# Supplementary material for: Global protein turnover quantification in Escherichia coli reveals cytoplasmic recycling under nitrogen limitation
Source: Nat Commun. 2024 Jul 13;15:5890. doi: 10.1038/s41467-024-49920-8 (PMC11246515; doi:10.1038/s41467-024-49920-8)
Supplement: Supplementary file 4 — Supplementary Data 1 [file 41467_2024_49920_MOESM4_ESM.xlsx]

## Sheet: TableS1
	TableS1 - Half-lives for 3262 proteins across 13 growth conditions >>
	* Protein total half-life was set to ceiling for this dilution rate
	Uniprot Protein IDs	-	Half-life (hrs) in minimal media batch, doubling time 42 mins, replicate 1	Half-life (hrs) in minimal media batch, doubling time 42 mins, replicate 2	Average of half-lives (hrs) in minimal media batch, doubling time 42 mins	Half-life (hrs) in C-lim chemostat, doubling time 3 hrs, replicate 1	Half-life (hrs) in C-lim chemostat, doubling time 3 hrs, replicate 2	Average of half-lives (hrs) in C-lim chemostat, doubling time 3 hrs	Half-life (hrs) in C-lim chemostat, doubling time 6 hrs, replicate 1	Half-life (hrs) in C-lim chemostat, doubling time 6 hrs, replicate 2	Average of half-lives (hrs) in C-lim chemostat, doubling time 6 hrs	Half-life (hrs) in C-lim chemostat, doubling time 12 hrs, replicate 1	Half-life (hrs) in C-lim chemostat, doubling time 12 hrs, replicate 2	Average of half-lives (hrs) in C-lim chemostat, doubling time 12 hrs	Half-life (hrs) in P-lim chemostat, doubling time 6 hrs, replicate 1	Half-life (hrs) in P-lim chemostat, doubling time 6 hrs, replicate 2	Average of half-lives (hrs) in P-lim chemostat, doubling time 6 hrs	Half-life (hrs) in P-lim chemostat, doubling time 12 hrs, replicate 1	Half-life (hrs) in P-lim chemostat, doubling time 12 hrs, replicate 2	Average of half-lives (hrs) in P-lim chemostat, doubling time 12 hrs	Half-life (hrs) in N-lim chemostat, doubling time 6 hrs, replicate 1	Half-life (hrs) in N-lim chemostat, doubling time 6 hrs, replicate 2	Average of half-lives (hrs) in N-lim chemostat, doubling time 6 hrs	Half-life (hrs) in N-lim chemostat, doubling time 12 hrs, replicate 1	Half-life (hrs) in N-lim chemostat, doubling time 12 hrs, replicate 2	Average of half-lives (hrs) in N-lim chemostat, doubling time 12 hrs	Half-life (hrs) in ∆clpP N-lim chemostat, doubling time 6 hrs, replicate 1	Half-life (hrs) in ∆clpP N-lim chemostat, doubling time 6 hrs, replicate 2	Average of half-lives (hrs) in ∆clpP N-lim chemostat, doubling time 6 hrs	Half-life (hrs) in ∆lon N-lim chemostat, doubling time 6 hrs, replicate 1	Half-life (hrs) in ∆lon N-lim chemostat, doubling time 6 hrs, replicate 2	Average of half-lives (hrs) in ∆lon N-lim chemostat, doubling time 6 hrs	Half-life (hrs) in ∆hslV N-lim chemostat, doubling time 6 hrs, replicate 1	Half-life (hrs) in ∆hslV N-lim chemostat, doubling time 6 hrs, replicate 2	Average of half-lives (hrs) in ∆hslV N-lim chemostat, doubling time 6 hrs	Half-life (hrs) in ∆clpP∆lon∆hslV N-lim chemostat, doubling time 6 hrs, replicate 1	Half-life (hrs) in ∆clpP∆lon∆hslV N-lim chemostat, doubling time 6 hrs, replicate 2	Average of half-lives (hrs) in ∆clpP∆lon∆hslV N-lim chemostat, doubling time 6 hrs	Half-life (hrs) in ∆smpB N-lim chemostat, doubling time 6 hrs, replicate 1	Half-life (hrs) in ∆smpB N-lim chemostat, doubling time 6 hrs, replicate 2	Average of half-lives (hrs) in ∆smpB N-lim chemostat, doubling time 6 hrs
	Protein ID	Gene names	MinimalMedia_1	MinimalMedia_2	MinimalMedia_mean	C-lim3_1	C-lim3_2	C-lim3_mean	C-lim6_1	C-lim6_2	C-lim6_mean	C-lim12_1	C-lim12_2	C-lim12_mean	P-lim6_1	P-lim6_2	P-lim6_mean	P-lim12_1	P-lim12_2	P-lim12_mean	N-lim6_1	N-lim6_2	N-lim6_mean	N-lim12_1	N-lim12_2	N-lim12_mean	clpPN-lim6_1	clpPN-lim6_2	clpPN-lim6_mean	lonN-lim6_1	lonN-lim6_2	lonN-lim6_mean	hslVN-lim6_1	hslVN-lim6_2	hslVN-lim6_mean	TripleN-lim6_1	TripleN-lim6_2	TripleN-lim6_mean	smpBN-lim6_1	smpBN-lim6_2	smpBN-lim6_mean
	sp|A5A614|YCIZ_ECOLI	yciZ	0.447613		0.447613				3.93264	3.60114	3.76689					3.57881	3.57881	16.000*	6.85088	11.4254																	8.000*	8	2.70985		2.70985
	sp|O32583|THIS_ECOLI	thiS	0.429502	0.673641	0.551571								4.46968	4.46968	3.23934		3.23934	5.78135	4.69264	5.237	1.30381		1.30381														2.75391	2.75391
	sp|P00350|6PGD_ECOLI	gnd	0.915468	0.798815	0.857141	3.24831	3.16315	3.20573	5.57243	6.13149	5.85196	10.201	9.86624	10.0336	6.08379	6.02513	6.05446	14.0992	11.6297	12.8645	4.56917	4.89162	4.73039	8.4781	8.14221	8.31015	4.57975	5.21671	4.89823	5.7562	5.40351	5.57985	4.87827	5.12558	5.00192	5.09604	5.34866	5.22235	4.61849	4.73584	4.67716
	sp|P00363|FRDA_ECOLI	frdA	0.77962	0.780088	0.779854	2.99297	2.94646	2.96971	6.08038	6.67041	6.3754	13.5188	10.7614	12.1401	6.07778	5.98673	6.03225	13.1583	13.6939	13.4261	6.40055	6.0074	6.20398	10.1089	12.5277	11.3183	5.62028	5.73823	5.67925	5.77442	6.70463	6.23952	6.94852	6.23801	6.59326	6.12777	5.85675	5.99226	5.37113	5.5226	5.44687
	sp|P00370|DHE4_ECOLI	gdhA	0.770254	0.670745	0.7205	3.07686	2.8104	2.94363	4.46211	4.85553	4.65882	7.65333	6.91881	7.28607	5.45289	5.25592	5.3544	9.04787	9.90283	9.47535	1.93095	1.82709	1.87902	2.88736	2.32943	2.60839	1.9015	2.04778	1.97464	2.03353	2.22734	2.13043	1.88039	1.72141	1.8009	3.27512	3.77887	3.52699	2.08848	2.20117	2.14483
	sp|P00393|DHNA_ECOLI	ndh	1.32203	0.722832	1.02243	3.18819	3.10763	3.14791	4.98905	8.000*	6.49453	11.8495	11.7128	11.7811	6.14297	6.00671	6.07484	14.4678	13.9337	14.2007	5.91925	6.31681	6.11803	12.4268	13.0528	12.7398	6.04015	7.70451	6.87233	6.28779	6.37545	6.33162	6.01934	6.13969	6.07952	6.13559	6.87778	6.50668	6.07653	5.56016	5.81835
	sp|P00448|SODM_ECOLI	sodA	0.801696	0.822976	0.812336	4.000*	3.29254	3.64627	4.47248	5.75665	5.11456	12.4476	10.0724	11.26	4.92006	5.69531	5.30768	11.1988	11.4073	11.3031	4.11611	5.61649	4.8663	9.41655	9.58139	9.49897	5.39203	5.81913	5.60558	7.88306	6.2082	7.04563	5.38316	5.61065	5.49691	5.84178	6.94947	6.39563	4.0932	5.82351	4.95835
	sp|P00452|RIR1_ECOLI	nrdA	0.738752	0.988053	0.863402	2.95986	3.17566	3.06776	5.21857	4.6097	4.91413	10.4198	8.05399	9.2369	5.98197	5.86825	5.92511	10.7163	11.3968	11.0565	4.01103	3.69113	3.85108	6.04309	5.72999	5.88654	3.8768	3.98136	3.92908	4.34039	4.14837	4.24438	4.1016	3.96151	4.03156	3.6067	4.49162	4.04916	3.30129	4.03564	3.66846
	sp|P00490|PHSM_ECOLI	malP	0.712487	0.925884	0.819186	3.24462	3.25559	3.25011	7.15503	6.31206	6.73354	16.000*	15.223	15.6115	6.29794	6.48894	6.39344	12.6106	13.7248	13.1677	6.17415	6.18957	6.18186	13.1179	13.3887	13.2533	6.14791	6.04573	6.09682	5.58287	6.257	5.91993	6.02443	6.59239	6.30841	6.34013	5.77644	6.05828	6.43004	5.83856	6.1343
	sp|P00509|AAT_ECOLI	aspC	0.846481	0.739046	0.792763	3.32324	3.00298	3.16311	5.58374	5.52599	5.55487	10.2748	10.3088	10.2918	5.55657	5.81912	5.68785	11.8623	11.82	11.8412	3.76112	3.95233	3.85673	5.87161	6.06516	5.96839	3.77936	4.25414	4.01675	4.59852	4.28848	4.4435	3.92639	3.84318	3.88478	4.18128	5.00516	4.59322	3.76514	3.81378	3.78946
	sp|P00547|KHSE_ECOLI	thrB	0.77959	0.780239	0.779915	3.16207	2.30018	2.73112	6.03583	5.2157	5.62577	8.64771	8.51876	8.58323	5.94594	6.1339	6.03992	13.1202	11.9983	12.5593	4.07291	4.54422	4.30856	6.54563	7.06418	6.8049	3.46052	3.94323	3.70188	5.623	4.7061	5.16455	3.8017	4.78153	4.29161	4.92856	6.16984	5.5492	4.42687	4.26607	4.34647
	sp|P00550|PTM3C_ECOLI	mtlA	0.949078	0.751148	0.850113	3.12794	3.57745	3.35269	6.5422	7.30414	6.92317	12.6025	12.7179	12.6602	6.23388	6.31656	6.27522	12.9386	14.604	13.7713	6.29479	6.50537	6.40008	14.206	16.000*	15.103	6.88723	5.96003	6.42363	8.000*	5.71352	6.85676	6.08262	6.4101	6.24636	6.84708	6.25048	6.54878	6.92604	6.35048	6.63826
	sp|P00561|AK1H_ECOLI	thrA	0.759831	0.855534	0.807682	3.22551	2.93179	3.07865	5.74159	6.05143	5.89651	13.3037	13.7741	13.5389	6.25238	6.80148	6.52693	11.9844	12.3464	12.1654	4.51915	4.0545	4.28683	8.09735	7.02573	7.56154	4.22254	4.40536	4.31395	4.81252	4.96192	4.88722	4.52021	4.5058	4.513	5.54058	5.76547	5.65302	4.05429	4.21093	4.13261
	sp|P00562|AK2H_ECOLI	metL	0.661089	0.893608	0.777349	3.23575	2.92924	3.0825	5.03493	4.74458	4.88975	8.82958	9.7794	9.30449	5.85136	6.15609	6.00373	10.893	11.4027	11.1478	2.82506	2.75016	2.78761	4.71006	4.4383	4.57418	2.65215	2.82898	2.74056	3.15308	3.35418	3.25363	3.17474	2.73176	2.95325	3.26669	4.10963	3.68816	2.73755	3.28057	3.00906
	sp|P00579|RPOD_ECOLI	rpoD	0.694209	0.606428	0.650319	2.68775	2.52454	2.60614	5.24929	4.55724	4.90326	8.39851	7.5678	7.98316	3.93299	3.3409	3.63695	7.83547	7.36566	7.60056	3.99011	4.30483	4.14747	6.95648	6.9754	6.96594	4.18832	4.75427	4.4713	4.95774	5.59984	5.27879	4.60804	4.00833	4.30818	5.82797	6.16037	5.99417	3.84358	3.57054	3.70706
	sp|P00582|DPO1_ECOLI	polA	0.708457	0.831632	0.770044	3.05143	3.03721	3.04432	5.69242	6.17408	5.93325	12.6098	11.1521	11.881	6.14886	5.71525	5.93205	10.9351	11.9985	11.4668	6.00224	5.54607	5.77415	11.8905	10.7193	11.3049	5.84674	6.66012	6.25343	5.53375	6.60277	6.06826	6.78506	6.00878	6.39692	6.28642	6.1327	6.20956	5.89067	5.43141	5.66104
	sp|P00634|PPB_ECOLI	phoA	0.571063	0.836281	0.703672	3.19681	3.26796	3.23239	5.6018	6.82825	6.21502	12.9542	16.000*	14.4771	6.22008	6.46859	6.34434	13.9214	13.4476	13.6845	5.2954	8.000*	6.6477	13.9237	15.2067	14.5652	6.59937	6.12624	6.3628	6.24017	8.000*	7.12008	6.47993	6.76688	6.62341	7.02978	5.8982	6.46399	5.87867	5.48471	5.68169
	sp|P00803|LEP_ECOLI	lepB	1.13679	0.662967	0.899879	3.62928	3.2004	3.41484	5.91379	8.000*	6.95689	16.000*	9.13078	12.5654	6.72988	5.77648	6.25318	11.4626	12.611	12.0368	6.81428	6.95961	6.88695	13.9713	12.0618	13.0166	5.69221	4.81171	5.25196	6.91667	7.64997	7.28332	8.000*	6.37962	7.18981	6.32277	8.000*	7.16138	5.83784	6.31517	6.07651
	sp|P00805|ASPG2_ECOLI	ansB	1.53368	0.565648	1.04966	3.45974	4.000*	3.72987	5.64769	5.1138	5.38075	16.000*	16.000*	16	6.86541	6.21828	6.54185	13.2989	12.6434	12.9711	6.36901	5.69831	6.03366	11.7956	12.7863	12.291	4.76431	6.42779	5.59605	5.31303	5.74213	5.52758	6.46907	6.35325	6.41116	5.82309	8.000*	6.91154	6.80123	5.65975	6.23049
	sp|P00811|AMPC_ECOLI	ampC	0.705731	0.703944	0.704838	3.06075	3.14998	3.10537	5.75727	6.1637	5.96048	10.4924	9.34418	9.91827	5.66911	5.75061	5.70986	11.3856	11.8864	11.636	5.78974	5.69098	5.74036	13.2436	12.3377	12.7906	4.89022	5.90807	5.39915	5.88471	7.27607	6.58039	6.25236	6.12803	6.19019	4.63062	4.18884	4.40973	5.50831	5.36011	5.43421
	sp|P00861|DCDA_ECOLI	lysA	1.13478	1.51815	1.32647	2.81378	3.01174	2.91276	5.40949	4.11576	4.76263	8.69718	7.47403	8.0856	5.08383	5.5034	5.29361	9.77372	9.54824	9.66098	2.44697	2.60916	2.52806	3.36667	3.8391	3.60289	2.55493	3.06115	2.80804	8.000*	3.0557	5.52785	2.66634	2.14658	2.40646	3.15534	3.7072	3.43127	1.56954	2.54513	2.05733
	sp|P00864|CAPP_ECOLI	ppc	0.810691	0.727803	0.769247	3.08587	2.85743	2.97165	5.93666	5.62536	5.78101	11.0448	10.9185	10.9817	5.91564	6.02648	5.97106	11.2102	12.3379	11.7741	5.14625	5.30003	5.22314	11.1409	10.0199	10.5804	5.50603	5.95393	5.72998	5.3352	5.39306	5.36413	5.66711	5.40601	5.53656	5.79476	6.05753	5.92614	5.00306	5.08353	5.04329
	sp|P00887|AROH_ECOLI	aroH	1.69608	0.778573	1.23733	3.07396	3.10319	3.08858	7.75977	5.29202	6.52589	9.87069	10.7115	10.2911	6.27313	5.79587	6.0345	12.0446	11.4916	11.7681	4.74453	5.80965	5.27709	6.92836	7.77527	7.35182	4.12917	8.000*	6.06459	4.76899	4.98256	4.87577	4.49918	4.44162	4.4704	4.73166	5.77774	5.2547	4.97953	4.26377	4.62165
	sp|P00888|AROF_ECOLI	aroF	0.621172	0.588036	0.604604	2.29173	2.19223	2.24198	3.04652	2.52346	2.78499	3.43544	4.2412	3.83832		1.56729	1.56729	3.08103	3.92449	3.50276		0.940299	0.940299	1.81344		1.81344	0.968207	1.13855	1.05338	5.1969	0.921202	3.05905	1.03605	0.682589	0.859321	2.98072	3.2819	3.13131	0.915364	0.890778	0.903071
	sp|P00893|ILVI_ECOLI	ilvI	0.717616	0.850636	0.784126	3.1324	2.92886	3.03063	5.74893	7.07682	6.41288	10.7954	11.3487	11.072	6.08215	6.10233	6.09224	12.1489	11.8048	11.9768	4.70689	4.84917	4.77803	9.24605	8.36494	8.80549	5.17761	5.43508	5.30634	4.96652	5.09073	5.02863	5.34561	4.76494	5.05528	4.94164	6.57186	5.75675	5.45677	4.81203	5.1344
	sp|P00894|ILVH_ECOLI	ilvH	1.12088	0.713652	0.917265	3.10372	3.03705	3.07038	6.0221	5.84212	5.93211	10.1419	10.913	10.5274	6.05882	5.90985	5.98434	12.9745	11.8771	12.4258	5.91166	5.52395	5.7178	9.18812	9.83624	9.51218	5.7906	6.22542	6.00801	6.28529	5.5049	5.8951	6.25081	5.61504	5.93292	5.63586	5.66738	5.65162	5.52423	5.22389	5.37406
	sp|P00895|TRPE_ECOLI	trpE	0.813361	0.732088	0.772724	3.29126	2.56068	2.92597	5.62246	5.78721	5.70483	9.72249	9.41169	9.56709	6.94784	6.47633	6.71209	9.52088	11.9687	10.7448	3.16252	3.34189	3.2522	5.31908	4.83835	5.07872	3.26663	3.52863	3.39763	3.43204	3.76511	3.59858	3.15871	3.04078	3.09975	4.07942	5.40058	4.74	3.41639	3.18055	3.29847
	sp|P00903|PABA_ECOLI	pabA	0.740538	0.31805	0.529294	3.27387	3.34308	3.30847	6.16622	5.59583	5.88103	10.0309		10.0309	6.13253	6.2255	6.17902	13.6347	12.2377	12.9362				8.33841	8.49163	8.41502		5.0184	5.0184	4.45849	5.42101	4.93975	2.83192	4.60533	3.71862	4.73149	5.69546	5.21348	4.19429	4.51051	4.3524
	sp|P00904|TRPGD_ECOLI	trpGD	0.599367	0.660504	0.629935	3.45932	2.99567	3.22749	4.85562	4.71463	4.78512	11.8238	9.07018	10.447	5.38661	7.69389	6.54025	9.46443	14.9096	12.187	2.82302	3.20557	3.01429	3.51147	3.92913	3.7203	3.02003	3.01499	3.01751	2.93891	3.10487	3.02189	3.08707	2.83649	2.96178	3.6561	4.2569	3.9565	2.78266	2.75542	2.76904
	sp|P00909|TRPC_ECOLI	trpC	0.692061	0.883967	0.788014	2.98561	2.83821	2.91191	4.86521	5.07066	4.96794	7.72078	7.70533	7.71306	4.84133	4.95227	4.8968	9.85104	9.16315	9.5071	4.05702	3.9353	3.99616	6.42969	6.35482	6.39225	3.91072	5.33636	4.62354	5.46407	4.56506	5.01457	4.29539	4.00831	4.15185	4.56197	5.03932	4.80064	4.22425	3.96994	4.09709
	sp|P00914|PHR_ECOLI	phrB	0.66872	0.779669	0.724194	3.06722	3.38363	3.22542	5.90306	6.5974	6.25023	11.541	11.5256	11.5333	6.71002	5.63414	6.17208	11.6091	11.6291	11.6191	5.36967	5.60125	5.48546	10.9379	11.2314	11.0846	5.39664	6.80572	6.10118	5.51004	6.64213	6.07608	6.48749	5.91582	6.20166	5.83836	5.40328	5.62082	5.59128	5.10307	5.34718
	sp|P00926|SDHD_ECOLI	dsdA	0.782301	0.721449	0.751875	3.03604	2.98929	3.01267	6.09302	8.000*	7.04651	11.3793	8.62893	10.0041	6.22865	5.73322	5.98093	12.7903	9.63848	11.2144	4.76161	5.06229	4.91195	8.19587	7.57342	7.88464	4.39824	6.13197	5.26511	5.60127	5.26683	5.43405	4.81852	4.96735	4.89293	5.40853	5.02477	5.21665	4.48667	4.54652	4.5166
	sp|P00934|THRC_ECOLI	thrC	0.714673	0.785215	0.749944	3.44244	3.06119	3.25181	5.90618	6.11226	6.00922	11.2575	12.5432	11.9003	5.98455	5.53419	5.75937	11.5346	12.2572	11.8959	5.02325	4.95534	4.98929	8.97127	8.16364	8.56745	4.73865	4.82	4.77933	5.45608	5.10777	5.28192	4.96013	5.22134	5.09074	4.64172	5.50675	5.07424	4.49068	4.64576	4.56822
	sp|P00935|METB_ECOLI	metB	1.05761	0.71585	0.886732	3.21016	2.98544	3.0978	4.54998	5.4146	4.98229	10.3224	9.70243	10.0124	6.18354	5.48181	5.83268	12.5097	10.9531	11.7314	3.67447	3.43622	3.55534	6.32931	5.34303	5.83617	3.76231	4.37792	4.07012	4.94972	4.12001	4.53487	3.56376	3.05925	3.31151	3.80722	4.9253	4.36626	4.1495	3.75561	3.95255
	sp|P00936|CYAA_ECOLI	cyaA	0.468095	0.65533	0.561713	0.834197	0.855474	0.844836		1.19474	1.19474	1.50075	1.81448	1.65762	2.1505	2.16009	2.1553	3.44813	4.00925	3.72869	1.3248	1.22507	1.27494	1.76073	1.68587	1.7233	3.65478	3.61586	3.63532	0.982096	1.10493	1.04351	0.965206	1.32213	1.14367	4.36127	4.10317	4.23222	1.30521	1.41993	1.36257
	sp|P00944|XYLA_ECOLI	xylA	0.511591		0.511591	2.75254	3.11485	2.9337	4.73294	4.94213	4.83753	9.20754	8.05886	8.6332	6.13867	5.47495	5.80681	11.9314	11.2109	11.5711		3.52705	3.52705											2.75212	2.75212	4.18441	4.86607	4.52524
	sp|P00946|MANA_ECOLI	manA	0.704402	0.69368	0.699041	3.00396	3.04846	3.02621	5.3466	5.60413	5.47537	10.3377	11.0025	10.6701	6.0799	5.33617	5.70803	11.1852	10.6011	10.8932	4.35167	4.56684	4.45926	6.99631	7.48158	7.23894	4.31863	4.24861	4.28362	4.4684	4.82072	4.64456	4.87172	5.14615	5.00893	4.18494	4.82321	4.50407	4.53219	4.48073	4.50646
	sp|P00954|SYW_ECOLI	trpS	0.79508	0.733892	0.764486	2.86075	3.27392	3.06733	5.38194	5.37994	5.38094	12.165	9.04991	10.6075	5.54693	5.76053	5.65373	11.081	12.1855	11.6332	4.15859	4.07835	4.11847	7.00803	6.10139	6.55471	3.6921	4.36489	4.02849	3.87766	5.57059	4.72413	3.98719	4.01158	3.99938	3.89786	4.7488	4.32333	4.43505	4.77278	4.60392
	sp|P00956|SYI_ECOLI	ileS	0.802961	0.906738	0.854849	3.016	2.79628	2.90614	6.05219	6.03321	6.0427	11.7883	10.7915	11.2899	6.02213	5.94556	5.98385	13.1683	12.3508	12.7596	5.08201	5.44417	5.26309	10.3447	9.75198	10.0484	5.27346	5.87959	5.57652	6.55909	5.46367	6.01138	5.66781	5.04456	5.35619	5.48007	5.87547	5.67777	5.0888	4.98668	5.03774
	sp|P00957|SYA_ECOLI	alaS	0.697295	0.830588	0.763942	3.13593	2.93509	3.03551	5.70368	6.32582	6.01475	11.1712	10.8894	11.0303	6.14786	6.25437	6.20112	11.5094	12.3848	11.9471	5.19411	5.03413	5.11412	8.95465	9.34024	9.14744	5.19327	5.45787	5.32557	5.73602	5.60925	5.67264	5.98568	5.30485	5.64527	5.3423	5.33364	5.33797	5.01122	5.10696	5.05909
	sp|P00959|SYM_ECOLI	metG	0.781857	0.795424	0.788641	3.2606	2.92392	3.09226	5.42468	5.64903	5.53686	9.81761	9.4232	9.6204	5.28187	5.74222	5.51204	11.6344	11.1531	11.3937	3.86091	4.33752	4.09922	6.24793	6.34832	6.29812	3.9493	4.41762	4.18346	4.36239	4.36776	4.36507	4.11703	4.19459	4.15581	4.04808	4.94385	4.49596	3.99208	4.34094	4.16651
	sp|P00960|SYGA_ECOLI	glyQ	0.727699	0.794273	0.760986	3.88682	2.91681	3.40182	6.60848	6.2693	6.43889	16.000*	13.9339	14.9669	7.78058	5.77944	6.78001	13.5515	12.9682	13.2599	6.12464	5.95911	6.04187	16.000*	11.6626	13.8313	5.41489	7.14098	6.27793	6.29786	6.77718	6.53752	6.35664	7.08795	6.72229	6.01856	6.23583	6.12719	5.09576	4.65511	4.87543
	sp|P00961|SYGB_ECOLI	glyS	0.923601	0.603632	0.763617	3.27462	3.2819	3.27826	5.94835	5.82816	5.88825	11.754	10.3046	11.0293	6.00305	6.62192	6.31248	11.3748	13.0241	12.1994	5.49713	5.93686	5.71699	10.5833	10.4305	10.5069	5.61651	6.94648	6.28149	5.35466	6.27863	5.81664	5.183	5.93559	5.5593	5.76821	6.2711	6.01966	6.16571	5.31731	5.74151
	sp|P00962|SYQ_ECOLI	glnS	0.856354	0.636342	0.746348	3.32357	2.88785	3.10571	6.54436	6.23598	6.39017	11.4558	11.4949	11.4753	5.99206	5.92598	5.95902	11.5445	12.5753	12.0599	5.39778	5.10816	5.25297	9.35487	8.68871	9.02179	4.9716	5.25309	5.11234	4.96935	5.64968	5.30952	4.92843	5.01176	4.97009	5.22506	6.56293	5.894	5.03316	4.81212	4.92264
	sp|P00963|ASNA_ECOLI	asnA	0.716991	0.66468	0.690835	2.47265	2.59347	2.53306	3.00711	2.78643	2.89677	4.98288	5.54587	5.26437	2.78201	1.95461	2.36831	6.5481	3.93058	5.23934	2.15789	2.43104	2.29446	4.72367	3.31325	4.01846	5.76171	2.59475	4.17823	8.000*	3.98555	5.99277	2.55812	3.56764	3.06288	2.55766	2.61353	2.58559	2.76409	2.77796	2.77103
	sp|P00968|CARB_ECOLI	carB	0.693245	0.766562	0.729903	3.28504	2.92624	3.10564	5.54808	5.94395	5.74602	10.7128	10.5261	10.6194	6.39241	6.00417	6.19829	12.3597	12.7624	12.5611	4.8599	4.44194	4.65092	8.51084	7.93711	8.22398	4.16492	4.72669	4.44581	4.76625	5.23878	5.00251	4.59215	4.5694	4.58077	4.95408	5.08443	5.01926	5.03705	4.58513	4.81109
	sp|P02358|RS6_ECOLI	rpsF	0.670345	0.747317	0.708831	3.38436	2.90245	3.14341	6.18575	7.55818	6.87197	12.7099	10.8134	11.7616	4.67069	5.37793	5.02431	10.2175	9.36384	9.79065	5.07593	5.58361	5.32977	12.266	10.3317	11.2989	7.16833	8.000*	7.58417	7.31953	7.47598	7.39776	6.8116	5.77803	6.29481	5.52924	6.0623	5.79577	6.11904	5.65296	5.886
	sp|P02359|RS7_ECOLI	rpsG	0.729779	0.828934	0.779357	3.55248	3.27956	3.41602	5.90815	6.11887	6.01351	12.1236	11.5773	11.8505	3.67689	4.66267	4.16978	7.46008	8.1817	7.82089	4.58139	5.2458	4.91359	12.0432	9.90639	10.9748	4.48483	4.86597	4.6754	6.62097	5.88709	6.25403	5.88497	5.25131	5.56814	5.58883	4.90856	5.24869	5.22766	5.23802	5.23284
	sp|P02413|RL15_ECOLI	rplO	0.706549	1.10786	0.907204	3.17627	2.94613	3.0612	4.75445	5.64316	5.19881	8.88086	9.41286	9.14686	3.90754	4.65624	4.28189	7.66237	7.49066	7.57651	4.02037	4.19665	4.10851	7.75127	6.95525	7.35326	4.00063	4.40204	4.20134	5.66668	5.36559	5.51614	4.39204	4.57306	4.48255	4.7186	5.19128	4.95494	3.76812	4.2903	4.02921
	sp|P02918|PBPA_ECOLI	mrcA	0.748378	0.734399	0.741388	3.60839	3.09252	3.35045	5.43232	5.97188	5.7021	10.8402	10.8094	10.8248	4.67162	4.24015	4.45588	7.41734	7.80312	7.61023	5.33683	4.81588	5.07635	10.6147	9.773	10.1939	5.45139	5.5311	5.49124	7.30578	5.44367	6.37473	5.44306	5.44764	5.44535	5.55764	5.6286	5.59312	5.51971	5.08281	5.30126
	sp|P02919|PBPB_ECOLI	mrcB	0.692901	1.30812	1.00051	3.14692	3.19746	3.17219	5.59009	6.59729	6.09369	13.2958	11.4298	12.3628	5.73814	6.55527	6.14671	12.299	12.5446	12.4218	6.1437	5.87469	6.00919	12.4451	12.6538	12.5494	6.78906	6.07212	6.43059	6.28807	6.24381	6.26594	6.22071	6.22149	6.2211	6.45117	6.43532	6.44325	5.79116	6.58596	6.18856
	sp|P02924|ARAF_ECOLI	araF	0.603423	0.66956	0.636491	3.25042	2.96464	3.10753	5.73971	6.40375	6.07173	13.6409	10.725	12.183	6.07636	5.74178	5.90907	12.7586	13.4479	13.1033	6.30852	5.67909	5.99381	9.89539	14.6153	12.2553	5.12155	5.98855	5.55505	5.92405	7.24303	6.58354	5.95726	6.91473	6.436	5.69372	4.53573	5.11472	7.89637	5.19093	6.54365
	sp|P02925|RBSB_ECOLI	rbsB	0.79551	0.84119	0.81835	3.29146	3.24121	3.26634	5.39351	6.88135	6.13743	9.64543	8.84158	9.24351	6.00684	6.10314	6.05499	12.1974	10.8939	11.5456	5.70415	6.54683	6.12549	10.3205	11.5615	10.941	5.25823	6.58088	5.91956	6.87605	5.90986	6.39296	6.55959	8.000*	7.2798	3.76236	3.35146	3.55691	6.65232	5.85919	6.25576
	sp|P02929|TONB_ECOLI	tonB	0.507092	0.439771	0.473432	1.68652	2.17739	1.93195	3.92188	3.27986	3.60087	5.88343	5.73258	5.80801	3.07502	3.25588	3.16545	5.50884	6.67191	6.09037	2.2056	2.44829	2.32694	3.40539	3.17338	3.28938	3.23485	3.12022	3.17754	1.81101	1.77048	1.79075	2.11965	2.42151	2.27058	3.00987	3.09966	3.05476	1.73284	4.11528	2.92406
	sp|P02930|TOLC_ECOLI	tolC	0.885792	0.999004	0.942398	3.21702	3.08831	3.15267	6.41342	6.50521	6.45931	12.1299	12.9234	12.5267	4.99202	5.17996	5.08599	10.8749	10.5777	10.7263	5.38708	6.50558	5.94633	12.5837	13.9815	13.2826	5.91182	8.000*	6.95591	7.13891	6.78934	6.96412	7.71092	6.83691	7.27391	5.91795	6.87581	6.39688	6.28483	5.89027	6.08755
	sp|P02931|OMPF_ECOLI	ompF	0.839707	0.812268	0.825988	3.22432	3.15986	3.19209	6.36778	7.29407	6.83092	11.1594	11.0901	11.1248	6.30672	5.98772	6.14722	16.000*	11.6296	13.8148	6.13352	5.76812	5.95082	11.4556	10.2939	10.8747	5.62433	6.84227	6.2333	7.37977	6.43156	6.90567	5.92561	6.02831	5.97696	5.08274	5.99522	5.53898	5.83552	5.89367	5.8646
	sp|P02932|PHOE_ECOLI	phoE	0.414561	1.11568	0.765119	4.000*	2.41134	3.20567	6.13758	5.82642	5.982	11.8547	13.4108	12.6327	6.19017	6.6247	6.40744	14.7069	13.1389	13.9229	6.16159	8.000*	7.08079	12.5207	9.49065	11.0057		8.000*	8				6.5682	6.7323	6.65025		6.30458	6.30458	6.26782	6.0859	6.17686
	sp|P02942|MCP1_ECOLI	tsr	0.993375	0.763048	0.878211	2.51315	2.48896	2.50106	4.75213	4.30492	4.52853	5.34053	8.72286	7.03169		4.48325	4.48325										7.23681	8.000*	7.6184							7.74712	8.000*	7.87356	8.000*		8
	sp|P03004|DNAA_ECOLI	dnaA	0.673181	0.628287	0.650734	2.16893	2.19815	2.18354	3.91073	3.8831	3.89692	5.14527	5.35586	5.25056	3.69608	3.52534	3.61071	5.82963	6.37012	6.09987	2.74996	3.12278	2.93637	3.83174	3.74941	3.79057	4.0641	4.40901	4.23656	3.74285	3.96352	3.85318	2.79803	2.86506	2.83154	5.30072	5.68055	5.49064	2.86693	2.86804	2.86749
	sp|P03007|DPO3E_ECOLI	dnaQ	0.412265	0.401667	0.406966	0.859817	0.833309	0.846563	2.98055	1.28322	2.13189	3.40668	1.72495	2.56582	1.39645	1.03597	1.21621	1.59139	2.93089	2.26114	1.0566	1.05924	1.05792	1.17413	1.10377	1.13895	1.51109	2.59116	2.05113	1.07312	1.14977	1.11145	1.29623	0.851329	1.07378	2.92058	3.18039	3.05048	1.00142	0.94527	0.973347
	sp|P03018|UVRD_ECOLI	uvrD	0.641175	0.843027	0.742101	2.97969	2.93324	2.95646	4.4229	5.01636	4.71963	8.80384	7.25111	8.02748	5.00785	4.64983	4.82884	7.92995	7.66959	7.79977	3.80185	3.76099	3.78142	5.7721	5.56309	5.6676	5.08082	5.87979	5.48031	4.37434	4.2061	4.29022	3.98361	3.62947	3.80654	6.12326	6.38112	6.25219	3.35413	3.53602	3.44507
	sp|P03023|LACI_ECOLI	lacI	0.675387	2.000*	1.33769	2.78485	3.12986	2.95735	5.34482	6.272	5.80841	6.3525	8.91715	7.63483	4.91194	4.62868	4.77031	10.1168	10.8125	10.4646	5.24964	4.76482	5.00723	7.70427	7.81391	7.75909	5.35264	5.9313	5.64197	4.74262	4.95001	4.84632	4.49969	4.59468	4.54718	6.33827	5.31393	5.8261	4.16251	4.10299	4.13275
	sp|P03024|GALR_ECOLI	galR	0.624005	2.000*	1.312	2.14547	2.42835	2.28691	4.47364	4.23529	4.35447	7.15029	6.97097	7.06063	3.2933	3.22731	3.2603	6.49223	6.07181	6.28202	2.65279	2.94865	2.80072	4.05068	3.49452	3.7726	5.19098	8.000*	6.59549	2.49808	2.94734	2.72271	3.48558	2.98706	3.23632	4.63793	7.19162	5.91478	2.5665	2.57662	2.57156
	sp|P03813|YGEA_ECOLI	ygeA	1.21574	0.625632	0.920688	2.22835	2.31896	2.27366	4.59592	4.25458	4.42525	7.10754	7.08425	7.0959	4.53658	3.96504	4.25081	7.95227	8.16895	8.06061	3.8037	4.11866	3.96118	6.46796	6.97451	6.72124	3.89822	4.15039	4.0243	4.79206	4.88496	4.83851	3.86392	4.2411	4.05251	4.63803	8.000*	6.31902	3.80093	3.57252	3.68672
	sp|P03817|MIOC_ECOLI	mioC	0.677384	0.677368	0.677376	3.19896	2.51459	2.85678	5.06413	4.26506	4.6646	10.6781	7.87832	9.27823	5.13133	5.00334	5.06733	9.58741	9.44743	9.51742	2.7606	2.5789	2.66975	3.84743	3.50541	3.67642		2.99134	2.99134	3.34623	3.59129	3.46876	3.05244	2.79932	2.92588	3.14402	3.28688	3.21545	2.88911	2.67168	2.7804
	sp|P03819|KEFC_ECOLI	kefC	2.000*	1.08587	1.54294	3.52914	3.72094	3.62504	5.75059	6.39206	6.07133	13.2615	12.9784	13.1199	6.38178	6.89933	6.64055	11.3461	13.0996	12.2229	6.42873	6.47547	6.4521	11.1916	12.6719	11.9317	6.54175	7.9784	7.26007	6.36868	5.77583	6.07226	5.66	7.69627	6.67814	6.47065	8.000*	7.23533	5.96044	6.27058	6.11551
	sp|P03835|INSG_ECOLI	insG	0.74567		0.74567	2.46773	2.12461	2.29617				8.3684		8.3684		4.8018	4.8018											4.69414	4.69414					3.4306	3.4306		5.3709	5.3709	3.42643	3.86817	3.6473
	sp|P03841|MALM_ECOLI	malM	0.701422	2.000*	1.35071	2.85861	2.81469	2.83665	5.02897	4.84161	4.93529	11.6294	9.36429	10.4968		4.176	4.176	6.15408	6.14286	6.14847	4.4102	3.45806	3.93413	7.68094	7.33243	7.50668	3.08287		3.08287	3.05754	4.447	3.75227	6.27921		6.27921	3.1026	6.97929	5.04094	2.89667	2.75193	2.8243
	sp|P04036|DAPB_ECOLI	dapB	0.680898	0.735433	0.708166	2.96002	2.86388	2.91195	6.23748	5.96749	6.10248	12.4592	11.5029	11.981	5.94983	5.47424	5.71203	13.4109	11.6523	12.5316	5.07629	5.10841	5.09235	9.80823	8.74447	9.27635	4.88506	4.8949	4.88998	5.82276	4.94292	5.38284	4.89559	5.19014	5.04287	5.41959	5.56861	5.4941	4.6036	4.92472	4.76416
	sp|P04079|GUAA_ECOLI	guaA	0.730737	0.835427	0.783082	3.39884	3.07313	3.23599	6.01872	5.84637	5.93255	9.81178	9.4914	9.65159	5.90298	6.26824	6.08561	11.5728	12.9643	12.2685	3.84742	4.4971	4.17226	6.51238	6.62837	6.57038	4.17964	4.43623	4.30793	4.35691	4.42649	4.3917	3.70922	4.3383	4.02376	4.59713	5.53838	5.06776	4.39692	4.15754	4.27723
	sp|P04335|FRSA_ECOLI	frsA	0.703434	0.961656	0.832545	2.27379	2.37237	2.32308	3.68486	3.83969	3.76227	5.3941	4.56302	4.97856	4.64137	4.17614	4.40876	7.16498	7.80794	7.48646	3.58483	3.4457	3.51527	5.55403	5.44492	5.49947	4.84561	7.10396	5.97479	4.06712	3.63941	3.85327	3.49698	3.77406	3.63552	4.85579	6.15206	5.50393	3.73841	3.81289	3.77565
	sp|P04391|OTC1_ECOLI	argI	1.11393	0.753981	0.933954	2.92632	2.88101	2.90366	4.90636	4.51464	4.7105	8.73608	6.10418	7.42013	5.35794	4.86935	5.11365	9.08387	8.58766	8.83577	2.35477	2.68718	2.52098	3.03847	3.93	3.48424	2.09062	2.18089	2.13576	2.59076	2.65259	2.62167	2.28201	1.90022	2.09111	3.13967	4.00734	3.5735	2.48561	2.54475	2.51518
	sp|P04395|3MG2_ECOLI	alkA	0.937084		0.937084	2.43615	2.20088	2.31851	2.84973		2.84973	4.46755		4.46755	3.44911		3.44911				1.33765		1.33765	1.62445		1.62445											6.48091	6.48091
	sp|P04425|GSHB_ECOLI	gshB	0.738768	1.64546	1.19211	3.56418	2.9732	3.26869	6.39856	6.49952	6.44904	9.81408	10.5603	10.1872	5.38011	5.60607	5.49309	14.949	12.2899	13.6194	4.24218	4.7218	4.48199	8.23567	8.37483	8.30525	4.20718	4.8352	4.52119	5.56003	5.42842	5.49422	4.03368	4.2516	4.14264	4.78811	6.17672	5.48241	4.50565	4.76086	4.63326
	sp|P04693|TYRB_ECOLI	tyrB	0.843557	0.725935	0.784746	3.4545	2.65965	3.05707	5.12321	4.71385	4.91853	8.08831	6.85774	7.47302	5.48543	5.08049	5.28296	9.8138	9.73218	9.77299	2.5813	2.66317	2.62224	3.53678	3.77352	3.65515	2.46266	2.39568	2.42917	2.97127	3.04034	3.0058	2.49745	2.58312	2.54028	3.24752	4.90196	4.07474	2.67424	2.67849	2.67637
	sp|P04805|SYE_ECOLI	gltX	0.773418	0.844787	0.809103	3.55544	2.89341	3.22442	6.4298	6.1223	6.27605	11.818	13.2023	12.5102	6.40334	6.05094	6.22714	11.5339	12.8529	12.1934	5.09688	5.57775	5.33732	9.18676	9.41874	9.30275	5.06415	5.34088	5.20251	5.33231	5.51037	5.42134	5.10172	5.89281	5.49726	5.3319	6.23834	5.78512	5.46265	4.66681	5.06473
	sp|P04816|LIVK_ECOLI	livK	0.723941	0.991468	0.857705	3.08267	3.07072	3.07669	6.10667	6.16153	6.1341	12.0753	11.7146	11.8949	5.74293	5.56075	5.65184	15.0615	13.4626	14.262	5.67549	6.05554	5.86552	11.7405	12.6493	12.1949	5.59464	6.71707	6.15585	5.77104	5.90797	5.83951	6.09294	6.87394	6.48344	5.93345	5.77233	5.85289	6.34454	5.68214	6.01334
	sp|P04825|AMPN_ECOLI	pepN	0.700342	0.699574	0.699958	3.18605	2.92313	3.05459	5.63149	5.4704	5.55095	10.866	10.0673	10.4666	5.93505	5.83809	5.88657	10.8403	11.8018	11.3211	4.43366	4.28352	4.35859	6.5209	6.74755	6.63423	4.37895	4.52664	4.45279	4.27481	4.68973	4.48227	4.32971	4.20733	4.26852	4.73357	5.47799	5.10578	4.43456	4.31598	4.37527
	sp|P04846|NLPA_ECOLI	nlpA	0.720991	0.578326	0.649658	2.89723	2.8311	2.86416	5.45267	5.53631	5.49449	11.6795	9.78775	10.7336	5.54066	5.2227	5.38168	10.614	10.5932	10.6036	5.76072	5.1112	5.43596	14.5342	10.6065	12.5704	5.81154	7.83788	6.82471	7.07394	5.86374	6.46884	8.000*	6.11674	7.05837	5.71721	5.44345	5.58033	6.02376	7.31386	6.66881
	sp|P04949|FLIC_ECOLI	fliC	0.430881	0.286446	0.358664	0.572848	0.861368	0.717108	0.985057	0.46205	0.723554	1.37195	0.54059	0.956269	8.000*	8.000*	8	16.000*	16.000*	16	6.3896	6.21854	6.30407	8.96117	16.000*	12.4806	8.000*	3.48561	5.74281		8.000*	8	8.000*	8.000*	8	8.000*	8.000*	8	8.000*	8.000*	8
	sp|P04951|KDSB_ECOLI	kdsB	0.897669	0.701036	0.799352	3.15396	2.52299	2.83848	6.18193	7.02072	6.60133	11.1018	10.4827	10.7922	6.01691	5.60703	5.81197	12.1524	13.0856	12.619	4.49753	4.94981	4.72367	7.39758	8.18926	7.79342	4.49342	4.90751	4.70047	4.97721	4.92016	4.94868	4.36811	4.99769	4.6829	4.51575	5.23942	4.87758	4.80586	4.54782	4.67684
	sp|P04968|ILVA_ECOLI	ilvA	0.732276	0.831035	0.781655	2.93912	2.58844	2.76378	4.79712	4.39736	4.59724	8.85474	7.42783	8.14128	5.12325	5.1515	5.13737	8.32416	9.01604	8.6701	2.7359	2.85548	2.79569	3.70631	3.66663	3.68647	2.68151	3.07616	2.87884	3.08097	3.00584	3.04341	2.51946	2.58836	2.55391	3.25817	4.13778	3.69798	2.62471	2.6071	2.61591
	sp|P04982|RBSD_ECOLI	rbsD	0.794215	0.626447	0.710331	3.34981	3.63596	3.49288	5.42194	7.94858	6.68526	10.9263	10.3629	10.6446	6.53043	6.32459	6.42751	14.8945	11.6542	13.2743	5.31328	4.596	4.95464		6.07967	6.07967	4.29473	7.29499	5.79486	7.41756	8.000*	7.70878	4.84627		4.84627	5.91413	6.06054	5.98733	5.26981	4.28233	4.77607
	sp|P04983|RBSA_ECOLI	rbsA	0.80133	0.942279	0.871805	3.23163	2.98885	3.11024	5.97495	6.09709	6.03602	12.8649	9.69734	11.2811	6.54153	6.45645	6.49899	11.7887	12.6362	12.2125	5.70871	6.20323	5.95597	12.287	13.0508	12.6689	5.98388	6.00041	5.99215	5.50505	5.90534	5.70519	6.22485	6.04567	6.13526	5.82257	7.32859	6.57558	5.867	5.88797	5.87748
	sp|P04993|RECD_ECOLI	recD	0.656213	0.711276	0.683744	3.19337	2.59095	2.89216	4.3198	4.46892	4.39436	7.18022	6.7886	6.98441	4.40382	4.31207	4.35795	7.11604	7.96719	7.54162	2.91234	3.0239	2.96812	4.16383	4.57752	4.37068	3.25503	4.76112	4.00807	3.02449	3.64259	3.33354	2.76894	3.03569	2.90231	4.67257	4.94057	4.80657	2.72843	2.74995	2.73919
	sp|P04994|EX7L_ECOLI	xseA	0.647005	0.67627	0.661638	3.17177	3.46383	3.3178	6.36945	5.84857	6.10901	11.3477	11.4314	11.3895	6.51575	5.57548	6.04562	15.0984	11.1567	13.1276	5.54089	6.24815	5.89452	12.3503	12.301	12.3257	5.75574	5.78863	5.77218	5.69752	6.26236	5.97994	7.09952	5.86683	6.48317	6.08685	6.0683	6.07757	5.61336	5.79988	5.70662
	sp|P04995|EX1_ECOLI	sbcB	0.707917	1.23369	0.970806	3.09232	3.15523	3.12378	5.67341	6.06596	5.86968	10.9988	8.94958	9.97418	6.03882	7.4137	6.72626	11.772	12.8127	12.2923	4.27802	4.31683	4.29743	6.55441	6.60064	6.57753	4.81519	5.15755	4.98637	8.000*	5.05548	6.52774	4.56169	4.25052	4.40611	5.25569	5.01603	5.13586	3.97419	3.97018	3.97219
	sp|P05020|PYRC_ECOLI	pyrC	0.768725	1.17899	0.973855	2.81939	2.88563	2.85251	6.17583	5.10802	5.64193	6.18327	10.2064	8.19483	6.18243	5.9361	6.05927	13.0033	14.2187	13.611	4.62804	5.4851	5.05657	8.91437	10.0176	9.46597	5.09586	5.23535	5.1656	5.28487	5.63989	5.46238	5.16501	5.22207	5.19354	5.39214	5.76099	5.57657	4.91588	4.64069	4.77828
	sp|P05041|PABB_ECOLI	pabB	0.655964	0.695077	0.675521	3.16925	3.98052	3.57489	5.30073	5.46905	5.38489	11.4534	10.472	10.9627	6.51899	6.14186	6.33043	13.2416	11.0964	12.169	4.42466	4.19628	4.31047	8.01534	7.61648	7.81591	4.31176	4.81056	4.56116	4.42449	4.56894	4.49671	4.33197	4.38468	4.35833	5.15124	4.84003	4.99563	4.31892	4.62188	4.4704
	sp|P05042|FUMC_ECOLI	fumC	1.2459	0.709294	0.977599	3.34291	3.01621	3.17956	5.82168	5.98639	5.90403	10.0407	9.83715	9.93893	5.96671	5.66751	5.81711	12.8339	12.3693	12.6016	4.69075	4.49758	4.59416	7.30478	7.07795	7.19136	4.29638	4.99361	4.64499	4.59558	4.78431	4.68995	4.47984	4.3648	4.42232	4.57061	4.71971	4.64516	4.17441	4.04521	4.10981
	sp|P05052|APPY_ECOLI	appY	0.51963	0.550467	0.535048	2.12926	2.41802	2.27364	3.88431	4.33423	4.10927		6.14325	6.14325	4.15914	3.62245	3.8908	5.89642	9.31457	7.60549		2.95384	2.95384	6.12279	5.22402	5.6734	4.13384	3.09739	3.61562	8.000*	4.25531	6.12766	3.29967	4.00256	3.65112	6.13072	4.64939	5.39006	3.48365	2.88429	3.18397
	sp|P05055|PNP_ECOLI	pnp	0.686657	0.843775	0.765216	3.28833	3.21057	3.24945	6.15547	6.45792	6.30669	11.571	11.3476	11.4593	6.14779	5.95	6.04889	13.5184	11.3509	12.4347	5.59485	5.96441	5.77963	12.202	11.3914	11.7967	6.22502	7.11907	6.67205	5.88524	6.13856	6.0119	5.45647	6.37452	5.91549	7.14903	6.14351	6.64627	5.8652	5.28602	5.57561
	sp|P05100|3MG1_ECOLI	tag	0.533091	0.524462	0.528777				1.67915		1.67915	2.35752	5.18867	3.7731							2.12266	2.94336	2.53301	3.36603		3.36603	2.60718	2.43454	2.52086	4.15842	4.55865	4.35853	2.6016	2.35708	2.47934	4.86861	5.64872	5.25867	2.41127	1.03123	1.72125
	sp|P05194|AROD_ECOLI	aroD	0.687373	0.683545	0.685459	4.000*	4.000*	4	4.82483	6.30037	5.5626	10.0402	8.76589	9.40305	5.52646	5.23005	5.37826	10.6568	11.3102	10.9835	3.57989	3.78297	3.68143	5.63386	5.36978	5.50182	3.67746	4.61596	4.14671	4.67052	3.93499	4.30275	3.51591	3.50342	3.50966	3.81334	4.16595	3.98965	3.3004	3.9482	3.6243
	sp|P05458|PTRA_ECOLI	ptrA	0.828442	1.2157	1.02207	3.28039	2.81745	3.04892	5.49544	6.32401	5.90972	11.8088	11.0974	11.4531	5.23467	5.31852	5.27659	10.6293	11.655	11.1421	6.10765	6.23744	6.17255	11.9559	11.4532	11.7045	5.8749	6.61488	6.24489	6.36013	6.55172	6.45593	5.71742	6.20967	5.96355	6.925	6.51094	6.71797	5.5782	5.47542	5.52681
	sp|P05459|PDXB_ECOLI	pdxB	0.866999	0.873204	0.870102	3.27327	2.73097	3.00212	5.42475	5.74395	5.58435	10.2801	14.8542	12.5672	5.97446	5.43597	5.70522	10.9765	11.1563	11.0664	4.75309	4.68678	4.71994	8.25633	8.27954	8.26793	4.54842	6.39298	5.4707	5.37852	5.46841	5.42346	5.3709	4.9725	5.1717	4.90645	6.76162	5.83404	4.75037	4.49202	4.62119
	sp|P05523|FPG_ECOLI	mutM	0.730226	0.607008	0.668617	2.49717	2.65475	2.57596	6.06807	8.000*	7.03404	10.7266	14.7124	12.7195	6.82417	6.09752	6.46084	14.3613	13.9647	14.163	6.01105	6.61219	6.31162	13.7622	11.8167	12.7894	5.83117	6.94728	6.38922	7.23734	5.53621	6.38677	6.0332		6.0332	6.4784	5.71371	6.09605	5.88086	5.37154	5.6262
	sp|P05637|APAH_ECOLI	apaH	0.829464	0.730262	0.779863	2.83883	2.58812	2.71348	4.7229	4.71238	4.71764	6.7881	7.1883	6.9882	5.19419	4.47203	4.83311	8.66564	9.95181	9.30872	4.13242	3.92616	4.02929	5.86999	5.65002	5.76001	4.18375	4.20772	4.19573	3.59089	3.52828	3.55958	3.40868	3.63355	3.52112	3.93568	4.54717	4.24143	3.78311	3.58515	3.68413
	sp|P05704|MCP3_ECOLI	trg	0.916493	0.660358	0.788426	2.39277	2.38675	2.38976	4.57808	4.26045	4.41926	6.18626	6.53398	6.36012
	sp|P05706|PTHA_ECOLI	srlB	0.705004		0.705004
	sp|P05719|T1SK_ECOLI	hsdS	0.741588	1.71895	1.23027	3.33882	2.82708	3.08295	6.26327	5.78949	6.02638	11.3609	10.4041	10.8825	5.68735	5.22409	5.45572	10.7544	10.974	10.8642	5.53231	6.15378	5.84305	10.3338	11.1354	10.7346	5.77436	5.94495	5.85966	6.83335	6.0475	6.44043	5.54906	5.41069	5.47987	4.89642	6.03937	5.4679	5.92028	5.43576	5.67802
	sp|P05791|ILVD_ECOLI	ilvD	0.979637	0.710225	0.844931	3.17172	3.02	3.09586	5.40154	5.21126	5.3064	10.7431	8.12593	9.43451	5.72006	5.70761	5.71383	11.2275	10.6675	10.9475	3.80909	3.85693	3.83301	5.79127	5.65724	5.72426	3.3224	3.90452	3.61346	3.8569	4.28005	4.06848	3.92026	3.74029	3.83028	3.90779	4.8699	4.38885	3.9287	3.85268	3.89069
	sp|P05793|ILVC_ECOLI	ilvC	0.833651	0.930606	0.882129	3.02668	3.04434	3.03551	5.52447	5.67851	5.60149	10.5325	10.0643	10.2984	5.84523	5.48479	5.66501	12.0567	11.7736	11.9151	3.45994	3.48355	3.47174	5.25312	5.47219	5.36265	3.14244	4.04093	3.59168	3.74536	3.68623	3.7158	3.46508	3.15682	3.31095	3.61526	4.33314	3.9742	3.50086	3.41664	3.45875
	sp|P05825|FEPA_ECOLI	fepA	0.825851	0.860458	0.843155	3.07188	3.06395	3.06792	7.13258	7.64104	7.38681	15.9895	13.0484	14.5189		6.60485	6.60485		12.3103	12.3103		6.97131	6.97131	10.8059	16.000*	13.4029	5.82892		5.82892										4.76569	8.000*	6.38284
	sp|P05827|ILVY_ECOLI	ilvY	0.725023	0.712387	0.718705	2.87956	2.68999	2.78477	5.00292	5.9346	5.46876	13.6467	9.09076	11.3688	5.40866	5.55345	5.48106	10.2928	11.6914	10.9921	5.90879	5.89135	5.90007	11.6968	10.192	10.9444	6.0033	6.27902	6.14116	6.05937	6.37687	6.21812	5.64636	6.09218	5.86927	7.91025	5.99038	6.95031	7.14064	5.56561	6.35312
	sp|P05852|TSAD_ECOLI	tsaD	0.664807	0.660659	0.662733	2.63234	2.6034	2.61787	4.26672	5.17537	4.72105	8.92357	6.62017	7.77187	3.99548	4.15287	4.07417	8.60512	7.52831	8.06671	2.98025	3.68101	3.33063	3.85589	4.45661	4.15625	2.4855	3.51082	2.99816	5.65828	4.02287	4.84058	4.4816	2.98444	3.73302	4.29402	4.46869	4.38135	3.40643	2.94096	3.17369
	sp|P06129|BTUB_ECOLI	btuB	0.682658	0.726585	0.704621	3.36449	3.14764	3.25606	5.9813	6.26609	6.12369	12.1703	12.4553	12.3128	6.3604	6.10706	6.23373	12.9235	12.7317	12.8276	6.08551	6.48889	6.2872	12.3063	14.703	13.5047	6.82135	6.69519	6.75827	6.16174	6.8255	6.49362	6.88127	6.79792	6.83959	5.92273	6.96027	6.4415	5.88104	6.26535	6.0732
	sp|P06136|FTSQ_ECOLI	ftsQ	0.641417	0.65009	0.645754	1.83926	3.35922	2.59924	3.0844	2.83661	2.9605		3.93426	3.93426	3.11799	2.40634	2.76217	3.02868	7.69716	5.36292	1.92892	2.3794	2.15416	3.23839	2.58966	2.91403	2.02732	1.99522	2.01127	1.82832	2.08707	1.9577	2.18039	1.81492	1.99766	2.4605	2.64187	2.55118	2.11645	1.96373	2.04009
	sp|P06149|DLD_ECOLI	dld	0.986253	0.756918	0.871586	1.89239	2.05241	1.9724	4.51195	4.04647	4.27921	10.18	9.84974	10.0149	5.47472	4.37107	4.92289	9.04916	10.5388	9.79396	6.26462	5.70494	5.98478	10.6837	9.74715	10.2154	6.0736	7.53674	6.80517	5.46102	5.98325	5.72213	5.99786	5.64251	5.82018	6.24309	6.62021	6.43165	5.73111	4.39762	5.06436
	sp|P06282|CDH_ECOLI	cdh	0.761455	0.827421	0.794438	3.11958	3.21892	3.16925	7.82678	6.35213	7.08946	13.057	12.6022	12.8296	5.98862	6.27708	6.13285	13.2634	13.9888	13.6261	6.25987	6.64859	6.45423	14.4174	16.000*	15.2087	6.75996	6.69153	6.72574	6.48407	8.000*	7.24204	6.34886	6.37992	6.36439	6.1584	6.59776	6.37808	6.73702	6.43358	6.5853
	sp|P06610|BTUE_ECOLI	btuE	2.000*	0.741193	1.3706	3.0172	2.61375	2.81548	4.85524	5.00235	4.92879	4.5193	11.2271	7.87318	4.94362	4.7968	4.87021	10.6384	11.5929	11.1157	3.93906	4.03786	3.98846	5.84646	6.2615	6.05398	5.06592	4.29416	4.68004	4.43221	5.03586	4.73403	4.19123	4.26952	4.23038	4.37576	5.97574	5.17575	4.27375	4.20756	4.24066
	sp|P06611|BTUD_ECOLI	btuD	0.548066		0.548066	2.054	2.1962	2.1251	3.78274	3.20414	3.49344		4.64554	4.64554	4.3652		4.3652	6.4896	6.52834	6.50897	3.34881	2.88029	3.11455				2.13564	2.51085	2.32325		2.59019	2.59019	3.72086		3.72086	4.0521	5.24539	4.64874	2.39223	2.34941	2.37082
	sp|P06612|TOP1_ECOLI	topA	0.726775	0.943579	0.835177	2.63864	2.50963	2.57414	5.96032	5.95796	5.95914	10.2218	10.8391	10.5305	5.61845	4.8598	5.23913	11.2264	11.7635	11.495	5.63839	6.12452	5.88146	12.6545	12.1555	12.405	6.07071	7.04272	6.55672	6.28394	6.389	6.33647	5.91404	5.91895	5.9165	6.40191	6.71681	6.55936	5.29752	5.55351	5.42551
	sp|P06616|ERA_ECOLI	era	0.692239	0.711115	0.701677	2.45883	2.17924	2.31903	4.17067	4.17763	4.17415	5.44834	6.51531	5.98183	3.3579	3.65335	3.50563	5.78121	5.71837	5.74979	2.55121	2.74812	2.64967	3.48153	3.76394	3.62273	4.98517	4.39251	4.68884	3.18426	3.1969	3.19058	2.57701	2.30775	2.44238	4.79337	5.25086	5.02211	2.73776	2.94531	2.84154
	sp|P06709|BIRA_ECOLI	birA	0.599485	0.6662	0.632843	2.48578	2.49153	2.48865	4.92419	4.55827	4.74123	7.84679	7.55082	7.69881	3.91595	3.34833	3.63214	6.9718	6.98592	6.97886	3.43616	3.64567	3.54092	6.15819	5.91914	6.03867	3.96468	3.49078	3.72773	4.14715	4.33258	4.23987	3.52239	4.00857	3.76548	4.8437	5.4041	5.1239	3.46198	3.2815	3.37174
	sp|P06710|DPO3X_ECOLI	dnaX		0.67083	0.67083	2.46794	2.79959	2.63377	4.519	4.34781	4.43341	6.96748	6.61383	6.79066	4.39506	4.04172	4.21839	7.97288	8.25864	8.11576	3.24116	3.31446	3.27781	4.94229	4.47875	4.71052	4.16591	4.25032	4.20812	3.09433	3.68563	3.38998	3.19994	3.2482	3.22407	4.60958	5.10662	4.8581	2.88244	2.81029	2.84637
	sp|P06715|GSHR_ECOLI	gor	0.793486	0.746753	0.770119	3.14217	2.90237	3.02227	6.62344	5.91037	6.26691	11.955	11.09	11.5225	6.28531	5.84949	6.0674	13.6098	12.3133	12.9615	4.97839	5.1728	5.07559	7.83072	8.83768	8.3342	5.1163	5.79837	5.45734	6.15136	5.46184	5.8066	4.9765	4.71774	4.84712	5.28243	4.96186	5.12215	4.68813	4.59478	4.64146
	sp|P06720|AGAL_ECOLI	melA	0.638694	0.503754	0.571224	2.96954	3.52608	3.24781	4.43291	4.06046	4.24668	8.90235	7.16628	8.03432	4.57564	5.25632	4.91598	9.54918	10.0476	9.79841		1.97152	1.97152				2.15403	2.8955	2.52476	2.73414		2.73414	1.50301		1.50301		4.14244	4.14244
	sp|P06721|METC_ECOLI	metC	0.674152	0.633884	0.654018	3.59547	3.12342	3.35945	4.00552	5.51135	4.75843	9.78671	8.7699	9.2783	5.77255	6.42131	6.09693	10.9813	13.2461	12.1137	4.33963	4.22001	4.27982	16.000*	7.38531	11.6927	4.08721	4.77673	4.43197	6.6727	5.68668	6.17969	3.81538	4.09105	3.95321	4.34138	4.93683	4.63911	4.18879	4.46861	4.3287
	sp|P06722|MUTH_ECOLI	mutH	0.776213	0.728337	0.752275	2.65627	3.00598	2.83113	4.84191	5.48299	5.16245	9.05365	8.38087	8.71726	5.79299		5.79299	9.125	8.13846	8.63173	4.92423		4.92423				4.37558	4.08979	4.23268	4.94318	5.48093	5.21206	3.79483	3.41079	3.60281	4.44255	6.17932	5.31093	3.70618	4.06615	3.88616
	sp|P06846|EBGR_ECOLI	ebgR	0.874048	1.19527	1.03466	3.0828	2.70691	2.89486	5.73597	6.15111	5.94354	9.68652	9.90607	9.7963	6.54766	5.46956	6.00861	11.5761	15.298	13.4371	4.69767	5.44706	5.07236	10.0797	16.000*	13.0399	6.09924	7.79401	6.94663	5.33931	6.10478	5.72204	5.74895	4.87418	5.31156	5.48218	5.59238	5.53728	5.39712	5.30369	5.35041
	sp|P06959|ODP2_ECOLI	aceF	0.91669	0.717585	0.817138	3.14295	3.01234	3.07764	5.76498	5.79071	5.77784	11.0585	10.1222	10.5904	6.2494	5.88453	6.06697	12.856	12.1035	12.4798	5.99999	6.38217	6.19108	12.9189	11.7338	12.3263	5.79787	6.36917	6.08352	6.3114	6.40596	6.35868	6.53833	6.42374	6.48103	6.32602	6.65629	6.49115	6.04276	5.52217	5.78247
	sp|P06961|CCA_ECOLI	cca	0.713404	0.686835	0.70012	3.15166	2.7669	2.95928	4.5043	5.61645	5.06038	8.85333	7.88384	8.36859	5.10275	5.12543	5.11409	9.61046	10.1104	9.86044	3.28022	3.67146	3.47584	5.41057	5.69652	5.55355	3.66879	3.82532	3.74706	3.67645	3.89751	3.78698	3.33009	3.24919	3.28964	3.60928	4.8596	4.23444	3.40206	3.33826	3.37016
	sp|P06966|DICA_ECOLI	dicA	0.478924		0.478924	3.17875	3.23942	3.20908	4.70591	5.78916	5.24753	5.77426	8.15322	6.96374	4.60446	6.05699	5.33072	11.1799	10.2461	10.713	4.99089	4.95177	4.97133	12.1327	8.28865	10.2107	5.58765	5.05467	5.32116	6.21865	6.3138	6.26622	5.79161	6.00796	5.89978	7.51344	6.07654	6.79499	6.25711	5.47257	5.86484
	sp|P06968|DUT_ECOLI	dut	0.769922	2.000*	1.38496	3.25481	3.03142	3.14312	5.41563	5.27942	5.34752	15.4474	10.7564	13.1019	5.57108	5.98528	5.77818	11.5895	11.5179	11.5537	3.50062	3.99019	3.7454	6.22152	5.40178	5.81165	3.67477	4.57571	4.12524	3.946	4.7018	4.3239	3.50722	3.51124	3.50923	4.31436	5.30222	4.80829	5.52781	7.0435	6.28566
	sp|P06971|FHUA_ECOLI	fhuA	0.738683	0.839267	0.788975	3.52429	3.2054	3.36484	6.90495	6.38268	6.64381	15.1112	13.4034	14.2573	8.000*	6.79639	7.39819	13.2653	12.636	12.9506	6.08763	6.18931	6.13847	7.25948	15.8498	11.5547	5.97689	6.8478	6.41234	5.57209	6.64636	6.10923	7.07647	6.16076	6.61861	6.43408	7.41103	6.92255	4.64611	8.000*	6.32306
	sp|P06974|FLIM_ECOLI	fliM	0.599673	0.673536	0.636604	2.43954	1.89174	2.16564	3.32085	4.59527	3.95806	6.09535	7.47891	6.78713																						4.36287	4.52472	4.44379
	sp|P06983|HEM3_ECOLI	hemC	0.703644	0.684389	0.694016	2.86487	2.74676	2.80581	4.83213	6.1315	5.48182	16.000*	9.55992	12.78	5.46568	5.48484	5.47526	11.9803	10.7722	11.3762	3.9609	4.2801	4.1205	7.04516	6.97291	7.00903	4.16053	4.31208	4.2363	4.27844	5.466	4.87222	4.03192	4.03563	4.03378	4.6401	3.06469	3.85239	4.01189	4.0749	4.04339
	sp|P06986|HIS8_ECOLI	hisC	0.853886	0.750173	0.802029	3.20911	2.82377	3.01644	5.29855	5.46069	5.37962	10.7745	8.97428	9.87437	5.59939	5.04689	5.32314	11.0775	10.7556	10.9166	3.25519	3.23836	3.24677	5.09109	4.87823	4.98466	3.10663	3.2006	3.15362	3.34939	4.1115	3.73044	3.43885	3.3752	3.40702	3.53618	4.3134	3.92479	3.51244	3.5577	3.53507
	sp|P06987|HIS7_ECOLI	hisB	1.33914	0.699189	1.01916	3.43463	3.081	3.25781	5.92385	6.37874	6.15129	9.47742	11.4112	10.4443	6.09679	6.51607	6.30643	12.2473	12.0702	12.1587	5.20844	5.63648	5.42246	9.97364	9.10578	9.53971	5.18685	7.79969	6.49327	6.10475	5.31907	5.71191	5.67779	5.40505	5.54142	5.47753	6.2671	5.87231	5.00067	5.55996	5.28031
	sp|P06988|HISX_ECOLI	hisD	0.926735	0.741868	0.834302	3.42431	3.17506	3.29969	5.807	6.13398	5.97049	11.5281	10.0179	10.773	5.55698	5.63237	5.59467	11.6091	12.1078	11.8584	4.05401	4.40468	4.22934	6.93931	6.39731	6.66831	3.76528	5.09327	4.42928	5.21851	4.56122	4.88987	3.9084	4.01158	3.95999	4.39886	4.80314	4.601	4.47816	4.13009	4.30412
	sp|P06989|HIS2_ECOLI	hisI	0.847084	1.00008	0.923582	3.01533	2.81459	2.91496	6.3629	4.89653	5.62971	10.2877	16.000*	13.1438	5.5061	8.000*	6.75305	10.6531	15.0981	12.8756	4.29351	4.72016	4.50683	6.81377	6.77552	6.79465	4.07257	4.68391	4.37824	4.18725	4.28913	4.23819	6.45897	4.41217	5.43557	5.19772	4.95375	5.07574	4.05149	4.0413	4.04639
	sp|P06992|RSMA_ECOLI	rsmA	0.998894	0.629954	0.814424	2.96012	2.9843	2.97221	5.93579	4.87955	5.40767	11.4612	13.5915	12.5264	5.77338	5.3502	5.56179	10.8147	10.413	10.6139	5.04024	5.44466	5.24245	9.02833	10.7955	9.91191	4.79519	5.97514	5.38516	5.16301	6.50939	5.8362	4.92786	5.4383	5.18308	5.40145	5.50215	5.4518	5.83258	4.94172	5.38715
	sp|P06993|MALT_ECOLI	malT	0.648119	0.320327	0.484223	0.536392	0.683805	0.610098	1.11421	0.980639	1.04743	1.50294	1.25009	1.37651					1.36499	1.36499				0.802808		0.802808							0.718419		0.718419	5.69226	6.34664	6.01945	0.785716		0.785716
	sp|P06996|OMPC_ECOLI	ompC	0.87429	0.845081	0.859685	3.44597	3.30264	3.3743	5.93569	7.33846	6.63708	13.0414	10.1908	11.6161	6.31768	7.07319	6.69543	15.7278	11.9996	13.8637	6.31633	5.55703	5.93668	13.3545	11.4432	12.3988	5.51156	7.12667	6.31911	7.59922	6.79696	7.19809	7.05554	6.12817	6.59185	7.58989	7.59576	7.59283	5.88109	6.6063	6.24369
	sp|P06999|PFKB_ECOLI	pfkB	1.00202	0.838563	0.920291	3.46829	3.16553	3.31691	6.54052	5.64124	6.09088	11.4687	9.95508	10.7119	5.97052	5.7087	5.83961	11.8592	11.8698	11.8645	4.4214	4.44983	4.43562	7.26564	6.56474	6.91519	4.45723	4.50803	4.48263	4.54072	4.94427	4.74249	3.99131	4.11623	4.05377	4.86685	5.60162	5.23423	3.92286	3.67249	3.79767
	sp|P07001|PNTA_ECOLI	pntA	1.05558	0.862594	0.959087	3.01479	4.000*	3.50739	6.03742	8.000*	7.01871	14.0904	14.8641	14.4772	6.96763	6.48664	6.72713	10.5084	12.6183	11.5634	6.56034	5.89239	6.22636	12.273	12.8721	12.5726	6.68716	6.93353	6.81034	6.83801	6.31217	6.57509	6.71006	6.6153	6.66268	6.13071	6.28488	6.2078	5.42734	6.58945	6.0084
	sp|P07003|POXB_ECOLI	poxB	0.678607	0.662067	0.670337	3.08784	3.29607	3.19195	5.73762	5.44221	5.58991	13.0363	9.37806	11.2072	5.62794	5.59953	5.61373	11.4882	11.7277	11.6079	4.65006	4.74073	4.69539	7.77852	7.6884	7.73346	4.52058	5.88699	5.20379	5.35741	5.28486	5.32114	4.71088	4.82368	4.76728	5.14445	5.86251	5.50348	4.9916	4.43352	4.71256
	sp|P07004|PROA_ECOLI	proA	0.715191	0.755319	0.735255	3.32816	2.90273	3.11544	5.82596	5.53543	5.68069	10.6076	11.2704	10.939	4.85752	5.76906	5.31329	12.2165	12.0815	12.149	4.56519	4.73947	4.65233	7.69041	7.95226	7.82134	4.50568	4.7902	4.64794	4.55077	4.95712	4.75394	4.53976	4.73344	4.6366	5.14919	5.10544	5.12731	4.45105	4.5454	4.49823
	sp|P07012|RF2_ECOLI	prfB	0.71947	0.832936	0.776203	2.81849	2.75601	2.78725	5.18302	4.79701	4.99002	8.63602	8.10803	8.37202	4.83915	4.36911	4.60413	8.75365	8.32828	8.54096	4.18048	4.56896	4.37472	6.86042	6.87899	6.86971	4.67384	4.66398	4.66891	5.33794	4.93446	5.1362	4.31208	4.35862	4.33535	5.19737	5.12738	5.16237	4.28734	4.27622	4.28178
	sp|P07014|SDHB_ECOLI	sdhB	0.728546	0.77544	0.751993	3.74764	2.60088	3.17426	6.37602	6.19328	6.28465	11.6524	12.1134	11.8829	5.16496	5.11121	5.13808	10.6012	10.3997	10.5005	4.72373	5.72099	5.22236	10.023	11.3937	10.7084	5.0139	5.17968	5.09679	4.29756	6.0286	5.16308	5.46144	5.73114	5.59629	5.41673	7.34189	6.37931	5.25414	4.85929	5.05672
	sp|P07017|MCP2_ECOLI	tar	0.693527	0.775441	0.734484	2.40932	2.37327	2.3913	4.12081	3.94688	4.03385	5.9987	5.62246	5.81058													7.077		7.077							5.25136	8.000*	6.62568	8.000*	8.000*	8
	sp|P07018|MCP4_ECOLI	tap	0.68765	0.680322	0.683986	2.13264	1.60134	1.86699	2.78264	3.24378	3.01321	4.63512	3.63223	4.13368													6.16391		6.16391										8.000*		8
	sp|P07021|YFIB_ECOLI	yfiB	0.448667		0.448667		0.967209	0.967209								1.90488	1.90488		4.97086	4.97086		1.84257	1.84257													1.38796		1.38796
	sp|P07023|TYRA_ECOLI	tyrA	0.723063	2.000*	1.36153	2.67646	2.33921	2.50784	4.66058	4.45629	4.55843	7.94664	7.21304	7.57984	5.03816	5.02002	5.02909	9.31873	9.29064	9.30469	2.89132	3.04129	2.9663	4.8272	4.34545	4.58632	3.18271	2.88658	3.03464	3.00555	3.34609	3.17582	2.89013	2.55801	2.72407	3.96111	3.91138	3.93625	2.74205	2.86097	2.80151
	sp|P07024|USHA_ECOLI	ushA	0.765014	0.557877	0.661445	3.11244	3.07024	3.09134	5.64083	6.37067	6.00575	12.6199	13.1089	12.8644	5.35397	5.06058	5.20728	11.1043	11.3546	11.2294	6.91553	6.31685	6.61619	11.5373	13.3249	12.4311	5.36159	6.01509	5.68834	6.26735	6.6102	6.43878	6.29941	6.31356	6.30648	5.80883	5.22903	5.51893	5.94875	5.84965	5.8992
	sp|P07026|SDIA_ECOLI	sdiA	0.623207	0.656873	0.64004																															5.17057	4.77224	4.9714
	sp|P07102|PPA_ECOLI	appA	0.664764	0.67267	0.668717	3.16408	2.87133	3.01771	8.000*	6.04802	7.02401	11.0901	12.0573	11.5737	5.80904	5.59508	5.70206	11.5822	12.2717	11.9269	5.73907	6.142	5.94054	12.2039	12.9016	12.5528	5.30238	5.22326	5.26282	5.69319	6.82112	6.25715	7.00011	6.12777	6.56394	4.90541	5.57055	5.23798	5.92239	5.7645	5.84344
	sp|P07109|HISP_ECOLI	hisP	0.669409	0.682431	0.67592	3.55864	2.56121	3.05993	6.17776	5.89076	6.03426	11.7994	10.7005	11.2499	6.68108	5.66995	6.17552	16.000*	10.3365	13.1682	5.46893	5.83112	5.65002	12.7484	14.2742	13.5113	5.08338	8.000*	6.54169	5.48823	5.89182	5.69002	8.000*	6.07837	7.03918	5.84789	5.66282	5.75536	6.26817	5.78333	6.02575
	sp|P07117|PUTP_ECOLI	putP	0.675428	0.748013	0.71172	3.19613	3.8257	3.51092	5.46744	5.56942	5.51843	8.92958	10.5093	9.71946	5.47787	4.88919	5.18353	10.8404	10.4508	10.6456	8.000*	3.8104	5.9052	6.08533	8.41263	7.24898	4.7554	4.45799	4.60669	4.66006		4.66006	4.97351	4.38435	4.67893	5.42644	5.45358	5.44001	4.56097	4.62303	4.592
	sp|P07118|SYV_ECOLI	valS	0.805963	0.652842	0.729402	3.19242	2.8165	3.00446	5.78663	5.80573	5.79618	10.6933	10.2418	10.4676	5.76519	6.08379	5.92449	10.2813	11.1378	10.7096	4.75335	4.68841	4.72088	8.00505	7.71762	7.86134	4.73494	6.23386	5.4844	5.2186	5.13048	5.17454	4.60011	4.75079	4.67545	4.81718	5.89248	5.35483	4.42595	4.40766	4.41681
	sp|P07330|CHEB_ECOLI	cheB	0.956127	0.929872	0.942999	1.95406	2.22113	2.08759	3.06697	3.35611	3.21154	5.39992	5.79628	5.5981					9.95218	9.95218																	4.84988	4.84988
	sp|P07363-2|CHEA_ECOLI		0.546534	0.772435	0.659485	1.21343	1.21305	1.21324
	sp|P07363|CHEA_ECOLI	cheA	0.560165	0.556229	0.558197	1.30471	1.30373	1.30422	1.46775	1.62334	1.54554	2.27896	1.81617	2.04757													6.05965		6.05965							5.16006	6.21401	5.68703
	sp|P07364|CHER_ECOLI	cheR	0.560173	0.540281	0.550227	1.33601		1.33601					3.42073	3.42073													6.56046		6.56046
	sp|P07395|SYFB_ECOLI	pheT	0.697525	1.09033	0.893926	3.32506	3.4182	3.37163	6.60192	6.08036	6.34114	12.9298	12.1328	12.5313	6.29148	5.72175	6.00662	12.4166	11.5998	12.0082	5.34883	5.47357	5.4112	10.2162	10.5571	10.3866	5.45199	6.31534	5.88366	6.28947	5.67107	5.98027	5.65787	5.88981	5.77384	6.2266	6.26201	6.24431	5.37401	5.28512	5.32956
	sp|P07604|TYRR_ECOLI	tyrR	0.701354	0.56368	0.632517	2.79176	2.59564	2.6937	5.80762	5.88119	5.8444	8.60815	7.80184	8.205	4.90908	4.77871	4.84389	9.24653	9.42707	9.3368	4.26814	4.74197	4.50506	8.2899	8.19711	8.24351	4.76423	4.88968	4.82696	5.62919	6.62756	6.12837	4.56943	4.8954	4.73242	6.15347	7.26922	6.71135	4.69783	4.49999	4.59891
	sp|P07623|METAS_ECOLI	metAS	2.000*	1.32502	1.66251	2.6784	2.541	2.6097	3.4928	3.03867	3.26574	5.28735	4.55591	4.92163	4.22294	3.66703	3.94499	6.26776	6.53494	6.40135	1.51478	1.6457	1.58024	2.29737	1.97809	2.13773	1.53675	2.16995	1.85335	1.89366	1.84767	1.87067	1.75393	1.46535	1.60964	2.78667	3.73737	3.26202	1.3144	1.73035	1.52238
	sp|P07639|AROB_ECOLI	aroB	1.37139	0.686762	1.02907	2.87296	2.66177	2.76737	5.30291	5.01921	5.16106	9.0988	8.63776	8.86828	6.17422	5.36421	5.76922	10.2338	10.9143	10.574	3.42917	3.55827	3.49372	5.47355	5.42077	5.44716	3.42963	4.03792	3.73377	3.64526	3.78967	3.71746	3.31731	3.60628	3.46179	3.72156	5.60987	4.66571	3.54017	3.60504	3.57261
	sp|P07648|RECC_ECOLI	recC	0.702599	0.719283	0.710941	3.8715	3.009	3.44025	5.34443	5.79958	5.572	11.3365	14.6695	13.003	5.76551	6.4304	6.09796	11.0259	11.588	11.3069	4.98801	3.64249	4.31525	6.65732	5.75791	6.20761	4.13526	4.43165	4.28345	4.21485	4.05116	4.133	3.53701	3.63296	3.58498	5.1129	5.34556	5.22923	3.34085	3.91767	3.62926
	sp|P07649|TRUA_ECOLI	truA	0.683136	0.858387	0.770762	3.14002	4.000*	3.57001	4.58047	8.000*	6.29023	13.3726	10.1746	11.7736	6.22172	5.39538	5.80855	11.8569	11.244	11.5505	4.93426	5.683	5.30863	7.82356	9.58798	8.70577	5.19291	4.50761	4.85026	5.01882	5.14045	5.07963	3.91888		3.91888	5.34865	5.60886	5.47876	5.96966	5.30119	5.63543
	sp|P07650|TYPH_ECOLI	deoA	0.925017	0.742751	0.833884	3.13002	3.12461	3.12731	5.95831	5.60613	5.78222	16.000*	9.85956	12.9298	6.18285	5.95378	6.06832	12.0151	14.2127	13.1139	5.2689	5.45251	5.3607	11.3149	9.43384	10.3743	5.60621	6.23574	5.92097	5.3955	5.75978	5.57764	4.99987	5.35521	5.17754	5.04463	5.65027	5.34745	5.34011	5.24339	5.29175
	sp|P07654|PSTA_ECOLI	pstA	0.708315	0.74212	0.725218	3.36568		3.36568	5.46978	4.75371	5.11175	13.0084	11.1207	12.0646	4.70724	5.2003	4.95377	8.7336	9.52297	9.12828	5.06155	5.23178	5.14667	9.19521	12.0166	10.6059	5.63789	5.8471	5.74249	4.84393		4.84393	8.000*		8	5.57061	7.98148	6.77604	5.00164	4.9315	4.96657
	sp|P07762|GLGB_ECOLI	glgB	0.645024	0.852644	0.748834	3.08694	2.87872	2.98283	5.76314	6.35836	6.06075	12.9249	13.5363	13.2306	6.58297	6.11796	6.35046	10.731	13.3873	12.0591	5.80621	6.09112	5.94866	10.741	13.6661	12.2036	5.54985	5.89018	5.72001	5.77827	6.42291	6.10059	6.96326	6.33508	6.64917	6.9467	6.08822	6.51746	6.23947	6.46843	6.35395
	sp|P07813|SYL_ECOLI	leuS	0.718048	0.934456	0.826252	3.33758	2.95761	3.14759	5.57038	5.56305	5.56671	11.2762	10.6541	10.9652	6.1646	6.15129	6.15795	10.7544	11.6491	11.2018	4.35322	4.45275	4.40299	8.0175	7.64987	7.83368	4.65462	5.14314	4.89888	4.91811	5.79189	5.355	5.2079	4.5971	4.9025	5.0699	5.40284	5.23637	4.50406	4.66235	4.58321
	sp|P07821|FHUC_ECOLI	fhuC	0.757294	0.631714	0.694504	2.78558	2.51413	2.64985	6.69623		6.69623	11.4125		11.4125				15.0279	10.8517	12.9398	5.45585	6.59812	6.02698	10.7307		10.7307	5.55483		5.55483							5.17689		5.17689	5.27872	5.10278	5.19075
	sp|P07822|FHUD_ECOLI	fhuD	0.604966	0.705322	0.655144	2.71055		2.71055	5.85931		5.85931	12.2429		12.2429								5.85014	5.85014	12.9735	11.0865	12.03				5.49237	7.52203	6.5072		6.61581	6.61581				3.10661	4.72841	3.91751
	sp|P07862|DDLB_ECOLI	ddlB	0.94274	0.876907	0.909823	3.06022	3.03045	3.04534	6.2421	5.53034	5.88622	16.000*	9.56636	12.7832	5.91225	5.83047	5.87136	13.0055	11.5147	12.2601	3.76541	4.26895	4.01718	6.00309	6.57075	6.28692	3.99989	4.0887	4.0443	4.38081	4.712	4.54641	3.82978	4.43378	4.13178	4.23841	5.52237	4.88039	3.92106	3.68691	3.80398
	sp|P07913|TDH_ECOLI	tdh	0.74437	0.819764	0.782067	2.4232	2.45449	2.43884	3.95197	4.78505	4.36851	8.3937	10.964	9.67886	6.06676	6.33259	6.19967	12.3554	12.8586	12.607	4.73434	4.96535	4.84984	9.35406	7.99848	8.67627	5.14922	4.84611	4.99766	5.19594	5.28185	5.23889	7.08557	4.83259	5.95908	4.93619	4.80043	4.86831	4.57164	4.31721	4.44443
	sp|P08142|ILVB_ECOLI	ilvB	0.702224	0.700372	0.701298	2.68001	2.12932	2.40467	3.12571	2.59475	2.86023	5.71526	3.56157	4.63841		4.50043	4.50043	9.92396	7.37142	8.64769	1.48417	1.32386	1.40402		2.48723	2.48723	1.23553	1.27157	1.25355	1.27246	1.92405	1.59825	1.13794	1.42895	1.28344	2.97341	2.8482	2.9108	1.37217	1.49442	1.4333
	sp|P08178|PUR5_ECOLI	purM	0.810013	0.788151	0.799082	3.10482	2.76531	2.93507	5.61455	5.70423	5.65939	10.7904	11.383	11.0867	4.90407	4.49052	4.69729	10.4506	7.68301	9.0668	4.40897	4.65175	4.53036	6.96583	7.96935	7.46759	3.89393	5.3484	4.62116	5.1557	5.29942	5.22756	4.42762	4.51776	4.47269	4.92561	5.05485	4.99023	4.24286	4.27229	4.25757
	sp|P08179|PUR3_ECOLI	purN	1.11954	0.668948	0.894245	2.51669	3.36137	2.93903	4.09227	7.1586	5.62543	8.90678	16.000*	12.4534	5.81199	5.35068	5.58133	16.000*	9.81173	12.9059	4.20508	4.78324	4.49416	7.59348	12.1374	9.86542	4.74983	5.19532	4.97257	4.29995	5.05515	4.67755	6.13296	4.15827	5.14561	4.86645	4.90054	4.8835	4.26087	4.51275	4.38681
	sp|P08189|FIMF_ECOLI	fimF	0.588189		0.588189		2.6095	2.6095	5.55243		5.55243		15.6735	15.6735		5.5207	5.5207	9.19623		9.19623		8.000*	8		13.363	13.363													5.75684	5.40399	5.58042
	sp|P08191|FIMH_ECOLI	fimH	0.5772		0.5772		2.85416	2.85416	5.39016	6.53477	5.96246	12.2318	13.0293	12.6306	6.03669	7.05733	6.54701	14.1917	13.6329	13.9123	5.84969	6.50517	6.17743	15.3056	13.9053	14.6055	4.40827	8.000*	6.20414	6.28472		6.28472	6.28817		6.28817		4.24656	4.24656	5.76399	5.31514	5.53957
	sp|P08192|FOLC_ECOLI	folC	0.612444	2.000*	1.30622	3.1342	3.16738	3.15079	5.00332	5.18531	5.09432	10.3039	8.09636	9.20015	5.50884	5.1772	5.34302	10.065	9.13886	9.60195	3.83255	3.78094	3.80674	6.7682	5.36545	6.06683	4.16508	5.73702	4.95105	8.000*	4.14954	6.07477	4.35613	3.80043	4.07828	4.23827	5.00853	4.6234	3.79808	3.82833	3.81321
	sp|P08200|IDH_ECOLI	icd	0.863781	0.890712	0.877247	3.21222	3.1161	3.16416	5.54991	5.61761	5.58376	10.5243	9.61864	10.0714	5.79933	5.65597	5.72765	11.9667	12.5397	12.2532	3.90583	4.24692	4.07638	6.39841	6.53945	6.46893	3.98788	4.73726	4.36257	4.56956	4.64929	4.60942	4.09019	4.00439	4.04729	4.4301	4.96953	4.69982	4.13281	4.06587	4.09934
	sp|P08201|NIRB_ECOLI	nirB	0.375979	0.571597	0.473788																			6.71512		6.71512	5.70541		5.70541								6.11202	6.11202
	sp|P08202|ARAA_ECOLI	araA	2.000*	0.77299	1.38649	3.10161	2.58563	2.84362	5.90661	5.6356	5.77111	10.5052	8.75158	9.6284	4.95035	5.1452	5.04778	12.4733	10.7434	11.6084		3.25566	3.25566				2.96911	3.08344	3.02627	3.39482	3.41446	3.40464		3.06747	3.06747	3.76309	4.12646	3.94477	3.36775	3.12779	3.24777
	sp|P08244|PYRF_ECOLI	pyrF	0.660138	0.703276	0.681707	3.03499	2.7497	2.89234	5.73865	7.16679	6.45272	9.82621	9.37548	9.60084	5.42373	4.72796	5.07584	10.3502	9.96341	10.1568	4.87612	4.65938	4.76775	7.55068	9.32801	8.43935	4.60253	7.90515	6.25384	5.21961	4.93619	5.0779	4.46169	4.49658	4.47913	5.02875	5.18512	5.10694	5.00416	4.53282	4.76849
	sp|P08245|YCIH_ECOLI	yciH	0.477579	0.681874	0.579726	3.21944	2.3019	2.76067	3.84379	4.37953	4.11166	5.65066	4.93196	5.29131		3.05327	3.05327	5.27631	6.1295	5.70291		3.14522	3.14522	5.08854	5.02979	5.05917		4.15905	4.15905	3.53418	4.68436	4.10927	3.45113	3.13534	3.29324	5.01427	5.21681	5.11554	2.82956	3.25637	3.04296
	sp|P08312|SYFA_ECOLI	pheS	0.965274	0.715985	0.840629	3.33464	3.64284	3.48874	6.42169	5.96561	6.19365	11.9597	13.1239	12.5418	6.53129	6.02354	6.27741	12.9411	12.8739	12.9075	5.07231	5.66749	5.3699	9.71267	9.98851	9.85059	5.42968	6.79256	6.11112	5.5771	6.55424	6.06567	5.41608	6.03035	5.72321	5.64994	6.02492	5.83743	4.88916	5.0756	4.98238
	sp|P08331|CPDB_ECOLI	cpdB	0.808136	0.853084	0.83061	3.38523	3.28695	3.33609	5.82973	6.03006	5.9299	14.4361	11.4492	12.9426	5.45197	5.01033	5.23115	11.2075	11.2167	11.2121	6.35273	6.30044	6.32658	11.3705	12.9555	12.163	5.50512	7.60944	6.55728	7.38583	6.90323	7.14453	6.09269	6.36553	6.22911	6.14407	7.53213	6.8381	6.03988	5.78845	5.91416
	sp|P08337|MUTT_ECOLI	mutT	0.787552	2.000*	1.39378	3.50527	3.2008	3.35303	5.09982	4.98979	5.04481	8.80692	9.25255	9.02973	4.9035	4.0497	4.4766	12.0961	9.94264	11.0194	3.87081	4.44966	4.16024	7.22979	6.50464	6.86722				5.09684		5.09684	4.18318	4.98682	4.585	4.26736	5.01737	4.64237	6.10437	4.21173	5.15805
	sp|P08368|CREB_ECOLI	creB	0.686201	0.755937	0.721069	2.60801	2.86589	2.73695	4.90193	4.82104	4.86148	8.88927	14.0422	11.4657		4.03984	4.03984	7.47983	8.29926	7.88955		3.99197	3.99197	6.83907	6.61109	6.72508	3.72994	4.31283	4.02139	4.16921	4.80084	4.48502	3.5469		3.5469	4.63555	6.73799	5.68677	3.92296		3.92296
	sp|P08373|MURB_ECOLI	murB	0.70296	0.693792	0.698376	2.89723	2.97156	2.93439	4.38721	5.27211	4.82966	10.0615	9.67195	9.86674	5.05941	4.55229	4.80585	8.40264	9.56941	8.98603	3.58423	3.73414	3.65918	5.47609	5.34095	5.40852	3.48164	3.4138	3.44772	3.53643	4.23457	3.8855	3.71405	3.89407	3.80406	4.00452	5.85179	4.92816	3.67545	3.36766	3.52155
	sp|P08390|USG_ECOLI	usg	1.06251	0.678058	0.870285	3.0808	2.96535	3.02308	5.61933	5.60802	5.61368	9.68311	10.0168	9.84996	6.22971	6.09327	6.16149	12.065	11.6737	11.8694	5.55784	4.72072	5.13928	10.3469	7.63362	8.99028	4.61449	4.58636	4.60042	4.38331	5.41984	4.90158	4.68242	4.52665	4.60453	5.07446	5.66577	5.37012	4.60614	4.53792	4.57203
	sp|P08394|RECB_ECOLI	recB	0.62673	1.08626	0.856495	3.37521	2.89107	3.13314	5.536	4.5297	5.03285	15.9013	10.4546	13.178	6.25678	7.54427	6.90053	10.0045	10.796	10.4002	4.0837	3.66257	3.87314	6.35999	5.05901	5.7095	4.0319	4.52329	4.2776	3.62918	4.05612	3.84265	3.58782	3.69331	3.64056	5.21124	4.8413	5.02627	3.48989	3.94996	3.71993
	sp|P08395|SPPA_ECOLI	sppA	0.67228	0.695957	0.684118	3.28778	3.24098	3.26438	5.44909	5.24742	5.34825	9.44809	10.3417	9.89491	5.78326	5.95048	5.86687	10.5832	10.7574	10.6703	5.75155	5.95402	5.85279	11.6291	11.7143	11.6717	6.02101	5.95756	5.98929	6.05377	6.20547	6.12962	5.89181	6.03865	5.96523	5.97449	5.92054	5.94752	5.85946	5.42012	5.63979
	sp|P08400|PHOR_ECOLI	phoR	0.782545	1.68153	1.23204	3.13164	3.10478	3.11821	5.56737	6.07006	5.81871	11.0986	13.4481	12.2733	6.3379	6.0402	6.18905	12.0208	12.3619	12.1913	6.44455	6.44236	6.44345	11.3073	14.1491	12.7282	6.57725	6.1788	6.37802	8.000*	5.99639	6.99819	6.89641	5.00607	5.95124	6.3244	6.45144	6.38792	6.12858	6.49089	6.30973
	sp|P08401|CREC_ECOLI	creC	0.651753	2.000*	1.32588	3.06306	3.26021	3.16163	5.71007	7.37875	6.54441	8.43534	11.4718	9.95357	6.25781	7.45931	6.85856	11.578	14.1057	12.8418	6.21715	5.40489	5.81102	11.8564	12.3422	12.0993	6.78646	7.69362	7.24004	6.22618	5.18119	5.70369	5.83125	6.51888	6.17507	6.70114	5.74333	6.22224	4.84306	6.1276	5.48533
	sp|P08506|DACC_ECOLI	dacC	0.930612	0.577725	0.754169	3.23955	3.13116	3.18536	5.29758	7.07551	6.18654	12.7457	12.1158	12.4307	5.99825	5.92638	5.96232	13.3978	12.9861	13.192	5.94937	6.02963	5.9895	15.6873	14.0533	14.8703	6.29652	6.82542	6.56097	6.11358	6.25397	6.18378	5.7338	6.7089	6.22135	6.01518	6.69304	6.35411	6.27604	6.63918	6.45761
	sp|P08622|DNAJ_ECOLI	dnaJ	0.721779	0.73148	0.726629	2.69386	2.64623	2.67004	4.8105	5.12743	4.96896	9.80676	9.07177	9.43927	5.22476	5.16163	5.1932	11.4877	11.3283	11.408	4.51136	5.29505	4.9032	9.11483	8.34035	8.72759	5.61727	6.53084	6.07405	6.12521	6.18412	6.15467	4.91928	4.963	4.94114	6.26231	8.000*	7.13115	4.25282	4.75852	4.50567
	sp|P08660|AK3_ECOLI	lysC	0.727057	0.922009	0.824533	3.13456	3.14839	3.14148	4.91596	4.43132	4.67364	10.149	6.73256	8.44077	5.73924	5.17557	5.45741	9.28979	10.9019	10.0958	2.73346	3.06507	2.89927	4.6371	3.86479	4.25094	2.77102	3.1815	2.97626	2.93347	3.3612	3.14734	2.61459	2.71732	2.66595	3.57082	4.54932	4.06007	2.32488	2.75905	2.54197
	sp|P08839|PT1_ECOLI	ptsI	0.799365	0.74175	0.770557	3.10515	2.71366	2.90941	6.09632	5.52693	5.81162	10.8955	10.5744	10.7349	6.31188	5.74109	6.02649	13.0116	12.0155	12.5136	5.05112	5.18905	5.12009	9.04459	9.42233	9.23346	5.33828	6.13062	5.73445	5.51037	5.64467	5.57752	5.29436	5.31809	5.30623	5.14771	5.87301	5.51036	5.25484	4.80192	5.02838
	sp|P08956|T1RK_ECOLI	hsdR	0.840738	0.662745	0.751741	2.58547	2.40441	2.49494	4.63198	4.77647	4.70423	7.46622	6.92799	7.19711	4.01458	3.8601	3.93734	6.51296	6.64299	6.57798	3.65727	3.3784	3.51783	6.00486	4.61759	5.31123	4.73917	5.1127	4.92593	3.90927	3.88839	3.89883	3.60772	3.29221	3.44996	4.80199	5.8765	5.33925	2.97679	3.16475	3.07077
	sp|P08957|T1MK_ECOLI	hsdM	0.638714	0.693784	0.666249	2.5786	2.59258	2.58559	5.27105	5.23277	5.25191	10.2994	8.85081	9.57512	5.34683	5.01083	5.17883	10.9985	10.0728	10.5357	4.46554	4.48556	4.47555	7.10631	7.61753	7.36192	4.97075	4.97103	4.97089	4.46114	4.98764	4.72439	5.1901	4.51305	4.85158	5.8875	5.47479	5.68114	4.37102	3.971	4.17101
	sp|P08997|MASY_ECOLI	aceB	0.931804	0.70343	0.817617	2.37787	2.12778	2.25283	3.34384	2.99475	3.16929	4.40545	3.95396	4.17971	2.86803	2.58807	2.72805	4.98158	5.1729	5.07724	1.7878	3.20784	2.49782	2.45468	2.72519	2.58994	4.7792	4.85766	4.81843	1.95703	2.45264	2.20483	1.76861	1.73701	1.75281	4.82083	6.57364	5.69723	1.59991	1.91736	1.75864
	sp|P09029|PURK_ECOLI	purK	0.771912	0.908737	0.840325	3.47598	2.9001	3.18804	5.92972	7.73999	6.83486	8.84091	9.94261	9.39176	6.58137	5.75315	6.16726	12.2746	11.9193	12.097	4.40284	4.3822	4.39252	10.8599	6.3116	8.58575	4.07863	5.84214	4.96039	8.000*	4.66415	6.33207	3.95107	3.96834	3.9597	5.29315	5.9854	5.63928	4.78311	4.24163	4.51237
	sp|P09030|EX3_ECOLI	xthA	0.712564	0.71246	0.712512	3.45779	2.81892	3.13836	5.85412	5.87245	5.86328	10.3286	11.4455	10.887	5.7496	5.46433	5.60697	12.8376	11.0575	11.9475	5.18425	5.74497	5.46461	10.6841	10.9629	10.8235	5.37662	5.79037	5.5835	5.17534	6.9129	6.04412	5.75734	5.74193	5.74964	5.59315	5.64388	5.61852	5.49011	5.05844	5.27427
	sp|P09053|AVTA_ECOLI	avtA	0.70945	0.865886	0.787668	4.000*	2.5257	3.26285	4.31058	4.20711	4.25885	7.37119	7.13192	7.25155	4.99954	4.98876	4.99415	8.90547	9.56676	9.23611	2.26172	2.66079	2.46126	3.21669	3.45109	3.33389	2.39199	2.25625	2.32412	2.67669	2.76086	2.71878	2.61142	2.4427	2.52706	2.82061	3.28337	3.05199	2.67939	2.83615	2.75777
	sp|P09099|XYLB_ECOLI	xylB	0.711649	2.000*	1.35582	3.66544	3.3664	3.51592	5.77658	5.95563	5.86611	8.41428	10.9192	9.66676	6.23983	6.99109	6.61546	12.9502	12.1341	12.5422	4.65321	4.48832	4.57077	9.2873	6.70318	7.99524	4.76583	5.14756	4.9567	4.59157	5.05035	4.82096	6.88018	4.62745	5.75382	5.41613	5.08576	5.25095	4.53622	4.46933	4.50277
	sp|P09126|HEM4_ECOLI	hemD	2.000*	0.619108	1.30955	2.36066	2.34111	2.35088	4.54862	4.35037	4.4495	11.9476	6.94787	9.44773	5.51695	4.63614	5.07655	9.28834	9.46773	9.37804	3.67766	3.98072	3.82919	6.90349	6.09289	6.49819	3.45495	4.81977	4.13736	5.12739	4.24624	4.68681	4.30225	3.95667	4.12946	4.8376	5.83978	5.33869	3.7358	3.40979	3.5728
	sp|P09127|HEMX_ECOLI	hemX	0.790597	1.23241	1.0115	3.10129	3.20307	3.15218	6.14865	5.81882	5.98374	12.4135	10.2287	11.3211	6.3418	6.00728	6.17454	11.7534	13.9214	12.8374	5.97796	6.20745	6.09271	14.2605	13.0875	13.674	5.81642	7.43755	6.62699	5.86372	6.26005	6.06188	6.14533	6.46496	6.30514	5.98002	5.9489	5.96446	6.9579	6.12219	6.54005
	sp|P09147|GALE_ECOLI	galE	0.784974	0.804362	0.794668	3.29666	2.92034	3.1085	5.80453	5.44453	5.62453	11.1521	12.1038	11.628	6.26705	5.55018	5.90862	12.1093	11.3664	11.7378	3.85379	5.19895	4.52637	12.4896	14.9878	13.7387	4.78135	4.7426	4.76198	4.83176	5.17544	5.0036	4.27502	4.80071	4.53786	5.0368	7.73866	6.38773	6.49576	4.73411	5.61493
	sp|P09148|GAL7_ECOLI	galT	0.715003	0.730611	0.722807	3.11909	3.64662	3.38286	5.3152	5.71303	5.51412	14.2109	10.844	12.5274	5.68847	5.34852	5.51849	11.7569	11.5725	11.6647	3.73708	4.57334	4.15521	6.1963	5.90223	6.04927	3.70973	4.0907	3.90022	5.87632	4.45749	5.16691	3.93566	5.35519	4.64542	4.06977	3.10211	3.58594	3.11726	3.70392	3.41059
	sp|P09151|LEU1_ECOLI	leuA	0.64465	0.781859	0.713254	2.1658	2.26078	2.21329	3.54325	3.88373	3.71349	4.61541	4.28534	4.45037	4.13826	3.51953	3.82889	6.96699	6.22848	6.59774	1.51589	1.74119	1.62854	1.88814	1.94856	1.91835	4.09242	4.87448	4.48345	1.70059	1.84525	1.77292	1.6677	1.55491	1.6113	4.32077	5.12607	4.72342	1.49359	1.49099	1.49229
	sp|P09155|RND_ECOLI	rnd	0.779489	0.790742	0.785115	4.000*	4.000*	4	5.40378	5.06585	5.23481	9.5436	10.4845	10.0141	6.23224	5.40587	5.81905	12.8735	10.7723	11.8229	3.83933	3.82935	3.83434	7.30195	5.31031	6.30613	3.45886	5.36286	4.41086	5.61414	3.96198	4.78806	4.10621	3.65913	3.88267	3.45599	4.76955	4.11277	3.90943	3.39226	3.65085
	sp|P09158|SPEE_ECOLI	speE	0.769724	0.737022	0.753373	3.25464	4.000*	3.62732	6.47698	7.63801	7.05749	9.68228	9.48074	9.58151	6.18733	5.53218	5.85975	11.342	14.6075	12.9747	4.46412	3.96278	4.21345	7.02191	7.52711	7.27451	4.48089	4.76504	4.62297	4.69727	5.08271	4.88999	4.58798	4.42347	4.50572	4.95959	8.000*	6.4798	4.20605	4.78063	4.49334
	sp|P09169|OMPT_ECOLI	ompT	0.733787	0.776458	0.755122	3.27513	3.14637	3.21075	5.85072	6.48792	6.16932	11.3729	11.6305	11.5017	6.12727	6.9026	6.51493	13.493	13.5032	13.4981	5.89213	6.20688	6.04951	10.2908	14.0214	12.1561	6.24448	6.89091	6.56769	6.74125	6.68215	6.7117	6.31372	6.29547	6.3046	5.77597	8.000*	6.88798	6.05642	5.55875	5.80758
	sp|P09184|VSR_ECOLI	vsr	0.781098	0.521189	0.651143	3.02417	4.000*	3.51208		4.15842	4.15842		8.92024	8.92024	4.19098	3.61714	3.90406	6.91258	11.6242	9.26839	4.2812	3.67493	3.97806	5.56323	5.33299	5.44811	4.06594	5.08465	4.5753	3.67317		3.67317	3.47768	3.79091	3.63429		5.55633	5.55633	3.35209	5.34277	4.34743
	sp|P09323|PTW3C_ECOLI	nagE	1.48295	0.579506	1.03123	3.1393	3.14491	3.1421	6.00314	5.76428	5.88371	12.9636	10.9307	11.9471	6.13753	5.94653	6.04203	11.9971	13.1025	12.5498	5.44648	6.37299	5.90974	11.0634	11.8507	11.4571	5.91945	7.43741	6.67843	5.94229	5.77346	5.85788	5.72424	7.38356	6.5539	6.5679	6.03509	6.30149	6.05812	5.60786	5.83299
	sp|P09348|MOTA_ECOLI	motA	0.593402	1.33019	0.961798	1.35887	1.2727	1.31578		1.5651	1.5651		2.09692	2.09692
	sp|P09372|GRPE_ECOLI	grpE	0.721993	0.743901	0.732947	3.02808	3.01914	3.02361	5.55108	5.30329	5.42719	9.12516	9.38524	9.2552	5.4248	5.08799	5.2564	10.7944	10.5843	10.6893	5.76404	5.56443	5.66424	8.18206	9.30083	8.74144	5.68285	7.54302	6.61293	5.00801	5.38125	5.19463	4.98971	5.63945	5.31458	6.18725	6.50504	6.34615	4.92107	4.65954	4.7903
	sp|P09373|PFLB_ECOLI	pflB	0.687583	0.856917	0.77225	2.05134	1.94114	1.99624	3.08414	3.00269	3.04341	4.392	3.9651	4.17855	3.54456	3.18301	3.36379	5.93998	6.32708	6.13353	2.89272	3.19213	3.04242	4.44044	4.46442	4.45243	3.26106	3.33652	3.29879	3.83787	3.58979	3.71383	3.06856	2.90003	2.98429	4.73444	4.86696	4.8007	2.62578	2.53141	2.57859
	sp|P09391|GLPG_ECOLI	glpG	0.724551	2.000*	1.36228					5.6685	5.6685		7.93881	7.93881		5.83866	5.83866	10.2534	12.8515	11.5525	5.68937	8.000*	6.84468		11.6651	11.6651	7.27365	7.23512	7.25439				5.22415	8.000*	6.61207	6.00544	5.87878	5.94211	4.85102		4.85102
	sp|P09394|GLPQ_ECOLI	glpQ	0.877609	1.05627	0.966941	3.34203	2.88917	3.1156	6.82639	6.12389	6.47514	11.5371	11.3433	11.4402	5.15389	5.31451	5.2342	11.8579	11.6202	11.739	5.59782	5.46942	5.53362	12.0492	9.80659	10.9279	5.63496	6.41719	6.02607	7.69125	6.46803	7.07964	5.11914	5.59489	5.35701	5.18377	6.22636	5.70507	4.71391	4.76494	4.73942
	sp|P09424|MTLD_ECOLI	mtlD	0.701875	1.62159	1.16173	4.000*	2.84572	3.42286	5.73178	6.62689	6.17934	11.6858	9.97972	10.8328	6.07322	5.97643	6.02483	11.8294	11.3475	11.5884	4.60974	5.10306	4.8564	8.29775	8.48645	8.3921	4.69664	5.00081	4.84873	4.83984	4.98394	4.91189	5.6333	5.01588	5.32459	4.44955	7.22879	5.83917	4.31912	4.87211	4.59561
	sp|P09546|PUTA_ECOLI	putA	0.563698	0.719055	0.641376	2.0107	2.14163	2.07617	3.10013	3.90415	3.50214	4.26	4.29174	4.27587	2.68771	2.23347	2.46059	4.27445	4.21782	4.24613	2.80178	2.46973	2.63576	3.99735	3.60076	3.79905	5.16744	6.18935	5.67839	3.02763	2.59873	2.81318	2.29603	2.48925	2.39264	5.43802	6.42421	5.93111	2.3706	2.30409	2.33734
	sp|P09549|DEDD_ECOLI	dedD	0.530583	0.594957	0.56277	2.47323	2.42261	2.44792	3.22659	3.68369	3.45514	6.75862	7.07729	6.91796	2.44328	3.22665	2.83497	5.36122	5.39854	5.37988	3.22565	3.41651	3.32108	6.98773	4.54613	5.76693	3.32409	6.9849	5.15449	3.93787	3.31483	3.62635	3.84392	3.59554	3.71973	4.37619	4.02047	4.19833	3.4323	3.61162	3.52196
	sp|P09551|ARGT_ECOLI	argT	0.97483	0.81601	0.89542	3.42856	3.0018	3.21518	5.68666	6.98275	6.3347	11.6607	11.5007	11.5807	6.15756	5.80012	5.97884	12.4766	10.2574	11.367	4.94468	5.60488	5.27478	8.28889	9.12743	8.70816	5.7758	8.000*	6.8879	6.84347	6.73506	6.78926	5.89384	6.85367	6.37376	6.79742	6.59099	6.6942	5.22753	5.38574	5.30664
	sp|P09831|GLTB_ECOLI	gltB	0.696526	0.908489	0.802507	2.87282	2.5578	2.71531	4.92528	4.85	4.88764	8.05806	8.85289	8.45547	5.18554	5.43091	5.30823	8.07121	8.79372	8.43247	4.00144	3.82989	3.91567	6.76566	6.03687	6.40126	6.22237	6.28498	6.25368	4.42788	4.44635	4.43712	4.29495	4.07414	4.18454	5.74662	7.00792	6.37727	4.13132	3.98594	4.05863
	sp|P09832|GLTD_ECOLI	gltD	0.703226	0.783716	0.743471	2.73308	2.676	2.70454	4.62476	4.57949	4.60212	8.02858	7.3341	7.68134	4.81387	4.26042	4.53715	8.03722	8.92539	8.48131	4.73028	5.0662	4.89824	7.67823	7.75997	7.7191	4.4449	4.73997	4.59243	5.3822	5.11073	5.24646	4.69446	4.76487	4.72966	5.45032	4.74848	5.0994	4.89182	4.37433	4.63307
	sp|P09833|MODC_ECOLI	modC	0.632443	0.686073	0.659258	2.62716	2.88502	2.75609	6.22346	5.31782	5.77064	10.1478	11.9211	11.0344	6.17475	6.06525	6.12	16.000*	13.8097	14.9048	5.68596	5.66671	5.67634	9.29084	11.1041	10.1975	5.18852	7.45014	6.31933	4.86677	5.64354	5.25515	5.55969	6.94677	6.25323	6.33225	5.14979	5.74102	4.97245	5.10202	5.03724
	sp|P09835|UHPB_ECOLI	uhpB	0.832679	0.716315	0.774497	2.83843	2.65608	2.74726	5.22513	4.34575	4.78544	11.5577	8.45265	10.0052		6.18937	6.18937	16.000*	10.625	13.3125	5.91898	6.25624	6.08761	9.86308	16.000*	12.9315	5.93179	4.95517	5.44348	5.90599	6.37929	6.14264	6.90844		6.90844	4.18903	6.16627	5.17765	5.62045	5.8155	5.71797
	sp|P09980|REP_ECOLI	rep	0.660507	0.748511	0.704509	3.18828	2.58435	2.88631	4.38615	5.38586	4.88601	5.72854	6.98422	6.35638	6.25431	5.24663	5.75047	7.87315	8.89867	8.38591	2.89915	3.6391	3.26912	4.87617	4.59716	4.73666	3.54264	3.58509	3.56387	3.42215	3.75739	3.58977	3.53568	2.97873	3.2572	4.27899	5.21166	4.74533	3.05325	2.88848	2.97086
	sp|P0A698|UVRA_ECOLI	uvrA	0.653192	0.82874	0.740966	3.27501	3.14008	3.20754	5.68966	6.68213	6.18589	11.6455	12.4917	12.0686	6.31553	6.2301	6.27281	13.0194	14.2034	13.6114	6.448	6.02304	6.23552	12.831	12.6529	12.7419	6.32857	6.70347	6.51602	6.45598	6.33671	6.39634	6.4223	6.21724	6.31977	6.90596	6.79281	6.84939	6.01818	5.3023	5.66024
	sp|P0A6A0|UBIB_ECOLI	ubiB	0.918592	2.000*	1.4593	4.000*	3.49061	3.7453	6.66655	6.58595	6.62625	13.2673	11.4622	12.3648	6.32785	6.88041	6.60413	12.2816	13.2321	12.7569	6.2782	5.81117	6.04468	11.9443	12.5806	12.2625	6.71143	6.15017	6.4308	6.20078	5.72309	5.96194	8.000*	6.08908	7.04454	6.43213	6.59841	6.51527	5.80303	5.8548	5.82891
	sp|P0A6A3|ACKA_ECOLI	ackA	0.985281	1.16043	1.07286	3.37152	3.12568	3.2486	6.41979	6.27528	6.34753	11.6904	12.4754	12.0829	6.05107	5.70557	5.87832	14.0262	12.2696	13.1479	4.43138	4.73252	4.58195	8.26658	7.98913	8.12786	4.17924	7.88916	6.0342	4.34334	5.44023	4.89178	4.37628	4.45317	4.41472	4.32667	4.13651	4.23159	4.13561	4.4288	4.28221
	sp|P0A6A6|LEUC_ECOLI	leuC	0.629828	0.630998	0.630413	1.86479	1.88889	1.87684	3.19443	3.1385	3.16646	4.11168	3.31191	3.71179	2.61014	2.0383	2.32422	5.63572	5.18094	5.40833	2.62288	3.17728	2.90008	3.95732	3.86112	3.90922	1.51535	1.54597	1.53066	3.51897	3.7402	3.62958	2.95755	2.4738	2.71567	4.50215	5.01766	4.7599	2.25719	2.30566	2.28142
	sp|P0A6A8|ACP_ECOLI	acpP	0.695996	0.78578	0.740888	3.18629	3.08892	3.13761	4.02619	5.86434	4.94527	8.19792	9.55788	8.8779	4.13578	5.85969	4.99773	10.4913	11.1618	10.8266	3.90733	4.08498	3.99615	16.000*	9.37203	12.686	5.93458	5.97949	5.95704	7.06924	7.30828	7.18876	5.98461	5.58747	5.78604	7.34601	6.89674	7.12138	5.89261	3.66227	4.77744
	sp|P0A6B4|ALR1_ECOLI	alr	0.757523	0.791359	0.774441	3.13638	3.07173	3.10405	6.06205	5.44215	5.7521	12.3936	9.69765	11.0456	6.01272	5.72808	5.8704	11.4905	11.5712	11.5309	4.29402	4.48607	4.39004	8.22912	7.75568	7.9924	4.33072	4.21107	4.27089	4.77948	5.19129	4.98539	5.41269	4.82766	5.12018	5.02343	5.25028	5.13686	5.50538	3.64593	4.57565
	sp|P0A6B7|ISCS_ECOLI	iscS	0.771966	0.653661	0.712813	2.18288	2.28282	2.23285	2.93564	2.63028	2.78296	4.07334	3.59397	3.83366	2.66161	2.49883	2.58022	4.27568	5.00919	4.64244	1.62754	1.79907	1.7133	2.40395	2.05955	2.23175	2.74308	3.01139	2.87724	2.60938	2.28562	2.4475	1.55851	1.51248	1.5355	3.21395	4.13472	3.67433	1.75969	1.71138	1.73553
	sp|P0A6C1|END4_ECOLI	nfo	0.63813	0.523703	0.580917	1.90983	1.66221	1.78602	2.48722	2.34983	2.41852	4.40382	4.38937	4.39659	2.56128	2.16178	2.36153	3.59928	5.4806	4.53994	1.70511	2.09736	1.90124	2.83451	2.37658	2.60555	4.32623	7.1548	5.74051	1.7961	2.00597	1.90103	2.45778	1.98161	2.2197	5.00987	6.75596	5.88291	1.7676	1.8036	1.7856
	sp|P0A6C5|ARGA_ECOLI	argA	0.65598	0.671817	0.663899	1.96169	2.01228	1.98698	3.5822	2.99597	3.28909	5.38723	5.09358	5.24041	4.82693	4.29008	4.55851	8.12499	8.58375	8.35437	2.76945	2.41992	2.59468	4.3873	3.62756	4.00743	2.8525	3.18401	3.01826	3.64842	3.60857	3.62849	2.33878	2.11888	2.22883	4.59922	5.30312	4.95117	1.18025	1.0871	1.13368
	sp|P0A6C8|ARGB_ECOLI	argB	0.700147	0.75226	0.726203	2.80599	2.87016	2.83808	4.89585	5.48285	5.18935	12.763	7.91404	10.3385	4.85542	4.30777	4.58159	7.80826	8.03439	7.92132	3.42734	3.38062	3.40398	4.78047	4.84562	4.81305	3.63269	3.90671	3.7697	4.56364	4.32641	4.44502	3.53437	3.17794	3.35615	4.3896	5.54386	4.96673	2.91216	3.12677	3.01947
	sp|P0A6D0|ARGR_ECOLI	argR	0.671974	0.754081	0.713028	3.24196	2.88973	3.06585	4.45907	5.9317	5.19538	11.9373	9.39993	10.6686	5.23982	4.45492	4.84737	11.0886	12.441	11.7648	4.78301	5.72942	5.25622		10.4602	10.4602	5.50531	6.01738	5.76135		6.25667	6.25667	5.22969	5.48838	5.35903		5.7357	5.7357	7.07529	5.52106	6.29817
	sp|P0A6D3|AROA_ECOLI	aroA	0.755839	1.00861	0.882223	3.17262	3.02611	3.09937	5.51562	6.39469	5.95516	11.7527	10.8617	11.3072	5.92039	6.0303	5.97535	11.0442	13.1441	12.0942	4.23091	4.66977	4.45034	7.56869	7.49872	7.53371	4.73525	6.3104	5.52283	4.81944	5.61752	5.21848	4.63994	4.42066	4.5303	5.01849	5.27408	5.14629	4.49758	4.56626	4.53192
	sp|P0A6D7|AROK_ECOLI	aroK	0.858033	0.786286	0.82216	2.05093	2.42846	2.23969	4.00724	3.96976	3.9885	5.156	5.46887	5.31244	2.52962	2.70564	2.61763	4.3215	4.68222	4.50186	2.22833	2.2985	2.26342	3.8471	3.36437	3.60573	3.27434	3.61897	3.44666	3.75525	4.65269	4.20397	2.93088	2.58722	2.75905	4.8912	4.79382	4.84251	2.74277	2.63174	2.68726
	sp|P0A6E1|AROL_ECOLI	aroL	0.7127	0.696363	0.704532	2.38762	2.48221	2.43492	4.68525	5.81991	5.25258	6.92733	7.67505	7.30119	3.93309	3.86669	3.89989	7.61921	8.72667	8.17294	2.37794	2.79302	2.58548	3.92775	4.06066	3.9942	3.76718	7.21253	5.48985	3.03305	2.77157	2.90231	2.64338	2.59987	2.62162	4.25066	5.02267	4.63666	2.34324	2.49768	2.42046
	sp|P0A6E4|ASSY_ECOLI	argG	0.801549	0.70626	0.753905	3.20915	3.12405	3.1666	5.32661	5.21199	5.2693	10.4021	9.42669	9.91442	5.58543	5.7931	5.68926	11.1905	10.2016	10.696	3.30932	3.47531	3.39231	4.77073	4.87095	4.82084	3.18796	3.40749	3.29772	3.64722	4.12534	3.88628	3.3681	3.03809	3.2031	3.68691	4.53758	4.11225	3.15322	3.37031	3.26177
	sp|P0A6E6|ATPE_ECOLI	atpC	0.778142	0.822952	0.800547	3.33699	3.17672	3.25686	6.26663	6.43334	6.34999	10.8038	11.6304	11.2171	5.92723	5.53402	5.73062	14.3024		14.3024	5.02986	6.26941	5.64964		11.8158	11.8158				5.97387	5.77269	5.87328		6.57663	6.57663	6.28829	6.72615	6.50722
	sp|P0A6E9|BIOD2_ECOLI	bioD	0.709824	0.826853	0.768339	2.37063	1.85035	2.11049	3.42606	8.000*	5.71303	5.15475	4.82944	4.99209	3.60622	8.000*	5.80311	5.15226	6.33576	5.74401				3.77962	3.21464	3.49713	5.90134	4.42776	5.16455	2.47726		2.47726	2.07342	1.91746	1.99544	3.85342	8.000*	5.92671	2.07881	2.14341	2.11111
	sp|P0A6F1|CARA_ECOLI	carA	0.888477	0.607081	0.747779	3.37097	2.99228	3.18162	5.14673	8.000*	6.57337	9.84526	9.89441	9.86984	6.00883	5.88522	5.94702	12.3231	11.9211	12.1221	4.45589	4.47673	4.46631	7.74024	7.12286	7.43155	4.2324	4.78982	4.51111	5.11649	5.61188	5.36419	4.81183	4.62674	4.71929	4.21473	5.68954	4.95213	4.62966	4.634	4.63183
	sp|P0A6F3|GLPK_ECOLI	glpK	0.878754	0.788756	0.833755	3.33638	3.21624	3.27631	5.37519	5.42146	5.39832	10.696	8.52351	9.60976	6.77642	5.84041	6.30842	12.3917	13.5976	12.9946	6.02499	5.94096	5.98297	12.4604	12.919	12.6897	6.84342	6.64278	6.7431	8.000*	6.50068	7.25034	6.59194	6.04488	6.31841	5.84296	8.000*	6.92148	5.5905	5.68507	5.63778
	sp|P0A6F5|CH60_ECOLI	groL	0.874257	0.770419	0.822338	3.18062	3.27964	3.23013	6.61741	6.67329	6.64535	12.212	12.7833	12.4976	6.48307	6.27661	6.37984	14.2184	13.3289	13.7737	5.67967	6.07077	5.87522	11.9026	11.44	11.6713	5.7463	6.41327	6.07979	5.91262	6.43242	6.17252	5.61224	6.01148	5.81186	6.51169	6.06153	6.28661	5.4951	5.61191	5.5535
	sp|P0A6F9|CH10_ECOLI	groS	0.649317	0.882648	0.765982	3.05292	3.04911	3.05102	5.65055	6.88157	6.26606	11.5056	9.72465	10.6151	5.51755	5.19546	5.3565	13.7276	11.3156	12.5216	4.92483	5.13806	5.03145	7.52883	8.89451	8.21167	5.03682	5.64281	5.33981	5.54818	6.81724	6.18271	4.97662	5.54311	5.25987	5.5451	5.53803	5.54156	5.10585	5.07784	5.09185
	sp|P0A6G3|PNCC_ECOLI	pncC	0.716273	0.656888	0.686581	4.000*	3.68888	3.84444	5.98726	5.19312	5.59019	12.3332	9.68583	11.0095	5.9362	5.85867	5.89744	12.3337	11.0927	11.7132	4.70644	4.62549	4.66596	7.40098	8.16835	7.78466	4.64038	8.000*	6.32019	4.92106	5.30251	5.11178	4.82994	5.10949	4.96972	5.47843	6.51521	5.99682	4.12514	3.99386	4.0595
	sp|P0A6G7|CLPP_ECOLI	clpP	2.000*	0.87893	1.43946	3.0989	3.59641	3.34766	8.000*	6.06062	7.03031	11.2893	11.1051	11.1972	5.44266	6.06862	5.75564	12.4539	12.9367	12.6953	4.59845	8.000*	6.29923	8.1767	9.26919	8.72294				5.4482	5.56473	5.50646	7.46988	4.78913	6.12951				4.51955	4.08432	4.30193
	sp|P0A6H1|CLPX_ECOLI	clpX	0.620374	0.6533	0.636837	1.45807	1.48259	1.47033	1.84827	2.18287	2.01557	2.49973	1.98013	2.23993	2.19127	2.02641	2.10884	3.10735	3.60455	3.35595	1.67717	1.5851	1.63114	2.11479	1.80856	1.96168	4.69463	5.48619	5.09041	1.49718	1.48476	1.49097	1.52649	1.40402	1.46526	6.00313	5.92573	5.96443	1.38842	1.38489	1.38665
	sp|P0A6H5|HSLU_ECOLI	hslU	0.725536	0.688052	0.706794	3.2039	2.70073	2.95231	5.28459	6.59312	5.93886	10.6265	10.0038	10.3152	5.33238	5.25534	5.29386	11.0076	10.9571	10.9823	4.86792	4.71791	4.79291	8.25269	7.96902	8.11085	4.78479	5.57541	5.1801	5.02018	5.43737	5.22877	4.54433	4.38135	4.46284	4.89242	5.28992	5.09117	4.27091	4.15119	4.21105
	sp|P0A6H8|CLSA_ECOLI	clsA	0.688377	0.787601	0.737989	3.56288	3.19864	3.38076	6.65477	6.61714	6.63596	14.0435	12.8804	13.462	6.29325	6.25613	6.27469	13.1856	13.0035	13.0946	6.31526	6.00384	6.15955	12.0591	14.0671	13.0631	6.83426	8.000*	7.41713	7.46872	6.26394	6.86633	7.31648	6.80214	7.05931	7.24628	6.24021	6.74325	6.17568	6.31597	6.24583
	sp|P0A6I0|KCY_ECOLI	cmk	0.65201	0.698191	0.6751	3.15097	2.95626	3.05361	5.16031	5.7292	5.44475	9.99859	8.47027	9.23443	4.89338	4.52966	4.71152	9.89153	8.79262	9.34208	4.11735	4.18209	4.14972	7.13318	5.54526	6.33922	4.59496	5.27512	4.93504	5.03146	4.54649	4.78897	4.25187	4.02515	4.13851	4.38576	4.73009	4.55792	3.91857	3.80108	3.85983
	sp|P0A6I3|COAA_ECOLI	coaA	0.947318	1.02023	0.983776	3.19334	2.9478	3.07057	6.07091	5.34831	5.70961	8.94478	8.14801	8.54639	5.60666	5.60868	5.60767	12.9318	12.0222	12.477	3.91291	4.90309	4.408	7.07558	7.1714	7.12349	4.55668	5.57574	5.06621	4.69743	4.38203	4.53973	4.07276	4.03244	4.0526	4.56503	5.06346	4.81424	4.55434	4.00952	4.28193
	sp|P0A6I6|COAD_ECOLI	coaD	0.825109		0.825109				6.18278	5.83229	6.00754		10.7798	10.7798	6.09237	6.19436	6.14336	12.1751	13.5872	12.8812		4.61985	4.61985	7.08142	7.57912	7.33027	4.69505	5.52984	5.11244	5.57766		5.57766				4.49155		4.49155	4.11179	5.52959	4.82069
	sp|P0A6I9|COAE_ECOLI	coaE	0.602983	0.702906	0.652944	3.25154	2.86167	3.05661	4.1821	5.47859	4.83034	10.0733	9.65843	9.86585	5.43006	5.25561	5.34284	11.2562	10.9416	11.0989	4.15156	4.20799	4.17978	7.09027	6.80301	6.94664	3.94034	4.22539	4.08287	4.39414	4.25165	4.32289	3.94338	4.14263	4.043	4.03689	5.19119	4.61404	5.45363	4.10221	4.77792
	sp|P0A6J1|CYSC_ECOLI	cysC	0.604959	0.721033	0.662996	1.76401	1.95175	1.85788	6.93512	2.6558	4.79546	3.08774	16.000*	9.54387		2.06792	2.06792	3.45557	3.57903	3.5173		2.40582	2.40582		2.46901	2.46901	4.10084	3.47718	3.78901	2.97754	1.82093	2.39924	1.88395	2.17836	2.03116	4.62596	5.30734	4.96665	1.67955	1.76513	1.72234
	sp|P0A6J3|CYSZ_ECOLI	cysZ	0.646058	0.578745	0.612402	3.56244	2.82068	3.19156	5.91449	5.06813	5.49131		12.3202	12.3202		7.18078	7.18078	13.0335	13.3954	13.2145		6.66918	6.66918	15.046	12.3998	13.7229	6.43637	8.000*	7.21818	6.87453	5.79532	6.33492	5.84293		5.84293		6.45899	6.45899	6.1244	6.16386	6.14413
	sp|P0A6J5|DADA_ECOLI	dadA	0.700546	0.331783	0.516164	0.89449	1.11879	1.00664	1.72958	1.57144	1.65051	3.09611	2.26839	2.68225	2.43815	2.10873	2.27344	4.08503	5.45167	4.76835	2.15858	1.92157	2.04007	3.5391	3.15137	3.34523	1.78192	1.9827	1.88231		2.05987	2.05987	1.99117	2.33835	2.16476	2.80185	2.92694	2.86439	1.87227	2.03472	1.95349
	sp|P0A6J8|DDLA_ECOLI	ddlA	0.666049	0.669257	0.667653	3.07215	2.90592	2.98904	4.55884	8.000*	6.27942	10.9395	9.9778	10.4587	5.90452	5.212	5.55826	11.6358	11.3297	11.4827	4.82978	4.95063	4.89021	8.53693	8.68316	8.61004	4.67653	6.62715	5.65184	7.48097	5.33879	6.40988	4.99182	4.90329	4.94755	4.95898	4.70436	4.83167	4.7525	5.05442	4.90346
	sp|P0A6K1|DAPF_ECOLI	dapF	0.769716	1.20696	0.988337	3.38951	3.49219	3.44085	6.24435	5.60245	5.9234	9.01646	10.1017	9.5591	5.69323	5.14981	5.42152	11.8566	11.8623	11.8595	5.0028	6.04796	5.52538	9.13873	10.5224	9.83056	5.03	7.93765	6.48382	5.40282	5.54366	5.47324	5.53566	6.20764	5.87165	5.61577	7.10947	6.36262	5.70651	4.92701	5.31676
	sp|P0A6K3|DEF_ECOLI	def	0.661657	1.48406	1.07286	2.3208	2.8862	2.6035	3.9264	3.94637	3.93639	6.07987	6.58051	6.33019		4.28847	4.28847	8.51748	9.37107	8.94427	2.91443	3.33244	3.12343	4.9843	4.17425	4.57927	3.97121	5.9124	4.9418	3.66334	3.70803	3.68568	3.10967	3.27143	3.19055	6.0891	5.6869	5.888	3.14591	2.54154	2.84372
	sp|P0A6K6|DEOB_ECOLI	deoB	0.658787	0.754267	0.706527	2.77037	2.05813	2.41425	5.06096	4.29566	4.67831	9.21881	8.78493	9.00187	4.09046	3.73473	3.9126	6.81217	7.71024	7.2612	3.72581	4.28293	4.00437	6.82857	6.38807	6.60832	4.30647	4.69451	4.50049	4.06284	4.13145	4.09715	4.5244	4.24909	4.38675	4.39407	4.85649	4.62528	3.5616	3.26305	3.41232
	sp|P0A6L0|DEOC_ECOLI	deoC	0.715403	0.744629	0.730016	3.14485	2.41832	2.78159	6.19156	6.26596	6.22876	16.000*	9.90609	12.953	5.84501	5.7101	5.77756	12.853	11.9735	12.4133	5.20165	5.34336	5.27251	9.47511	10.0935	9.78429	5.00208	5.59385	5.29796	4.92213	5.60523	5.26368	4.91231	5.50781	5.21006	5.42647	6.93495	6.18071	5.05877	4.92275	4.99076
	sp|P0A6L2|DAPA_ECOLI	dapA	0.764408	0.997778	0.881093	3.1626	3.02319	3.0929	5.87	5.06148	5.46574	11.2353	11.5334	11.3844	5.55233	5.88654	5.71943	10.4151	11.7512	11.0831	3.32727	3.52401	3.42564	5.34994	5.20646	5.2782	3.08345	4.26505	3.67425	3.99066	4.11765	4.05416	2.72397	3.34237	3.03317	4.09032	4.34784	4.21908	3.54736	3.29718	3.42227
	sp|P0A6L4|NANA_ECOLI	nanA	0.754022	0.884259	0.819141	2.97321	2.64162	2.80742	4.05309	3.55837	3.80573	6.83224	4.82506	5.82865	4.30528	4.55855	4.43192	8.78793		8.78793	2.2793		2.2793	2.31774	1.88716	2.10245	1.74056	2.01131	1.87593		2.65906	2.65906		3.00942	3.00942	2.60367	2.93024	2.76695	1.77693	1.89672	1.83682
	sp|P0A6L7|UXAB_ECOLI	uxaB	0.677895	1.60362	1.14075	3.02479	3.2815	3.15314	4.63485	4.53464	4.58475	9.04114	7.25402	8.14758	4.90194	5.62221	5.26208
	sp|P0A6L9|HSCB_ECOLI	hscB	1.38338	0.841116	1.11225	3.06492	2.74126	2.90309	4.6702	4.81058	4.74039	9.11246	10.5669	9.8397	4.90607	6.00179	5.45393	9.97505	8.81242	9.39373	2.89621	3.23758	3.06689	4.70216	4.42822	4.56519	3.4604	4.5154	3.9879	4.18309	3.93482	4.05895	3.06906	3.45546	3.26226	5.38786	4.39057	4.88921	3.1674	2.9104	3.0389
	sp|P0A6M4|DTD_ECOLI	dtd	0.722433	0.761305	0.741869	4.000*	2.91083	3.45542	5.58504	5.36691	5.47597	10.6213	9.3948	10.008	5.68384	5.35046	5.51715	11.1427	10.8301	10.9864	3.62898	4.04568	3.83733	6.96579	6.35993	6.66286	3.67776	3.9523	3.81503	3.89725	4.62855	4.2629	3.87761	3.84011	3.85886	4.46107	4.87086	4.66596	4.17873	3.93174	4.05523
	sp|P0A6M8|EFG_ECOLI	fusA	0.814653	0.721554	0.768104	3.25931	3.04777	3.15354	5.98201	6.51222	6.24711	11.6296	9.99639	10.813	5.88467	5.96108	5.92288	11.2132	12.1652	11.6892	4.40286	4.62014	4.5115	8.42573	8.00952	8.21763	4.33748	5.30463	4.82106	5.01721	4.9645	4.99085	4.55042	4.65535	4.60289	4.60094	5.5763	5.08862	4.34305	4.48616	4.41461
	sp|P0A6N4|EFP_ECOLI	efp	0.67129	0.645524	0.658407	2.99867	2.81559	2.90713	4.79096	4.75874	4.77485	8.69523	7.88158	8.2884	4.39151	4.2438	4.31766	7.73938	8.40342	8.0714	4.19048	4.29536	4.24292	5.89668	5.62891	5.7628	3.86367	5.06228	4.46298	4.96328	5.7278	5.34554	4.26639	4.56143	4.41391	5.06415	8.000*	6.53207	4.26915	4.30084	4.285
	sp|P0A6N8|EFPL_ECOLI	yeiP	0.707828	0.77289	0.740359	3.57376	2.92801	3.25089	5.49254	5.35467	5.42361	11.8006	10.4364	11.1185	5.44592	5.08205	5.26398	10.1355	9.20717	9.67136	4.54377	4.63206	4.58791	6.91324	6.9755	6.94437	4.12724	4.61559	4.37142	5.08704	5.62	5.35352	4.15614	4.25611	4.20613	4.86962	5.46128	5.16545	4.95138	3.95036	4.45087
	sp|P0A6P1|EFTS_ECOLI	tsf	0.81903	0.785169	0.802099	2.95617	3.15463	3.0554	5.66709	6.01119	5.83914	10.0808	11.7669	10.9238	5.7074	5.62066	5.66403	12.193	12.219	12.206	4.47899	4.76217	4.62058	6.93461	7.51155	7.22308	4.95648	5.45131	5.20389	4.61809	5.20974	4.91391	4.74852	4.45612	4.60232	5.21864	6.56059	5.88962	4.34791	4.30725	4.32758
	sp|P0A6P5|DER_ECOLI	der	0.842261	0.667688	0.754975	3.34132	3.06009	3.2007	5.47343	5.62933	5.55138	9.85677	10.782	10.3194	5.901	4.95789	5.42945	10.4878	11.0402	10.764	4.71584	4.49139	4.60362	7.5582	7.20963	7.38392	5.05372	6.01215	5.53293	4.80748	4.96212	4.8848	4.45929	4.55374	4.50651	4.92157	5.43654	5.17905	4.38171	4.79317	4.58744
	sp|P0A6P7|ENGB_ECOLI	engB	0.739232	0.696878	0.718055	2.93942	2.90889	2.92415	5.70827	5.4437	5.57598	10.8644	11.5165	11.1905	5.66239	5.50968	5.58603	12.0608	10.7744	11.4176	4.8549	5.31315	5.08402	9.59421	9.30851	9.45136	5.31431	7.58584	6.45007	6.09815	5.56107	5.82961	5.09855	4.99329	5.04592	5.48657	5.17564	5.3311	4.88849	5.4852	5.18685
	sp|P0A6P9|ENO_ECOLI	eno	0.878457	0.749609	0.814033	3.08865	3.30069	3.19467	5.79564	6.09914	5.94739	12.824	12.8384	12.8312	6.01446	5.03281	5.52363	11.8607	10.6723	11.2665	4.92874	5.19418	5.06146	8.14598	8.55729	8.35164	5.03998	6.10057	5.57028	5.20978	4.68365	4.94671	4.81346	4.90494	4.8592	5.1575	5.96486	5.56118	4.65061	4.61687	4.63374
	sp|P0A6Q3|FABA_ECOLI	fabA	1.20163	0.685294	0.943463	3.00056	3.04973	3.02515	5.65234	5.599	5.62567	12.6101	10.2943	11.4522	5.1573	5.97087	5.56409	11.5268	12.8593	12.193	5.03962	5.03483	5.03723	10.1536	9.9885	10.0711	4.84792	5.13194	4.98993	5.0206	5.92991	5.47526	5.97054	5.02637	5.49846	4.87384	4.91915	4.8965	5.27248	5.08329	5.17789
	sp|P0A6Q6|FABZ_ECOLI	fabZ	0.742762	1.05162	0.897189	3.17593	2.54126	2.85859	6.67693	5.52969	6.10331	11.3359	11.163	11.2494	6.31842	5.18325	5.75083	13.5489	13.3488	13.4489	6.65237	5.8059	6.22913	11.5704	12.1842	11.8773	5.35176	8.000*	6.67588	5.20576	5.54948	5.37762	8.000*	5.5949	6.79745	5.9301	5.41876	5.67443	5.52957	5.47886	5.50421
	sp|P0A6R0|FABH_ECOLI	fabH	1.15548	0.690237	0.922859	2.9134	2.86301	2.8882	4.99619	5.72177	5.35898	10.443	9.44307	9.94306	5.91409	5.90082	5.90746	13.9122	11.8149	12.8635	4.72431	5.10309	4.9137	10.0149	8.5779	9.2964	4.7928	5.06948	4.93114	5.56332	5.5926	5.57796	4.98332	4.83049	4.9069	5.09228	4.92423	5.00825	4.57679	4.55094	4.56387
	sp|P0A6R3|FIS_ECOLI	fis	0.287261	0.505991	0.396626		0.682315	0.682315	0.990229		0.990229		0.730703	0.730703														8.000*	8	1.0568		1.0568
	sp|P0A6S0|FLGH_ECOLI	flgH	0.728139	0.663632	0.695885	3.02184	2.61661	2.81923	5.05252	4.22629	4.63941	8.31139	7.52684	7.91911		5.59848	5.59848	11.9529	11.0392	11.496		4.9683	4.9683	9.11925		9.11925	5.1901	4.99287	5.09148							5.05717	4.68242	4.86979	8.000*	5.13534	6.56767
	sp|P0A6S3|FLGI_ECOLI	flgI	0.784427	0.641482	0.712954	2.21796	2.18726	2.20261		4.67958	4.67958	7.69096	9.47242	8.58169
	sp|P0A6S5|FTSB_ECOLI	ftsB	0.643078	1.06994	0.856509		2.70113	2.70113	4.29949	5.08116	4.69033								16.000*	16	3.47049		3.47049	6.03449		6.03449		3.16877	3.16877	4.37196		4.37196	4.05374		4.05374		5.44135	5.44135
	sp|P0A6S7|GPDA_ECOLI	gpsA	0.749233	0.726493	0.737863	3.3024	3.30208	3.30224	5.84299	5.75435	5.79867	9.55657	12.0944	10.8255	5.62042	5.83928	5.72985	14.2136	11.2197	12.7166	4.79562	5.18453	4.99008		8.15952	8.15952	4.78235	5.90974	5.34604	4.69236	5.07222	4.88229	4.72888	4.86584	4.79736	5.17391	5.19178	5.18284	4.97717	4.48956	4.73337
	sp|P0A6T1|G6PI_ECOLI	pgi	0.694374	0.752992	0.723683	3.17943	3.19695	3.18819	5.97738	6.01128	5.99433	11.8824	11.4673	11.6749	6.18133	6.08301	6.13217	11.0966	12.5855	11.8411	5.45593	5.11575	5.28584	10.2535	9.66715	9.96033	5.51239	5.28213	5.39726	5.364	5.63909	5.50154	5.4207	8.000*	6.71035	5.70314	6.65277	6.17795	4.86889	5.08161	4.97525
	sp|P0A6T3|GAL1_ECOLI	galK	1.31992	0.727538	1.02373	3.59474	2.85048	3.22261	5.9432	5.47959	5.71139	11.326	14.1172	12.7216	6.03837	6.18481	6.11159	11.3779	12.3891	11.8835	4.43518	4.62222	4.5287	7.71744	6.56701	7.14222		6.34526	6.34526	4.76003	5.82052	5.29028	5.96372	4.21827	5.091	4.19278	6.98443	5.58861	4.54482	4.60086	4.57284
	sp|P0A6T5|GCH1_ECOLI	folE	0.683572	0.706331	0.694952	2.96597	2.64438	2.80517	3.8066	3.12151	3.46405	5.43877	5.14367	5.29122	4.61077	4.31669	4.46373	7.91269	8.2958	8.10424	2.13719	1.6492	1.8932	2.11905	1.92711	2.02308	1.37313	1.74922	1.56117	1.711	1.93864	1.82482	1.58015	1.4262	1.50318	2.39988	2.57255	2.48621	1.50174	1.79896	1.65035
	sp|P0A6U3|MNMG_ECOLI	mnmG	0.620588	0.603395	0.611991	1.35788	1.47203	1.41495	2.40057	2.30517	2.35287	4.06066	2.32742	3.19404	1.99688	1.8115	1.90419	2.52868	3.71655	3.12262	1.80722	1.61628	1.71175	2.58334	2.37219	2.47777	4.11999	4.38095	4.25047	1.82101	1.84089	1.83095	1.70437	1.58033	1.64235	5.1532	5.16088	5.15704	1.77861	1.68614	1.73237
	sp|P0A6U5|RSMG_ECOLI	rsmG	0.642188	1.34013	0.991161	3.98575	3.02939	3.50757	6.18564	8.000*	7.09282	9.4071	11.6	10.5036	5.38009	6.36268	5.87139	14.5053	11.7306	13.118	4.85089	5.32176	5.08632	8.23096	8.67059	8.45077	4.66502	4.60709	4.63606	4.85248	5.8121	5.33229	5.21073	8.000*	6.60536	7.0549	4.64822	5.85156	4.60949	4.35992	4.4847
	sp|P0A6U8|GLGA_ECOLI	glgA	0.66033	0.721658	0.690994	3.10809	2.9512	3.02965	6.95676	6.4511	6.70393	11.0803	11.7759	11.4281	6.11112	6.53455	6.32284	11.9056	12.8181	12.3618	6.05665	6.36022	6.20844	14.6588	11.8134	13.2361	6.17057	7.67226	6.92141	5.78083	5.83061	5.80572	6.02182	6.03474	6.02828	7.41458	6.54418	6.97938	5.79098	5.87602	5.8335
	sp|P0A6V1|GLGC_ECOLI	glgC	0.676391	1.21611	0.94625	3.25886	3.41959	3.33923	5.52503	6.54962	6.03733	12.1173	12.3362	12.2267	6.92322	5.99897	6.46109	12.4406	11.9866	12.2136	5.50506	5.56418	5.53462	9.81714	10.1576	9.98737	5.22642	8.000*	6.61321	5.73265	6.14268	5.93766	7.131	5.71039	6.4207	6.02811	6.29107	6.15959	5.17857	5.90723	5.5429
	sp|P0A6V8|GLK_ECOLI	glk	2.000*	0.736715	1.36836	3.02914	2.5372	2.78317	6.83589	5.75876	6.29732	16.000*	13.7614	14.8807	8.000*	6.25708	7.12854	14.4379	15.973	15.2055	3.97124	6.0264	4.99882	9.75308	8.66338	9.20823	5.30271	5.6031	5.4529	5.91164	5.48228	5.69696	5.39223	4.2047	4.79847	5.13209	5.20229	5.16719	5.57	4.74358	5.15679
	sp|P0A6W0|GLSA2_ECOLI	glsA2	0.885244	0.712025	0.798634	3.31388	2.91995	3.11692	6.09917	8.000*	7.04959	13.2256	12.3199	12.7728	6.42618	5.22193	5.82406	13.789	12.4399	13.1145	5.11197	6.6513	5.88164	13.2666	11.1507	12.2086	6.6127	6.34816	6.48043	5.22406	8.000*	6.61203	5.87083	7.16892	6.51988	5.01827	5.9981	5.50818	6.39844	5.74418	6.07131
	sp|P0A6W3|MRAY_ECOLI	mraY	0.416828		0.416828	3.09608	4.000*	3.54804				12.2268	12.4094	12.3181		6.06375	6.06375	10.4469	11.7433	11.0951	6.62569	6.06737	6.34653	13.1488		13.1488		5.83248	5.83248	5.0782	5.18116	5.12968		5.22636	5.22636		6.13876	6.13876		7.02755	7.02755
	sp|P0A6W5|GREA_ECOLI	greA	0.730642	0.749471	0.740056	2.39696	2.7352	2.56608	4.34118	4.62046	4.48082	6.53386	6.29105	6.41245	4.13535	3.35957	3.74746	7.3644	6.22967	6.79704	3.21988	3.31271	3.2663	4.6569	4.25575	4.45633	3.83694	4.92646	4.3817	3.63732	3.89216	3.76474	3.29234	3.11869	3.20552	5.38103	5.22411	5.30257	2.62347	2.26161	2.44254
	sp|P0A6W9|GSH1_ECOLI	gshA	0.840954	0.678517	0.759736	3.21907	3.49568	3.35737	6.30214	5.76997	6.03606	9.55514	9.51085	9.533	6.12463	6.11719	6.12091	11.1502	11.6395	11.3948	4.12142	4.58472	4.35307	7.3899	7.00633	7.19812	4.22619	4.90416	4.56518	5.5739	4.72036	5.14713	4.83377	5.08844	4.96111	4.5999	4.73245	4.66618	4.42203	4.67179	4.54691
	sp|P0A6X1|HEM1_ECOLI	hemA	0.476347	0.533164	0.504755		1.0267	1.0267	1.94332	1.73542	1.83937	3.23394	2.27959	2.75677	1.60148	0.988105	1.29479	1.90008		1.90008	1.56658	1.13147	1.34903	2.08132		2.08132	2.76748	3.13465	2.95106	1.5298	1.64682	1.58831	1.55265		1.55265	4.37632	4.27908	4.3277	1.33025	1.67988	1.50507
	sp|P0A6X3|HFQ_ECOLI	hfq	0.656447	0.352433	0.50444	3.53675	3.13214	3.33444	8.000*	5.9117	6.95585	12.8563	13.0541	12.9552	4.84502	4.93065	4.88783	14.5995	10.9753	12.7874		6.8993	6.8993	12.5724	12.0115	12.292	6.61006	5.80705	6.20856	5.80894	8.000*	6.90447	6.3892	4.14417	5.26669	5.19775	5.92068	5.55922	4.67672	5.79613	5.23642
	sp|P0A6X7|IHFA_ECOLI	ihfA	0.331596	0.669538	0.500567	3.25103	3.24701	3.24902	8.000*	6.88186	7.44093	9.9734	16.000*	12.9867	6.05926	6.60972	6.33449	10.3444	13.0699	11.7071	5.99509	5.6621	5.82859	16.000*	10.5356	13.2678	7.16289	5.75026	6.45657	7.61882	6.50353	7.06118	8.000*	5.92382	6.96191	7.57975	8.000*	7.78988	5.4902	4.91011	5.20016
	sp|P0A6Y1|IHFB_ECOLI	ihfB	0.478769	0.919468	0.699118	2.40853	2.54074	2.47464	3.99269	4.61483	4.30376	5.78682	6.31287	6.04984	2.44876	2.79559	2.62218	5.36879	5.36283	5.36581	4.84006	4.58505	4.71256	6.61269	10.0007	8.30667	5.04594	5.47773	5.26184	6.58166	6.01763	6.29965	6.767	5.21152	5.98926	6.30914	7.4525	6.88082	4.79331	4.49412	4.64371
	sp|P0A6Y5|HSLO_ECOLI	hslO	0.673375	1.16576	0.919568	1.93499	1.91384	1.92442	3.92816	3.77289	3.85052	7.69999	6.93195	7.31597	4.45483	4.55762	4.50623	7.76286	10.5904	9.17661	4.11174	3.93412	4.02293	6.17417	5.85857	6.01637	4.02057	4.10191	4.06124	4.17745	5.02527	4.60136	4.96489	3.73813	4.35151	4.48191	5.04931	4.76561	3.62848	3.4617	3.54509
	sp|P0A6Y8|DNAK_ECOLI	dnaK	0.782781	0.89427	0.838526	2.98703	3.04341	3.01522	5.30923	6.3863	5.84776	10.4491	9.4691	9.95908	5.35389	5.29683	5.32536	10.0591	10.2885	10.1738	4.39626	4.53105	4.46365	6.77138	6.64472	6.70805	5.38828	6.02587	5.70708	4.78341	4.70319	4.7433	4.16193	4.1643	4.16311	6.43131	6.0665	6.2489	3.93407	3.82487	3.87947
	sp|P0A6Z1|HSCA_ECOLI	hscA	0.841735	0.846127	0.843931	2.56333	2.84076	2.70204	4.14238	4.80993	4.47616	6.325	7.81201	7.06851	4.26478	3.82571	4.04524	7.00769	6.91144	6.95956	2.86811	2.84505	2.85658	3.6272	3.45424	3.54072	3.94889	4.14198	4.04544	3.38605	3.04591	3.21598	2.75339	2.55353	2.65346	4.49285	5.59376	5.0433	2.50754	2.54676	2.52715
	sp|P0A6Z3|HTPG_ECOLI	htpG	0.805836	0.898148	0.851992	3.05415	3.17441	3.11428	5.40136	6.11192	5.75664	10.5876	10.2626	10.4251	5.81866	5.57341	5.69604	10.0942	11.3664	10.7303	4.75564	4.50142	4.62853	7.06919	6.70308	6.88614	4.80375	5.38174	5.09275	5.30237	5.0481	5.17523	4.66232	4.79223	4.72727	5.47982	5.81713	5.64848	4.45069	4.29747	4.37408
	sp|P0A705|IF2_ECOLI	infB	0.777822	0.999983	0.888902	3.23019	2.77528	3.00273	5.84213	5.60962	5.72587	9.865	9.88011	9.87255	5.47967	5.11834	5.29901	9.87017	9.51973	9.69495	5.05614	5.25686	5.1565	8.25261	8.73518	8.4939	5.39496	7.84388	6.61942	5.69715	5.89935	5.79825	5.18114	5.93272	5.55693	6.29307	6.73992	6.51649	5.0248	4.63627	4.83054
	sp|P0A707|IF3_ECOLI	infC	0.64526	0.850605	0.747932	3.40764	3.28889	3.34827	5.52782	5.58249	5.55515	10.9919	9.91315	10.4525	4.69323	5.07904	4.88614	11.0389	9.78835	10.4136	4.28642	5.09873	4.69258	12.1259	9.77448	10.9502	5.23213	6.09273	5.66243	6.47001	6.51452	6.49226	4.64068	5.39851	5.0196	6.06432	5.90528	5.9848	5.18758	5.04441	5.116
	sp|P0A715|KDSA_ECOLI	kdsA	0.984011	0.691165	0.837588	3.5522	2.7554	3.1538	6.40348	5.6887	6.04609	11.1043	9.44722	10.2758	5.91683	5.23875	5.57779	13.9719	11.8209	12.8964	4.91468	5.09635	5.00551	9.29378	8.77343	9.0336	4.79363	6.96292	5.87827	6.84337	5.53045	6.18691	5.11514	5.31637	5.21575	5.55449	6.64563	6.10006	4.96189	4.7449	4.8534
	sp|P0A717|KPRS_ECOLI	prs	0.736219	0.978745	0.857482	4.000*	3.01514	3.50757	6.48151	7.30175	6.89163	14.065	12.5174	13.2912	6.74836	6.34191	6.54513	16.000*	15.2848	15.6424	4.95171	5.5118	5.23175	10.2243	10.6912	10.4578	5.53226	6.56372	6.04799	5.62903	5.56201	5.59552	6.10298	6.30588	6.20443	5.65607	6.97012	6.3131	4.8015	4.87172	4.83661
	sp|P0A720|KTHY_ECOLI	tmk	0.717678	0.582061	0.64987	3.06719	3.05147	3.05933	5.06018	5.16296	5.11157	9.93493	9.9332	9.93407	5.94836	5.23626	5.59231	11.173	11.3434	11.2582	3.74608	4.11315	3.92962	6.55899	6.70122	6.63011	3.7184	4.29122	4.00481	4.29163	4.74344	4.51753	4.6882	4.10235	4.39528	3.95884	4.68166	4.32025	4.34338	4.15661	4.25
	sp|P0A722|LPXA_ECOLI	lpxA	0.713991	1.98144	1.34772	3.11196	3.01606	3.06401	5.91195	5.67092	5.79144	10.9409	10.8678	10.9043	6.23829	5.65179	5.94504	12.826	12.1527	12.4894	5.33001	5.71724	5.52363	11.0678	9.73838	10.4031	5.12368	5.39944	5.26156	5.25908	5.70623	5.48266	5.37847	5.61119	5.49483	5.62849	5.83811	5.7333	6.08502	5.0959	5.59046
	sp|P0A725|LPXC_ECOLI	lpxC	0.148699	0.138433	0.143566	0.39241	0.540845	0.466627	0.939977	0.782796	0.861386	1.33507	0.866066	1.10057	1.19428	0.92821	1.06125	1.55302	2.65121	2.10212	1.06415	0.892316	0.978233	1.2335	1.62932	1.43141	1.00685	0.770307	0.88858	1.04237	1.02609	1.03423	0.745068	1.21237	0.978717	2.60523	3.00158	2.80341	0.65373	0.624708	0.639219
	sp|P0A729|YCEF_ECOLI	yceF	0.701258	0.697989	0.699623	3.48832	2.78693	3.13762	5.18819	5.16029	5.17424	8.82976	7.84445	8.33711	5.2562	5.65009	5.45315	12.4488	11.6574	12.0531	3.52001	4.01819	3.7691	5.95316	6.53126	6.24221	3.51345	8.000*	5.75673	8.000*	5.41168	6.70584	4.11278	4.12297	4.11787	4.14316	4.99001	4.56658	3.56576	3.78832	3.67704
	sp|P0A731|MGSA_ECOLI	mgsA	0.720136		0.720136	2.86569	3.0174	2.94154	5.58994	5.43954	5.51474	9.21508	9.83015	9.52262		5.78451	5.78451	12.6161	10.6917	11.6539	4.49112	4.84131	4.66622	6.92131		6.92131				4.04229		4.04229	4.50097	4.18466	4.34282	4.74235	5.23076	4.98655	4.71059	4.27665	4.49362
	sp|P0A734|MINE_ECOLI	minE	0.367794	0.770116	0.568955	2.72399	2.74692	2.73545	4.40275	4.78584	4.59429	6.40971	6.31583	6.36277	3.05396	5.23457	4.14426	8.42637	7.92054	8.17345	3.61013	3.64195	3.62604	6.12674	6.31434	6.22054	4.4782	4.66547	4.57184	3.77889	3.80384	3.79137	8.000*	3.9618	5.9809	6.12105	5.40132	5.76119	4.15722	3.95794	4.05758
	sp|P0A738|MOAC_ECOLI	moaC	0.718116	0.730987	0.724551	3.07125	2.73732	2.90429	5.02727	4.88682	4.95705	8.6301	7.93758	8.28384	4.9573	4.8746	4.91595	9.08517	9.74506	9.41512	3.89517	4.2963	4.09573	6.04621	5.77206	5.90913	4.92426	5.13873	5.03149	4.35234	4.47581	4.41408	4.88423	4.2267	4.55547	5.26926	5.30884	5.28905	4.06838	3.83146	3.94992
	sp|P0A742|MSCL_ECOLI	mscL	0.688734	0.650324	0.669529	3.27409	3.07553	3.17481	5.93111	6.30828	6.11969	13.7331	11.0471	12.3901	5.95999	5.63148	5.79574	12.5855	14.0732	13.3293	6.32949	6.49517	6.41233	9.73325	13.3028	11.518	5.8251	6.16476	5.99493	5.39961	6.40534	5.90248	6.34348	6.57351	6.4585	5.77996	6.01515	5.89756	6.24774	6.19695	6.22234
	sp|P0A744|MSRA_ECOLI	msrA	0.715141	0.861805	0.788473	2.91116	3.71184	3.3115	5.17987	5.39912	5.28949	8.26002	8.62494	8.44248	5.41592	5.25891	5.33741	8.95628	9.16421	9.06024	3.49146	3.74256	3.61701	6.15747	5.75611	5.95679	3.7959	4.00774	3.90182	7.11284	5.20429	6.15856	3.95055	3.78986	3.87021	4.33896	8.000*	6.16948	3.34939	3.30894	3.32916
	sp|P0A746|MSRB_ECOLI	msrB	1.38534	0.692416	1.03888	2.36733	1.52809	1.94771	4.40231	3.63952	4.02092	5.99865	4.93906	5.46885	3.05544	2.52245	2.78895	6.39395	6.17781	6.28588	3.3057	3.12683	3.21627	4.75035	4.52271	4.63653	3.72049	3.24311	3.4818	3.52133	4.30829	3.91481	2.98714	3.21786	3.1025	5.15018	8.000*	6.57509	2.76384	2.32705	2.54545
	sp|P0A749|MURA_ECOLI	murA	0.65419	0.865793	0.759992	2.88652	2.9479	2.91721	5.20544	6.90038	6.05291	9.51385	10.1864	9.85012	5.5959	5.45523	5.52557	10.5506	11.3406	10.9456	3.41351	3.53191	3.47271	5.10276	5.46027	5.28151	3.7119	4.10564	3.90877	4.63314	3.85781	4.24547	3.63599	3.33119	3.48359	4.43019	5.32855	4.87937	3.55423	3.23079	3.39251
	sp|P0A752|NADD_ECOLI	nadD	0.691389	0.621557	0.656473	3.42647	3.25196	3.33921	5.11396	4.7847	4.94933	12.7158	9.78703	11.2514		5.47468	5.47468	6.76758	10.7965	8.78205		4.49284	4.49284	7.60145	6.83906	7.22026	4.1195	8.000*	6.05975	4.75943	5.29582	5.02763	4.77727	5.23198	5.00463	3.94943	4.83779	4.39361	4.41418	3.97908	4.19663
	sp|P0A754|KEFF_ECOLI	kefF	0.752308	0.700093	0.7262					4.92926	4.92926	11.0331	10.837	10.935	6.27726	6.57726	6.42726	11.3902	9.25369	10.3219	8.000*	5.76395	6.88198	12.0878	8.97406	10.531		6.16423	6.16423		6.3697	6.3697	5.2667		5.2667	8.000*	6.14661	7.07331	6.81694		6.81694
	sp|P0A756|KEFG_ECOLI	kefG	0.68947	1.82234	1.25591	2.88437	2.99561	2.93999	4.88801	6.50827	5.69814	12.4218	8.83895	10.6304	5.24449	5.23307	5.23878	10.2565	10.9284	10.5925	5.2702	5.99877	5.63449	10.7107	10.7671	10.7389	4.72916	5.57073	5.14995	5.80789	6.16807	5.98798	5.44625	6.32853	5.88739	5.63021	6.25368	5.94194	5.27642	5.74393	5.51017
	sp|P0A759|NAGB_ECOLI	nagB	0.689796	0.727429	0.708613	3.11978	2.81187	2.96582	5.57147	6.0933	5.83239	11.9713	9.80177	10.8865	6.15559	5.55754	5.85656	13.1812	13.3416	13.2614	4.74984	4.91761	4.83373	7.72332	9.03664	8.37998	5.36711	5.34044	5.35378	5.69049	5.22561	5.45805	4.43219	5.194	4.8131	5.41126	5.19603	5.30365	4.79205	4.66269	4.72737
	sp|P0A761|NANE_ECOLI	nanE	0.75116	0.688035	0.719598	3.08323	2.70693	2.89508	5.45642	4.66379	5.0601	11.3129	9.36481	10.3388	6.5584	5.12152	5.83996	9.75801	9.17443	9.46622	3.88199	4.39798	4.13998	7.55864		7.55864		5.64232	5.64232	4.19081	4.22869	4.20975	3.95092		3.95092				4.27494		4.27494
	sp|P0A763|NDK_ECOLI	ndk	0.90414	0.760469	0.832305	3.15765	3.02777	3.09271	5.56986	5.71911	5.64448	9.30835	9.34047	9.32441	5.58644	4.42113	5.00378	10.6805	10.5282	10.6044	3.67668	4.07991	3.8783	5.93122	6.44801	6.18962	3.6768	4.18865	3.93273	4.13544	4.64183	4.38863	4.07836	3.63125	3.8548	4.2003	8.000*	6.10015	4.0284	3.80867	3.91854
	sp|P0A769|MNTH_ECOLI	mntH	0.638705	0.553159	0.595932	1.28635		1.28635				3.65683		3.65683	2.19475		2.19475				3.06031	1.39142	2.22587	4.53052	2.76149	3.646		3.01814	3.01814	8.000*	1.2166	4.6083	2.87225		2.87225		2.45594	2.45594	1.81686	2.48992	2.15339
	sp|P0A776|RPPH_ECOLI	rppH	0.76934	0.860392	0.814866	4.000*	2.67247	3.33624	5.79334	5.17311	5.48322	6.73672	11.2898	9.01324	8.000*	3.73991	5.86996	8.82122	9.67209	9.24665	4.89166	4.7844	4.83803	14.6308	9.09526	11.863	5.27462	5.96017	5.6174	6.31276	6.48534	6.39905	5.91854	7.69896	6.80875	5.61928	5.7306	5.67494	5.5329	4.50482	5.01886
	sp|P0A780|NUSB_ECOLI	nusB	0.820927	0.783636	0.802281	3.04647	3.05141	3.04894	5.01038	5.42504	5.21771	10.8527	9.80794	10.3303	5.01177	5.42071	5.21624	11.8545	11.9218	11.8882	4.49261	4.5476	4.5201	7.95892	8.13583	8.04737	4.61289	8.000*	6.30645	5.65388	5.87082	5.76235	4.56402	5.16945	4.86673	4.80394	5.95541	5.37967	5.19882	4.79594	4.99738
	sp|P0A784|ORN_ECOLI	orn	0.808316	1.59025	1.19928	3.65929	3.15574	3.40751	6.60963	8.000*	7.30481	14.3622	11.6875	13.0249	5.64833	6.10096	5.87464	14.24	12.9284	13.5842	4.20206	5.09095	4.64651	8.82196	7.68003	8.251	4.36789	5.35803	4.86296	6.13068	6.13331	6.13199	4.65865	4.71678	4.68772	4.66957	8.000*	6.33478	4.87998	4.40638	4.64318
	sp|P0A786|PYRB_ECOLI	pyrB	0.641907	0.588859	0.615383	3.0553	3.38742	3.22136	6.08479	5.58409	5.83444	11.7013	9.12908	10.4152	6.0852	5.7893	5.93725	11.1434	10.2593	10.7014	4.68588	4.80671	4.74629	7.26645	9.18771	8.22708	4.53914	4.93625	4.73769	4.83459	4.96193	4.89826	4.89219	4.18223	4.53721	5.26938	6.93003	6.09971	5.46326	4.57097	5.01711
	sp|P0A790|PAND_ECOLI	panD	0.50069	0.592775	0.546733	1.56809	1.78678	1.67744	3.1027		3.1027					2.11773	2.11773	4.08887	5.00082	4.54484		2.24004	2.24004		2.20327	2.20327					6.30496	6.30496	1.37461	1.69844	1.53653	4.79098		4.79098		1.43137	1.43137
	sp|P0A794|PDXJ_ECOLI	pdxJ	1.11618	0.727798	0.921987	3.2481	3.08394	3.16602	5.56945	5.42309	5.49627	12.1137	11.3594	11.7365	6.36114	5.75227	6.05671	16.000*	13.1514	14.5757	6.17578	5.62057	5.89818	9.71509	9.9625	9.8388	5.43373	5.5029	5.46831	5.40521	5.81454	5.60988	6.29776	5.61142	5.95459	5.83951	5.7864	5.81296	5.49567	5.30175	5.39871
	sp|P0A796|PFKA_ECOLI	pfkA	1.00569	0.975921	0.990807	3.10472	2.88912	2.99692	5.75869	5.89822	5.82846	10.8005	9.78889	10.2947	5.94217	5.43195	5.68706	11.0184	12.2848	11.6516	3.51118	3.76311	3.63714	5.86965	5.66045	5.76505	3.82277	3.9816	3.90219	4.14038	4.15084	4.14561	3.94062	4.11761	4.02912	4.06694	4.79365	4.4303	3.98147	3.7959	3.88869
	sp|P0A799|PGK_ECOLI	pgk	0.871055	0.800966	0.836011	3.24098	3.31006	3.27552	5.9156	6.56317	6.23938	13.5267	12.1314	12.829	5.97285	5.40186	5.68736	12.176	11.7624	11.9692	4.84254	4.99525	4.9189	8.91928	8.28974	8.60451	4.92537	5.61493	5.27015	6.00069	5.35871	5.6797	4.98339	4.83075	4.90707	5.1173	5.77581	5.44656	4.56289	4.76693	4.66491
	sp|P0A7A2|GPMB_ECOLI	gpmB	0.914045	0.709437	0.811741	2.94724	2.55895	2.75309	4.74204	4.35488	4.54846	7.17198	6.9446	7.05829	4.9595	4.79172	4.87561	7.35609	8.76918	8.06263	2.63448	2.79546	2.71497	3.52353	4.15363	3.83858	2.45638	2.6891	2.57274	2.84333	2.85991	2.85162	2.35184	2.36766	2.35975	3.24307	5.21861	4.23084	2.6895	2.6177	2.6536
	sp|P0A7A5|PIMT_ECOLI	pcm	0.706376	0.800752	0.753564	2.78873	2.79078	2.78975	2.95847	6.69798	4.82823	9.33747	8.42522	8.88134	5.96301	5.17213	5.56757	9.68746	10.72	10.2038	3.79289	3.90332	3.84811	6.4969	6.36802	6.43246	3.70491	4.20363	3.95427	5.31112	4.11477	4.71294	5.31304	3.98408	4.64856	4.90015	5.17473	5.03744	3.73908	3.54632	3.6427
	sp|P0A7A7|PLSB_ECOLI	plsB	0.69427	0.722857	0.708563	3.25406	3.49506	3.37456	6.31992	6.47623	6.39807	11.2652	13.0572	12.1612	6.59274	6.98347	6.7881	12.2828	14.4492	13.366	6.27174	6.22686	6.2493	13.528	13.0298	13.2789	7.02118	7.37312	7.19715	5.91606	6.84137	6.37872	6.20392	7.06091	6.63241	6.77774	8.000*	7.38887	6.21548	6.49797	6.35673
	sp|P0A7A9|IPYR_ECOLI	ppa	0.652765	1.1252	0.888984	3.98003	2.97634	3.47819	5.3973	6.05766	5.72748	11.0791	10.1619	10.6205	4.65811	6.64466	5.65139	13.6549	15.1901	14.4225	4.06105	4.62487	4.34296	8.96916	8.29896	8.63406	4.67324	4.98123	4.82724	6.7249	5.9882	6.35655	5.43536	4.7423	5.08883	5.35933	6.46	5.90967	5.37152	5.3437	5.35761
	sp|P0A7B1|PPK1_ECOLI	ppk	0.752009	0.780249	0.766129	3.53909	3.04227	3.29068	5.86674	6.66883	6.26778	12.745	16.000*	14.3725	6.49006	6.81189	6.65097	12.0035	14.0426	13.023	6.31233	5.55798	5.93515	13.807	12.1229	12.9649	6.56966	6.15374	6.3617	6.1395	6.0507	6.0951	7.08849	6.48997	6.78923	7.0185	6.81554	6.91702	6.01025	6.06534	6.03779
	sp|P0A7B3|NADK_ECOLI	nadK	0.682965	0.773028	0.727996	2.84797	3.53817	3.19307	5.46984	5.19035	5.3301		12.0864	12.0864	5.75902	6.05052	5.90477	11.2226	10.9351	11.0788	4.14172	4.66787	4.4048		7.59236	7.59236	4.32107	4.17092	4.24599	7.38356	5.81495	6.59926	4.50888	6.19048	5.34968	4.63534	8.000*	6.31767	5.23681	4.25788	4.74735
	sp|P0A7B5|PROB_ECOLI	proB	0.752001	0.638773	0.695387	3.07056	2.88776	2.97916	5.46944	5.22402	5.34673	9.15958	9.02095	9.09027	6.19643	5.18503	5.69073	11.57	11.9278	11.7489	4.17946	4.62344	4.40145	10.4178	8.53738	9.47758	4.24564	3.64132	3.94348	5.66294	5.64551	5.65422	4.30781	4.20011	4.25396	3.60011	4.28989	3.945	3.60881	3.53864	3.57373
	sp|P0A7B8|HSLV_ECOLI	hslV	0.705505	0.8325	0.769003	2.48444	2.94777	2.7161	6.29041	6.16169	6.22605	9.20035	11.1772	10.1888	5.90616	5.57477	5.74046	14.2791	16.000*	15.1396	5.73221	5.69905	5.71563	10.5569	9.13333	9.8451	5.371	5.45895	5.41498	6.63005	6.3589	6.49447							5.65528	4.94923	5.30225
	sp|P0A7C2|LEXA_ECOLI	lexA	0.546587	1.36783	0.957206	1.80239	2.02522	1.9138	3.12975	3.29052	3.21014	4.77136	4.52652	4.64894	2.83767	2.53216	2.68492	4.47291	5.06374	4.76833	3.04513	3.44564	3.24538	4.81391	4.75375	4.78383	2.20444	2.41749	2.31097	3.83184	3.97497	3.90341	3.25626	3.10129	3.17877	3.10266	2.91197	3.00732	3.11523	2.94793	3.03158
	sp|P0A7C6|PEPE_ECOLI	pepE	0.769371		0.769371		3.03227	3.03227	5.32496	4.53202	4.92849		9.3609	9.3609	5.63608	5.74542	5.69075	11.6801	10.4631	11.0716	4.7259		4.7259	5.79983		5.79983										3.28184		3.28184
	sp|P0A7D1|PTH_ECOLI	pth	0.811514	0.708493	0.760003	3.24749	3.13277	3.19013	5.82652	6.34591	6.08621	11.1287	9.92377	10.5262	6.00584	5.82043	5.91314	11.2264	11.6338	11.4301	4.92759	4.69466	4.81113	7.59517	8.52139	8.05828	4.15495	8.000*	6.07748	4.68586	5.40226	5.04406	4.82354	4.70445	4.76399	5.1098	5.14173	5.12577	4.48227	4.5959	4.53909
	sp|P0A7D4|PURA_ECOLI	purA	0.757768	0.731035	0.744402	2.97622	3.10761	3.04192	5.65334	6.07365	5.86349	11.4553	9.25904	10.3572	6.24958	5.92149	6.08554	10.0946	11.1191	10.6068	4.46331	4.32426	4.39379	7.38656	7.13637	7.26146	4.15729	4.55237	4.35483	4.93928	4.51755	4.72842	4.58558	4.54853	4.56706	4.2027	4.78309	4.4929	4.40403	4.18837	4.2962
	sp|P0A7D7|PUR7_ECOLI	purC	0.879305	0.811	0.845153	3.40392	3.11085	3.25739	5.79097	6.16058	5.97578	11.2752	10.27	10.7726	5.57673	4.99106	5.28389	12.1004	11.4519	11.7762	4.52364	4.68638	4.60501	8.24958	7.74831	7.99895	4.50676	5.66832	5.08754	5.09322	5.5479	5.32056	4.53751	5.04222	4.78986	4.44872	5.18209	4.8154	4.62988	4.84937	4.73962
	sp|P0A7E1|PYRD_ECOLI	pyrD	0.756271	0.716303	0.736287	3.20611	2.87047	3.03829	5.83154	5.6052	5.71837	13.4256	12.7849	13.1052	6.22634	5.82996	6.02815	15.4022	13.0702	14.2362	6.024	6.5029	6.26345	12.0006	13.0238	12.5122	5.55157	7.04966	6.30062	6.68533	6.2759	6.48062	7.30173	6.09943	6.70058	6.1938	7.58085	6.88733	6.00238	6.92434	6.46336
	sp|P0A7E3|PYRE_ECOLI	pyrE	0.742872	0.709911	0.726392	3.0881	2.6585	2.8733	5.43661	5.18232	5.30947	11.8116	6.79621	9.30389	5.8024	5.446	5.6242	10.4268	10.9734	10.7001	4.16212	3.69385	3.92799	6.43176	6.35941	6.39559	3.64581	4.03703	3.84142	3.92436	4.7845	4.35443	3.60919		3.60919	3.54335	4.60345	4.0734	3.77146	3.88419	3.82783
	sp|P0A7E5|PYRG_ECOLI	pyrG	0.787729	0.951849	0.869789	3.23813	2.88722	3.06267	6.38435	5.83478	6.10957	13.123	11.4544	12.2887	6.12016	6.20175	6.16095	12.5592	13.6866	13.1229	5.0435	5.34872	5.19611	9.64611	9.15566	9.40088	5.36719	5.91563	5.64141	5.64325	5.85704	5.75014	5.24879	5.06795	5.15837	6.04087	6.69815	6.36951	5.61483	4.60423	5.10953
	sp|P0A7E9|PYRH_ECOLI	pyrH	1.00847	1.21582	1.11214	3.43481	3.05131	3.24306	6.1448	7.85783	7.00131	9.13224	11.6499	10.3911	5.64852	6.03619	5.84235	14.032	14.7061	14.3691	5.16446	4.69413	4.9293	7.57095	9.01364	8.2923	4.85767	5.49747	5.17757	4.92087	5.40493	5.1629	4.52769	5.05929	4.79349	5.04908	4.62595	4.83751	4.37404	4.59814	4.48609
	sp|P0A7F3|PYRI_ECOLI	pyrI	0.586511	2.000*	1.29326	3.69139	2.96505	3.32822	5.29486	5.09014	5.1925	9.08894	9.12347	9.10621	5.17118	6.10884	5.64001	11.4534	12.928	12.1907	4.0571	4.22808	4.14259	7.61994	6.9343	7.27712	4.13919	5.0633	4.60125	5.01341	4.82747	4.92044	4.00837	6.53268	5.27052	6.14638	4.99293	5.56966	5.17013	5.01558	5.09286
	sp|P0A7F6|SPED_ECOLI	speD	0.883258	0.666339	0.774799	2.69366	2.91202	2.80284	4.99179		4.99179	9.43048	8.9078	9.16914	5.12022	4.43516	4.77769	8.57201	6.65381	7.61291	2.93793	2.91721	2.92757	4.19506	4.14439	4.16972	3.8249	4.42361	4.12425	3.47108	3.87662	3.67385	3.45244	3.13558	3.29401	4.21022	8.000*	6.10511	3.43539	3.15651	3.29595
	sp|P0A7F9|QUEA_ECOLI	queA	1.00096	0.662859	0.83191	2.82116	2.87705	2.84911	5.04461	4.58645	4.81553	7.58372	7.31576	7.44974	5.62247	5.28828	5.45537	9.35858	9.59578	9.47718	3.75067	3.56044	3.65556	5.27242	4.7937	5.03306	3.49874	3.7824	3.64057	4.65972	4.31477	4.48724	5.44474	3.44145	4.4431	3.54378	4.64095	4.09236	3.47488	3.33968	3.40728
	sp|P0A7G2|RBFA_ECOLI	rbfA	0.71988	0.747508	0.733694	2.81281	2.92424	2.86852	4.78165	5.97047	5.37606	10.9872	9.67333	10.3302	4.74855	4.58084	4.66469	8.7799	8.76131	8.77061	4.44314	4.76057	4.60185	8.11526	7.40441	7.75983	4.76186	4.76689	4.76437	5.53989	5.97781	5.75885	4.38193	4.4716	4.42677	6.10768	8.000*	7.05384	4.72659	4.40149	4.56404
	sp|P0A7G6|RECA_ECOLI	recA	0.995913	0.976257	0.986085	2.88183	2.83793	2.85988	4.75954	4.87869	4.81911	14.6149	8.75863	11.6867	4.9142	4.63224	4.77322	9.9703	9.29641	9.63336	3.42963	3.4266	3.42811	5.24973	4.62186	4.93579	5.46315	6.23787	5.85051	3.28912	3.25397	3.27154	3.32831	3.40859	3.36845	5.87068	7.32124	6.59596	3.29145	3.342	3.31672
	sp|P0A7H0|RECF_ECOLI	recF	0.813145	0.671586	0.742366	4.000*	2.91715	3.45857	5.35353	4.77906	5.06629	10.0966	9.66588	9.88122	4.79365	3.32498	4.05932	6.86282	7.75512	7.30897	4.24728	4.39603	4.32165	8.23705	8.40255	8.3198	4.32715	4.52509	4.42612	4.76981	5.07124	4.92052	3.91439	3.98892	3.95165	5.33213	5.74018	5.53615	4.15235	3.69894	3.92564
	sp|P0A7H6|RECR_ECOLI	recR	0.861464	0.709618	0.785541	2.59356	2.45406	2.52381		4.08827	4.08827	7.87337	9.26726	8.57032	4.6331	4.95665	4.79488	8.59346		8.59346		4.67418	4.67418	7.21549	6.25889	6.73719	4.96321	5.41245	5.18783	4.34025	4.84695	4.5936	4.55103	4.16364	4.35734	5.35657	5.77163	5.5641	4.81301	3.60784	4.21042
	sp|P0A7I0|RF1_ECOLI	prfA	0.995547	0.997999	0.996773	3.22361	3.0181	3.12086	5.80678	7.25509	6.53094	8.79111	10.5708	9.68097	6.09441	5.4944	5.7944	11.4852	10.1117	10.7984	4.98318	5.16064	5.07191	8.24572	8.38355	8.31464	4.89153	5.18893	5.04023	6.7408	5.17165	5.95622	4.66519	4.69891	4.68205	5.48519	7.05697	6.27108	4.77307	4.28276	4.52791
	sp|P0A7I4|RF3_ECOLI	prfC	0.7334	0.780138	0.756769	3.48258	2.90914	3.19586	5.63406	6.03533	5.83469	13.1751	9.6313	11.4032	6.83166	5.64278	6.23722	10.2033	14.4158	12.3096	4.93738	5.01981	4.9786	9.65158	8.71033	9.18095	4.80548	5.18756	4.99652	5.05961	5.76396	5.41179	5.7467	6.49007	6.11839	5.79847	5.42187	5.61017	5.40944	5.14602	5.27773
	sp|P0A7I7|RIBA_ECOLI	ribA	0.652943	0.721491	0.687217	2.85238	2.98715	2.91977	5.31215	4.88576	5.09895	9.312	8.54725	8.92962	5.56674	6.59769	6.08222	9.77215	10.9087	10.3404	4.15157	4.38723	4.2694	6.70976	6.99276	6.85126	4.04449	4.99804	4.52126	4.40638	4.67547	4.54093	4.72537	4.23416	4.47976	4.74437	4.25047	4.49742	4.70767	4.38095	4.54431
	sp|P0A7J0|RIBB_ECOLI	ribB	0.611416	0.529388	0.570402	1.37913	1.02121	1.20017	1.34996	1.05194	1.20095	1.44248	1.25533	1.3489		0.987474	0.987474	1.04979	2.5935	1.82164	1.28764	1.29411	1.29088	1.46333	1.58508	1.5242	4.13335	5.09617	4.61476	1.41983	1.02752	1.22367	1.43134	1.10478	1.26806	4.97415	5.81345	5.3938	1.09664	0.95342	1.02503
	sp|P0A7J3|RL10_ECOLI	rplJ	0.777116	0.837401	0.807258	3.21303	3.21159	3.21231	7.11746	6.2985	6.70798	12.9387	11.3299	12.1343	5.34713	5.21135	5.27924	10.7234	10.9682	10.8458	5.70561	5.99495	5.85028	11.4872	12.8836	12.1854	5.32034	7.4585	6.38942	6.69884	6.93816	6.8185	6.44588	6.57155	6.50871	6.51844	7.34692	6.93268	5.50161	5.81678	5.6592
	sp|P0A7J7|RL11_ECOLI	rplK	0.796462	0.993829	0.895146	3.14904	3.34267	3.24586	5.83298	6.10731	5.97015	9.41501	12.6324	11.0237	4.60357	5.25558	4.92958	9.21474	9.60668	9.41071	5.13619	5.50419	5.32019	9.40738	10.106	9.75669	5.66185	5.89052	5.77618	6.94276	6.82121	6.88198	5.42142	5.99905	5.71024	6.23323	5.89084	6.06203	5.08435	4.93442	5.00939
	sp|P0A7K2|RL7_ECOLI	rplL	0.699761	0.819779	0.75977	3.07307	3.34915	3.21111	5.08501	6.34032	5.71267	12.9527	11.5324	12.2426	4.8821	5.49682	5.18946	11.7043	11.7353	11.7198	4.81793	5.60318	5.21056	11.8923	12.2137	12.053	6.06715	7.23011	6.64863	6.75261	6.84327	6.79794	6.53513	5.45652	5.99583	6.27605	6.4961	6.38607	5.98375	5.46296	5.72335
	sp|P0A7K6|RL19_ECOLI	rplS	0.664396	0.815971	0.740184	3.55601	3.06523	3.31062	4.93121	5.56247	5.24684	7.30098	10.0338	8.66737	4.55502	5.24207	4.89855	8.83048	9.12429	8.97739	5.23059	5.94788	5.58923	8.10598	15.4681	11.787	5.11375	6.7278	5.92078	7.23346	6.13769	6.68558	8.000*	6.31944	7.15972	6.79884	6.14709	6.47297	6.55335	5.34629	5.94982
	sp|P0A7L0|RL1_ECOLI	rplA	0.914183	0.780701	0.847442	3.49472	3.15604	3.32538	5.57278	6.24287	5.90782	10.7018	10.4498	10.5758	5.25015	5.23357	5.24186	8.81355	9.8905	9.35203	5.18365	5.50194	5.3428	9.30453	9.54709	9.42581	4.76108	6.30746	5.53427	6.10702	5.96391	6.03546	6.19717	6.10863	6.1529	5.77532	5.61773	5.69653	4.99134	4.91815	4.95475
	sp|P0A7L3|RL20_ECOLI	rplT	0.729129	0.753836	0.741482	3.40337	3.32625	3.36481	5.29692	5.6159	5.45641	9.76348	11.4155	10.5895	4.03186	4.5593	4.29558	8.44452	8.76763	8.60607	4.50892	5.26432	4.88662	9.64941	8.45184	9.05063	4.47549	4.91582	4.69566	6.5767	6.72157	6.64914	5.16042	5.53124	5.34583	5.72792	5.4264	5.57716	5.11462	5.03843	5.07653
	sp|P0A7L8|RL27_ECOLI	rpmA	0.786265	0.806822	0.796544	2.77622	3.03761	2.90691	5.94386	6.24656	6.09521	8.91577	10.2456	9.58066	4.41035	4.9834	4.69688	6.69906	8.29861	7.49883	3.90459	4.86561	4.3851	8.44156	7.85541	8.14848	3.60051	4.39893	3.99972	3.84195	4.77492	4.30843	4.58523	4.99548	4.79035	4.72243	3.56906	4.14574	4.21569	3.76966	3.99267
	sp|P0A7M2|RL28_ECOLI	rpmB	0.606897	0.700192	0.653545	3.28031	2.88225	3.08128	5.2001	5.73459	5.46734	8.71333	8.42514	8.56923	3.84162	5.1936	4.51761	8.10856	8.25512	8.18184	4.79425	4.78528	4.78977	11.187	9.98544	10.5862	4.76622	4.471	4.61861	5.56864	5.55418	5.56141	5.36839	5.50335	5.43587	5.3785	5.79995	5.58922	5.10823	4.94162	5.02492
	sp|P0A7M6|RL29_ECOLI	rpmC	0.319733	0.949717	0.634725		3.77333	3.77333	6.2618		6.2618	11.4164		11.4164		5.19918	5.19918	8.78394	9.76432	9.27413		4.35905	4.35905	12.9342	8.47697	10.7056	4.64304	3.85026	4.24665	5.8	5.34005	5.57003	5.95999		5.95999		8.000*	8
	sp|P0A7M9|RL31_ECOLI	rpmE	0.625102	0.746425	0.685764								5.51246	5.51246		4.65355	4.65355	5.19475	7.1593	6.17702		4.78512	4.78512		7.07636	7.07636				4.53503	5.83945	5.18724	4.66111	8.000*	6.33055	6.653		6.653	4.29846		4.29846
	sp|P0A7N1|RL31B_ECOLI	ykgM	0.63674	0.754594	0.695667	2.7994	2.76827	2.78384	6.06537	5.34531	5.70534	9.32839		9.32839		6.21911	6.21911																						2.80429		2.80429
	sp|P0A7N4|RL32_ECOLI	rpmF	0.714986	0.812479	0.763733				5.48494	4.78076	5.13285	13.3781		13.3781	4.41215		4.41215		7.7598	7.7598				8.99684	9.42326	9.21005				4.02589	3.8521	3.939	4.42766		4.42766
	sp|P0A7P5|RL34_ECOLI	rpmH	0.465767	0.647729	0.556748	2.93917	2.4841	2.71164	6.58477	5.65539	6.12008		8.6207	8.6207		4.99906	4.99906	8.79775	7.75763	8.27769	3.91657	4.87877	4.39767		8.42873	8.42873	3.7542	3.54976	3.65198	4.38455	5.30008	4.84232	5.64989	4.84715	5.24852	3.64189	3.52253	3.58221	5.28945	5.17501	5.23223
	sp|P0A7Q6|RL36_ECOLI	rpmJ	0.561731	0.456578	0.509154	2.78049	2.00198	2.39124	8.000*	5.48309	6.74154		8.44175	8.44175				7.72526	8.7204	8.22283		4.03111	4.03111		11.2669	11.2669		3.76844	3.76844		5.93458	5.93458		4.97926	4.97926	5.09162	8.000*	6.54581	4.58507	3.6419	4.11349
	sp|P0A7R1|RL9_ECOLI	rplI	0.778071	0.820044	0.799057	2.80897	2.84794	2.82846	5.2695	5.33636	5.30293	9.24471	9.14027	9.19249	4.14544	3.88375	4.0146	6.68904	7.27629	6.98266	4.6227	4.96996	4.79633	8.02409	8.20782	8.11596	4.23195	5.35525	4.7936	6.06511	5.29031	5.67771	4.95667	4.72054	4.83861	5.53675	4.95363	5.24519	4.32541	4.40027	4.36284
	sp|P0A7R5|RS10_ECOLI	rpsJ	0.665953	1.11134	0.888646	3.38452	3.06716	3.22584	5.54113	6.67235	6.10674	10.9492	10.4076	10.6784	5.21473	5.24342	5.22907	8.73999	10.4208	9.5804	5.15034	5.42977	5.29006	11.3537	12.527	11.9404	5.33688	8.000*	6.66844	7.137	7.47091	7.30395	5.3144	6.37056	5.84248	6.40748	6.18697	6.29722	5.89314	5.60786	5.7505
	sp|P0A7R9|RS11_ECOLI	rpsK	0.944673	0.781954	0.863314	3.22854	3.08893	3.15874	6.55929	6.87251	6.7159	11.9533	13.8345	12.8939	4.36247	4.93803	4.65025	8.52141	9.0466	8.784	4.79445	5.03348	4.91397	8.83966	9.3871	9.11338	4.17011	4.97536	4.57274	6.68495	6.54905	6.617	5.0852	5.74059	5.4129	6.02836	6.23706	6.13271	5.38315	4.80039	5.09177
	sp|P0A7S3|RS12_ECOLI	rpsL	0.713206	0.663101	0.688153	3.17367	2.58142	2.87755	7.9708	6.02008	6.99544	10.2654	12.6017	11.4335	4.05562	4.00883	4.03223	8.27304	7.78382	8.02843	5.02338	5.85371	5.43855	9.08647	12.6219	10.8542	3.66467	4.73867	4.20167	5.72159	6.24705	5.98432	5.4322	5.96889	5.70054	5.27211	4.2226	4.74735	5.35527	4.94976	5.15252
	sp|P0A7S9|RS13_ECOLI	rpsM	0.597395	0.669544	0.63347	3.7211	3.28836	3.50473	4.92108	5.96376	5.44242	9.02244	8.71622	8.86933	2.90894	3.7661	3.33752	5.30199	6.54225	5.92212	4.0248	4.35124	4.18802	8.76033	6.05515	7.40774	3.93568	4.0058	3.97074	7.8025	5.85874	6.83062	4.47917	4.62726	4.55321	6.05989	4.91059	5.48524	4.07239	4.92205	4.49722
	sp|P0A7T3|RS16_ECOLI	rpsP	0.615075	0.712806	0.66394	3.51841	3.70631	3.61236	6.112	6.0062	6.0591	11.3923	6.26274	8.82754	3.63077	4.56784	4.09931	7.32796	7.55056	7.43926	4.83255	4.99909	4.91582	8.87831	9.63914	9.25873	5.00303	4.42592	4.71448	5.16714	6.05775	5.61245	5.15562	4.8547	5.00516	5.7719	8.000*	6.88595	4.13603	5.99037	5.0632
	sp|P0A7T7|RS18_ECOLI	rpsR	0.529675	0.767225	0.64845	2.88683	3.03948	2.96315	5.58941	7.28828	6.43884	9.77669	9.69061	9.73365	4.29666	5.5549	4.92578	10.7194	12.6123	11.6659	5.36089	5.35664	5.35877	9.91487	13.1073	11.5111	7.40031	6.25953	6.82992	6.77102	6.11963	6.44533	5.15919	5.45312	5.30616	7.04782	7.25548	7.15165	5.29093	4.98183	5.13638
	sp|P0A7U3|RS19_ECOLI	rpsS	0.613078	0.644395	0.628736	3.67454	2.51057	3.09255	5.1739	5.93094	5.55242	9.34786	9.7076	9.52773	4.84108	5.24676	5.04392	10.2363	8.39679	9.31655	5.18734	4.2833	4.73532	11.214	8.51791	9.86595	4.97508	4.89203	4.93356	6.62301	7.07099	6.847	4.9075	4.46804	4.68777	6.56145	8.000*	7.28072	4.18875	5.56264	4.87569
	sp|P0A7U7|RS20_ECOLI	rpsT	0.416878	0.812406	0.614642	4.000*	3.76667	3.88334	5.68356	7.25302	6.46829	8.35237	11.2181	9.78521	5.5709	4.66533	5.11812	8.36213	6.4654	7.41376	4.2473	3.86319	4.05524	9.02052	7.46751	8.24402	4.77162	4.6975	4.73456	4.80305	6.14972	5.47638	3.93153	4.57948	4.25551	5.5265	4.94317	5.23483	4.87646	4.92388	4.90017
	sp|P0A7V0|RS2_ECOLI	rpsB	0.721629	0.861806	0.791718	4.000*	2.92778	3.46389	5.98327	5.81661	5.89994	9.01659	9.91061	9.4636	4.03737	3.48686	3.76212	6.54158	6.37792	6.45975	4.29935	4.91464	4.60699	6.88956	8.05311	7.47134	5.26891	6.02018	5.64455	5.1691	5.15369	5.1614	4.40712	5.59041	4.99877	7.93564	6.42239	7.17901	4.07886	4.3891	4.23398
	sp|P0A7V3|RS3_ECOLI	rpsC	0.862413	1.04109	0.951749	3.46267	3.5467	3.50468	5.9311	6.97933	6.45522	12.6134	10.9541	11.7838	5.0147	5.05727	5.03599	8.13201	8.43524	8.28362	5.22711	5.89909	5.5631	10.4434	10.8429	10.6432	5.45384	5.64475	5.54929	7.34819	7.17596	7.26208	6.63938	5.50419	6.07179	6.49301	6.91092	6.70197	5.4382	5.29236	5.36528
	sp|P0A7V8|RS4_ECOLI	rpsD	0.908594	1.0834	0.995997	3.28952	3.22267	3.2561	6.06105	6.08481	6.07293	10.1489	10.5386	10.3438	4.52403	4.37875	4.45139	7.42692	7.7698	7.59836	4.54592	5.08665	4.81629	8.50459	8.36683	8.43571	4.12776	5.44825	4.78801	6.53002	6.87896	6.70449	5.44158	5.40506	5.42332	6.38142	5.92537	6.1534	5.10354	4.70091	4.90223
	sp|P0A7W1|RS5_ECOLI	rpsE	0.834661	0.738707	0.786684	3.24616	3.03665	3.14141	5.67115	5.34621	5.50868	12.1234	10.1125	11.1179	4.22129	3.54217	3.88173	5.92396	6.39152	6.15774	5.02685	4.91067	4.96876	7.20452	7.98382	7.59417	3.93038	4.75306	4.34172	5.57508	5.78011	5.6776	4.82834	4.79435	4.81135	5.67384	4.77999	5.22692	4.74515	4.54416	4.64466
	sp|P0A7W7|RS8_ECOLI	rpsH	0.712145	0.771733	0.741939	3.21539	3.02679	3.12109	5.7344	6.58433	6.15937	11.0838	10.5612	10.8225	4.34231	4.33624	4.33927	7.47457	6.86554	7.17005	4.85399	5.33016	5.09207	8.18982	9.18821	8.68901	4.1974	5.21701	4.7072	7.75171	7.10027	7.42599	5.26676	5.64012	5.45344	5.91166	6.36483	6.13825	5.56596	5.23303	5.39949
	sp|P0A7X3|RS9_ECOLI	rpsI	0.744027	0.945838	0.844933	3.67265	3.72474	3.69869	5.88561	6.17907	6.03234	12.9999	11.2515	12.1257	5.08895	5.0302	5.05957	8.89638	9.92011	9.40824	5.60765	6.09344	5.85055	12.468	11.9664	12.2172	5.18341	5.9885	5.58595	6.33901	6.90571	6.62236	6.11667	6.50317	6.30992	7.14964	6.09669	6.62316	6.18037	5.71442	5.9474
	sp|P0A7X6|RIMM_ECOLI	rimM	0.75887	0.668291	0.71358	2.34692	2.95636	2.65164	4.85778	4.5887	4.72324	8.50276	7.37567	7.93921				3.68046	4.27108	3.97577					5.21707	5.21707		3.21457	3.21457	2.68811	5.39377	4.04094		3.38482	3.38482	5.76427	5.36447	5.56437	3.7905		3.7905
	sp|P0A7Y0|RNC_ECOLI	rnc	0.875565	0.68452	0.780043	2.99318	2.69963	2.84641	5.70707	5.36541	5.53624	8.84663	7.88416	8.3654	5.66118	5.36625	5.51371	11.1556	11.6311	11.3934	4.46267	5.22902	4.84584	7.6546	7.8981	7.77635	4.70713	4.56622	4.63667	4.90404	5.24628	5.07516	5.82169	4.59369	5.20769	5.00164	5.66375	5.33269	4.83281	4.61593	4.72437
	sp|P0A7Y4|RNH_ECOLI	rnhA	0.858975		0.858975	2.87821	4.000*	3.43911	5.97547	5.85889	5.91718		9.25619	9.25619	7.07715	5.9189	6.49802	16.000*	10.101	13.0505	4.01977	5.38181	4.70079	6.95065	16.000*	11.4753	7.09692	5.83275	6.46483	8.000*	5.58897	6.79449	4.92	8.000*	6.46	5.81738	8.000*	6.90869	8.000*	4.69943	6.34971
	sp|P0A7Y8|RNPA_ECOLI	rnpA	0.513419	0.935248	0.724334	3.29519	2.91728	3.10624	4.71041	4.92339	4.8169	8.05549		8.05549		3.70484	3.70484	7.56996	6.6617	7.11583	3.32062	3.93021	3.62541	8.79942	5.83798	7.3187		5.43926	5.43926	6.30373	6.61549	6.45961	4.21496		4.21496	6.61698	8.000*	7.30849	3.87866	3.63871	3.75869
	sp|P0A7Z0|RPIA_ECOLI	rpiA	0.761728	0.683829	0.722779	2.97319	2.80466	2.88893	5.63833	5.07446	5.35639	9.49082	9.50232	9.49657	5.31403	4.88226	5.09814	12.1398	11.1528	11.6463	3.79727	4.22782	4.01255	6.81693	6.76263	6.78978	3.94051	3.98664	3.96357	4.324	4.5944	4.4592	3.75383	4.57075	4.16229	4.20404	5.05447	4.62926	4.26381	4.16196	4.21288
	sp|P0A7Z4|RPOA_ECOLI	rpoA	0.850231	0.801228	0.82573	3.5604	2.98463	3.27251	6.24236	6.34548	6.29392	9.28829	11.5851	10.4367	5.99874	4.97552	5.48713	10.4674	10.4373	10.4524	5.70875	5.9277	5.81823	10.3047	10.958	10.6314	5.5578	6.17889	5.86834	6.60646	6.67441	6.64044	5.39983	5.48931	5.44457	6.42587	6.80625	6.61606	5.3443	5.01938	5.18184
	sp|P0A800|RPOZ_ECOLI	rpoZ	0.313828	0.573759	0.443794	1.98588	2.56572	2.2758	3.90212	3.36323	3.63268	5.54366	5.26022	5.40194	2.33478	2.74538	2.54008	5.38175	5.93254	5.65714	2.74252	2.93436	2.83844	5.29308	4.18119	4.73713	3.38146	3.62339	3.50243	2.73215	3.31752	3.02483	3.27693		3.27693	4.12522	5.11722	4.62122	3.10621	3.06468	3.08545
	sp|P0A805|RRF_ECOLI	frr	0.628727	0.679631	0.654179	2.85771	2.8446	2.85116	4.57511	5.09615	4.83563	8.78952	7.81269	8.30111	5.16837	4.91344	5.04091	9.36429	9.04817	9.20623	3.20914	3.54279	3.37597	6.41883	5.06578	5.7423	4.04611	4.04491	4.04551	5.21546	5.10483	5.16014	4.22826	4.12814	4.1782	4.68381	4.81761	4.75071	3.83578	3.90587	3.87082
	sp|P0A809|RUVA_ECOLI	ruvA	0.431672	0.558777	0.495224	3.18737	2.79726	2.99231	4.73924	5.34515	5.0422	12.531	8.07026	10.3006	3.11871	4.3399	3.7293	10.0867	10.1835	10.1351	5.12881	4.7619	4.94536	7.29404	7.9059	7.59997	4.24408	5.51972	4.8819	5.22214	4.52912	4.87563	5.12208	5.78784	5.45496	5.46788	4.56991	5.01889	5.63383	5.53674	5.58529
	sp|P0A812|RUVB_ECOLI	ruvB	1.22913	0.601898	0.915512	1.9953	2.7116	2.35345	3.14523	3.92248	3.53385	5.15282	6.49856	5.82569	2.95072	3.3252	3.13796	4.3554	4.95495	4.65517	2.11488	2.0467	2.08079	2.42975	2.48474	2.45724	3.28014	3.00311	3.14162	2.43307	2.97402	2.70354	1.85892	1.75064	1.80478	4.82147	8.000*	6.41074	1.68901	1.57712	1.63307
	sp|P0A814|RUVC_ECOLI	ruvC	0.673204	0.669172	0.671188	2.18713	2.33511	2.26112	4.45957	4.21406	4.33681	6.7365	6.45986	6.59818				6.38779	6.37945	6.38362	3.43692	3.67575	3.55634	4.9411	5.48878	5.21494	3.61924	3.52588	3.57256	3.95331	2.96611	3.45971	3.25009	3.32107	3.28558	4.7238	5.13221	4.928	5.38686	2.97887	4.18287
	sp|P0A817|METK_ECOLI	metK	0.751246	1.05163	0.901438	3.08586	2.86053	2.97319	5.10833	4.14548	4.6269	7.14341	6.57218	6.8578	5.24074	5.10491	5.17283	9.72593	9.28025	9.50309	2.02498	2.1702	2.09759	2.759	2.68431	2.72166	1.84586	2.47543	2.16064	2.28043	2.52969	2.40506	2.11019	1.90558	2.00788	2.33916	3.22331	2.78123	2.03136	2.27488	2.15312
	sp|P0A821|SELA_ECOLI	selA	0.58185	0.673241	0.627546	3.52138	2.8044	3.16289	8.000*	6.41146	7.20573	12.411	11.0877	11.7493	6.3374	5.77528	6.05634	12.7152	11.0983	11.9067	5.36498	5.91154	5.63826	9.90486	11.3813	10.6431	6.06129	6.327	6.19415	5.5247	6.18767	5.85618	4.90331	6.34444	5.62387	6.45503	6.20818	6.3316	5.72079	5.26813	5.49446
	sp|P0A823|SFSA_ECOLI	sfsA	1.73185	0.771616	1.25173	3.32651	3.45668	3.3916	5.96042	6.50089	6.23066	11.3921	11.0564	11.2243	5.84377	5.50118	5.67247	14.533	12.4786	13.5058	5.78951	5.63457	5.71204	9.57986	10.8199	10.1999	5.68174	6.07977	5.88076	5.78628	6.14752	5.9669	8.000*	5.8185	6.90925	6.34568	6.52892	6.4373	5.93007	4.89525	5.41266
	sp|P0A825|GLYA_ECOLI	glyA	0.815883	0.800549	0.808216	3.35154	3.09827	3.22491	5.63377	5.37847	5.50612	12.1703	9.1519	10.6611	6.08173	5.36947	5.7256	10.8276	11.8681	11.3479	3.80683	3.82165	3.81424	6.03018	5.92135	5.97576	3.76837	3.89722	3.8328	4.53738	4.15596	4.34667	3.97539	3.76323	3.86931	3.97882	5.3878	4.68331	3.61402	3.97661	3.79531
	sp|P0A830|DCTA_ECOLI	dctA	0.602367	0.963402	0.782884	2.85853	4.000*	3.42927	5.28975	5.89377	5.59176	11.1465	10.3048	10.7257		5.05174	5.05174	8.47061		8.47061		5.76724	5.76724											3.5787	3.5787				4.23159		4.23159
	sp|P0A832|SSRP_ECOLI	smpB	0.729993	0.775428	0.752711	3.39488	2.74484	3.06986	6.06067	8.000*	7.03033	13.5004	12.6502	13.0753	5.58448	5.86962	5.72705	11.4857	11.9212	11.7034	5.76611	6.11981	5.94296	16.000*	12.8526	14.4263	5.31805	7.0218	6.16992	8.000*	7.30969	7.65484	6.85391	6.24799	6.55095	6.62057	6.05552	6.33805
	sp|P0A836|SUCC_ECOLI	sucC	0.842764	0.985211	0.913987	3.12442	3.03824	3.08133	5.97237	5.59898	5.78568	11.7145	9.36911	10.5418	6.05379	5.84269	5.94824	11.3739	13.0969	12.2354	4.35854	4.55344	4.45599	7.64788	7.13226	7.39007	4.34626	4.83437	4.59032	4.70581	5.03576	4.87079	4.30417	4.59328	4.44872	4.42844	5.02611	4.72727	4.13945	4.22193	4.18069
	sp|P0A840|SURE_ECOLI	surE	0.811113	0.710344	0.760729	3.27343	2.80229	3.03786	5.63472	6.78351	6.20911	8.70596	8.02257	8.36426	5.36121	8.000*	6.68061	16.000*	13.3182	14.6591		4.4997	4.4997	6.87399	4.80932	5.84165		4.03039	4.03039	8.000*	4.57363	6.28682	3.91896	4.274	4.09648	4.86627	4.79967	4.83297	3.12828	4.2995	3.71389
	sp|P0A843|TATE_ECOLI	tatE	0.39125	1.04949	0.720372	0.92468	0.742158	0.833419		0.982634	0.982634	1.53868	1.05583	1.29726		0.790382	0.790382	1.05045	2.13939	1.59492	1.79291		1.79291	2.83526	1.446	2.14063	1.36677	1.77309	1.56993	1.19523	0.830753	1.01299	1.60754	1.34486	1.4762	1.06933	2.48804	1.77868	1.22378	0.885458	1.05462
	sp|P0A847|TGT_ECOLI	tgt	0.628926	0.742223	0.685575	3.1896	3.16159	3.1756	6.44432	6.3486	6.39646	11.1687	10.7062	10.9374	6.52329	5.53613	6.02971	14.5261	12.7766	13.6513	4.89978	5.26526	5.08252	8.83714	9.25955	9.04834	4.95879	5.34481	5.1518	5.67519	8.000*	6.83759	5.03075	4.43968	4.73521	5.51876	5.50247	5.51061	3.82128	4.41788	4.11958
	sp|P0A850|TIG_ECOLI	tig	0.802726	0.968639	0.885683	2.98646	3.24666	3.11656	5.72923	5.74711	5.73817	9.78057	11.0367	10.4086	5.16568	4.84747	5.00658	9.712	9.28938	9.50069	5.0988	5.60849	5.35364	8.62881	9.43262	9.03071	5.19389	6.36052	5.7772	5.99102	6.00848	5.99975	5.68518	5.65396	5.66957	6.00558	6.21464	6.11011	5.00155	4.91464	4.9581
	sp|P0A853|TNAA_ECOLI	tnaA	2.000*	1.11624	1.55812	3.17792	2.6653	2.92161	5.04192	5.04331	5.04261	9.5899	9.10533	9.34762
	sp|P0A855|TOLB_ECOLI	tolB	0.845774	0.662902	0.754338	3.11175	3.16811	3.13993	6.18555	6.99206	6.58881	11.6125	11.0258	11.3192	6.0997	5.68089	5.8903	12.9524	13.1404	13.0464	6.19182	6.43735	6.31459	14.7536	12.7527	13.7531	5.96128	6.82614	6.39371	6.04687	6.50703	6.27695	6.72646	8.000*	7.36323	5.74828	5.44978	5.59903	6.58425	5.54645	6.06535
	sp|P0A858|TPIS_ECOLI	tpiA	0.855089	0.732501	0.793795	3.07366	3.03949	3.05657	5.96487	5.87215	5.91851	10.796	10.4509	10.6234	5.91118	5.67586	5.79352	13.6682	12.5285	13.0983	4.58329	4.91846	4.75088	8.00553	8.65715	8.33134	4.52544	5.91263	5.21904	6.18474	5.03822	5.61148	4.73938	4.69717	4.71828	5.26665	6.54686	5.90676	4.77241	4.40312	4.58776
	sp|P0A862|TPX_ECOLI	tpx	1.07599	0.731347	0.90367	3.19309	3.12683	3.15996	5.84483	6.17189	6.00836	11.6176	9.90183	10.7597	5.71243	6.46259	6.08751	13.7842	12.8026	13.2934	4.87942	5.13377	5.00659	8.64337	10.2483	9.44584	4.67585	5.7257	5.20077	4.9041	5.02474	4.96442	5.57906	4.91536	5.24721	5.50126	5.19938	5.35032	4.77217	4.70514	4.73865
	sp|P0A867|TALA_ECOLI	talA	1.18223	0.84468	1.01345	3.20699	3.04148	3.12424	5.71968	6.1891	5.95439	11.7067	11.6836	11.6952	6.01423	5.78431	5.89927	12.9048	12.6772	12.791	5.04069	5.33678	5.18873	8.95514	10.7538	9.85449	5.20369	5.81927	5.51148	5.30719	6.20354	5.75537	5.53108	5.17768	5.35438	5.49646	5.47792	5.48719	5.47203	4.91146	5.19175
	sp|P0A870|TALB_ECOLI	talB	0.757804	0.897865	0.827835	3.44676	3.44922	3.44799	5.67145	5.94006	5.80575	12.0218	10.2639	11.1428	6.24004	6.12212	6.18108	14.2715	13.1692	13.7204	4.97893	5.30667	5.1428	9.13575	9.32441	9.23008	4.87608	5.35409	5.11509	5.44269	5.76475	5.60372	5.06997	5.6264	5.34818	4.9423	5.75501	5.34865	5.11827	4.96036	5.03932
	sp|P0A873|TRMD_ECOLI	trmD	0.757265	1.14652	0.951892	3.38301	2.69104	3.03702	6.29512	5.45852	5.87682	9.39432	7.518	8.45616	5.99186	5.71742	5.85464	10.6498	10.2367	10.4433	4.00756	4.48848	4.24802	7.93149	6.9731	7.4523	3.95326	4.07263	4.01295	4.31497	5.08148	4.69823	4.17892	4.24044	4.20968	3.62601	5.25166	4.43884	4.44776	3.97755	4.21266
	sp|P0A877|TRPA_ECOLI	trpA	0.730275	0.853797	0.792036	3.09888	3.06956	3.08422	5.64961	5.98027	5.81494	8.91778	9.02669	8.97223	5.27745	5.50326	5.39035	12.3055	11.6005	11.953	3.46271	3.75341	3.60806	4.44513	5.67631	5.06072	3.29115	4.48216	3.88666	3.72863	4.40563	4.06713	3.39446	3.48719	3.44083	3.52579	4.32843	3.92711	3.81327	3.57611	3.69469
	sp|P0A879|TRPB_ECOLI	trpB	0.868573	0.691379	0.779976	3.02343	2.88257	2.953	5.46707	5.09245	5.27976	9.88388	9.78227	9.83308	7.48399	5.3216	6.40279	10.6405	12.3967	11.5186	3.50866	3.56739	3.53803	5.25732	5.49602	5.37667	3.3929	3.59451	3.49371	3.49925	3.88652	3.69289	3.35648	3.59358	3.47503	3.63845	4.09718	3.86782	4.04232	3.52669	3.7845
	sp|P0A881|TRPR_ECOLI	trpR	0.386733	1.07482	0.730777	3.24203	2.89867	3.07035	4.82035	5.10164	4.961	8.99167	7.3721	8.18188	1.92212	4.0689	2.99551	8.80915	7.08091	7.94503	3.32542	2.9973	3.16136	7.13217	4.73536	5.93377		5.08713	5.08713	4.84614		4.84614		4.21489	4.21489	7.59136	6.76267	7.17701	4.08115	3.55307	3.81711
	sp|P0A884|TYSY_ECOLI	thyA	0.694626	0.717204	0.705915	3.15409	3.30422	3.22915	5.87571	5.31286	5.59428	10.4194	10.258	10.3387	5.54354	5.74735	5.64545	8.53152	12.3456	10.4386	4.51354	4.72361	4.61857	8.2235	7.65344	7.93847	4.96796	4.91094	4.93945	4.36461	4.72366	4.54413	4.10896	4.41219	4.26058	4.41666	4.99685	4.70675	4.75323	4.21079	4.48201
	sp|P0A887|UBIE_ECOLI	ubiE	0.859642	0.442054	0.650848	2.41163	2.39943	2.40553	4.73523	4.61419	4.67471	8.22328	7.68943	7.95636	4.6673	4.22734	4.44732	8.82131	8.72445	8.77288	4.103	4.61327	4.35814	7.24182	9.30746	8.27464	4.96013	4.94222	4.95117	5.15096	4.64641	4.89868	4.09121	4.26047	4.17584	5.40926	5.3952	5.40223	4.24679	4.1391	4.19294
	sp|P0A890|TUSA_ECOLI	tusA	0.398569		0.398569				6.15963		6.15963					5.37757	5.37757	11.6204		11.6204		4.31659	4.31659		7.48309	7.48309										8.000*		8
	sp|P0A894|RAPZ_ECOLI	rapZ	1.41565	0.622193	1.01892	3.08897	2.95484	3.02191	7.5306	5.7189	6.62475	12.072	10.9212	11.4966	6.02889	5.87667	5.95278	11.6981	12.47	12.0841	4.25973	4.69776	4.47874	6.57957	9.17171	7.87564	4.43474	4.71631	4.57553	4.58782	5.49405	5.04094	5.24709	4.58933	4.91821	4.81553	6.38628	5.6009	4.46405	4.44141	4.45273
	sp|P0A898|YBEY_ECOLI	ybeY	0.669963		0.669963	3.84887	3.72666	3.78777		5.69882	5.69882	7.76042	16.000*	11.8802	4.5983	5.7217	5.16	16.000*	12.1342	14.0671	5.20382	4.95341	5.07862		8.17145	8.17145	4.84594	5.52626	5.1861	5.51852	5.54343	5.53097	5.02757		5.02757	4.73381	5.18952	4.96167	6.7973	4.04496	5.42113
	sp|P0A8A0|YEBC_ECOLI	yebC	0.720813	0.736165	0.728489	2.53298	2.51496	2.52397	3.94598	4.07976	4.01287	7.58011	6.83624	7.20817	4.15036	3.22219	3.68627	6.19321	7.38439	6.7888	3.11101	3.19282	3.15192	4.11384	4.06525	4.08954	4.18785	5.03631	4.61208	3.16201	3.40835	3.28518	2.893	3.16687	3.02993	4.78237	5.78214	5.28226	3.02207	2.85255	2.93731
	sp|P0A8A2|YEEN_ECOLI	yeeN	0.697697	0.770991	0.734344	2.69671	3.19507	2.94589	4.45057	7.13115	5.79086	9.12406	9.78523	9.45464	4.96535	5.07685	5.0211	9.79503	8.93705	9.36604	4.19722	4.89865	4.54794	7.44999	6.67875	7.06437	4.97593	4.98548	4.98071	4.45914	5.90241	5.18077	4.07477	4.15476	4.11476	5.1216	5.27473	5.19816	4.57158	3.77552	4.17355
	sp|P0A8A4|PSRP_ECOLI	ppsR	0.717985	0.865186	0.791586	3.29667	2.99915	3.14791	6.08998	5.19344	5.64171	10.9355	8.91284	9.92419	5.83991	5.11545	5.47768	10.153	11.2867	10.7198	4.15542	4.14999	4.1527	7.07621	6.43918	6.75769	4.195	4.17627	4.18563	4.28129	4.49667	4.38898	4.02953	4.02502	4.02727	4.58474	6.37563	5.48018	3.75147	4.19943	3.97545
	sp|P0A8A8|RIMP_ECOLI	rimP	0.890495	0.74604	0.818268	3.18359	3.0461	3.11484	5.68801	5.9421	5.81506	11.2847	11.1837	11.2342	5.7516	5.45019	5.60089	13.7046	10.8046	12.2546	5.17667	5.37197	5.27432	9.38459	9.68661	9.5356	4.89421	4.60637	4.75029	8.000*	5.32377	6.66189	4.86396	5.23214	5.04805	6.05872	4.9551	5.50691	5.02407	4.95806	4.99106
	sp|P0A8B2|YFCN_ECOLI	yfcN	0.662366	0.758295	0.71033	2.8004	2.12377	2.46208	3.95522	3.72383	3.83953		5.33594	5.33594	2.98368	3.13269	3.05818	5.57285	6.41906	5.99595	2.9275	3.04884	2.98817	3.61333	4.12533	3.86933	2.88426	2.91112	2.89769	8.000*	3.87993	5.93997	3.42749	2.63528	3.03139	3.75629	4.21773	3.98701	3.9395	3.42323	3.68136
	sp|P0A8B5|YBAB_ECOLI	ybaB	0.635419	2.000*	1.31771	2.73426	2.63551	2.68488	4.30801	4.57455	4.44128	7.63635	7.48975	7.56305	3.75415	4.71729	4.23572	9.16322	9.75963	9.46143	2.96641	3.06751	3.01696	5.63738	4.45851	5.04794	4.41056	4.34763	4.3791	4.67946	4.45884	4.56915	3.93902	3.24773	3.59337	5.85798	6.72027	6.28912	2.8278	3.73539	3.28159
	sp|P0A8C1|YBJQ_ECOLI	ybjQ	0.671529	2.000*	1.33576	2.90906	2.9277	2.91838	5.60643	5.37144	5.48893	7.92985	12.408	10.1689	5.69649	5.3607	5.5286	12.2605	12.0638	12.1622	3.5058	4.17668	3.84124	6.60666	6.29931	6.45299	3.77476	4.25319	4.01397	4.29309	4.48073	4.38691	3.57108	4.2347	3.90289	4.30772	4.68179	4.49476	4.36324	4.15709	4.26017
	sp|P0A8C4|YGFB_ECOLI	ygfB	0.70647	0.713309	0.709889	2.66705	2.62979	2.64842	4.92892	5.44053	5.18473	9.09115	8.84294	8.96704	4.1765	5.87111	5.0238	9.30363		9.30363	3.7271	3.99923	3.86316	6.35456	4.91656	5.63556	4.36209	4.76149	4.56179	3.39412	4.51929	3.95671	3.50073	3.76424	3.63249		8.000*	8	4.25949	3.26631	3.7629
	sp|P0A8D0|NRDR_ECOLI	nrdR	1.45989	0.74477	1.10233	3.9386	2.02148	2.98004	4.88851	4.31555	4.60203	8.77417	9.34299	9.05858	4.64999	4.70404	4.67701	10.7007	10.816	10.7584	3.74688	4.56291	4.15489	6.50229	6.36922	6.43576	5.62305	6.20375	5.9134	8.000*	4.47888	6.23944	4.34962	4.3737	4.36166	6.64671	5.45244	6.04957	4.50166	3.49706	3.99936
	sp|P0A8D3|YAII_ECOLI	yaiI	0.73202	0.520719	0.626369	2.80053	2.66774	2.73414	4.17893	4.47327	4.3261	9.87224	6.2578	8.06502	4.97598	5.58458	5.28028	9.08549	9.13301	9.10925	3.25254	3.85678	3.55466	4.9215	4.07577	4.49864	3.08198		3.08198	3.52107	4.26612	3.89359	3.33034	3.07436	3.20235	4.18175	2.94765	3.5647	3.1796	3.13415	3.15688
	sp|P0A8D6|YMDB_ECOLI	ymdB	0.725158	0.699825	0.712491	4.000*	2.80519	3.4026	6.36045	5.42431	5.89238	9.06773	10.0849	9.57633	5.5461	6.3546	5.95035	11.8627	12.1917	12.0272	4.40847	4.85472	4.63159	6.5829	7.03378	6.80834	3.62356	5.00762	4.31559	4.27065	4.31702	4.29383	3.90512	4.14278	4.02395	4.92582	8.000*	6.46291	4.09068	3.69796	3.89432
	sp|P0A8E1|YCFP_ECOLI	ycfP	0.711486	0.852119	0.781803	2.9718	2.3066	2.6392	4.79514	4.51146	4.6533	8.80912	6.58362	7.69637	4.96316	5.17383	5.06849	10.8439	10.3012	10.5726	3.64176	4.19888	3.92032	6.30862	6.6672	6.48791	3.84179	5.32345	4.58262	4.50781	4.99898	4.75339	3.92657	4.96089	4.44373	4.72308	4.8237	4.77339	5.00779	3.72462	4.36621
	sp|P0A8E5|YACL_ECOLI	yacL	0.67765	2.000*	1.33883	2.14466	2.22315	2.18391	4.0619	3.49212	3.77701	6.346	6.31037	6.32818	2.62662	2.26199	2.4443	4.01275	4.88059	4.44667		1.77871	1.77871		2.8043	2.8043	3.51822	8.000*	5.75911	2.14992	1.859	2.00446	1.60745	1.65484	1.63114	4.82758	4.95003	4.8888	1.94459	1.99988	1.97224
	sp|P0A8E7|YAJQ_ECOLI	yajQ	0.655989	1.06264	0.859316	3.37816	2.98467	3.18141	5.42015	7.02487	6.22251	10.5677	10.9235	10.7456	4.07815	6.03231	5.05523	11.6137	13.8836	12.7487	3.91461	4.72621	4.32041	9.54779	8.09492	8.82135	5.66186	7.10638	6.38412	7.11541	6.54934	6.83237	5.24675	4.87207	5.05941	6.05612	6.28426	6.17019	6.11937	5.57725	5.84831
	sp|P0A8F0|UPP_ECOLI	upp	0.752984	1.33869	1.04584	3.26241	2.84487	3.05364	6.1172	5.60143	5.85931	11.8688	9.86668	10.8677	6.31233	6.79708	6.55471	11.9641	10.5754	11.2697	5.54163	5.86982	5.70573	14.0503	10.0741	12.0622	4.93098	5.40331	5.16715	4.93328	5.79142	5.36235	6.49539	5.16672	5.83106	5.6652	5.6598	5.6625	5.40483	5.19248	5.29866
	sp|P0A8F4|URK_ECOLI	udk	0.827808	0.686015	0.756912	2.83525	2.88508	2.86017	5.10022	5.04756	5.07389	9.66117	9.08426	9.37272	4.79194	5.41914	5.10554	8.10539	11.1235	9.61443	4.31475	4.41355	4.36415	6.83969	6.60647	6.72308	4.36193	4.8381	4.60001	3.94543	5.79725	4.87134	8.000*	3.97315	5.98658	5.13792	5.69784	5.41788	4.39493	4.3565	4.37572
	sp|P0A8F8|UVRB_ECOLI	uvrB	0.651892	0.701436	0.676664	2.57003	2.31536	2.44269	3.96902	4.07235	4.02069	6.34094	6.35551	6.34822	3.6321	3.70868	3.67039	5.49909	6.19201	5.84555	2.85732	3.06407	2.9607	5.40411	4.29689	4.8505	4.54899	4.57209	4.56054	3.51577	3.25714	3.38646	3.0326	2.95506	2.99383	5.14604	5.37864	5.26234	2.89467	2.80218	2.84842
	sp|P0A8G0|UVRC_ECOLI	uvrC	0.805983	1.16804	0.987013	2.88392	2.7892	2.83656	5.37178	4.82249	5.09713	7.64881	8.00386	7.82633	4.71685	4.50066	4.60876	8.61237	8.34028	8.47633	4.64274	5.0379	4.84032	8.53533	8.70077	8.61805	5.24043	5.03265	5.13654	6.37837	6.4643	6.42133	4.68523	4.86064	4.77294	7.1114	5.9655	6.53845	4.86102	4.64832	4.75467
	sp|P0A8G3|UXAC_ECOLI	uxaC	1.67844	0.865236	1.27184	3.26673	2.46852	2.86762	5.8567	6.03176	5.94423	12.5996	11.2489	11.9243	5.3244	5.20196	5.26318	9.33368	10.5708	9.95225	3.68182	4.36787	4.02484	6.44357	6.14847	6.29602	3.73262	4.52866	4.13064	3.99572	4.25064	4.12318	5.91089	3.75703	4.83396	4.68015	5.1354	4.90777	3.92446	3.76047	3.84246
	sp|P0A8G6|NQOR_ECOLI	wrbA	0.743165	0.719195	0.73118	3.21425	3.23923	3.22674	6.03965	5.9207	5.98017	11.8826	10.402	11.1423	5.89833	5.48593	5.69213	11.4609	11.9108	11.6858	5.03774	5.57413	5.30593	10.7602	9.21334	9.98676	4.90665	6.1523	5.52947	6.04631	5.34812	5.69722	5.57972	5.37336	5.47654	5.39879	5.55871	5.47875	4.93158	4.8577	4.89464
	sp|P0A8G9|EX7S_ECOLI	xseB	0.250696		0.250696				6.409	5.91759	6.1633	14.393		14.393	4.82837	4.89792	4.86314	12.9792	15.388	14.1836	5.5093	4.66982	5.08956	16.000*	9.81678	12.9084		5.89939	5.89939				6.62221		6.62221	7.56078		7.56078
	sp|P0A8H6|YIHI_ECOLI	yihI	2.000*	1.03619	1.51809	2.52163	2.51767	2.51965	4.68059	4.04539	4.36299	8.53195	5.94924	7.2406		2.97644	2.97644	4.87232	5.88246	5.37739	3.4731	3.71518	3.59414	6.29065	4.86629	5.57847	5.67363	4.68461	5.17912	3.77011	4.0827	3.9264	4.47181	3.68988	4.08084	5.58647	5.16896	5.37771	5.29932	2.8749	4.08711
	sp|P0A8I1|YQGF_ECOLI	yqgF	0.748925	0.769497	0.759211	2.75362	3.00938	2.8815	5.93968	4.85538	5.39753	9.91607	10.3859	10.151	5.02963	4.87695	4.95329	6.89275	10.3604	8.62655	3.85965	3.85566	3.85766	5.88018	8.94654	7.41336		4.87961	4.87961	4.0392	4.49387	4.26653	3.56246	3.57734	3.5699	4.76969	4.86254	4.81612	3.56559	3.56693	3.56626
	sp|P0A8I3|YAAA_ECOLI	yaaA	0.694411	0.909056	0.801734	2.6085	2.70579	2.65714	3.91971	3.21143	3.56557	6.59012	6.04062	6.31537	3.43159	3.35129	3.39144	5.57956	6.64633	6.11295	2.35241	2.71669	2.53455	3.47231	3.47523	3.47377	2.34995	2.78902	2.56948	3.19736	2.94737	3.07237	2.68235	2.64759	2.66497	2.6036	3.19695	2.90028	2.89094	2.3722	2.63157
	sp|P0A8I5|TRMB_ECOLI	trmB	0.642988	0.708716	0.675852		2.73096	2.73096	4.60146	5.16162	4.88154	8.3046	7.93831	8.12146		3.77449	3.77449	8.18799	8.03728	8.11263	4.70134	4.46327	4.5823	8.37503	6.60149	7.48826		4.81771	4.81771	8.000*	4.91729	6.45864	7.09217		7.09217	5.08993	5.13047	5.1102	4.60935	3.75006	4.1797
	sp|P0A8I8|RLMH_ECOLI	rlmH	0.664309	0.687479	0.675894	2.68988	2.87149	2.78068	4.60603	5.31093	4.95848	10.7615	7.92396	9.34272	4.77402	4.36884	4.57143	9.50362	9.07712	9.29037	4.72389	5.01688	4.87038	8.75207	7.76189	8.25698	3.13925	3.31834	3.2288	5.17491	7.19488	6.18489	6.80227	5.17173	5.987	5.36269	5.43833	5.40051	2.87748	3.4865	3.18199
	sp|P0A8J2|DNAT_ECOLI	dnaT	0.605485	0.821367	0.713426				3.48559		3.48559	5.35885	4.93906	5.14896	2.96104	2.40636	2.6837	5.40161	5.79289	5.59725				3.58898	2.26688	2.92793		4.26415	4.26415				1.67977	1.88199	1.78088	4.48739	4.92644	4.70691
	sp|P0A8J4|YBED_ECOLI	ybeD	0.494417	0.790781	0.642599		2.09903	2.09903	2.71637		2.71637		3.04551	3.04551	2.08654	1.99545	2.04099	3.20182	3.65603	3.42892		1.34491	1.34491		1.54314	1.54314	1.88151	2.50783	2.19467	2.1056	2.35106	2.22833	1.24462		1.24462	2.58694	4.48727	3.5371	1.53946	1.29291	1.41619
	sp|P0A8J8|RHLB_ECOLI	rhlB	0.732773	0.750368	0.741571	3.10245	3.25902	3.18073	5.8106	5.65587	5.73324	9.31865	10.4088	9.86372	5.33951	4.78937	5.06444	10.0109	9.68368	9.84729	4.5875	4.84202	4.71476	8.19603	7.57896	7.88749	5.63843	6.15643	5.89743	5.03223	5.2805	5.15636	6.05778	4.98204	5.51991	5.95205	6.09429	6.02317	5.28249	4.58777	4.93513
	sp|P0A8K1|PSD_ECOLI	psd	0.708796	0.640457	0.674627	3.04107	2.47387	2.75747	5.85631	6.7926	6.32445	13.2798	12.3916	12.8357	6.38375	5.92926	6.15651	13.2145	13.3804	13.2974	6.98436	6.64446	6.81441	16.000*	12.7608	14.3804	6.26963	6.39156	6.33059	5.7196	5.86139	5.7905	5.55747	6.4167	5.98708	6.17129	6.45859	6.31494	6.40515	5.58946	5.9973
	sp|P0A8K5|YAEP_ECOLI	yaeP	0.378521		0.378521		3.19266	3.19266	4.48078	4.74391	4.61234		6.90237	6.90237	3.77484	5.23601	4.50543	10.138	8.98482	9.5614	4.0837	3.17271	3.62821	7.50603	8.298	7.90202	4.08712	4.47136	4.27924	6.32186	3.98778	5.15482	5.26405	4.11306	4.68856	6.05336	6.01101	6.03218	4.50952	3.86608	4.1878
	sp|P0A8L1|SYS_ECOLI	serS	0.710211	0.825449	0.76783	3.81202	3.51131	3.66167	5.88037	6.97422	6.42729	11.9269	11.1264	11.5266	6.47197	6.08594	6.27896	14.1255	12.5278	13.3267	5.42331	5.82804	5.62567	9.19761	9.28024	9.23893	5.04333	5.81066	5.42699	5.47517	5.54752	5.51135	5.54959	5.63427	5.59193	5.47243	5.9222	5.69732	4.99138	5.32895	5.16016
	sp|P0A8L7|YCIU_ECOLI	yciU	0.75214		0.75214	2.91068	2.56564	2.73816	6.22581	5.22048	5.72315		8.88715	8.88715		8.000*	8	13.8926	8.52097	11.2068		3.82823	3.82823	7.37664	7.20117	7.28891	4.0021	4.69853	4.35032	5.04812	5.06194	5.05503	3.78332		3.78332	5.57106	5.70705	5.63905		3.63834	3.63834
	sp|P0A8M0|SYN_ECOLI	asnS	1.29552	0.749427	1.02247	3.59429	2.86939	3.23184	6.60664	6.13928	6.37296	11.5897	11.5113	11.5505	7.35394	6.31371	6.83383	12.7452	12.9989	12.872	5.34404	5.33113	5.33759	9.57305	9.53396	9.5535	5.55309	5.75464	5.65387	5.94515	6.26679	6.10597	5.06221	5.51086	5.28653	6.18637	5.67241	5.92939	5.21274	5.68258	5.44766
	sp|P0A8M3|SYT_ECOLI	thrS	0.713934	0.709516	0.711725	3.21357	3.14005	3.17681	6.01525	6.83983	6.42754	11.9059	10.6663	11.2861	6.08623	5.89333	5.98978	12.6064	13.9757	13.2911	5.27392	5.42564	5.34978	9.70215	9.59335	9.64775	5.01261	6.54971	5.78116	6.56253	6.15238	6.35745	5.38743	5.43491	5.41117	5.14965	6.30208	5.72586	5.38599	5.30043	5.34321
	sp|P0A8M6|YEEX_ECOLI	yeeX	0.315019	0.922376	0.618698	4.000*	3.61192	3.80596	6.07049	6.02426	6.04738	10.8767	9.86338	10.3701	4.43169	4.76021	4.59595	11.1659	9.56093	10.3634	5.40777	5.30423	5.356	14.5181	14.3887	14.4534	5.33298	6.12606	5.72952	8.000*	7.1119	7.55595	5.72245	6.08394	5.90319	7.92769	6.80741	7.36755	6.81209	4.94969	5.88089
	sp|P0A8N0|MATP_ECOLI	matP	0.497139	0.939342	0.718241	3.15892	3.10446	3.13169	5.59718	5.88079	5.73898	6.87298	14.8368	10.8549	3.22234	8.000*	5.61117	9.63901	9.54608	9.59254	2.07999	4.34537	3.21268	14.8365	6.59968	10.7181	5.55422	5.53389	5.54405	5.08739	5.83331	5.46035	4.08695	5.29576	4.69136	8.000*	6.77393	7.38696	5.00909	3.52398	4.26654
	sp|P0A8N3|SYK1_ECOLI	lysS	1.44948	0.80119	1.12533	3.14671	2.99152	3.06912	5.87855	5.90993	5.89424	10.864	9.81516	10.3396	5.87528	5.46007	5.66768	10.0436	11.1661	10.6048	4.66646	5.2976	4.98203	9.00391	8.59018	8.79705	5.33659	5.55876	5.44767	5.39515	5.76319	5.57917	5.32598	5.12546	5.22572	5.49021	6.02148	5.75585	5.27655	5.10079	5.18867
	sp|P0A8N5|SYK2_ECOLI	lysU	0.965966	0.9794	0.972683	2.97293	3.12343	3.04818	5.5144	5.89963	5.70702	9.96727	9.9283	9.94778	5.74882	5.36123	5.55503	11.0258	11.3343	11.1801	4.48567	4.99364	4.73965	7.18404	8.34634	7.76519	5.10393	5.22403	5.16398	4.95221	5.17273	5.06247	4.9274	4.82662	4.87701	5.24807	6.34923	5.79865	4.81052	4.93353	4.87203
	sp|P0A8N7|EPMA_ECOLI	epmA	0.745184	0.674062	0.709623	2.99134	2.42856	2.70995	6.14179		6.14179		9.92103	9.92103	5.98805	6.70995	6.349	14.3357	14.4929	14.4143		3.34041	3.34041				4.37194		4.37194	3.3468		3.3468	3.94953		3.94953		5.62558	5.62558	4.36356	3.49929	3.93143
	sp|P0A8P1|LFTR_ECOLI	aat	0.377344		0.377344	0.669566	0.739602	0.704584																			4.24066	3.94612	4.09339							5.59441	8.000*	6.7972
	sp|P0A8P3|FETP_ECOLI	yggX	0.371821	0.74385	0.557835	3.28895	2.85414	3.07154	5.03667	5.2418	5.13923	9.64791	7.50817	8.57804		5.69713	5.69713	8.25288	10.2787	9.2658	3.57667	3.68141	3.62904	6.75039	6.02881	6.3896	4.96171	4.9517	4.95671	4.86371	5.1534	5.00856	5.91051	3.96253	4.93652	6.03234	6.36801	6.20017	4.25243	3.73501	3.99372
	sp|P0A8P6|XERC_ECOLI	xerC	0.485453	0.689843	0.587648	1.35205	1.83736	1.5947		2.66777	2.66777				2.08595	1.65591	1.87093	2.6841	3.51143	3.09776		1.8116	1.8116	2.17106	1.99698	2.08402	2.26732	2.26939	2.26835	2.53715	2.18907	2.36311	1.38233		1.38233	4.5064	4.60505	4.55573	1.83785	1.44402	1.64093
	sp|P0A8P8|XERD_ECOLI	xerD	0.55827	0.518649	0.53846	1.5414	1.92882	1.73511	3.09688	2.97634	3.03661	4.54881	3.6099	4.07936					2.80544	2.80544	2.17157	2.44912	2.31035	3.54461	3.13944	3.34202	2.04827	1.98526	2.01676	4.8294	4.95942	4.89441		2.06159	2.06159	4.91134	6.58891	5.75012	2.01581	2.06447	2.04014
	sp|P0A8Q0|FRDC_ECOLI	frdC	0.850467	0.740982	0.795724	2.83342	2.78927	2.81134	5.60652	5.49551	5.55102	10.5485	11.1918	10.8701	5.00563	5.17161	5.08862	12.7096	12.2387	12.4742	5.73371	5.53556	5.63464	9.9788	12.5929	11.2858	4.70278	8.000*	6.35139	5.99273	6.12024	6.05649	5.4331	6.12988	5.78149	5.42365	5.98208	5.70286	5.85477	6.40268	6.12872
	sp|P0A8Q6|CLPS_ECOLI	clpS	0.381521	0.365318	0.373419	0.521972		0.521972		0.627965	0.627965		0.456261	0.456261				0.869314		0.869314							6.03244	8.000*	7.01622		1.0525	1.0525	0.863778	0.845269	0.854523	5.64968	6.14399	5.89684
	sp|P0A8R0|RRAA_ECOLI	rraA	0.947451	0.645192	0.796321	3.46099	3.03592	3.24845	5.5639	7.05217	6.30804	13.1954	13.5068	13.3511	6.30353	5.72782	6.01567	13.8705	11.5048	12.6876	4.90122	5.21108	5.05615	8.3046	7.92026	8.11243	4.92083	5.29315	5.10699	4.37127	4.76879	4.57003	5.0717	5.24609	5.15889	5.24577	5.49854	5.37216	4.33172	4.18403	4.25788
	sp|P0A8R4|SLYX_ECOLI	slyX	0.326953		0.326953				5.49039	4.15649	4.82344		16.000*	16		4.04793	4.04793	7.92698	6.97987	7.45343																2.65306	6.4487	4.55088
	sp|P0A8R7|YCJF_ECOLI	ycjF	0.645437	0.713892	0.679664	3.14653	2.77083	2.95868	4.55202	4.94677	4.74939	11.2562	11.0726	11.1644	5.36131	4.68786	5.02459	8.25423	8.78544	8.51984	5.10898	5.3542	5.23159	8.65986	8.3361	8.49798	5.26851	4.92726	5.09788	4.76707	4.9334	4.85024	4.07677	4.94794	4.51235	5.78558	5.06297	5.42428	5.03913	4.62416	4.83165
	sp|P0A8R9|HDFR_ECOLI	hdfR	0.655736	0.715061	0.685398	3.09706	2.99462	3.04584	5.65854	5.6938	5.67617	10.0481	9.01851	9.53328	5.95544	6.29708	6.12626	10.3303	13.1226	11.7264	4.396	5.04825	4.72212	7.82446	7.46819	7.64633	4.76399	4.87835	4.82117	8.000*	5.05992	6.52996	4.56788	4.53914	4.55351	5.11347	5.64111	5.37729	4.18068	4.01221	4.09645
	sp|P0A8S1|ARGP_ECOLI	argP	0.743622	0.804724	0.774173	3.22879	2.79518	3.01199	8.000*	5.966	6.983	11.7431	11.5126	11.6278	5.96672	6.09521	6.03097	12.7705	14.0237	13.3971	5.3648	6.31211	5.83845	9.40002	10.046	9.72301	4.99808	6.85454	5.92631	5.37966	6.1882	5.78393	5.6539	5.26919	5.46155	5.25929	5.70243	5.48086	5.23136	4.68525	4.95831
	sp|P0A8T1|PRMA_ECOLI	prmA	0.604211	0.89493	0.749571	3.55341	2.77488	3.16414	4.54043	5.24951	4.89497	9.74974	8.96039	9.35507	5.29802	5.44291	5.37046	10.7854	10.9328	10.8591	4.54508	4.24017	4.39263	7.51414	6.27139	6.89277	4.17103	4.60342	4.38723	3.92923	4.78752	4.35838	4.18109	6.08761	5.13435	4.14019	7.46255	5.80137	3.86818	3.95731	3.91275
	sp|P0A8T7|RPOC_ECOLI	rpoC	0.660229	0.842879	0.751554	2.60949	2.58747	2.59848	4.89462	4.91991	4.90726	7.85096	7.51112	7.68104	4.72051	4.51112	4.61582	8.6235	8.75592	8.68971	3.6494	3.89342	3.77141	6.11726	6.00734	6.0623	5.49274	6.0959	5.79432	4.17618	4.03258	4.10438	3.77181	3.88325	3.82753	6.71346	6.54433	6.62889	3.96192	3.60742	3.78467
	sp|P0A8U0|SYDP_ECOLI	syd	0.856574	0.691535	0.774054	4.000*	4.000*	4	2.95615	5.45555	4.20585		9.71232	9.71232	5.4989	5.90183	5.70037	10.7555	14.5461	12.6508		3.71838	3.71838	6.43699	8.43125	7.43412				4.77041	6.47765	5.62403	3.53296	3.88381	3.70838	4.76314	4.49077	4.62695	4.28628	4.01803	4.15216
	sp|P0A8U2|YAFD_ECOLI	yafD	0.39087	2.000*	1.19543	1.71985	1.52292	1.62139	2.49182	2.44284	2.46733	3.53031	3.49727	3.51379	2.45635	2.37812	2.41724	3.68783	3.97817	3.833	2.69552	2.8254	2.76046	4.17778	4.10423	4.14101	4.40909		4.40909	3.40126	2.99367	3.19747	2.03267	2.93435	2.48351	4.68121	8.000*	6.34061	2.39938	2.89415	2.64676
	sp|P0A8U6|METJ_ECOLI	metJ	0.300342	1.00479	0.652565	3.15189	3.238	3.19495	5.42952	5.83392	5.63172		6.08632	6.08632	3.64187	5.04934	4.34561	15.0109	9.08766	12.0493	4.62215	5.11616	4.86916	15.4778	5.96758	10.7227		5.69712	5.69712	6.10791	6.28565	6.19678	5.89283	6.03112	5.96197	8.000*	8.000*	8	6.68557	5.82652	6.25605
	sp|P0A8V0|RBN_ECOLI	rbn	0.602513	0.640905	0.621709	3.09607	2.92152	3.0088	6.12734	5.15052	5.63893	9.56699	10.4743	10.0206	6.52509	4.54864	5.53687	12.8095	9.85731	11.3334	4.12848	3.73677	3.93262	7.19849	7.64743	7.42296	6.17411	4.70335	5.43873	5.07186	5.79288	5.43237	4.2984	4.72133	4.50986	3.66192	4.5364	4.09916	3.92522	3.91037	3.9178
	sp|P0A8V2|RPOB_ECOLI	rpoB	0.797199	0.775357	0.786278	2.73346	2.88756	2.81051	5.23058	5.50584	5.36821	9.48794	11.1935	10.3407	5.16585	5.12417	5.14501	10.476	10.3516	10.4138	4.41555	4.7071	4.56133	8.42144	8.05332	8.23738	5.97146	6.68903	6.33024	4.95896	5.04665	5.0028	4.50806	4.61458	4.56132	6.86245	6.7051	6.78378	4.76734	4.42538	4.59636
	sp|P0A8V6|FADR_ECOLI	fadR	1.64244	0.767743	1.20509	2.81418	2.94346	2.87882	5.79007	6.74112	6.26559	10.5866	9.25051	9.91857	5.1694	3.99679	4.5831	9.56937	7.67102	8.62019	6.09244	5.76862	5.93053	10.3813	10.1707	10.276	5.51997	5.92034	5.72016	5.62363	6.46824	6.04594	5.51816	4.72295	5.12055	4.9767	5.46151	5.2191	4.8797	5.13473	5.00722
	sp|P0A8W0|NANR_ECOLI	nanR	0.658952	2.000*	1.32948	2.37842	2.38746	2.38294	4.08417	4.25555	4.16986	6.1081	6.67012	6.38911	3.48835	3.68346	3.5859	6.15674	6.42817	6.29246	3.83342	4.05779	3.94561	5.31372	5.2198	5.26676	4.95649	5.14788	5.05218	3.87504	5.1939	4.53447	3.66389	3.60017	3.63203	5.40881	5.57345	5.49113	3.94766	3.01326	3.48046
	sp|P0A8W2|SLYA_ECOLI	slyA	0.628379	0.972348	0.800364	3.65898	3.09134	3.37516	5.0554	5.32299	5.18919	11.3537	11.4	11.3768	3.84233	5.44728	4.6448	10.1593	9.35422	9.75677	4.7717	5.24706	5.00938	12.8709	9.06172	10.9663	5.93811	5.68311	5.81061	8.000*	6.57806	7.28903	6.26256	5.50655	5.88456	5.98637	5.93015	5.95826	5.85249	5.73442	5.79346
	sp|P0A8W5|YQGE_ECOLI	yqgE	0.851398	0.687886	0.769642	2.70683	3.15333	2.93008	4.79989	5.95037	5.37513	8.44094	7.97698	8.20896	5.0623	5.08766	5.07498	8.6207	11.7477	10.1842	4.15037	4.63096	4.39066	6.43066	7.1895	6.81008	4.59955	7.16571	5.88263	2.75136	3.00523	2.8783	4.08659	4.56284	4.32471	4.15204	4.78176	4.4669	4.00359	4.05127	4.02743
	sp|P0A8W8|YFBU_ECOLI	yfbU	0.682475	0.743169	0.712822	3.15264	3.40472	3.27868	6.3857	5.88945	6.13758	11.9961	12.2545	12.1253	5.98151	6.84389	6.4127	16.000*	16.000*	16	5.41837	6.24417	5.83127	11.4346	14.4274	12.931	5.70645	7.10964	6.40805	5.90027	6.32685	6.11356	6.13072	6.17648	6.1536	6.52903	6.90529	6.71716	5.64149	5.00597	5.32373
	sp|P0A8X0|YJGA_ECOLI	yjgA	1.66117	0.768506	1.21484	2.4115	2.64831	2.52991	4.068	4.37001	4.219	9.43048	6.28084	7.85566	2.96405	3.62694	3.2955	6.53562	6.95212	6.74387	2.43744	2.88565	2.66155	5.23604	3.84462	4.54033	5.34988	4.82322	5.08655	3.41012	3.37286	3.39149	3.3338	2.88055	3.10718	5.4797	5.67916	5.57943	3.58976	3.21279	3.40127
	sp|P0A8X2|YCEI_ECOLI	yceI	0.697413	0.99496	0.846187	3.38571	3.04982	3.21777	5.21268	8.000*	6.60634	13.5139	7.7831	10.6485	6.25139	5.8548	6.0531	15.0158	12.9901	14.003	5.74964	6.62774	6.18869	9.35043	12.4088	10.8796	6.16665	6.47137	6.31901	6.92367	6.24677	6.58522	6.4579	6.2974	6.37765	5.77309	5.43865	5.60587	7.42912	5.79761	6.61336
	sp|P0A8Y1|YJJG_ECOLI	yjjG	0.654722	0.715819	0.685271	0.642085	0.619952	0.631018	0.671349		0.671349		2.96745	2.96745	1.18502	0.712632	0.948825				1.10836		1.10836		1.51404	1.51404		0.512758	0.512758		0.534019	0.534019				5.2062	5.34472	5.27546	0.454687	0.488086	0.471387
	sp|P0A8Y3|YIHX_ECOLI	yihX	1.56935	0.746843	1.15809	3.0079	2.82496	2.91643	5.85192	6.77237	6.31214	9.71089	9.20791	9.4594	5.13986	5.22462	5.18224	9.05864	9.73167	9.39515	3.62143	4.66315	4.14229	6.24658	6.08032	6.16345	4.61445	6.88478	5.74961	4.514	5.4825	4.99825	4.08577	3.79442	3.94009	3.98027	8.000*	5.99013	4.24028	4.18418	4.21223
	sp|P0A8Y5|YIDA_ECOLI	yidA	0.656061	0.707681	0.681871	2.92058	3.23058	3.07558	5.48624	5.94051	5.71338	10.1141	9.73483	9.92447	5.14734	4.9668	5.05707	10.723	12.0227	11.3729	3.37903	3.66943	3.52423	5.07578	5.47982	5.2778	3.44962	3.76862	3.60912	3.76451	3.61703	3.69077	3.8197	3.27984	3.54977	3.69913	4.30915	4.00414	3.42284	3.39391	3.40838
	sp|P0A8Y8|ENTH_ECOLI	entH	0.700362	0.727336	0.713849																																6.69364	6.69364
	sp|P0A8Z0|YCIA_ECOLI	yciA	0.674471	0.535185	0.604828	2.83385	3.02135	2.9276	5.27335	6.17327	5.72331	11.2957	10.9749	11.1353	6.15116	5.44357	5.79737	13.2012	13.406	13.3036	5.67133	5.53586	5.60359	9.86187	10.3873	10.1246	4.52018	5.79741	5.15879	6.17157	5.55712	5.86434	4.97857	5.51044	5.24451	4.74684	5.30926	5.02805	5.21336	4.77876	4.99606
	sp|P0A8Z3|YBGC_ECOLI	ybgC	0.748174	0.84751	0.797842	4.000*	3.10827	3.55413	5.93341	6.03698	5.98519	9.58875	12.6255	11.1071	5.99465	5.36486	5.67976	12.6994	12.5692	12.6343	5.21637	5.34978	5.28308	10.3755	14.1622	12.2689	5.89271	7.18313	6.53792	6.08513	6.44958	6.26735	5.98241	6.84165	6.41203	5.51522	6.23054	5.87288	5.7953	5.6076	5.70145
	sp|P0A901|BLC_ECOLI	blc	0.788808	0.622429	0.705619	2.87593	2.76022	2.81807	5.14518	5.68274	5.41396	12.4649	8.83028	10.6476	5.60838	5.24582	5.4271	10.9884	11.0907	11.0396	5.68542	5.87652	5.78097	10.8044	12.7577	11.781	5.85681	6.69965	6.27823	7.41235	6.2195	6.81593	5.3627	5.76701	5.56485	5.93737	5.76682	5.85209	6.02585	5.57306	5.79946
	sp|P0A903|BAMC_ECOLI	bamC	0.820037	0.708706	0.764371	3.33526	3.30032	3.31779	6.00885	5.89924	5.95405	11.1485	10.0078	10.5782	5.65044	5.5749	5.61267	12.1897	12.0344	12.112	5.703	5.99111	5.84705	12.4499	11.6772	12.0636	5.65118	6.37534	6.01326	6.76807	6.51876	6.64341	5.68518	6.00804	5.84661	5.17046	5.97024	5.57035	5.59202	5.87404	5.73303
	sp|P0A905|SLYB_ECOLI	slyB	0.713111	0.70981	0.711461	2.91519	2.8822	2.8987	4.85086	5.96895	5.40991	9.61494	9.15563	9.38528	6.16494	5.58311	5.87402	12.0094	10.9773	11.4933	5.4283	5.56077	5.49453	12.1505	10.8189	11.4847	5.75993	5.89579	5.82786	6.83539	5.63429	6.23484	6.54867	5.66595	6.10731	5.07866	5.4497	5.26418	5.87296	6.32473	6.09884
	sp|P0A908|MIPA_ECOLI	mipA	0.64409	0.695347	0.669718	2.45416	2.64843	2.55129	5.4848	6.13867	5.81174	15.198	11.9977	13.5979	5.85954	5.53374	5.69664	16.000*	12.9534	14.4767	6.79902	5.90655	6.35278	13.0357	14.9769	14.0063	7.07745	7.26158	7.16952	6.76376	5.32827	6.04602	6.78391	5.23784	6.01088	6.89531	5.3895	6.1424	5.9086	6.01986	5.96423
	sp|P0A910|OMPA_ECOLI	ompA	1.0686	0.837606	0.953103	3.48942	3.33582	3.41262	6.77201	6.63462	6.70332	14.117	11.9339	13.0255	6.24096	6.20741	6.22419	15.5853	14.5064	15.0458	6.00912	6.59546	6.30229	13.045	14.1834	13.6142	6.77559	7.15057	6.96308	7.07115	6.99369	7.03242	7.20753	6.5098	6.85867	6.98109	6.29615	6.63862	6.031	5.65216	5.84158
	sp|P0A912|PAL_ECOLI	pal	0.668344	1.67792	1.17313	3.13141	3.05136	3.09138	5.37528	5.83117	5.60322	11.4556	9.91539	10.6855	6.40472	5.39097	5.89784	12.5144	10.0454	11.2799	6.30553	6.0395	6.17251	13.2293	11.9035	12.5664	6.03169	6.529	6.28034	6.73111	5.96056	6.34584	6.73447	6.17844	6.45645	6.47122	6.38793	6.42958	5.23867	5.6497	5.44418
	sp|P0A915|OMPW_ECOLI	ompW	1.35914	1.01277	1.18596	3.62456	3.42626	3.52541	7.08754	7.94431	7.51593	11.5222	13.694	12.6081		6.14634	6.14634	15.3963	15.4923	15.4443		7.25993	7.25993		16.000*	16	8.000*	5.69006	6.84503	5.81007	8.000*	6.90503	6.17323	6.72346	6.44835	6.49841	6.79603	6.64722	7.539	4.88213	6.21057
	sp|P0A917|OMPX_ECOLI	ompX	0.744994	0.960063	0.852529	3.18221	3.00221	3.09221	6.23315	5.85079	6.04197	15.0111	13.7573	14.3842	6.28325	6.01662	6.14993	13.3686	12.4901	12.9293	6.03433	6.13782	6.08607	12.1772	13.7083	12.9428	6.03826	6.71064	6.37445	6.33823	7.17948	6.75886	6.76385	6.25551	6.50968	7.69179	6.82053	7.25616	5.879	5.7454	5.8122
	sp|P0A921|PA1_ECOLI	pldA	0.706487	0.792847	0.749667	3.04085	2.97329	3.00707	5.59888	7.14067	6.36977	14.4085	13.941	14.1748	6.05719	6.20283	6.13001	13.6517	14.7093	14.1805	5.96832	6.5943	6.28131	13.852	12.7871	13.3196	5.80879	6.48445	6.14662	6.63523	7.83668	7.23595	8.000*	6.3623	7.18115	6.49066	6.34068	6.41567	6.43056	5.49123	5.9609
	sp|P0A924|PGPB_ECOLI	pgpB	0.69303		0.69303	3.11922	4.000*	3.55961	6.04097	5.97737	6.00917	13.1524	15.5963	14.3743	6.51985	5.7549	6.13738	12.1824	9.30467	10.7435	6.81675	5.9015	6.35912	11.458	12.3746	11.9163	6.99973	7.24631	7.12302	6.0919	4.95569	5.5238	7.17254		7.17254	6.50706	5.84329	6.17518	5.55095	6.33997	5.94546
	sp|P0A927|TSX_ECOLI	tsx	0.794113	2.000*	1.39706	4.000*	3.33184	3.66592	8.000*	6.11511	7.05755	14.8659	13.4065	14.1362	5.37803	6.78094	6.07949	16.000*	14.3819	15.191	6.04046	7.02517	6.53282	13.1956	16.000*	14.5978	8.000*	8.000*	8	8.000*	8.000*	8	6.39383	6.26645	6.33014	7.75092	8.000*	7.87546	8.000*	6.95266	7.47633
	sp|P0A932|GFCE_ECOLI	gfcE	0.699709	0.700778	0.700244	2.93848	2.4324	2.68544					5.48549	5.48549		5.59032	5.59032	11.9248		11.9248		3.47642	3.47642					5.29901	5.29901		7.69466	7.69466	4.06486	4.76817	4.41651		5.21954	5.21954	4.03955	6.69459	5.36707
	sp|P0A935|MLTA_ECOLI	mltA	1.00395	0.751413	0.877682	1.86817	1.88647	1.87732	2.70966	2.89428	2.80197	4.49983	3.96374	4.23178	3.9653	3.44217	3.70374	6.38135	6.76543	6.57339	3.27791	2.70673	2.99232	3.54521	4.03569	3.79045	4.34399	4.10084	4.22242	4.21207	3.89589	4.05398	4.35636	3.38213	3.86924	3.86278	6.52334	5.19306	3.29518	2.71326	3.00422
	sp|P0A940|BAMA_ECOLI	bamA	0.697619	0.718825	0.708222	3.05716	3.17879	3.11798	5.94552	6.27307	6.1093	11.813	10.5025	11.1578	5.70173	5.59594	5.64883	12.7082	11.9436	12.3259	5.91304	6.37187	6.14246	13.1178	13.4252	13.2715	6.09356	7.19563	6.64459	6.21447	6.80041	6.50744	6.46921	6.18581	6.32751	6.06448	7.44937	6.75692	5.79447	5.98131	5.88789
	sp|P0A944|RIMI_ECOLI	rimI	0.715591		0.715591	4.000*		4				15.8859		15.8859		4.52792	4.52792		8.18015	8.18015	3.82142	3.86925	3.84534		6.1792	6.1792		4.51153	4.51153	5.06358	3.94432	4.50395					5.63538	5.63538	3.84543		3.84543
	sp|P0A948|RIMJ_ECOLI	rimJ	0.769153	0.957891	0.863522	3.02683	3.11065	3.06874	4.96123	5.07145	5.01634	8.66967	9.2855	8.97759	5.67379	5.09045	5.38212	11.8171	16.000*	13.9085	3.52174	3.6133	3.56752	6.02809	5.81537	5.92173	3.41867	3.62954	3.52411	4.17649	4.20093	4.18871	3.54104	4.23081	3.88593	3.90537	5.21598	4.56068	4.08349	4.11288	4.09819
	sp|P0A951|ATDA_ECOLI	speG	1.0663	0.865823	0.966062	2.82881	2.57092	2.69986	5.06474	5.28157	5.17315	9.96332	11.1125	10.5379	5.20415	4.9204	5.06227	11.1314	11.9969	11.5642	4.79371	5.04902	4.92137	8.45159	11.1076	9.77957	4.78754	7.23421	6.01088	8.000*	6.81877	7.40938	4.28064	5.80004	5.04034	5.4788	5.50853	5.49367	5.21326	5.11245	5.16285
	sp|P0A953|FABB_ECOLI	fabB	0.695164	0.705736	0.70045	3.0159	2.9605	2.9882	5.80215	6.31803	6.06009	10.1887	11.3315	10.7601	6.06988	5.71642	5.89315	12.1855	12.486	12.3358	4.70489	4.8641	4.78449	8.70795	8.07087	8.38941	5.1081	5.01125	5.05967	4.7947	5.15631	4.9755	4.69932	4.92781	4.81356	4.95952	5.58858	5.27405	4.77413	4.844	4.80906
	sp|P0A955|ALKH_ECOLI	eda	0.772044	0.81317	0.792607	3.36121	2.62444	2.99282	6.7112	5.62761	6.1694	8.47981	9.88234	9.18108	5.44531	5.32879	5.38705	12.4575	11.9367	12.1971	4.51692	4.74149	4.62921	6.62595	7.77962	7.20279	3.96746	4.69679	4.33212	4.5494	5.29679	4.92309	4.39596	4.92054	4.65825	4.70188	5.17369	4.93779	4.40719	4.1853	4.29625
	sp|P0A959|ALAA_ECOLI	alaA	0.650995	0.644929	0.647962	2.94037	3.33099	3.13568	5.79691	5.47214	5.63453	9.76116	8.56678	9.16397	6.66879	5.44134	6.05506	11.7125	11.8555	11.784	3.5566	3.96939	3.76299	7.71133	6.54963	7.13048	3.29483	3.52317	3.409	5.6442	4.07194	4.85807	4.05037	3.72003	3.8852	4.00088	4.49762	4.24925	3.74249	4.01629	3.87939
	sp|P0A962|ASPG1_ECOLI	ansA	0.71	0.808919	0.759459	3.20355	3.15576	3.17965	6.4048	5.22449	5.81464	12.8656	11.192	12.0288	6.23635	5.3926	5.81447	12.5618	10.5172	11.5395	5.93846	5.5448	5.74163	10.6491	11.2087	10.9289	5.05356	5.55954	5.30655	5.57259	5.81278	5.69268	5.88841	6.18068	6.03454	5.11803	5.96065	5.53934	4.92597	5.08362	5.00479
	sp|P0A964|CHEW_ECOLI	cheW	0.440098	0.693287	0.566693	1.75052	1.73167	1.7411	1.92472	1.80244	1.86358	4.79415	2.55572	3.67494		0.858953	0.858953		9.74753	9.74753		1.73866	1.73866	2.2276		2.2276	4.817	4.29595	4.55647	5.76518	5.02511	5.39515		5.24506	5.24506	4.76012	5.61826	5.18919	8.000*	8.000*	8
	sp|P0A972|CSPE_ECOLI	cspE	0.54628	0.68104	0.61366	2.14564	2.16565	2.15565	2.2488	2.49072	2.36976	3.00216	2.23911	2.62063	1.95747	1.93179	1.94463	2.95274	3.37379	3.16326	1.90333	1.68767	1.7955	2.36481	2.09018	2.22749	2.30423	2.24568	2.27496	3.52602	3.3511	3.43856	1.72413	1.67245	1.69829	3.69283	3.38141	3.53712	2.16037	1.76382	1.9621
	sp|P0A978|CSPG_ECOLI	cspG	0.454402		0.454402
	sp|P0A988|DPO3B_ECOLI	dnaN	1.03457	0.719281	0.876926	3.21288	3.01422	3.11355	5.70399	6.25836	5.98118	11.0416	11.5368	11.2892	6.13509	5.7153	5.92519	12.0683	11.5518	11.81	4.66561	5.01807	4.84184	7.85402	7.67657	7.76529	5.02925	6.5608	5.79503	5.37303	5.46371	5.41837	5.71114	4.99667	5.35391	5.72273	6.12358	5.92316	4.40157	4.50636	4.45397
	sp|P0A991|ALF1_ECOLI	fbaB	0.780593	1.65582	1.21821	3.68422	3.05614	3.37018	6.75192	6.65775	6.70484	12.3306	13.3968	12.8637	5.98677	6.13923	6.063	14.0162	12.6147	13.3154	5.32513	5.69568	5.51041	10.4498	9.83154	10.1407	5.53122	6.23633	5.88377	5.50109	6.48835	5.99472	5.82171	6.51392	6.16781	5.79217	6.3746	6.08338	5.37998	5.04984	5.21491
	sp|P0A993|F16PA_ECOLI	fbp	0.60682	1.25003	0.928424	3.1932	2.65959	2.92639	5.23201	4.80254	5.01727	8.18342	9.01173	8.59758	5.78785	5.80408	5.79597	10.4426	10.7802	10.6114	3.14918	3.23449	3.19184	4.62094	4.74853	4.68473	2.9616	3.08603	3.02381	4.20508	3.48044	3.84276	4.2299	3.29677	3.76333	4.14798	4.28759	4.21779	3.29134	3.11866	3.205
	sp|P0A998|FTNA_ECOLI	ftnA	1.36635	0.693041	1.0297	2.75041	4.000*	3.3752	6.19243	5.39967	5.79605	7.53154	16.000*	11.7658	4.59992	5.23519	4.91755	10.3299	10.9557	10.6428	3.15653	3.50485	3.33069	4.46205	4.49692	4.47948	3.02078	3.79697	3.40887	3.51064	4.73036	4.1205	4.85612	3.02882	3.94247	4.26752	6.61559	5.44156	4.51931	2.24112	3.38021
	sp|P0A9A2|FTNB_ECOLI	ftnB	0.143097		0.143097																			1.63882		1.63882				2.63707	2.88825	2.76266				3.29255	2.83604	3.0643
	sp|P0A9A6|FTSZ_ECOLI	ftsZ	0.514557	0.533842	0.5242	1.19181	1.30323	1.24752	2.06137	1.88037	1.97087	2.86266	2.5391	2.70088	2.68998	2.36245	2.52622	3.98665	4.74845	4.36755	1.72384	1.85564	1.78974	2.96701	2.60647	2.78674	4.66434	5.60427	5.13431	2.09027	1.81879	1.95453	2.07423	1.64589	1.86006	5.37536	5.43654	5.40595	1.95347	1.94682	1.95015
	sp|P0A9A9|FUR_ECOLI	fur	0.825079	0.576081	0.70058	2.48879	2.20673	2.34776	4.2116	4.40782	4.30971	7.0069	9.7617	8.3843	5.15675	5.3858	5.27128	10.4326	12.633	11.5328	4.00485	5.14571	4.57528	8.76204	13.8852	11.3236	4.89132	5.73815	5.31473	6.11589	6.6454	6.38065	5.78216	3.38121	4.58168	5.83302	7.13782	6.48542	3.99201	3.20925	3.60063
	sp|P0A9B2|G3P1_ECOLI	gapA	0.794004	0.739429	0.766716	3.27356	3.41676	3.34516	6.19092	6.21133	6.20113	12.3351	11.791	12.0631	6.27082	6.33245	6.30163	13.1623	12.1203	12.6413	5.80463	5.5726	5.68861	9.51293	9.94118	9.72706	5.18611	5.6645	5.42531	5.36894	5.39541	5.38217	5.48553	5.40888	5.44721	5.75214	6.31524	6.03369	5.35991	5.08786	5.22388
	sp|P0A9B6|E4PD_ECOLI	epd	0.6861	0.56654	0.62632	2.91178	2.7903	2.85104	5.25746	4.90162	5.07954	8.93674	8.05144	8.49409	5.36811	5.58385	5.47598	10.5522	9.49246	10.0224	3.62719	3.35931	3.49325	6.63717	5.24041	5.93879	3.63128	7.43911	5.5352	5.90537	3.64352	4.77444	4.90576	3.23957	4.07267	4.23177	4.86037	4.54607	3.51963	3.78005	3.64984
	sp|P0A9C3|GALM_ECOLI	galM	0.779279	0.716728	0.748004	3.39702	2.92752	3.16227	6.08895	7.44012	6.76454	11.2107	13.3463	12.2785	6.03736	6.72321	6.38028	12.6415	16.000*	14.3207	4.06768	5.35816	4.71292	7.06229	8.44862	7.75545	4.73993	4.60311	4.67152	4.70551	4.54567	4.62559	8.000*	4.26463	6.13232	5.03852	5.15532	5.09692	4.24605	4.30405	4.27505
	sp|P0A9C5|GLN1B_ECOLI	glnA	0.823591	0.64767	0.73563	3.73646	3.03836	3.38741	5.71891	6.94071	6.32981	11.7066	11.2878	11.4972	5.87019	5.73982	5.805	11.7382	12.5146	12.1264	4.22021	4.28539	4.2528	8.13795	6.84242	7.49018	4.35431	4.80873	4.58152	5.29766	4.83212	5.06489	4.7258	4.53118	4.62849	5.20474	5.39594	5.30034	3.93334	4.11058	4.02196
	sp|P0A9C9|GLPX_ECOLI	glpX	0.906974	0.810234	0.858604	3.60657	3.57917	3.59287	5.52486	5.25677	5.39081	10.2761	9.39902	9.83757	5.6022	5.89759	5.74989	12.8178	11.1711	11.9944	4.13818	4.87695	4.50756	6.87019	7.22065	7.04542	4.38558	4.99228	4.68893	4.28079	4.33796	4.30937	5.32224	4.35934	4.84079	4.77362	8.000*	6.38681	4.4627	4.07984	4.27127
	sp|P0A9D2|GSTA_ECOLI	gstA	1.38633	0.749426	1.06788	3.0007	2.67758	2.83914	5.9155	5.46308	5.68929	13.3848	9.84899	11.6169	5.23602	5.64497	5.4405	10.0298	11.0712	10.5505	4.66904	4.95675	4.8129	10.5187	9.28373	9.90123	4.38942	7.08176	5.73559	7.3368	5.34281	6.33981	4.6561	4.96115	4.80863	4.69199	5.11425	4.90312	5.05016	4.22514	4.63765
	sp|P0A9D4|CYSE_ECOLI	cysE	0.683335	0.679051	0.681193	3.69973	3.59929	3.64951	5.65156	5.33581	5.49369	10.2513	9.39379	9.82252	5.92361	5.74011	5.83186	10.9065	11.9977	11.4521	4.68085	5.38335	5.0321	8.15786	7.60671	7.88228	4.79353	4.86765	4.83059	4.78243	4.91919	4.85081	4.24036	4.39046	4.31541	4.97533	5.36685	5.17109	4.86962	4.64673	4.75818
	sp|P0A9D8|DAPD_ECOLI	dapD	0.665485	0.920339	0.792912	3.01757	2.91277	2.96517	5.61178	5.0648	5.33829	9.6354	9.54735	9.59137	5.99837	5.824	5.91119	11.4109	10.607	11.009	4.11618	4.27286	4.19452	6.74363	7.02885	6.88624	4.14643	4.33381	4.24012	4.53705	4.47741	4.50723	4.28786	3.9649	4.12638	4.84749	4.90829	4.87789	4.04026	4.20553	4.12289
	sp|P0A9E0|ARAC_ECOLI	araC	0.413164		0.413164	0.616166	0.877632	0.746899	1.38039	1.46403	1.42221	1.8454	1.78278	1.81409				1.12184		1.12184	1.04059	1.12168	1.08114	1.51875	1.15943	1.33909		1.94689	1.94689	1.2083	1.3197	1.264	1.49188	0.921307	1.20659	5.23692	5.5231	5.38001	0.891935	0.634453	0.763194
	sp|P0A9E5|FNR_ECOLI	fnr	0.534481	0.528644	0.531563	1.18856	1.27879	1.23368	1.71054	1.70548	1.70801	2.24427	2.14637	2.19532	1.68159	1.62615	1.65387	1.75882	2.97439	2.36661	1.29053	1.41898	1.35475	1.61604	1.74334	1.67969	2.98966	2.99043	2.99005	1.38396	1.42387	1.40391	1.23889	1.1579	1.19839	4.4316	4.24811	4.33985	1.26179	1.21928	1.24054
	sp|P0A9F1|MNTR_ECOLI	mntR	0.666379	0.75889	0.712635	3.02825	2.96374	2.996	4.85921	5.19846	5.02883	8.10919	15.8757	11.9925	3.80639	4.10927	3.95783	8.24617	7.87532	8.06075	4.49928	4.82311	4.66119	8.01925	11.5394	9.77932	5.41621	5.86929	5.64275	5.79076	6.20999	6.00037	4.64828	4.81063	4.72946	5.96598	5.46786	5.71692	5.49656	4.62661	5.06159
	sp|P0A9F3|CYSB_ECOLI	cysB	0.745768	0.830831	0.7883	2.8193	3.14947	2.98439	5.71448	5.53775	5.62611	9.18195	10.8197	10.0008	4.2366	3.78213	4.00936	7.0419	7.5111	7.2765	5.15644	5.67259	5.41452	11.3082	10.5944	10.9513	4.71285	4.58406	4.64845	5.98349	5.87062	5.92705	5.41901	6.33857	5.87879	6.80403	7.35655	7.08029	5.08972	4.83592	4.96282
	sp|P0A9F6|GCVA_ECOLI	gcvA	0.78749	0.67455	0.73102	3.28798	3.11029	3.19914	6.09338	7.0896	6.59149	10.6331	11.3909	11.012	5.75841	5.87261	5.81551	14.272	12.3957	13.3338	6.54436	7.17534	6.85985	11.8702	12.3586	12.1144	6.43431	8.000*	7.21716	8.000*	5.54999	6.77499	5.658	6.22476	5.94138	5.73861	6.12068	5.92965	5.96823	5.48822	5.72823
	sp|P0A9F9|METR_ECOLI	metR	0.437245	0.741592	0.589419	0.793723	0.82804	0.810882	1.04817	1.29212	1.17014	1.31918	0.845301	1.08224		0.609011	0.609011		1.87102	1.87102	1.04328	1.23951	1.1414	2.00685	1.62043	1.81364	1.52378	1.47702	1.5004	3.28568	2.47358	2.87963	1.11098	0.754297	0.932641	5.18306	5.18034	5.1817	1.04137	1.16814	1.10475
	sp|P0A9G4|CUER_ECOLI	cueR	0.436588		0.436588	1.30481		1.30481	1.94703		1.94703		2.20751	2.20751		0.944676	0.944676	1.86283	2.6939	2.27836					1.06987	1.06987	1.44507		1.44507	1.57918	2.66879	2.12399				5.15642	4.26633	4.71138
	sp|P0A9G6|ACEA_ECOLI	aceA	0.708974	0.632097	0.670535	3.25119	3.13133	3.19126	4.60429	4.96112	4.7827	7.0738	8.43905	7.75642	4.85038	5.24467	5.04752	13.4737	8.94103	11.2073	2.59156	3.43645	3.014	2.94401	3.35383	3.14892	3.01991	3.49657	3.25824	2.55701	2.8619	2.70945	2.42693	2.2279	2.32741	3.51062	4.05358	3.7821	2.56008	2.46122	2.51065
	sp|P0A9G8|MODE_ECOLI	modE	1.42879	2.000*	1.7144	3.24504	2.83355	3.03929	6.27279	6.47938	6.37608	12.361	12.9456	12.6533	6.61427	5.78439	6.19933	12.1541	12.1006	12.1274	5.68867	5.71705	5.70286	11.829	11.9351	11.8821	5.58379	6.10796	5.84588	5.98288	6.8455	6.41419	7.83987	5.80311	6.82149	5.32192	5.354	5.33796	5.98254	5.7059	5.84422
	sp|P0A9H1|MUG_ECOLI	mug	0.670274	0.715102	0.692688	3.15187	3.1509	3.15138	5.59148	5.97899	5.78523	12.8857	11.2841	12.0849	5.94686	5.52776	5.73731	11.5007	11.8834	11.6921	4.84391	5.50806	5.17599	8.85828	9.02091	8.9396	4.92443	5.51578	5.22011	5.6457	5.70907	5.67738	7.37949	5.23447	6.30698	5.04309	5.63686	5.33998	4.63432	5.12953	4.88193
	sp|P0A9H5|BTUR_ECOLI	btuR	0.720737	0.649528	0.685132	3.18245	3.6366	3.40953	4.96252	5.14089	5.05171	9.98703	9.13561	9.56132	5.83718	5.8671	5.85214	10.6524	11.265	10.9587	4.21765	4.25211	4.23488	6.86157	6.39422	6.6279	4.39703	4.63788	4.51746	6.13768	4.44668	5.29218	3.87729	4.66912	4.2732	4.50933	5.09318	4.80125	4.28585	4.04917	4.16751
	sp|P0A9H7|CFA_ECOLI	cfa	0.354918	0.466914	0.410916	0.419611	0.528599	0.474105	0.598704	0.601846	0.600275	1.05517	0.686815	0.870993	0.83307	0.464524	0.648797	0.738729	1.81043	1.27458	0.730006	0.555475	0.64274	1.02197	0.714586	0.86828	0.889196	0.831449	0.860323	0.86525	0.459263	0.662257	0.519621	0.409894	0.464757	1.86753	2.31534	2.09144	0.531247	0.474353	0.5028
	sp|P0A9H9|CHEZ_ECOLI	cheZ	0.55715	0.616982	0.587066	1.2054	4.000*	2.6027				2.6		2.6
	sp|P0A9I3|GCVR_ECOLI	gcvR	1.14138	0.800594	0.970985	2.98444	2.968	2.97622	5.70349	5.25357	5.47853	11.699	7.15969	9.42936	6.02817	5.38262	5.7054	11.0991	13.0601	12.0796	4.17458	4.65574	4.41516	7.74244	7.27035	7.50639	4.25985	4.5271	4.39348	4.79272	4.44645	4.61959	4.48733	4.57288	4.5301	4.3391	5.46117	4.90013	4.08184	4.02942	4.05563
	sp|P0A9J0|RNG_ECOLI	rng	0.91676	0.76502	0.84089	3.57622	2.59414	3.08518	4.47411	4.2535	4.36381	8.97352	8.16248	8.568	5.39378	5.9901	5.69194	10.2899	10.4125	10.3512	2.50365	2.6948	2.59923	3.3944	3.49807	3.44624	2.52062	2.64355	2.58209	3.55072	3.01901	3.28487	3.42449	2.64627	3.03538	3.64238	4.06606	3.85422	2.76835	2.47373	2.62104
	sp|P0A9J4|PANE_ECOLI	panE	0.719454		0.719454							4.50534		4.50534	5.58429	5.8738	5.72904	16.000*	12.4766	14.2383	3.02893		3.02893								3.40007	3.40007							2.76572	3.66951	3.21762
	sp|P0A9J6|RBSK_ECOLI	rbsK	0.723955	2.000*	1.36198	3.20821	3.06516	3.13669	5.71086	5.60296	5.65691	12.2151	11.4632	11.8392	5.918	5.83847	5.87824	12.571	11.2883	11.9296	4.48722	4.9957	4.74146	7.47557	8.04831	7.76194	4.60486	7.53007	6.06746	4.64133	5.1847	4.91302	4.46942	4.41008	4.43975	4.80231	8.000*	6.40115	4.67766	4.39954	4.5386
	sp|P0A9J8|PHEA_ECOLI	pheA	0.695709	0.596406	0.646058	3.04362	2.19463	2.61913	5.34666	5.40334	5.375	10.7165	11.3161	11.0163	6.2895	5.46483	5.87717	11.8222	11.7146	11.7684	4.10346	4.15531	4.12939	6.48316	6.61029	6.54672	3.84767	4.20259	4.02513	4.77165	4.5762	4.67393	5.77505	4.02901	4.90203	4.00411	6.60115	5.30263	4.14134	4.14597	4.14366
	sp|P0A9K1|PHOH_ECOLI	phoH	0.13106		0.13106	0.206845	0.125241	0.166043	0.169002	0.525418	0.34721		0.864353	0.864353		0.354704	0.354704	0.666548	1.79469	1.23062	1.05255	0.417813	0.735182		0.571445	0.571445	2.00005	1.91658	1.95832	0.97332	0.357884	0.665602	0.880751	0.219721	0.550236	6.27728	5.36289	5.82009	0.31639	0.3001	0.308245
	sp|P0A9K3|PHOL_ECOLI	ybeZ	1.31249	0.580075	0.946284	2.56169	2.98357	2.77263	4.8271	4.79168	4.80939	7.9093	7.43263	7.67097	4.49171	4.24928	4.37049	7.6979	7.86712	7.78251	3.03083	3.2736	3.15222	4.40322	4.34298	4.3731	4.15312	4.34372	4.24842	4.24736	3.96057	4.10397	2.90271	2.9958	2.94926	4.71301	5.68142	5.19722	3.17845	3.15469	3.16657
	sp|P0A9K7|PHOU_ECOLI	phoU	1.08199	0.74054	0.911267	2.96624	2.7992	2.88272	5.24271	4.82733	5.03502	9.92667	9.0079	9.46728	5.07799	5.25776	5.16787	10.7811	10.8226	10.8018	3.92449	4.25388	4.08918	6.22872	6.59633	6.41252	4.28723	4.9929	4.64007	5.00103	4.62786	4.81444	3.95278	4.43763	4.1952	4.3263	4.8977	4.612	4.08471	3.93924	4.01198
	sp|P0A9K9|SLYD_ECOLI	slyD	0.69521	0.941587	0.818398	2.75358	3.00207	2.87783	4.73449	4.52787	4.63118	8.40555	7.87842	8.14199	4.9166	4.17277	4.54469	8.64391	8.73658	8.69025	3.29434	3.6392	3.46677	4.76264	5.79081	5.27673	4.10093	4.04226	4.0716	4.11129	4.25778	4.18453	3.2796	3.6491	3.46435	4.47956	5.25944	4.8695	3.38136	3.38092	3.38114
	sp|P0A9L3|FKBB_ECOLI	fklB	1.0937	0.726067	0.909885	2.9163	3.20205	3.05917	5.40963	5.93836	5.67399	9.95781	10.8728	10.4153	5.6192	5.5631	5.59115	10.3832	11.6017	10.9925	3.51928	3.66602	3.59265	5.405	5.19478	5.29989	4.13622	4.95029	4.54325	5.30782	4.69021	4.99901	3.61046	3.83571	3.72309	4.72041	5.13369	4.92705	3.31669	3.5861	3.45139
	sp|P0A9L5|PPIC_ECOLI	ppiC	0.426687	0.839865	0.633276	3.20606	2.90169	3.05387	5.47051	5.6697	5.57011	9.35019	8.86767	9.10893	3.67319	5.40902	4.54111	10.6601	10.4942	10.5771	3.97641	4.45465	4.21553	7.02574	7.71154	7.36864	3.60267	5.70258	4.65262	5.77574	6.72055	6.24815	4.7127	4.77342	4.74306	7.05124	6.14855	6.5999	5.5173	6.50602	6.01166
	sp|P0A9L8|P5CR_ECOLI	proC	0.705291	0.662638	0.683964	3.14435	2.87322	3.00879	7.19498	5.771	6.48299	12.3947	8.86938	10.632	4.92077	6.09853	5.50965	12.2729	11.3372	11.8051	4.38152	5.66321	5.02237	8.57648	10.0533	9.31491	4.91691	5.99253	5.45472	5.3346	6.0307	5.68265	5.16798	5.06417	5.11607	5.72265	7.94717	6.83491	5.91072	5.16919	5.53995
	sp|P0A9M0|LON_ECOLI	lon	0.783819	0.69771	0.740765	2.88615	2.89225	2.8892	5.91786	5.96913	5.9435	10.9192	11.4278	11.1735	5.72054	5.43246	5.5765	11.0663	10.366	10.7162	4.6242	4.86249	4.74334	6.19951	7.16335	6.68143	6.30102	6.7752	6.53811				4.74671	4.70956	4.72814	3.08582		3.08582	4.5806	4.40111	4.49085
	sp|P0A9M2|HPRT_ECOLI	hpt	0.731009	0.770387	0.750698	2.99128	2.76013	2.87571	3.64208	5.92546	4.78377	9.70721	9.04675	9.37698	5.6162	5.37815	5.49718	14.1744	11.5938	12.8841	4.13408	4.11731	4.1257	6.79277	7.78963	7.2912	4.12467	4.93839	4.53153	5.67492	4.65085	5.16289	4.25185	4.02587	4.13886	4.32705	4.64134	4.48419	4.24048	3.92424	4.08236
	sp|P0A9M5|XGPT_ECOLI	gpt	0.799151	0.734739	0.766945	3.02833	2.96302	2.99568	5.70729	5.38915	5.54822	10.5049	9.32565	9.91529	6.31339	5.82829	6.07084	14.0301	13.953	13.9916	4.02326	4.29011	4.15668	7.09835	6.35477	6.72656	3.6644	4.07393	3.86917	4.00776	4.73711	4.37243	4.13898	4.1672	4.15309	4.48555	4.77281	4.62918	4.34799	4.2163	4.28215
	sp|P0A9M8|PTA_ECOLI	pta	0.709805	0.718022	0.713913	3.16984	3.11465	3.14225	5.78449	5.44248	5.61348	11.1874	10.8269	11.0071	5.90803	6.72608	6.31705	11.5007	12.1061	11.8034	6.05322	6.22027	6.13674	12.031	11.954	11.9925	5.40696	6.37302	5.88999	5.85408	6.30682	6.08045	6.49141	5.95078	6.22109	6.10845	6.12322	6.11583	6.00296	5.94316	5.97306
	sp|P0A9N0|PTSO_ECOLI	ptsO	0.824691	0.614001	0.719346	2.02001	2.27544	2.14772	3.13351	3.40655	3.27003		4.26694	4.26694		2.35107	2.35107	4.13626	4.77775	4.45701		2.70324	2.70324	3.80028	4.14413	3.9722		2.96119	2.96119	2.28452		2.28452	2.41247		2.41247	4.90989	4.86158	4.88573	2.08673		2.08673
	sp|P0A9N4|PFLA_ECOLI	pflA	0.666578	0.914331	0.790454	2.97364	2.83233	2.90299	4.75634	6.20883	5.48258	9.96904	9.59362	9.78133	4.99291	4.56767	4.78029	10.7701	9.48656	10.1284	4.1576	4.67077	4.41418	6.8787	6.36713	6.62291	3.9269	6.17545	5.05118	4.5052	4.46396	4.48458	5.01191	5.15383	5.08287	4.91407	4.81077	4.86242	3.70719	4.09811	3.90265
	sp|P0A9P0|DLDH_ECOLI	lpd	0.776668	0.781485	0.779076	3.16475	3.05003	3.10739	6.43994	6.91173	6.67583	11.8695	13.4059	12.6377	6.19587	6.01896	6.10741	14.5611	14.1912	14.3762	5.83527	6.6188	6.22704	12.7268	13.5359	13.1314	6.10879	6.4534	6.28109	6.68273	6.17296	6.42784	6.64947	6.04161	6.34554	6.82703	6.95898	6.893	6.18266	5.83706	6.00986
	sp|P0A9P4|TRXB_ECOLI	trxB	0.794458	0.610094	0.702276	3.09856	3.22546	3.16201	6.16683	5.31592	5.74138	11.3926	8.91347	10.153	5.50822	4.58916	5.04869	10.9279	10.4711	10.6995	3.66616	3.94115	3.80365	6.6021	6.05785	6.32998	3.55522	4.35015	3.95269	3.9297	3.97844	3.95407	3.66146	3.48142	3.57144	3.95732	4.13143	4.04438	3.79595	3.63224	3.71409
	sp|P0A9P6|DEAD_ECOLI	deaD	0.603779	0.680711	0.642245	1.6423	1.16179	1.40205	1.13253	1.53785	1.33519	1.305	1.07155	1.18828	0.897948	0.37275	0.635349	0.654076	1.07472	0.8644	3.707	0.807341	2.25717	0.968986	0.834303	0.901644	0.951386	0.993036	0.972211	4.55619	5.01076	4.78347	0.640029	0.493442	0.566735	5.71306	5.60427	5.65867	0.786277	0.912391	0.849334
	sp|P0A9P9|IDNO_ECOLI	idnO	2.000*	0.637187	1.31859	2.80304	2.26323	2.53314	5.13003	4.43913	4.78458	7.92401	7.89976	7.91188	5.62885	4.34053	4.98469	6.3962	7.24356	6.81988		3.00844	3.00844					3.68746	3.68746				2.75381		2.75381		7.23366	7.23366	2.46485		2.46485
	sp|P0A9Q1|ARCA_ECOLI	arcA	0.745394	0.710038	0.727716	2.67705	2.77493	2.72599	5.64843	5.91475	5.78159	10.6741	8.20631	9.44021	5.13668	5.21795	5.17731	10.4765	10.1944	10.3354	4.48711	5.03562	4.76137	7.96831	8.30987	8.13909	4.90716	6.31641	5.61179	6.01547	5.50399	5.75973	4.89028	5.012	4.95114	5.7725	5.28381	5.52815	4.83688	4.90733	4.87211
	sp|P0A9Q5|ACCD_ECOLI	accD	0.773673	0.700102	0.736888	3.25006	2.81452	3.03229	6.44796	5.851	6.14948	10.8726	11.4998	11.1862	5.749	5.87996	5.81448	12.1581	12.5277	12.3429	5.74998	6.37154	6.06076	12.1404	12.0538	12.0971	5.90909	7.00143	6.45526	5.23614	6.61137	5.92376	6.17559	6.15884	6.16722	5.80604	6.10053	5.95329	5.95988	5.35858	5.65923
	sp|P0A9Q7|ADHE_ECOLI	adhE	0.698932	0.733632	0.716282	2.88714	2.82933	2.85824	4.95928	5.37444	5.16686	9.7506	8.88605	9.31833	4.40991	4.1937	4.3018	7.63035	8.62756	8.12896	4.27507	4.29305	4.28406	6.9134	7.07619	6.9948	6.21805	6.90752	6.56278	4.30542	4.38765	4.34653	4.42047	4.46186	4.44116	6.16174	7.50161	6.83168	4.35036	4.45769	4.40403
	sp|P0A9Q9|DHAS_ECOLI	asd	0.924548	0.730532	0.82754	3.10778	2.84079	2.97429	5.4803	5.61069	5.54549	10.0272	8.76812	9.39768	5.97161	5.5472	5.7594	11.9568	10.079	11.0179	3.60251	3.91931	3.76091	5.8695	5.79277	5.83113	3.54044	4.37732	3.95888	4.94443	4.1323	4.53837	3.82725	3.66932	3.74828	3.83005	5.36941	4.59973	3.29969	3.67636	3.48803
	sp|P0A9R4|FER_ECOLI	fdx	0.856309	0.726089	0.791199	3.74938	2.56086	3.15512	8.000*	5.40356	6.70178	6.64584	6.52693	6.58639	4.94384	5.49763	5.22073	10.4126	11.2686	10.8406	4.54081	3.55589	4.04835	10.4	7.21553	8.80777	5.0371	6.8818	5.95945	7.31484	5.12507	6.21995	4.19132	5.47469	4.83301	4.90767	4.94469	4.92618	4.05924	3.27251	3.66588
	sp|P0A9R7|FTSE_ECOLI	ftsE	0.639335	0.689899	0.664617	2.74852	2.77629	2.76241	5.44136	5.60702	5.52419	10.2961	9.85495	10.0755	5.38409	5.14566	5.26488	13.4938	10.2985	11.8961	5.35942	5.6007	5.48006	10.2462	8.636	9.4411	6.02398	8.000*	7.01199	5.33667	5.89604	5.61636	5.5254	5.6201	5.57275	5.90781	5.79468	5.85125	5.28485	5.36439	5.32462
	sp|P0A9S1|FUCO_ECOLI	fucO	0.679442	0.843679	0.76156	2.9441	3.09787	3.02098	5.47655	5.8045	5.64053	10.792	10.4115	10.6018	5.47334	5.4929	5.48312	10.2632	10.0843	10.1737	3.75931	5.20802	4.48367	4.74613	5.12897	4.93755	2.98953	3.7036	3.34657	4.55088	4.96182	4.75635	3.39821	3.38616	3.39218	4.40025	4.53992	4.47008	2.62551	2.69756	2.66153
	sp|P0A9S5|GLDA_ECOLI	gldA	0.721831	1.69039	1.20611	3.12742	3.00887	3.06814	6.03147	5.464	5.74774	11.1596	12.1488	11.6542	6.42226	6.23824	6.33025	13.2903	12.795	13.0426	5.44205	4.1526	4.79732	6.18618	6.81388	6.50003	3.64965	4.74819	4.19892	4.45555	4.40813	4.43184	4.24354	4.02592	4.13473	4.59885	4.84419	4.72152	3.17604	3.86367	3.51985
	sp|P0A9S7|LIVG_ECOLI	livG	0.755429	1.04049	0.897958	3.14619	3.09495	3.12057	5.95825	6.39719	6.17772	11.9122	12.068	11.9901	6.36272	5.88256	6.12264	13.3621	12.3932	12.8776	5.92216	6.19933	6.06074	12.0345	12.5443	12.2894	5.77589	6.45842	6.11716	5.63475	6.50004	6.06739	6.42838	5.68281	6.05559	6.04837	6.98386	6.51611	6.04234	5.42762	5.73498
	sp|P0A9T0|SERA_ECOLI	serA	0.682636	0.812395	0.747515	3.00013	3.1815	3.09081	5.41261	5.88598	5.6493	12.405	10.5567	11.4809	6.18816	5.85823	6.02319	12.0623	11.5147	11.7885	4.02249	3.84984	3.93617	5.7053	5.972	5.83865	4.51584	4.50776	4.5118	3.99386	4.21885	4.10635	3.73037	3.77045	3.75041	4.8703	5.24354	5.05692	4.12658	4.04497	4.08578
	sp|P0A9T4|TAS_ECOLI	tas	0.861357	0.720043	0.7907	3.35736	3.46591	3.41164	5.76952	6.03631	5.90291	9.84397	11.0404	10.4422	6.6241	6.00769	6.3159	12.8965	12.7189	12.8077	4.49525	5.27218	4.88371	8.1015	8.9133	8.5074	5.19042	5.3864	5.28841	4.94278	5.03849	4.99063	5.59844	5.39908	5.49876	5.52202	5.99492	5.75847	4.3315	4.86523	4.59837
	sp|P0A9T6|YBAQ_ECOLI	ybaQ	0.454834	0.41177	0.433302	0.857704	0.883454	0.870579	0.953961	0.999199	0.97658	1.52656		1.52656	0.936891	1.05038	0.993637	1.20725	2.20003	1.70364	1.07668		1.07668	1.08133		1.08133	3.78986	4.11785	3.95385		0.940239	0.940239		0.852514	0.852514	5.0636	4.97005	5.01683	0.868747	0.920613	0.89468
	sp|P0A9U1|YBHF_ECOLI	ybhF	0.633902	0.67065	0.652276	3.20761	3.42251	3.31506	6.64193	8.000*	7.32096	13.3748	10.3246	11.8497	6.24341	6.0501	6.14676	12.6093	11.9478	12.2785	6.11758	5.9869	6.05224	11.3459	13.7623	12.5541	5.49014	6.57303	6.03158	6.19248	5.86635	6.02941	5.99177	6.57521	6.28349	5.62427	5.94266	5.78347	5.4806	6.18792	5.83426
	sp|P0A9U3|YBIT_ECOLI	ybiT	0.647587	0.893045	0.770316	3.09673	2.70088	2.8988	5.54978	5.5912	5.57049	10.004	10.1743	10.0892	5.67946	4.47943	5.07945	9.96651	7.99122	8.97886	4.23869	4.19675	4.21772	6.63859	6.44404	6.54131	4.1473	4.564	4.35565	4.15856	4.65034	4.40445	4.50347	4.19548	4.34948	4.67712	5.61166	5.14439	4.40433	4.14088	4.27261
	sp|P0A9U6|PUUR_ECOLI	puuR	0.676397	0.645001	0.660699	2.834	4.000*	3.417	4.11826	3.94995	4.03411	5.44733	5.60456	5.52595	5.07326	3.77825	4.42575	6.10541	7.2683	6.68685	2.34074	3.05867	2.69971	3.51337	3.42289	3.46813	3.19227	7.62887	5.41057	4.23172	3.88234	4.05703	3.29104		3.29104	5.82392	4.88045	5.35219	2.70294	2.61371	2.65833
	sp|P0A9U8|YDIO_ECOLI	ydiO	0.502838	0.32159	0.412214		2.22884	2.22884		8.000*	8		2.24907	2.24907		0.771608	0.771608	2.41801		2.41801				2.17903	2.15061	2.16482								1.41102	1.41102	6.77341	5.93993	6.35667		1.02901	1.02901
	sp|P0A9V1|LPTB_ECOLI	lptB	0.70285	0.960166	0.831508	2.81329	2.8077	2.81049	6.03268	6.08962	6.06115	10.7203	11.6524	11.1864	5.62922	5.28555	5.45739	11.8182	12.9769	12.3976	5.35684	5.69056	5.5237	13.9343	12.7088	13.3215	5.98848	6.66743	6.32796	5.6488	6.45503	6.05192	5.94044	5.89711	5.91878	6.42718	5.99461	6.21089	5.90395	5.1211	5.51253
	sp|P0A9W0|ULAR_ECOLI	ulaR	0.965289	0.573951	0.76962	3.15286	3.00147	3.07717	5.66075	6.34658	6.00366	11.8173	9.45768	10.6375	7.82974	5.67238	6.75106	13.153	13.5108	13.3319	5.82347	5.54049	5.68198	11.4337	10.4104	10.9221	5.63623	6.03889	5.83756	5.0992	6.22313	5.66116	5.71865	6.29341	6.00603	5.77959	5.69424	5.73691	6.20555	5.69605	5.9508
	sp|P0A9W3|ETTA_ECOLI	ettA	0.816809	0.697173	0.756991	3.12585	3.15755	3.1417	5.78357	5.4292	5.60639	10.7357	9.89501	10.3153	5.76358	5.73163	5.74761	11.7636	11.3661	11.5648	4.49576	4.53145	4.5136	7.0781	7.53967	7.30888	4.24387	6.07927	5.16157	5.18037	4.79167	4.98602	4.69027	4.70103	4.69565	4.93757	5.04906	4.99332	4.66337	4.48488	4.57412
	sp|P0A9W6|IBAG_ECOLI	ibaG	0.661739	0.671136	0.666437	3.40434	2.80875	3.10655	4.49825		4.49825	8.06352	7.54266	7.80309	4.6108	4.9618	4.7863	11.5758	10.0409	10.8083	4.12212	4.06122	4.09167	7.37104	7.38589	7.37846	3.71248	4.00547	3.85897	5.00509	6.7268	5.86594	3.95089	4.74901	4.34995	5.12837	5.5851	5.35674	4.29151	3.86862	4.08007
	sp|P0A9W9|YRDA_ECOLI	yrdA	0.697677	1.23861	0.968145	2.938	3.14256	3.04028	8.000*	6.87411	7.43706	11.4692	8.57526	10.0222	6.15992	6.34611	6.25302	15.2908	13.3908	14.3408	4.98712	5.74234	5.36473	9.10065	8.28231	8.69148	6.95061	4.50706	5.72883	4.89012	5.74288	5.3165	4.57569	6.09981	5.33775	6.18347	8.000*	7.09173	4.84731	4.60133	4.72432
	sp|P0A9X1|ZNUC_ECOLI	znuC	0.48338	0.472926	0.478153	2.69105	2.56647	2.62876	4.46389	4.31413	4.38901	7.87174	4.95215	6.41195	4.16346	4.0794	4.12143	9.25094	6.4092	7.83007	2.85825	2.33244	2.59534	3.60529	6.41463	5.00996	4.83011	5.40439	5.11725	1.93121	2.07858	2.0049	3.62627	2.13193	2.8791	5.81337	5.37756	5.59547	2.73796	6.75934	4.74865
	sp|P0A9X4|MREB_ECOLI	mreB	0.890272	0.834967	0.862619	3.03183	3.04655	3.03919	6.46278	6.98057	6.72168	12.615	11.5262	12.0706	6.19788	5.68159	5.93974	12.0966	12.6851	12.3908	5.85511	6.41146	6.13329	12.7051	11.5771	12.1411	6.03975	8.000*	7.01987	5.59351	6.98804	6.29077	6.17757	6.92353	6.55055	6.17232	8.000*	7.08616	5.85283	5.5202	5.68651
	sp|P0A9X9|CSPA_ECOLI	cspA	0.526535	0.301018	0.413776	1.79332	1.52038	1.65685	1.01507	1.54951	1.28229	1.52872	0.761146	1.14493	1.78275	0.313924	1.04834	1.30901	1.28121	1.29511	5.27181	1.12325	3.19753	1.66095	1.04927	1.35511	0.972811	0.493265	0.733038	1.99924	1.75084	1.87504	1.35583	0.578212	0.967022	0.827505	0.700082	0.763794	1.95526	1.95759	1.95642
	sp|P0A9Y6|CSPC_ECOLI	cspC	0.717013	0.542755	0.629884	1.73886	2.7499	2.24438	3.02347	3.43439	3.22893	6.47256	4.75671	5.61464	3.13907	2.73896	2.93902	5.87201	4.13165	5.00183	2.68163	2.98124	2.83143	3.86456	4.04902	3.95679	3.12675	3.39552	3.26114	3.59906	4.36594	3.9825	2.80898	2.94374	2.87636	4.32174	3.82011	4.07093	2.62992	2.67182	2.65087
	sp|P0A9Z1|GLNB_ECOLI	glnB	0.551729	0.769339	0.660534	3.61695	2.98199	3.29947	5.44796	5.68834	5.56815	11.2632	9.76753	10.5154	5.99108	5.54695	5.76902	11.2271	11.9921	11.6096	4.33748	5.03035	4.68391	8.77451	9.04787	8.91119	4.80233	6.38324	5.59278	5.259	5.44073	5.34986	4.90239	5.22531	5.06385	5.34487	6.16527	5.75507	4.51413	5.02891	4.77152
	sp|P0AA04|PTHP_ECOLI	ptsH	0.678092	0.753282	0.715687	3.86519	3.68539	3.77529	5.45053	8.000*	6.72527	14.5991	10.1365	12.3678	5.7903	5.07016	5.43023	11.8595	12.8031	12.3313	5.34238	5.57087	5.45662	9.7716	12.5391	11.1554	5.73536	6.38987	6.06262	6.32365	5.9238	6.12372	4.58745	5.82688	5.20717	6.34567	6.56721	6.45644	5.91255	4.97522	5.44389
	sp|P0AA10|RL13_ECOLI	rplM	0.689544	1.12028	0.90491	3.3155	3.12625	3.22088	6.65335	6.53325	6.5933	10.9234	12.7143	11.8188	5.03518	5.58929	5.31223	10.2559	10.4504	10.3531	4.88106	5.80315	5.34211	10.8667	12.0508	11.4588	4.62529	6.13845	5.38187	7.41069	7.19111	7.3009	5.72256	5.83931	5.78094	5.82318	5.55781	5.69049	5.84294	5.80105	5.82199
	sp|P0AA16|OMPR_ECOLI	ompR	0.700003	0.752931	0.726467	3.03143	3.60565	3.31854	5.83711	5.86088	5.84899	10.1421	10.4281	10.2851	5.77681	5.53426	5.65553	11.124	10.9243	11.0241	4.51623	4.82248	4.66935	8.49298	8.60673	8.54986	4.9095	7.14903	6.02927	6.99875	5.7102	6.35447	5.46456	5.02752	5.24604	5.61893	4.97053	5.29473	5.0581	4.40452	4.73131
	sp|P0AA25|THIO_ECOLI	trxA	0.59096	0.824419	0.70769	3.42453	3.25954	3.34204	4.63087	5.81078	5.22082	9.74196	9.569	9.65548	4.55565	4.62786	4.59175	11.7215	9.47449	10.598	3.88556	4.45385	4.16971	9.7633	7.30595	8.53463	4.68744	4.95763	4.82253	5.84824	5.84777	5.84801	5.1918	4.67621	4.934	4.6579	5.00376	4.83083	5.01496	4.87746	4.94621
	sp|P0AA31|YEDF_ECOLI	yedF	0.419592		0.419592	2.55324	3.53681	3.04502	4.5102	5.89666	5.20343		6.03239	6.03239
	sp|P0AA37|RLUA_ECOLI	rluA	0.714687	0.773421	0.744054	3.82322		3.82322	7.70897		7.70897	11.612	16.000*	13.806		6.38994	6.38994		12.745	12.745	4.53424	4.78667	4.66045		7.59569	7.59569	4.22868	4.95147	4.59008	3.78128	5.32636	4.55382	4.89404	5.16931	5.03168	4.85835	5.09389	4.97612	4.82627	4.43642	4.63134
	sp|P0AA39|RLUC_ECOLI	rluC	0.726138	0.717015	0.721576	3.0745	2.94411	3.00931	5.88214	5.67827	5.7802	9.20231	10.3327	9.7675	5.62537	5.49962	5.56249	12.2791	10.9753	11.6272	4.99274	5.43366	5.2132	8.71706	9.55065	9.13385	5.06464	5.33341	5.19903	5.86542	5.4943	5.67986	6.55017	5.13107	5.84062	5.67325	5.5785	5.62588	6.05537	4.81387	5.43462
	sp|P0AA41|TRUC_ECOLI	truC	0.866762	0.687234	0.776998	3.19678	2.80094	2.99886	3.88517	8.000*	5.94259	11.9314	11.693	11.8122	5.44632	5.11343	5.27987	10.9431	10.8814	10.9122	4.33288	6.21021	5.27154	6.98077		6.98077	4.37508	4.59856	4.48682	4.49331		4.49331	4.24834	5.49012	4.86923	4.90438	4.65588	4.78013	4.47961	4.20989	4.34475
	sp|P0AA43|RSUA_ECOLI	rsuA	0.727496	0.217999	0.472747	2.92692	3.06863	2.99777	4.61612	4.86921	4.74267	8.27549	9.04585	8.66067	4.23315	3.76532	3.99924	7.36406	7.04903	7.20654	3.47312	3.67501	3.57407	6.44354	5.72426	6.0839	4.37573	5.14178	4.75876	4.37506	4.92959	4.65232	3.63587	3.72576	3.68081	5.2929	5.19888	5.24589	3.8241	3.73051	3.77731
	sp|P0AA47|PLAP_ECOLI	plaP	0.533401	0.45884	0.496121	0.743658	0.65426	0.698959
	sp|P0AA53|QMCA_ECOLI	qmcA	0.81279	0.764621	0.788705	3.60494	2.92606	3.2655	5.96919	6.00956	5.98938	13.2545	9.06366	11.1591	8.000*	5.67588	6.83794	10.5399	11.5778	11.0589	7.19069	6.42393	6.80731	16.000*	9.46036	12.7302	6.11114	5.77769	5.94442	5.41748	6.62436	6.02092	6.39023	5.9717	6.18096	5.04212	5.93281	5.48746	5.35305	5.97295	5.663
	sp|P0AA57|YOBA_ECOLI	yobA	0.613095	0.713899	0.663497		3.05715	3.05715	5.63923	5.28	5.45962	10.1701	9.74201	9.95604		4.81946	4.81946	10.0471	8.70016	9.37361	6.12668	5.51574	5.82121	9.60594	10.0294	9.81768				5.82353		5.82353	8.000*		8	5.52574		5.52574	4.838		4.838
	sp|P0AA60|YGHB_ECOLI	yghB	0.634687		0.634687		2.23402	2.23402	3.0493	5.03965	4.04447		7.24969	7.24969		8.000*	8		8.66691	8.66691								4.55165	4.55165					3.2611	3.2611		4.46173	4.46173
	sp|P0AA84|CLSB_ECOLI	clsB	0.802012		0.802012	2.84078	2.71024	2.77551	6.84357	3.89375	5.36866	7.28631	4.52311	5.90471	6.24057	4.09932	5.16994	13.2575	6.62756	9.94252	3.92421	3.57056	3.74739	6.56495	5.81854	6.19174	4.60803	4.32654	4.46728	3.55796	4.48354	4.02075	3.71216	3.74894	3.73055	5.20921	4.97511	5.09216	4.10509	3.87311	3.9891
	sp|P0AA86|DSBE_ECOLI	dsbE	0.819717	0.937541	0.878629	3.0631	2.94458	3.00384	6.13587	6.08725	6.11156	14.1933	12.5037	13.3485		5.29933	5.29933	13.7158	11.2592	12.4875	5.93484	6.39314	6.16399	13.7678	16.000*	14.8839	5.74225	8.000*	6.87112	6.08512	8.000*	7.04256	6.38445	8.000*	7.19223	6.45737	6.31448	6.38593	6.3324	5.84553	6.08896
	sp|P0AA91|YEAY_ECOLI	yeaY	2.000*	0.808112	1.40406	3.13062	2.89747	3.01405	5.90394	6.20581	6.05487	9.0431	12.372	10.7075	6.05582	6.19781	6.12681	14.0074	16.000*	15.0037	6.20378	6.84123	6.52251	12.5575	14.9301	13.7438	6.21797	6.38436	6.30116	6.56043	6.50432	6.53237	6.20784	6.04368	6.12576	5.6353	6.50283	6.06907	5.80831	5.70738	5.75785
	sp|P0AA95|YACC_ECOLI	yacC	0.44475	0.804717	0.624734	4.000*	1.57911	2.78955	4.10893	3.10159	3.60526		4.73912	4.73912	2.60601	3.81238	3.2092	5.35648	6.3712	5.86384	3.03864	3.16717	3.1029	6.3876	4.72252	5.55506	3.33906	3.44151	3.39029		2.74432	2.74432	6.80514		6.80514	3.24787	3.171	3.20943	3.38642	3.55991	3.47316
	sp|P0AA97|YAEQ_ECOLI	yaeQ	0.967556	1.03523	1.00139	2.70025	4.000*	3.35013	5.50483	8.000*	6.75241	9.93846	7.74889	8.84367	4.73187	5.12012	4.92599	16.000*	10.0322	13.0161		4.38165	4.38165	7.4645	7.10249	7.28349	3.75976	4.03166	3.89571	4.73492	5.75692	5.24592	5.09121	4.55671	4.82396	5.64425	5.64192	5.64309	3.36058	3.34785	3.35421
	sp|P0AA99|YAFK_ECOLI	yafK	0.167857	0.110527	0.139192	0.440511	0.18643	0.31347	1.37202		1.37202	1.81458		1.81458	1.09725	0.619532	0.858391	1.05251	1.84141	1.44696	0.943198	0.874728	0.908963	1.02613	2.05813	1.54213	0.711027	0.602247	0.656637	0.639681		0.639681	0.84359		0.84359	0.797051		0.797051	0.733285	0.644204	0.688745
	sp|P0AAA1|YAGU_ECOLI	yagU	0.823445	0.977108	0.900276	3.40461	3.00733	3.20597	6.70175	6.71269	6.70722	14.266	14.6925	14.4792	7.63563	5.51126	6.57344	14.4268	12.8831	13.6549	5.86663	6.04372	5.95517	9.65814	16.000*	12.8291	6.78486	8.000*	7.39243	6.49517	6.94648	6.72082	6.2047	8.000*	7.10235	6.68827	6.72392	6.70609	6.36577	5.9573	6.16153
	sp|P0AAA7|WZXE_ECOLI	wzxE	0.522007		0.522007											5.4806	5.4806
	sp|P0AAB4|UBID_ECOLI	ubiD	0.678017	0.720303	0.69916	3.2462	2.72388	2.98504	6.43536	6.13861	6.28699	11.5792	10.9485	11.2638	5.92526	6.05745	5.99136	12.9155	12.0442	12.4799	5.98203	5.65304	5.81754	11.1656	11.6213	11.3935	6.06616	5.99713	6.03164	5.76292	6.76735	6.26513	7.43269	6.32481	6.87875	6.11996	6.82267	6.47132	6.76176	6.00432	6.38304
	sp|P0AAB8|USPD_ECOLI	uspD	0.736047	2.000*	1.36802		2.99382	2.99382	5.48833		5.48833	9.97475	9.04881	9.51178	4.96364	4.34995	4.6568	10.6598	10.8243	10.7421		3.69333	3.69333	5.43823	5.60087	5.51955	3.5827	3.99635	3.78952	4.46631	4.65903	4.56267	3.72904		3.72904	3.88981	4.4697	4.17976	2.82451	2.57233	2.69842
	sp|P0AAC0|USPE_ECOLI	uspE	0.711044	0.755813	0.733428	3.24622	2.70163	2.97392	5.65044	5.54982	5.60013	10.1706	9.54679	9.85868	6.03776	5.08446	5.56111	12.3097	12.0976	12.2037	4.88489	5.1279	5.00639	8.35396	8.91849	8.63623	4.44825	5.09939	4.77382	5.48543	5.46124	5.47333	4.44781	5.01359	4.7307	4.7172	4.84181	4.77951	4.54277	4.38834	4.46555
	sp|P0AAC4|YBHL_ECOLI	ybhL	0.520337		0.520337	1.79478	2.50615	2.15047	2.97931		2.97931	6.01608		6.01608	4.05203	3.65424	3.85314	6.7135	7.05073	6.88212	3.08725		3.08725	5.33103		5.33103		3.07922	3.07922	2.50651		2.50651								2.75106	2.75106
	sp|P0AAC8|ISCA_ECOLI	iscA	0.55322	0.479338	0.516279	1.13698	1.25837	1.19767	1.56545	1.66483	1.61514	2.33244	1.8247	2.07857	1.61045	1.10006	1.35526	1.88925	2.95273	2.42099	1.06105	1.2144	1.13772	1.27249	1.2416	1.25704	1.4103	3.53078	2.47054	1.98937	2.13507	2.06222	1.03925	0.889521	0.964383	3.34944	4.08235	3.7159	0.943254	0.833873	0.888563
	sp|P0AAD6|SDAC_ECOLI	sdaC	0.594809	2.000*	1.2974	1.85274		1.85274	3.9021	7.329	5.61555		2.70998	2.70998		1.57691	1.57691	4.21917	3.49796	3.85857													0.950935		0.950935
	sp|P0AAE0|CYCA_ECOLI	cycA	0.632022	0.614557	0.62329	2.92701	3.63068	3.27885	4.3199	8.000*	6.15995	8.13159	8.584	8.3578	4.47712	5.003	4.74006	6.10741	7.03359	6.5705	3.66873	2.84405	3.25639	5.15649	4.84077	4.99863	3.39589	3.40326	3.39957	2.79498	3.10459	2.94979	3.52859	2.99657	3.26258	4.10027	4.45155	4.27591	3.51366	3.15409	3.33387
	sp|P0AAF6|ARTP_ECOLI	artP	0.82083	0.749176	0.785003	4.000*	4.000*	4	6.43789	5.94489	6.19139		11.8716	11.8716		6.11488	6.11488	11.3811	11.7406	11.5608	4.94015	6.1606	5.55038	10.1148	10.7908	10.4528	5.40711	5.66967	5.53839	4.9227	6.20725	5.56497	6.40068		6.40068	5.56672	6.55565	6.06118	5.02707	4.5081	4.76758
	sp|P0AAG0|DPPD_ECOLI	dppD	2.000*	1.31887	1.65943	3.32601	2.91435	3.12018	6.35421	7.5467	6.95045	12.678	11.275	11.9765	6.54056	6.00072	6.27064	12.5071	14.1422	13.3246	5.77338	6.10255	5.93797	12.4627	12.8157	12.6392	6.06249	6.45336	6.25792	6.75707	7.8573	7.30719	6.73729	5.67409	6.20569	5.89643	7.55291	6.72467	6.21395	6.44242	6.32818
	sp|P0AAG3|GLTL_ECOLI	gltL	0.630096	0.961745	0.795921	2.8467	3.20229	3.0245	6.01204	6.11163	6.06183	11.1486	11.5123	11.3304	5.45755	5.66358	5.56057	10.3108	12.557	11.4339	5.71181	5.9321	5.82195	11.7913	11.3939	11.5926	5.60014	7.20397	6.40206	6.04771	6.05789	6.0528	7.78165	5.87182	6.82674	5.7345	6.77959	6.25705	5.84378	5.28274	5.56326
	sp|P0AAG5|MDLB_ECOLI	mdlB	0.623345	0.766431	0.694888	2.84797		2.84797	4.17451	4.76772	4.47111	10.4049	7.19331	8.7991	5.35412	4.82257	5.08834	9.80694	10.7931	10.3	4.61576	4.56221	4.58898	6.7657	6.64605	6.70587	6.09107	5.91632	6.00369	3.87504	4.06119	3.96811	4.44912	4.22045	4.33478	6.13203	6.74777	6.4399	4.0044	4.60973	4.30707
	sp|P0AAG8|MGLA_ECOLI	mglA	0.688017	0.719911	0.703964	3.32209	3.15254	3.23732	5.53074	5.41316	5.47195	12.1295	10.5745	11.352	5.67671	5.08659	5.38165	16.000*	11.1961	13.598	4.47844	5.65883	5.06864	6.34439	7.82649	7.08544	4.26711	4.74228	4.5047		4.48616	4.48616	7.05118	4.93306	5.99212		4.77642	4.77642	4.74567	4.67665	4.71116
	sp|P0AAH0|PSTB_ECOLI	pstB	0.798391	0.66727	0.732831	2.97854	3.11169	3.04511	5.7451	8.000*	6.87255	9.51593	8.79798	9.15695	5.10984	5.86011	5.48498	11.8111	12.3254	12.0682	4.64606	4.98142	4.81374	8.75928	9.42366	9.09147	4.771	8.000*	6.3855	5.89307	5.10555	5.49931	4.97039	4.58102	4.77571	5.37223	5.18192	5.27708	4.95084	4.4033	4.67707
	sp|P0AAH4|SAPD_ECOLI	sapD	0.678027	0.771967	0.724997	2.94825	2.77972	2.86398	5.37211	5.65996	5.51604	11.2366	11.1413	11.189	5.33812	5.52041	5.42927	10.6785	11.0909	10.8847	5.41109	5.74281	5.57695	10.3756	10.7088	10.5422	5.47946	5.81947	5.64946	5.64684	6.26588	5.95636	5.26072	6.09385	5.67729	5.76385	7.17763	6.47074	4.94007	5.27407	5.10707
	sp|P0AAH8|SAPF_ECOLI	sapF	0.70778	0.556502	0.632141	2.85884	3.07891	2.96887	5.61951	5.93644	5.77798	13.5973	9.46486	11.5311	6.41442	5.63626	6.02534	12.4494	12.5705	12.5099	5.58768	5.47922	5.53345	11.3003	12.8526	12.0764	5.74854	5.97245	5.86049	4.33275	6.19734	5.26505	6.09855	5.87197	5.98526	5.72113	5.91732	5.81923	5.99811	5.56953	5.78382
	sp|P0AAI3|FTSH_ECOLI	ftsH	0.665756	0.903577	0.784666	3.1882	3.03354	3.11087	5.14582	5.87961	5.51272	11.2076	10.4259	10.8168	6.40755	5.88558	6.14657	10.1142	10.3703	10.2423	4.71702	4.33782	4.52742	8.62508	8.2505	8.43779	5.12724	5.0665	5.09687	4.74743	5.01233	4.87988	4.6005	4.91971	4.76011	4.72878	5.06735	4.89807	4.55898	4.36724	4.46311
	sp|P0AAI5|FABF_ECOLI	fabF	0.727565	0.713414	0.720489	3.13577	3.10691	3.12134	6.33585	5.83807	6.08696	11.8184	12.4161	12.1173	6.33725	5.92192	6.12958	12.4376	12.6884	12.563	4.65533	5.13404	4.89469	8.45264	8.21669	8.33466	4.79033	5.08424	4.93728	4.86027	5.43926	5.14977	4.67003	5.06065	4.86534	5.06603	7.82896	6.4475	4.99225	4.79479	4.89352
	sp|P0AAI9|FABD_ECOLI	fabD	1.05877	0.698524	0.878646	2.99758	2.73977	2.86867	6.20174	5.8589	6.03032	11.5867	10.4992	11.0429	5.42707	5.21805	5.32256	11.8456	12.329	12.0873	4.04103	4.54751	4.29427	6.8176	7.73002	7.27381	4.42401	4.94301	4.68351	6.72451	4.86117	5.79284	4.45464	4.72137	4.58801	4.81916	5.94133	5.38025	4.94623	4.53892	4.74257
	sp|P0AAN3|HYPB_ECOLI	hypB	0.539765	0.719495	0.62963	2.36895	2.21398	2.29147	4.13654	4.24061	4.18858	6.73663	6.58822	6.66242	3.65787	3.73196	3.69492	7.61466	6.81809	7.21637	2.697	3.58661	3.1418	3.38668	4.27392	3.8303		3.15154	3.15154	3.38916	3.57756	3.48336	2.69443	2.74322	2.71883	3.6318	4.43469	4.03324	3.08561	3.07201	3.07881
	sp|P0AAN5|YAIA_ECOLI	yaiA	0.583171		0.583171	3.69095		3.69095	3.08351		3.08351		7.60592	7.60592		5.29653	5.29653	8.49838	10.7717	9.63502	4.13104	4.07223	4.10163	9.87203	7.32507	8.59855	5.44005	4.62828	5.03417	4.38789	6.37313	5.38051	5.42149	4.74184	5.08167	6.36929	8.000*	7.18464	4.6019	4.83159	4.71675
	sp|P0AAN9|IRAP_ECOLI	iraP	0.324482	0.963194	0.643838	3.95466	3.12596	3.54031	4.62911	5.29999	4.96455	8.59029	5.91177	7.25103	2.71342	5.32201	4.01772	10.76	9.44622	10.1031	3.90222	2.95611	3.42917	12.1301	4.23295	8.18153	3.05093	4.42894	3.73993	7.11247	5.06325	6.08786	5.03911	3.71683	4.37797	5.6731	8.000*	6.83655	4.19144	4.19771	4.19458
	sp|P0AAP3|FRMR_ECOLI	frmR	0.507148	0.802601	0.654874	2.66435	2.32846	2.49641	5.36463	5.67023	5.51743	9.59341	7.01044	8.30193	3.30908	6.03614	4.67261	8.9397	8.19949	8.5696	3.90053	4.41679	4.15866		7.58655	7.58655	5.54178	5.0388	5.29029	8.000*		8	5.08771	4.89705	4.99238	6.80071	6.26146	6.53108	3.8318	4.01173	3.92176
	sp|P0AAQ2|YAJD_ECOLI	yajD	0.539487	0.52495	0.532219	0.764348	1.17123	0.967789		1.73043	1.73043		2.42359	2.42359		1.17971	1.17971	2.40941	3.78131	3.09536		1.97427	1.97427		1.53809	1.53809	1.77791	1.63923	1.70857	2.3978	3.08198	2.73989	1.48183	1.52504	1.50344	4.99259	3.29852	4.14555	2.13468	1.13195	1.63331
	sp|P0AAR3|YBAK_ECOLI	ybaK	0.551624	2.000*	1.27581	3.02066	2.99563	3.00814	3.87935	5.99141	4.93538	7.67785	12.9494	10.3136	4.46286	4.86632	4.66459	9.40716	9.67094	9.53905	3.94863	4.12641	4.03752	8.39823	7.50521	7.95172	4.52409	4.65754	4.59082	5.99439	6.43484	6.21462	5.13755	5.1251	5.13133	5.61838	7.31526	6.46682	5.83317	5.01145	5.42231
	sp|P0AAS0|YLAC_ECOLI	ylaC	0.332598	0.205254	0.268926	0.524234	0.492682	0.508458		0.836129	0.836129					0.48857	0.48857	0.553684		0.553684	2.00727		2.00727
	sp|P0AAS7|YBCJ_ECOLI	ybcJ	0.655358	1.24856	0.95196	1.98299	2.81801	2.4005	4.64355	3.36335	4.00345	4.76505	4.14612	4.45558	2.15242	1.78423	1.96832	3.56739	3.58418	3.57578	2.66612	2.74617	2.70615	3.78992	3.57421	3.68206	3.19053	3.59897	3.39475	3.35081	5.00413	4.17747	2.29514	3.13836	2.71675	4.34352	3.82912	4.08632	2.4074	2.19627	2.30184
	sp|P0AAT2|YBDF_ECOLI	ybdF	0.648864	0.900362	0.774613	3.84472	2.85204	3.34838	5.24189	5.09235	5.16712	11.3735	11.0034	11.1884	3.9771	5.46094	4.71902	10.3192	10.9671	10.6432	4.45342	5.09805	4.77573	11.617	8.59942	10.1082		6.22521	6.22521	6.6941	7.11031	6.90221	6.32582	5.61952	5.97267	5.29645	5.78959	5.54302	5.78491	4.77852	5.28171
	sp|P0AAT4|YBDG_ECOLI	ybdG	0.528883	0.602405	0.565644	3.94984	3.09807	3.52395	5.9589	6.27292	6.11591	14.0544	13.7832	13.9188	5.4208	6.26247	5.84163	14.5844	12.8247	13.7045	5.89399	6.55068	6.22233	10.8595	13.1497	12.0046	6.55705	6.16296	6.36	5.7044	7.6715	6.68795	6.28097	6.26642	6.2737	6.18689	6.78917	6.48803	6.34566	6.31486	6.33026
	sp|P0AAT6|IOJAP_ECOLI	rsfS	0.715866	2.000*	1.35793	3.01043	2.18146	2.59594	3.5759		3.5759		16.000*	16		2.20458	2.20458	4.01322		4.01322		2.72017	2.72017	3.63363	3.38999	3.51181	2.45156	4.81087	3.63121	6.08814	4.903	5.49557	2.16464	2.25378	2.20921	5.44037	7.1247	6.28254	2.78331	2.52029	2.6518
	sp|P0AAT9|YBEL_ECOLI	ybeL	0.861989	2.000*	1.43099	3.04712	2.56582	2.80647	4.62386	4.64018	4.63202	8.61779	7.95554	8.28667	4.92978	6.96391	5.94685	10.586	11.2693	10.9276	3.443	4.29712	3.87006	12.9375	8.55862	10.7481	4.58967	4.65067	4.62017	5.33965	5.38759	5.36362	5.01002	4.46771	4.73887	5.25294	6.65769	5.95531	4.39398	3.71358	4.05378
	sp|P0AAU2|YBFA_ECOLI	ybfA	0.23465		0.23465								3.90262	3.90262		0.733386	0.733386	2.23451	4.46379	3.34915		2.32948	2.32948		3.84525	3.84525				8.000*	3.9678	5.9839				2.11696	2.97796	2.54746	1.27735	1.48347	1.38041
	sp|P0AAV4|YBGJ_ECOLI	ybgJ	0.632882	0.486247	0.559564	3.32191	3.70222	3.51206	6.18104	6.33009	6.25556	11.561	10.9469	11.254	6.39537	5.6764	6.03589	16.000*	11.3642	13.6821	4.71857	6.09191	5.40524	10.998	11.5554	11.2767	5.37753	5.50035	5.43894	6.75143	7.65228	7.20185	5.17406	6.29195	5.733	5.31573	5.64419	5.47996	5.00192	4.94293	4.97242
	sp|P0AAW1|YBHP_ECOLI	ybhP	0.722475	0.796725	0.7596	2.38574	2.9651	2.67542	5.31638	4.59644	4.95641	8.70473	13.0062	10.8555	5.33028	4.99289	5.16158	11.8813	11.1426	11.512	5.50739	4.70251	5.10495	14.3514	13.3993	13.8753	5.90199	6.50534	6.20366	5.69387	6.00025	5.84706	8.000*	5.95602	6.97801	6.33327	6.01175	6.17251	5.90302	5.24403	5.57353
	sp|P0AAX3|YBIJ_ECOLI	ybiJ	0.726785		0.726785																																		0.345784		0.345784
	sp|P0AAX8|YBIS_ECOLI	ldtB	1.09471	0.50116	0.797934	2.84304	2.9598	2.90142	5.83425	5.67979	5.75702	11.8481	11.2852	11.5666	5.57951	5.63257	5.60604	12.9644	11.6408	12.3026	5.53486	6.43472	5.98479	12.7262	14.5901	13.6582	5.54498	5.92767	5.73632	5.92274	6.38163	6.15219	6.28616	6.15938	6.22277	5.68529	7.93762	6.81145	6.89391	5.83627	6.36509
	sp|P0AAY6|YBJN_ECOLI	ybjN	0.414346	0.60537	0.509858	0.63399	4.000*	2.317					1.21216	1.21216								0.868465	0.868465							4.38561		4.38561	2.69984		2.69984	1.03293	4.23738	2.63515	2.71553	0.758602	1.73706
	sp|P0AAZ4|RARA_ECOLI	rarA	0.805207	0.798621	0.801914	2.92258	3.12578	3.02418	5.60263	5.18645	5.39454	8.79726	9.94346	9.37036	5.01033	5.12634	5.06834	9.96781	9.94086	9.95434	3.74727	3.88715	3.81721	5.27168	4.95001	5.11085	4.21891	4.90857	4.56374	4.58183	4.54174	4.56179	5.95147	3.87112	4.91129	5.43865	5.86986	5.65425	3.54674	3.75245	3.6496
	sp|P0AAZ7|YCAR_ECOLI	ycaR	0.277223	0.704652	0.490938	1.56284	1.7086	1.63572	4.8139	4.65077	4.73234	9.92647	7.84167	8.88407	3.50761	3.88048	3.69405	7.37185	8.36006	7.86596	3.12803	2.96776	3.04789	6.78362	5.80822	6.29592	5.71637	5.93347	5.82492	4.22408	4.16391	4.194	8.000*	3.8619	5.93095	8.000*	8.000*	8	5.51153	3.78427	4.6479
	sp|P0AB01|ELYC_ECOLI	elyC	0.606428	0.840702	0.723565	3.01995	3.54691	3.28343	5.19761	5.59857	5.39809	7.04563	13.9538	10.4997	6.87766	6.87425	6.87595	12.6516	8.57081	10.6112	6.26847	5.91042	6.08944	16.000*	11.7912	13.8956	6.24038	5.91358	6.07698	5.94163	5.80499	5.87331	7.32549	8.000*	7.66275	6.45781	5.84845	6.15313	5.31182	6.12993	5.72087
	sp|P0AB12|YCCF_ECOLI	yccF	0.70854	0.622015	0.665278	3.09566	2.68644	2.89105	6.27077	6.39629	6.33353	13.2351	11.7776	12.5063	5.80008	6.16143	5.98075	11.8941	12.0676	11.9809	7.60959	5.83112	6.72036	9.96098	14.5548	12.2579	5.79076	6.80478	6.29777	6.12367	5.74053	5.9321	5.86723	5.96508	5.91616	6.81314	5.88073	6.34693	6.31982	5.87828	6.09905
	sp|P0AB14|YCCJ_ECOLI	yccJ	0.64093	0.624027	0.632478	2.64347	2.45953	2.5515	3.73312	4.55737	4.14525	6.40442	4.9638	5.68411	3.29434	2.74786	3.0211	5.30728	5.55574	5.43151	2.42334	2.34697	2.38515	4.60554	3.09781	3.85167	4.27038	8.000*	6.13519	3.98331	2.91981	3.45156	2.62519		2.62519	5.2445	5.82504	5.53477	2.36259	2.54991	2.45625
	sp|P0AB18|TUSE_ECOLI	tusE	1.10928	0.785765	0.947523	2.96734	2.71787	2.8426	5.02169	5.6863	5.35399	10.7909	14.8272	12.809	4.72478	4.73471	4.72975	10.229	10.1545	10.1918	3.17808	3.80303	3.49055	7.13767	6.50458	6.82113	3.67257	3.96961	3.82109	6.88209	5.13553	6.00881	4.16801	3.99624	4.08212	4.6444	4.55524	4.59982	4.13101	4.02325	4.07713
	sp|P0AB24|EFEO_ECOLI	efeO	0.701628	0.929559	0.815594	2.95389	2.98062	2.96725	6.76376	5.7391	6.25143	12.1484	13.4629	12.8056	5.25691	4.76293	5.00992	10.2289	14.2188	12.2238	5.89628	5.56122	5.72875	10.4942	10.1759	10.3351	4.42291	4.57246	4.49769	5.87928	5.79284	5.83606	7.42945	5.43455	6.432	5.08191	3.68976	4.38583	3.52979	5.6261	4.57794
	sp|P0AB26|YCEB_ECOLI	yceB	0.715362	0.628758	0.67206	3.29699	3.80354	3.55027	5.06818	5.67833	5.37326	12.9081	10.8226	11.8653	6.18759	5.82773	6.00766	12.3888	12.3216	12.3552	5.5091	5.9955	5.7523	13.0941	13.7005	13.3973	5.98589	8.000*	6.99294	6.98846	6.45777	6.72311	7.21865	6.03667	6.62766	6.11339	8.000*	7.0567	6.48743	6.26893	6.37818
	sp|P0AB28|YCED_ECOLI	yceD	0.702099	0.787146	0.744622	2.06293	1.79638	1.92966	4.40122	4.56739	4.48431	7.49996	6.7408	7.12038	4.10949	4.52756	4.31853	8.53959	8.74267	8.64113	3.43546	3.88673	3.66109	5.40633	5.04348	5.2249	4.17125	5.99373	5.08249	3.41177	3.75502	3.58339	3.42096	3.56256	3.49176	4.56976	6.85559	5.71268	3.76566	2.65756	3.21161
	sp|P0AB35|YCFJ_ECOLI	ycfJ	0.0685942		0.0685942		0.833985	0.833985								0.415645	0.415645		1.21126	1.21126		0.945151	0.945151				0.715506		0.715506							0.67782	0.874894	0.776357		0.622512	0.622512
	sp|P0AB38|LPOB_ECOLI	lpoB	0.692937	0.64259	0.667764	3.31534	3.4494	3.38237	6.51035	5.86084	6.1856	11.553	10.2692	10.9111	6.10913	5.76961	5.93937	12.5715	10.8071	11.6893	6.08888	6.11588	6.10238	12.5581	11.9838	12.271	5.41897	5.97189	5.69543	6.75139	6.1048	6.42809	6.74929	6.42195	6.58562	5.04093	5.40589	5.22341	6.45085	6.53899	6.49492
	sp|P0AB43|YCGL_ECOLI	ycgL	0.616847	2.000*	1.30842	2.60538	2.81328	2.70933	4.38682	4.7926	4.58971	8.42274	7.97447	8.19861	4.43221	4.52774	4.47998	8.69307	8.71108	8.70208		3.49606	3.49606	5.55016	5.89399	5.72208	3.84365	4.71471	4.27918	4.339	5.21851	4.77876	3.32365	3.79359	3.55862	5.0964	4.78086	4.93863	4.2707	3.49558	3.88314
	sp|P0AB46|YMGD_ECOLI	ymgD	0.462341	0.623843	0.543092		2.76773	2.76773	4.54929	4.83485	4.69207	6.8359	6.70406	6.76998	3.65253	5.15708	4.4048	8.64051	9.26209	8.9513		4.92736	4.92736	11.9833	8.29567	10.1395		3.99604	3.99604				6.2831		6.2831	3.22562	2.77192	2.99877	5.04614	4.27055	4.65835
	sp|P0AB52|YCHN_ECOLI	ychN	0.790862	0.848582	0.819722	2.81943	2.46306	2.64124	7.20556	5.58727	6.39642	12.5124	13.8325	13.1724		5.42885	5.42885	13.7565	11.3275	12.542	5.68323	5.41978	5.55151	10.7897	9.46168	10.1257	5.12457	5.51574	5.32015	5.55372	6.36132	5.95752	3.77405	6.10945	4.94175	5.22798	6.23471	5.73135	4.87514	4.75309	4.81411
	sp|P0AB55|YCII_ECOLI	yciI	0.607688	0.470692	0.53919	4.000*	2.76246	3.38123	4.62046	5.30957	4.96501		9.37062	9.37062		6.00346	6.00346	11.211	16.000*	13.6055	8.000*	4.50184	6.25092	6.41803	7.62877	7.0234	4.76315	4.73804	4.75059	5.39466	4.81322	5.10394	4.41519	4.59918	4.50718	4.94693	5.14452	5.04572	6.07569	4.61087	5.34328
	sp|P0AB58|LAPB_ECOLI	lapB	0.711493	1.99071	1.3511	3.13246	3.06648	3.09947	5.96151	5.85864	5.91008	12.9261	11.531	12.2286	5.94801	5.31262	5.63031	12.9059	12.0574	12.4817	6.08193	6.11971	6.10082	15.6759	14.7257	15.2008	6.33556	8.000*	7.16778	6.50085	6.36728	6.43406	6.07587	6.6044	6.34014	5.75017	6.05603	5.9031	6.03151	6.04699	6.03925
	sp|P0AB61|YCIN_ECOLI	yciN	0.441778		0.441778	2.64167		2.64167	5.10261	4.6706	4.8866	6.87042	12.3751	9.62276		6.02446	6.02446	11.1031	16.000*	13.5515	2.45977	2.54867	2.50422		4.71883	4.71883		3.5864	3.5864	3.55046	3.75268	3.65157	3.14687	3.09627	3.12157	5.04776	5.43535	5.24155	3.07065	2.74974	2.9102
	sp|P0AB65|ACYP_ECOLI	yccX	0.741435	0.90286	0.822148	3.54676	3.21663	3.3817	6.01445	5.90207	5.95826		8.66475	8.66475				13.8422	16.000*	14.9211	5.20256	5.44294	5.32275	8.48007	11.0682	9.77415	5.75384	5.88496	5.8194	5.80353	5.96982	5.88668	5.39524	5.79424	5.59474	6.27294	5.86822	6.07058	6.52709	5.26479	5.89594
	sp|P0AB67|PNTB_ECOLI	pntB	0.71221	1.10933	0.910771	3.14596	3.56724	3.3566	4.96822	7.19616	6.08219	15.4407	14.1483	14.7945	6.21366	6.78668	6.50017	10.7551	12.355	11.555	6.70331	5.34038	6.02185	11.572	11.7708	11.6714	6.72896	6.75589	6.74242	5.72595	5.41624	5.57109	7.61537	5.81592	6.71565	6.93255	6.15984	6.54619	5.77872	6.32208	6.0504
	sp|P0AB71|ALF_ECOLI	fbaA	0.732323	0.689618	0.710971	3.25911	3.12234	3.19072	5.41289	5.93645	5.67467	9.95229	8.9737	9.463	5.97784	5.70004	5.83894	12.1268	12.2564	12.1916	4.54519	5.20447	4.87483	8.29422	8.50608	8.40015	4.65668	5.63221	5.14445	4.89886	5.24492	5.07189	5.16179	4.95001	5.0559	5.28378	5.56021	5.422	4.50535	4.95565	4.7305
	sp|P0AB77|KBL_ECOLI	kbl	1.60871	0.642144	1.12543	3.8843	3.04489	3.4646	5.79633	5.5206	5.65846	16.000*	10.402	13.201	6.22806	5.82224	6.02515	11.0858	11.1281	11.1069	4.72349	4.36861	4.54605	6.48629	7.19287	6.83958	4.47397	4.70026	4.58712	4.2491	4.87606	4.56258	4.37746	5.18224	4.77985	4.83513	6.48627	5.6607	4.32887	4.44474	4.38681
	sp|P0AB80|ILVE_ECOLI	ilvE	0.781011	0.841791	0.811401	3.3079	3.1818	3.24485	5.58287	5.68419	5.63353	10.957	10.7691	10.8631	5.84013	5.46457	5.65235	10.2623	11.6115	10.9369	3.5834	3.40459	3.49399	5.31789	5.41132	5.3646	3.32413	5.18177	4.25295	5.69727	4.17616	4.93671	3.43717	3.52181	3.47949	4.67616	4.7227	4.69943	3.82152	3.67872	3.75012
	sp|P0AB83|END3_ECOLI	nth	0.696505	1.11654	0.906521	3.29096	3.15874	3.22485	5.52207	5.63198	5.57703	11.0766	10.3539	10.7152	6.26322	5.49067	5.87695	11.4964	10.2833	10.8898	5.72847	5.85825	5.79336	11.9863	11.9222	11.9543	5.37651	5.95432	5.66541	8.000*	6.15946	7.07973	5.6439	6.15314	5.89852	5.12608	6.05087	5.58847	5.63804	5.58318	5.61061
	sp|P0AB85|APBE_ECOLI	apbE	0.913578	0.776291	0.844935	2.75076	3.05372	2.90224	6.35423	7.54796	6.95109	11.4001	12.4408	11.9204	7.0834	5.51069	6.29704	13.5778	13.3165	13.4471	6.15503	6.42123	6.28813	13.5744	10.9736	12.274	6.53845	6.5215	6.52998	6.66747	7.13635	6.90191	5.34093	6.26916	5.80504	6.25123	6.42204	6.33663	6.15194	5.77882	5.96538
	sp|P0AB89|PUR8_ECOLI	purB	0.740438	0.799461	0.76995	3.07808	2.93478	3.00643	5.3273	5.77435	5.55083	11.1387	9.92485	10.5318	6.21165	5.36141	5.78653	12.2776	12.2305	12.2541	4.59494	4.68314	4.63904	8.68931	8.45688	8.57309	4.79741	5.67995	5.23868	4.82728	5.395	5.11114	5.56016	4.79364	5.1769	4.47942	5.06261	4.77101	4.71488	4.54699	4.63093
	sp|P0AB91|AROG_ECOLI	aroG	1.06579	0.728699	0.897242	3.3815	2.98298	3.18224	5.91921	5.69704	5.80813	10.5004	10.1439	10.3221	5.43757	5.38205	5.40981	10.5467	10.1212	10.334	2.98961	3.05808	3.02385	3.8367	4.12197	3.97933	2.88111	2.95038	2.91574	4.06869	3.16137	3.61503	2.80645	2.71054	2.7585	3.33874	3.95236	3.64555	3.11932	2.89471	3.00701
	sp|P0AB96|ARSC_ECOLI	arsC	0.390297		0.390297				6.39902	5.8733	6.13616	9.76899	7.82036	8.79468		5.08857	5.08857	9.61613	9.6446	9.63036	4.24572	2.5777	3.41171		6.09606	6.09606		5.24182	5.24182							7.25826	6.12325	6.69076		3.72022	3.72022
	sp|P0AB98|ATP6_ECOLI	atpB	0.654102	0.5845	0.619301	3.01094	3.07116	3.04105	5.33656	5.29907	5.31782	12.67	11.6621	12.166	5.48143	5.40972	5.44557	11.109	12.9795	12.0443	5.99123		5.99123	11.2665	12.1429	11.7047	5.67991	6.32905	6.00448	5.8333	6.10507	5.96918	6.67313	6.18104	6.42709	6.36261	6.35679	6.3597	5.85448	6.97067	6.41257
	sp|P0ABA0|ATPF_ECOLI	atpF	0.753214	0.749692	0.751453	3.17576	3.15652	3.16614	6.10435	6.6469	6.37562	12.97	11.8036	12.3868	5.229	5.93287	5.58094	13.9989	12.6243	13.3116	5.6974	6.26144	5.97942	14.9785	12.2716	13.6251	5.46302	6.10907	5.78605	5.37713	5.92895	5.65304	6.72347	5.82208	6.27277	6.32752	6.15335	6.24044	6.00473	5.48252	5.74363
	sp|P0ABA4|ATPD_ECOLI	atpH	0.725569	1.00502	0.865293	3.0628	3.20094	3.13187	6.08506	6.30205	6.19356	12.6337	12.3056	12.4697	5.73221	5.87862	5.80542	12.7245	12.641	12.6827	5.50533	5.79454	5.64993	9.81496	11.6564	10.7357	5.61169	7.85714	6.73442	5.42348	5.98356	5.70352	5.35542	5.60897	5.48219	6.55315	6.7957	6.67442	5.43988	5.41055	5.42521
	sp|P0ABA6|ATPG_ECOLI	atpG	0.719026	0.946174	0.8326	3.08254	2.93623	3.00938	6.21633	6.6659	6.44112	12.4725	12.4278	12.4502	6.00532	5.5581	5.78171	14.551	13.4011	13.976	5.55791	5.63572	5.59682	9.88126	10.3285	10.1049	5.4093	6.26267	5.83599	5.8585	5.83725	5.84788	5.47609	4.47306	4.97457	5.45931	6.42153	5.94042	5.64374	5.22903	5.43639
	sp|P0ABB0|ATPA_ECOLI	atpA	0.837495	0.755502	0.796498	3.28391	3.1768	3.23035	6.37593	6.75	6.56297	11.2341	12.0432	11.6387	6.22252	6.25629	6.2394	13.7728	12.9027	13.3377	5.82584	6.07472	5.95028	11.1486	11.3599	11.2543	6.0747	7.52748	6.80109	5.63266	5.62209	5.62737	6.27727	6.15241	6.21484	6.01364	6.806	6.40982	5.89676	5.57948	5.73812
	sp|P0ABB4|ATPB_ECOLI	atpD	0.801798	0.839463	0.820631	3.47037	3.49902	3.48469	6.52744	6.38745	6.45744	12.3804	12.4677	12.4241	6.18905	6.45833	6.32369	13.2487	13.3141	13.2814	5.67865	6.06631	5.87248	12.1151	12.5589	12.337	6.24646	7.03341	6.63994	6.12709	6.48737	6.30723	7.50382	6.56389	7.03385	6.39531	7.48351	6.93941	5.70575	5.64165	5.6737
	sp|P0ABB8|ATMA_ECOLI	mgtA	0.794994	0.851703	0.823349	2.31476	4.000*	3.15738	6.62378	7.19077	6.90727	15.2423	14.2594	14.7509	6.49969	6.9263	6.713	16.000*	13.2751	14.6375	6.33563	7.11128	6.72346	13.4462	15.2603	14.3532	7.16387	6.19805	6.68096	8.000*	7.97691	7.98845	6.06293	6.80821	6.43557		6.31268	6.31268	5.55635	6.2207	5.88852
	sp|P0ABC3|HFLC_ECOLI	hflC	0.720351	0.696079	0.708215	3.01528	3.16005	3.08766	6.16373	5.96552	6.06462	12.2837	11.1007	11.6922	6.45716	5.54155	5.99935	14.4585	13.0897	13.7741	6.68705	6.61826	6.65266	13.2565	12.1632	12.7099	5.94351	6.19612	6.06981	6.3707	6.32338	6.34704	6.33989	6.37421	6.35705	5.69242	7.32515	6.50878	5.49045	5.95428	5.72237
	sp|P0ABC7|HFLK_ECOLI	hflK	0.857575	0.732774	0.795174	3.06899	2.92079	2.99489	5.92447	6.77464	6.34955	13.7884	12.379	13.0837	6.28042	5.83612	6.05827	13.921	14.0312	13.9761	6.05694	6.98101	6.51898	14.178	13.3944	13.7862	6.11871	8.000*	7.05935	6.3883	6.72048	6.55439	6.87435	6.54202	6.70819	6.47198	7.53634	7.00416	6.72836	6.03616	6.38226
	sp|P0ABC9|BETT_ECOLI	betT	0.73976	0.851166	0.795463	3.10798	4.000*	3.55399	5.55823		5.55823	13.0145	10.2208	11.6176	5.30077	7.13261	6.21669	14.0298	12.1612	13.0955	6.16905		6.16905	9.96674		9.96674	7.39443	7.44245	7.41844	8.000*		8	6.66384	4.83708	5.75046	5.99545	6.33962	6.16754	5.009	5.21341	5.1112
	sp|P0ABD3|BFR_ECOLI	bfr	0.660762	0.625615	0.643189	4.000*	3.78199	3.89099	5.69225	7.77626	6.73426	10.2116	12.494	11.3528	5.3458	6.50246	5.92413	13.7464	12.6124	13.1794	5.36639	5.78181	5.5741	12.0302	14.9661	13.4981	5.5699	6.39625	5.98308	6.46614	6.86567	6.6659	7.70852	5.94458	6.82655	8.000*	6.35639	7.17819	6.65863	5.68471	6.17167
	sp|P0ABD5|ACCA_ECOLI	accA	0.776954	0.698082	0.737518	3.73549	3.51768	3.62658	7.82356	7.69796	7.76076	13.2035	11.8482	12.5258	6.46089	6.07511	6.268	15.1618	12.5407	13.8513	5.92975	6.7444	6.33707	9.64037	13.125	11.3827	6.85616	8.000*	7.42808	7.44369	6.91386	7.17877	7.22103	6.21304	6.71704	6.62001	5.63456	6.12728	5.55627	5.49487	5.52557
	sp|P0ABD8|BCCP_ECOLI	accB	0.97831	0.75545	0.86688	2.15423	2.60312	2.37868	5.04202	5.98644	5.51423	10.1344	5.4396	7.78702	4.2166	5.23988	4.72824	6.32329	10.8128	8.56805	5.47526	4.75997	5.11761	13.6794	4.80532	9.24235	3.25564	6.74625	5.00094	5.51151	4.49391	5.00271	5.07327	6.16592	5.6196	7.10308	6.50785	6.80547	5.79661	4.61382	5.20522
	sp|P0ABF1|PCNB_ECOLI	pcnB	0.804546	0.672597	0.738571	2.3111	2.33738	2.32424	4.45217	4.2824	4.36729	6.87399	6.28783	6.58091	4.32338	3.51503	3.9192	7.05906	7.4252	7.24213	3.77968	3.89165	3.83566	6.40833	5.98134	6.19483	5.38529	6.38742	5.88636	3.71079	3.74563	3.72821	3.54386	3.78614	3.665	5.5142	6.58822	6.05121	3.31975	3.57346	3.44661
	sp|P0ABF4|EUTM_ECOLI	eutM	0.667028	0.57297	0.619999	3.0852	2.09821	2.59171	5.53956	6.12236	5.83096	12.5106	10.4402	11.4754	5.23857	5.32592	5.28224	11.2485	12.8743	12.0614	4.58359	5.01068	4.79714	7.07796	7.88692	7.48244		7.76687	7.76687	4.3913	5.25316	4.82223	3.98581	4.48971	4.23776	3.86656	4.82763	4.3471	4.82052	5.136	4.97826
	sp|P0ABF6|CDD_ECOLI	cdd	2.000*	0.804269	1.40213	4.000*	3.03437	3.51718	5.81078	6.36911	6.08995	11.2676	10.168	10.7178	5.91728	5.83437	5.87582	11.4086	11.9073	11.658	4.98129	5.09042	5.03585	8.67927	8.56838	8.62382	5.5486	5.64934	5.59897	6.83422	5.73335	6.28379	6.80831	5.18344	5.99588	5.03017	5.52252	5.27635	4.76532	5.02043	4.89287
	sp|P0ABF8|PGSA_ECOLI	pgsA	0.3868	0.590143	0.488472	3.16882	3.03224	3.10053	5.27882	6.00387	5.64134		15.414	15.414	5.66393	7.83305	6.74849	13.0267	11.1467	12.0867				6.15556	13.0927	9.62411	6.46623	6.48503	6.47563		5.75561	5.75561	8.000*	7.13808	7.56904	7.81534		7.81534	5.89818		5.89818
	sp|P0ABG4|FTSW_ECOLI	ftsW	0.607547	0.611612	0.609579	2.26559	2.55627	2.41093					3.19806	3.19806		2.93468	2.93468	4.99724		4.99724							3.31748	2.61422	2.96585	3.64336		3.64336		3.00681	3.00681		4.48765	4.48765	2.23778	3.27783	2.75781
	sp|P0ABG7|RODA_ECOLI	mrdB	0.663385	0.713049	0.688217	3.33829	4.000*	3.66915	5.69621	6.17479	5.9355	16.000*	13.2273	14.6137	5.84132	6.13543	5.98838	12.2018	11.6369	11.9193	6.36941	6.57359	6.4715	10.6861	12.387	11.5366	6.48507	6.00159	6.24333	5.93085	5.25676	5.59381	5.66835	5.79948	5.73391	6.90875	5.72204	6.3154	5.57402	6.40418	5.9891
	sp|P0ABH0|FTSA_ECOLI	ftsA	1.06791	0.711555	0.889732	2.95787	3.1317	3.04479	5.70473	5.77062	5.73768	10.4159	9.67858	10.0472	5.85368	5.88259	5.86814	11.6012	10.9995	11.3003	5.29391	5.66769	5.4808	10.3363	11.3453	10.8408	6.0425	6.76825	6.40538	6.41423	5.70847	6.06135	6.52291	6.1463	6.33461	5.91315	6.14014	6.02664	5.33124	5.51142	5.42133
	sp|P0ABH7|CISY_ECOLI	gltA	0.818632	1.02862	0.923626	3.29226	3.07574	3.184	5.39987	5.0754	5.23763	11.0238	8.60922	9.81649	5.37353	5.76	5.56676	10.284	10.7738	10.5289	2.90037	2.98971	2.94504	4.95823	4.14614	4.55218	2.95707	3.13009	3.04358	3.14951	3.64192	3.39571	2.94869	2.93463	2.94166	3.57452	4.63395	4.10424	2.83328	3.32039	3.07683
	sp|P0ABH9|CLPA_ECOLI	clpA	0.532549	0.496497	0.514523	0.800689	0.798133	0.799411	0.941696	0.997401	0.969548	1.34427	0.941729	1.143	0.936248	0.653066	0.794657	1.01144	2.10804	1.55974	1.1597	0.901632	1.03067	1.04348	1.04886	1.04617	5.90162	6.68315	6.29238	0.938678	1.03551	0.987094	1.03067	0.722393	0.876533	6.30671	6.92028	6.6135	0.833887	0.812472	0.823179
	sp|P0ABI4|CORA_ECOLI	corA	0.683346	0.617966	0.650656	3.24811	2.75916	3.00364	6.09492	6.19524	6.14508	11.8778	11.6743	11.776	5.492	5.74618	5.61909	12.4502	12.7822	12.6162	5.58627	6.56253	6.0744	10.3271	13.1049	11.716	6.27343	6.3362	6.30482	8.000*	6.91484	7.45742	5.58073	6.40539	5.99306	5.93754	6.04186	5.9897	6.28815	6.50836	6.39825
	sp|P0ABI8|CYOB_ECOLI	cyoB	0.616928	0.700425	0.658676	3.41786	4.000*	3.70893	5.16866	6.54773	5.8582	14.6711	14.2611	14.4661	5.94524	6.13528	6.04026	12.9666	16.000*	14.4833	6.1878	5.49487	5.84133	12.3456	11.3676	11.8566	6.93544	8.000*	7.46772	6.07075	5.96995	6.02035	7.35671	6.42177	6.88924	6.89637	6.18601	6.54119	6.0708	7.00584	6.53832
	sp|P0ABJ1|CYOA_ECOLI	cyoA	0.634895	0.691095	0.662995	4.000*	3.18133	3.59066	6.43433	7.58012	7.00722	16.000*	12.155	14.0775	5.78258	5.91904	5.85081	11.9098	12.0445	11.9771	5.90498	6.31972	6.11235	16.000*	12.2469	14.1234	7.02884	8.000*	7.51442	6.17569	5.9449	6.0603	6.04382	6.82264	6.43323	4.97691	6.637	5.80695	5.32137	5.94083	5.6311
	sp|P0ABJ9|CYDA_ECOLI	cydA	0.612047	1.24627	0.929156	3.17048	3.92972	3.5501	5.92649	6.20776	6.06712	14.3481	12.352	13.35	6.42946	6.61725	6.52336	11.8211	13.0169	12.419	6.54375	6.04066	6.29221	13.1742	11.671	12.4226	7.15128	6.25103	6.70116	6.79763	6.04146	6.41954	5.95304	6.32871	6.14088	6.82992	6.18929	6.5096	6.1577	6.2476	6.20265
	sp|P0ABK5|CYSK_ECOLI	cysK	0.771773	0.704051	0.737912	3.58346	3.32392	3.45369	5.60647	6.60074	6.10361	13.3245	10.2864	11.8054	5.95861	5.48491	5.72176	13.8922	12.2279	13.06	4.42983	4.93705	4.68344	8.00853	8.42674	8.21764	4.86482	5.41931	5.14206	4.81299	5.24567	5.02933	4.79714	4.93285	4.865	5.33272	5.29104	5.31188	4.68694	4.38192	4.53443
	sp|P0ABK9|NRFA_ECOLI	nrfA	0.615104		0.615104							16.000*		16										11.1004	9.94002	10.5202		5.86956	5.86956								3.83506	3.83506
	sp|P0ABM9|CCMH_ECOLI	ccmH	0.850149	0.832148	0.841148	3.36127	3.15135	3.25631	5.38552	8.000*	6.69276	9.43978	9.46267	9.45123	3.49552	4.33274	3.91413	7.46731	5.69728	6.5823	3.94514	3.64917	3.79715	5.95502	6.00335	5.97918	3.85349	8.000*	5.92674	8.000*	4.0003	6.00015	3.85229	3.14337	3.49783	4.14193	3.55354	3.84773	3.28235	3.36328	3.32282
	sp|P0ABN1|KDGL_ECOLI	dgkA	0.754117	2.000*	1.37706	3.20998	3.27372	3.24185	6.30245	6.12763	6.21504	15.1793	11.4401	13.3097	5.68911	5.38608	5.5376	11.5311	11.0873	11.3092	6.16654	5.68561	5.92607	15.9252	11.4648	13.695	5.71984	7.68029	6.70006	5.68878	6.37821	6.0335	5.08765	6.49199	5.78982	6.65113	6.51434	6.58273	5.49106	6.77321	6.13213
	sp|P0ABN5|DCUA_ECOLI	dcuA	0.751072		0.751072		4.000*	4		6.25136	6.25136	16.000*	10.6009	13.3005	7.18127	6.41325	6.79726	13.072	11.817	12.4445				16.000*	9.5205	12.7602	6.57805	6.17522	6.37664				6.33142	8.000*	7.16571		5.70511	5.70511	5.95108	5.91458	5.93283
	sp|P0ABP8|DEOD_ECOLI	deoD	0.742949	0.730874	0.736911	3.31446	2.96147	3.13796	6.33179	5.65741	5.9946	13.566	11.6122	12.5891	5.91666	5.38553	5.6511	13.3826	12.9031	13.1428	4.13718	4.61919	4.37818	7.05631	7.90541	7.48086	4.34064	5.45191	4.89628	5.20056	5.36745	5.284	4.13023	4.38626	4.25825	4.9823	5.72126	5.35178	4.37636	4.49748	4.43692
	sp|P0ABQ0|COABC_ECOLI	coaBC		0.986476	0.986476	3.21749	3.08221	3.14985	5.44737	5.80797	5.62767	10.1633	14.8651	12.5142	5.99928	6.34043	6.16986	11.6494	11.8651	11.7573	5.13031	4.27819	4.70425	9.37508	8.05773	8.71641	5.71171	6.61658	6.16415	5.00466	5.95331	5.47898	5.09433	5.87027	5.4823	6.68449	5.81614	6.25032	4.81088	4.6989	4.75489
	sp|P0ABQ2|GARR_ECOLI	garR	0.724971	0.511865	0.618418	2.8525	2.94405	2.89827	5.27544	5.66551	5.47048	10.2828	8.82811	9.55543	5.36375	5.25699	5.31037	10.2114	10.4292	10.3203	2.80384	3.45526	3.12955	4.32791	3.93257	4.13024	2.96493	3.07633	3.02063	3.72519	3.40535	3.56527	3.95778	3.04191	3.49985	3.49945	4.21355	3.8565	2.79386	3.00603	2.89994
	sp|P0ABQ4|DYR_ECOLI	folA	0.7246	0.734835	0.729718	4.000*	3.62539	3.81269	5.59286	6.40742	6.00014	12.6044	10.5219	11.5631	5.83676	6.18695	6.01186	12.0335	12.8057	12.4196	4.93209	4.97572	4.9539	9.34041	9.40529	9.37285	4.54212	5.17925	4.86068	5.1864	5.36833	5.27737	5.36464	4.83745	5.10104	4.91477	5.33389	5.12433	8.000*	4.79494	6.39747
	sp|P0ABR1|DINI_ECOLI	dinI	0.241403		0.241403	0.584894	1.28849	0.936691										0.859265		0.859265					0.715132	0.715132				2.24914	1.90104	2.07509	2.28227		2.28227	3.57808	3.61324	3.59566
	sp|P0ABS1|DKSA_ECOLI	dksA	0.568033	0.674632	0.621332	1.77215	1.57849	1.67532	3.47069	3.07392	3.2723	4.73876	5.41091	5.07483	3.24055	4.17055	3.70555	9.49261	8.62999	9.0613	3.23956	4.06727	3.65341	7.07918	6.9753	7.02724	5.41859	7.11036	6.26447	3.64358	4.26222	3.9529	3.91982	3.14918	3.5345	6.35544	5.87447	6.11495	3.14279	3.09355	3.11817
	sp|P0ABS5|DNAG_ECOLI	dnaG	0.69691	0.699765	0.698338	2.51021	2.55091	2.53056	3.91068	4.46488	4.18778	12.3223	9.95956	11.1409	6.16988	5.10709	5.63849	8.36919	12.1091	10.2391	3.94783	4.50909	4.22846	6.61464	6.04546	6.33005	4.32243	8.000*	6.16122	6.90784	4.30496	5.6064	4.2031	4.1339	4.1685	4.41244	5.80197	5.10721	3.77407	3.4624	3.61823
	sp|P0ABT2|DPS_ECOLI	dps	0.602947	0.478689	0.540818	1.67466	1.71935	1.69701	2.80713	2.63403	2.72058	4.48913	4.25586	4.3725	3.081	3.11224	3.09662	6.00595	5.65678	5.83137	2.87527	3.15201	3.01364	4.71499	5.27846	4.99673	5.80605	6.54861	6.17733	2.97215	3.05705	3.0146	3.06406	3.22468	3.14437	6.33885	7.65677	6.99781	3.43629	2.88152	3.1589
	sp|P0ABT5|DUSB_ECOLI	dusB	2.000*	0.685375	1.34269	2.67782	3.0737	2.87576	3.19784	4.14888	3.67336	7.29584	6.19513	6.74548	5.32723	4.9363	5.13176	8.84831	7.65522	8.25177		2.22527	2.22527	3.47306		3.47306	3.27966		3.27966							4.1808	5.12715	4.65397	2.26717	2.15792	2.21255
	sp|P0ABU0|MENB_ECOLI	menB	0.684403	0.689704	0.687054	3.26185	2.53823	2.90004	5.92176	5.17143	5.5466	10.2068	9.08212	9.64447	5.53175	5.62937	5.58056	10.8923	10.8075	10.8499	3.7897	3.96289	3.8763	5.83355	6.30054	6.06705	4.07328	4.02285	4.04806	4.16274	4.78872	4.47573	4.26613	4.03172	4.14892	4.20077	5.2544	4.72759	3.84681	3.76001	3.80341
	sp|P0ABU2|YCHF_ECOLI	ychF	0.758824	0.723414	0.741119	3.73644	3.49142	3.61393	4.57816	4.96947	4.77382	9.47419	8.77668	9.12543	5.40262	4.83354	5.11808	9.41278	9.94041	9.67659	3.37111	3.63119	3.50115	4.92997	5.36922	5.1496	3.29295	4.1849	3.73893	5.19097	4.24837	4.71967	3.82905	3.48687	3.65796	3.82154	4.0193	3.92042	3.77821	3.59399	3.6861
	sp|P0ABU5|ELBB_ECOLI	elbB	1.01374	0.742642	0.878191	4.000*	2.42337	3.21169	7.80345	5.99851	6.90098	11.115	10.4952	10.8051	5.89125	5.45195	5.6716	12.7933	13.979	13.3861	4.41082	5.17386	4.79234	7.6685	7.20686	7.43768	4.29063	4.62916	4.4599	4.75844	5.33768	5.04806	4.41142	5.10727	4.75935	5.41441	5.03715	5.22578	4.56743	4.43968	4.50356
	sp|P0ABU7|EXBB_ECOLI	exbB	2.000*	0.420143	1.21007	1.79876	1.55556	1.67716	1.98625		1.98625		3.22471	3.22471		1.37523	1.37523		3.56398	3.56398							4.78365	7.9666	6.37512							5.99509	6.29533	6.14521	0.857258	2.31007	1.58367
	sp|P0ABU9|TOLQ_ECOLI	tolQ	0.716181	0.725564	0.720872	3.29102	2.97621	3.13361	6.0933	6.06307	6.07818	12.8943	10.9872	11.9408	5.83421	6.028	5.93111	13.2838	12.2133	12.7486	5.62674	5.85114	5.73894	10.4726	12.7658	11.6192	6.31094	6.03672	6.17383	7.72581	5.93016	6.82798	7.77396	6.43449	7.10422	6.49456	5.11457	5.80456	6.03453	6.1063	6.07041
	sp|P0ABV2|EXBD_ECOLI	exbD	0.557151	0.594454	0.575802	1.4588	1.22499	1.3419	0.396062	1.29772	0.846893	2.40906	1.35878	1.88392		1.01205	1.01205		2.15032	2.15032		1.11906	1.11906				2.34589	3.13055	2.73822							2.92657	2.42468	2.67562	0.60996		0.60996
	sp|P0ABV6|TOLR_ECOLI	tolR	1.26377	0.649539	0.956652	3.12525	3.08608	3.10567	5.69288	5.67811	5.68549	12.4328	11.4452	11.939	4.98626	5.91454	5.4504	11.7871	11.8386	11.8129	5.54618	5.91141	5.72879	13.0772	12.0481	12.5626	5.50943	5.32385	5.41664	5.52141	5.87438	5.69789	7.14172	5.74165	6.44168	5.90195	8.000*	6.95098	5.32204	6.16257	5.74231
	sp|P0ABW9|FLGB_ECOLI	flgB	0.151325	0.16983	0.160578	1.32037		1.32037
	sp|P0ABX5|FLGG_ECOLI	flgG	0.411814	0.519773	0.465793	1.3385	1.7157	1.5271	7.65244	2.539	5.09572	5.13842	7.76132	6.44987													8.000*		8							3.05773	6.76043	4.90908
	sp|P0ABX8|FLIL_ECOLI	fliL	0.755278	0.554584	0.654931	1.9959	1.43497	1.71544	2.35346	1.96628	2.15987	3.16296	2.8463	3.00463
	sp|P0ABY2|FLIT_ECOLI	fliT	0.176994	0.136311	0.156653	0.191157		0.191157
	sp|P0ABY7|FLHC_ECOLI	flhC	0.0689233	2.000*	1.03446	0.251956		0.251956		0.520034	0.520034																	4.43561	4.43561								8.000*	8
	sp|P0ABZ1|FLIG_ECOLI	fliG	1.49628	0.576416	1.03635	2.54805	2.07667	2.31236	3.85516	3.71365	3.78441	5.68611	6.01357	5.84984													5.1935		5.1935							4.83075		4.83075
	sp|P0ABZ4|KDSC_ECOLI	kdsC	0.870439	0.765312	0.817875	4.000*	2.52585	3.26293	3.34716	5.30474	4.32595	12.6117	9.74384	11.1778		6.57994	6.57994	13.4273	12.9793	13.2033		4.80848	4.80848	6.81781	8.22147	7.51964	4.89758	5.57318	5.23538	4.60754	5.35907	4.98331	4.75205		4.75205	5.59605	6.47297	6.03451	4.21682	4.51207	4.36445
	sp|P0ABZ6|SURA_ECOLI	surA	0.661063	0.985764	0.823414	2.9019	3.04012	2.97101	6.69869	6.10582	6.40226	12.3248	11.0977	11.7113	5.61673	5.95311	5.78492	12.0368	11.3084	11.6726	5.82585	6.63312	6.22948	13.7658	12.3606	13.0632	5.55706	7.23016	6.39361	6.2913	6.68371	6.48751	6.7698	6.26296	6.51638	5.54892	5.77406	5.66149	5.95404	5.4536	5.70382
	sp|P0AC02|BAMD_ECOLI	bamD	0.754231	0.926936	0.840584	3.19724	3.10628	3.15176	6.04309	6.64817	6.34563	12.1072	12.4803	12.2938	5.64029	5.75204	5.69616	12.3843	12.7242	12.5542	5.75028	6.29909	6.02469	11.64	13.3965	12.5182	5.70515	8.000*	6.85257	8.000*	6.50795	7.25398	6.23769	6.63237	6.43503	5.82957	6.02323	5.9264	6.05881	5.47449	5.76665
	sp|P0AC05|FLIP_ECOLI	fliP	0.711592	0.714739	0.713165	2.76178		2.76178		6.04832	6.04832		9.42398	9.42398
	sp|P0AC13|DHPS_ECOLI	folP	0.756511	2.000*	1.37826	2.89269	2.86969	2.88119	3.87241	5.08372	4.47806	16.000*	9.7877	12.8938	5.73407	5.53378	5.63392	11.0716	11.4779	11.2747	3.82909	4.04257	3.93583	6.41304	6.05505	6.23404	3.71547	3.85374	3.7846	4.02557	4.30017	4.16287	3.72132	6.19646	4.95889	3.75615	4.5377	4.14693	3.81506	3.62472	3.71989
	sp|P0AC16|FOLB_ECOLI	folB	0.674103	0.758293	0.716198	3.51946	3.00032	3.25989	6.28107	5.75492	6.018	10.8906	12.6827	11.7866	6.86194	5.946	6.40397	12.3607	12.4214	12.3911	4.99677	5.79047	5.39362	12.2304	9.10137	10.6659		5.86429	5.86429	4.93916	5.99252	5.46584	5.7076	5.09913	5.40337	5.45837	5.95563	5.707	8.000*	4.95994	6.47997
	sp|P0AC19|FOLX_ECOLI	folX	0.909416	0.858259	0.883837	4.000*	3.5389	3.76945	4.63234	4.91433	4.77334	12.8123	7.23145	10.0219	4.84162	5.47328	5.15745	11.8315	11.2436	11.5375	2.41897	2.75	2.58448	3.99935	3.97782	3.98859	2.23669	3.22298	2.72983	3.44521	3.55899	3.5021	2.63031	2.95305	2.79168	3.69473	4.50323	4.09898	3.03549	2.83112	2.93331
	sp|P0AC23|FOCA_ECOLI	focA	0.65166	2.000*	1.32583		3.66761	3.66761	6.59201	8.000*	7.296	9.5132	16.000*	12.7566	6.42564	6.37867	6.40215	16.000*	14.4172	15.2086	6.48521	5.64656	6.06589	11.219	11.8185	11.5188	7.65513	6.88056	7.26785	6.08952	5.6429	5.86621	6.15936	8.000*	7.07968	6.17041	6.68222	6.42632	5.77693	7.53421	6.65557
	sp|P0AC26|NIRC_ECOLI	nirC	0.480909	1.40041	0.940658
	sp|P0AC28|5FCL_ECOLI	ygfA	0.765476	0.749719	0.757598	2.79317	2.69708	2.74512	5.09393	4.51795	4.80594	8.7976	6.52644	7.66202	4.01635	3.68084	3.8486	8.04253	7.56423	7.80338		2.58592	2.58592	4.34625		4.34625	3.7527	4.00467	3.87869	2.2191	2.97786	2.59848				4.43282	5.42004	4.92643	2.58484		2.58484
	sp|P0AC30|FTSX_ECOLI	ftsX	0.749284	0.538346	0.643815	3.06582	3.28076	3.17329	5.60018	6.11069	5.85543	14.2102	10.7535	12.4818	6.56457	5.40905	5.98681	12.5379	14.4384	13.4881	6.35133	6.49075	6.42104	10.9897	13.5191	12.2544	6.62822	6.22684	6.42753	7.00271	6.10024	6.55148	5.98565	6.08561	6.03563	5.89148	6.72733	6.30941	5.7946	6.241	6.0178
	sp|P0AC33|FUMA_ECOLI	fumA	0.756919	0.762421	0.75967	3.27628	2.98675	3.13152	4.48453	4.28903	4.38678	8.65059	6.68913	7.66986	5.10653	4.94013	5.02333	8.96801	8.89605	8.93203	2.35541	2.66903	2.51222	3.4467	3.29479	3.37074	2.6966	2.93619	2.8164	2.8319	2.89257	2.86223	2.8672	2.20265	2.53493	3.21725	4.83022	4.02373	2.41124	2.31134	2.36129
	sp|P0AC38|ASPA_ECOLI	aspA	0.741972	0.734483	0.738227	2.49729	2.34113	2.41921	4.27564	4.29225	4.28395	7.0223	6.14674	6.58452	4.8924	4.69363	4.79301	9.26319	9.21151	9.23735	2.97548	3.2319	3.10369	2.86893	2.99158	2.93025	4.76068	6.2405	5.50059	1.5735	1.79437	1.68393	1.0914	1.16544	1.12842	5.32527	5.75772	5.5415	1.99939	1.36396	1.68167
	sp|P0AC41|SDHA_ECOLI	sdhA	0.700635	0.723309	0.711972	3.27759	3.06574	3.17166	6.21349	6.76871	6.4911	12.5632	10.5418	11.5525	6.28998	6.11969	6.20483	13.475	13.0548	13.2649	5.55822	6.05658	5.8074	10.6876	11.3841	11.0359	5.50639	6.56559	6.03599	4.70198	5.64099	5.17148	5.50114	5.96536	5.73325	6.24978	6.38776	6.31877	5.87458	5.50533	5.68996
	sp|P0AC44|DHSD_ECOLI	sdhD	0.616771	0.633561	0.625166	3.06429	3.00553	3.03491	6.2928	5.7333	6.01305	15.1643	8.78391	11.9741					12.481	12.481	5.59018	6.14236	5.86627										5.98845	6.25477	6.12161
	sp|P0AC47|FRDB_ECOLI	frdB	0.72749	0.729824	0.728657	3.20217	2.93195	3.06706	5.67699	5.83599	5.75649	9.54984	12.4752	11.0125	5.78815	5.17171	5.47993	13.9146	12.2588	13.0867	5.75107	6.45607	6.10357	10.9039	13.4902	12.197	5.51276	6.04666	5.77971	5.48057	6.35839	5.91948	7.66564	6.24663	6.95613	6.54704	8.000*	7.27352	5.88343	5.76221	5.82282
	sp|P0AC51|ZUR_ECOLI	zur	0.493057	0.598217	0.545637				3.78678		3.78678	7.65855	10.3409	8.99973	3.99112	3.73694	3.86403	8.91364	8.3221	8.61787		5.15041	5.15041		6.28261	6.28261	5.45232	5.44851	5.45042	5.49415	5.75671	5.62543	5.0901		5.0901	5.88807	4.64738	5.26772	4.83783	3.56334	4.20058
	sp|P0AC53|G6PD_ECOLI	zwf	0.793635	0.612979	0.703307	3.432	3.55546	3.49373	6.20798	6.62775	6.41786	12.7289	10.5117	11.6203	6.19273	5.88504	6.03889	14.807	12.7246	13.7658	5.95257	5.93098	5.94178	13.0562	13.1484	13.1023	6.80038	7.703	7.25169	7.20278	6.51265	6.85772	6.86248	6.22624	6.54436	6.20047	6.51096	6.35571	5.87073	6.03813	5.95443
	sp|P0AC55|GLNK_ECOLI	glnK	0.486847	0.624835	0.555841	4.000*		4	7.02256		7.02256	16.000*	15.9373	15.9686	8.000*	7.13443	7.56721	15.5019	11.7771	13.6395	5.12973	5.72201	5.42587	8.31634	9.32976	8.82305	4.88025	5.51284	5.19654	5.0202	5.06753	5.04387	5.3505	5.54608	5.44829	5.56654	8.000*	6.78327	4.78603	4.88199	4.83401
	sp|P0AC59|GLRX2_ECOLI	grxB	0.696224	2.000*	1.34811	4.000*	2.93281	3.4664	5.41104	5.73346	5.57225	13.0112	10.4425	11.7269	4.94569	5.71867	5.33218	11.7628	12.0607	11.9118	4.91696	5.13069	5.02383	9.21847	9.63639	9.42743	4.54245	5.57067	5.05656	5.60246	5.94141	5.77194	5.74295	5.24625	5.4946	4.78234	8.000*	6.39117	5.30008	4.72531	5.01269
	sp|P0AC62|GLRX3_ECOLI	grxC	0.524629	2.000*	1.26231	3.24187	2.53765	2.88976	4.49084	5.96496	5.2279	16.000*	7.78913	11.8946	5.08262	5.62712	5.35487	13.4325	11.8501	12.6413		4.67839	4.67839	7.68069	11.1932	9.43692	6.08392	5.08594	5.58493	5.5608	5.10813	5.33447	4.99321	4.86411	4.92866		6.57789	6.57789	4.37528	7.0509	5.71309
	sp|P0AC69|GLRX4_ECOLI	grxD	0.447302	0.759796	0.603549	2.51205	2.23781	2.37493	5.55284	4.50544	5.02914	7.03101	6.65769	6.84435	3.76539	5.57625	4.67082	14.093	8.70083	11.3969	3.01744	3.48986	3.25365	6.14901	4.74573	5.44737	6.62713	4.88934	5.75824	4.17988	4.44742	4.31365	3.75795	3.65791	3.70793		6.29453	6.29453	3.29765	3.56557	3.43161
	sp|P0AC75|KDTA_ECOLI	waaA	0.820831	0.992365	0.906598	3.19837	3.26013	3.22925	5.84534	6.55279	6.19906	11.8725	9.22975	10.5511	6.32624	6.30703	6.31664	11.5679	12.2537	11.9108	6.53117	6.51576	6.52347	14.6017	12.8613	13.7315	7.08295	6.20644	6.6447	6.42772	5.73825	6.08299	6.74392	6.24984	6.49688	6.03995	5.86584	5.95289	6.24616	6.19168	6.21892
	sp|P0AC81|LGUL_ECOLI	gloA	0.776256	0.665529	0.720892	3.02739	3.92257	3.47498	5.37164	5.51534	5.44349	8.69527	9.10625	8.90076	5.60475	5.22121	5.41298	10.9697	12.2489	11.6093	4.09768	4.65956	4.37862	7.30516	8.72355	8.01436	4.12765	4.87157	4.49961	4.78971	5.21198	5.00084	4.45523	4.9846	4.71991	4.8624	5.39442	5.12841	4.5712	4.02063	4.29592
	sp|P0AC84|GLO2_ECOLI	gloB	0.772751	0.698237	0.735494	2.90759	2.72058	2.81409	4.84883	4.66644	4.75764	6.27938	7.90783	7.0936	4.71764	4.89953	4.80858	8.11893	9.38353	8.75123	4.15556	4.46021	4.30789	6.29506	6.33687	6.31596	4.09501	4.38489	4.23995	4.53279	4.53746	4.53512	5.51217	4.25198	4.88208	4.45238	4.88177	4.66708	4.30473	3.71857	4.01165
	sp|P0AC86|PHSG_ECOLI	glgP	1.06401	0.644308	0.854161	3.37732	2.98081	3.17907	5.36165	5.1834	5.27252	10.5214	9.70753	10.1145	6.11898	5.91006	6.01452	11.1838	12.6456	11.9147	5.44154	5.45535	5.44845	10.5431	9.62339	10.0832	5.3098	5.58576	5.44778	5.83189	5.45829	5.64509	5.85397	5.57382	5.71389	5.77047	6.45737	6.11392	5.36651	5.70581	5.53616
	sp|P0AC92|GNSA_ECOLI	gnsA	0.495221	0.75943	0.627326	3.18568	2.77612	2.9809	2.59364	6.49707	4.54536	11.0129	9.0302	10.0216		6.14473	6.14473	15.0302	16.000*	15.5151	5.01925	6.97053	5.99489	14.6203	16.000*	15.3102	6.18467	5.57631	5.88049	7.32171	6.12432	6.72302	6.42972	6.80298	6.61635	8.000*	8.000*	8	6.27944	5.43818	5.85881
	sp|P0AC98|SATP_ECOLI	satP	1.03857	1.18802	1.11329	3.2417	4.000*	3.62085
	sp|P0ACA1|YIBF_ECOLI	yibF	0.728525	0.674332	0.701428	3.13226	3.31408	3.22317	5.39549	5.64103	5.51826	11.303	10.0784	10.6907	5.35145	5.67245	5.51195	12.7335	11.2639	11.9987	4.03556	4.28514	4.16035	6.71187	6.72535	6.71861	3.58773	3.97681	3.78227	3.9693	4.65546	4.31238	4.14663	4.08966	4.11814	4.07503	6.62176	5.34839	4.09572	4.34558	4.22065
	sp|P0ACA3|SSPA_ECOLI	sspA	0.776454	1.18606	0.981256	2.89801	2.93955	2.91878	5.46023	6.34451	5.90237	11.3359	10.3882	10.862	5.92357	5.76773	5.84565	14.3071	12.6125	13.4598	5.59954	6.00619	5.80287	11.2023	12.0178	11.6101	5.969	5.87918	5.92409	6.25044	6.62862	6.43953	5.52396	6.22573	5.87485	5.79041	6.09298	5.9417	5.64526	5.43739	5.54132
	sp|P0ACA7|GSTB_ECOLI	gstB	1.8955	0.836168	1.36584	3.08942	2.71514	2.90228	6.56383	5.86486	6.21434	9.68419	8.92273	9.30346	5.48226	5.99473	5.7385	12.2832	11.9278	12.1055	4.15084	4.83113	4.49099	8.04943	7.72084	7.88514	4.18501	4.75171	4.46836	4.27695	4.91391	4.59543	6.36216	4.18356	5.27286	4.85287	5.44986	5.15136	4.70132	4.3664	4.53386
	sp|P0ACB0|DNAB_ECOLI	dnaB	0.932425	0.678662	0.805543	2.81766	2.84968	2.83367	5.5499	5.55437	5.55213	9.52092	9.56586	9.54339	6.10346	5.42519	5.76432	12.9412	10.8966	11.9189	4.11778	4.75734	4.43756	7.85174	7.47832	7.66503	4.68022	7.71134	6.19578	4.46274	4.82235	4.64254	4.37966	4.51566	4.44766	5.8575	6.41638	6.13694	4.32491	4.58623	4.45557
	sp|P0ACB2|HEM2_ECOLI	hemB	0.849581	0.884743	0.867162	3.04544	2.92969	2.98756	5.33657	5.52692	5.43175	8.77883	10.8199	9.79935	6.1301	5.79781	5.96396	11.7605	12.0643	11.9124	4.77242	5.25177	5.0121	8.30962	7.74466	8.02714	5.00605	6.561	5.78353	5.62523	5.29329	5.45926	4.74642	5.10278	4.9246	5.17938	5.56623	5.37281	4.83585	4.58546	4.71065
	sp|P0ACB4|HEMG_ECOLI	hemG	0.726545	0.742098	0.734321	3.20743	2.88628	3.04686	5.69508	5.77127	5.73317	9.89201	9.33818	9.6151	5.7765	5.61249	5.6945	12.4118	11.3955	11.9036	5.44846	5.45495	5.45171	11.1588	11.2007	11.1797	5.81756	6.38568	6.10162	6.10441	6.30495	6.20468	7.01921	6.05509	6.53715	5.80603	7.19433	6.50018	5.81284	5.6605	5.73667
	sp|P0ACB7|HEMY_ECOLI	hemY	0.683997	0.692928	0.688462	3.04509	3.2152	3.13015	6.27193	5.98327	6.1276	13.8189	12.623	13.2209	5.80835	6.39572	6.10203	13.3038	11.965	12.6344	6.18102	7.10095	6.64098	12.2042	12.9151	12.5596	6.41397	6.41813	6.41605	6.15642	6.162	6.15921	6.99275	8.000*	7.49638	5.83368	5.98058	5.90713	6.02738	5.92467	5.97602
	sp|P0ACC3|ERPA_ECOLI	erpA	0.636619	0.259504	0.448062	1.46165	1.78434	1.623	2.4707	3.31516	2.89293	3.12749	4.10257	3.61503	2.49575	2.30015	2.39795	4.54059	5.13346	4.83702	1.57851	1.847	1.71276	2.24949	2.61924	2.43436	2.45271	8.000*	5.22635	3.79491	3.44728	3.6211	2.31532	1.74524	2.03028	4.21038	6.22572	5.21805	1.78419	1.70135	1.74277
	sp|P0ACC7|GLMU_ECOLI	glmU	0.708327	0.709507	0.708917	2.98748	2.85141	2.91945	6.23921	5.559	5.8991	11.3556	12.2847	11.8202	6.21759	5.69937	5.95848	12.6872	13.1664	12.9268	5.09013	5.15282	5.12147	8.90538	9.7064	9.30589	5.14656	6.77762	5.96209	5.25934	5.65842	5.45888	5.00219	5.16361	5.0829	5.81243	7.14334	6.47788	5.0151	4.84317	4.92913
	sp|P0ACD4|ISCU_ECOLI	iscU	0.457805	1.2589	0.858353	1.84968	1.94912	1.8994	2.00402	1.86089	1.93245	2.5288	2.07505	2.30192	2.17884	1.9973	2.08807	2.9907	4.25419	3.62244	1.21938	1.39089	1.30513	1.56818	1.59861	1.5834	1.62235	1.48882	1.55558	2.03742	1.71697	1.87719	1.44482	1.16408	1.30445	3.02603	3.61	3.31801	1.28265	1.07217	1.17741
	sp|P0ACE0|MBHM_ECOLI	hybC	0.845391	0.661075	0.753233	1.94267	2.2003	2.07148	3.64005	5.10118	4.37062	9.22351	5.96309	7.5933	6.44031	3.40857	4.92444	7.8363	13.5772	10.7067	3.49791	3.44649	3.4722	4.61841		4.61841	3.68762	5.40552	4.54657	8.000*	3.01512	5.50756	2.7659	4.96454	3.86522	4.26811	5.75044	5.00928	2.74008	2.45211	2.59609
	sp|P0ACE3|HHA_ECOLI	hha	0.162846		0.162846				1.38352	1.99417	1.68885		0.865125	0.865125																							2.93011	2.93011
	sp|P0ACE7|HINT_ECOLI	hinT	0.620245	0.960419	0.790332	3.47109	3.17332	3.32221	5.02043	5.46916	5.24479	7.41238	10.091	8.75167	5.42912	5.87454	5.65183	12.948	11.1471	12.0476	4.34542	4.27265	4.30903	8.10285	7.16827	7.63556	4.58809	5.42804	5.00807	8.000*	5.53206	6.76603	5.14347	4.60971	4.87659	4.9669	8.000*	6.48345	4.96316	4.45015	4.70665
	sp|P0ACF0|DBHA_ECOLI	hupA	0.476661	0.78657	0.631615	3.16965	2.9014	3.03552	5.03953	6.06197	5.55075	10.1624	9.83163	9.99702	4.08616	5.38326	4.73471	12.1003	10.0332	11.0668	4.95521	5.33809	5.14665	11.9802	11.8381	11.9091	6.65041	5.92731	6.28886	6.20896	5.90219	6.05558	5.23688	5.67028	5.45358	7.44212	7.49733	7.46972	5.30078	5.46958	5.38518
	sp|P0ACF4|DBHB_ECOLI	hupB	0.495755	0.784936	0.640346	2.84354	2.92029	2.88192	4.85227	5.34759	5.09993	7.23495	7.63776	7.43635	4.08858	5.10531	4.59695	11.4922	10.1867	10.8395	5.00694	5.06385	5.0354	10.8153	10.8099	10.8126	5.58859	8.000*	6.7943	7.64428	6.28479	6.96454	6.37634	5.51295	5.94464	7.49217	6.522	7.00708	5.68159	5.33667	5.50913
	sp|P0ACF8|HNS_ECOLI	hns	0.581474	1.17789	0.879681	2.69003	3.10548	2.89775	6.01097	6.42797	6.21947	9.22209	9.52285	9.37247	4.62158	5.70561	5.1636	11.3792	11.9634	11.6713	5.59213	4.95314	5.27263	13.5684	9.70197	11.6352	6.01009	8.000*	7.00504	7.98012	7.29459	7.63736	6.23132	6.14381	6.18757	8.000*	7.09187	7.54594	6.74187	4.99261	5.86724
	sp|P0ACG1|STPA_ECOLI	stpA	0.365795	0.753565	0.55968	3.01913	2.97456	2.99684	5.91755	5.96396	5.94076	8.23108	8.43581	8.33345	3.95799	6.12451	5.04125	10.32	11.6604	10.9902	5.4601	4.42112	4.94061	14.819	9.20709	12.013	6.52518	6.23764	6.38141	7.39104	7.00573	7.19839	6.76515	6.49386	6.6295	7.99472	6.09261	7.04367	6.36193	5.34976	5.85584
	sp|P0ACH8|MELR_ECOLI	melR	2.000*		2	1.90239	2.38481	2.1436	3.31148	3.55349	3.43248	4.22977	3.83862	4.03419				6.08334	3.89532	4.98933							2.24416	1.94237	2.09326					2.49528	2.49528	5.45244	8.000*	6.72622	1.88614		1.88614
	sp|P0ACI0|ROB_ECOLI	rob	0.785404	2.000*	1.3927	2.87827	2.97052	2.9244	6.27701	6.65357	6.46529	11.4107	11.2455	11.3281	5.3473	5.26281	5.30506	12.019	11.4903	11.7547	4.8715	5.43753	5.15451	9.88673	8.92521	9.40597	5.19198	5.5964	5.39419	5.22258	5.76593	5.49426	6.49945	4.90519	5.70232	4.80815	5.68238	5.24527	5.1702	5.56614	5.36817
	sp|P0ACI3|XYLR_ECOLI	xylR	0.709749	0.987082	0.848415	2.98533	2.79159	2.88846	5.31383	5.21699	5.26541	9.35723	9.15272	9.25498	5.63348	5.16942	5.40145	10.446	9.11774	9.78186	3.38644	4.18034	3.78339	5.2025	3.68562	4.44406	5.2551	6.47389	5.8645	3.65882	3.97055	3.81468	8.000*	3.52986	5.76493	5.27715	6.04129	5.65922	3.3511	2.75616	3.05363
	sp|P0ACI6|ASNC_ECOLI	asnC	0.762055	0.663774	0.712915	3.62138	3.40789	3.51464	6.21189	6.25317	6.23253		11.3744	11.3744	7.39093	6.48523	6.93808	13.2717	13.0326	13.1521	6.24887	5.44586	5.84737	11.6896	11.5187	11.6041		5.94625	5.94625	5.62391	5.91968	5.77179	5.44723	7.03851	6.24287	8.000*	5.65709	6.82854	6.05974	5.3722	5.71597
	sp|P0ACJ0|LRP_ECOLI	lrp	0.902655	0.816681	0.859668	3.47087	3.07584	3.27335	5.99405	6.46312	6.22858	10.8885	10.6174	10.753	5.41338	6.04469	5.72904	14.4625	13.4861	13.9743	5.36293	6.27521	5.81907	11.5364	12.4856	12.011	6.09142	7.16497	6.6282	7.13722	7.94336	7.54029	6.59791	6.70917	6.65354	6.41054	6.58979	6.50016	6.27978	5.87074	6.07526
	sp|P0ACJ5|DECR_ECOLI	decR	0.550321	0.930753	0.740537	3.79805	2.94801	3.37303	4.76233	5.42356	5.09294	10.7466	6.1157	8.43113	4.44905		4.44905	8.05704	12.5395	10.2983	4.20092	4.48794	4.34443	11.9867	6.02827	9.00749	4.84921	4.48211	4.66566		5.94838	5.94838	3.22001	5.64054	4.43027	5.33971	6.49302	5.91637	5.2469	4.90949	5.07819
	sp|P0ACJ8|CRP_ECOLI	crp	0.709415	0.73918	0.724297	3.07838	2.76715	2.92277	5.88321	5.7934	5.8383	10.4929	9.60156	10.0472	5.27777	4.90006	5.08892	9.28756	10.1582	9.72289	4.55496	4.60924	4.5821	7.46441	7.7164	7.5904	4.78175	5.5537	5.16772	4.79571	4.92245	4.85908	4.84963	4.51812	4.68387	4.94295	5.67041	5.30668	4.78489	4.31209	4.54849
	sp|P0ACK2|AGAR_ECOLI	agaR	0.712139	0.778306	0.745222	2.9192	3.12748	3.02334	5.05969	5.55969	5.30969	10.3039	9.57463	9.93926	4.93823	5.1589	5.04857	8.74248	10.2909	9.51671	4.56129	5.21514	4.88822	9.95432	8.67139	9.31285	5.50175	6.97419	6.23797	5.05093	5.43037	5.24065	4.68586	4.97863	4.83225	5.91434	8.000*	6.95717	5.43531	4.64883	5.04207
	sp|P0ACK5|DEOR_ECOLI	deoR	0.792601		0.792601		2.7425	2.7425	6.33199	6.11903	6.22551	9.57956	10.4069	9.99322	5.64606	6.33817	5.99211	10.9238	16.000*	13.4619	5.75905	5.86957	5.81431	10.5884	10.5564	10.5724	5.56305	6.5913	6.07717	5.81758	7.99117	6.90438	7.22236	5.95054	6.58645	7.25548	6.37164	6.81356	4.92934	5.10284	5.01609
	sp|P0ACK8|FUCR_ECOLI	fucR	0.443299		0.443299	0.639428	0.750835	0.695131	1.09503		1.09503	1.57809	1.13476	1.35642							1.30338		1.30338	0.217939		0.217939	2.63536	2.83802	2.73669							4.86431	4.7825	4.82341		0.618215	0.618215
	sp|P0ACL0|GLPR_ECOLI	glpR	0.739264	0.728115	0.733689	2.7606	2.91045	2.83552	5.60683	6.1874	5.89712	10.7075	10.7518	10.7297	5.50516	5.04572	5.27544	11.7865	10.8991	11.3428	6.01307	5.66043	5.83675	10.3241	10.3228	10.3235	5.65451	6.16831	5.91141	5.70128	5.85711	5.77919	5.17972	5.13231	5.15601	6.32482	6.28217	6.3035	6.14752	4.89089	5.5192
	sp|P0ACL2|EXUR_ECOLI	exuR	0.595821	0.642863	0.619342	2.0446	1.90429	1.97445	3.51451	3.87574	3.69512	5.09627	5.21377	5.15502	3.1963	2.78364	2.98997	4.7147	5.10113	4.90792	1.99692	1.93632	1.96662	2.85188	2.32456	2.58822	3.85666	4.58991	4.22328	2.21723	2.58502	2.40113	2.00121	1.87897	1.94009	5.53007	5.65134	5.5907	2.23699	2.01073	2.12386
	sp|P0ACL5|GLCC_ECOLI	glcC	0.518006	0.570072	0.544039	1.22927	1.37219	1.30073	2.32095	1.97031	2.14563	2.46196	2.23505	2.3485	1.7199	1.40751	1.5637	2.14287	3.15942	2.65114	1.31346	1.10824	1.21085	1.80921	1.54996	1.67958		1.34603	1.34603		1.20649	1.20649				4.78506	4.74954	4.7673	1.35181	1.39306	1.37244
	sp|P0ACL9|PDHR_ECOLI	pdhR	0.74199	0.750272	0.746131	3.01259	2.86795	2.94027	6.33096	6.39046	6.36071	8.92334	10.0582	9.49079	5.08847	6.09951	5.59399	11.9601	10.4238	11.192	4.04955	5.00158	4.52556	9.28008		9.28008	5.23261	5.36062	5.29661	4.33057		4.33057	5.077	4.81215	4.94457	5.46608	5.6075	5.53679	4.79243	4.29413	4.54328
	sp|P0ACM2|RSPR_ECOLI	rspR	0.646723	0.792952	0.719837	3.04981	3.79717	3.42349	7.28828	5.58552	6.4369	10.6598	9.74464	10.2022	5.54713	4.82108	5.18411	10.9129	8.49032	9.70163	5.61621	5.80531	5.71076	12.5676	10.7322	11.6499		7.71839	7.71839	5.26124	6.53089	5.89606	6.26197	5.69457	5.97827	5.97495	6.31549	6.14522	5.09744	3.15136	4.1244
	sp|P0ACM5|YEGW_ECOLI	yegW	0.717909	0.649924	0.683916	2.69518	2.81411	2.75464	4.58489	5.10183	4.84336	8.47841	8.72849	8.60345	4.32013	4.24484	4.28249	8.128	7.85451	7.99125	3.92115	4.16827	4.04471	6.85035	7.12874	6.98955	4.59469	8.000*	6.29735	4.4688	4.63439	4.5516	4.00525	4.28301	4.14413	5.72257	5.71752	5.72005	4.01951	3.80468	3.9121
	sp|P0ACM9|YIHL_ECOLI	yihL	0.748085	0.651387	0.699736	4.000*	2.97662	3.48831	8.000*	6.44667	7.22334	15.5503	10.9489	13.2496	6.24811	3.77066	5.00938		9.2815	9.2815	5.70523	5.97506	5.84014	9.78593	8.33528	9.0606	5.76133	6.21483	5.98808	5.36117	8.000*	6.68058	5.25016	5.00919	5.12968	6.04929	6.2642	6.15675	4.95413		4.95413
	sp|P0ACN2|YTFH_ECOLI	ytfH	0.643176	0.794861	0.719018	2.01097		2.01097	2.83816	3.20095	3.01955		3.86424	3.86424																	2.17705	2.17705					4.78672	4.78672		2.11562	2.11562
	sp|P0ACN4|ALLR_ECOLI	allR	0.783989	0.700857	0.742423	2.87459	2.69708	2.78583	5.76768	5.51501	5.64135	11.6771	10.3063	10.9917	5.72641	5.15186	5.43913	10.5476	11.6926	11.1201	4.73971	5.07228	4.906	9.31723	9.60392	9.46057	4.69376	5.57174	5.13275	3.75764	5.08025	4.41895	4.87653	5.35895	5.11774	5.1752	8.000*	6.5876	4.68222	4.1132	4.39771
	sp|P0ACN7|CYTR_ECOLI	cytR	1.27041	2.000*	1.6352	3.10272	3.11697	3.10985	6.30706	6.47354	6.3903	9.70483	11.0869	10.3959	6.13198	5.48017	5.80607	10.6135	10.4791	10.5463	4.90946	5.27844	5.09395	8.73898	11.0326	9.8858	6.04124	5.95303	5.99714	5.88207	7.03423	6.45815	4.86908	5.13135	5.00021	7.18637	6.37368	6.78003	8.000*	5.21448	6.60724
	sp|P0ACP1|CRA_ECOLI	cra	0.801161	0.70786	0.75451	3.39819	2.94021	3.1692	5.67465	5.5943	5.63447	10.5709	9.40082	9.98588	5.66217	5.54308	5.60262	10.638	10.6564	10.6472	5.50548	5.79333	5.64941	11.2566	10.1625	10.7095	5.16306	5.57425	5.36866	5.72191	6.01773	5.86982	5.12112	5.64367	5.3824	6.04339	6.0511	6.04724	5.55781	4.76579	5.1618
	sp|P0ACP5|GNTR_ECOLI	gntR	0.756559	1.11731	0.936933	4.000*	4.000*	4	6.96812	6.22641	6.59727	8.48918	16.000*	12.2446	6.54504	8.000*	7.27252	16.000*	16.000*	16	5.81719	6.4684	6.14279	12.9872	15.7445	14.3658	5.63289	8.000*	6.81645	5.2776	6.69451	5.98605	5.45828	6.12458	5.79143	6.29419	6.54913	6.42166	5.9732	5.53394	5.75357
	sp|P0ACP7|PURR_ECOLI	purR	0.73245	0.698736	0.715593	3.04989	2.98126	3.01558	6.1195	5.61921	5.86936	11.2354	9.66339	10.4494	5.57882	4.99342	5.28612	9.84379	11.8748	10.8593	4.58752	5.45697	5.02225	8.85681	6.62036	7.73858	5.26851	5.31409	5.2913	5.13344	5.64738	5.39041	4.50694	4.5687	4.53782	4.7359	6.03317	5.38453	4.34414	4.76532	4.55473
	sp|P0ACQ4|OXYR_ECOLI	oxyR	0.743167	0.763029	0.753098	2.8804	2.36156	2.62098	5.63871	4.55882	5.09876	11.1453	8.20359	9.67446	4.77668	4.75929	4.76799	10.0698	9.89177	9.98079	4.32569	4.69283	4.50926	12.3859	8.34242	10.3642	5.60454	7.54109	6.57281	4.47522	4.64828	4.56175	4.53112	5.05042	4.79077	6.51355	6.32054	6.41704	4.28188	3.93635	4.10911
	sp|P0ACR2|YDHB_ECOLI	ydhB	0.659552		0.659552	2.59844	2.59033	2.59438	8.000*		8	10.3718	10.5314	10.4516	5.58043	5.03168	5.30606	8.05575	8.95705	8.5064	4.88126	4.72277	4.80202	8.82328	8.69542	8.75935	4.89613	5.13704	5.01659	8.000*	5.24493	6.62247	3.9401	5.76647	4.85328	5.54725	5.83484	5.69105	4.38679	4.81543	4.60111
	sp|P0ACR7|YFER_ECOLI	yfeR	0.63575	0.789102	0.712426	2.84044		2.84044	5.6679	8.000*	6.83395	13.6484	11.3266	12.4875		3.87959	3.87959	7.44633	4.82603	6.13618	4.74591	4.95221	4.84906	8.57171	9.83276	9.20223	4.89341	4.78615	4.83978				5.39076	4.99232	5.19154	5.63306	6.49028	6.06167	5.15486	8.000*	6.57743
	sp|P0ACR9|MPRA_ECOLI	mprA	0.808888	0.791222	0.800055	2.89233	2.51591	2.70412	5.78913	5.18856	5.48885	11.3996	10.5923	10.996	4.50681	5.22275	4.86478	9.94678	9.66102	9.8039	4.46506	5.0924	4.77873	6.72208	7.3508	7.03644	6.69306	6.71745	6.70525	4.96053	5.81932	5.38992	5.10409	6.53765	5.82087	6.52412	6.22095	6.37254	4.88845	4.73009	4.80927
	sp|P0ACS2|SOXR_ECOLI	soxR	2.000*		2				2.35334		2.35334	3.45829	2.92245	3.19037							1.32843		1.32843				1.33877		1.33877		2.45152	2.45152				4.11727	4.55175	4.33451		1.48581	1.48581
	sp|P0ACS5|ZNTR_ECOLI	zntR	0.348003	0.720435	0.534219					0.865971	0.865971	1.004		1.004							0.93457	0.561873	0.748222								2.15872	2.15872				3.88606	5.03712	4.46159	0.585333	0.524927	0.55513
	sp|P0ACS7|RPIR_ECOLI	rpiR	0.721312	0.754673	0.737992	3.34849	2.78729	3.06789	7.02628	6.70216	6.86422	13.8725	15.3908	14.6317	6.23513	5.95418	6.09465	11.6939	13.2282	12.4611	6.08323	5.46247	5.77285	12.55	9.95705	11.2535	6.17227	5.82642	5.99935		5.7138	5.7138	4.97434	6.02799	5.50116	6.59184	6.0703	6.33107	5.17056	5.95294	5.56175
	sp|P0ACS9|ACRR_ECOLI	acrR	0.812915	0.80203	0.807472	4.000*	2.48881	3.24441		5.60734	5.60734	11.2184	10.3243	10.7713	4.88377		4.88377	7.47588		7.47588	5.74431		5.74431	11.5634		11.5634					5.2376	5.2376		6.19887	6.19887	4.97096	5.70014	5.33555	7.12687	4.50809	5.81748
	sp|P0ACT6|UIDR_ECOLI	uidR	0.81125	0.845741	0.828496	2.81783	3.90272	3.36027	6.03459	6.07117	6.05288	16.000*	10.7781	13.3891	4.56068	4.72276	4.64172	10.4845	10.2041	10.3443	5.21882	4.52151	4.87016	9.54899	9.14731	9.34815	4.8258	5.57808	5.20194	8.000*	6.08102	7.04051	3.89049	4.8902	4.39035	7.18167	5.56417	6.37292	5.91504	5.20112	5.55808
	sp|P0ACU0|YBIH_ECOLI	ybiH	0.77496	2.000*	1.38748	2.78623	2.18756	2.48689	5.29367	5.19971	5.24669	16.000*	8.83633	12.4182	4.21024	4.72254	4.46639	10.9832	9.88252	10.4329	4.99224	4.52808	4.76016	7.45048	7.8914	7.67094	4.85562	5.8161	5.33586	8.000*	4.2088	6.1044	4.57111	4.90762	4.73937	6.05512	5.63206	5.84359	4.36532	4.58366	4.47449
	sp|P0ACU2|RUTR_ECOLI	rutR	0.700707	0.676094	0.688401	1.93247	2.69256	2.31252	5.34746		5.34746	13.4356	10.7576	12.0966	4.87478	4.3416	4.60819	9.8027	10.1597	9.9812	4.80606	5.97678	5.39142	9.82097	11.8562	10.8386	5.48651	5.99742	5.74196	6.10111	4.90799	5.50455	8.000*	5.70355	6.85178	6.84436	5.50304	6.1737	5.42021	4.41354	4.91687
	sp|P0ACU5|FABR_ECOLI	fabR	0.719861	0.705995	0.712928	2.60491	2.8636	2.73426	5.43796	6.50151	5.96974	12.662	9.71265	11.1873	5.71808	4.90878	5.31343	10.8458	10.9194	10.8826	5.79541	5.61953	5.70747	11.4549	9.26527	10.3601	5.98658	5.63903	5.8128	8.000*	6.02436	7.01218	6.17514	6.31709	6.24612	6.06613	6.56102	6.31358	5.9722	5.94275	5.95747
	sp|P0ACU7|YJDC_ECOLI	yjdC	2.000*	0.704122	1.35206	3.25707	2.61292	2.935	4.98068	4.74687	4.86377	12.287	8.57097	10.429	4.48733	5.59113	5.03923	12.736	11.3392	12.0376	3.41892	3.47078	3.44485	5.7095	5.31859	5.51405	3.45526	3.80528	3.63027	3.37546	4.18205	3.77876	4.70597	3.42429	4.06513	3.37279	4.09899	3.73589	3.39147	3.43063	3.41105
	sp|P0ACV6|MPAA_ECOLI	mpaA	0.756886	0.619229	0.688057	3.2204	2.84146	3.03093	4.11751	5.31192	4.71472	9.41336	9.0472	9.23028	4.41906	5.00942	4.71424	10.0522	11.262	10.6571	3.86352	3.44852	3.65602	6.9964	6.70929	6.85284	3.96923	4.36784	4.16854	3.86229	4.51334	4.18781	3.66607	3.89515	3.78061	4.3872	4.31289	4.35005	4.08622	3.79052	3.93837
	sp|P0ACX3|YDHR_ECOLI	ydhR	0.426596	0.841381	0.633989	3.3852	3.04491	3.21505	4.7843	4.83411	4.80921	10.4182	7.15463	8.78642	4.44725	5.13481	4.79103	10.8609	9.33665	10.0988	3.23625	3.31312	3.27468	6.34885	5.14122	5.74504	3.40589	3.95089	3.67839	6.08238	5.84413	5.96326	4.00445	3.88406	3.94425	4.60674	6.21189	5.40931	4.13709	4.00317	4.07013
	sp|P0ACY1|YDJA_ECOLI	ydjA	0.715895	1.35414	1.03502	2.92772	2.88559	2.90666	5.55965	5.41794	5.4888	12.7845	6.82727	9.80589	5.72245	5.4803	5.60138	10.6939	12.5506	11.6223	4.80501	4.60148	4.70325	7.19872	6.99601	7.09736	4.68807	5.88999	5.28903	4.6696	5.02287	4.84624	4.57982	4.52054	4.55018	5.02218	5.2762	5.14919	5.03757	4.65564	4.84661
	sp|P0ACY3|YEAG_ECOLI	yeaG	0.697764	0.726568	0.712166	2.91019	2.61146	2.76083	3.5935	3.23521	3.41436	5.0936	4.44348	4.76854	4.71479	4.69154	4.70317	7.11844	8.20277	7.6606	2.40072	2.55743	2.47907	3.01783	3.16096	3.0894	2.68949	2.69244	2.69096	2.21283	2.55543	2.38413	2.51283	2.45993	2.48638	2.83255	4.15764	3.49509	2.28293	2.19828	2.2406
	sp|P0ACY9|YEBG_ECOLI	yebG	0.424642		0.424642	0.989789	0.967195	0.978492	1.21987	1.1176	1.16873		1.27962	1.27962	0.833607	1.11781	0.975711		2.40137	2.40137		1.08212	1.08212	1.85342	1.75601	1.80471	6.11014	8.000*	7.05507	0.886464	0.881957	0.88421	0.985601	0.877822	0.931712	6.08569	5.27046	5.67808	2.41422	1.96638	2.1903
	sp|P0ACZ2|ETP_ECOLI	etp	0.458779		0.458779										2.72164		2.72164																			4.08503	5.43546	4.76024
	sp|P0ACZ8|CUSR_ECOLI	cusR	0.750268	0.751126	0.750697	3.06662	2.47015	2.76838	4.99156	6.24614	5.61885	9.20657	8.02165	8.61411	4.7142	4.2871	4.50065	8.79856	9.21488	9.00672	3.97552	5.08181	4.52866	8.1459	6.74161	7.44376	4.08973	4.27268	4.1812	4.74111	4.73494	4.73803	3.80199	4.21055	4.00627	4.35093	5.80747	5.0792	4.09586	3.45369	3.77477
	sp|P0AD01|DCUR_ECOLI	dcuR	0.447394	0.671332	0.559363	1.57	1.80583	1.68792	3.54192	3.00478	3.27335	5.07467	4.94152	5.0081		1.58289	1.58289	3.40624	4.27528	3.84076	3.41729	3.60398	3.51064	6.1385	5.38836	5.76343	2.86432		2.86432	3.52916	3.3088	3.41898	3.81241	4.38643	4.09942	5.17897	5.64044	5.40971	3.29207	2.91055	3.10131
	sp|P0AD05|YECA_ECOLI	yecA	0.662884	0.764522	0.713703	2.37284	4.000*	3.18642	4.12481	6.29998	5.2124	7.57245	10.2015	8.88695	4.91175	4.42772	4.66973	8.58886	8.22291	8.40588	3.74904	4.10599	3.92752	6.08622	4.59839	5.3423	4.3918	5.87308	5.13244	4.01493	4.77103	4.39298	4.55163	3.89343	4.22253	5.36943	5.43495	5.40219	3.6728	2.92673	3.29977
	sp|P0AD10|YECJ_ECOLI	yecJ	0.377003	0.948671	0.662837	3.2112		3.2112	3.94809	5.11129	4.52969	8.42937	8.19324	8.31131	3.80081	5.72479	4.7628	10.1024	10.5639	10.3332		3.31771	3.31771		6.19952	6.19952							5.15271		5.15271	5.55127	6.10675	5.82901	4.5402	3.27423	3.90721
	sp|P0AD12|YEEZ_ECOLI	yeeZ	0.755135	0.949358	0.852247	2.9417	3.16911	3.05541	5.01354	5.02441	5.01897	9.63093	7.8944	8.76267	5.8376	5.39188	5.61474	11.3224	10.9296	11.126	4.03813	4.65959	4.34886	7.78115	7.04301	7.41208	4.20408	4.83396	4.51902	5.47314	4.65983	5.06649	4.90888	4.34651	4.6277	4.58745	4.99421	4.79083	4.56623	4.43104	4.49863
	sp|P0AD14|BTSS_ECOLI	btsS	0.514472	0.964307	0.739389	2.62231	3.01643	2.81937	5.68934	5.05662	5.37298	10.3698	11.4909	10.9304	5.81915	6.28999	6.05457	10.3425	11.9172	11.1299
	sp|P0AD24|YEJL_ECOLI	yejL	0.324361		0.324361	2.95746	3.0147	2.98608	5.28888	5.03684	5.16286	10.6035	9.57699	10.0903		5.83187	5.83187		10.4375	10.4375	3.83448	3.24066	3.53757		9.18803	9.18803		4.75658	4.75658	3.69491	5.55605	4.62548	5.82778	5.54847	5.68812	6.70204	5.78302	6.24253	5.18201	3.13543	4.15872
	sp|P0AD27|YEJM_ECOLI	yejM	0.668223	0.701857	0.68504	3.05999	3.67604	3.36802	5.17757	6.06873	5.62315	13.0011	12.6228	12.8119	6.26938	6.41626	6.34282	12.2232	11.2819	11.7525	6.80728	5.54359	6.17543	13.758	12.1384	12.9482	7.01515	8.000*	7.50758	5.98258	5.86054	5.92156	8.000*	6.19878	7.09939	6.67017	6.34751	6.50884	6.04787	6.05127	6.04957
	sp|P0AD33|YFCZ_ECOLI	yfcZ	0.474386	0.621017	0.547702	2.37366	2.2176	2.29563	4.29918	3.9807	4.13994	11.1938	5.34382	8.26882	5.17427	5.33139	5.25283	9.19819	8.55955	8.87887	2.33287	1.84076	2.08682	3.93979	3.28954	3.61467	5.36237	8.000*	6.68118	2.13909	3.40103	2.77006	2.22741	2.40866	2.31804	5.31555	5.28322	5.29939	2.44483	2.30506	2.37494
	sp|P0AD40|YPEB_ECOLI	ypeB	0.43932		0.43932					5.08509	5.08509		6.66873	6.66873		3.29969	3.29969	10.5929	6.81395	8.70343																6.36819	5.95369	6.16094
	sp|P0AD42|PGPC_ECOLI	pgpC	0.601703		0.601703		2.27053	2.27053	3.96329		3.96329	9.11922	9.28119	9.2002		1.8249	1.8249		3.38817	3.38817	2.32742	2.9198	2.62361	4.02504	4.93633	4.48068	2.84123		2.84123	2.0723		2.0723	2.3956	2.36981	2.38271	3.22497	4.49107	3.85802	2.62935	2.77554	2.70245
	sp|P0AD44|YFHG_ECOLI	yfhG	0.761486	0.979986	0.870736	3.4079	3.27814	3.34302	5.95341	6.33015	6.14178	13.5456	12.7339	13.1398	8.000*	5.64747	6.82373	14.4162	10.0116	12.2139	5.56463	6.98929	6.27696	13.1715	14.8977	14.0346	6.32169	6.55836	6.44003	7.05817	6.74347	6.90082	5.91717	6.43474	6.17596	6.17758	6.03773	6.10765	5.97759	6.25672	6.11716
	sp|P0AD49|YFIA_ECOLI	raiA	0.306337	0.49356	0.399949	0.733469	0.969966	0.851717		2.32096	2.32096	2.76812	2.16927	2.4687				1.58668		1.58668					1.06993	1.06993		4.86711	4.86711				1.48617		1.48617	5.51409	7.14178	6.32793	0.687277		0.687277
	sp|P0AD53|YGAC_ECOLI	ygaC	0.231325	0.340597	0.285961	1.0817	1.27538	1.17854	2.19058	1.43012	1.81035		1.422	1.422	1.18751	0.877832	1.03267		2.6099	2.6099	0.276625	0.94179	0.609207		1.13667	1.13667	1.49977		1.49977	3.27461	2.70037	2.98749	0.818208		0.818208	5.01213	4.53128	4.77171	0.849026	0.546404	0.697715
	sp|P0AD57|ISPB_ECOLI	ispB	0.76268	0.790241	0.77646	2.94424	3.08574	3.01499	5.31163	5.52388	5.41775	10.1693	9.54844	9.85888	6.06999	5.20824	5.63911	11.6039	11.263	11.4334	3.80798	4.05069	3.92933	6.32787	6.41508	6.37147	4.14347	4.05895	4.10121	5.41408	4.99184	5.20296	3.82066	3.55045	3.68555	3.79313	4.58098	4.18705	3.95679	4.21458	4.08569
	sp|P0AD59|IVY_ECOLI	ivy	0.539225	0.955296	0.747261	3.41639	4.000*	3.70819	8.000*	5.93667	6.96833	10.5218	8.83207	9.67693	5.1939	5.61266	5.40328	13.5705	12.1514	12.8609	5.43946	6.25683	5.84815	12.2956	12.8076	12.5516	4.99759	6.4197	5.70864	6.27721	6.29266	6.28494	6.00792	6.35771	6.18281	5.94251	4.73491	5.33871	8.000*	6.0509	7.02545
	sp|P0AD61|KPYK1_ECOLI	pykF	0.788083	0.750595	0.769339	3.34671	2.80386	3.07529	6.62365	6.07582	6.34973	11.3742	11.6944	11.5343	5.79601	5.93202	5.86401	12.4957	12.1144	12.305	4.89296	5.4801	5.18653	9.54726	9.28497	9.41612	4.94171	5.46503	5.20337	5.71563	5.67229	5.69396	5.25095	5.3745	5.31272	5.76996	7.1345	6.45223	4.92024	4.70666	4.81345
	sp|P0AD65|MRDA_ECOLI	mrdA	0.70533	1.71592	1.21062	3.05265	3.00887	3.03076	6.12894	7.71794	6.92344	12.351	11.2641	11.8076	6.02138	6.44957	6.23547	12.9491	14.41	13.6795	5.93739	7.05561	6.4965	13.9837	12.7335	13.3586	7.17016	6.05386	6.61201	6.42611	6.31574	6.37093	7.14442	6.34933	6.74687	7.78808	7.40129	7.59468	5.65892	5.76826	5.71359
	sp|P0AD68|FTSI_ECOLI	ftsI	1.06233	0.756047	0.909188	1.67144	1.82948	1.75046	2.44204	2.26077	2.3514	2.99242	2.50256	2.74749	3.33041	3.2916	3.311	4.32886	5.33047	4.82966	2.58468	2.63471	2.6097	3.27421	3.01733	3.14577	2.41131	2.36601	2.38866	2.24136	2.38171	2.31154	2.80025	2.25327	2.52676	2.76651	2.82666	2.79658	2.7269	2.81097	2.76894
	sp|P0AD70|AMPH_ECOLI	ampH	0.590295	0.687448	0.638872	1.7193	2.19282	1.95606	4.22836	3.22568	3.72702	6.61114	4.76468	5.68791	3.91473	3.32123	3.61798	5.36081	6.92568	6.14325	3.25112	4.67338	3.96225	5.57234	5.08216	5.32725	2.26172	2.72323	2.49247	3.7352	3.61684	3.67602	3.18138	3.5538	3.36759	3.05345	4.44288	3.74817	3.09279	3.2472	3.16999
	sp|P0AD96|LIVJ_ECOLI	livJ	0.901883	0.770772	0.836328	3.40162	3.14385	3.27274	6.36047	6.11541	6.23794	11.4883	11.4397	11.464	5.71668	5.62567	5.67117	12.7027	13.3334	13.018	5.80043	6.24656	6.02349	12.2129	12.2416	12.2273	5.36053	6.26232	5.81142	6.07479	6.6323	6.35355	6.08621	6.16699	6.1266	6.32912	6.10882	6.21897	6.09525	5.82213	5.95869
	sp|P0AD99|BRNQ_ECOLI	brnQ	0.503776	0.677768	0.590772											0.948911	0.948911	1.60568	2.35034	1.97801
	sp|P0ADA1|TESA_ECOLI	tesA	0.705721	0.757764	0.731742	3.16965	3.32556	3.24761	6.26865	6.18697	6.22781	15.1231	7.00958	11.0663	4.97098	5.49612	5.23355	11.9434	10.8386	11.391	5.05214	5.4419	5.24702	8.37013	13.5833	10.9767	4.40273	5.34548	4.8741	6.38803	6.95438	6.67121	6.3875	6.47646	6.43198	4.14997	4.04877	4.09937	5.31431	4.66599	4.99015
	sp|P0ADA3|NLPD_ECOLI	nlpD	0.867928	0.651077	0.759503	2.9401	2.91281	2.92646	5.72582	6.1193	5.92256	15.2361	10.3295	12.7828	5.91825	5.69718	5.80772	12.5671	11.4194	11.9933	5.96645	6.06103	6.01374	16.000*	12.0769	14.0384	6.0696	6.3214	6.1955	6.79335	7.2416	7.01747	6.23171	6.64234	6.43702	5.66663	6.26979	5.96821	6.39806	6.23966	6.31886
	sp|P0ADA5|YAJG_ECOLI	yajG	0.714811	0.979735	0.847273	4.000*	4.000*	4	7.4379	7.84754	7.64272	12.6769	12.4373	12.5571	6.22907	6.27833	6.2537	15.0357	14.8484	14.9421	6.44617	6.28069	6.36343	13.6629	12.2707	12.9668	5.14144	8.000*	6.57072	6.63421	5.66935	6.15178	8.000*	6.38297	7.19149	5.19423	7.44657	6.3204	6.27347	5.44374	5.8586
	sp|P0ADB1|OSME_ECOLI	osmE	0.662083	0.653431	0.657757	3.18596	2.8717	3.02883	6.62274	5.66029	6.14151	11.5961	9.28216	10.4391	5.90798	5.54803	5.72801	12.9769	12.1461	12.5615	5.89446	8.000*	6.94723	10.6311	13.9928	12.3119	5.44405	5.95726	5.70065	8.000*	6.37416	7.18708	8.000*	6.71322	7.35661	5.47273	5.60503	5.53888	5.89949	5.58578	5.74263
	sp|P0ADC1|LPTE_ECOLI	lptE	1.04157	0.679321	0.860446	2.98811	2.95194	2.97002	7.19986	6.22659	6.71323	12.6378	13.2463	12.942	7.31377	8.000*	7.65689	12.2447	13.2193	12.732	6.39653	6.26237	6.32945	10.3541	13.0385	11.6963	6.01438	8.000*	7.00719	8.000*	6.29442	7.14721	6.36569	6.16623	6.26596	5.34856	7.76356	6.55606	7.1924	5.97957	6.58598
	sp|P0ADC3|LOLC_ECOLI	lolC	0.959124	0.675025	0.817075	3.05743	3.15295	3.10519	4.83399	6.72748	5.78074	12.6986	11.8672	12.2829	6.1505	6.20652	6.17851	11.5066	13.1317	12.3192	5.83936	5.75392	5.79664	11.9264	14.1738	13.0501	6.86273	6.81414	6.83844	7.44043	5.62735	6.53389	6.24698	5.76382	6.0054	6.79833	6.1473	6.47282	5.96944	6.88773	6.42858
	sp|P0ADC6|LPTG_ECOLI	lptG	0.599371	0.697838	0.648605	3.20178	4.000*	3.60089	6.2272	7.14781	6.6875	12.6147	12.0112	12.3129	6.56837	5.87841	6.22339	12.8776	14.1278	13.5027	6.13285	5.9934	6.06313	12.5847	13.2858	12.9353	6.81744	6.25038	6.53391	6.34179	5.67999	6.01089	7.38145	6.24763	6.81454	6.44787	8.000*	7.22394	6.42669	5.74116	6.08392
	sp|P0ADD5|YJJP_ECOLI	yjjP	0.860591		0.860591							15.0865		15.0865		6.86057	6.86057
	sp|P0ADE4|TAMA_ECOLI	tamA	1.00128	0.772901	0.887091	3.01751	3.00811	3.01281	5.95112	6.47411	6.21261	12.4452	13.2267	12.836	6.41893	6.19391	6.30642	13.0879	14.4517	13.7698	5.86905	7.31973	6.59439	13.1156	13.9005	13.508	6.9004	6.72288	6.81164	6.80909	5.95263	6.38086	6.53011	6.54621	6.53816	6.28935	8.000*	7.14467	5.73757	5.95411	5.84584
	sp|P0ADE6|YGAU_ECOLI	kbp	0.669424	0.765395	0.71741	3.24339	3.12334	3.18337	5.35154	5.75752	5.55453	10.5974	9.10752	9.85248	4.92117	5.50487	5.21302	11.6235	11.8345	11.729	4.71879	4.6252	4.67199	10.2924	8.51799	9.40518	5.21041	6.38885	5.79963	6.3895	6.28739	6.33845	6.01673	5.94192	5.97932	6.17382	6.20688	6.19035	5.53527	5.06931	5.30229
	sp|P0ADE8|YGFZ_ECOLI	ygfZ	0.814841	0.814743	0.814792	2.81639	2.81798	2.81719	5.58342	5.31393	5.44868	9.80436	8.25953	9.03195	5.59366	5.4956	5.54463	12.6893	9.99146	11.3404	5.72882	4.77818	5.2535	7.92337	7.94842	7.93589	4.45233	4.94176	4.69705	5.47944	5.14665	5.31304	5.17954	5.22439	5.20197	5.02554	5.0568	5.04117	4.33173	4.32333	4.32753
	sp|P0ADF6|EDD_ECOLI	edd	0.634573	0.871065	0.752819	2.84283	3.30515	3.07399				8.60828		8.60828	5.54049	5.11784	5.32917	10.1063	9.61063	9.85848	3.11687	2.83831	2.97759	4.52247	4.53921	4.53084		3.23821	3.23821		3.45931	3.45931	4.21181	2.81263	3.51222	3.1392	4.01578	3.57749	2.88314	3.05183	2.96749
	sp|P0ADF8|ILVN_ECOLI	ilvN	0.486632	1.18885	0.83774	2.73381	2.21128	2.47254	3.68328	3.58388	3.63358	5.03167	4.07905	4.55536	2.24237	3.16907	2.70572	6.43919	5.37282	5.90601	1.45057	1.44385	1.44721	2.49555	2.08482	2.29019	1.35153	1.85001	1.60077	2.35265		2.35265	1.89665	1.58558	1.74111	3.77083	6.72328	5.24705	1.58974	1.64287	1.6163
	sp|P0ADG1|ILVM_ECOLI	ilvM	0.344111	0.429545	0.386828	1.24437	0.412696	0.828534		0.317887	0.317887	0.533203		0.533203		0.343072	0.343072	0.59493	1.33917	0.96705	0.823112		0.823112	0.947428	0.748462	0.847945	0.959555		0.959555	0.664345		0.664345				3.89809	8.000*	5.94905
	sp|P0ADG4|SUHB_ECOLI	suhB	0.841058	0.903951	0.872505	3.15832	2.86527	3.01179	5.77506	6.55749	6.16627	11.5256	12.5373	12.0315	6.10542	6.02004	6.06273	14.7018	13.2699	13.9858	5.39554	5.65852	5.52703	9.94238	10.4896	10.216	5.35485	7.62633	6.49059	8.000*	5.79848	6.89924	5.36318	5.03462	5.1989	5.67919	6.20752	5.94336	5.72295	5.06604	5.3945
	sp|P0ADG7|IMDH_ECOLI	guaB	0.711086	0.801923	0.756504	3.3257	2.70034	3.01302	5.80815	5.70536	5.75675	12.5901	9.90027	11.2452	6.22423	5.81139	6.01781	12.9849	12.0876	12.5362	4.01294	4.56298	4.28796	6.81023	6.55931	6.68477	3.7422	3.80883	3.77551	4.64067	5.18015	4.91041	4.09791	4.03193	4.06492	4.99658	5.00557	5.00108	4.2052	3.70014	3.95267
	sp|P0ADH5|FIMB_ECOLI	fimB	2.000*		2																			0.988398		0.988398				1.90237		1.90237				4.7149	5.94063	5.32776	0.609876	0.825616	0.717746
	sp|P0ADI4|ENTB_ECOLI	entB	0.742619	0.629623	0.686121	2.30694	2.0497	2.17832	3.65284	2.98504	3.31894	6.25232	5.23309	5.74271					5.50557	5.50557				4.49271		4.49271	2.47871		2.47871					1.46834	1.46834	4.43954	7.68838	6.06396	1.39004	2.06344	1.72674
	sp|P0ADI7|YECD_ECOLI	yecD	0.723579	0.669245	0.696412	3.30431	2.84451	3.07441	5.95681	5.54334	5.75007	11.6028	10.2739	10.9383	5.89767	5.72883	5.81325	12.1658	13.1432	12.6545	4.77123	5.60389	5.18756	9.90004	9.77679	9.83841	5.25895	4.83235	5.04565	8.000*	6.07925	7.03962	4.9848	4.95035	4.96758	5.42345	5.63258	5.52801	5.45861	4.70201	5.08031
	sp|P0ADK0|YIAF_ECOLI	yiaF	0.675635	0.77139	0.723512	3.02448	2.98988	3.00718	6.30698	5.96126	6.13412	14.5691	12.4015	13.4853	5.76239	5.99393	5.87816	13.2379	11.7014	12.4696	5.90518	5.66799	5.78658	12.0876	13.0036	12.5456	5.93501	8.000*	6.9675	6.53508	6.13952	6.3373	6.01453	6.67226	6.3434	6.03641	6.16481	6.10061	5.45728	6.734	6.09564
	sp|P0ADK6|YIBA_ECOLI	yibA	0.688941	0.566626	0.627784	2.00221	2.03028	2.01624	3.46411	4.3311	3.89761	5.296	5.16466	5.23033	2.86966	2.42401	2.64684	4.171	5.61736	4.89418	2.01134	2.31948	2.16541	2.66912	2.56388	2.6165	4.91709	4.89155	4.90432	2.37799	2.97987	2.67893	1.86764	3.97731	2.92248	5.6899	5.3394	5.51465	1.95773	1.58384	1.77079
	sp|P0ADK8|YIBL_ECOLI	yibL	1.86358	2.000*	1.93179	2.98339	4.000*	3.49169	8.000*	8.000*	8	7.49095	12.3378	9.91438	3.12451	3.87009	3.4973	6.6241	5.94973	6.28691	3.22838	4.58291	3.90564	7.87921	5.63366	6.75643	4.62016	4.1189	4.36953	4.38284	6.30569	5.34427	4.09901	5.19689	4.64795	7.03285	5.28558	6.15921	3.80804	4.71876	4.2634
	sp|P0ADL3|YICN_ECOLI	yicN	0.699364	0.780757	0.740061	3.12924	2.83332	2.98128	5.13392	5.01186	5.07289	12.9643	8.91403	10.9392	4.81597	4.47592	4.64595	10.4675	8.11432	9.29093		4.7075	4.7075	10.7887		10.7887	5.1297	5.15282	5.14126	8.000*	4.97657	6.48829		4.74834	4.74834	4.96021	6.9525	5.95636	4.62216	4.78039	4.70127
	sp|P0ADM4|YIDQ_ECOLI	yidQ	0.734131		0.734131	2.51647	2.686	2.60123	4.97021	4.44692	4.70856	9.81229	7.9329	8.87259	4.63483	4.97295	4.80389	10.8936	11.3268	11.1102	5.90933	5.7761	5.84271	12.0429	10.0089	11.0259	5.53225	6.46061	5.99643	6.14486	5.66198	5.90342	5.80735	5.11936	5.46335	5.41123	5.75643	5.58383	4.34701	4.51597	4.43149
	sp|P0ADM8|YIEE_ECOLI	yieE	0.750572	0.821916	0.786244	2.76249	4.000*	3.38125	2.89709	3.83087	3.36398	7.06771	6.76228	6.91499	3.32397	3.11852	3.22124	4.58245	5.89686	5.23966	1.99269	2.24265	2.11767	3.47354	3.7774	3.62547	3.83967	4.56459	4.20213	2.26401	2.27861	2.27131	4.05508	2.42691	3.241	5.73785	8.000*	6.86893	2.68815	2.30621	2.49718
	sp|P0ADN0|VIAA_ECOLI	viaA	0.602644		0.602644	1.8654	1.98221	1.92381	5.69389	4.93037	5.31213	8.7354	7.9336	8.3345		3.60969	3.60969	6.71039	6.83396	6.77217	4.53994	4.75719	4.64856	10.1289	8.79989	9.46441	5.12821	5.37966	5.25394	4.9064	4.59657	4.75149	3.44795	4.67626	4.0621	6.04849	5.00676	5.52762	3.79882	3.91204	3.85543
	sp|P0ADN2|YIFE_ECOLI	maoP	0.653192	0.638661	0.645926	2.16357	2.22384	2.1937	4.30041	4.79485	4.54763		5.73403	5.73403	3.44732	2.83985	3.14358	5.1091	5.96017	5.53464	2.97894	3.19235	3.08564	5.74464	5.61433	5.67948	4.74523	8.000*	6.37261	4.4567	5.81568	5.13619	3.62269	8.000*	5.81134	5.91853	8.000*	6.95927	3.22068	3.34536	3.28302
	sp|P0ADN6|YIFL_ECOLI	yifL	0.620063	0.474987	0.547525	2.61311	3.28421	2.94866	4.40229	6.09099	5.24664	16.000*	16.000*	16	2.93024	8.000*	5.46512	11.657	11.8728	11.7649	5.16149	6.8957	6.0286	12.8258	16.000*	14.4129	4.50665	6.02841	5.26753	5.62523	6.96285	6.29404	6.1492	7.66074	6.90497	5.80989	5.31664	5.56327	6.7669	5.93127	6.34909
	sp|P0ADP0|YIGB_ECOLI	yigB	0.796878	0.750556	0.773717	4.000*	3.16985	3.58493	5.97971	5.52028	5.74999	11.102	9.11691	10.1095	5.4715	6.27352	5.87251	11.6593	11.5494	11.6044	3.586	4.06863	3.82732		6.70403	6.70403	4.07358	5.04308	4.55833	5.11222	4.62124	4.86673	3.83023	3.75949	3.79486	4.7381	5.7348	5.23645	3.87505	3.65123	3.76314
	sp|P0ADP2|YIGI_ECOLI	yigI	2.000*	0.645424	1.32271	2.7214	2.92068	2.82104	6.16345	5.2903	5.72687	9.04425	5.14658	7.09541	5.07028	4.92386	4.99707	13.2098	11.7911	12.5004	2.39102	2.69886	2.54494	3.82538	4.42659	4.12599	2.18599	2.41034	2.29817	4.00183	2.89925	3.45054	2.42094	2.3079	2.36442	4.78247	5.25493	5.0187	2.18529	2.25862	2.22196
	sp|P0ADP7|UBIJ_ECOLI	ubiJ	0.705456	0.692438	0.698947	2.92066	2.61902	2.76984	4.67161	5.00951	4.84056	7.42885	7.81688	7.62287	5.10627	4.75899	4.93263	8.92743	8.91097	8.9192	4.82033	4.6918	4.75606	8.4837	8.62783	8.55577	4.58758	8.000*	6.29379	5.00754	4.94641	4.97698	8.000*	4.94811	6.47405	5.17371	5.37415	5.27393	4.98407	4.78197	4.88302
	sp|P0ADP9|YIHD_ECOLI	yihD	0.436973	1.29235	0.864663	3.07447	4.000*	3.53724	4.43035	5.09765	4.764	8.60514	5.98717	7.29615	4.26872	5.75613	5.01242	10.9271	11.4575	11.1923	2.77697	2.70525	2.74111	12.2676	4.10434	8.18599	4.30762	5.62346	4.96554	3.89021	4.0656	3.9779	4.04813	3.58177	3.81495	7.81963	6.1108	6.96521	3.33648	2.91064	3.12356
	sp|P0ADQ2|YIID_ECOLI	yiiD	0.643634	0.753804	0.698719	2.85773	2.85403	2.85588	5.37525	5.75791	5.56658	9.61882	10.0426	9.83073	6.04596	5.71359	5.87977	11.4128	12.1417	11.7773	4.79041	4.6241	4.70725	9.83932	7.83751	8.83842	4.233	4.69067	4.46183	4.74455	5.10837	4.92646	4.45029	5.74609	5.09819	5.86045	5.25327	5.55686	4.18751	4.5703	4.37891
	sp|P0ADQ7|YGAM_ECOLI	ygaM	1.78885	0.615984	1.20242	2.69615	2.04729	2.37172	6.02464	5.55142	5.78803	11.1844	8.7593	9.97185	5.01827	5.31486	5.16657	10.961	10.7079	10.8344	5.48381	5.61723	5.55052	12.3618	10.3254	11.3436	5.92243	8.000*	6.96121	8.000*	7.19496	7.59748	7.98231	7.03692	7.50962	5.97007	5.87458	5.92233	4.76913	4.89166	4.83039
	sp|P0ADR6|RLMM_ECOLI	rlmM	0.681502	0.714015	0.697759	3.99008	2.90369	3.44688	6.24075	5.61761	5.92918	9.81586	10.5057	10.1608	5.83531	5.61323	5.72427	11.1046	11.9956	11.5501	4.58372	4.98212	4.78292	8.14734	8.1486	8.14797	4.59431	4.96045	4.77738	6.46232	5.04414	5.75323	4.56571	4.96531	4.76551	5.23105	5.24071	5.23588	4.91192	4.70274	4.80733
	sp|P0ADR8|PPNN_ECOLI	ppnN	0.705468	0.968971	0.83722	3.12889	2.94004	3.03447	5.91344	6.1019	6.00767	11.4855	11.0469	11.2662	6.31807	5.54042	5.92924	12.2239	11.5424	11.8831	5.08991	5.04946	5.06968	9.56042	9.40967	9.48504	4.87167	5.03047	4.95107	4.91692	5.27758	5.09725	5.0657	4.96671	5.0162	4.9939	6.51237	5.75313	4.44691	4.71702	4.58197
	sp|P0ADS2|ZAPA_ECOLI	zapA	0.34352		0.34352	3.87315		3.87315	5.70733	6.39241	6.04987		10.4771	10.4771	4.63122	5.6818	5.15651	11.5406	10.0827	10.8116	4.32194	4.66956	4.49575	10.2686	8.0097	9.13915	8.000*		8	6.49397	7.15357	6.82377	5.81525	6.47381	6.14453	8.000*	7.30391	7.65195	5.49134	4.92522	5.20828
	sp|P0ADS6|YGGE_ECOLI	yggE	0.690509	0.674162	0.682336	3.30445	3.10515	3.2048	6.18332	5.57591	5.87961	11.1279	13.1556	12.1418	5.49304	5.69109	5.59206	12.2417	11.168	11.7049	5.36859	6.29268	5.83063	12.8914	11.2475	12.0695	6.17786	7.17009	6.67398	5.94549	7.59338	6.76943	8.000*	7.4559	7.72795	6.77474	6.12931	6.45203	6.04897	5.91313	5.98105
	sp|P0ADS9|YGGN_ECOLI	yggN	0.704842	0.676078	0.69046	3.04131	2.80712	2.92422	4.53905	5.67605	5.10755	9.09671	7.00971	8.05321	5.01692	5.02068	5.0188	10.3485	9.66668	10.0076	5.65269	5.86461	5.75865	10.2259	10.4024	10.3142	4.28472	5.71536	5.00004	5.44846	6.62623	6.03735	5.13506	5.59065	5.36285	3.98385	3.68034	3.8321	5.85075	5.78519	5.81797
	sp|P0ADT2|YGIB_ECOLI	ygiB	0.459242	0.527798	0.49352	1.54825	2.11327	1.83076	3.92346	3.50629	3.71488	6.28273	5.42809	5.85541	3.7199	3.18072	3.45031	7.33432	7.61807	7.47619	3.45683	4.70197	4.0794	7.29465	6.92921	7.11193	3.95244	4.38029	4.16637	3.62213	3.75822	3.69018	3.81256	3.97611	3.89433	3.12654	4.50679	3.81666	3.61418	2.82934	3.22176
	sp|P0ADT5|YGIC_ECOLI	ygiC	1.12308	0.920917	1.022	3.26386	3.00457	3.13422	6.51485	5.04383	5.77934	10.0633	9.19899	9.63113	5.82155	5.47932	5.65043	11.3276	11.6126	11.4701	4.34679	4.56345	4.45512	8.92637	7.47363	8.2	4.27943	5.12868	4.70405	5.16533	4.68823	4.92678	3.93144	4.57743	4.25443	3.9188	8.000*	5.9594	4.18154	4.42448	4.30301
	sp|P0ADT8|YGIM_ECOLI	ygiM	0.685489	0.674987	0.680238	3.07076	2.99719	3.03397	5.669	6.00312	5.83606	11.1732	11.0159	11.0945	5.36709	5.6563	5.51169	12.7456	12.1992	12.4724	5.9387	5.72914	5.83392	11.0662	12.4692	11.7677	6.05787	8.000*	7.02893	6.52018	6.34694	6.43356	6.69766	6.42176	6.55971	5.60255	8.000*	6.80127	6.28637	5.59514	5.94076
	sp|P0ADU2|YGIN_ECOLI	ygiN	0.690016	0.740912	0.715464	3.37779	2.89793	3.13786	5.27721	5.41721	5.34721	10.0773	10.6322	10.3548	5.92232	5.75247	5.83739	12.1822	11.0226	11.6024	4.16467	4.56206	4.36336	6.76182	7.23209	6.99696	4.16413	8.000*	6.08207	4.95285	5.66612	5.30948	4.30364	4.83645	4.57004	4.98911	5.01238	5.00075	4.67514	4.76072	4.71793
	sp|P0ADU5|YGIW_ECOLI	ygiW	0.87061	0.739283	0.804947	3.37912	2.40058	2.88985	5.3003	6.362	5.83115	7.57157	5.9152	6.74338	4.2673	5.16747	4.71738	6.94125	9.01887	7.98006	5.66441	6.78523	6.22482	12.0121	11.5384	11.7752	4.56633	5.56843	5.06738	5.95277	6.44729	6.20003	5.94053	5.78029	5.86041	3.97741	3.71499	3.8462	6.1074	5.71441	5.91091
	sp|P0ADU7|YQIB_ECOLI	yqiB	0.499201		0.499201				3.10849	2.41178	2.76013				3.83569	3.50333	3.66951	6.99916	8.00955	7.50435		2.03309	2.03309	2.83798		2.83798	5.38442	6.07314	5.72878	1.88084	2.33259	2.10671	1.79037		1.79037	6.56234	6.08524	6.32379	2.40529	2.09157	2.24843
	sp|P0ADV1|LPTA_ECOLI	lptA	0.649833	0.674668	0.662251	3.2268	2.90279	3.06479	5.62986	5.63444	5.63215	10.241	10.751	10.496	5.74104	5.84021	5.79062	11.0952	12.4942	11.7947	5.67276	5.78889	5.73083	8.82987	11.1418	9.98582	6.24864	8.000*	7.12432	7.25594	5.7075	6.48172	6.90472	5.85969	6.3822	5.67327	5.19821	5.43574	6.61873	5.7429	6.18081
	sp|P0ADV5|YHBW_ECOLI	yhbW	0.729099	0.692673	0.710886	2.86925	3.26953	3.06939	5.29802	8.000*	6.64901	16.000*	7.50723	11.7536	6.44296	5.67008	6.05652	11.2576	11.0019	11.1298	5.41604	3.51609	4.46607	6.6958	4.82858	5.76219	3.58148	4.90538	4.24343	3.80438	4.06795	3.93616	3.78405	6.34075	5.0624	4.19808	4.71214	4.45511	3.69352	3.39732	3.54542
	sp|P0ADV7|MLAC_ECOLI	mlaC	0.593647	0.832399	0.713023	3.56122	3.2619	3.41156	5.0023	5.57618	5.28924	8.66037	7.58381	8.12209	5.07256	5.93139	5.50198	11.9673	10.7836	11.3755	5.41992	5.64917	5.53455	12.9812	12.1913	12.5862	4.86877	6.02102	5.44489	7.69884	6.72433	7.21158	6.70336	6.63379	6.66858	5.29183	5.03562	5.16372	6.4622	5.98673	6.22446
	sp|P0ADV9|LPTC_ECOLI	lptC	0.76089	0.652313	0.706601	2.85139	4.000*	3.42569	5.86343	6.09663	5.98003	12.5114	9.85369	11.1826	5.78749	5.91073	5.84911	11.989	11.9693	11.9791	5.67254	5.43308	5.55281	11.824	10.4174	11.1207	5.96902	5.75063	5.85982	5.72975	5.91181	5.82078	5.63233	6.20909	5.92071	6.04162	5.78725	5.91443	6.61584	6.94925	6.78254
	sp|P0ADW3|YHCB_ECOLI	yhcB	0.747596	1.24217	0.994883	3.54627	3.10524	3.32575	6.23554	6.56734	6.40144	14.2873	10.467	12.3772	5.1157	5.73691	5.42631	13.2305	11.737	12.4837	5.71335	5.84395	5.77865	12.1538	11.2196	11.6867	5.2649	5.90312	5.58401	5.80562	5.71061	5.75812	6.03464	5.22401	5.62932	6.02686	6.24183	6.13435	6.0964	5.57812	5.83726
	sp|P0ADW8|YHEV_ECOLI	yheV	2.000*		2	2.13224	1.47218	1.80221	3.12625	5.03902	4.08264		2.51106	2.51106	3.48359		3.48359	8.49515	6.21903	7.35709					2.51942	2.51942	3.84104	3.19152	3.51628	1.97761	8.000*	4.98881				4.39743	5.43069	4.91406	2.28464	2.04435	2.1645
	sp|P0ADX1|YHFA_ECOLI	yhfA	0.362584	2.000*	1.18129	4.000*	4.000*	4	6.19883	6.77956	6.4892	13.1907	8.46053	10.8256	5.80968	5.08751	5.44859	16.000*	14.9947	15.4973	4.32555	5.42472	4.87513	8.15917	9.29355	8.72636	4.27873	6.81638	5.54756	5.00904	6.59494	5.80199	4.45991	4.91055	4.68523	5.07222	5.33185	5.20203	5.57937	5.05733	5.31835
	sp|P0ADX9|RSMD_ECOLI	rsmD	0.718087	1.59151	1.1548	3.18819	2.97844	3.08331	5.70269	5.435	5.56885	11.1532	8.97103	10.0621	4.91376	5.28018	5.09697	11.5575	10.6619	11.1097	4.00721	4.97097	4.48909		12.5336	12.5336	4.69466	4.91072	4.80269	5.37924	5.25178	5.31551	4.39617	4.57386	4.48502	5.02155	5.65849	5.34002	5.60411	4.76029	5.1822
	sp|P0ADY1|PPID_ECOLI	ppiD	0.84816	0.76674	0.80745	3.2167	2.88981	3.05326	5.88745	6.02351	5.95548	11.8123	13.5078	12.66	5.98648	5.86221	5.92435	12.4979	12.2135	12.3557	5.98797	6.34462	6.1663	14.0048	11.5406	12.7727	6.5052	6.56027	6.53273	6.206	6.56901	6.38751	5.94487	5.83516	5.89001	6.2145	7.61596	6.91523	6.62624	5.67605	6.15115
	sp|P0ADY3|RL14_ECOLI	rplN	0.772098	0.788476	0.780287	3.02506	3.15118	3.08812	5.65387	5.66579	5.65983	8.55435	13.8135	11.1839	5.78097	4.56411	5.17254	7.99147	8.14832	8.06989	4.26175	4.54232	4.40204	7.49533	7.80286	7.64909	3.58462	3.73136	3.65799	4.21139	4.73397	4.47268	4.18184	4.50909	4.34547	5.92691	7.2041	6.5655	4.0762	4.00506	4.04063
	sp|P0ADY7|RL16_ECOLI	rplP	0.825248	2.000*	1.41262	4.000*	3.94734	3.97367	7.02215	8.000*	7.51107	14.3721	16.000*	15.1861	5.26203	6.43414	5.84809	16.000*	10.9809	13.4905	4.67702	7.03552	5.85627	13.443	15.6142	14.5286	6.00422	6.05154	6.02788	7.98521	8.000*	7.9926	6.59218	6.25359	6.42288	8.000*	8.000*	8	4.71458	6.75375	5.73416
	sp|P0ADZ0|RL23_ECOLI	rplW	0.606654	0.891438	0.749046	4.000*	3.05639	3.52819	5.09979	5.45042	5.2751	8.65617	10.6661	9.66112	3.86026	5.51951	4.68989	7.89194	9.3685	8.63022	5.00356	6.70861	5.85609	10.1803	9.32327	9.75178	5.26532	5.34453	5.30492	6.33743	8.000*	7.16871	5.67837	6.05814	5.86825	7.40818	8.000*	7.70409	5.13995	8.000*	6.56998
	sp|P0ADZ4|RS15_ECOLI	rpsO	0.741056	0.848738	0.794897	3.43452	3.45841	3.44646	5.69672	7.09349	6.3951	12.0384	13.1348	12.5866	4.2037	5.2995	4.7516	8.16786	9.40658	8.78722	6.43246	5.00783	5.72014	12.2538	9.62807	10.9409	5.24276	5.16707	5.20491	6.29108	6.41547	6.35327	7.57425	5.76763	6.67094	7.19062	4.14198	5.6663	5.39326	5.81043	5.60185
	sp|P0ADZ7|YAJC_ECOLI	yajC	0.726759	0.763287	0.745023	3.25527	3.05485	3.15506	6.04618	5.98922	6.0177	11.0745	11.869	11.4717	6.98514	6.10883	6.54698	13.2905	12.7399	13.0152	5.29918	5.98802	5.6436	14.2107	11.3809	12.7958	6.15948	7.21491	6.68719	5.86543	5.91821	5.89182	6.00897	5.54919	5.77908	5.58375	6.32365	5.9537	6.06166	6.4997	6.28068
	sp|P0AE01|TRMJ_ECOLI	trmJ	1.10935	0.684342	0.896844	3.02222	2.57448	2.79835	5.01534	5.80836	5.41185	9.96515	9.31741	9.64128	5.24973	5.19094	5.22034	10.0464	11.1413	10.5939	4.49959	4.18181	4.3407	7.85275	7.18747	7.52011	3.9926	4.03283	4.01272	5.80507	4.50394	5.1545	4.05554	4.31298	4.18426	4.26642	5.07826	4.67234	4.71051	4.15113	4.43082
	sp|P0AE06|ACRA_ECOLI	acrA	1.07118	0.741628	0.906404	2.90485	2.93807	2.92146	5.51461	6.16952	5.84207	12.2522	11.8898	12.071	5.8426	5.785	5.8138	13.1075	11.8604	12.484	6.09907	6.16942	6.13425	13.247	13.4088	13.3279	6.06242	8.000*	7.03121	7.00465	6.23541	6.62003	6.10165	6.50482	6.30323	5.71904	6.17243	5.94574	6.08225	5.78642	5.93434
	sp|P0AE08|AHPC_ECOLI	ahpC	0.836081	0.823975	0.830028	3.03802	2.73985	2.88893	5.12976	4.97487	5.05231	8.09621	7.25124	7.67372	5.22027	5.7515	5.48589	9.31258	9.72193	9.51725	1.91787	2.14318	2.03052	2.6096	2.60746	2.60853	2.02269	2.41727	2.21998	2.20238	2.31346	2.25792	1.9999	1.82963	1.91476	2.65735	2.98458	2.82096	2.12669	2.11204	2.11936
	sp|P0AE12|AMN_ECOLI	amn	0.772197	0.713204	0.742701	3.53595	2.9459	3.24092	5.82935	6.85773	6.34354	10.3318	10.8462	10.589	6.41634	5.95828	6.18731	13.9643	16.000*	14.9821	4.32562	4.6948	4.51021	7.33637	9.15046	8.24342	4.77947	6.19693	5.4882	4.29183	5.21911	4.75547	5.69488	4.91862	5.30675	5.18423	7.33559	6.25991	4.31119	4.4285	4.36985
	sp|P0AE14|AMPE_ECOLI	ampE	2.000*	0.686723	1.34336	3.26822	3.2241	3.24616	5.62055	5.63097	5.62576	15.8504	10.327	13.0887	8.000*	5.83247	6.91624	12.0122	16.000*	14.0061	5.99856	7.26775	6.63315	15.8509	12.1293	13.9901		6.29267	6.29267	5.02365	5.57451	5.29908	6.62026	8.000*	7.31013	6.21477	6.43865	6.32671	5.67989	6.36907	6.02448
	sp|P0AE18|MAP1_ECOLI	map	0.887749	0.735337	0.811543	3.65141	3.40946	3.53044	5.64532	5.39261	5.51897	9.94169	10.8495	10.3956	5.93828	6.14441	6.04135	12.1269	12.2605	12.1937	4.01215	4.83578	4.42397	6.58293	7.27636	6.92964	4.57385	4.51659	4.54522	5.82651	4.78141	5.30396	4.61415	4.80623	4.71019	4.51076	5.937	5.22388	4.23737	4.48296	4.36017
	sp|P0AE22|APHA_ECOLI	aphA	0.724907	2.000*	1.36245	3.66039	3.6134	3.6369	6.12186	8.000*	7.06093	10.0179	13.4472	11.7326	6.84831	5.98235	6.41533	12.9651	13.3484	13.1568	5.63969	5.94965	5.79467	16.000*	16.000*	16	7.51344	8.000*	7.75672	6.68811	8.000*	7.34405	6.40259	6.21132	6.30696	7.67264	5.6458	6.65922	5.96705	5.683	5.82503
	sp|P0AE28|AROM_ECOLI	aroM	0.651553	0.675342	0.663448	2.35796	2.28285	2.32041	3.53158	2.75951	3.14555		3.69569	3.69569					7.88914	7.88914	1.65848	1.68325	1.67087					2.27962	2.27962								3.96746	3.96746	1.40841		1.40841
	sp|P0AE34|ARTQ_ECOLI	artQ	0.758075	0.725173	0.741624	3.2847	2.56207	2.92338	6.57805	5.46213	6.02009	11.7819	11.9972	11.8896		6.77603	6.77603	11.8885	12.7022	12.2954				9.64667	13.3501	11.4984		6.24851	6.24851		6.45011	6.45011	6.07812	7.23519	6.65665	7.86153		7.86153
	sp|P0AE39|YPDB_ECOLI	ypdB	0.811797	0.83066	0.821229	3.09759	2.49742	2.79751	6.50727	5.49929	6.00328	9.29965	8.39076	8.84521	5.43866	4.42055	4.9296	9.98212	9.33748	9.6598	4.14087	4.73249	4.43668	7.77997	6.84838	7.31418	4.28461	4.73011	4.50736	4.22104	5.24586	4.73345	4.02227	4.01634	4.0193	5.08055	5.37852	5.22954	3.97125	4.05814	4.0147
	sp|P0AE45|YTFL_ECOLI	ytfL	0.586927	0.611529	0.599228	2.8489	3.09772	2.97331	5.00986	5.31386	5.16186	9.00254	8.57963	8.79108	5.04578	4.97118	5.00848	8.93088	9.06375	8.99731	3.95777	4.69472	4.32624	8.02987	7.22367	7.62677	5.93883	7.91428	6.92655	3.95902	4.25917	4.1091	4.81391	4.18564	4.49978	5.39252	5.90904	5.65078	4.36568	4.69947	4.53258
	sp|P0AE48|YTFP_ECOLI	ytfP	2.000*	0.699517	1.34976	2.72152	2.42164	2.57158	5.32508	5.30761	5.31634	8.65529	9.08705	8.87117	5.53052	5.01392	5.27222	10.3453	12.6612	11.5033	4.05472	4.91766	4.48619	7.2635	8.25494	7.75922	4.49307	4.76368	4.62837	5.35466	5.33492	5.34479	4.84751	5.06138	4.95444	5.42014	4.82559	5.12287	4.78835	5.20944	4.9989
	sp|P0AE52|BCP_ECOLI	bcp	0.71662	0.743335	0.729977	3.30256	2.3985	2.85053	5.31567	5.40704	5.36135	7.13525	8.14769	7.64147	4.32758	4.44174	4.38466	10.6019	11.3811	10.9915	3.82686	4.33795	4.0824	7.77246	7.19938	7.48592	4.72283	5.8014	5.26212	7.51185	5.38007	6.44596	4.96992	4.86512	4.91752	5.56632	5.26392	5.41512	4.30423	4.19206	4.24814
	sp|P0AE60|CEDA_ECOLI	cedA	0.776433		0.776433										3.4613	5.05671	4.25901		9.34873	9.34873		3.66243	3.66243	6.59867		6.59867		5.19373	5.19373				3.87436		3.87436	6.67219	8.000*	7.33609
	sp|P0AE67|CHEY_ECOLI	cheY	0.721665	0.745849	0.733757	2.17805	2.48912	2.33358	4.36463	3.79172	4.07818	6.06591	5.86025	5.96308		3.91039	3.91039	6.01591	6.64084	6.32837	3.22271	4.40867	3.81569	5.51487	5.71373	5.6143	4.013		4.013	4.65672	5.50405	5.08039	3.01632	4.35756	3.68694	4.82313	4.21973	4.52143	4.41051		4.41051
	sp|P0AE70|MAZF_ECOLI	mazF	0.395264	0.734481	0.564873	3.36161	2.96242	3.16201	5.07249	5.6252	5.34884	16.000*	9.24403	12.622		6.19203	6.19203	11.2574	10.7329	10.9952	4.34782	3.69443	4.02113	11.0603	8.67938	9.86983	6.39648	8.000*	7.19824	6.28764	6.90248	6.59506	6.23169	6.29677	6.26423	6.9131	6.30076	6.60693	5.51715	5.65627	5.58671
	sp|P0AE72|MAZE_ECOLI	mazE	0.735533		0.735533					5.65561	5.65561					1.29972	1.29972		4.48231	4.48231		1.93497	1.93497	6.72195	3.38354	5.05274	2.50582	2.1074	2.30661		3.16713	3.16713		2.16901	2.16901	5.0879	5.29952	5.19371		2.34614	2.34614
	sp|P0AE78|CORC_ECOLI	corC	0.710399	0.81449	0.762444	3.04441	2.78411	2.91426	5.35955	6.29956	5.82955	10.4537	9.57043	10.012	5.40003	5.1602	5.28011	8.96845	10.5654	9.76694	4.66624	4.53719	4.60171	8.16689	8.34948	8.25819	4.76928	4.89599	4.83263	6.10846	4.97011	5.53929	5.95285	4.55451	5.25368	5.02659	6.17203	5.59931	4.8282	4.64025	4.73423
	sp|P0AE82|CPXA_ECOLI	cpxA	0.640995	0.733007	0.687001	2.96362	2.97766	2.97064	5.70119	6.14527	5.92323	11.1599	8.65153	9.90571	5.87284	6.09148	5.98216	11.4868	12.0196	11.7532	6.12064	6.01611	6.06838	12.2628	13.3808	12.8218	6.93508	6.82699	6.88104	5.65685	5.69046	5.67365	8.000*	6.27274	7.13637	6.10058	6.90161	6.5011	5.60801	6.10579	5.8569
	sp|P0AE88|CPXR_ECOLI	cpxR	0.889662	0.635602	0.762632	3.63419	2.93023	3.28221	5.29025	5.58797	5.43911	10.9466	11.9251	11.4359	5.93012	6.08329	6.00671	10.7952	11.034	10.9146	6.96101	5.04671	6.00386	8.35559	9.16123	8.75841	4.70478	5.21117	4.95798	8.000*	5.27201	6.63601	4.8598	4.83729	4.84855	5.10265	6.36006	5.73135	5.04084	5.16941	5.10512
	sp|P0AE91|CREA_ECOLI	creA	1.2704	0.689044	0.97972	3.13061	2.71709	2.92385	5.96577	5.9706	5.96819	10.2573	14.0184	12.1379	6.01463	6.80881	6.41172	16.000*	13.4693	14.7347	5.46739	7.3046	6.38599	12.7157	13.7947	13.2552	5.99507	8.000*	6.99753	5.87635	8.000*	6.93818	6.35123	6.78622	6.56873	5.99676	5.51643	5.7566	6.17976	5.84911	6.01444
	sp|P0AEA8|CYSG_ECOLI	cysG	1.06039	0.690394	0.875394	3.07937	3.75295	3.41616	5.27138	5.66231	5.46685	10.1308	10.1034	10.1171	5.64377	7.21238	6.42808	15.4159	11.7118	13.5638	4.22717	4.54369	4.38543	7.67579	7.46815	7.57197	4.16576	4.50302	4.33439	5.89711	4.56529	5.2312	4.56858	3.77617	4.17237	5.34382	5.03002	5.18692	5.31065	4.08597	4.69831
	sp|P0AEB2|DACA_ECOLI	dacA	0.79648	0.757938	0.777209	3.18854	3.28765	3.2381	5.93248	6.16862	6.05055	13.9514	10.0415	11.9965	6.03294	6.16389	6.09841	13.51	12.9041	13.207	6.13166	6.33168	6.23167	15.9037	13.0678	14.4858	6.19472	7.24189	6.71831	6.36033	6.86542	6.61287	6.32961	6.11466	6.22213	5.69756	6.69006	6.19381	6.12382	5.92643	6.02513
	sp|P0AEB5|YNAI_ECOLI	ynaI	0.78062	0.825689	0.803154	2.95186	3.09444	3.02315	6.0574	6.61582	6.33661	11.9433	11.7707	11.857	6.41381	5.31445	5.86413	16.000*	12.7845	14.3923	5.9232	6.123	6.0231	11.742	13.6805	12.7112	6.53074	6.29166	6.4112	6.89678	6.51917	6.70797	6.12107	6.83125	6.47616	5.7677	6.46389	6.11579	5.81412	6.32773	6.07092
	sp|P0AEB7|YOAB_ECOLI	yoaB	0.523208	0.810093	0.666651	3.14682	2.8912	3.01901	6.6207	7.80288	7.21179	13.3352	13.7502	13.5427	6.04933	6.27142	6.16037	10.4853	13.4364	11.9609	5.34803	7.19521	6.27162	11.6597	10.7205	11.1901	5.51466	5.27578	5.39522	5.18797	5.82248	5.50523	4.70086	5.20844	4.95465	5.80468	5.60408	5.70438	6.12657	4.77596	5.45126
	sp|P0AEC0|YOAE_ECOLI	yoaE	0.693472	0.577047	0.635259	3.20685	4.000*	3.60343	6.01717	5.75182	5.88449	12.973	11.6664	12.3197	5.56512	6.56033	6.06272	13.1011	11.2943	12.1977	6.1104	7.30364	6.70702	13.6454	14.684	14.1647	6.70184	6.68063	6.69124	6.60873	5.9219	6.26532	6.51945	6.39174	6.4556	6.84323	7.13048	6.98685	5.19459	5.59801	5.3963
	sp|P0AEC3|ARCB_ECOLI	arcB	0.705858	0.711468	0.708663	3.1882	2.99631	3.09226	5.82247	5.94482	5.88365	11.0318	10.7883	10.91	5.54564	5.82742	5.68653	11.2343	11.5399	11.3871	5.4087	5.66225	5.53548	11.2475	9.83546	10.5415	6.21059	6.31974	6.26516	4.94071	5.47462	5.20766	5.76679	5.82664	5.79672	5.83509	5.89097	5.86303	5.55937	5.57663	5.568
	sp|P0AEC5|BARA_ECOLI	barA	2.000*	0.73145	1.36572	3.40907	3.49079	3.44993	5.95264	6.01761	5.98513	11.6074	9.3741	10.4908	6.36512	6.27184	6.31848	11.2844	11.512	11.3982	8.000*	5.8346	6.9173	12.5339	13.7043	13.1191	6.25849	5.65472	5.95661	6.87183	5.23568	6.05375	5.69055	7.01014	6.35035	6.52532	6.19851	6.36191	5.84261	5.74999	5.7963
	sp|P0AEC8|DCUS_ECOLI	dcuS	0.628273	0.766048	0.697161	2.89654	3.0628	2.97967	5.84862	5.9178	5.88321	11.5235	12.3105	11.917		6.31501	6.31501	11.9604	11.2238	11.5921	5.65596	6.83837	6.24716	7.73761	11.9524	9.84502	6.32693		6.32693	5.68307	6.01131	5.84719	5.81957	5.65427	5.73692	6.85378	7.01091	6.93234	5.13137	6.01428	5.57283
	sp|P0AED0|USPA_ECOLI	uspA	0.723247	0.64971	0.686478	3.66524	3.0086	3.33692	5.23587	5.09183	5.16385	11.8671	9.57777	10.7224	5.97843	5.85944	5.91893	11.1703	8.54069	9.85549	4.30622	4.3037	4.30496				4.88924	4.99254	4.94089	4.75398	3.84736	4.30067	4.49674	4.11659	4.30667		3.95776	3.95776	4.41257	4.63094	4.52176
	sp|P0AED5|UVRY_ECOLI	uvrY	0.602852	2.000*	1.30143	1.80547	1.63814	1.7218	2.92598	3.15168	3.03883	4.15948	3.93803	4.04875	1.73675	1.86002	1.79839	3.60877	4.17841	3.89359	1.72011	2.05948	1.88979	2.77671	2.56523	2.67097	2.475	2.50913	2.49207	2.62457	2.69284	2.65871	2.00715	1.66472	1.83593	4.96699	5.82106	5.39403	1.7011	1.63317	1.66713
	sp|P0AED7|DAPE_ECOLI	dapE	0.718349	0.785799	0.752074	2.87518	3.22731	3.05125	5.37828	6.02623	5.70225	9.50764	9.90004	9.70384	5.93891	5.25974	5.59933	12.2874	9.76811	11.0278	4.44341	4.39237	4.41789	7.88233	6.85912	7.37072	4.44899	4.58121	4.5151	6.83752	4.67332	5.75542	4.35938	4.47332	4.41635	4.56134	5.31629	4.93881	4.69141	4.11754	4.40447
	sp|P0AED9|DCM_ECOLI	dcm	0.699381	2.000*	1.34969	2.36527	2.26302	2.31414	3.19403	3.4531	3.32357	5.4691	6.64373	6.05642	3.33147	2.69883	3.01515	6.68865	5.27305	5.98085	2.76947	3.31679	3.04313	3.80362	4.06714	3.93538	5.06327	5.24006	5.15166	2.68718	3.23982	2.9635	2.85364	3.33334	3.09349	5.72113	7.79818	6.75966	2.74162	2.58143	2.66152
	sp|P0AEE1|DCRB_ECOLI	dcrB	0.565407	0.633917	0.599662	3.00514	4.000*	3.50257	5.5352	8.000*	6.7676	10.6081	12.0162	11.3122	6.37183	4.73108	5.55145	10.598	11.2695	10.9337	5.4886	5.71583	5.60221	10.5313	11.3612	10.9462	6.1125	5.81175	5.96212	6.39487	6.0786	6.23674	5.4829	5.36314	5.42302	5.30869	6.91677	6.11273	6.97732	5.11404	6.04568
	sp|P0AEE3|DEGS_ECOLI	degS	0.575791	0.715393	0.645592	3.0912	3.40872	3.24996	5.70971	6.10776	5.90874	12.1212	10.464	11.2926	7.35227	6.97585	7.16406	11.5294	12.6766	12.103	6.4864	5.47089	5.97865	15.4422	12.143	13.7926	6.42776	8.000*	7.21388	5.65102	6.06514	5.85808	5.51132	6.06916	5.79024	7.96449	6.70176	7.33313	5.72566	6.69046	6.20806
	sp|P0AEE5|DGAL_ECOLI	mglB	0.710495	0.626131	0.668313	3.46778	3.187	3.32739	5.7823	6.38739	6.08484	11.6232	10.0998	10.8615	6.29976	6.16034	6.23005	12.7188	12.7886	12.7537	5.93628	6.70761	6.32195	7.74133	12.8614	10.3014	6.02581	6.0247	6.02526	4.88162	7.11951	6.00057	7.33119	5.98764	6.65941	6.292	7.0183	6.65515	8.000*	6.25383	7.12691
	sp|P0AEE8|DMA_ECOLI	dam	0.726943	0.664629	0.695786	2.97902	2.90908	2.94405	5.14257	6.15486	5.64872	10.0893	10.2934	10.1914	5.57725	5.19746	5.38735	11.0005	10.8075	10.904	5.03288	4.2628	4.64784	10.7844	9.48518	10.1348	4.07612	4.21416	4.14514	2.72539	5.86088	4.29313	5.60583	6.08187	5.84385	5.53025	6.25228	5.89126	4.75362	4.26941	4.51151
	sp|P0AEF0|DNAC_ECOLI	dnaC	0.531082	1.32742	0.92925	2.23788	1.87038	2.05413	5.01878	4.32116	4.66997	4.60633	5.54839	5.07736	3.80521	3.1754	3.4903	5.64732	9.16497	7.40615	2.3674	1.99407	2.18074	3.55213	3.29049	3.42131	2.70929	2.79204	2.75067	2.4155	2.86519	2.64034	1.8632	2.34764	2.10542	3.77859	4.12685	3.95272	2.37942	2.28023	2.32982
	sp|P0AEF4|DPIA_ECOLI	dpiA	0.821934		0.821934	2.24309		2.24309	5.33001		5.33001	8.20718		8.20718	2.97596	3.67901	3.32748	7.49425	7.7691	7.63168	2.55791	3.432	2.99495	5.21356	5.47385	5.3437	3.36788	3.41037	3.38913					3.43373	3.43373	4.85442		4.85442	3.22459		3.22459
	sp|P0AEF8|DPPB_ECOLI	dppB	0.688404	0.769028	0.728716	3.24365	3.81505	3.52935	6.68402	6.62868	6.65635	14.1115	12.0481	13.0798	6.25185	5.66594	5.95889	12.2254	10.7685	11.4969	6.55522	6.29116	6.42319	10.7617	15.19	12.9758	7.32424	5.75822	6.54123	5.71471	5.06835	5.39153	5.83898	5.08631	5.46265	7.16549	6.65205	6.90877	5.63015	6.26226	5.94621
	sp|P0AEG1|DPPC_ECOLI	dppC	0.802944	0.542152	0.672548		3.47156	3.47156	8.000*	8.000*	8	14.0504	11.1263	12.5884	6.05506	6.25942	6.15724	12.3801	9.12655	10.7533	6.02702	6.7472	6.38711	9.50763	12.3135	10.9106	5.26912	5.78665	5.52789	5.40849	6.86389	6.13619	6.44746		6.44746		6.11152	6.11152	5.60484	6.25144	5.92814
	sp|P0AEG4|DSBA_ECOLI	dsbA	0.715398	0.925367	0.820383	3.23312	2.83055	3.03183	5.11816	5.51774	5.31795	10.3731	7.15794	8.76554	5.67088	5.65844	5.66466	10.7283	12.1784	11.4534	5.63308	5.83324	5.73316	11.6915	11.5552	11.6234	4.80219	5.30775	5.05497	7.04001	6.61808	6.82904	5.9873	6.17278	6.08004	5.24081	5.40557	5.32319	6.64743	5.84093	6.24418
	sp|P0AEG6|DSBC_ECOLI	dsbC	0.858679	0.951633	0.905156	3.67437	2.93804	3.30621	5.84371	5.5519	5.6978	11.8953	9.66201	10.7787	5.08989	6.77807	5.93398	13.7717	12.7283	13.25	5.61338	5.98997	5.80167	11.7004	14.5197	13.1101	5.41175	6.11967	5.76571	6.09903	6.49808	6.29855	6.24137	7.1477	6.69454	5.22287	5.58788	5.40538	6.72709	6.02706	6.37708
	sp|P0AEH1|RSEP_ECOLI	rseP	1.1999	0.79173	0.995816	2.53441	2.84552	2.68996	3.67404	4.79038	4.23221	7.71217	7.46581	7.58899	4.59515	3.74737	4.17126	5.64829	6.77757	6.21293	4.31269	4.09381	4.20325	7.72614	6.82994	7.27804	4.9348	4.57999	4.75739	5.11993	5.05712	5.08853	4.28777	4.21826	4.25301	4.99633	5.75572	5.37602	4.59978	4.64807	4.62392
	sp|P0AEH3|ELAA_ECOLI	elaA	0.532618	0.733624	0.633121	2.3053	2.39543	2.35036	4.48637	4.10493	4.29565	7.62338	6.45897	7.04118	4.27293	4.80362	4.53827	11.05	8.90526	9.97762	2.62044	2.74238	2.68141	3.79955	3.8906	3.84508	4.00209	8.000*	6.00104	3.48284	3.66994	3.57639	2.9721	4.88869	3.9304	4.2058	4.81798	4.51189	2.32588	2.13547	2.23067
	sp|P0AEH5|ELAB_ECOLI	elaB	0.599886	0.66844	0.634163	4.000*	3.43069	3.71534	5.90896	7.01159	6.46028	10.4482	9.71676	10.0825	4.09201	6.22715	5.15958	12.3174	12.8852	12.6013	5.49599	6.48757	5.99178	15.4381	14.1835	14.8108	5.61049	8.000*	6.80524	8.000*	8.000*	8	7.11869	6.63894	6.87881	6.40343	6.4341	6.41877	5.93863	5.34244	5.64053
	sp|P0AEI1|MIAB_ECOLI	miaB	0.576712	0.705808	0.64126	1.49126	1.51732	1.50429	2.04286	2.31429	2.17858	2.77504	2.45841	2.61673	2.21655	1.71772	1.96713	3.47425	4.02258	3.74841	1.64246	1.62118	1.63182	2.09599	2.13415	2.11507	1.86575	2.205	2.03537	1.92145	2.32742	2.12443	1.66299	1.47124	1.56711	4.90826	4.72633	4.8173	1.46888	1.60723	1.53805
	sp|P0AEI4|RIMO_ECOLI	rimO	0.692394	0.988537	0.840465	2.73785	1.97825	2.35805	4.66428	4.112	4.38814	6.20965	7.83168	7.02066	4.17867	4.56944	4.37406	7.12804	6.22767	6.67785	3.14426	3.78997	3.46711	5.20498	5.41166	5.30832	2.32708	2.23872	2.2829	3.48843	4.67901	4.08372	3.53932	3.66487	3.6021	4.36185	4.64622	4.50404	2.98134	2.90643	2.94388
	sp|P0AEI6|NUDJ_ECOLI	nudJ	0.749391	2.000*	1.3747	4.000*	2.65883	3.32941	5.38782	5.21831	5.30307	12.946	10.2965	11.6212	5.62079	5.36858	5.49468	11.163	11.0849	11.124	4.34703	4.72562	4.53632	6.27874	6.21971	6.24923	4.0264	4.8181	4.42225	4.45356	4.92714	4.69035	4.45041		4.45041	4.46964	5.00713	4.73838	4.9635	4.89422	4.92886
	sp|P0AEJ0|EMRB_ECOLI	emrB	0.546648		0.546648	3.779		3.779					16.000*	16		5.88983	5.88983	10.9812	9.82214	10.4017							6.85378	6.42892	6.64135	5.93606		5.93606	6.84578	6.19188	6.51883		7.35559	7.35559	5.09335	6.00174	5.54754
	sp|P0AEJ2|ENTC_ECOLI	entC	0.667225	0.693908	0.680567	2.4252		2.4252	2.54136		2.54136
	sp|P0AEJ4|ENVZ_ECOLI	envZ	0.690934	0.693512	0.692223	3.29743	3.10387	3.20065	6.05392	6.25606	6.15499	16.000*	11.287	13.6435	6.21537	7.52658	6.87098	14.1556	14.0946	14.1251	6.53967	6.15672	6.3482	12.7896	13.4043	13.0969	6.74981	7.9167	7.33326	5.96652	6.41845	6.19249	6.37421	6.01091	6.19256	6.33745	6.40703	6.37224	5.8618	6.41951	6.14066
	sp|P0AEJ6|EUTB_ECOLI	eutB	0.753993	0.788948	0.771471	3.57176	3.14195	3.35685	6.11705	6.39997	6.25851	11.692	10.5197	11.1059	6.26114	6.48571	6.37342	11.4296	12.624	12.0268	3.92716	3.71659	3.82188	6.11394	6.25454	6.18424	5.04937	5.84079	5.44508	4.77026	4.59394	4.6821	3.78686	4.36069	4.07377	5.04633	6.84661	5.94647	3.74073	4.08375	3.91224
	sp|P0AEK0|EXOX_ECOLI	exoX	0.560231	0.415823	0.488027	1.12206	1.34803	1.23504	1.89014	2.11573	2.00293		2.31888	2.31888	1.81148	1.22226	1.51687		3.4345	3.4345	1.28567	1.45143	1.36855	2.20205	1.87819	2.04012	1.64773	1.48218	1.56495	1.86198	2.70979	2.28588	1.20409	1.20248	1.20328	4.02553	6.85389	5.43971	0.986073	0.988023	0.987048
	sp|P0AEK2|FABG_ECOLI	fabG	0.808987	1.03517	0.92208	3.0547	2.90533	2.98002	5.78572	6.02985	5.90778	15.3189	10.2458	12.7823	6.3265	5.79534	6.06092	11.8535	10.8145	11.334	4.60742	5.00974	4.80858	8.52909	8.56336	8.54622	4.77674	4.9282	4.85247	4.99296	5.53923	5.2661	4.65501	4.93808	4.79655	4.95166	5.10838	5.03002	4.80546	4.82286	4.81416
	sp|P0AEK4|FABI_ECOLI	fabI	0.739921	0.757486	0.748704	3.35432	3.16113	3.25772	5.09401	6.70741	5.90071	11.9006	10.1651	11.0329	6.13501	6.24851	6.19176	13.8338	13.6553	13.7446	5.15384	5.41425	5.28405	11.6229	8.77926	10.2011	5.06824	5.66444	5.36634	5.703	6.05694	5.87997	5.2666	5.33105	5.29882	5.46257	5.33591	5.39924	4.77798	5.17085	4.97442
	sp|P0AEL3|FEOA_ECOLI	feoA	0.489822		0.489822																															4.01584	3.51629	3.76606
	sp|P0AEL6|FEPB_ECOLI	fepB	0.733632	0.796612	0.765122		4.000*	4	5.34302	5.24681	5.29492	13.9602	9.05721	11.5087	6.3426	6.67835	6.51047	9.78233	16.000*	12.8912	5.23313	6.00515	5.61914	12.4959	8.27756	10.3867	4.49775	4.85671	4.67723	8.000*	6.12248	7.06124	5.13372		5.13372	3.94836	3.32083	3.6346	4.83069	6.17431	5.5025
	sp|P0AEM0|FKBX_ECOLI	fkpB	0.802033		0.802033	2.83753		2.83753	4.84923	4.71613	4.78268	10.3498	8.0605	9.20513	5.57463	5.39687	5.48575	11.5939		11.5939	4.43704		4.43704		5.91483	5.91483		4.7916	4.7916		5.05493	5.05493				4.80221		4.80221	3.75196	3.94733	3.84965
	sp|P0AEM6|FLIA_ECOLI	fliA	0.56843	0.550691	0.559561	1.65149	1.91652	1.78401	2.76711	2.22745	2.49728	2.36591	3.64164	3.00378																						4.94194		4.94194
	sp|P0AEM9|FLIY_ECOLI	tcyJ	0.779371	1.10565	0.94251	3.66967	3.27008	3.46988	5.82442	6.71193	6.26817	11.0196	14.0448	12.5322	5.53892	6.3616	5.95026	14.538	14.4455	14.4918	5.27432	6.1429	5.70861	15.3637	12.8922	14.128	5.28566	6.19439	5.74002	7.47894	7.17744	7.32819	6.62946	7.10858	6.86902	6.58309	5.85329	6.21819	6.65013	6.42465	6.53739
	sp|P0AEN1|FRE_ECOLI	fre	2.000*	0.711724	1.35586	2.87013	2.60627	2.7382	6.08323	5.4776	5.78042	10.0461	7.36872	8.70742	5.35092	3.88311	4.61702	9.70103	9.2702	9.48561	4.01767	4.38193	4.1998	7.32897	7.02303	7.176	4.78612	4.66335	4.72473	4.27616	4.95619	4.61617	4.10169	4.27065	4.18617	5.04341	6.35612	5.69976	4.77541	3.64687	4.21114
	sp|P0AEN4|FTSL_ECOLI	ftsL	1.83133	0.755838	1.29359	2.55003	2.65441	2.60222	3.84625		3.84625	6.75236	8.67496	7.71366	4.15476	3.9325	4.04363	7.10017	4.40912	5.75465	3.90741	4.70128	4.30435	5.46355	4.90755	5.18555	3.66414	3.76925	3.71669	4.4397	4.05138	4.24554	2.91065		2.91065	5.43246	4.27884	4.85565	3.51083	3.3657	3.43827
	sp|P0AEN8|FUCM_ECOLI	fucU	0.793618	0.994918	0.894268	3.11759	2.98682	3.0522	6.36794	7.04184	6.70489	12.5945	13.7658	13.1801	5.4465	6.33389	5.8902	12.7609	11.7493	12.2551	5.09609	5.62698	5.36154	9.68158	11.1596	10.4206	5.77947	6.72635	6.25291	8.000*	6.55681	7.2784	7.80928	5.52433	6.66681	5.90161	6.2839	6.09276	5.57734	5.44395	5.51065
	sp|P0AEP3|GALU_ECOLI	galU	0.791544	0.765127	0.778336	4.000*	2.81389	3.40695	5.87428	5.54894	5.71161	11.5756	9.9434	10.7595	5.66599	5.77076	5.71837	11.5415	11.7394	11.6405	4.56042	4.74569	4.65306	7.45324	7.80539	7.62931	4.3015	5.44387	4.87268	5.31059	5.50791	5.40925	5.35235	4.47618	4.91426	4.47714	5.06254	4.76984	4.73488	4.72189	4.72839
	sp|P0AEQ1|GLCG_ECOLI	glcG	0.676185	0.679109	0.677647	3.08366	3.00313	3.0434	5.25261	5.2811	5.26685	9.7951	9.45349	9.62429	5.74564	5.11841	5.43203	12.2319	10.9202	11.5761	4.20044	4.3767	4.28857		5.97758	5.97758	3.95916	4.28727	4.12322	4.08908	4.45129	4.27019	8.000*	4.27001	6.135	4.60726	5.25229	4.92977	4.43752	3.99112	4.21432
	sp|P0AEQ3|GLNH_ECOLI	glnH	0.794168	0.741746	0.767957	3.51209	3.24616	3.37912	6.29421	6.65644	6.47533	12.6978	10.8506	11.7742	5.88971	6.36731	6.12851	14.184	13.9841	14.0841	6.20602	6.65869	6.43235	12.4648	13.7556	13.1102	4.51865	7.5362	6.02742	6.87005	6.7788	6.82443	6.721	6.96227	6.84164	4.56541	4.50893	4.53717	5.95858	6.92522	6.4419
	sp|P0AEQ6|GLNP_ECOLI	glnP	0.595056	0.551	0.573028	3.20376	3.22792	3.21584	6.32403	5.9681	6.14607	16.000*	11.5949	13.7975	5.6887	8.000*	6.84435	12.7002	13.3095	13.0049	7.1397	6.35463	6.74716	8.36212	14.4534	11.4077	6.02713	5.68413	5.85563	5.68916	5.95674	5.82295	6.82445	6.49606	6.66025	7.27831	7.72994	7.50413	5.398	7.19859	6.29829
	sp|P0AER3|GLTJ_ECOLI	gltJ	0.558756	0.69688	0.627818	3.15768	3.04739	3.10253	4.75571	6.66745	5.71158		12.3788	12.3788		6.73321	6.73321	13.7563	11.0992	12.4278	5.07163	5.63577	5.3537	8.86381	15.3526	12.1082	5.32271	6.12972	5.72621	6.43507	6.39376	6.41441	6.10848	7.92692	7.0177	6.77476	5.81994	6.29735	5.40092	5.87859	5.63976
	sp|P0AES0|GSP_ECOLI	gss	0.887176	0.857545	0.87236	3.28173	2.71238	2.99706	5.43557	4.90114	5.16836	10.8795	10.3657	10.6226	6.20827	5.49518	5.85173	10.6975	11.7226	11.2101	4.66178	4.62832	4.64505	8.70954	8.13996	8.42475	4.50334	4.74122	4.62228	7.04979	5.19486	6.12233	4.48799	4.74345	4.61572	4.95313	5.04704	5.00008	4.74444	4.41941	4.58192
	sp|P0AES2|GUDD_ECOLI	gudD	0.724885	1.26914	0.99701	3.06032	2.9909	3.02561	4.74571	5.77101	5.25836	9.11154	8.54658	8.82906	5.89303	4.85772	5.37538	9.00603	8.97459	8.99031	3.2036	3.08172	3.14266	4.62419	4.50851	4.56635	3.75002	3.70726	3.72864	3.31433	3.51412	3.41423	3.9899	3.2803	3.6351	3.88712	4.60992	4.24852	3.07841	3.34089	3.20965
	sp|P0AES4|GYRA_ECOLI	gyrA	0.772232	0.79304	0.782636	2.7679	2.74417	2.75604	4.99869	5.05696	5.02782	8.4773	7.84814	8.16272	5.4482	5.07742	5.26281	9.95861	10.9204	10.4395	5.20244	5.19629	5.19936	9.81543	9.79493	9.80518	5.99564	6.52751	6.26157	5.72001	6.0236	5.8718	5.23398	5.4314	5.33269	6.85992	6.83571	6.84781	5.42755	4.86331	5.14543
	sp|P0AES6|GYRB_ECOLI	gyrB	0.633144	1.11079	0.871967	3.25652	3.03476	3.14564	5.44047	6.31987	5.88017	10.3582	10.1999	10.2791	5.77489	5.55482	5.66485	9.94893	11.4022	10.6755	5.50651	5.28515	5.39583	9.6701	10.5115	10.0908	5.83262	8.000*	6.91631	5.42123	6.12476	5.773	5.17483	5.70347	5.43915	6.42727	6.70243	6.56485	5.06898	5.55374	5.31136
	sp|P0AET5|HDED_ECOLI	hdeD	0.871684		0.871684		2.19712	2.19712				16.000*	16.000*	16	5.96387	5.04524	5.50456	9.25937	10.8563	10.0578	5.12439	5.53005	5.32722		10.0818	10.0818	5.73181	5.04229	5.38705	5.2067	4.96148	5.08409	4.83903	6.03301	5.43602	5.2353	5.4707	5.353	6.64438	6.55044	6.59741
	sp|P0AET8|HDHA_ECOLI	hdhA	0.641435	0.773515	0.707475	3.95762	3.10413	3.53088	4.74248	6.27531	5.5089	10.989	9.3503	10.1697	5.93505	5.33982	5.63743	11.973	11.5473	11.7602	4.46604	4.66791	4.56698	7.29321	7.32408	7.30864	3.87368	4.91234	4.39301	5.93992	5.01211	5.47602	4.59107	4.84876	4.71992	4.98213	4.8303	4.90621	4.12299	4.41452	4.26876
	sp|P0AEU0|HISJ_ECOLI	hisJ	0.846641	0.726272	0.786456	3.19518	2.95553	3.07536	5.71299	7.17842	6.44571	13.1983	12.9617	13.08	5.81904	6.58893	6.20399	13.7151	14.8082	14.2617	5.38079	6.20964	5.79522	13.6412	14.1515	13.8963	5.90224	6.07183	5.98703	6.17921	6.52572	6.35246	6.05587	6.15187	6.10387	6.71334	8.000*	7.35667	6.52174	5.23593	5.87884
	sp|P0AEU3|HISM_ECOLI	hisM	0.627073	0.940306	0.783689	4.000*	4.000*	4	6.08806	5.33149	5.70977	12.1965	10.3289	11.2627	6.31816		6.31816	11.9458	11.889	11.9174	7.09961	6.40019	6.7499	8.49231	13.5383	11.0153	6.11098	6.11024	6.11061	6.07283	7.35487	6.71385	6.06819		6.06819	8.000*		8	7.54334	6.77342	7.15838
	sp|P0AEU7|SKP_ECOLI	skp	0.520154	1.57539	1.04777	2.90079	3.39614	3.14847	6.10803	5.89204	6.00004	10.4072	10.0955	10.2513	7.50294	6.07966	6.7913	14.1273	13.1933	13.6603	5.21475	6.02788	5.62131	12.1493	14.6972	13.4233	6.31494	8.000*	7.15747	7.03793	6.28643	6.66218	6.25712	7.68234	6.96973	7.62036	7.92729	7.77382	6.81413	6.45044	6.63229
	sp|P0AEV1|RSSB_ECOLI	rssB	0.520127	0.366187	0.443157	2.94799	2.48841	2.7182	4.00171	4.6774	4.33956	9.05812	7.98896	8.52354	5.79771	5.26867	5.53319	10.5124	9.76478	10.1386	3.30586	3.46997	3.38792	5.36989	4.94152	5.15571	3.17932	2.99287	3.0861	3.34248	3.7898	3.56614	3.07409	3.11366	3.09387	3.57331	4.37305	3.97318	2.94113	2.98041	2.96077
	sp|P0AEV7|HYCH_ECOLI	hycH	0.731935	0.735368	0.733652	2.34463		2.34463		3.7295	3.7295		6.99192	6.99192	3.20985		3.20985	6.41317	6.55775	6.48546	2.40699	2.0765	2.24174		2.34386	2.34386		2.63075	2.63075	2.18998	2.5475	2.36874					3.72999	3.72999	1.69911		1.69911
	sp|P0AEW4|CPDA_ECOLI	cpdA	0.98896	0.748942	0.868951	2.96045	2.9364	2.94843	4.87566	5.92481	5.40024	12.5637	10.6625	11.6131	4.41058	4.45982	4.4352	8.39058	8.99553	8.69306	3.94273	5.18189	4.56231	8.17722	8.81777	8.4975	4.46981	4.83449	4.65215	5.05054	4.91431	4.98242	4.39486	4.79582	4.59534	4.60556	5.70039	5.15297	4.80176	3.88416	4.34296
	sp|P0AEW6|INGK_ECOLI	gsk	0.822352	1.36423	1.09329	3.12656	2.59445	2.8605	4.82498	6.91616	5.87057		8.22941	8.22941	5.31579	4.82152	5.06866	9.9862	9.12854	9.55737	3.96599	4.30688	4.13644	6.78045	9.50754	8.14399	4.13839	6.86455	5.50147	4.38762	7.64174	6.01468	4.18527	4.57426	4.37977	4.63371	4.93556	4.78463	4.25109	3.81426	4.03267
	sp|P0AEW9|K1PF_ECOLI	fruK	0.734961	0.705092	0.720026	3.07179	3.1564	3.1141	7.10825	6.98985	7.04905	12.7709	11.6858	12.2284	6.0549	6.39503	6.22497	15.1909	11.8556	13.5232	5.7581	5.47168	5.61489	10.8087	10.6706	10.7396	5.71057	6.87591	6.29324	4.64081	6.49262	5.56671	5.49282	6.72994	6.11138	5.33666	5.4857	5.41118	5.29157	5.38751	5.33954
	sp|P0AEX3|KGTP_ECOLI	kgtP	0.667012		0.667012	2.62531	3.13684	2.88108	4.50806		4.50806	11.733	8.32855	10.0308	4.51005	4.18971	4.34988	6.47569	6.0594	6.26754	2.0099		2.0099																1.44649	1.76644	1.60647
	sp|P0AEX5|KPPR_ECOLI	prkB	0.608558	0.771839	0.690199	3.06448	2.86008	2.96228	5.65464	5.34717	5.5009	14.292	9.22027	11.7562	6.16289	6.14867	6.15578	10.7128	14.1781	12.4454	5.22057	5.61902	5.4198	12.6128	9.20691	10.9099	5.56061	5.23814	5.39938	3.90468	5.45623	4.68046	4.47894	5.42284	4.95089	5.25057	5.64377	5.44717	5.16234	5.20698	5.18466
	sp|P0AEX9|MALE_ECOLI	malE	0.829211	0.694544	0.761878	3.54079	3.24441	3.3926	7.031	6.09776	6.56438	16.000*	13.9916	14.9958	7.01369	8.000*	7.50685	16.000*	15.539	15.7695	7.56663	8.000*	7.78331	16.000*	16.000*	16	7.53013	6.73119	7.13066	7.28561	8.000*	7.6428	3.65981	8.000*	5.8299	8.000*	6.34014	7.17007	6.58678	7.61748	7.10213
	sp|P0AEY1|MARC_ECOLI	marC	0.710719	0.704684	0.707701				5.33814	6.12992	5.73403	11.4798	10.6901	11.0849	6.15332	6.31072	6.23202	12.3018	13.7626	13.0322	8.000*	5.6319	6.81595		10.7077	10.7077	6.04895	7.09877	6.57386	6.56691	5.71904	6.14298		5.90943	5.90943	6.88125	8.000*	7.44062	5.93694	6.29362	6.11528
	sp|P0AEY3|MAZG_ECOLI	mazG	0.744268	0.689027	0.716648	2.54982	2.47048	2.51015	5.02204	5.10412	5.06308	6.55753	6.27811	6.41782	3.69535	3.51484	3.60509	5.08594	7.1953	6.14062	2.63516	2.61306	2.62411	3.20339	3.37722	3.29031	3.78036	4.42851	4.10444	3.53076	2.96084	3.2458	2.44388	2.5318	2.48784	4.51844	5.19102	4.85473	2.58051	2.40699	2.49375
	sp|P0AEY5|MDAB_ECOLI	mdaB	0.72712	0.776172	0.751646	3.60877	3.00222	3.30549	4.90331	4.6229	4.7631	7.12741	6.06814	6.59777	6.43025	8.000*	7.21512	8.13874	8.51111	8.32493	1.99673	2.24713	2.12193	16.000*	2.64246	9.32123	1.83483	2.02779	1.93131	2.1513	2.21338	2.18234	1.87291	2.00133	1.93712	8.000*	2.63953	5.31977	2.04633	2.4964	2.27137
	sp|P0AEZ1|METF_ECOLI	metF	0.826761	0.893681	0.860221	2.85741	3.11725	2.98733	5.14489	4.79079	4.96784	8.77258	8.40624	8.58941	5.59799	5.42378	5.51089	10.8964	10.41	10.6532	2.94718	3.09626	3.02172	4.43644	4.51104	4.47374	2.80382	3.55971	3.18176	3.44115	3.63861	3.53988	3.32445	2.58785	2.95615	3.18107	4.10587	3.64347	2.94045	3.38479	3.16262
	sp|P0AEZ3|MIND_ECOLI	minD	1.07065	0.715047	0.892846	3.05102	2.8196	2.93531	5.65656	5.43304	5.5448	9.53808	10.663	10.1005	4.79024	5.07904	4.93464	9.4415	9.13084	9.28617	4.91443	5.4303	5.17237	9.6027	10.3511	9.97692	5.07519	5.36963	5.22241	5.55257	5.76395	5.65826	5.43007	5.45381	5.44194	5.45164	5.15984	5.30574	4.88641	4.8533	4.86986
	sp|P0AEZ7|MLTD_ECOLI	mltD	0.122686		0.122686																															3.34056	4.38941	3.86498
	sp|P0AEZ9|MOAB_ECOLI	moaB	0.860349	0.697641	0.778995	2.96731	3.36845	3.16788	5.61838	6.36724	5.99281	11.3007	9.28011	10.2904	6.20173	5.94566	6.07369	13.0976	13.7767	13.4372	4.32378	5.0761	4.69994	8.63979	7.77752	8.20865	5.5878	6.07067	5.82924	5.08941	5.06253	5.07597	5.53456	4.9248	5.22968	5.94208	5.81999	5.88104	4.84708	4.54474	4.69591
	sp|P0AF03|MOG_ECOLI	mog	0.637368	1.23714	0.937256	2.65148	2.94383	2.79765	5.48119	6.1743	5.82775	9.89809	8.73947	9.31878	5.68755	5.12477	5.40616	11.1549	11.3853	11.2701	4.42072	4.80677	4.61375	7.76594	8.42013	8.09304	3.86484	4.61542	4.24013	4.6285	5.46245	5.04547	4.56584	4.62199	4.59391	4.23991	5.33109	4.7855	5.20153	4.44341	4.82247
	sp|P0AF06|MOTB_ECOLI	motB	0.416111	0.485484	0.450798	0.670621	0.695122	0.682872		1.20876	1.20876		1.32868	1.32868
	sp|P0AF08|APBC_ECOLI	mrp	0.706664	0.713042	0.709853	3.00527	2.72746	2.86637	5.38356	5.06408	5.22382	10.4704	8.45309	9.46173	5.48958	4.88224	5.18591	10.4131	9.51491	9.96403	3.56032	3.8604	3.71036	5.90933	5.91022	5.90977	4.46819	4.43928	4.45373	3.90806	4.39455	4.1513	3.87158	4.04055	3.95607	4.39081	5.80518	5.09799	3.88478	3.86693	3.87586
	sp|P0AF10|MTLR_ECOLI	mtlR	0.774733	0.692253	0.733493	2.25243	2.71176	2.48209	4.25516	4.5927	4.42393	11.497	13.4612	12.4791		4.55438	4.55438	10.8351	13.6401	12.2376		3.54113	3.54113	6.12502	5.7687	5.94686					4.01125	4.01125				3.95538	4.72029	4.33784		3.43637	3.43637
	sp|P0AF12|MTNN_ECOLI	mtnN	1.15154	0.71238	0.931959	3.46746	3.06884	3.26815	6.22311	6.49424	6.35868	13.6117	11.5853	12.5985	5.80055	5.6639	5.73223	12.3889	11.8407	12.1148	4.51407	5.19257	4.85332	8.7892	7.69098	8.24009	4.34617	4.44323	4.3947	5.23583	8.000*	6.61791	4.56258	4.2796	4.42109	4.55422	5.24469	4.89946	4.95463	5.91519	5.43491
	sp|P0AF16|MURJ_ECOLI	murJ	0.639914	0.621432	0.630673	3.35538		3.35538					9.83656	9.83656	6.01315	5.24777	5.63046	10.3958	10.8769	10.6364				7.93209	9.9418	8.93694	6.09118	5.54478	5.81798					5.86774	5.86774	6.8027	6.22183	6.51226	6.02977	6.39942	6.2146
	sp|P0AF18|NAGA_ECOLI	nagA	0.74889	0.878308	0.813599	3.98075	2.83173	3.40624	7.14492	6.79847	6.9717	11.2617	11.6018	11.4317	6.07776	6.44338	6.26057	15.9545	15.3885	15.6715	4.22583	5.32248	4.77416	9.50982	9.04858	9.2792	5.57388	6.63175	6.10281	8.000*	6.02142	7.01071	4.73589	5.49591	5.1159	5.23679	5.61531	5.42605	4.57347	4.17517	4.37432
	sp|P0AF20|NAGC_ECOLI	nagC	1.80454	1.35275	1.57865	2.93201	3.02602	2.97902	6.26731	6.60284	6.43507	10.1339	12.5571	11.3455	6.09278	7.07724	6.58501	15.371	14.9205	15.1457	6.10084	5.70231	5.90158	12.8024	13.2322	13.0173	6.25908	6.016	6.13754	5.85112	6.69108	6.2711	5.96502	5.86852	5.91677	5.86432	6.05291	5.95861	5.04186	6.79967	5.92077
	sp|P0AF24|NAGD_ECOLI	nagD	0.750147	0.707033	0.72859	3.11296	3.17093	3.14195	5.7545	5.65587	5.70519	12.3943	10.7592	11.5767	5.68455	6.31166	5.99811	11.8832	8.9512	10.4172	5.49709	5.43395	5.46552	10.0114	9.77711	9.89426	5.59397	5.36376	5.47887	5.43062	6.33161	5.88111	5.53343	5.75279	5.64311	6.80416	6.1198	6.46198	5.70667	5.45945	5.58306
	sp|P0AF28|NARL_ECOLI	narL	0.725505	0.709154	0.71733	2.92802	3.19821	3.06312	4.92717	5.13665	5.03191	10.9928	9.12308	10.0579	6.09364	4.68772	5.39068	10.661	8.81825	9.73963	4.12916	4.25241	4.19078	7.45894	7.05321	7.25607	4.27532	7.25908	5.7672	4.58463	5.04388	4.81426	3.76421	4.34102	4.05262	4.57868	7.60364	6.09116	4.17384	4.15837	4.16611
	sp|P0AF36|ZAPB_ECOLI	zapB	0.235932	0.832817	0.534374	2.69492	2.91105	2.80298	5.35893	4.65455	5.00674	9.39109	6.64678	8.01894		4.52686	4.52686	8.41129	8.28069	8.34599	2.91281	2.84671	2.87976	6.65092	3.60652	5.12872	5.87919	5.37011	5.62465	4.24156	3.88832	4.06494		3.23315	3.23315	7.52994	7.3102	7.42007	3.31273	2.84535	3.07904
	sp|P0AF43|YJBB_ECOLI	yjbB	0.713394		0.713394	3.08785	4.000*	3.54393	5.24132	5.51339	5.37735	16.000*	11.4293	13.7146	6.12156	6.11299	6.11727	11.571	11.5241	11.5475	6.48069		6.48069	13.6365	7.33208	10.4843	6.16204	6.53576	6.3489	8.000*	6.27907	7.13953	6.25907	5.20563	5.73235	6.39776		6.39776
	sp|P0AF48|YJBQ_ECOLI	yjbQ	0.640929		0.640929	3.01407	2.90099	2.95753	4.63662	4.85164	4.74413	10.7887	12.957	11.8729	5.45757	5.56025	5.50891	11.8884	10.7405	11.3144	3.9421	4.00961	3.97586	6.35471	6.95857	6.65664		8.000*	8	4.878	3.74566	4.31183	4.19032		4.19032	4.29456	4.78579	4.54017	4.2084	4.44541	4.3269
	sp|P0AF50|YJBR_ECOLI	yjbR	0.347404	0.549189	0.448296	4.000*		4	4.69484	4.68848	4.69166	8.14401	6.13706	7.14053	3.72281	5.4797	4.60126	9.97406	9.82996	9.90201	3.77251	3.73049	3.7515	10.5289	6.27558	8.40223	4.88463	5.88808	5.38635	5.37879	5.55849	5.46864	5.04943		5.04943	7.37888	6.28044	6.82966		4.38562	4.38562
	sp|P0AF52|GHXP_ECOLI	ghxP	0.724298	0.689145	0.706721	3.21281	3.5947	3.40375	6.14411	6.0995	6.1218	15.682	10.8381	13.2601	6.60531	6.18277	6.39404	13.0598	15.3948	14.2273	6.21697	6.68455	6.45076	12.8986	11.5841	12.2414	6.42734	6.99767	6.71251	6.4117	8.000*	7.20585	8.000*	6.23622	7.11811	6.94613	6.5221	6.73412	6.28614	8.000*	7.14307
	sp|P0AF56|YJCO_ECOLI	yjcO	0.446185	0.44717	0.446678	0.991428	1.09685	1.04414	1.09048	2.1561	1.62329	4.24122	1.21877	2.72999	1.77185	0.881515	1.32668	1.13125	1.82379	1.47752		1.12015	1.12015		0.655214	0.655214	3.0142	1.47173	2.24297	1.32149		1.32149				2.79439	2.8574	2.8259		0.675416	0.675416
	sp|P0AF59|YJDI_ECOLI	yjdI	0.633324		0.633324		1.82506	1.82506	7.89622	8.000*	7.94811		8.02217	8.02217	8.000*	5.93764	6.96882	10.401	10.6923	10.5466	6.33058	4.86395	5.59726	7.93564	9.4918	8.71372	5.02859		5.02859	5.66478	6.3761	6.02044	4.66087	5.76247	5.21167	5.76779	5.37796	5.57288	3.82442	4.75435	4.28938
	sp|P0AF63|NSRR_ECOLI	nsrR	0.707187	1.54198	1.12459	3.03876	2.82711	2.93293	5.51447	7.11156	6.31301	9.12387	8.69556	8.90971	4.17426	3.89474	4.0345	6.6865	5.76316	6.22483	4.70846	5.52564	5.11705	9.91675	10.5413	10.229	6.58218	6.79208	6.68713	5.12855	5.40104	5.26479	5.39565	5.49402	5.44484	7.89054	6.373	7.13177	5.37472	5.13887	5.2568
	sp|P0AF67|TSAE_ECOLI	tsaE	0.700932	0.753075	0.727004	3.0283	3.20634	3.11732	5.41603	5.47394	5.44498	9.88905	10.3104	10.0997	5.94314	5.64644	5.79479	11.1984	11.3166	11.2575	3.97448	4.62941	4.30194	8.11915	7.86415	7.99165	4.21567	4.46234	4.33901	4.56901	4.58654	4.57778	4.41805		4.41805	4.82779	5.08923	4.95851	4.32762	4.48197	4.4048
	sp|P0AF70|YJEI_ECOLI	yjeI	0.839841	0.716817	0.778329	3.22137	3.15166	3.18652	6.2363	5.67342	5.95486	11.2335	10.1527	10.6931	6.17809	5.83686	6.00748	11.0143	12.3403	11.6773		7.11649	7.11649	12.3638	13.3392	12.8515	5.97318	6.39446	6.18382		6.39234	6.39234		6.85808	6.85808	6.04936		6.04936
	sp|P0AF78|YJFJ_ECOLI	yjfJ	0.622669	0.642229	0.632449
	sp|P0AF90|RRAB_ECOLI	rraB	0.61108	0.893647	0.752363	2.07686		2.07686	4.35896	6.65286	5.50591	7.0857	10.1689	8.62732	2.63428	2.57973	2.607	6.62472	6.5192	6.57196		4.14325	4.14325	9.0679	6.37588	7.72189	4.36839	3.62731	3.99785	5.54572	5.18296	5.36434	3.81458	4.07459	3.94458	5.33984	5.8965	5.61817	3.81391	3.65	3.73196
	sp|P0AF93|RIDA_ECOLI	ridA	0.713904	0.903542	0.808723	3.36069	2.96221	3.16145	5.67034	5.45777	5.56406	11.562	10.0225	10.7922	5.688	5.70109	5.69454	12.41	13.2712	12.8406	4.77338	4.99641	4.8849	9.25479	8.73273	8.99376	4.65946	5.58069	5.12008	5.76572	6.05724	5.91148	5.22694	5.34268	5.28481	5.67827	6.83299	6.25563	5.63242	4.66854	5.15048
	sp|P0AF96|TABA_ECOLI	tabA	1.16306	0.802031	0.982546	4.000*	3.27444	3.63722	8.000*	6.99082	7.49541	8.27187	7.96603	8.11895	3.91792	5.17636	4.54714	9.85832	10.2651	10.0617	3.1093	3.25087	3.18008	5.17452	5.17551	5.17501	2.73029	5.73803	4.23416	8.000*	5.14606	6.57303	3.42645		3.42645	4.42731	4.0684	4.24786	3.67528	3.82039	3.74784
	sp|P0AF98|LPTF_ECOLI	lptF	0.71789	0.656573	0.687231	3.04334	3.28751	3.16543	6.18258	5.68843	5.9355		10.3565	10.3565	6.158	7.55045	6.85423	12.1226	13.0435	12.5831	5.96203	5.95528	5.95865	12.8241	12.3746	12.5994	6.44476	8.000*	7.22238	6.2953	5.79847	6.04688	8.000*	6.73149	7.36574	6.84624	6.71547	6.78085	5.67239	6.36931	6.02085
	sp|P0AFA2|NARX_ECOLI	narX	1.05603	0.77109	0.913559	3.06825	3.15037	3.10931	5.16978	5.71455	5.44217	11.1249	10.6812	10.9031	6.13477	5.95878	6.04678	9.9119	12.0614	10.9867	5.69856	5.60059	5.64957	10.5128	11.6091	11.061	6.30194	6.20799	6.25497	5.13864	5.49488	5.31676	5.73712	8.000*	6.86856	6.06536	5.95508	6.01022	5.67888	5.20536	5.44212
	sp|P0AFA7|NHAB_ECOLI	nhaB	0.669262	1.43745	1.05335	2.9933	4.000*	3.49665	5.84507	8.000*	6.92253	13.35	14.2496	13.7998	6.23878	6.92491	6.58185	12.9033	12.7043	12.8038	6.17825	5.64112	5.90968	7.86135	14.4757	11.1685	7.41024	8.000*	7.70512	6.72598	5.41394	6.06996	6.83297	6.34119	6.58708	7.09475	8.000*	7.54737	6.27374	6.53526	6.4045
	sp|P0AFB1|NLPI_ECOLI	nlpI	0.745955	0.667705	0.70683	3.32529	2.98274	3.15401	6.14634	5.65629	5.90132	11.6066	10.9204	11.2635	7.6908	7.42393	7.55737	12.939	13.3484	13.1437	5.96333	6.26943	6.11638	14.9924	12.105	13.5487	6.15862	6.44199	6.3003	6.60735	6.63475	6.62105	8.000*	6.54495	7.27248	6.14648	6.71723	6.43186	5.79477	7.51853	6.65665
	sp|P0AFB5|NTRB_ECOLI	glnL	0.698493	0.713297	0.705895	3.38201	2.84318	3.11259	5.21913	5.32184	5.27049	11.096	8.88558	9.99077	7.47364	6.7637	7.11867	9.62572	12.6786	11.1522	4.74931	4.21225	4.48078	8.99839	7.52863	8.26351	4.8989	5.91509	5.40699	4.95389	4.92105	4.93747	5.59565	4.78225	5.18895	5.14762	5.3571	5.25236	4.81029	4.64954	4.72991
	sp|P0AFB8|NTRC_ECOLI	glnG	0.707645	0.696614	0.70213	2.67886	2.67715	2.67801	4.91775	4.77591	4.84683	8.05675	8.01075	8.03375	4.2826	4.16288	4.22274	7.51113	7.64845	7.57979	4.63607	4.79847	4.71727	7.39221	7.74363	7.56792	4.9031	5.45594	5.17952	5.24912	5.27741	5.26327	4.6105	5.10914	4.85982	5.07637	6.21373	5.64505	4.35835	4.28465	4.3215
	sp|P0AFC0|NUDB_ECOLI	nudB	0.72326		0.72326	3.37624	4.000*	3.68812		8.000*	8	4.38934	4.96554	4.67744	2.88903	2.6092	2.74911				2.40097	2.02986	2.21542	3.44662		3.44662		8.000*	8	3.06797		3.06797	2.72577	8.000*	5.36288		3.92725	3.92725		2.06763	2.06763
	sp|P0AFC3|NUOA_ECOLI	nuoA	0.808852	0.583645	0.696249	3.49667	3.94805	3.72236	6.72525	8.000*	7.36263	13.3129	12.6116	12.9622	6.27577	6.31	6.29289	15.7907	12.8189	14.3048	6.09039	6.3466	6.21849	11.3102	16.000*	13.6551	8.000*	7.53773	7.76887	8.000*	6.2471	7.12355	6.89602	5.40621	6.15112	6.81869	7.2073	7.013	6.30087	6.33379	6.31733
	sp|P0AFC7|NUOB_ECOLI	nuoB	1.02214	0.933039	0.977588	2.85157	2.98322	2.91739	6.1621	5.78861	5.97535	10.1092	12.2731	11.1912	5.69072	5.48251	5.58662	12.0868	12.947	12.5169	5.98993	7.08274	6.53634	11.9326	13.1453	12.5389	5.97906	6.00665	5.99285	5.0623	6.56524	5.81377	6.22159	6.46781	6.3447	5.73195	6.64866	6.19031	5.99211	5.74962	5.87087
	sp|P0AFD1|NUOE_ECOLI	nuoE	0.73759	0.784265	0.760928	3.03381	2.26577	2.64979	4.94737	4.63158	4.78947	7.86642	9.88333	8.87488	4.41659	5.28588	4.85123	11.0574	10.864	10.9607	4.90796	5.16589	5.03692	10.0183	10.5242	10.2712	5.29844	5.93677	5.61761	5.61292	6.33571	5.97432	8.000*	5.85653	6.92827	6.27311	4.97463	5.62387	6.33471	6.81452	6.57461
	sp|P0AFD4|NUOH_ECOLI	nuoH	0.649728	0.668876	0.659302	3.63471	4.000*	3.81736	5.92395	7.57396	6.74896	15.1716	12.401	13.7863	6.22485	6.24869	6.23677	10.9805	15.2677	13.1241	6.85452	6.20279	6.52865	10.6433	7.87743	9.26037	6.29383	6.68092	6.48737	5.66976	6.50105	6.0854	5.48801	5.96781	5.72791	7.19955	8.000*	7.59978	5.45331	7.37107	6.41219
	sp|P0AFD6|NUOI_ECOLI	nuoI	0.884315	0.887157	0.885736	3.4474	3.20055	3.32398	6.12362	6.37627	6.24995	11.1464	12.9366	12.0415	6.05935	5.94634	6.00284	15.1355	12.0083	13.5719	5.14043	6.84526	5.99285	15.8189	14.6456	15.2323	7.19901	7.51566	7.35734	7.11706	7.30488	7.21097	6.27992	6.48221	6.38106	5.97229	6.61722	6.29475	6.39001	6.31124	6.35062
	sp|P0AFE4|NUOK_ECOLI	nuoK	0.611332		0.611332		3.31204	3.31204	7.1873	7.76695	7.47713		11.6751	11.6751	7.37964	6.94948	7.16456	12.0675	14.2139	13.1407							6.42763		6.42763		8.000*	8	7.80314		7.80314	8.000*	7.53491	7.76745	5.16601		5.16601
	sp|P0AFE8|NUOM_ECOLI	nuoM	2.000*	0.726758	1.36338	3.43692	4.000*	3.71846	6.18396	8.000*	7.09198	14.0766	16.000*	15.0383	6.06748	6.41543	6.24146	16.000*	15.3005	15.6502	8.000*	6.00142	7.00071	12.0281	12.052	12.04	6.73394	6.34518	6.53956	6.53005	6.28836	6.4092	6.26606	5.0589	5.66248	7.98988	6.72864	7.35926	6.8411	6.7944	6.81775
	sp|P0AFF2|NUPC_ECOLI	nupC	0.630277	0.786031	0.708154	3.58645	3.63997	3.61321	6.29967	6.33993	6.3198	16.000*	12.4641	14.232		5.57003	5.57003	12.4528	13.5824	13.0176	6.81666	5.89829	6.35747	7.11143	11.9677	9.53954	6.39615	6.50652	6.45133	5.5738	6.07347	5.82363	6.19541	5.9812	6.0883	7.44856	6.69218	7.07037	5.63781	6.44694	6.04238
	sp|P0AFF6|NUSA_ECOLI	nusA	0.943245	0.696875	0.82006	2.93409	3.02478	2.97944	5.2496	6.85557	6.05258	11.9428	9.15606	10.5494	5.8662	5.43451	5.65035	10.7742	10.384	10.5791	5.33134	5.76356	5.54745	9.33607	10.1513	9.7437	5.34403	6.41047	5.87725	5.58572	5.86333	5.72452	5.96347	5.58102	5.77224	5.78771	6.16321	5.97546	5.4933	5.1945	5.3439
	sp|P0AFG0|NUSG_ECOLI	nusG	0.765475	0.643766	0.70462	2.87319	3.02332	2.94826	5.78915	5.48427	5.63671	8.48806	10.1678	9.32792	5.04949	5.50191	5.2757	9.5459	10.4302	9.98804	3.886	4.34642	4.11621	6.34419	6.54256	6.44337	4.45443	5.24396	4.84919	4.0641	4.91033	4.48722	4.1494	4.18871	4.16905	4.74223	6.68416	5.71319	4.37765	4.3316	4.35463
	sp|P0AFG3|ODO1_ECOLI	sucA	0.719385	0.684525	0.701955	2.49079	2.53052	2.51065	5.26535	5.00229	5.13382	8.69779	8.65556	8.67668	4.84487	4.60421	4.72454	8.84393	9.79971	9.32182	5.39644	5.35836	5.3774	10.7712	9.51866	10.1449	5.8155	7.04315	6.42932	5.19957	5.52332	5.36144	6.0257	5.82338	5.92454	6.06061	5.85345	5.95703	5.11395	4.85608	4.98501
	sp|P0AFG6|ODO2_ECOLI	sucB	0.710608	0.887396	0.799002	2.80476	3.13224	2.9685	5.51359	5.89078	5.70218	10.8012	11.7917	11.2964	5.78004	5.65659	5.71831	11.1752	12.7581	11.9667	4.92361	5.42414	5.17388	12.724	9.20027	10.9621	6.11531	6.35996	6.23764	5.34756	5.55093	5.44924	5.47449	5.44875	5.46162	6.34447	8.000*	7.17224	4.97647	4.8809	4.92868
	sp|P0AFG8|ODP1_ECOLI	aceE	0.722232	0.744844	0.733538	3.09741	3.03211	3.06476	6.231	6.64697	6.43899	12.518	11.7926	12.1553	6.16925	6.50975	6.3395	12.0914	13.6491	12.8702	6.33338	6.21461	6.27399	13.1678	13.1183	13.143	6.43316	6.93415	6.68366	6.28658	6.51803	6.4023	6.55512	6.43286	6.49399	6.40896	6.76199	6.58548	6.07441	5.89707	5.98574
	sp|P0AFH0|OGT_ECOLI	ogt	0.694974	2.000*	1.34749		2.60691	2.60691	5.46709	5.12187	5.29448	10.795	9.93086	10.3629	5.13069	5.00826	5.06948	8.43672	9.36967	8.9032	4.0413	5.04945	4.54538	7.7745	7.8109	7.7927	4.6066	4.99963	4.80311	8.000*	6.33065	7.16533	5.13784	6.95349	6.04567	5.48514	6.13349	5.80931	4.00975	3.71561	3.86268
	sp|P0AFH2|OPPB_ECOLI	oppB	0.489635	0.606757	0.548196	2.61179	3.0001	2.80595	5.4788	6.03043	5.75461	15.9352	10.801	13.3681	6.67162	4.7083	5.68996	10.8122	8.79889	9.80552	5.93569	3.91281	4.92425		13.5191	13.5191	5.75435	6.36606	6.0602	5.70605	4.01214	4.85909	6.1196	6.49439	6.307	5.93014	6.44115	6.18564	5.6472	6.10408	5.87564
	sp|P0AFH6|OPPC_ECOLI	oppC	0.419349	0.61756	0.518454	2.94169	3.51848	3.23008	5.50919	5.45864	5.48391	12.6089	9.06389	10.8364	5.68969	5.04124	5.36547	9.00622	10.6478	9.82701	5.29202	5.04528	5.16865	8.55962	8.41056	8.48509	5.43901	5.58362	5.51132	4.61579	4.30823	4.46201	8.000*	4.58108	6.29054	5.3401	4.96996	5.15503	4.59405	5.43023	5.01214
	sp|P0AFH8|OSMY_ECOLI	osmY	0.694005	0.707998	0.701001	3.00299	2.90801	2.9555	5.24868	5.53104	5.38986	9.79571	6.72383	8.25977	4.79355	5.0106	4.90208	8.65766	9.89754	9.2776	5.30933	5.68098	5.49515	11.4049	11.1642	11.2846	4.89673	4.49998	4.69835	5.46018	5.93237	5.69628	5.90266	5.56363	5.73315	3.74245	3.50519	3.62382	5.45606	5.03673	5.2464
	sp|P0AFI2|PARC_ECOLI	parC	0.930461	0.685236	0.807849	2.56235	2.3199	2.44113	3.76635	3.72283	3.74459	6.21282	5.76536	5.98909	2.9644	2.92974	2.94707	5.0334	5.81796	5.42568	3.26426	3.58159	3.42292	5.37387	4.96386	5.16886	5.85153	7.77964	6.81559	4.17035	3.68633	3.92834	4.00793	3.33749	3.67271	5.94276	5.75252	5.84764	3.31791	3.07329	3.1956
	sp|P0AFI5|PBP7_ECOLI	pbpG	0.585737	0.640035	0.612886	1.13989	1.25042	1.19516	1.8858	1.40879	1.64729	4.16778	5.89357	5.03067	6.43348	1.11736	3.77542	6.55093	5.0014	5.77617	2.59461	3.27513	2.93487	3.17944	2.92572	3.05258	3.45734	5.89674	4.67704	2.50143	3.05063	2.77603	3.01834	2.12033	2.56933	2.7036	4.0288	3.3662	1.85211	1.76782	1.80997
	sp|P0AFI7|PDXH_ECOLI	pdxH	0.77454	2.000*	1.38727	3.10363	3.94767	3.52565	5.78237	5.32557	5.55397	9.57647	11.9541	10.7653	5.73525	5.55793	5.64659	11.4269	11.0169	11.2219	4.08511	4.19462	4.13987	8.9681	8.34393	8.65601	4.51463	4.75173	4.63318	4.60283	4.71104	4.65694	4.16829	4.23539	4.20184	4.64467	5.1291	4.88688	4.79844	3.98279	4.39062
	sp|P0AFI9|PERM_ECOLI	perM	2.000*	0.889912	1.44496	4.000*	4.000*	4	6.5688	5.66598	6.11739	12.5835	11.8894	12.2364	6.31193	8.000*	7.15597	13.9652	16.000*	14.9826	5.54169	8.000*	6.77084	9.19366	11.6819	10.4378	6.68766	8.000*	7.34383	5.21408	8.000*	6.60704	5.92543	8.000*	6.96272	8.000*	8.000*	8	8.000*	8.000*	8
	sp|P0AFJ1|PHNA_ECOLI	phnA	0.579802	1.05355	0.816677	2.46602	2.5972	2.53161	5.50422	8.000*	6.75211	9.90577	10.5452	10.2255	5.52999	5.23019	5.38009	13.0104	16.000*	14.5052		4.87562	4.87562	10.0856	10.3764	10.231	8.000*	6.96565	7.48283	5.17812	6.63637	5.90725	5.38034	6.89336	6.13685	5.7	5.34306	5.52153	4.81564	4.60449	4.71006
	sp|P0AFJ5|PHOB_ECOLI	phoB	0.715242	0.843888	0.779565	3.12993	2.73921	2.93457	5.22756	5.43202	5.32979	8.89473	7.12823	8.01148	6.82732	5.39248	6.1099	11.693	10.9899	11.3414	4.30201	4.72481	4.51341		8.08628	8.08628	4.1826	5.33441	4.7585	5.25945	5.4567	5.35807	2.99281	4.597	3.79491	5.02595	8.000*	6.51298	4.89091	4.14524	4.51808
	sp|P0AFJ7|PITA_ECOLI	pitA	0.819435	0.909156	0.864296	3.75255	3.77027	3.76141	5.37056	7.37809	6.37432	15.065	13.719	14.392	6.26395	6.82491	6.54443	11.8253	13.2828	12.5541	5.96021	6.30077	6.13049	13.2934	16.000*	14.6467	7.35651	5.65268	6.50459	8.000*	6.25821	7.12911	8.000*	5.83714	6.91857	7.30991	6.67253	6.99122	5.59092	6.69035	6.14063
	sp|P0AFK0|PMBA_ECOLI	pmbA	0.932427	1.29908	1.11575	3.78694	2.98392	3.38543	5.95675	5.21655	5.58665	9.60745	8.65839	9.13292	5.69184	5.3033	5.49757	10.112	10.0655	10.0888	4.06838	4.47098	4.26968	6.20684	6.68765	6.44725	4.31901	4.24822	4.28362	4.27302	4.4156	4.34431	4.11296	4.02171	4.06733	4.32126	4.83358	4.57742	4.09775	4.14273	4.12024
	sp|P0AFK4|POTB_ECOLI	potB	0.54365	0.63268	0.588165	2.96439	4.000*	3.48219	5.93323		5.93323	5.43389	13.1513	9.2926		2.09002	2.09002	6.59795		6.59795		5.02858	5.02858							8.000*	5.48117	6.74059	8.000*	5.15698	6.57849	1.90221	6.17286	4.03754	5.27559	5.86619	5.57089
	sp|P0AFK6|POTC_ECOLI	potC	0.711653	0.609516	0.660585	2.59432	3.66286	3.12859	5.33961	8.000*	6.6698		14.0433	14.0433	6.25419	6.28425	6.26922	12.0898	9.00499	10.5474	5.9801	6.48413	6.23212	12.6632	13.8702	13.2667		6.54413	6.54413	5.6649		5.6649	5.1249		5.1249		5.93189	5.93189	5.56383	5.74588	5.65486
	sp|P0AFK9|POTD_ECOLI	potD	0.694813	0.77962	0.737216	3.84875	3.0315	3.44013	6.03267	6.84232	6.4375	13.0678	14.0918	13.5798	5.84312	5.34345	5.59329	12.6303	12.363	12.4966	5.91698	6.22664	6.07181	12.0118	11.9668	11.9893	5.01708	5.70135	5.35922	6.22768	6.31375	6.27072	6.8907	6.02827	6.45949	5.84753	8.000*	6.92377	6.1818	5.6904	5.9361
	sp|P0AFL3|PPIA_ECOLI	ppiA	0.734413	0.759443	0.746928	3.2315	2.96248	3.09699	4.55299	5.40595	4.97947	9.27928	7.27536	8.27732	5.00614	5.61876	5.31245	11.087	11.9205	11.5038	5.35634	5.57017	5.46326	10.411	10.3064	10.3587	5.03198	8.000*	6.51599	5.83282	6.24013	6.03648	8.000*	6.09947	7.04974	4.50346	5.83017	5.16682	6.16082	5.02698	5.5939
	sp|P0AFL6|PPX_ECOLI	ppx	0.685773	0.46227	0.574021	2.39194	2.51286	2.4524	4.73232	4.6474	4.68986	6.91536	6.23722	6.57629	4.36268	3.5667	3.96469	7.03026	6.51098	6.77062	3.6245	4.04303	3.83377	5.86713	5.85262	5.85987	5.13269	5.30548	5.21908	3.79525	4.09969	3.94747	3.62756	3.93396	3.78076	5.61464	5.90032	5.75748	3.63717	3.71776	3.67746
	sp|P0AFM2|PROX_ECOLI	proX	0.734098	0.649579	0.691839	3.70474	3.29605	3.50039	6.35967		6.35967		5.20906	5.20906		6.38229	6.38229		13.1087	13.1087	5.24186	8.000*	6.62093	11.2463		11.2463	5.01005	4.91503	4.96254	5.40511		5.40511	5.91212	7.84704	6.87958	5.28812	8.000*	6.64406	5.29275	5.52777	5.41026
	sp|P0AFM6|PSPA_ECOLI	pspA	0.711124	2.000*	1.35556	2.85727	2.65998	2.75863	5.33339	4.88666	5.11003	9.45595	9.22126	9.33861	5.92847	6.03483	5.98165	12.4141	12.3033	12.3587	4.22671	4.45525	4.34098	9.30801	8.53441	8.92121	5.13289	5.89738	5.51513	4.27744	5.71216	4.9948	4.56107	4.4918	4.52644	6.09623	5.82052	5.95837	5.90648	4.94616	5.42632
	sp|P0AFM9|PSPB_ECOLI	pspB	0.783817	0.672993	0.728405	3.00937	2.66954	2.83946	4.55984	6.53723	5.54853	15.0037	11.8911	13.4474	3.34896	5.64483	4.49689	11.5038	12.7795	12.1417	5.82537	6.21416	6.01976	16.000*	14.8144	15.4072		6.06024	6.06024	3.78965	6.23257	5.01111	6.52848	5.91459	6.22153	6.58349	6.44049	6.51199	5.7353	6.3427	6.039
	sp|P0AFN2|PSPC_ECOLI	pspC	0.642209	0.721994	0.682101	2.4874	2.50808	2.49774	3.16108	4.45409	3.80759	9.2819	4.11629	6.6991		7.54998	7.54998	9.47959	10.6017	10.0407	4.83553	4.88768	4.8616	9.36589	9.12184	9.24386		8.000*	8	8.000*	5.6811	6.84055	5.81216	5.14607	5.47912	5.50074	5.43809	5.46942	4.79406	4.26004	4.52705
	sp|P0AFP4|YBBO_ECOLI	ybbO	0.757347	0.675539	0.716443	2.99612	3.14696	3.07154	6.11508	6.26734	6.19121	12.3242	14.8402	13.5822	6.00893	6.04458	6.02676	9.45335	11.2918	10.3726	5.72206	6.28873	6.00539	11.6663	12.1437	11.905	6.39588	5.62621	6.01105	5.54654	6.49956	6.02305	4.19568	6.44106	5.31837	6.2718	5.91199	6.0919	5.54747	5.5893	5.56839
	sp|P0AFP6|GCH1L_ECOLI	ybgI	0.812998	0.823987	0.818492	3.04679	2.66944	2.85811	6.49326	5.765	6.12913	10.1149	10.5256	10.3202	4.9684	5.54244	5.25542	12.0818	10.3118	11.1968	3.49315	3.81721	3.65518	5.20853	6.27435	5.74144	3.74145	3.73051	3.73598	3.95898	4.88296	4.42097	3.63249	4.17553	3.90401	4.20175	4.41988	4.31081	3.90579	3.50343	3.70461
	sp|P0AFP9|YBHR_ECOLI	ybhR	0.580509	0.816604	0.698556		3.51036	3.51036	5.85976	6.24283	6.0513	13.0209	12.9199	12.9704		6.37637	6.37637	16.000*	15.1913	15.5956	6.44634	6.21962	6.33298	11.2551	12.88	12.0676	7.7307	5.76669	6.74869	7.11145		7.11145	8.000*		8	8.000*	7.06827	7.53414	4.99799	5.50615	5.25207
	sp|P0AFQ7|YCFH_ECOLI	ycfH	0.699526	0.643261	0.671393	2.49971	2.42539	2.46255	5.15503	4.29619	4.72561	11.8019	7.96998	9.88594	4.4869	4.29284	4.38987	6.99723	8.1099	7.55357	3.84674	3.40924	3.62799	6.10256	4.5854	5.34398	3.3029	3.35988	3.33139	3.56997	3.94771	3.75884	2.90831	3.21838	3.06334	4.89443	4.73075	4.81259	3.11206	2.82138	2.96672
	sp|P0AFR0|RSSA_ECOLI	rssA	0.653499	2.000*	1.32675	2.96303	2.93837	2.9507	5.50893	4.99928	5.25411	11.3987	9.71384	10.5563	5.67258	5.6447	5.65864	11.3651	12.0785	11.7218	5.67007	5.54295	5.60651	9.94991	7.82408	8.887	4.52841	4.81251	4.67046		5.26042	5.26042	4.89161	4.95495	4.92328	4.79521	5.20516	5.00019	4.61034	4.4119	4.51112
	sp|P0AFR2|DAUA_ECOLI	dauA	0.549418	0.633048	0.591233		1.94876	1.94876	7.05152	5.73099	6.39126	16.000*		16				7.77401		7.77401	5.13245	7.72795	6.4302		16.000*	16	5.69723	6.72075	6.20899	5.45049	6.48157	5.96603		5.51404	5.51404	5.9507	6.03855	5.99462	5.4919	6.14411	5.81801
	sp|P0AFR4|YCIO_ECOLI	yciO	1.05228	0.77413	0.913204	3.01803	3.17532	3.09667	5.21511	7.14057	6.17784	11.4171	13.0385	12.2278	4.51562	4.75877	4.6372	14.052	11.7409	12.8965	5.39249	5.36861	5.38055	13.565	15.234	14.3995	5.14383	8.000*	6.57191	6.07784	7.83245	6.95515	6.24593	6.15758	6.20176	5.45553	5.30848	5.38201	7.08375	5.94608	6.51491
	sp|P0AFS3|FOLM_ECOLI	folM	0.736072	0.963069	0.84957	3.13846	3.10886	3.12366	5.76261	5.57967	5.67114	12.2286	10.7562	11.4924	5.64248	5.47313	5.5578	12.6154	12.0661	12.3407	5.19488	5.43718	5.31603	8.96696	9.3707	9.16883	4.51291	6.1536	5.33325	5.22133	5.97175	5.59654	4.98954	5.6246	5.30707	4.97004	5.482	5.22602	5.15478	4.54975	4.85226
	sp|P0AFS9|MEPM_ECOLI	mepM	0.134111	0.134884	0.134497	0.585972	1.06619	0.826079	3.39317	3.21308	3.30313	6.1947		6.1947								5.38982	5.38982											6.32126	6.32126		3.28988	3.28988
	sp|P0AFT2|YECS_ECOLI	yecS	0.687049	0.758022	0.722535		3.1408	3.1408	5.58369	5.15444	5.36906	15.5304	15.9289	15.7297	5.71246	6.29527	6.00387	11.7634	12.0273	11.8954	6.17004	5.97316	6.0716	8.28294	14.1887	11.2358		7.13223	7.13223					7.23027	7.23027				8.000*	5.81428	6.90714
	sp|P0AFT5|BTSR_ECOLI	btsR	0.764377	0.686186	0.725282	3.35716	2.71824	3.0377	5.71841	5.38744	5.55292	16.000*	8.23565	12.1178	5.44828	8.000*	6.72414	10.2261	9.99741	10.1117	5.11516	4.93163	5.02339	6.7098	7.35268	7.03124	4.75443	4.32108	4.53775	5.55556		5.55556	8.000*	5.26437	6.63219		5.87766	5.87766	3.8334		3.8334
	sp|P0AFU2|YFBS_ECOLI	yfbS	0.692753		0.692753	4.000*		4	5.46183		5.46183					8.000*	8	11.5478	13.9686	12.7582	6.86959	4.4381	5.65385	14.6641	10.1182	12.3911				6.84194	5.94054	6.39124	6.44943	6.90735	6.67839				5.97537	6.60768	6.29153
	sp|P0AFU4|GLRR_ECOLI	glrR	0.689555	0.711721	0.700638	3.11178	3.38185	3.24681	5.58872	6.13225	5.86049	9.31653	12.6927	11.0046	5.53747	5.27136	5.40442	12.2254	11.8148	12.0201	4.20955	4.30641	4.25798	7.78052	7.65255	7.71653	4.43053	5.03114	4.73084	4.87899	5.12101	5	4.33475	4.62022	4.47749	5.63546	7.9871	6.81128	4.24964	4.65991	4.45478
	sp|P0AFU8|RISA_ECOLI	ribC	0.94982	0.691614	0.820717	2.86228	3.2539	3.05809	5.37658	5.37238	5.37448	15.2569	8.98387	12.1204	6.37871	5.53562	5.95717	11.8094	11.4638	11.6366	4.13238	4.36294	4.24766	6.69203	6.9123	6.80216	4.38994	4.40465	4.3973	4.74078	4.80736	4.77407	4.11963	4.12733	4.12348	4.66021	4.94097	4.80059	4.54066	4.58176	4.56121
	sp|P0AFV4|MEPS_ECOLI	mepS	0.212037	0.293808	0.252923	0.729203	1.30426	1.01673	3.69216	3.06061	3.37639	6.78825	8.8129	7.80057	3.50032	3.28135	3.39084	4.29311	4.9908	4.64196	1.13651	3.23617	2.18634	3.19439	5.38456	4.28948	2.64658	1.52799	2.08729	2.4035	2.28374	2.34362	3.62489	1.58645	2.60567	3.37389	1.98665	2.68027	2.01494	2.64359	2.32926
	sp|P0AFW0|RFAH_ECOLI	rfaH	0.570061	0.496881	0.533471	3.59172	2.56312	3.07742	4.02915	6.44768	5.23841	7.41706	5.8585	6.63778	4.90873	3.7955	4.35212		7.71071	7.71071		3.18357	3.18357	4.44996	6.40058	5.42527	3.5377	3.29188	3.41479	3.94154	3.92107	3.93131	3.23123		3.23123	3.7116	4.78747	4.24953	2.67939	2.36469	2.52204
	sp|P0AFW4|RNK_ECOLI	rnk	0.507235		0.507235	0.951239	1.09126	1.02125	1.61082	1.48876	1.54979	2.08244	2.07707	2.07976	1.35977		1.35977		2.5314	2.5314	1.90427	0.945666	1.42497							1.49023		1.49023				4.12174	4.31733	4.21954
	sp|P0AFW8|ROF_ECOLI	rof	0.403564		0.403564	4.000*	1.91118	2.95559	1.91019		1.91019	3.77423	3.19787	3.48605	2.33862	3.99983	3.16923	4.19809	6.40641	5.30225	1.73559	2.36183	2.04871	3.36819		3.36819	4.95912	4.76179	4.86046	2.38288	1.90938	2.14613	1.83225		1.83225	8.000*	5.46992	6.73496	1.70731	1.86924	1.78828
	sp|P0AFX0|HPF_ECOLI	hpf	1.15757	0.859014	1.00829	2.40307	2.6076	2.50533	4.87132	4.63761	4.75446	8.51299	7.76408	8.13853	4.12429	4.30131	4.2128	7.61613	6.70078	7.15845	3.03932	3.74879	3.39406	7.12438	7.61271	7.36854	3.61018	4.32769	3.96893	3.98353	4.16653	4.07503	3.33606	3.64646	3.49126	3.9044	4.48438	4.19439	3.70258	3.64238	3.67248
	sp|P0AFX4|RSD_ECOLI	rsd	0.766246	1.09604	0.931144	4.000*	1.92587	2.96293	3.13542	2.97609	3.05575	5.19849	5.08397	5.14123		3.50887	3.50887	5.55769	5.68657	5.62213	2.7102	2.30005	2.50513	3.22147	2.95498	3.08822		6.37914	6.37914		2.79612	2.79612	2.57024	2.27411	2.42218	4.68888	8.000*	6.34444	2.13325	2.62052	2.37689
	sp|P0AFX7|RSEA_ECOLI	rseA	2.000*	0.303697	1.15185				0.519285	0.391433	0.455359		0.468959	0.468959	0.800867		0.800867	0.713782	1.34269	1.02823	0.862058	0.927389	0.894724	1.08351	0.822215	0.952861										0.619625	8.000*	4.30981
	sp|P0AFX9|RSEB_ECOLI	rseB	0.751041	1.17089	0.960964	3.11317	2.80065	2.95691	5.72907	6.58952	6.1593	10.4979	10.2293	10.3636	6.36577	5.39024	5.878	11.4773	12.5268	12.002	6.82964	6.63735	6.73349	14.2024	12.1185	13.1604	5.98442	6.33194	6.15818	5.86364	5.92731	5.89547	6.08158	6.17963	6.1306	5.88752	8.000*	6.94376	6.14793	5.45879	5.80336
	sp|P0AFY2|SANA_ECOLI	sanA	0.682124	0.800932	0.741528	3.1558	3.05062	3.10321	5.97637	5.64027	5.80832	11.4692	10.4204	10.9448	6.10747	5.73754	5.9225	12.5051	12.0451	12.2751	5.68722	6.00961	5.84842	10.8483	12.3728	11.6105	5.78728	8.000*	6.89364	6.1894	5.25996	5.72468	7.46283	6.30346	6.88315	6.06681	5.44038	5.7536	6.0027	6.04026	6.02148
	sp|P0AFY6|SBMA_ECOLI	sbmA	0.732889	0.703498	0.718194	2.98583	4.000*	3.49291	5.83841	4.10903	4.97372	12.2858	10.406	11.3459	6.00385	5.52645	5.76515	12.3698	16.000*	14.1849				8.46356	8.99457	8.72906	5.39286	5.30691	5.34989	5.71431	5.10996	5.41213	4.96061	5.83293	5.39677	5.67864	5.34116	5.5099	5.4089	5.62378	5.51634
	sp|P0AFY8|SEQA_ECOLI	seqA	0.647809	0.72163	0.684719	2.74822	2.7286	2.73841	4.2044	5.46573	4.83506	12.3911	13.0166	12.7038	5.02591	4.39903	4.71247	9.40424	8.84505	9.12464	4.40768	4.99605	4.70186	9.35109	7.74061	8.54585	5.74127	5.67632	5.7088	5.30466	5.07465	5.18966	5.84328	5.94587	5.89457	6.72761	5.81958	6.27359	4.43407	4.10928	4.27168
	sp|P0AFZ1|SSEB_ECOLI	sseB	0.715352	0.846272	0.780812	2.43989		2.43989	4.26586	4.80185	4.53386	6.94681	6.56502	6.75591		3.65056	3.65056	7.61268		7.61268	2.81098		2.81098		4.37854	4.37854	3.19829	3.78843	3.49336	4.51293	3.408	3.96046	2.72593		2.72593		3.64266	3.64266	2.32145	2.45039	2.38592
	sp|P0AFZ3|SSPB_ECOLI	sspB	0.932326	0.729878	0.831102	2.59313	2.79117	2.69215	5.94784	5.83551	5.89168	7.67321	7.132	7.40261	3.24219	4.21824	3.73022	7.91186	7.109	7.51043		3.26129	3.26129	8.29647	4.03871	6.16759	4.43744	4.72116	4.5793	8.000*	4.73185	6.36592	4.33035	3.46151	3.89593	5.71144	5.69912	5.70528	3.5614	3.29202	3.42671
	sp|P0AG00|WZZE_ECOLI	wzzE	0.725335	0.698862	0.712098	3.80069	3.15145	3.47607	6.11807	6.64023	6.37915	16.000*	12.6636	14.3318	6.48204	6.14222	6.31213	12.919	13.7167	13.3178	7.41588	5.77575	6.59582	14.2199	11.5483	12.8841	5.77339	6.56891	6.17115	6.61939	6.48978	6.55458	5.8803	7.54597	6.71313	6.58328	7.12311	6.8532	6.33718	6.10606	6.22162
	sp|P0AG03|UBIX_ECOLI	ubiX	0.795227	0.681198	0.738212	3.46263	2.97356	3.21809	7.18507	5.8602	6.52264	12.2423	10.1307	11.1865	5.3756	5.68679	5.5312	11.4601	12.247	11.8536	3.84259	4.3431	4.09285	6.81619	8.25557	7.53588	4.00385	4.69763	4.35074	4.15574	5.37763	4.76669	3.91156	4.69846	4.30501	5.15703	5.59505	5.37604	4.64855	4.70701	4.67778
	sp|P0AG07|RPE_ECOLI	rpe	0.750209	1.09528	0.922746	3.35032	3.05379	3.20206	4.72446	6.12836	5.42641	10.8098	11.9644	11.3871	6.10947	5.32282	5.71614	11.8556	12.083	11.9693	4.951	4.72488	4.83794	7.41442	7.63371	7.52406	4.16749	4.99189	4.57969	4.6075	4.77654	4.69202	4.42185	6.78088	5.60137	5.02592	5.42871	5.22731	3.76987	4.76141	4.26564
	sp|P0AG14|SOHB_ECOLI	sohB	1.1137	0.678424	0.896062	3.04117	3.18089	3.11103	4.98454	8.000*	6.49227	11.1677	11.5332	11.3504	6.03866	5.17079	5.60473	10.3624	12.3916	11.377	6.09123	6.06101	6.07612	15.3862	12.8658	14.126	6.08257	6.27564	6.17911	5.93219	6.30922	6.12071	5.80201	6.02009	5.91105	5.87167	7.16118	6.51642	6.68288	5.45873	6.07081
	sp|P0AG16|PUR1_ECOLI	purF	0.621298	1.0285	0.824898	2.29657	2.30473	2.30065	4.2902	3.73024	4.01022	5.8228	5.35088	5.58684	3.76232	3.43702	3.59967	6.11932	6.22757	6.17344	2.11637	2.37746	2.24691	2.89304	2.89428	2.89366	4.36076	4.01571	4.18824	2.21002	2.53112	2.37057	2.54965	2.06787	2.30876	4.27005	6.421	5.34553	2.2544	2.0133	2.13385
	sp|P0AG18|PURE_ECOLI	purE	0.745248	0.6604	0.702824	2.74764	2.79511	2.77138	5.14535	5.79592	5.47063	10.037	8.96156	9.4993	5.76946	5.58944	5.67945	11.1115	10.6754	10.8935	4.76236	4.58217	4.67227	6.35952	7.00769	6.68361	4.64496	5.22564	4.9353	4.86531	4.98954	4.92742	4.85892	4.73815	4.79853	4.96158	5.33119	5.14639	4.92304	4.50277	4.7129
	sp|P0AG20|RELA_ECOLI	relA	0.675257	0.689073	0.682165	2.8235	2.52729	2.67539	4.94906	4.79149	4.87028	8.34625	7.73798	8.04212	4.64182	4.96745	4.80464	8.94933	9.30956	9.12945	4.62498	4.8594	4.74219	7.6246	7.93782	7.78121	5.23353	5.6771	5.45532	4.94962	5.02594	4.98778	4.47833	4.81907	4.6487	5.98308	5.40855	5.69581	4.20022	4.52762	4.36392
	sp|P0AG24|SPOT_ECOLI	spoT	0.908073	1.04672	0.977395	2.99994	2.75097	2.87546	5.35405	5.40306	5.37855	13.9795	10.6621	12.3208	6.04969	6.053	6.05134	11.2931	10.5381	10.9156	4.73334	4.19653	4.46493	7.2365	6.99916	7.11783	4.60939	5.59456	5.10198	4.5869	5.17987	4.88338	4.22075	4.44702	4.33388	5.26143	6.66753	5.96448	4.69294	4.35372	4.52333
	sp|P0AG27|YIBN_ECOLI	yibN	0.744991	0.751244	0.748117	3.8427	3.58687	3.71479	6.22152	8.000*	7.11076	11.9133	9.9707	10.942	6.53878	6.40487	6.47183	11.5256	16.000*	13.7628	5.61779	6.30675	5.96227	16.000*	11.6856	13.8428	6.3509	7.42263	6.88677	5.04445	6.49091	5.76768	6.115	6.00529	6.06015	5.64831	6.18806	5.91818	5.89557	5.50513	5.70035
	sp|P0AG30|RHO_ECOLI	rho	0.706921	1.12698	0.916952	3.56733	3.09406	3.33069	6.09084	5.74172	5.91628	11.6589	11.011	11.335	5.99652	5.4771	5.73681	12.6828	12.3017	12.4922	5.61768	5.37093	5.4943	10.0893	9.50923	9.79927	5.33741	5.17263	5.25502	5.31144	5.50767	5.40955	5.68557	5.62501	5.65529	5.59561	7.25219	6.4239	5.41172	5.06213	5.23693
	sp|P0AG34|RHTB_ECOLI	rhtB	0.261503		0.261503	0.913129		0.913129	1.47417		1.47417		2.28382	2.28382					3.69702	3.69702		2.61811	2.61811				2.02235		2.02235					1.50984	1.50984				1.58385	1.87796	1.73091
	sp|P0AG38|RHTC_ECOLI	rhtC	0.340788		0.340788													1.75646	2.68112	2.21879		1.13209	1.13209					1.14072	1.14072		0.822216	0.822216	0.978711		0.978711				1.05292	1.19835	1.12563
	sp|P0AG40|RIBF_ECOLI	ribF	0.8357	0.678977	0.757339	3.03726	3.25362	3.14544	5.84913	5.42551	5.63732	10.2046	10.8898	10.5472	5.47638	5.40518	5.44078	11.8064	11.8518	11.8291	4.36923	4.86417	4.6167	7.47153	7.38089	7.42621	4.66356	5.75634	5.20995	5.74161	4.65547	5.19854	4.68285	4.39928	4.54107	4.6901	3.67803	4.18407	4.53103	4.33095	4.43099
	sp|P0AG44|RL17_ECOLI	rplQ	0.948758	0.853551	0.901154	4.000*	3.33317	3.66659	7.28119	5.85503	6.56811	13.4331	12.4636	12.9483	4.60164	6.12917	5.3654	7.40964	9.34507	8.37736	4.84942	5.54488	5.19715	9.46804	11.0012	10.2346	4.90191	7.03403	5.96797	7.00889	8.000*	7.50445	6.81502	6.14354	6.47928	6.01683	6.22183	6.11933	5.07825	5.31668	5.19747
	sp|P0AG48|RL21_ECOLI	rplU	0.802653	0.848429	0.825541	3.24106	3.48398	3.36252	6.3618	6.64996	6.50588	12.5528	11.8872	12.22	4.98236	4.85977	4.92107	8.35692	9.12734	8.74213	5.62399	6.26404	5.94402	10.2075	10.8542	10.5308	4.37132	5.28804	4.82968	6.25623	6.57038	6.41331	6.71012	6.71889	6.7145	6.23314	5.73003	5.98159	5.61937	5.17452	5.39694
	sp|P0AG51|RL30_ECOLI	rpmD	0.730557	0.694827	0.712692	2.85571	2.96734	2.91152	5.83162	5.62281	5.72721	9.6955	9.91636	9.80593	4.54673	5.00901	4.77787	8.52995	8.19224	8.3611	4.86893	4.51179	4.69036	5.47749	8.30546	6.89147	4.04251	5.6585	4.8505	4.61697	5.01955	4.81826	4.70603	4.91106	4.80855	4.78353	4.41141	4.59747	4.44154	4.30668	4.37411
	sp|P0AG55|RL6_ECOLI	rplF	0.832403	0.779946	0.806175	3.36495	3.39398	3.37946	6.13658	8.000*	7.06829	9.96677	11.8951	10.9309	4.83829	5.01551	4.9269	8.14761	8.40641	8.27701	5.0093	5.44365	5.22648	8.87253	8.49311	8.68282	4.91721	5.73483	5.32602	5.7663	5.86917	5.81773	5.50709	5.50904	5.50807	5.91123	5.45731	5.68427	4.83293	4.62189	4.72741
	sp|P0AG59|RS14_ECOLI	rpsN	0.454656	0.719141	0.586898	3.48836	3.98437	3.73636	5.97469	7.8066	6.89064	8.27319	8.97813	8.62566	3.58051	4.1788	3.87965	6.57332	6.37519	6.47425		4.41749	4.41749	9.69787	8.25666	8.97727	4.45425	3.91089	4.18257	6.80874	5.66702	6.23788	4.44671	5.11391	4.78031	5.46166	5.44685	5.45425	4.84511	5.18949	5.0173
	sp|P0AG63|RS17_ECOLI	rpsQ	1.07255	0.727577	0.900065	3.07173	3.07199	3.07186	6.01339	5.78483	5.89911	12.692	11.6156	12.1538	4.89591	5.46292	5.17942	9.30323	9.15671	9.22997	5.29049	5.71109	5.50079	9.5504	9.68223	9.61631	4.84666	5.48172	5.16419	5.92861	5.89274	5.91067	4.58402	5.8296	5.20681	6.08324	5.63264	5.85794	5.27574	5.18264	5.22919
	sp|P0AG67|RS1_ECOLI	rpsA	0.857976	0.75052	0.804248	3.31394	3.10299	3.20847	6.10314	6.43543	6.26929	10.2919	9.94586	10.1189	4.93998	4.56375	4.75186	9.24122	8.50642	8.87382	3.96989	4.56639	4.26814	7.41991	7.31582	7.36787	6.07967	6.74409	6.41188	5.00561	4.60242	4.80402	4.5265	4.28992	4.40821	6.66464	6.2746	6.46962	3.89217	4.00594	3.94905
	sp|P0AG71|RMUC_ECOLI	rmuC	0.660224	2.000*	1.33011	2.81182	2.70494	2.75838	4.95667	4.78546	4.87106	7.19805	7.82393	7.51099	5.48753	3.6969	4.59221	6.49004	7.57598	7.03301	3.38594	4.43014	3.90804	8.55499	5.84355	7.19927	5.81138	5.94687	5.87912	3.45381	4.18717	3.82049	4.54921	4.44729	4.49825	5.72889	7.93809	6.83349	3.35667	3.36226	3.35946
	sp|P0AG76|SBCD_ECOLI	sbcD	0.638833	0.642377	0.640605	2.6386	2.56958	2.60409	5.59753	5.21008	5.4038	10.124	8.08705	9.10554	5.68264	5.24589	5.46426	7.8223	7.96976	7.89603	4.6606	4.41445	4.53753	8.05155	7.25917	7.65536	5.91402	3.66633	4.79018	4.59392	4.49412	4.54402	5.14252	4.19443	4.66848	5.50828	6.02711	5.7677	4.82186	4.17099	4.49643
	sp|P0AG78|SUBI_ECOLI	sbp	0.730037	0.712494	0.721266	3.27559	3.28697	3.28128	6.68717	8.000*	7.34358	16.000*	13.958	14.979	5.52523	5.7699	5.64757	13.7883	13.0293	13.4088	6.28264	6.03748	6.16006	12.8898	13.4306	13.1602	5.81941	4.88353	5.35147	6.40156	6.65765	6.52961	6.09538	6.40225	6.24882	6.10635	7.26308	6.68471	6.21016	5.79378	6.00197
	sp|P0AG80|UGPB_ECOLI	ugpB	1.46014	2.000*	1.73007	3.49226	3.25561	3.37393	6.20699	6.31491	6.26095	13.4148	12.3819	12.8984	6.28699	5.99147	6.13923	13.0581	12.913	12.9856	6.13888	6.79812	6.4685	13.4156	12.0338	12.7247	5.0486	5.80665	5.42763	8.000*	6.36904	7.18452	7.19737	7.63115	7.41426	4.75566	4.84122	4.79844	6.28381	5.99995	6.14188
	sp|P0AG82|PSTS_ECOLI	pstS	0.808603	0.829503	0.819053	3.46198	3.38169	3.42183	5.82021	6.25558	6.03789	12.0241	11.426	11.725	5.73078	5.59927	5.66503	11.3872	11.7053	11.5462	5.805	6.40966	6.10733	12.4861	13.4126	12.9493	4.79833	5.5652	5.18176	5.77687	6.85188	6.31438	5.90974	6.33613	6.12294	4.24933	3.94276	4.09604	5.99138	6.16109	6.07623
	sp|P0AG84|YGHA_ECOLI	yghA	0.740307	0.685925	0.713116	3.50858	2.74395	3.12627	6.72136	5.88786	6.30461	13.4245	9.46385	11.4442	5.80509	5.19914	5.50211	10.7084	10.7443	10.7264	5.12798	5.50376	5.31587	8.93405	9.42508	9.17957	5.19629	5.33591	5.2661	5.32536	5.80679	5.56607	6.06395	5.58485	5.8244	5.45182	5.16767	5.30975	5.52657	4.59891	5.06274
	sp|P0AG86|SECB_ECOLI	secB	0.736804	0.842239	0.789521	3.47594	2.3534	2.91467	7.726	6.97187	7.34894	12.0065	10.3518	11.1792	8.000*	5.44966	6.72483	15.5606	12.0626	13.8116	4.92816	5.40837	5.16827		9.14819	9.14819	5.34972	5.32255	5.33613	5.65782	6.49306	6.07544	5.01757	8.000*	6.50879	5.82885	5.78921	5.80903	4.73664	5.57431	5.15547
	sp|P0AG90|SECD_ECOLI	secD	0.697772	0.73763	0.717701	3.25568	3.76918	3.51243	5.6372	6.08529	5.86124	14.0188	11.25	12.6344	6.0708	6.65505	6.36292	11.6055	12.731	12.1682	6.16404	6.21567	6.18985	11.9251	12.1983	12.0617	6.42765	6.72955	6.5786	6.58577	6.08021	6.33299	6.77338	6.22336	6.49837	6.7363	7.37158	7.05394	5.59395	6.24709	5.92052
	sp|P0AG93|SECF_ECOLI	secF	0.576975	0.725458	0.651216	3.08971	3.70767	3.39869	5.13702	6.20921	5.67312	11.9759	4.81879	8.39732	5.34049	6.78159	6.06104	16.000*	11.2163	13.6081	6.3371	8.000*	7.16855	10.5259	9.92883	10.2274	8.000*	6.39894	7.19947	5.29052	5.28614	5.28833	6.15508		6.15508	8.000*	5.5466	6.7733	4.89566	8.000*	6.44783
	sp|P0AG99|SECG_ECOLI	secG	0.994911	2.000*	1.49746	2.25808	2.39509	2.32659	4.02552	5.80349	4.91451	6.12105	6.3254	6.22323	3.52987	3.29538	3.41263	5.58677	6.64998	6.11838	3.77732	3.8342	3.80576		4.9505	4.9505	3.0735	3.85191	3.4627	4.63322	4.53573	4.58447	3.974	4.01877	3.99639	3.85499	3.42208	3.63853	3.68998	3.86944	3.77971
	sp|P0AGA2|SECY_ECOLI	secY	0.607998	0.675971	0.641985	3.0217	3.57094	3.29632	4.81771	5.2546	5.03615	11.4315	7.11137	9.27145	5.42129	4.4629	4.9421	7.70775	8.40647	8.05711	5.19982	4.45957	4.82969	8.29949	8.06281	8.18115	4.49549	8.000*	6.24774	4.54524	4.47769	4.51147	6.48978	5.05596	5.77287	4.95059	4.98231	4.96645	4.5167	5.96874	5.24272
	sp|P0AGA6|UHPA_ECOLI	uhpA	0.667676	0.698281	0.682978	2.5995	2.80414	2.70182	3.42222	5.08951	4.25587	8.58185	9.13084	8.85634	4.74083	3.95469	4.34776	7.60978	6.9856	7.29769	3.89434	4.12863	4.01148	6.33542	6.36695	6.35119	4.13356	4.23916	4.18636	3.37849	5.11505	4.24677	8.000*	4.58678	6.29339	5.20804	5.37676	5.2924	4.0823	3.60608	3.84419
	sp|P0AGB0|SERB_ECOLI	serB	0.742581	0.793371	0.767976	3.08044	2.9326	3.00652	4.88438	5.24941	5.0669	10.9362	9.73823	10.3372	5.99324	5.66595	5.82959	11.7199	11.2722	11.4961	4.84173	4.79704	4.81939	9.2156	8.37301	8.79431	4.86035	5.31127	5.08581	5.21128	5.64814	5.42971	4.87144	5.31401	5.09273	5.39219	5.25485	5.32352	5.26803	4.89471	5.08137
	sp|P0AGB6|RPOE_ECOLI	rpoE	0.579714	0.927397	0.753555	3.70714	3.27961	3.49337	5.75658	5.94624	5.85141	11.026	12.619	11.8225	5.27648	5.98317	5.62982	12.4624	12.6768	12.5696	5.12267	6.40154	5.76211	10.3661	12.3191	11.3426	6.04771	6.69255	6.37013	6.72728	7.47906	7.10317	6.97925	6.73987	6.85956	5.2782	5.28715	5.28268	6.63977	5.63869	6.13923
	sp|P0AGC0|UHPT_ECOLI	uhpT	1.02854		1.02854	1.71361	1.77351	1.74356	1.98144	1.93768	1.95956	5.45774	2.10948	3.78361
	sp|P0AGC3|SLT_ECOLI	slt	0.722086	0.736933	0.729509	3.23938	3.07697	3.15818	6.16301	6.52038	6.34169	13.5824	10.4066	11.9945	6.20093	5.93133	6.06613	12.5945	12.0452	12.3198	5.99724	6.57289	6.28507	12.0467	12.3789	12.2128	6.0679	7.32487	6.69638	6.27783	6.77418	6.52601	6.28383	6.36885	6.32634	5.93901	5.90818	5.92359	6.02402	6.08414	6.05408
	sp|P0AGC5|MLTF_ECOLI	mltF	0.358326	0.730658	0.544492														3.13494	3.13494	1.64026		1.64026													4.75042		4.75042
	sp|P0AGC7|SMP_ECOLI	ytjB	0.679199	0.477202	0.578201	3.14336	2.95487	3.04912	5.25127	7.12053	6.1859	16.000*	11.031	13.5155	5.18755	5.28187	5.23471	9.17318	9.51534	9.34426	4.03963	3.33531	3.68747	6.98479	6.6426	6.8137	4.97312	4.88937	4.93125	3.99495	5.14644	4.57069	4.18067	5.61344	4.89705	4.33154	4.56454	4.44804	4.17995	4.50245	4.3412
	sp|P0AGD1|SODC_ECOLI	sodC	2.000*	0.772481	1.38624	3.12731	2.49361	2.81046	6.84137	5.6896	6.26549	11.3021	8.76247	10.0323	5.21794	6.15482	5.68638	10.2521	11.6502	10.9511	6.12634	7.01938	6.57286	10.9013	12.7953	11.8483	6.63597	7.05165	6.84381	6.74044	6.97203	6.85623	5.99076	6.73581	6.36328	6.8529	4.59571	5.72431	4.98457	5.22842	5.1065
	sp|P0AGD3|SODF_ECOLI	sodB	1.02642	0.798129	0.912272	3.23713	3.11782	3.17748	6.01836	5.89897	5.95867	11.8407	11.3383	11.5895	5.76176	6.14328	5.95252	12.2827	11.7727	12.0277	4.79238	5.33945	5.06592	10.1724	9.35008	9.76124	4.7307	6.38883	5.55976	6.97991	5.42496	6.20244	4.78691	4.7583	4.77261	4.97143	5.63565	5.30354	5.20693	4.38842	4.79767
	sp|P0AGD7|SRP54_ECOLI	ffh	0.710256	0.781039	0.745648	2.87326	2.82661	2.84994	4.86969	4.92641	4.89805	8.68672	8.7902	8.73846	4.69105	4.50531	4.59818	9.83249	9.93295	9.88272	4.21425	4.35355	4.2839	7.79989	7.99421	7.89705	4.93278	5.68899	5.31088	5.78218	5.19131	5.48675	4.44798	4.34424	4.39611	5.46016	5.55009	5.50513	4.64167	4.51908	4.58037
	sp|P0AGE0|SSB_ECOLI	ssb	0.778049	0.775397	0.776723	3.20962	3.04668	3.12815	5.00747	5.42074	5.2141	8.50445	8.56737	8.53591	5.46077	5.4737	5.46724	11.8582	10.7097	11.284	3.41337	3.36096	3.38716	4.64338	4.9274	4.78539	3.27057	3.66777	3.46917	3.7406	3.89265	3.81663	3.44779	3.31485	3.38132	4.09286	4.91741	4.50514	3.19369	2.88148	3.03758
	sp|P0AGE4|SSTT_ECOLI	sstT	0.667695	0.678518	0.673106	3.363		3.363	6.26239	5.48493	5.87366	12.1743	12.4964	12.3354	5.53488	5.53605	5.53546	10.3408	11.0831	10.7119	6.2462	5.62722	5.93671		11.6008	11.6008		5.78118	5.78118	5.28314		5.28314		6.04187	6.04187	6.04647	5.07075	5.55861	5.86564	6.55936	6.2125
	sp|P0AGE6|CHRR_ECOLI	chrR	0.744394	0.703883	0.724138	3.10616	3.12561	3.11588	5.59339	5.88751	5.74045	10.9275	11.2243	11.0759	5.36442	5.25575	5.31008	12.4656	11.7793	12.1225	4.96276	5.57519	5.26897	9.13857	9.64863	9.3936	5.0712	5.85615	5.46367	5.63712	6.03069	5.83391	5.39076	5.82574	5.60825	5.93423	7.53089	6.73256	5.33128	5.15472	5.243
	sp|P0AGE9|SUCD_ECOLI	sucD	0.734889	0.775022	0.754955	3.01104	3.10902	3.06003	5.34099	5.5148	5.42789	10.7349	9.03615	9.88552	5.98815	5.70892	5.84854	11.4884	12.2141	11.8512	4.60238	4.68108	4.64173	7.21823	7.25479	7.23651	4.20507	5.21515	4.71011	5.24739	4.94986	5.09863	4.89419	4.46001	4.6771	4.62959	4.53929	4.58444	4.07815	4.48985	4.284
	sp|P0AGF2|CSDE_ECOLI	csdE	0.680087	1.45188	1.06598	3.45136	3.35838	3.40487	4.64984	5.71742	5.18363	8.41182	9.54859	8.9802	5.41712	5.86684	5.64198	11.3022	10.7995	11.0508	4.51268	4.49604	4.50436	7.47797	8.8008	8.13938	4.33661	5.12756	4.73209	5.64798	5.10685	5.37741	4.66802	5.13511	4.90157	4.85743	5.08762	4.97252	5.4828	4.25119	4.86699
	sp|P0AGG0|THIL_ECOLI	thiL	1.21479	0.749439	0.982115	3.40461	4.000*	3.7023	5.35555	5.46407	5.40981	9.47923	10.942	10.2106	5.64136	5.18132	5.41134	12.3036	11.8609	12.0822	4.00727	4.33775	4.17251	7.69804	6.34736	7.0227	4.62074	5.32675	4.97374	8.000*	5.26483	6.63242	6.09532	4.18503	5.14018	5.89688	5.45418	5.67553	4.14685	3.82638	3.98662
	sp|P0AGG2|TESB_ECOLI	tesB	0.805141	0.7039	0.75452	3.21327	4.000*	3.60664	6.15552	6.68094	6.41823	10.6321	10.7484	10.6902	5.94127	5.90309	5.92218	13.0244	13.0115	13.018	5.13889	4.94932	5.04411	8.79131	8.38001	8.58566	5.29545	5.03484	5.16514	5.0426	5.70193	5.37226	4.95777	5.01404	4.9859	5.39284	5.30878	5.35081	5.64756	4.69915	5.17335
	sp|P0AGG4|THIO2_ECOLI	trxC	0.561855	0.542753	0.552304	1.46115	1.74742	1.60428	2.6136	3.55901	3.0863	3.93668	6.12039	5.02853	2.61093	1.86137	2.23615	4.44261	4.63971	4.54116	2.20491	2.32203	2.26347	4.07878	2.79813	3.43846	2.50307	3.26961	2.88634	5.6276	5.01274	5.32017	2.79517	1.94232	2.36875	5.23703	4.80303	5.02003	3.38897	1.57964	2.4843
	sp|P0AGG8|TLDD_ECOLI	tldD	1.5687	0.675748	1.12222	2.83508	2.63748	2.73628	4.82414	5.45771	5.14092	7.49414	8.69859	8.09636	5.22066	4.99413	5.1074	9.83036	12.2475	11.0389	3.9709	3.79302	3.88196	6.58767	6.31943	6.45355	3.66515	3.83193	3.74854	4.61354	4.4261	4.51982	3.80966	3.80078	3.80522	4.47341	5.96569	5.21955	3.77841	3.68791	3.73316
	sp|P0AGH1|YHHJ_ECOLI	yhhJ	0.64895	0.612787	0.630869		3.90264	3.90264	7.01493		7.01493		12.2157	12.2157	6.7225	7.78018	7.25134	11.9957	11.4317	11.7137	5.96918	5.543	5.75609	10.5252		10.5252	6.27876	8.000*	7.13938				6.96565	7.39239	7.17902				5.58698	6.66355	6.12526
	sp|P0AGH8|PSTC_ECOLI	pstC	0.704326	0.926194	0.81526	4.000*	2.84205	3.42103	5.99212	8.000*	6.99606		15.3988	15.3988	5.66732	5.31376	5.49054	11.0291	11.7613	11.3952		3.41764	3.41764		12.0675	12.0675	5.36377	8.000*	6.68188	4.33153	6.29324	5.31238	5.29409	5.94287	5.61848	4.81398	6.23455	5.52427	4.74794	5.4055	5.07672
	sp|P0AGI1|RBSC_ECOLI	rbsC	0.66187	2.000*	1.33093	2.94607	2.96731	2.95669	5.87424	5.60338	5.73881	14.0883	10.9866	12.5374	5.6129	5.35007	5.48148	14.0808	12.2185	13.1497	5.92535	6.63906	6.2822	8.03536	13.038	10.5367	5.47607	7.28654	6.3813	6.12425	5.589	5.85663	6.21416	5.50801	5.86109	6.19269	7.11981	6.65625	6.08746	6.0574	6.07243
	sp|P0AGI8|TRKA_ECOLI	trkA	1.08184	0.689898	0.885867	3.0764	3.03593	3.05616	6.15257	6.95991	6.55624	11.3166	11.7353	11.5259	6.45248	6.3009	6.37669	13.6527	12.718	13.1853	5.80792	5.86951	5.83871	11.6202	12.4171	12.0186	4.60701	5.33624	4.97163	5.04906	5.57331	5.31119	6.07836	5.83789	5.95813	5.99003	7.68339	6.83671	5.52557	5.29584	5.4107
	sp|P0AGJ2|TRMH_ECOLI	trmH	0.923794	0.729635	0.826715	3.28395	2.40785	2.8459	6.16453	5.23095	5.69774	9.66681	11.7398	10.7033	5.63301	5.95738	5.7952	12.5589	12.4336	12.4963	5.03298	5.95881	5.49589	9.63936	10.4068	10.0231		5.55287	5.55287		5.85653	5.85653	5.34389	4.94339	5.14364	5.76775	8.000*	6.88387	4.9664	4.70421	4.8353
	sp|P0AGJ5|YFIF_ECOLI	yfiF	0.756802	0.61172	0.684261	2.67813	3.14715	2.91264	5.20349	5.93482	5.56916	11.025	9.62162	10.3233	5.58071	5.21622	5.39846	11.4301	10.357	10.8936	5.42699	5.63933	5.53316	11.773	9.66256	10.7178	5.63137	5.79329	5.71233	5.02537	5.38144	5.20341	4.9556	4.78236	4.86898	5.7638	8.000*	6.8819	4.72691	4.8089	4.76791
	sp|P0AGJ7|TRML_ECOLI	trmL	0.922361	0.774959	0.84866	3.16236	2.66551	2.91393	6.25517		6.25517	11.8406	15.778	13.8093	5.77485	6.08162	5.92824	12.1001	11.7579	11.929		5.22991	5.22991	8.48088	7.93713	8.20901	5.09324	8.000*	6.54662	5.65324	5.4294	5.54132	5.48752	6.17586	5.83169	5.18306	5.36143	5.27225	5.05014	4.59027	4.8202
	sp|P0AGJ9|SYY_ECOLI	tyrS	0.746688	0.793058	0.769873	3.04717	3.18014	3.11366	6.57628	6.06159	6.31894	16.000*	11.3656	13.6828	6.29279	6.2485	6.27064	12.7534	11.6747	12.214	5.46837	5.56004	5.5142	10.0047	11.0735	10.5391	5.23649	5.85779	5.54714	5.70681	6.02567	5.86624	5.31663	5.89898	5.60781	5.08181	5.54342	5.31261	6.07119	5.09528	5.58323
	sp|P0AGK1|UBIA_ECOLI	ubiA	0.542334	0.560018	0.551176	1.2934	1.25536	1.27438	1.72677	2.10973	1.91825	2.61275	2.03683	2.32479	1.81048	2.54418	2.17733	2.85418		2.85418	1.15249	1.42978	1.29114					1.13345	1.13345		0.758666	0.758666	1.29113		1.29113	1.62818	1.37498	1.50158	1.33088	1.56837	1.44962
	sp|P0AGK4|YHBY_ECOLI	yhbY	0.472786	1.10873	0.790757	3.48703	2.73167	3.10935	5.81128	5.64667	5.72898	8.64192	10.2863	9.4641	4.07957	5.68132	4.88044	14.7231	10.5345	12.6288	4.66071	5.00924	4.83498	12.2601	9.34544	10.8028	5.48895	6.33024	5.90959	6.41453	6.52087	6.4677	6.29013	5.94823	6.11918	7.59847	6.41126	7.00486	5.99186	5.41092	5.70139
	sp|P0AGK8|ISCR_ECOLI	iscR	0.446406	1.03103	0.738717	1.27058	1.16356	1.21707	1.79778	1.71537	1.75657	2.44355	1.63701	2.04028	1.88162	1.17751	1.52956	1.75555	2.60663	2.18109	1.05433	1.05958	1.05696	1.44018	1.29584	1.36801	2.77329	2.92051	2.8469	1.18511	1.66801	1.42656	1.63401	1.12761	1.38081	4.88797	5.96505	5.42651	0.994956	1.07648	1.03572
	sp|P0AGL2|TDCF_ECOLI	tdcF	2.000*		2		2.78932	2.78932	5.42387		5.42387	11.0256	8.28646	9.65602		6.20409	6.20409	11.1303	10.0288	10.5796					7.12388	7.12388				4.37827	5.78494	5.0816	4.84633	5.03593	4.94113					3.89907	3.89907
	sp|P0AGL5|RATA_ECOLI	ratA	0.339012	0.321085	0.330048		0.305553	0.305553		0.545173	0.545173					0.371942	0.371942	0.651362	1.61032	1.13084		0.714117	0.714117					0.85658	0.85658		0.962194	0.962194		0.542372	0.542372	0.729644	0.979091	0.854368	0.637088	0.605267	0.621178
	sp|P0AGL7|RSME_ECOLI	rsmE	0.741756	0.714283	0.728019	3.15618	2.80287	2.97952	4.7764	7.51149	6.14394	11.5754	8.5378	10.0566	6.31756	5.7778	6.04768	12.3973	12.2272	12.3122	5.18559	5.7052	5.44539	10.4093	11.0082	10.7087	5.45574	6.35433	5.90504	5.36328	5.45806	5.41067	5.26704	5.60976	5.4384	5.82475	8.000*	6.91238	5.27821	5.09936	5.18879
	sp|P0AGM5|SIRB1_ECOLI	ychA	0.205061		0.205061	0.281265		0.281265																												5.30767	8.000*	6.65384
	sp|P0AGM7|URAA_ECOLI	uraA	0.585541	0.79958	0.692561	3.19621		3.19621	5.24646	4.86171	5.05409	16.000*		16	6.57703	5.32843	5.95273		11.9641	11.9641		4.73714	4.73714				6.03665		6.03665							6.28489	6.41668	6.35078
	sp|P0C018|RL18_ECOLI	rplR	0.492053	0.799392	0.645722	3.77855	3.14899	3.46377	5.21471	6.01312	5.61391	10.2564	9.82762	10.042	3.96179	5.04182	4.5018	7.51703	8.70614	8.11158	4.77259	4.61083	4.69171	8.17623	7.98725	8.08174	4.70622	6.87514	5.79068	6.74746	5.86933	6.3084	5.21163	4.95192	5.08177	7.12327	5.93394	6.52861	4.72099	5.17391	4.94745
	sp|P0C037|PPNP_ECOLI	ppnP	0.88874	0.672781	0.780761	2.64869	2.85052	2.74961	5.07653	4.96445	5.02049	11.5357	7.9279	9.73178	4.49885	3.99947	4.24916	6.79147	6.94583	6.86865	3.51771	4.05009	3.7839		5.59821	5.59821	3.84159	3.75567	3.79863	4.68511	4.72712	4.70611	3.39147	3.7928	3.59214	4.78141	5.68652	5.23396	3.17764	3.74707	3.46236
	sp|P0C054|IBPA_ECOLI	ibpA	0.472796	0.599734	0.536265	1.04819	1.35062	1.19941	1.84397	1.80858	1.82627	2.08262	1.6617	1.87216	1.52631	1.63508	1.5807	2.97801	3.1757	3.07686	1.94453	1.3486	1.64657	3.02347	2.38228	2.70287	2.99817	3.21675	3.10746	2.65884	2.99476	2.8268	1.54485	1.4016	1.47323	8.000*	6.87115	7.43557	1.4113	1.29523	1.35326
	sp|P0C058|IBPB_ECOLI	ibpB	0.364338	0.385548	0.374943	1.03093		1.03093				1.59098		1.59098							4.47112		4.47112	3.19111		3.19111	2.27681	2.13968	2.20825							6.40907	6.18403	6.29655	1.41615		1.41615
	sp|P0C066|MLTC_ECOLI	mltC	0.759864	2.000*	1.37993	2.99303	3.55244	3.27273	4.93314	5.66272	5.29793	8.6166	10.6952	9.6559		7.12478	7.12478	16.000*	10.823	13.4115	5.6758	6.99955	6.33767	14.1872	11.0106	12.5989	6.07176	8.000*	7.03588	8.000*	6.47833	7.23917	5.67744	6.81054	6.24399	5.918	6.66581	6.29191	4.78081	5.05642	4.91861
	sp|P0C077|RELE_ECOLI	relE	0.727081	0.479859	0.60347	3.24608	2.75138	2.99873	4.77063	3.73482	4.25272	6.80689	5.59706	6.20197	4.27091	3.22348	3.74719	11.6655	10.9569	11.3112	2.54065	2.62526	2.58296	3.65712	3.79667	3.7269	3.02447	4.14905	3.58676	3.18388	3.52797	3.35592	2.44634	2.64155	2.54394	3.69805	4.33476	4.01641	2.91687	2.74219	2.82953
	sp|P0C093|SLMA_ECOLI	slmA	0.706022	0.56053	0.633276	2.58164	2.57961	2.58063	5.60148	5.3881	5.49479	10.7545	8.75998	9.75725	4.23501	4.05043	4.14272	6.45952	7.55164	7.00558	4.20245	5.57832	4.89039	9.16689	9.04468	9.10579	6.81524	8.000*	7.40762	6.01062	4.9942	5.50241	4.74391	5.34272	5.04332	7.25405	6.3795	6.81678	4.37483	4.93267	4.65375
	sp|P0C0K3|SRKA_ECOLI	srkA	0.748146	1.30237	1.02526	2.96036	3.02606	2.99321	5.81144	4.94813	5.37978	11.1786	9.33138	10.255	6.28422	5.74601	6.01511	9.79583	10.7052	10.2505	4.08173	4.37796	4.22985	7.13718	6.2061	6.67164	4.15979	6.66123	5.41051	4.22583	4.64077	4.4333	3.93451	4.80727	4.37089	4.23414	3.52948	3.88181	4.40493	4.04403	4.22448
	sp|P0C0L2|OSMC_ECOLI	osmC	0.698442	1.06836	0.883401	3.52131	2.64179	3.08155	6.05608	7.19448	6.62528	12.291	11.975	12.133	5.8957	5.77925	5.83747	11.8954	13.2112	12.5533	5.10128	5.49712	5.2992	9.16366	10.012	9.58782	5.01678	5.89245	5.45462	5.77811	5.89567	5.83689	5.30375	5.87731	5.59053	5.61227	5.81647	5.71437	4.9932	4.93351	4.96336
	sp|P0C0L7|PROP_ECOLI	proP	0.720092	0.541868	0.63098	2.23579	4.000*	3.11789	4.92097	4.31058	4.61578	9.82632	5.29974	7.56303	4.73586	4.82855	4.78221	7.78846	8.01726	7.90286	4.16849	4.74866	4.45857	11.9944	8.70935	10.3519	5.14534	4.79801	4.97168	4.43676	4.24088	4.33882	4.84005	4.34485	4.59245	5.25839	5.2337	5.24604	4.48028	5.60356	5.04192
	sp|P0C0R7|RLME_ECOLI	rlmE	0.613007	0.660079	0.636543	2.83658	2.78836	2.81247	5.5781	6.15307	5.86559	10.3509	12.4331	11.392	5.23333	5.03406	5.13369	8.87719	8.90259	8.88989	4.34707	4.54976	4.44842	7.94485	7.86382	7.90434	3.97134	3.92143	3.94638	4.42385	4.6749	4.54937	4.64775	4.19628	4.42201	5.49505	4.83886	5.16696	4.71229	4.32084	4.51657
	sp|P0C0S1|MSCS_ECOLI	mscS	0.680981	0.937219	0.8091	4.000*	2.99691	3.49845	6.15728	6.33255	6.24491	12.7927	12.8247	12.8087	6.43846	6.40782	6.42314	13.6651	12.7127	13.1889	8.000*	6.27082	7.13541	12.1065	13.2607	12.6836	7.11548	7.951	7.53324	7.77633	6.04224	6.90929	8.000*	7.46106	7.73053	6.62965	7.15118	6.89042	5.79591	6.028	5.91196
	sp|P0C0T5|MEPA_ECOLI	mepA	0.690623		0.690623	0.791651		0.791651																										0.830708	0.830708
	sp|P0C0U4|RIMK_ECOLI	rimK	0.782175	0.664899	0.723537	2.89354	2.80539	2.84947	5.13022	5.47038	5.3003	10.6748	11.0821	10.8785	6.01868	5.09372	5.5562	16.000*	10.8068	13.4034	3.63929	3.90317	3.77123	6.0455	6.01246	6.02898	3.97607	4.29361	4.13484	4.11755	4.50475	4.31115	3.6764	3.83847	3.75744	3.76612	8.000*	5.88306	4.03005	3.52056	3.77531
	sp|P0C0V0|DEGP_ECOLI	degP	0.712693	0.840025	0.776359	3.0535	2.88248	2.96799	5.68325	6.08409	5.88367	11.1568	10.636	10.8964	5.89513	5.6114	5.75327	11.6451	11.0796	11.3623	5.70305	6.02162	5.86233	11.2051	11.7478	11.4764	5.56029	5.85869	5.70949	5.69769	6.0011	5.84939	5.73976	6.36127	6.05051	6.01641	5.30779	5.6621	5.54968	6.18857	5.86912
	sp|P0C960|EMTA_ECOLI	emtA	0.902688	0.61603	0.759359	2.06899	1.87144	1.97022	3.22347	2.74618	2.98482	6.61328	6.3091	6.46119	4.21597	3.78942	4.0027	7.93963	7.68521	7.81242	2.95628	2.72157	2.83892		3.20334	3.20334	4.54098	5.42111	4.98104	3.90627	3.23825	3.57226	3.41793	4.17401	3.79597	3.7568	8.000*	5.8784	2.66159	2.77471	2.71815
	sp|P0CB39|EPTC_ECOLI	eptC	0.739015	0.728473	0.733744	3.4844	3.52376	3.50408	6.33665	6.48647	6.41156	12.3503	13.5979	12.9741	6.26753	6.52442	6.39598	12.7622	13.4575	13.1098	6.076	5.97903	6.02752	12.5156	13.5659	13.0407	6.85546	7.14813	7.00179	7.44764	5.59742	6.52253	8.000*	6.57792	7.28896	6.67536	6.46624	6.5708	6.6979	6.28243	6.49017
	sp|P0CE48|EFTU2_ECOLI	tufB	0.884362	0.771583	0.827973		2.86427	2.86427	5.7259	5.92633	5.82611	10.0182	10.005	10.0116	5.48118	5.30075	5.39096	10.8952	10.5163	10.7058	5.00541	5.03402	5.01971	8.84085	8.2805	8.56067	5.1744	5.65184	5.41312	6.08462	5.22402	5.65432	4.5211	4.58895	4.55503	5.45804	5.53657	5.49731	4.32347	4.5316	4.42753
	sp|P0CF42|INSC3_ECOLI	insC3	0.212039	0.16236	0.187199	0.120554		0.120554				1.25521		1.25521							0.715948		0.715948		1.36996	1.36996										2.35225	2.73263	2.54244
	sp|P0CF93|INSL3_ECOLI	insL3	0.245634	0.259637	0.252636	0.701899	1.01983	0.860865	2.14674	1.2355	1.69112	2.94774	2.3296	2.63867		0.484558	0.484558		11.8589	11.8589	1.33252	1.90732	1.61992	2.48409	2.11197	2.29803		0.940401	0.940401	1.8692	1.836	1.8526	1.42547	1.24985	1.33766	5.44429	5.52889	5.48659	0.810048		0.810048
	sp|P0CG19|RNPH_ECOLI	rph	0.821694	0.974298	0.897996	4.000*	2.53622	3.26811	8.000*	5.27779	6.63889	8.9941	14.4224	11.7083	4.9216	6.22926	5.57543	12.5383	16.000*	14.2691	4.01617	2.92918	3.47268	6.82666	6.94237	6.88452	4.17227	4.71699	4.44463	5.13015	4.4449	4.78752	8.000*		8	5.01845	5.0547	5.03657	4.3984	4.55848	4.47844
	sp|P0CK95|ACFD_ECOLI	yghJ	0.67764	0.89944	0.78854	2.74782		2.74782							6.53121	5.9795	6.25536	12.6957	13.2681	12.9819
	sp|P0DM85|CRFC_ECOLI	crfC	1.00395	0.933671	0.968812	2.59179	2.28824	2.44002				4.53978	6.49679	5.51829	3.87254	2.98698	3.42976	5.80483	6.78573	6.29528
	sp|P0DMC5|RCSC_ECOLI	rcsC	0.719725	0.686568	0.703146	3.12409	2.83296	2.97852	6.13603	6.10146	6.11874	11.409	14.7173	13.0631	6.01243	6.18911	6.10077	11.1891	12.3555	11.7723	6.26936	5.74471	6.00704	11.8242	11.4223	11.6232	6.31034	6.2626	6.28647	6.26394	6.16994	6.21694	6.10773	5.41028	5.75901	8.000*	5.58481	6.79241	5.54159	6.21741	5.8795
	sp|P0DMC7|RCSB_ECOLI	rcsB	0.658733	0.734444	0.696588	2.77403	2.63837	2.7062	4.41953	4.28267	4.3511	7.57646	5.74744	6.66195	3.83676	3.0047	3.42073	5.49416	5.62563	5.5599	2.74389	3.28093	3.01241	4.47854	3.83571	4.15712	3.35073	5.09889	4.22481	3.74793	3.76746	3.75769	2.82813	2.54758	2.68785	4.56581	7.25949	5.91265	3.11039	2.68596	2.89818
	sp|P10100|RLPA_ECOLI	rlpA	0.708427	0.628364	0.668396	3.19939	2.99323	3.09631	6.19164	5.5901	5.89087	16.000*	10.452	13.226	8.000*	5.60461	6.8023	12.4023	12.3491	12.3757	6.12065	6.2191	6.16988	14.9858	11.8592	13.4225	5.5205	6.04329	5.7819	6.56426	6.02173	6.29299	6.89571	6.10297	6.49934	5.47555	5.64983	5.56269	5.73643	5.55933	5.64788
	sp|P10121|FTSY_ECOLI	ftsY	0.91341	0.715914	0.814662	3.05187	3.0248	3.03833	5.82663	5.8435	5.83507	12.3422	9.78992	11.066	5.49387	5.79532	5.6446	11.9171	11.922	11.9196	6.13807	5.73809	5.93808	10.8537	10.5016	10.6776	5.725	6.60476	6.16488	5.31166	5.73978	5.52572	6.86964	5.70994	6.28979	5.95874	5.94011	5.94943	5.58631	5.6339	5.61011
	sp|P10346|GLNQ_ECOLI	glnQ	0.672115	0.818136	0.745126	3.36545	2.48741	2.92643	3.75287	5.99947	4.87617	12.482	11.381	11.9315		5.24876	5.24876	13.2038	11.8085	12.5061		6.79484	6.79484	11.9931	11.0951	11.5441	5.72546	5.73321	5.72933	4.99308	5.25187	5.12248	5.31999	5.26431	5.29215	6.17499	7.45368	6.81434	6.14405	5.29594	5.71999
	sp|P10371|HIS4_ECOLI	hisA	0.785593	0.688703	0.737148	3.14162	3.27394	3.20778	6.18445	5.24899	5.71672	9.02042	10.976	9.99821	5.22468	5.32598	5.27533	9.93051	8.92095	9.42573	3.58806	3.72496	3.65651	5.75074	4.83409	5.29242	3.2368	3.68255	3.45967	4.59275	4.45642	4.52459	3.8654	4.28073	4.07306	4.71337	4.55862	4.63599	2.99051	3.47152	3.23101
	sp|P10378|ENTE_ECOLI	entE	0.811088	0.639885	0.725487	2.78994	2.66892	2.72943	5.31718		5.31718								10.6853	10.6853								4.76758	4.76758				5.82071		5.82071		5.37913	5.37913
	sp|P10384|FADL_ECOLI	fadL	0.74	0.800735	0.770368	3.24034	3.14987	3.19511	6.15528	6.17509	6.16518	11.1044	10.7854	10.9449	6.33094	5.85534	6.09314	13.0506	11.3652	12.2079	6.0367	6.56506	6.30088	11.2369	10.9144	11.0756	6.26504	8.000*	7.13252	8.000*	6.08344	7.04172	8.000*	6.27229	7.13615	5.49441	7.99438	6.74439	5.04767	5.9884	5.51803
	sp|P10408|SECA_ECOLI	secA	0.888331	0.892546	0.890438	3.21123	2.80774	3.00949	6.20273	5.68648	5.9446	10.3486	11.0602	10.7044	5.8962	6.56614	6.23117	12.6396	12.8521	12.7458	5.8409	6.43766	6.13928	11.101	12.1371	11.6191	6.17029	5.95279	6.06154	5.64911	6.32231	5.98571	6.39323	6.03583	6.21453	6.41416	6.24723	6.3307	5.7118	5.55442	5.63311
	sp|P10423|IAP_ECOLI	iap	0.700861	0.628631	0.664746	2.10686	3.05759	2.58223	2.46071		2.46071				4.19587	3.8117	4.00378	7.79951	6.39318	7.09635	4.66184	6.07182	5.36683	10.2048	7.96922	9.08699	5.09317	5.51068	5.30192	5.46175	5.41775	5.43975	5.82509	4.65203	5.23856	5.24825	8.000*	6.62412	4.41741	4.34272	4.38006
	sp|P10441|LPXB_ECOLI	lpxB	0.670271	0.716887	0.693579	3.46935	2.91446	3.1919	7.32849	6.10739	6.71794	11.138	10.2175	10.6777	5.80503	6.02886	5.91695	11.6055	12.5235	12.0645	5.66912	6.13734	5.90323	12.6758	12.5366	12.6062	7.56666	6.29347	6.93006	8.000*	6.69728	7.34864	6.21083	6.70167	6.45625	5.97469	6.23038	6.10253	6.83392	5.38398	6.10895
	sp|P10442|RNH2_ECOLI	rnhB	0.634878	0.535448	0.585163	1.67165	1.73133	1.70149	2.37385	2.97617	2.67501		3.18509	3.18509		1.42707	1.42707	1.61619	2.6205	2.11834		1.19322	1.19322	1.91336		1.91336	1.9271		1.9271	2.24263	2.51821	2.38042		1.10964	1.10964	4.87732	8.000*	6.43866	1.37394	1.40795	1.39094
	sp|P10443|DPO3A_ECOLI	dnaE	0.649903	0.677517	0.66371	2.80799	2.71865	2.76332	4.39771	5.24072	4.81921	8.32694	7.34062	7.83378	4.67406	4.643	4.65853	8.40937	7.82089	8.11513	3.46541	3.29492	3.38017	5.13446	4.89319	5.01382	5.98946	7.41151	6.70049	3.63746	4.15164	3.89455	2.99828	3.54311	3.27069	5.65697	5.55635	5.60666	2.84741	2.95997	2.90369
	sp|P10902|NADB_ECOLI	nadB	0.595526	0.526241	0.560883	2.6368	2.72574	2.68127	4.8314	3.98948	4.41044	8.01963	8.80498	8.41231	4.88179	4.49971	4.69075	7.70482	8.71476	8.20979	2.42553	2.73959	2.58256	3.46715	3.5539	3.51052	2.51801	2.36251	2.44026	5.36224	2.92648	4.14436	2.46181	2.09855	2.28018	3.90328	4.09879	4.00104	2.2382	2.54369	2.39095
	sp|P10907|UGPC_ECOLI	ugpC	0.659252		0.659252	3.24157	3.02373	3.13265	5.25544	5.82489	5.54016	11.3758	12.6716	12.0237	6.49525	5.99619	6.24572	13.0657	13.3859	13.2258	5.42769	4.84516	5.13642	10.472	16.000*	13.236	5.35833	6.64799	6.00316	4.55398	5.42102	4.9875	5.75853	5.909	5.83376	6.55537	6.11399	6.33468	5.98342	4.92163	5.45253
	sp|P10908|UGPQ_ECOLI	ugpQ	0.739968	0.747041	0.743505	3.8328	2.81796	3.32538	5.45647	5.52617	5.49132	9.07307	9.68459	9.37883	4.99242	5.14539	5.0689	10.0969	9.66627	9.88157	3.64463	4.08793	3.86628	5.95376	6.20637	6.08006	3.42195	4.07379	3.74787	4.08596	4.11489	4.10042	3.67872	3.61787	3.64829	4.10359	5.43504	4.76931	3.81002	3.63345	3.72174
	sp|P11446|ARGC_ECOLI	argC	0.716536	1.34711	1.03182	2.96413	2.36865	2.66639	6.71946	4.67289	5.69618	9.87663	9.27485	9.57574	5.19117	4.9204	5.05578	9.98006	9.15312	9.56659		3.24275	3.24275		5.58458	5.58458		8.000*	8	3.71521	4.76667	4.24094	2.98424	3.69276	3.3385	3.79948	4.08085	3.94016	3.2813	3.20123	3.24126
	sp|P11447|ARLY_ECOLI	argH	1.04219	0.741526	0.891859	2.98268	3.06006	3.02137	5.82119	5.35079	5.58599	10.6103	10.2973	10.4538	4.75071	5.82956	5.29014	11.5111	10.5481	11.0296	3.6503	3.89361	3.77196	5.79535	5.72439	5.75987	4.03734	3.95896	3.99815	3.91145	4.18675	4.0491	3.47017	3.45404	3.46211	4.24035	5.6753	4.95783	3.45112	3.84786	3.64949
	sp|P11454|ENTF_ECOLI	entF	0.651581	0.881072	0.766327	3.27213	3.07698	3.17456	7.52423		7.52423	15.1507		15.1507	4.93501	5.05259	4.9938		9.10795	9.10795				5.31796		5.31796													3.85273		3.85273
	sp|P11458|NADA_ECOLI	nadA	0.617047	0.571977	0.594512	1.12042	1.15664	1.13853	1.45115	1.33322	1.39218	2.11421	1.48769	1.80095		1.25691	1.25691	1.90126	3.05436	2.47781	0.966382	0.884973	0.925678	1.10061	0.963006	1.03181	1.60487	1.96414	1.78451	1.02748	1.16651	1.097	1.14366	0.810063	0.976862	3.86512	4.09504	3.98008	0.906507	1.25633	1.08142
	sp|P11557|DAMX_ECOLI	damX	0.730767	0.91618	0.823474	2.90073	2.77264	2.83668	5.69546	5.3285	5.51198	9.33062	8.8127	9.07166	5.07208	5.12639	5.09923	10.2781	10.2926	10.2854	5.2289	5.92317	5.57604	13.3683	10.4902	11.9293	5.81461	6.2005	6.00756	5.51623	5.96912	5.74268	5.58046	5.61028	5.59537	6.05347	5.55213	5.8028	5.62067	5.44982	5.53525
	sp|P11663|FUME_ECOLI	fumE	2.000*		2	2.02141		2.02141		8.000*	8	4.5467	4.34333	4.44501		2.29046	2.29046	3.25029	4.6754	3.96285		2.38154	2.38154	4.17586		4.17586	3.66656		3.66656	2.35513	2.86074	2.60793		2.45187	2.45187	3.63097	4.78937	4.21017	2.06599		2.06599
	sp|P11875|SYR_ECOLI	argS	0.714865	0.686185	0.700525	3.10046	3.15127	3.12587	5.55139	6.22142	5.88641	10.3197	10.0299	10.1748	5.797	6.26115	6.02907	12.244	11.7345	11.9893	4.52558	4.4404	4.48299	7.75388	7.87619	7.81504	4.72442	4.71436	4.71939	5.18405	5.05449	5.11927	4.79068	4.66503	4.72785	4.7406	6.41756	5.57908	4.81056	4.50594	4.65825
	sp|P11880|MURF_ECOLI	murF	0.684786	0.64041	0.662598	2.89147	3.84071	3.36609	5.30294	7.18224	6.24259	9.62973	10.0317	9.8307	5.9792	5.59196	5.78558	8.98737	11.3551	10.1712	4.70029	4.268	4.48414	7.16694	6.89787	7.0324	4.21282	4.5995	4.40616	4.19442	4.67858	4.4365	5.89266	4.59239	5.24253	4.61729	4.87	4.74365	4.63832	4.71845	4.67839
	sp|P12008|AROC_ECOLI	aroC	0.731162	0.704384	0.717773	3.56948	3.24803	3.40875	5.83024	6.00932	5.91978	12.6077	11.4158	12.0118	6.26835	6.74356	6.50596	11.6227	13.609	12.6159	4.93195	5.25654	5.09425	10.1606	9.05026	9.60542	5.21882	5.3641	5.29146	8.000*	5.93328	6.96664	5.21411	5.18395	5.19903	6.03523	5.42148	5.72835	4.68094	4.88496	4.78295
	sp|P12281|MOEA_ECOLI	moeA	2.000*	0.622654	1.31133	2.73233	2.75014	2.74123	4.35978	5.56802	4.9639	11.4235	10.8587	11.1411	5.87786	5.40082	5.63934	9.98763	12.267	11.1273	4.22641	3.91994	4.07318	7.43143	7.42719	7.42931	4.83717	8.000*	6.41859	4.48341	4.7854	4.6344	4.25491	4.56099	4.40795	4.37235	8.000*	6.18618	4.67748	5.08269	4.88009
	sp|P12282|MOEB_ECOLI	moeB	0.733547	0.729738	0.731643	3.36138	2.70716	3.03427	6.44216	5.73429	6.08822	10.6555	12.0282	11.3419	5.74084	5.7488	5.74482	14.265	12.0417	13.1534	4.28803	5.04039	4.66421		9.95297	9.95297	4.08221	4.65308	4.36764	7.87858	5.45234	6.66546	4.16859	4.02154	4.09507	4.28036	6.30992	5.29514	4.64651	4.07716	4.36184
	sp|P12295|UNG_ECOLI	ung	0.65392	0.749598	0.701759	3.17294	3.03342	3.10318	5.03721	5.30054	5.16887	12.9134	9.47671	11.195	6.03988	5.90998	5.97493	16.000*	11.1467	13.5734	4.59255	5.19057	4.89156	11.0392	10.1277	10.5834	5.16335	5.20389	5.18362	5.03929	5.45044	5.24486	5.1369	5.38198	5.25944	5.25355	8.000*	6.62677	5.79762	5.4058	5.60171
	sp|P12758|UDP_ECOLI	udp	1.29881	0.969511	1.13416	3.3136	3.15325	3.23343	6.26963	6.22234	6.24598	15.1749	12.1785	13.6767	6.13246	5.84457	5.98852	12.5682	12.1571	12.3626	5.68146	5.81153	5.74649	11.2625	10.2182	10.7404	5.72301	6.81954	6.27128	5.61409	6.28616	5.95012	6.78744	7.3997	7.09357	6.59279	7.06082	6.82681	5.84351	5.80263	5.82307
	sp|P12994|YBHB_ECOLI	ybhB	0.747278	0.690376	0.718827	4.000*	3.45479	3.72739	6.38142	5.7648	6.07311	11.9831	14.8249	13.404	6.31252	5.76016	6.03634	12.7426	8.983	10.8628	5.56628	5.27341	5.41984	10.5858	12.1642	11.375	5.40747	5.77397	5.59072	5.8558	5.72175	5.78877	8.000*	8.000*	8	5.87947	8.000*	6.93973	6.10032	5.81962	5.95997
	sp|P12995|BIOA_ECOLI	bioA	1.00464	0.794402	0.89952	2.74188	2.92712	2.8345	6.08222	5.81193	5.94708	11.8342	11.8418	11.838	6.72058	5.62084	6.17071	12.0218	15.9474	13.9846	5.46068	5.48559	5.47313	8.74447	11.1931	9.96881	6.13284	5.72836	5.9306	4.8343	5.69713	5.26572	5.66472	5.76132	5.71302	5.73368	6.23949	5.98658	5.46399	5.75392	5.60895
	sp|P12996|BIOB_ECOLI	bioB	0.577162	0.451827	0.514494	0.799992	0.806278	0.803135	1.35433	1.24058	1.29745	1.80983	1.07746	1.44365	1.69818	1.18653	1.44236	2.14092	3.21946	2.68019	1.01348	0.779586	0.896531	1.03423	1.14794	1.09108	2.22388	2.24911	2.2365	0.662917	0.782188	0.722553	0.669279		0.669279	3.59706	3.27035	3.43371	0.764457	0.832697	0.798577
	sp|P12998|BIOF_ECOLI	bioF	0.703611	1.58654	1.14508	3.22909	2.91325	3.07117	5.31409	5.01268	5.16339	9.20339	8.7413	8.97235	5.6737	5.61171	5.6427	10.7385	11.0276	10.8831	3.43352	3.73494	3.58423	5.50983	4.97972	5.24477	3.6512	3.49489	3.57304	3.75862	4.00258	3.8806	3.18967	3.39506	3.29236	3.36079	4.75128	4.05604	3.43317	3.64167	3.53742
	sp|P13000|BIOD1_ECOLI	bioD1	0.706294	0.685678	0.695986	2.93804	3.18846	3.06325	5.82419	6.64718	6.23569	11.7663	16.000*	13.8831	5.68213	5.85212	5.76713	13.1634	11.7662	12.4648	4.79285	6.08975	5.4413	10.6877	9.03935	9.86352	4.606	6.12715	5.36658	4.93031	5.40369	5.167	3.83711	4.8248	4.33095	5.77638	5.38215	5.57926	4.39765	4.88008	4.63887
	sp|P13001|BIOH_ECOLI	bioH	1.47343	0.777194	1.12531	3.70767	3.07189	3.38978	5.1076	5.7113	5.40945	8.76746	15.3611	12.0643	6.11032	5.75291	5.93162	16.000*	12.044	14.022	3.45277	3.80593	3.62935	7.92484	5.94257	6.93371	3.39858	3.60637	3.50247	3.72861	3.5865	3.65756	3.32634		3.32634	3.36236	4.20869	3.78553	3.61143	6.0801	4.84576
	sp|P13009|METH_ECOLI	metH	0.803748	0.752472	0.77811	2.6954	2.76815	2.73178	5.15235	4.95205	5.0522	7.9035	8.2669	8.0852	5.78812	5.06935	5.42874	10.0944	9.53472	9.81457	3.50866	3.46866	3.48866	5.57817	5.37335	5.47576	4.06737	4.53195	4.29966	3.72303	4.19062	3.95682	3.67543	3.74172	3.70858	4.86826	5.37177	5.12002	3.25068	3.37369	3.31219
	sp|P13016|AMPD_ECOLI	ampD	0.751759	0.616407	0.684083	2.95863	3.40222	3.18042	4.32218	3.90126	4.11172	6.80892	8.97017	7.88954	4.36925	4.54139	4.45532	9.36712	9.50669	9.4369	2.33263	3.42392	2.87828	4.89435	5.6116	5.25297		3.71827	3.71827	3.1212	4.37951	3.75035	3.06084	3.07911	3.06998	5.57359	4.80789	5.19074	3.15222	2.76959	2.9609
	sp|P13024|FDHE_ECOLI	fdhE	0.727238	0.641335	0.684287	1.64158	1.97496	1.80827	3.37613	3.5878	3.48196	4.19626	7.94464	6.07045	4.1641	3.95906	4.06158	7.63478	8.03772	7.83625	3.36175	3.7577	3.55972	5.24791	4.18701	4.71746	4.58117	4.39857	4.48987	5.16635	3.5632	4.36477	3.35516	3.72867	3.54191	4.52585	8.000*	6.26292	3.27949	2.28455	2.78202
	sp|P13029|KATG_ECOLI	katG	0.670793	0.792756	0.731774	3.1326	3.09916	3.11588	5.74799	5.95148	5.84973	12.3331	11.3252	11.8292	5.24523	5.44165	5.34344	8.62776	9.11296	8.87036	2.80006	3.42149	3.11078	3.32955	3.54225	3.4359	4.09038	4.51262	4.3015	2.99522	3.61861	3.30691	2.92276	3.35524	3.139	3.99007	4.81924	4.40465	3.52773	3.82867	3.6782
	sp|P13035|GLPD_ECOLI	glpD	0.566782	0.66601	0.616396	2.16337	2.03019	2.09678	3.13731	3.89117	3.51424	5.38137	4.4632	4.92228	2.95846	2.88414	2.9213	4.9287	5.10741	5.01806	2.89626	2.77106	2.83366	4.20182	4.15537	4.17859	5.78278	6.13375	5.95826	2.67057	2.84952	2.76004	2.17686	3.24195	2.7094	7.46837	6.24984	6.8591	2.51447	2.28126	2.39787
	sp|P13036|FECA_ECOLI	fecA	0.761421	0.690217	0.725819	3.66074		3.66074													4.64398	5.94778	5.29588		16.000*	16	6.59881	6.27956	6.43918	6.47721		6.47721							8.000*	8.000*	8
	sp|P13039|FES_ECOLI	fes	0.83393	0.530816	0.682373
	sp|P13445|RPOS_ECOLI	rpoS	0.22408	0.132132	0.178106	0.196823	0.394399	0.295611	1.02654	0.610472	0.818506	0.935438	0.695966	0.815702	0.598026	0.687256	0.642641	0.43162	2.04916	1.24039	0.814337	0.716997	0.765667	0.809216	0.867341	0.838279	3.73008	4.11973	3.92491	1.32691	0.707824	1.01737	0.715123	0.653523	0.684323	4.1706	4.87273	4.52166	0.711585	0.925083	0.818334
	sp|P13458|SBCC_ECOLI	sbcC	0.650767	0.927203	0.788985	3.26428	2.93346	3.09887	5.12677	5.29294	5.20986	9.22961	10.6798	9.95472	4.88772	4.61171	4.74971	9.63244	8.44614	9.03929	4.56432	4.63288	4.5986	7.31584	6.88402	7.09993	6.71837	6.34173	6.53005	4.24643	4.8575	4.55196	4.34299	4.44118	4.39209	6.43953	6.76357	6.60155	4.25219	3.75989	4.00604
	sp|P13482|TREA_ECOLI	treA	0.7619	0.711393	0.736647	3.97908	3.03615	3.50761	6.76513	6.4072	6.58616	10.5778	11.9106	11.2442	6.159	8.000*	7.0795	15.5455	13.2158	14.3807	6.21323	6.35205	6.28264	13.84	15.0488	14.4444	6.22633	8.000*	7.11316	5.4866	6.83151	6.15906	7.64156	6.93672	7.28914	6.32745	5.93023	6.12884	6.55149	5.31959	5.93554
	sp|P13518|CSRD_ECOLI	csrD	0.640111	0.917123	0.778617	3.32371	3.56323	3.44347	6.03782	6.04652	6.04217	16.000*	10.844	13.422	5.60607	5.42459	5.51533	13.2964	12.6809	12.9886	6.6072	6.28936	6.44828	11.6367	11.5516	11.5942	6.08331	6.96553	6.52442	6.11021	5.2286	5.66941	6.65345	6.05319	6.35332	5.1446	6.86331	6.00395	5.93931	5.95147	5.94539
	sp|P13656|CHIA_ECOLI	chiA	0.653343	1.2373	0.94532	4.000*	3.66305	3.83153	5.71853		5.71853	12.2575	9.58429	10.9209	5.89481	6.72745	6.31113	16.000*	11.5603	13.7801	5.6079	6.12323	5.86557	12.1824	13.5729	12.8777	6.82418	7.30627	7.06522	6.13713	8.000*	7.06857	4.40563	6.04191	5.22377	5.18557	4.60228	4.89393	6.44409	5.48954	5.96682
	sp|P13669|MNGR_ECOLI	mngR	0.695073	0.633383	0.664228	2.97867	2.99167	2.98517	8.000*	6.15318	7.07659	7.63143	16.000*	11.8157	5.71079	5.88052	5.79565	12.8999	11.3062	12.1031	5.32515	5.38304	5.3541	9.50985	9.54955	9.5297	5.51592	5.43287	5.4744	5.11984	4.53141	4.82563	5.02721	5.48433	5.25577	5.26626	5.86035	5.56331	4.9411	5.04033	4.99072
	sp|P13738|NHAA_ECOLI	nhaA	0.56602	0.849709	0.707865		3.68676	3.68676	3.8972	6.54984	5.22352		12.0141	12.0141	5.89155	5.84165	5.8666	9.19651	11.994	10.5953	6.12103	5.28774	5.70439	11.8016	11.5329	11.6673	6.53908	5.94539	6.24224	5.40052	6.10628	5.7534	5.49895	5.59214	5.54555		6.64666	6.64666	6.11328	6.71851	6.4159
	sp|P13857|RIML_ECOLI	rimL	0.740786	0.657285	0.699036	3.43954	2.91989	3.17971	5.65056	5.92461	5.78759	10.4449	7.18768	8.8163	5.50105	5.72342	5.61223	14.0217	13.4065	13.7141		4.47009	4.47009	6.54772	6.40925	6.47848	3.94687	4.44375	4.19531	3.17785	3.44745	3.31265	3.94684	3.56059	3.75371	4.69051	3.724	4.20726	4.37222	4.06209	4.21716
	sp|P14081|SELB_ECOLI	selB	0.683093	0.750594	0.716843	2.80833	2.728	2.76816	5.1448	5.98361	5.56421	8.89672	9.63156	9.26414	4.44406	4.06318	4.25362	6.62864	6.99145	6.81004	5.08306	4.85381	4.96843	8.75384	8.43873	8.59629	5.16107	4.6909	4.92598	5.22432	5.54743	5.38587	4.90839	5.52997	5.21918	5.88628	6.51605	6.20116	4.64625	4.49341	4.56983
	sp|P14175|PROV_ECOLI	proV	0.862369	0.347457	0.604913		1.16013	1.16013													5.28063		5.28063													4.40909	6.74597	5.57753
	sp|P14294|TOP3_ECOLI	topB	0.773653	0.598962	0.686308	1.57983	1.71825	1.64904	3.09777	3.15198	3.12487	3.67519	2.86512	3.27015	2.52284	1.9374	2.23012	3.68622	5.22898	4.4576	2.20115	2.44168	2.32141	3.26185	3.24855	3.2552	2.57794	2.37897	2.47845	4.91706	3.85811	4.38759	1.84783	1.83851	1.84317	5.06595	5.55798	5.31196	2.07193	1.87112	1.97152
	sp|P14375|ZRAR_ECOLI	zraR	0.717882	0.959935	0.838908	2.8544	2.43495	2.64468	3.02503	4.86381	3.94442	7.51429	5.97225	6.74327	4.12714	3.74081	3.93397	6.88402	7.82913	7.35657		2.88629	2.88629	4.7861	3.88917	4.33764	3.86978	3.7146	3.79219	5.40631	3.49008	4.44819	2.73072	3.23331	2.98202	4.00995	7.01777	5.51386	2.8785	2.69597	2.78723
	sp|P14407|FUMB_ECOLI	fumB	0.595629	0.698012	0.64682	3.11423	3.05534	3.08479	6.13394	5.16461	5.64928	10.6137	8.06141	9.33756	5.72544		5.72544	11.7025	10.675	11.1887	3.939	4.62316	4.28108	6.20065	5.76817	5.98441	3.31039	8.000*	5.6552	3.89543	4.48741	4.19142	4.16616	3.9845	4.07533	6.33129	5.20893	5.77011	4.03212	3.68419	3.85816
	sp|P14900|MURD_ECOLI	murD	0.771977	1.05371	0.912842	4.000*	3.73831	3.86916	4.88907	5.86868	5.37887	12.1464	12.2066	12.1765	5.84386	5.78538	5.81462	16.000*	11.1508	13.5754	4.51317	4.61979	4.56648	8.58241	9.46772	9.02507	4.47387	4.41665	4.44526	5.74914	5.26011	5.50462	4.92459	4.92352	4.92406	5.09737	5.12768	5.11253	4.80121	4.66348	4.73234
	sp|P15005|MCRB_ECOLI	mcrB	0.980016	1.11923	1.04962	2.95304	3.30089	3.12696	4.56895	7.48066	6.0248	8.38165	7.90995	8.1458	5.63835	4.59745	5.1179	7.03633	5.89354	6.46494	3.99197	4.83347	4.41272				3.81338		3.81338							5.94221	5.60141	5.77181	4.13281	3.8689	4.00086
	sp|P15006|MCRC_ECOLI	mcrC	0.715316	0.70696	0.711138	3.67839	2.41913	3.04876		5.30624	5.30624		16.000*	16	4.79198	5.38966	5.09082	7.80261	7.99445	7.89853
	sp|P15032|RECE_ECOLI	recE	0.649487		0.649487	3.76247	3.5471	3.65479	4.11993	4.2719	4.19592	7.1093	4.4883	5.7988		2.43262	2.43262	4.82206		4.82206				16.000*		16	3.46013		3.46013							5.78698	6.3545	6.07074
	sp|P15034|AMPP_ECOLI	pepP	0.77291	1.02792	0.900417	3.04778	3.19546	3.12162	6.15771	5.84068	5.9992	11.4028	13.4761	12.4394	6.31173	5.58713	5.94943	13.05	12.4611	12.7556	5.42265	5.62893	5.52579	9.80937	10.8335	10.3214	5.82555	7.07541	6.45048	5.92995	6.06059	5.99527	5.11883	5.33603	5.22743	5.78756	5.83909	5.81332	5.57733	5.14968	5.36351
	sp|P15038|HELD_ECOLI	helD	0.627583	1.43885	1.03321	2.78078	2.54603	2.66341	4.74916	5.3631	5.05613	8.72544	9.17963	8.95253	4.57523	4.80631	4.69077	9.82802	9.238	9.53301	4.42717	4.47379	4.45048	7.9085	7.46847	7.68849	5.48846	5.3504	5.41943	5.49552	5.13261	5.31406	5.31576	4.54368	4.92972	6.98734	6.46638	6.72686	4.24278	4.095	4.16889
	sp|P15042|DNLJ_ECOLI	ligA	0.698113	0.709551	0.703832	2.64147	2.96511	2.80329	4.91993	6.43938	5.67965	10.0064	9.29372	9.65007	5.32865	4.51928	4.92397	9.13112	8.19731	8.66421	4.5302	4.74487	4.63753	7.83119	8.25658	8.04389	5.04678	6.28499	5.66588	4.95706	5.27268	5.11487	5.43963	4.5704	5.00501	6.0041	6.65096	6.32753	4.24791	4.31402	4.28096
	sp|P15043|RECQ_ECOLI	recQ	0.517195	0.597706	0.55745																						4.73012	5.01922	4.87467							5.18222	6.34762	5.76492
	sp|P15047|ENTA_ECOLI	entA	0.691333	0.635506	0.663419	3.06518	3.45145	3.25831	4.43005	8.000*	6.21502
	sp|P15067|GLGX_ECOLI	glgX	0.905157	0.686944	0.796051	3.80258	2.80739	3.30498	5.27064	5.67434	5.47249	10.8803	10.2018	10.5411	6.89952	5.94072	6.42012	10.4627	12.7267	11.5947	5.71192	5.20387	5.45789	9.73708	10.7215	10.2293	5.41542	5.28447	5.34995	6.33216	5.69206	6.01211	5.17625	5.28152	5.22889	5.92504	5.39058	5.65781	5.11006	6.12431	5.61718
	sp|P15070|FLIN_ECOLI	fliN	0.674625	0.694802	0.684713	3.10797	2.40154	2.75476	4.2689	4.19137	4.23013	6.11766	8.03401	7.07583																						5.13334	5.76947	5.45141	8.000*		8
	sp|P15078|CSTA_ECOLI	cstA	0.635116	2.000*	1.31756	3.09395	3.61646	3.35521	5.17309	5.51583	5.34446	11.397	11.9512	11.6741	5.48784	5.54666	5.51725	10.1708	10.4448	10.3078	4.78874	5.86378	5.32626					4.32857	4.32857				4.34787	4.62675	4.48731		5.72345	5.72345	4.22037	5.70973	4.96505
	sp|P15082|SRLR_ECOLI	srlR	0.7367	0.736077	0.736389	3.03122	3.68198	3.3566	6.36682	6.91177	6.63929	11.0536	14.1803	12.6169	6.2174	5.4268	5.8221	12.645	12.4285	12.5367	5.81485	6.3136	6.06423	12.846	13.1251	12.9855	6.36765	6.73393	6.55079	5.38222	6.83514	6.10868	5.49029	5.83916	5.66473	5.46395	8.000*	6.73197	6.77754	5.94874	6.36314
	sp|P15254|PUR4_ECOLI	purL	0.73099	0.75855	0.74477	2.99451	3.06615	3.03033	6.25256	5.69847	5.97551	10.8498	9.96598	10.4079	6.25691	6.36372	6.31031	11.1538	11.7577	11.4558	4.65939	4.77398	4.71668	8.20232	7.90373	8.05302	4.53604	5.06243	4.79923	4.6806	5.45269	5.06665	4.96226	4.50509	4.73367	5.40705	6.12926	5.76815	4.87938	4.37109	4.62524
	sp|P15286|FLK_ECOLI	flk	0.740923	0.658196	0.699559	2.79742	2.48463	2.64103	4.27902	4.85166	4.56534		6.55876	6.55876	3.71362	3.69651	3.70506	6.34048	6.67774	6.50911	3.54253	3.76378	3.65316	5.65539	5.09514	5.37527	3.90392	3.87408	3.889	2.94505	3.42233	3.18369	3.88515	3.53546	3.7103	3.36499	3.7743	3.56965	3.47879	3.64456	3.56168
	sp|P15288|PEPD_ECOLI	pepD	0.695325	0.706009	0.700667	3.18344	2.9925	3.08797	5.3285	5.8953	5.6119	11.3938	10.8862	11.14	6.14451	5.62538	5.88494	15.879	11.5083	13.6937	4.67639	4.93564	4.80602	8.14653	8.13424	8.14038	4.40914	5.46487	4.93701	4.80321	4.82803	4.81562	5.09754	5.46126	5.2794	4.73676	4.74456	4.74066	4.44754	4.62123	4.53439
	sp|P15373|PRLF_ECOLI	prlF	0.609738	0.568469	0.589104	4.000*	4.000*	4	4.04582	2.98618	3.516	5.95833	4.31045	5.13439	2.49783	3.04179	2.76981	5.27907	5.19963	5.23935	2.6706	3.55747	3.11404	4.80594	5.23303	5.01948	2.80882	2.86059	2.83471	2.53477	3.39879	2.96678	3.13339	3.44812	3.29076	5.14536	5.24222	5.19379	2.85032	2.91625	2.88329
	sp|P15639|PUR9_ECOLI	purH	0.808891	0.851795	0.830343	3.40238	2.97197	3.18717	6.14212	5.60897	5.87555	9.90712	8.68856	9.29784	5.93436	5.98708	5.96072	11.4314	12.2771	11.8543	4.1997	4.51372	4.35671	6.84783	6.9522	6.90001	4.15297	4.86863	4.5108	5.01213	4.96736	4.98974	4.33913	5.12737	4.73325	4.80971	5.4067	5.10821	4.60205	4.21214	4.4071
[truncated: 2,012 more rows]

## Sheet: TableS3_Old
Column Name	Description
Protein ID	Uniprot Protein IDs
Gene names
Average_hl_P6	Average half-life across replicates for in P-lim bacteria doubling at 6 h
Degrading_P6	Indicator if the protein is activey degrading in P-lim 6 hour doubling condition (Fig. 2B)
[truncated: 292 more rows]
