# Supplementary material for: Global protein turnover quantification in Escherichia coli reveals cytoplasmic recycling under nitrogen limitation
Source: Nat Commun. 2024 Jul 13;15:5890. doi: 10.1038/s41467-024-49920-8 (PMC11246515; doi:10.1038/s41467-024-49920-8)
Supplement: Supplementary file 5 — Supplementary Data 2 [file 41467_2024_49920_MOESM5_ESM.xlsx]

## Sheet: TableS2
	TableS2 - Assignment of protein substrates to proteases >>
	Uniprot Protein IDs	-	Classification into 6 different categories: ClpP only, Lon only, HslV only, Additive, Redundant, Unexplained	Fractional contribution of redundancy towards stabilizing a substrate	Fractional contribution of the protease ClpP towards stabilizing a substrate	Fractional contribution of the protease Lon towards stabilizing a substrate	Fractional contribution of the protease HslV towards stabilizing a substrate	Fraction unexplained towards complately stabilizing a substrate
	Protein ID	Gene name	Protease assignment	Redundant	ClpP	Lon	HslV	Unexplained
	sp|P0ABH9|CLPA_ECOLI	clpA	ClpP only	0	1	0	0	0
	sp|P0AAG5|MDLB_ECOLI	mdlB	ClpP only	0	1	0	0	0
	sp|P13458|SBCC_ECOLI	sbcC	ClpP only	0	1	0	0	0
	sp|P22523|MUKB_ECOLI	mukB	ClpP only	0	1	0	0	0
	sp|P13035|GLPD_ECOLI	glpD	ClpP only	0.00626884	0.993731	0	0	0
	sp|P0A7G6|RECA_ECOLI	recA	ClpP only	0.0340577	0.965942	0	0	0
	sp|P0ABF1|PCNB_ECOLI	pcnB	ClpP only	0.034215	0.965785	0	0	0
	sp|P0A6H1|CLPX_ECOLI	clpX	ClpP only	0.0644873	0.933286	0	0	0.00222641
	sp|P0ABT2|DPS_ECOLI	dps	ClpP only	0	0.922363	0.000589398	0.0770472	0
	sp|P23845|CYSN_ECOLI	cysN	ClpP only	0.0223508	0.921953	0	0	0.0556964
	sp|P0A7J0|RIBB_ECOLI	ribB	ClpP only	0.0514768	0.917715	0	0	0.0308082
	sp|P77552|YDHQ_ECOLI	ydhQ	ClpP only	0	0.910769	0.0467199	0	0.0425108
	sp|P32053|INTA_ECOLI	intA	ClpP only	0.0504995	0.904207	0	0	0.0452932
	sp|P0AC38|ASPA_ECOLI	aspA	ClpP only	0.00862946	0.902706	0	0	0.0886644
	sp|P76502|SIXA_ECOLI	sixA	ClpP only	0.0275997	0.901219	0	0	0.0711812
	sp|P09546|PUTA_ECOLI	putA	ClpP only	0	0.887134	0.104419	0	0.00844718
	sp|P75898|RUTA_ECOLI	rutA	ClpP only	0.00840612	0.881251	0.00345059	0.0894849	0.0174078
	sp|P33232|LLDD_ECOLI	lldD	ClpP only	0	0.849217	0	0.150783	0
	sp|P0ACB0|DNAB_ECOLI	dnaB	ClpP only	0	0.848693	0.143904	0.00740325	0
	sp|P42588|PAT_ECOLI	patA	ClpP only	0.111617	0.84473	0	0	0.0436536
	sp|Q47146|FADE_ECOLI	fadE	ClpP only	0	0.839268	0.157228	0.00350382	0
	sp|P0ABS1|DKSA_ECOLI	dksA	ClpP only	0	0.837717	0.162283	0	0
	sp|P0A6U3|MNMG_ECOLI	mnmG	ClpP only	0.00796191	0.835697	0.0910928	0	0.0652478
	sp|P00936|CYAA_ECOLI	cyaA	ClpP only	0.0628089	0.824487	0	0	0.112704
	sp|P0A6C1|END4_ECOLI	nfo	ClpP only	0	0.817029	0	0.175266	0.00770437
	sp|P0A9A6|FTSZ_ECOLI	ftsZ	ClpP only	0	0.807891	0.104568	0.0468891	0.0406522
	sp|P09151|LEU1_ECOLI	leuA	ClpP only	0	0.804445	0.102882	0	0.0926734
	sp|P0A9X1|ZNUC_ECOLI	znuC	ClpP only	0	0.791491	0	0.158285	0.0502243
	sp|P0A6Y8|DNAK_ECOLI	dnaK	ClpP only	0	0.787033	0.212967	0	0
	sp|P0A8T7|RPOC_ECOLI	rpoC	ClpP only	0	0.784697	0.182343	0.0329598	0
	sp|P63389|YHES_ECOLI	yheS	ClpP only	0.0840807	0.780564	0.135355	0	0
	sp|P0ACQ4|OXYR_ECOLI	oxyR	ClpP only	0	0.779535	0.0361003	0.184364	0
	sp|P17854|CYSH_ECOLI	cysH	ClpP only	0	0.772926	0.119757	0	0.107317
	sp|P30136|THIC_ECOLI	thiC	ClpP only	0.011933	0.751537	0.178172	0	0.058358
	sp|P13445|RPOS_ECOLI	rpoS	ClpP only	0	0.735729	0.226135	0	0.0381354
	sp|P0AFL6|PPX_ECOLI	ppx	ClpP only	0.110478	0.735193	0.0797826	0	0.0745465
	sp|P0A8V2|RPOB_ECOLI	rpoB	ClpP only	0	0.730978	0.269022	0	0
	sp|P77434|ALAC_ECOLI	alaC	ClpP only	0.0606049	0.730676	0	0	0.20872
	sp|P75952|COMR_ECOLI	comR	ClpP only	0.04156	0.728164	0.181768	0	0.0485071
	sp|P0ACL2|EXUR_ECOLI	exuR	ClpP only	0	0.722768	0.244773	0	0.0324583
	sp|P10443|DPO3A_ECOLI	dnaE	ClpP only	0	0.717874	0.217147	0	0.0649794
	sp|P03018|UVRD_ECOLI	uvrD	ClpP only	0	0.71232	0.272513	0.0151668	0
	sp|P0A9K1|PHOH_ECOLI	phoH	ClpP only	0.283881	0.711802	0	0	0.00431667
	sp|P42641|OBG_ECOLI	obgE	ClpP only	0.223902	0.708278	0.0347906	0	0.0330291
	sp|P0A9E5|FNR_ECOLI	fnr	ClpP only	0.136794	0.706415	0.0452266	0	0.111564
	sp|P37024|HRPB_ECOLI	hrpB	ClpP only	0	0.695112	0.181119	0	0.123769
	sp|P21156|CYSD_ECOLI	cysD	ClpP only	0	0.688663	0.11158	0.192748	0.00700958
	sp|P31677|OTSA_ECOLI	otsA	ClpP only	0	0.686096	0.124194	0	0.189711
	sp|P23909|MUTS_ECOLI	mutS	ClpP only	0.142207	0.684154	0.146422	0	0.0272169
	sp|P0A6E1|AROL_ECOLI	aroL	ClpP only	0	0.679393	0.14019	0.0177061	0.162711
	sp|P36979|RLMN_ECOLI	rlmN	ClpP only	0.00970913	0.672858	0.213899	0	0.103534
	sp|P0AFI2|PARC_ECOLI	parC	ClpP only	0	0.670016	0.200703	0.106095	0.0231863
	sp|P0AG67|RS1_ECOLI	rpsA	ClpP only	0	0.668209	0.258233	0.0735581	0
	sp|P0A6K3|DEF_ECOLI	def	ClpP only	0	0.667259	0.276636	0.0381485	0.0179568
	sp|P0A8A0|YEBC_ECOLI	yebC	ClpP only	0.0972084	0.666964	0.0854542	0	0.150373
	sp|P0ACM5|YEGW_ECOLI	yegW	ClpP only	0	0.659371	0.225329	0.0485433	0.0667564
	sp|P0A8F8|UVRB_ECOLI	uvrB	ClpP only	0	0.630074	0.225814	0.0198758	0.124236
	sp|P06616|ERA_ECOLI	era	ClpP only	0	0.629903	0.245551	0	0.124546
	sp|P64624|YHEO_ECOLI	yheO	ClpP only	0.268518	0.62861	0	0.102872	0
	sp|P24251|CRL_ECOLI	crl	ClpP only	0	0.626959	0.310031	0.0113404	0.0516697
	sp|P76561|YPFH_ECOLI	ypfH	ClpP only	0	0.62551	0.201078	0	0.173412
	sp|P0AD33|YFCZ_ECOLI	yfcZ	ClpP only	0	0.624364	0.236125	0.095491	0.0440195
	sp|P77522|SUFB_ECOLI	sufB	ClpP only	0	0.620003	0.309082	0	0.0709153
	sp|P60472|UPPS_ECOLI	ispU	ClpP only	0	0.611391	0	0	0.388609
	sp|P31802|NARP_ECOLI	narP	Lon only	0.0100388	0.0842339	0.788081	0	0.117646
	sp|P14294|TOP3_ECOLI	topB	Lon only	0.0468238	0.103348	0.768089	0	0.081739
	sp|P71298|INTF_ECOLI	intF	Lon only	0.134723	0	0.76426	0.0319733	0.0690435
	sp|P05100|3MG1_ECOLI	tag	Lon only	0.172158	0	0.724846	0	0.102996
	sp|P77258|NEMA_ECOLI	nemA	Lon only	0	0.226172	0.723975	0	0.0498529
	sp|P0A9F9|METR_ECOLI	metR	Lon only	0	0.274098	0.691488	0	0.0344143
	sp|P0A9W6|IBAG_ECOLI	ibaG	Lon only	0	0	0.681644	0.133807	0.184549
	sp|P77171|YDCI_ECOLI	ydcI	Lon only	0	0.309214	0.668186	0	0.0225999
	sp|P00579|RPOD_ECOLI	rpoD	Lon only	0	0.223038	0.660008	0.114884	0.00206971
	sp|P23862|PRIC_ECOLI	priC	Lon only	0.138874	0	0.648278	0	0.212848
	sp|P19323|FHLA_ECOLI	fhlA	Lon only	0	0.353981	0.646019	0	0
	sp|P39451|ADHP_ECOLI	adhP	Lon only	0	0.269254	0.637361	0	0.0933843
	sp|P10902|NADB_ECOLI	nadB	Lon only	0	0	0.636683	0	0.363317
	sp|P0AGG4|THIO2_ECOLI	trxC	Lon only	0	0.23755	0.632461	0.0489234	0.0810656
	sp|P0AGA6|UHPA_ECOLI	uhpA	HslV only	0	0.0806445	0.106961	0.639823	0.172572
	sp|P0AE63|CHAB_ECOLI	chaB	Additive	0	0.232082	0.337767	0.430152	0
	sp|P0AAZ7|YCAR_ECOLI	ycaR	Additive	0	0.385681	0.221072	0.393248	0
	sp|P0ADP9|YIHD_ECOLI	yihD	Additive	0	0.430589	0.298851	0.27056	0
	sp|P0AE70|MAZF_ECOLI	mazF	Additive	0	0.333333	0.333333	0.333333	0
	sp|P0A9L5|PPIC_ECOLI	ppiC	Additive	0	0.186928	0.591771	0.221301	0
	sp|P0C054|IBPA_ECOLI	ibpA	Additive	0	0.529634	0.470366	0	0
	sp|P15038|HELD_ECOLI	helD	Additive	0	0.407721	0.37059	0.221689	0
	sp|P15042|DNLJ_ECOLI	ligA	Additive	0	0.521181	0.267982	0.210837	0
	sp|P0A8P3|FETP_ECOLI	yggX	Additive	0	0.331442	0.340821	0.327737	0
	sp|P0A8J8|RHLB_ECOLI	rhlB	Additive	0	0.464165	0.198225	0.33761	0
	sp|P0A8B5|YBAB_ECOLI	ybaB	Additive	0	0.383462	0.418788	0.19775	0
	sp|P0A8K5|YAEP_ECOLI	yaeP	Additive	0	0.225574	0.439104	0.335322	0
	sp|P0ADE6|YGAU_ECOLI	kbp	Additive	0	0.306478	0.348883	0.344639	0
	sp|P0A6A8|ACP_ECOLI	acpP	Additive	0	0.338482	0.343422	0.318096	0
	sp|P30137|THIE_ECOLI	thiE	Additive	0.217474	0.0245972	0.559733	0.198196	0
	sp|P32160|YIIQ_ECOLI	yiiQ	Additive	0	0.42128	0.324658	0.254063	0
	sp|P45577|PROQ_ECOLI	proQ	Additive	0	0.290954	0.572331	0.136715	0
	sp|P27249|GLND_ECOLI	glnD	Additive	0	0.531636	0.380547	0.0824784	0.00533865
	sp|P0AFM6|PSPA_ECOLI	pspA	Additive	0	0.546137	0.335793	0.105104	0.0129658
	sp|P0AGK8|ISCR_ECOLI	iscR	Additive	0	0.551049	0.227075	0.205559	0.0163169
	sp|P20083|PARE_ECOLI	parE	Additive	0	0.455781	0.173471	0.351142	0.0196062
	sp|P37767|YFHH_ECOLI	yfhH	Additive	0	0.560466	0.394886	0.0180636	0.026584
	sp|P76340|YEDW_ECOLI	yedW	Additive	0	0.243273	0.281768	0.447599	0.0273605
	sp|P0ADK6|YIBA_ECOLI	yibA	Additive	0	0.536489	0.184143	0.248854	0.0305134
	sp|P0ACC3|ERPA_ECOLI	erpA	Additive	0	0.480732	0.376847	0.111832	0.0305891
	sp|P0A734|MINE_ECOLI	minE	Additive	0	0.309109	0.065155	0.588305	0.0374309
	sp|P0A8X0|YJGA_ECOLI	yjgA	Additive	0	0.548722	0.247721	0.165072	0.0384852
	sp|P68066|GRCA_ECOLI	grcA	Additive	0	0.561242	0.393388	0	0.0453703
	sp|P0AED5|UVRY_ECOLI	uvrY	Additive	0.173376	0.352794	0.422177	0	0.0516525
	sp|P37338|CSIR_ECOLI	csiR	Additive	0	0.353239	0.528148	0.0663369	0.0522768
	sp|P21507|SRMB_ECOLI	srmB	Additive	0	0.423418	0.324729	0.196481	0.0553726
	sp|P0AGG0|THIL_ECOLI	thiL	Additive	0	0.232227	0.439077	0.271384	0.0573125
	sp|P0AAZ4|RARA_ECOLI	rarA	Additive	0	0.277972	0.277364	0.378556	0.0661076
	sp|P0AE37|ASTA_ECOLI	astA	Additive	0.148105	0.234298	0.253902	0.291623	0.0720731
	sp|P03004|DNAA_ECOLI	dnaA	Additive	0	0.519958	0.403122	0	0.0769198
	sp|P0A6D7|AROK_ECOLI	aroK	Additive	0	0.319436	0.429511	0.167152	0.0839011
	sp|P62601|TREF_ECOLI	treF	Additive	0.0595961	0.565725	0.286995	0	0.0876843
	sp|P76535|MURQ_ECOLI	murQ	Additive	0	0.183526	0.206054	0.520932	0.0894875
	sp|P11458|NADA_ECOLI	nadA	Additive	0.0917373	0.569065	0.18466	0.0619557	0.0925814
	sp|P37682|YIAU_ECOLI	yiaU	Additive	0	0.352527	0.321139	0.226916	0.0994181
	sp|P76215|ASTE_ECOLI	astE	Additive	0	0.420057	0.47787	0	0.102073
	sp|P0AAC8|ISCA_ECOLI	iscA	Additive	0	0.488511	0.405945	0	0.105544
	sp|P0AEH3|ELAA_ECOLI	elaA	Additive	0	0.436019	0.197275	0.25051	0.116196
	sp|P0A8H6|YIHI_ECOLI	yihI	Additive	0	0.528337	0.146093	0.205901	0.119669
	sp|P36562|COBT_ECOLI	cobT	Additive	0	0.356858	0.47964	0.039852	0.12365
	sp|P0AGD7|SRP54_ECOLI	ffh	Additive	0	0.38497	0.436441	0.0508147	0.127775
	sp|P77561|YDEP_ECOLI	ydeP	Additive	0.102069	0.160541	0.303366	0.301107	0.132917
	sp|P33919|RADD_ECOLI	radD	Additive	0	0.486307	0.281698	0.0990013	0.132994
	sp|P24554|RADA_ECOLI	radA	Additive	0	0.234315	0.408206	0.222609	0.13487
	sp|P62623|ISPH_ECOLI	ispH	Additive	0.0777233	0.488262	0.241616	0.0570769	0.135322
	sp|P16691|PHNO_ECOLI	phnO	Additive	0.0740466	0.349015	0.44123	0	0.135708
	sp|P46837|YHGF_ECOLI	yhgF	Additive	0	0.577996	0.283539	0	0.138465
	sp|P0A9K3|PHOL_ECOLI	ybeZ	Additive	0	0.451816	0.406085	0	0.142099
	sp|P0AA43|RSUA_ECOLI	rsuA	Additive	0	0.418158	0.389298	0.0487127	0.143832
	sp|P0A8W0|NANR_ECOLI	nanR	Additive	0	0.534434	0.316869	0	0.148697
	sp|P0AD05|YECA_ECOLI	yecA	Additive	0	0.486033	0.219359	0.144643	0.149965
	sp|P77689|SUFD_ECOLI	sufD	Additive	0	0.389836	0.459199	0	0.150965
	sp|P08957|T1MK_ECOLI	hsdM	Additive	0	0.36677	0.193865	0.285273	0.154092
	sp|P0A6W5|GREA_ECOLI	greA	Additive	0	0.555131	0.288726	0	0.156144
	sp|P64540|YFCL_ECOLI	yfcL	Additive	0	0.295605	0.448277	0.0995302	0.156588
	sp|P0AEY3|MAZG_ECOLI	mazG	Additive	0	0.550317	0.292255	0	0.157428
	sp|P30138|THIF_ECOLI	thiF	Additive	0	0.150028	0.4938	0.196304	0.159868
	sp|P0A6C5|ARGA_ECOLI	argA	Additive	0.0893192	0.247268	0.502005	0	0.161408
	sp|P0A6Z1|HSCA_ECOLI	hscA	Additive	0.053369	0.560935	0.213309	0	0.172387
	sp|P0A805|RRF_ECOLI	frr	Additive	0	0.194428	0.406189	0.225562	0.173821
	sp|P0A6L9|HSCB_ECOLI	hscB	Additive	0	0.354557	0.375223	0.0919391	0.178281
	sp|P75966|RLUE_ECOLI	rluE	Additive	0	0.303441	0.500017	0	0.196541
	sp|P0A9L3|FKBB_ECOLI	fklB	Additive	0	0.318959	0.428861	0.0534061	0.198775
	sp|P0A6B7|ISCS_ECOLI	iscS	Additive	0	0.456969	0.338863	0	0.204168
	sp|P21893|RECJ_ECOLI	recJ	Additive	0	0.554689	0.236057	0	0.209254
	sp|P13009|METH_ECOLI	metH	Additive	0	0.404615	0.253808	0.127204	0.214372
	sp|P55135|RLMD_ECOLI	rlmD	Additive	0	0.493036	0.205204	0.0853933	0.216367
	sp|P63020|NFUA_ECOLI	nfuA	Additive	0	0.543043	0.231357	0	0.2256
	sp|P0A972|CSPE_ECOLI	cspE	Additive	0	0.234966	0.532729	0	0.232304
	sp|P25519|HFLX_ECOLI	hflX	Additive	0	0.453442	0.313752	0	0.232806
	sp|P04993|RECD_ECOLI	recD	Additive	0.0265238	0.513473	0.216933	0	0.24307
	sp|P77649|YDIU_ECOLI	ydiU	Additive	0	0.508698	0.149825	0.0945933	0.246884
	sp|P0AB80|ILVE_ECOLI	ilvE	Additive	0	0.282428	0.462514	0	0.255059
	sp|P69795|PTQB_ECOLI	chbB	Additive	0	0.2178	0.469926	0.0550784	0.257196
	sp|P16095|SDHL_ECOLI	sdaA	Additive	0	0.528745	0.204977	0	0.266278
	sp|P37617|ZNTA_ECOLI	zntA	Additive	0	0.198733	0.439764	0.0917389	0.269764
	sp|P0AAS7|YBCJ_ECOLI	ybcJ	Additive	0	0.263374	0.457306	0.00506788	0.274251
	sp|P77357|ABGA_ECOLI	abgA	Redundant	0.694459	0	0.169449	0.136092	0
	sp|P39407|YJJU_ECOLI	yjjU	Redundant	0.385974	0.303126	0.310291	0	0.000608383
	sp|P21829|YBHA_ECOLI	ybhA	Redundant	0.823624	0	0.141844	0	0.0345328
	sp|P76373|UDG_ECOLI	ugd	Redundant	0.770341	0	0	0.184949	0.0447094
	sp|P60716|LIPA_ECOLI	lipA	Redundant	0.819246	0	0.122709	0	0.0580446
	sp|P30140|THIH_ECOLI	thiH	Redundant	0.461938	0	0.474496	0	0.0635657
	sp|P39280|EPMB_ECOLI	epmB	Redundant	0.360667	0.543358	0.0287385	0	0.067236
	sp|P0AEI1|MIAB_ECOLI	miaB	Redundant	0.317442	0.272339	0.318504	0	0.0917159
	sp|P37766|YDIF_ECOLI	ydiF	Redundant	0.428761	0.147342	0.236206	0.0895885	0.098102
	sp|P76129|DOSP_ECOLI	dosP	Redundant	0.739645	0	0	0.140789	0.119566
	sp|P0AG76|SBCD_ECOLI	sbcD	Redundant	0.537709	0.216389	0.00585969	0.115079	0.124964
	sp|P75809|YBJI_ECOLI	ybjI	Redundant	0.595773	0	0.273157	0	0.13107
	sp|P29013|YCGB_ECOLI	ycgB	Redundant	0.265221	0.510036	0	0.0917452	0.132997
	sp|P0ADP2|YIGI_ECOLI	yigI	Redundant	0.400208	0	0.455769	0	0.144024
	sp|P27296|DING_ECOLI	dinG	Redundant	0.337816	0.302286	0.0636698	0.150009	0.14622
	sp|P00561|AK1H_ECOLI	thrA	Redundant	0.218622	0.0220192	0.430252	0.175519	0.153588
	sp|P34209|YDCF_ECOLI	ydcF	Redundant	0.58057	0.0218434	0.240281	0	0.157305
	sp|P77398|ARNA_ECOLI	arnA	Redundant	0.258978	0.112221	0.471167	0	0.157634
	sp|P15373|PRLF_ECOLI	prlF	Redundant	0.720861	0	0	0.111647	0.167493
	sp|P63204|GADE_ECOLI	gadE	Redundant	0.414745	0.400242	0	0	0.185012
	sp|P43337|NUDL_ECOLI	nudL	Redundant	0.53627	0	0.258772	0	0.204957
	sp|P46889|FTSK_ECOLI	ftsK	Redundant	0.243515	0.468106	0.0770959	0	0.211283
	sp|P0A7H0|RECF_ECOLI	recF	Redundant	0.264782	0.0843745	0.435102	0	0.215742
	sp|P0A725|LPXC_ECOLI	lpxC	Redundant	0.712598	0	0.0646904	0.000591498	0.22212
	sp|P0A9H7|CFA_ECOLI	cfa	Redundant	0.459529	0.28325	0.0330047	0	0.224216
	sp|P38038|CYSJ_ECOLI	cysJ	Redundant	0.29042	0	0.421323	0.0601231	0.228134
	sp|P0A6A6|LEUC_ECOLI	leuC	Redundant	0.367247	0	0.389019	0	0.243734
	sp|P62620|ISPG_ECOLI	ispG	Redundant	0.551104	0	0.0872511	0.11721	0.244434
	sp|P26602|UBIC_ECOLI	ubiC	Redundant	0.540214	0	0.212722	0	0.247064
	sp|P36683|ACNB_ECOLI	acnB	Redundant	0.562908	0.183803	0	0	0.253289
	sp|P09373|PFLB_ECOLI	pflB	Redundant	0.218598	0.15766	0.366757	0	0.256985
	sp|P07623|METAS_ECOLI	metAS	Redundant	0.264299	0.200044	0.210761	0.024795	0.300101
	sp|P37595|IAAA_ECOLI	iaaA	Redundant	0.333455	0.186071	0.0982493	0.072639	0.309586
	sp|P30139|THIG_ECOLI	thiG	Redundant	0.330732	0.175805	0.178799	0	0.314665
	sp|P0A814|RUVC_ECOLI	ruvC	Redundant	0.672269	0.0111503	0	0	0.316581
	sp|P00370|DHE4_ECOLI	gdhA	Redundant	0.437975	0.0705003	0.171818	0	0.319707
	sp|P08142|ILVB_ECOLI	ilvB	Redundant	0.517134	0	0.158656	0	0.32421
	sp|P0AFQ7|YCFH_ECOLI	ycfH	Redundant	0.53457	0	0.088054	0	0.377376
	sp|P76216|ASTB_ECOLI	astB	Redundant	0.484056	0	0.0864419	0.0378557	0.391646
	sp|P76403|YEGQ_ECOLI	yegQ	Redundant	0.405914	0.0181905	0.0682997	0.0318058	0.47579
	sp|P35340|AHPF_ECOLI	ahpF	Redundant	0.26863	0.0206296	0.152895	0.0713055	0.486539
	sp|P00861|DCDA_ECOLI	lysA	Actively degrading in Tripple KO	0	0	0	0	1
	sp|P00904|TRPGD_ECOLI	trpGD	Actively degrading in Tripple KO	0	0	0	0	1
	sp|P00963|ASNA_ECOLI	asnA	Actively degrading in Tripple KO	0	0	0	0	1
	sp|P02929|TONB_ECOLI	tonB	Actively degrading in Tripple KO	0	0	0	0	1
	sp|P03817|MIOC_ECOLI	mioC	Actively degrading in Tripple KO	0	0	0	0	1
	sp|P05194|AROD_ECOLI	aroD	Actively degrading in Tripple KO	0	0	0	0	1
	sp|P06136|FTSQ_ECOLI	ftsQ	Actively degrading in Tripple KO	0	0	0	0	1
	sp|P07023|TYRA_ECOLI	tyrA	Actively degrading in Tripple KO	0	0	0	0	1
	sp|P09053|AVTA_ECOLI	avtA	Actively degrading in Tripple KO	0	0	0	0	1
	sp|P09549|DEDD_ECOLI	dedD	Actively degrading in Tripple KO	0	0	0	0	1
	sp|P0A6A3|ACKA_ECOLI	ackA	Actively degrading in Tripple KO	0	0	0	0	1
	sp|P0A6J5|DADA_ECOLI	dadA	Actively degrading in Tripple KO	0	0	0	0	1
	sp|P0A6L2|DAPA_ECOLI	dapA	Actively degrading in Tripple KO	0	0	0	0	1
	sp|P0A6T5|GCH1_ECOLI	folE	Actively degrading in Tripple KO	0	0	0	0	1
	sp|P0A6X1|HEM1_ECOLI	hemA	Actively degrading in Tripple KO	0	0	0	0	1
	sp|P0A7C2|LEXA_ECOLI	lexA	Actively degrading in Tripple KO	0	0	0	0	1
	sp|P0A817|METK_ECOLI	metK	Actively degrading in Tripple KO	0	0	0	0	1
	sp|P0A879|TRPB_ECOLI	trpB	Actively degrading in Tripple KO	0	0	0	0	1
	sp|P0A8B2|YFCN_ECOLI	yfcN	Actively degrading in Tripple KO	0	0	0	0	1
	sp|P0A8I3|YAAA_ECOLI	yaaA	Actively degrading in Tripple KO	0	0	0	0	1
	sp|P0A8Y5|YIDA_ECOLI	yidA	Actively degrading in Tripple KO	0	0	0	0	1
	sp|P0A959|ALAA_ECOLI	alaA	Actively degrading in Tripple KO	0	0	0	0	1
	sp|P0A993|F16PA_ECOLI	fbp	Actively degrading in Tripple KO	0	0	0	0	1
	sp|P0A9G6|ACEA_ECOLI	aceA	Actively degrading in Tripple KO	0	0	0	0	1
	sp|P0A9P4|TRXB_ECOLI	trxB	Actively degrading in Tripple KO	0	0	0	0	1
	sp|P0AA95|YACC_ECOLI	yacC	Actively degrading in Tripple KO	0	0	0	0	1
	sp|P0AAE0|CYCA_ECOLI	cycA	Actively degrading in Tripple KO	0	0	0	0	1
	sp|P0AB91|AROG_ECOLI	aroG	Actively degrading in Tripple KO	0	0	0	0	1
	sp|P0ABM9|CCMH_ECOLI	ccmH	Actively degrading in Tripple KO	0	0	0	0	1
	sp|P0ABU2|YCHF_ECOLI	ychF	Actively degrading in Tripple KO	0	0	0	0	1
	sp|P0ACV6|MPAA_ECOLI	mpaA	Actively degrading in Tripple KO	0	0	0	0	1
	sp|P0AD68|FTSI_ECOLI	ftsI	Actively degrading in Tripple KO	0	0	0	0	1
	sp|P0AE08|AHPC_ECOLI	ahpC	Actively degrading in Tripple KO	0	0	0	0	1
	sp|P0AF96|TABA_ECOLI	tabA	Actively degrading in Tripple KO	0	0	0	0	1
	sp|P0AFP6|GCH1L_ECOLI	ybgI	Actively degrading in Tripple KO	0	0	0	0	1
	sp|P0AFW4|RNK_ECOLI	rnk	Actively degrading in Tripple KO	0	0	0	0	1
	sp|P0AG99|SECG_ECOLI	secG	Actively degrading in Tripple KO	0	0	0	0	1
	sp|P0AGK1|UBIA_ECOLI	ubiA	Actively degrading in Tripple KO	0	0	0	0	1
	sp|P12996|BIOB_ECOLI	bioB	Actively degrading in Tripple KO	0	0	0	0	1
	sp|P15286|FLK_ECOLI	flk	Actively degrading in Tripple KO	0	0	0	0	1
	sp|P15770|AROE_ECOLI	aroE	Actively degrading in Tripple KO	0	0	0	0	1
	sp|P16456|SELD_ECOLI	selD	Actively degrading in Tripple KO	0	0	0	0	1
	sp|P21177|FADB_ECOLI	fadB	Actively degrading in Tripple KO	0	0	0	0	1
	sp|P22256|GABT_ECOLI	gabT	Actively degrading in Tripple KO	0	0	0	0	1
	sp|P22259|PCKA_ECOLI	pckA	Actively degrading in Tripple KO	0	0	0	0	1
	sp|P24193|HYPE_ECOLI	hypE	Actively degrading in Tripple KO	0	0	0	0	1
	sp|P24232|HMP_ECOLI	hmp	Actively degrading in Tripple KO	0	0	0	0	1
	sp|P26365|AMIB_ECOLI	amiB	Actively degrading in Tripple KO	0	0	0	0	1
	sp|P27248|GCST_ECOLI	gcvT	Actively degrading in Tripple KO	0	0	0	0	1
	sp|P27302|TKT1_ECOLI	tktA	Actively degrading in Tripple KO	0	0	0	0	1
	sp|P27828|WECB_ECOLI	wecB	Actively degrading in Tripple KO	0	0	0	0	1
	sp|P28903|NRDD_ECOLI	nrdD	Actively degrading in Tripple KO	0	0	0	0	1
	sp|P29680|DCUP_ECOLI	hemE	Actively degrading in Tripple KO	0	0	0	0	1
	sp|P30863|DKGB_ECOLI	dkgB	Actively degrading in Tripple KO	0	0	0	0	1
	sp|P32662|GPH_ECOLI	gph	Actively degrading in Tripple KO	0	0	0	0	1
	sp|P33940|MQO_ECOLI	mqo	Actively degrading in Tripple KO	0	0	0	0	1
	sp|P37659|BCSG_ECOLI	bcsG	Actively degrading in Tripple KO	0	0	0	0	1
	sp|P39401|OPGB_ECOLI	mdoB	Actively degrading in Tripple KO	0	0	0	0	1
	sp|P41407|AZOR_ECOLI	azoR	Actively degrading in Tripple KO	0	0	0	0	1
	sp|P42604|UXAA_ECOLI	uxaA	Actively degrading in Tripple KO	0	0	0	0	1
	sp|P45568|DXR_ECOLI	dxr	Actively degrading in Tripple KO	0	0	0	0	1
	sp|P55734|YGAP_ECOLI	ygaP	Actively degrading in Tripple KO	0	0	0	0	1
	sp|P60624|RL24_ECOLI	rplX	Actively degrading in Tripple KO	0	0	0	0	1
	sp|P64463|YDFZ_ECOLI	ydfZ	Actively degrading in Tripple KO	0	0	0	0	1
	sp|P64490|YOAC_ECOLI	yoaC	Actively degrading in Tripple KO	0	0	0	0	1
	sp|P66948|BEPA_ECOLI	bepA	Actively degrading in Tripple KO	0	0	0	0	1
	sp|P67553|YNFC_ECOLI	ynfC	Actively degrading in Tripple KO	0	0	0	0	1
	sp|P69425|TATB_ECOLI	tatB	Actively degrading in Tripple KO	0	0	0	0	1
	sp|P69922|FUCI_ECOLI	fucI	Actively degrading in Tripple KO	0	0	0	0	1
	sp|P75791|YBIU_ECOLI	ybiU	Actively degrading in Tripple KO	0	0	0	0	1
	sp|P75829|YBJX_ECOLI	ybjX	Actively degrading in Tripple KO	0	0	0	0	1
	sp|P76149|SAD_ECOLI	sad	Actively degrading in Tripple KO	0	0	0	0	1
	sp|P76418|YEGU_ECOLI	yegU	Actively degrading in Tripple KO	0	0	0	0	1
	sp|P76423|THIM_ECOLI	thiM	Actively degrading in Tripple KO	0	0	0	0	1
	sp|P76472|ARND_ECOLI	arnD	Actively degrading in Tripple KO	0	0	0	0	1
	sp|P77444|SUFS_ECOLI	sufS	Actively degrading in Tripple KO	0	0	0	0	1
	sp|P77581|ASTC_ECOLI	astC	Actively degrading in Tripple KO	0	0	0	0	1
	sp|Q46925|CSDA_ECOLI	csdA	Actively degrading in Tripple KO	0	0	0	0	1
	sp|P0ABP6|DEDA_ECOLI	dedA	Actively degrading in Tripple KO	0	0	0	0	1
	sp|P23524|GLXK1_ECOLI	garK	Actively degrading in Tripple KO	0	0	0	0	1
	sp|P0ABE2|BOLA_ECOLI	bolA	Actively degrading in Tripple KO	0	0	0	0	1
	sp|P77743|PRPR_ECOLI	prpR	Actively degrading in Tripple KO	0	0	0	0	1
	sp|P19317|NARW_ECOLI	narW	Actively degrading in Tripple KO	0	0	0	0	1
	sp|P37195|DCTR_ECOLI	dctR	Actively degrading in Tripple KO	0	0	0	0	1
	sp|P30128|GREB_ECOLI	greB	Actively degrading in Tripple KO	0.00316468	0.228921	0.471614	0	0.296301
	sp|P17846|CYSI_ECOLI	cysI	Actively degrading in Tripple KO	0.185264	0.481858	0.152485	0	0.180392
	sp|P0AEF0|DNAC_ECOLI	dnaC	Actively degrading in Tripple KO	0.1053	0.325502	0.273462	0	0.295736
	sp|P76641|GUAD_ECOLI	guaD	Actively degrading in Tripple KO	0.0372361	0.116901	0.223935	0.301471	0.320457
	sp|P77148|YDHS_ECOLI	ydhS	Actively degrading in Tripple KO	0	0.317204	0.173934	0.130307	0.378555
	sp|P0A9J0|RNG_ECOLI	rng	Actively degrading in Tripple KO	0	0	0.351631	0.242066	0.406302
	sp|P06709|BIRA_ECOLI	birA	Actively degrading in Tripple KO	0.0837803	0.122278	0.402228	0.145509	0.246205
	sp|P76235|YEAH_ECOLI	yeaH	Actively degrading in Tripple KO	0.122846	0.443133	0.0507957	0.0433908	0.339835
	sp|P20099|BISC_ECOLI	bisC	Actively degrading in Tripple KO	0.171949	0	0.398779	0.0388385	0.390433
	sp|P0AC19|FOLX_ECOLI	folX	Actively degrading in Tripple KO	0	0.09036	0.444661	0.125956	0.339023
	sp|P03007|DPO3E_ECOLI	dnaQ	Actively degrading in Tripple KO	0.128733	0.587881	0.0584715	0.0179369	0.206978
	sp|P76217|ASTD_ECOLI	astD	Actively degrading in Tripple KO	0.198211	0.168121	0.244068	0.151287	0.238314
	sp|P06710|DPO3X_ECOLI	dnaX	Actively degrading in Tripple KO	0.15677	0.487272	0.0729307	0	0.283027
	sp|P0C077|RELE_ECOLI	relE	Actively degrading in Tripple KO	0	0.387192	0.318662	0	0.294146
	sp|P75796|GSIA_ECOLI	gsiA	Actively degrading in Tripple KO	0.110161	0	0.438552	0.248858	0.202429
	sp|P0ACD4|ISCU_ECOLI	iscU	Actively degrading in Tripple KO	0.180082	0.205757	0.389458	0	0.224703
	sp|P77808|CINAL_ECOLI	yfaY	Actively degrading in Tripple KO	0	0.225364	0.419184	0.0388073	0.316645
	sp|P30126|LEUD_ECOLI	leuD	Actively degrading in Tripple KO	0.0175988	0	0.590284	0	0.392118
	sp|P0AA84|CLSB_ECOLI	clsB	Actively degrading in Tripple KO	0.0930937	0.429231	0.181091	0	0.296585
	sp|P38489|NFSB_ECOLI	nfsB	Actively degrading in Tripple KO	0.155051	0.0718253	0.293278	0	0.479845
	sp|P52647|NIFJ_ECOLI	ydbK	Actively degrading in Tripple KO	0.178516	0.326482	0.180612	0.0909247	0.223465
	sp|P0A9Y6|CSPC_ECOLI	cspC	Actively degrading in Tripple KO	0	0.199633	0.437903	0.0236633	0.338801

## Sheet: TableS3_Old
Column Name	Description
Protein ID	Uniprot Protein IDs
Gene names
Average_hl_P6	Average half-life across replicates for in P-lim bacteria doubling at 6 h
Degrading_P6	Indicator if the protein is activey degrading in P-lim 6 hour doubling condition (Fig. 2B)
Average_hl_C6	Average half-life across replicates for in C-lim bacteria doubling at 6 h
Degrading_C6	Indicator if the protein is activey degrading in C-lim 6 hour doubling condition (Fig. 2B)
Average_hl_N6	Average half-life across replicates for in N-lim bacteria doubling at 6 h
Degrading_N6	Indicator if the protein is activey degrading in N-lim 6 hour doubling condition (Fig. 2B)
Average_hl	Average half-life across 6 conditions (P-lim, N-lim, C-lim; 6 hour doubling times, x2 replicates)
Protein ID	Gene names	average_hl_P	Degrading_P6	average_hl_C	Degrading_C6	average_hl_N	Degrading_N6	average_average_hl
sp|O32583|THIS_ECOLI	thiS	3.23934	yes			1.30381	yes	2.27158
sp|P00370|DHE4_ECOLI	gdhA	5.3544		4.65882	yes	1.87902	yes	3.96408
sp|P00579|RPOD_ECOLI	rpoD	3.63695	yes	4.90326		4.14747	yes	4.22923
sp|P03007|DPO3E_ECOLI	dnaQ	1.21621	yes	2.13189		1.05792	yes	1.46867
sp|P03813|YGEA_ECOLI	ygeA	4.25081		4.42525	yes	3.96118	yes	4.21241
sp|P04391|OTC1_ECOLI	argI	5.11365		4.7105	yes	2.52098	yes	4.11504
sp|P04968|ILVA_ECOLI	ilvA	5.13737		4.59724	yes	2.79569	yes	4.17677
sp|P05050|ALKB_ECOLI	alkB	3.76091	yes			2.86517	yes	3.31304
sp|P05852|TSAD_ECOLI	tsaD	4.07417	yes	4.72105		3.33063	yes	4.04195
sp|P06709|BIRA_ECOLI	birA	3.63214	yes	4.74123		3.54092	yes	3.97143
sp|P06720|AGAL_ECOLI	melA	4.91598		4.24668	yes	1.97152	yes	3.71139
sp|P07023|TYRA_ECOLI	tyrA	5.02909		4.55843	yes	2.9663	yes	4.18461
sp|P08997|MASY_ECOLI	aceB	2.72805	yes	3.16929	yes	2.49782		2.79839
sp|P09053|AVTA_ECOLI	avtA	4.99415		4.25885	yes	2.46126	yes	3.90475
sp|P09126|HEM4_ECOLI	hemD	5.07655		4.4495	yes	3.82919	yes	4.45174
sp|P09546|PUTA_ECOLI	putA	2.46059	yes	3.50214		2.63576	yes	2.86616
sp|P09832|GLTD_ECOLI	gltD	4.53715		4.60212	yes	4.89824	yes	4.67917
sp|P0A6C5|ARGA_ECOLI	argA	4.55851		3.28909	yes	2.59468	yes	3.48076
sp|P0A6E1|AROL_ECOLI	aroL	3.89989	yes	5.25258		2.58548	yes	3.91265
sp|P0A6K6|DEOB_ECOLI	deoB	3.9126	yes	4.67831		4.00437	yes	4.19843
sp|P0A6N4|EFP_ECOLI	efp	4.31766	yes	4.77485		4.24292	yes	4.44514
sp|P0A6W5|GREA_ECOLI	greA	3.74746		4.48082	yes	3.2663	yes	3.83153
sp|P0A6Y1|IHFB_ECOLI	ihfB	2.62218	yes	4.30376		4.71256	yes	3.8795
sp|P0A6Z1|HSCA_ECOLI	hscA	4.04524	yes	4.47616		2.85658	yes	3.79266
sp|P0A734|MINE_ECOLI	minE	4.14426		4.59429	yes	3.62604	yes	4.12153
sp|P0A746|MSRB_ECOLI	msrB	2.78895	yes	4.02092		3.21627	yes	3.34204
sp|P0A7A2|GPMB_ECOLI	gpmB	4.87561		4.54846	yes	2.71497	yes	4.04635
sp|P0A7H6|RECR_ECOLI	recR	4.79488		4.08827	yes	4.67418	yes	4.51911
sp|P0A7R1|RL9_ECOLI	rplI	4.0146	yes	5.30293		4.79633	yes	4.70462
sp|P0A8A0|YEBC_ECOLI	yebC	3.68627		4.01287	yes	3.15192	yes	3.61702
sp|P0A8B5|YBAB_ECOLI	ybaB	4.23572		4.44128	yes	3.01696	yes	3.89799
sp|P0A8D3|YAII_ECOLI	yaiI	5.28028		4.3261	yes	3.55466	yes	4.38701
sp|P0A8E1|YCFP_ECOLI	ycfP	5.06849		4.6533	yes	3.92032	yes	4.54737
sp|P0A8I8|RLMH_ECOLI	rlmH	4.57143	yes	4.95848		4.87038	yes	4.8001
sp|P0A8J2|DNAT_ECOLI	dnaT	2.6837	yes	3.48559	yes			3.08464
sp|P0A9F1|MNTR_ECOLI	mntR	3.95783	yes	5.02883		4.66119	yes	4.54929
sp|P0A9J0|RNG_ECOLI	rng	5.69194		4.36381	yes	2.59923	yes	4.21833
sp|P0A9K3|PHOL_ECOLI	ybeZ	4.37049	yes	4.80939		3.15222	yes	4.1107
sp|P0A9K9|SLYD_ECOLI	slyD	4.54469		4.63118	yes	3.46677	yes	4.21421
sp|P0A9P6|DEAD_ECOLI	deaD	0.635349	yes	1.33519	yes	2.25717		1.40924
sp|P0A9Q7|ADHE_ECOLI	adhE	4.3018	yes	5.16686		4.28406	yes	4.58424
sp|P0A9U6|PUUR_ECOLI	puuR	4.42575		4.03411	yes	2.69971	yes	3.71986
sp|P0A9W6|IBAG_ECOLI	ibaG	4.7863		4.49825	yes	4.09167	yes	4.45874
sp|P0A9X9|CSPA_ECOLI	cspA	1.04834	yes	1.28229	yes	3.19753		1.84272
sp|P0AA25|THIO_ECOLI	trxA	4.59175	yes	5.22082		4.16971	yes	4.66076
sp|P0AA43|RSUA_ECOLI	rsuA	3.99924	yes	4.74267		3.57407	yes	4.10532
sp|P0AAS7|YBCJ_ECOLI	ybcJ	1.96832	yes	4.00345		2.70615	yes	2.89264
sp|P0AAZ7|YCAR_ECOLI	ycaR	3.69405	yes	4.73234		3.04789	yes	3.82476
sp|P0AB14|YCCJ_ECOLI	yccJ	3.0211	yes	4.14525		2.38515	yes	3.18383
sp|P0AB46|YMGD_ECOLI	ymgD	4.4048		4.69207	yes	4.92736	yes	4.67474
sp|P0ABF1|PCNB_ECOLI	pcnB	3.9192		4.36729	yes	3.83566	yes	4.04072
sp|P0ABR5|HCAE_ECOLI	hcaE	1.6608	yes	2.08579	yes			1.87329
sp|P0AC28|5FCL_ECOLI	ygfA	3.8486	yes	4.80594		2.58592	yes	3.74682
sp|P0AC33|FUMA_ECOLI	fumA	5.02333		4.38678	yes	2.51222	yes	3.97411
sp|P0AC38|ASPA_ECOLI	aspA	4.79301		4.28395	yes	3.10369	yes	4.06022
sp|P0AC51|ZUR_ECOLI	zur	3.86403	yes	3.78678	yes	5.15041		4.26707
sp|P0ACJ5|DECR_ECOLI	decR	4.44905	yes	5.09294		4.34443	yes	4.62881
sp|P0ACM5|YEGW_ECOLI	yegW	4.28249	yes	4.84336		4.04471	yes	4.39019
sp|P0ACY3|YEAG_ECOLI	yeaG	4.70317		3.41436	yes	2.47907	yes	3.5322
sp|P0AD33|YFCZ_ECOLI	yfcZ	5.25283		4.13994	yes	2.08682	yes	3.82653
sp|P0ADK6|YIBA_ECOLI	yibA	2.64684	yes	3.89761		2.16541	yes	2.90328
sp|P0ADM8|YIEE_ECOLI	yieE	3.22124	yes	3.36398		2.11767	yes	2.90097
sp|P0ADN2|YIFE_ECOLI	maoP	3.14358	yes	4.54763		3.08564	yes	3.59229
sp|P0ADT2|YGIB_ECOLI	ygiB	3.45031	yes	3.71488	yes	4.0794		3.7482
sp|P0AE52|BCP_ECOLI	bcp	4.38466	yes	5.36135		4.0824	yes	4.60947
sp|P0AEF0|DNAC_ECOLI	dnaC	3.4903	yes	4.66997		2.18074	yes	3.447
sp|P0AEF4|DPIA_ECOLI	dpiA	3.32748	yes	5.33001		2.99495	yes	3.88415
sp|P0AEH3|ELAA_ECOLI	elaA	4.53827		4.29565	yes	2.68141	yes	3.83844
sp|P0AEI4|RIMO_ECOLI	rimO	4.37406	yes	4.38814		3.46711	yes	4.07644
sp|P0AEN4|FTSL_ECOLI	ftsL	4.04363	yes	3.84625	yes	4.30435		4.06474
sp|P0AEP9|GLCD_ECOLI	glcD	2.37863	yes	3.6204	yes			2.99952
sp|P0AEY3|MAZG_ECOLI	mazG	3.60509	yes	5.06308		2.62411	yes	3.76409
sp|P0AF50|YJBR_ECOLI	yjbR	4.60126		4.69166	yes	3.7515	yes	4.34814
sp|P0AF90|RRAB_ECOLI	rraB	2.607	yes	5.50591		4.14325	yes	4.08539
sp|P0AFB8|NTRC_ECOLI	glnG	4.22274	yes	4.84683		4.71727	yes	4.59561
sp|P0AFC0|NUDB_ECOLI	nudB	2.74911	yes	8		2.21542	yes	4.32151
sp|P0AFI0|OXC_ECOLI	oxc	4.4325	yes	3.11405	yes			3.77328
sp|P0AFI5|PBP7_ECOLI	pbpG	3.77542		1.64729	yes	2.93487	yes	2.78586
sp|P0AFL6|PPX_ECOLI	ppx	3.96469		4.68986	yes	3.83377	yes	4.16277
sp|P0AFQ7|YCFH_ECOLI	ycfH	4.38987	yes	4.72561		3.62799	yes	4.24783
sp|P0AFV4|MEPS_ECOLI	mepS	3.39084	yes	3.37639	yes	2.18634		2.98452
sp|P0AFW8|ROF_ECOLI	rof	3.16923		1.91019	yes	2.04871	yes	2.37604
sp|P0AFX0|HPF_ECOLI	hpf	4.2128	yes	4.75446		3.39406	yes	4.12044
sp|P0AG59|RS14_ECOLI	rpsN	3.87965	yes	6.89064		4.41749	yes	5.0626
sp|P0AG96|SECE_ECOLI	secE	4.43465	yes	5.11037		4.48031	yes	4.67511
sp|P0AG99|SECG_ECOLI	secG	3.41263	yes	4.91451		3.80576	yes	4.0443
sp|P0AGD7|SRP54_ECOLI	ffh	4.59818	yes	4.89805		4.2839	yes	4.59338
sp|P0AGG4|THIO2_ECOLI	trxC	2.23615	yes	3.0863		2.26347	yes	2.52864
sp|P0C037|PPNP_ECOLI	ppnP	4.24916	yes	5.02049		3.7839	yes	4.35118
sp|P0DMC7|RCSB_ECOLI	rcsB	3.42073		4.3511	yes	3.01241	yes	3.59475
sp|P10423|IAP_ECOLI	iap	4.00378	yes	2.46071	yes	5.36683		3.94378
sp|P13016|AMPD_ECOLI	ampD	4.45532	yes	4.11172	yes	2.87828		3.8151
sp|P14081|SELB_ECOLI	selB	4.25362	yes	5.56421		4.96843	yes	4.92875
sp|P14375|ZRAR_ECOLI	zraR	3.93397	yes	3.94442		2.88629	yes	3.58823
sp|P15286|FLK_ECOLI	flk	3.70506	yes	4.56534		3.65316	yes	3.97452
sp|P15373|PRLF_ECOLI	prlF	2.76981	yes	3.516		3.11404	yes	3.13328
sp|P16095|SDHL_ECOLI	sdaA	3.4042		2.26719	yes	2.08107	yes	2.58415
sp|P16676|CYSA_ECOLI	cysA	2.64723	yes	3.58306		2.0804	yes	2.77023
sp|P19323|FHLA_ECOLI	fhlA	2.84256	yes	5.33443		3.48194	yes	3.88631
sp|P20083|PARE_ECOLI	parE	3.95783	yes	4.77867		3.78872	yes	4.17507
sp|P20099|BISC_ECOLI	bisC	3.54833	yes	4.56614		3.55796	yes	3.89081
sp|P21507|SRMB_ECOLI	srmB	4.17916	yes	5.46847		4.19845	yes	4.61536
sp|P21517|MALZ_ECOLI	malZ	5.00116		3.85819	yes	2.17872	yes	3.67936
sp|P21693|DBPA_ECOLI	dbpA	2.59219	yes	3.78392	yes			3.18805
sp|P21829|YBHA_ECOLI	ybhA	3.00335	yes	3.48496		1.05379	yes	2.51404
sp|P21893|RECJ_ECOLI	recJ	2.32528	yes	3.66401		2.24932	yes	2.7462
sp|P23898|NLPC_ECOLI	nlpC	2.27627	yes	1.4039	yes			1.84009
sp|P24188|YCEA_ECOLI	yceA	0.401851	yes	0.307799	yes			0.354825
sp|P24242|ASCG_ECOLI	ascG	2.66407	yes	4.90774		3.58554	yes	3.71912
sp|P25534|UBIH_ECOLI	ubiH	2.8201	yes	4.421	yes	4.23959		3.82689
sp|P25535|UBII_ECOLI	ubiI	3.16245	yes	5.51995		4.09684	yes	4.25975
sp|P26365|AMIB_ECOLI	amiB	3.3981		2.63012	yes	2.54323	yes	2.85715
sp|P26602|UBIC_ECOLI	ubiC	4.77328		4.26924	yes	3.14789	yes	4.06347
sp|P27249|GLND_ECOLI	glnD	4.83223		4.68432	yes	4.39226	yes	4.63627
sp|P27296|DING_ECOLI	dinG	4.57269	yes	3.92918		4.18278	yes	4.22821
sp|P27862|YIGZ_ECOLI	yigZ	4.78274		4.62033	yes	3.48467	yes	4.29591
sp|P30128|GREB_ECOLI	greB	4.65451		4.63447	yes	3.47747	yes	4.25549
sp|P30137|THIE_ECOLI	thiE	2.01242	yes	4.75729		3.00815	yes	3.25928
sp|P30138|THIF_ECOLI	thiF	4.261		4.03002	yes	3.24415	yes	3.84506
sp|P30745|MOAA_ECOLI	moaA	8		1.11502	yes	1.02544	yes	3.38015
sp|P31435|YICJ_ECOLI	yicJ	5.33579		4.2565	yes	2.82264	yes	4.13831
sp|P31678|OTSB_ECOLI	otsB	3.20351		4.29552	yes	2.50088	yes	3.3333
sp|P32160|YIIQ_ECOLI	yiiQ	3.75358	yes	5.25858		4.14202	yes	4.38473
sp|P32162|YIIS_ECOLI	yiiS	3.99781	yes	4.94813		2.25701	yes	3.73431
sp|P33919|RADD_ECOLI	radD	5.36756		4.38355	yes	3.38388	yes	4.37833
sp|P33937|NAPA_ECOLI	napA	3.57348	yes	4.5203		4.26833	yes	4.1207
sp|P35340|AHPF_ECOLI	ahpF	5.26385		4.68889	yes	2.56214	yes	4.17162
sp|P36771|LRHA_ECOLI	lrhA	3.42966	yes	4.70131	yes	3.27569		3.80222
sp|P37024|HRPB_ECOLI	hrpB	4.90502		4.64807	yes	3.97029	yes	4.50779
sp|P37348|YECE_ECOLI	yecE	5.33027		4.28279	yes	3.15584	yes	4.2563
sp|P37590|PMRD_ECOLI	pmrD	4.38819	yes	4.31828	yes			4.35324
sp|P37617|ZNTA_ECOLI	zntA	4.19912	yes	4.54837		3.87379	yes	4.20709
sp|P37629|YHIL_ECOLI	yhiL	5.32471		4.34387	yes	2.26846	yes	3.97901
sp|P37659|BCSG_ECOLI	bcsG	3.91074	yes	4.28148		4.04888	yes	4.08036
sp|P37769|KDUD_ECOLI	kduD	5.02809		4.14771	yes	2.38522	yes	3.85367
sp|P38105|RSPB_ECOLI	rspB	4.74821		3.45466	yes	2.36678	yes	3.52322
sp|P38134|ETK_ECOLI	etk	1.52682	yes	3.30399	yes			2.41541
sp|P42604|UXAA_ECOLI	uxaA	3.93756		3.89585	yes	2.62968	yes	3.4877
sp|P43337|NUDL_ECOLI	nudL	4.4521	yes	5.03348		4.00349	yes	4.49636
sp|P45465|YRAN_ECOLI	yraN	1.8827	yes	2.96751	yes			2.4251
sp|P45578|LUXS_ECOLI	luxS	4.71823		4.0494	yes	3.60602	yes	4.12455
sp|P46118|HEXR_ECOLI	hexR	2.0003	yes	4.51789		3.77007	yes	3.42942
sp|P46139|YFIN_ECOLI	yfiN	1.68891	yes			0.877251	yes	1.28308
sp|P46144|YEDJ_ECOLI	yedJ	2.83455	yes			2.28996	yes	2.56226
sp|P56262|DLHH_ECOLI	ysgA	4.05862	yes	4.52182		3.85224	yes	4.14423
sp|P63204|GADE_ECOLI	gadE	2.34131	yes			2.29225	yes	2.31678
sp|P63389|YHES_ECOLI	yheS	3.58061	yes	4.29717		2.94534	yes	3.60771
sp|P64426|YDDW_ECOLI	yddW	2.29082	yes			1.88973	yes	2.09027
sp|P64540|YFCL_ECOLI	yfcL	2.75246		3.38709	yes	2.71379	yes	2.95111
sp|P64554|QUEE_ECOLI	queE	4.61101		4.33064	yes	3.69763	yes	4.21309
sp|P64624|YHEO_ECOLI	yheO	3.93533	yes	4.69493		3.3611	yes	3.99712
sp|P65556|YFCD_ECOLI	yfcD	3.39496	yes	4.52634		2.84499	yes	3.58876
sp|P66948|BEPA_ECOLI	bepA	3.45708	yes	5.08317		4.72956	yes	4.42327
sp|P68679|RS21_ECOLI	rpsU	2.93682	yes	4.63543		3.55207	yes	3.7081
sp|P69795|PTQB_ECOLI	chbB	4.04158	yes	3.64012		2.81614	yes	3.49928
sp|P69820|ULAC_ECOLI	ulaC	4.94026		3.97086	yes	3.02504	yes	3.97872
sp|P69913|CSRA_ECOLI	csrA	4.56375	yes	6.2885		4.73617	yes	5.19614
sp|P75746|YBGL_ECOLI	ybgL	4.54908	yes	6.2641		3.91099	yes	4.90806
sp|P75764|YBHJ_ECOLI	ybhJ	2.37349	yes	1.86795	yes			2.12072
sp|P75791|YBIU_ECOLI	ybiU	4.56312	yes	4.34273		2.52611	yes	3.81065
sp|P75966|RLUE_ECOLI	rluE	3.91	yes	5.07092		3.73244	yes	4.23779
sp|P76097|YDCJ_ECOLI	ydcJ	3.14992		3.50202	yes	3.41281	yes	3.35492
sp|P76141|LSRR_ECOLI	lsrR	5.08235		4.55146	yes	4.63515	yes	4.75632
sp|P76190|MEPH_ECOLI	mepH	3.6905	yes	5.43461		2.63421	yes	3.91978
sp|P76394|YEGJ_ECOLI	yegJ	3.46865	yes	5.14564		4.64553	yes	4.41994
sp|P76483|YFBM_ECOLI	yfbM	3.44113	yes	4.04349	yes			3.74231
sp|P76555|EUTQ_ECOLI	eutQ	2.44241	yes	4.1811		1.84387	yes	2.82246
sp|P76561|YPFH_ECOLI	ypfH	4.45911	yes	6.02666		2.93281	yes	4.47286
sp|P76569|YFGD_ECOLI	yfgD	3.86503	yes	5.12158		2.57652	yes	3.85438
sp|P76586|YPHH_ECOLI	yphH	3.12465	yes	1.97063	yes	5.48159		3.52562
sp|P77150|PDXY_ECOLI	pdxY	4.48686	yes	4.99806		1.83208	yes	3.77233
sp|P77182|MNMC_ECOLI	mnmC	4.57115	yes	5.48436		4.40543	yes	4.82031
sp|P77260|YDFI_ECOLI	ydfI	3.6146		4.22156	yes	3.63188	yes	3.82268
sp|P77316|YBDR_ECOLI	ybdR	4.39884	yes	0.447076	yes	4.7469		3.19761
sp|P77360|YPHC_ECOLI	yphC	4.27316		2.74431	yes	2.17342	yes	3.06363
sp|P77475|YQAB_ECOLI	yqaB	2.45551	yes	4.32615	yes			3.39083
sp|P77581|ASTC_ECOLI	astC	5.08744		4.44203	yes	2.67246	yes	4.06731
sp|P77634|YBCM_ECOLI	ybcM	3.65074		3.83029	yes	4.11521	yes	3.86541
sp|P77649|YDIU_ECOLI	ydiU	4.72091		4.56956	yes	2.97147	yes	4.08731
sp|P77667|SUFA_ECOLI	sufA	2.6877	yes	3.98609		1.85637	yes	2.84339
sp|P77689|SUFD_ECOLI	sufD	3.19872	yes	3.90704		2.36723	yes	3.15766
sp|P77735|YAJO_ECOLI	yajO	4.27975	yes	5.03806		4.20527	yes	4.50769
sp|P77754|SPY_ECOLI	spy	3.85977	yes	4.54392	yes			4.20184
sp|P77806|YBDL_ECOLI	ybdL	5.33245		3.89677	yes	1.95047	yes	3.72656
sp|Q46896|CAS1_ECOLI	ygbT	2.22748	yes	3.61828		1.32292	yes	2.38956
sp|A5A614|YCIZ_ECOLI	yciZ	3.57881	yes	3.76689	yes			3.67285
sp|P02942|MCP1_ECOLI	tsr	4.48325	yes	4.52853	yes			4.50589
sp|P07021|YFIB_ECOLI	yfiB	1.90488	yes			1.84257	yes	1.87372
sp|P08368|CREB_ECOLI	creB	4.03984	yes	4.86148		3.99197	yes	4.29776
sp|P0A6J1|CYSC_ECOLI	cysC	2.06792	yes	4.79546		2.40582	yes	3.08974
sp|P0A7Y8|RNPA_ECOLI	rnpA	3.70484	yes	4.8169		3.62541	yes	4.04905
sp|P0A8H6|YIHI_ECOLI	yihI	2.97644	yes	4.36299		3.59414	yes	3.64452
sp|P0A8I5|TRMB_ECOLI	trmB	3.77449	yes	4.88154		4.5823	yes	4.41278
sp|P0A944|RIMI_ECOLI	rimI	4.52792	yes			3.84534	yes	4.18663
sp|P0A9G4|CUER_ECOLI	cueR	0.944676	yes	1.94703	yes			1.44585
sp|P0AAN5|YAIA_ECOLI	yaiA	5.29653		3.08351	yes	4.10163	yes	4.16056
sp|P0AAU2|YBFA_ECOLI	ybfA	0.733386	yes			2.32948	yes	1.53143
sp|P0AB03|YCBJ_ECOLI	ycbJ	3.80397	yes	3.91498	yes			3.85947
sp|P0AB35|YCFJ_ECOLI	ycfJ	0.415645	yes			0.945151	yes	0.680398
sp|P0ABU7|EXBB_ECOLI	exbB	1.37523	yes	1.98625	yes			1.68074
sp|P0ACR7|YFER_ECOLI	yfeR	3.87959	yes	6.83395		4.84906	yes	5.18754
sp|P0AD03|YEBS_ECOLI	yebS	3.99181	yes			4.42643	yes	4.20912
sp|P0ADE2|YTFK_ECOLI	ytfK	0.104069	yes	0.174104	yes			0.139086
sp|P0ADN0|VIAA_ECOLI	viaA	3.60969	yes	5.31213		4.64856	yes	4.52346
sp|P0AE63|CHAB_ECOLI	chaB	4.40667	yes	5.53311		3.29873	yes	4.41284
sp|P0AE67|CHEY_ECOLI	cheY	3.91039	yes	4.07818	yes	3.81569		3.93475
sp|P0AE72|MAZE_ECOLI	mazE	1.29972	yes	5.65561		1.93497	yes	2.96343
sp|P0AEB0|CYSW_ECOLI	cysW	4.26086	yes	4.96775		4.58832	yes	4.60564
sp|P0AF36|ZAPB_ECOLI	zapB	4.52686	yes	5.00674		2.87976	yes	4.13779
sp|P0AFZ1|SSEB_ECOLI	sseB	3.65056	yes	4.53386		2.81098	yes	3.66513
sp|P11663|FUME_ECOLI	fumE	2.29046	yes	8		2.38154	yes	4.224
sp|P15032|RECE_ECOLI	recE	2.43262	yes	4.19592	yes			3.31427
sp|P27245|MARR_ECOLI	marR	3.67698	yes	5.67771		4.39605	yes	4.58358
sp|P27294|INAA_ECOLI	inaA	0.144258	yes			0.926953	yes	0.535606
sp|P31447|YIDJ_ECOLI	yidJ	4.03592	yes	4.34531	yes			4.19062
sp|P31991|YDCD_ECOLI	ydcD	2.67149	yes	4.28589	yes			3.47869
sp|P32153|FRVX_ECOLI	frvX	4.05793	yes			3.71617	yes	3.88705
sp|P33358|MLRA_ECOLI	mlrA	1.98486	yes	3.86426		2.03977	yes	2.62963
sp|P36547|EUTR_ECOLI	eutR	1.29046	yes	1.41613	yes			1.3533
sp|P36672|PTTBC_ECOLI	treB	4.12908	yes	4.22513	yes			4.1771
sp|P37342|YJJI_ECOLI	yjjI	3.50654	yes	3.94041	yes			3.72347
sp|P38684|TORR_ECOLI	torR	4.28153	yes	5.12946		3.89174	yes	4.43425
sp|P40711|ARFB_ECOLI	arfB	4.90502		4.63206	yes	4.18616	yes	4.57441
sp|P46859|GNTK_ECOLI	gntK	4.10191	yes	8		3.91666	yes	5.33952
sp|P46888|USPC_ECOLI	uspC	5.20223		3.71035	yes	4.06842	yes	4.327
sp|P52007|YECM_ECOLI	yecM	3.83104	yes	3.62176		3.30247	yes	3.58509
sp|P52074|GLCF_ECOLI	glcF	2.1362	yes	2.41955	yes			2.27788
sp|P52107|CSGC_ECOLI	csgC	4.19327	yes			4.10432	yes	4.14879
sp|P52129|RNLA_ECOLI	rnlA	1.1749	yes			1.41115	yes	1.29302
sp|P64467|CNU_ECOLI	cnu	2.62678	yes			3.58851	yes	3.10765
sp|P64499|YEBO_ECOLI	yebO	2.17221	yes			1.78066	yes	1.97644
sp|P64616|YHCO_ECOLI	yhcO	4.25544	yes	5.19759		4.83059	yes	4.76121
sp|P64636|YRFG_ECOLI	yrfG	0.560147	yes	0.970662	yes			0.765404
sp|P68688|GLRX1_ECOLI	grxA	4.16045	yes	4.98644		3.38956	yes	4.17882
sp|P75687|RCLB_ECOLI	rclB	5.33404		3.54387	yes	3.93457	yes	4.27083
sp|P75811|RCDA_ECOLI	rcdA	4.05934	yes	4.60261	yes	5.10947		4.59047
sp|P76213|CHO_ECOLI	cho	1.27705	yes			1.6023	yes	1.43968
sp|P76250|DMLR_ECOLI	dmlR	0.534852	yes	2.23986	yes			1.38735
sp|P76498|YFCO_ECOLI	yfcO	4.43333	yes			4.80871	yes	4.62102
sp|P76616|YGAQ_ECOLI	ygaQ	4.44791	yes	4.92642		3.50524	yes	4.29319
sp|P77163|TFAR_ECOLI	tfaR	3.08452	yes	2.42		3.47809	yes	2.9942
sp|P77179|RSXE_ECOLI	rsxE	3.63729	yes	5.80037		3.32917	yes	4.25561
sp|P77357|ABGA_ECOLI	abgA	1.86961	yes	5.22235		2.90042	yes	3.33079
sp|P77425|ALLC_ECOLI	allC	3.5408	yes	3.86321	yes			3.70201
sp|P77433|YKGG_ECOLI	ykgG	2.12956	yes	3.74791	yes			2.93873
sp|P77493|YDJH_ECOLI	ydjH	3.96786	yes	5.07728		4.38867	yes	4.47794
sp|P77580|ACDH_ECOLI	mhpF	3.52686	yes	4.44766	yes	5.59448		4.523
sp|P77650|HCAD_ECOLI	hcaD	1.03501	yes	2.51043	yes			1.77272
sp|P77788|NUDG_ECOLI	nudG	4.59361	yes	4.6051		3.82176	yes	4.34016
sp|Q46855|YQHC_ECOLI	yqhC	2.73581	yes	3.87171		2.97794	yes	3.19515
sp|Q46891|OTNI_ECOLI	otnI	4.27663	yes	3.68232	yes			3.97948
sp|Q46901|CSE1_ECOLI	casA	2.97303	yes	3.26978	yes			3.12141
sp|Q46939|YQEF_ECOLI	yqeF	0.857738	yes	2.66461	yes			1.76118
sp|P05100|3MG1_ECOLI	tag			1.67915	yes	2.53301	yes	2.10608
sp|P0A814|RUVC_ECOLI	ruvC			4.33681	yes	3.55634	yes	3.94658
sp|P0A8H3|ZUPT_ECOLI	zupT			0.830293	yes	1.69637	yes	1.26333
sp|P0A8P8|XERD_ECOLI	xerD			3.03661	yes	2.31035	yes	2.67348
sp|P0A9E0|ARAC_ECOLI	araC			1.42221	yes	1.08114	yes	1.25167
sp|P0ACK8|FUCR_ECOLI	fucR			1.09503	yes	1.30338	yes	1.19921
sp|P0ACS2|SOXR_ECOLI	soxR			2.35334	yes	1.32843	yes	1.84089
sp|P0AE28|AROM_ECOLI	aroM			3.14555	yes	1.67087	yes	2.40821
sp|P0AFW2|RMF_ECOLI	rmf			0.0711753	yes	0.351857	yes	0.211516
sp|P0AG34|RHTB_ECOLI	rhtB			1.47417	yes	2.61811	yes	2.04614
sp|P19317|NARW_ECOLI	narW			1.45449	yes	0.752151	yes	1.10332
sp|P31470|YIEK_ECOLI	yieK			3.23551	yes	2.6831	yes	2.9593
sp|P33228|RECT_ECOLI	recT			3.79445	yes	1.57203	yes	2.68324
sp|P33650|FEOB_ECOLI	feoB			0.748585	yes	0.840963	yes	0.794774
sp|P37146|RIR4_ECOLI	nrdF			3.25221	yes	1.85027	yes	2.55124
sp|P39208|IDNK_ECOLI	idnK			2.79836	yes	1.60157	yes	2.19997
sp|P39334|BDCR_ECOLI	bdcR			4.18645	yes	3.48184	yes	3.83414
sp|P39401|OPGB_ECOLI	mdoB			2.98841	yes	3.34719	yes	3.1678
sp|P64461|LSRG_ECOLI	lsrG			3.65881	yes	2.68989	yes	3.17435
sp|P64545|YFGG_ECOLI	yfgG			3.1904	yes	3.52569	yes	3.35804
sp|P75829|YBJX_ECOLI	ybjX			0.730661	yes	1.15556	yes	0.943109
sp|P76621|CSID_ECOLI	csiD			1.17652	yes	1.29601	yes	1.23627
sp|P77221|YAHG_ECOLI	yahG			4.44921	yes	2.89028	yes	3.66974
sp|P77263|ECPE_ECOLI	ecpE			3.36765	yes	3.84317	yes	3.60541
sp|P77268|DDPD_ECOLI	ddpD			3.40979	yes	4.02224	yes	3.71602
sp|P77302|YDAM_ECOLI	ydaM			1.87397	yes	1.31027	yes	1.59212
sp|P77541|PRPB_ECOLI	prpB			4.12679	yes	4.70313	yes	4.41496
sp|P77567|NHOA_ECOLI	nhoA			2.80872	yes	3.1116	yes	2.96016
sp|P77790|DDPX_ECOLI	ddpX			1.96517	yes	2.7221	yes	2.34363
sp|P0ABX2|FLGC_ECOLI	flgC			0.417194	yes	3.6015	yes	2.00935
sp|P0ACS5|ZNTR_ECOLI	zntR			0.865971	yes	0.748222	yes	0.807096
sp|P75804|YLII_ECOLI	yliI			4.0905	yes	2.12717	yes	3.10884
sp|P77622|DDPF_ECOLI	ddpF			4.55377	yes	4.4435	yes	4.49864
