# Supplementary material for: Global protein turnover quantification in Escherichia coli reveals cytoplasmic recycling under nitrogen limitation
Source: Nat Commun. 2024 Jul 13;15:5890. doi: 10.1038/s41467-024-49920-8 (PMC11246515; doi:10.1038/s41467-024-49920-8)
Supplement: Supplementary file 7 — Supplementary Data 4 [file 41467_2024_49920_MOESM7_ESM.xlsx]

## Sheet: TableS4
	TableS4 - N terminus residue of proteins >>
	-	Label-free proteomics.	Link, A.J., Robison, K., and Church, G.M. (1997). Comparing the predicted and observed properties of proteins encoded in the genome of Escherichia coli K-12. Electrophoresis 18, 1259-1313. 10.1002/elps.1150180807.
	Gene name	This study	Literature
	yciZ	M
	gdhA	M	M
	sodA	S	S
	nrdA	N
	malP	S
	aspC	M	M
	metL	S
	rpoD	M
	polA	V
	lysA	P
	ppc	M
	ilvI	M
	trpGD	A
	trpC	M
	phrB	T
	cyaA	M
	tonB	M
	uvrD	M
	mioC	A
	insG	M
	frsA	T
	fliC	A	A
	kdsB	S
	ilvA	A
	rbsA	M
	pyrC	T	T
	pnp	M	L
	mutM	P
	srlB	T
	ilvC	A	A
	btuE	M
	btuD	S
	dnaX	S
	hemC	M
	hisC	S
	hisI	M
	proA	M
	prfB	M
	tyrA	A
	truA	S
	deoA	M
	fhuC	M
	araB	A
	pheS	S
	recB	S
	lysC	S
	ptsI	M	M
	hsdM	M
	avtA	T
	xylB	M
	galT	T
	leuA	S	S
	nagE	M
	glpG	M
	gltD	S	S
	yidB	G
	ubiB	M
	alr	M
	argB	M
	aroA	M
	aroL	T
	atpC	A
	pncC	M
	cysC	A
	cysZ	V
	def	S
	dapA	M	M
	hscB	M
	efp	A	A
	tsf	A	A
	der	M
	engB	T
	fabZ	T
	gcvH	S
	glgA	E
	glsA2	D
	mraY	M*
	greA	M
	gshA	R
	hemA	T
	hslO	Q
	hscA	A
	minE	A
	moaC	S
	kefF	M
	nanE	S
	rppH	M
	orn	S
	pyrB	A	A
	pdxJ	A
	gpmB	M
	ppa	S	S
	proB	S
	hslV	T
	pepE	M
	purA	G	G
	pyrD	M
	pyrG	T	T
	recR	M
	prfC	T
	ribB	M
	rplJ	A
	rplI	M	M
	rpsL	A
	rpsH	S
	rpsI	A
	rnc	M
	rpoA	M	M
	ruvC	A
	sfsA	M
	sucC	M	M
	tig	M	M
	tpx	S	S
	talA	M
	trmD	M
	trpR	A
	tusA	T
	rapZ	V
	ycfP	M
	yacL	M
	yajQ	P
	uxaC	M
	yqgF	S
	yaaA	M
	serS	M
	ycgN	S
	yciU	M
	asnS	S	S
	thrS	P
	lysS	S
	epmA	S
	xerC	M
	hdfR	M
	metJ	A
	rbn	M
	rpoB	M
	nanR	M
	slyA	M
	yqgE	M
	yfbU	M
	yciA	S
	ybgC	M
	yqiA	S
	rimI	M
	fbaB	T
	ftnB	A
	ftsZ	M	M
	fur	M
	galM	M
	glnA	S	S
	dapD	M
	cueR	M
	modE	M
	mug	M
	rng	T
	pheA	T
	phoU	M
	deaD	A
	idnO	M
	arcA	M	M
	adhE	A
	livG	S
	ybbA	P
	ybhF	N
	ybiT	S
	ydiO	M
	ettA	A	A
	znuC	T
	ptsH	M	M
	codB	S
	yagU	M
	uspE	A
	iscA	S
	sdaC	M
	tdcC	S
	araG	M
	dppD	A
	mglA	V
	pstB	S
	sapF	M
	fdoH	A
	hybE	T
	ybcJ	A
	ybhP	P
	ybjN	T
	rarA	S
	tusE	M
	yciI	M
	purB	M
	aroG	M	M
	atpB	A
	atpH	S
	atpA	M	M
	hflK	A
	accA	S	S
	eutM	M
	clpA	M
	corA	M
	cyoC	A
	dgkA	A
	deoD	A
	folA	M
	exbB	G
	tolQ	M*
	folX	A
	sdhD	M
	grxC	A
	gloB	M
	glgP	N
	gnsA	M
	gstB	M
	prmC	M
	erpA	S
	glmU	M
	hyaB	S
	hinT	A
	stpA	S
	rob	M
	asnC	M
	exuR	M
	rspR	T
	yegW	M
	ytfH	S
	ydhB	M
	mprA	M
	rpiR	S
	uidR	M
	ymjA	M
	ydhR	A
	ydjA	M
	yeaG	M	M
	dcuR	M
	yebS	A
	lptG	M*
	kbp	G	G
	ygfZ	A	A
	edd	M
	ilvN	M
	ilvM	M
	suhB	M
	yecD	M
	maoP	A	A
	yigI	S
	yiiD	S
	ppnN	M
	zapA	S
	ygiN	M	M
	yhcB	I
	rplN	M
	artM	M
	cobU	M
	cysW	A
	uvrY	M	M
	dcm	M
	dppB	M*
	elaB	S
	feoA	M
	gyrB	S
	hdhA	M
	hisM	M*
	cpdA	M
	mdaB	S
	metF	F
	moaB	S
	nagA	M
	nagC	M
	narL	S
	zapB	S
	yjcH	M
	yjdI	M
	nsrR	M
	tabA	M
	nhaB	M
	nuoB	M	M
	nuoE	M
	nuoK	L
	sucB	S	S
	pdxH	S
	pspC	A
	yciO	S
	yecS	M*
	ribC	M
	hpf	M
	rsd	M
	sspB	M
	sohB	M*
	spoT	M	M
	rho	M	M
	rplU	M
	rpsA	T	M
	secB	S
	secF	A
	uhpA	M
	rpoE	S
	sodB	S	S
	ffh	M
	csdE	T
	tldD	S
	sapC	P
	tyrS	A
	ubiA	M
	xanP	S
	ppnP	M
	relE	A
	eptC	M*
	insC6	M
	insL2	M
	crfC	M
	rcsB	M
	leuO	P
	hisA	M
	rnhB	M
	argC	A
	entF	S
	nadA	S
	fumE	A
	argS	M
	aroC	A
	moeA	S
	moeB	A
	ung	N
	bioA	M
	bioH	M
	ampD	M
	katG	S
	selB	M
	mcrB	M
	ligA	M
	recQ	A
	glgX	T
	pepD	S
	aroE	M
	aroP	M
	sdaA	M
	cysA	S
	cysU	M
	cysM	S
	gutQ	S
	glmS	I
	chbR	M
	mutY	M
	priA	P
	murC	M
	pncB	T
	minC	S
	argD	A	A
	nadE	T	M
	fhlA	S
	parE	T
	fadA	M
	pepQ	M
	speA	S
	yciC	S
	srmB	T
	malZ	M
	kdpD	M
	kdpE	T
	asnB	S
	add	M
	mukE	S
	trmA	M
	tdk	F
	mutL	P
	fecR	M
	garL	M
	ppsA	S
	serC	A	A
	dinD	M
	yfeA	M*
	cysN	M
	ppiB	M	M
	puuC	M
	cadC	M
	mutS	S
	yffB	V
	mrr	T
	yjiA	M
	acpS	A
	hmp	M	M
	ascG	T
	crl	M
	mnmE	S
	codA	S
	gabP	G
	yhdE	T
	ribD	M
	gppA	A
	aldA	S	S
	metE	T	T
	msyB	T
	rhlE	S
	folK	T
	ubiC	S
	acuI	M
	rfaS	F
	rfaI	M
	rfaJ	M
	gcvT	A	A
	nadR	S
	prlC	T
	emrA	S
	roxA	M
	rodZ	M
	wecE	M
	wecG	M
	cyaY	M
	yigL	M
	yigZ	M
	pabC	M
	trmO	S
	fpr	A
	nrdD	M
	ycgB	A
	lhr	A
	thiE	M
	moaA	A
	rnb	M
	dkgB	A
	ygiF	A
	modF	S
	yedE	M
	kch	S
	aas	M
	potG	M
	acrB	A
	adeP	S
	ravA	A	M
	yieP	P
	prpC	S
	panC	M
	otsB	T	M
	narP	P
	yfiC	S
	hemN	S
	yihM	M
	rhaA	T
	mobA	T
	yijO	M
	yjaG	M
	rluF	M
	yeiG	M
	gcvP	T
	lldD	M
	yehS	M
	yehX	M
	nuoC	T
	nuoG	A	A
	yejF	T
	yejK	S
	ahpF	M
	cobT	G
	zapD	M
	yadG	T
	rlmN	S
	nudK	T
	hybB	S
	dctR	M
	dppF	T
	csiR	T
	yecE	M	M
	dhaM	V
	menE	M
	rbbA	T
	yhjE	M
	aldB	M
	kduD	M
	yecC	M
	puuB	T
	cysJ	T
	menF	M
	nfsB	M	M
	ygdG	A
	torR	P
	idnK	A
	epmB	A
	queG	S
	yjfP	M
	ulaD	S
	qorB	M
	yjgM	M
	yjgR	S
	iadA	M
	rsmC	S
	yjjJ	S
	torS	M
	pdxK	S
	rlmG	S
	ygjP	S
	yqjG	G
	agaV	P
	agaB	T
	kdsD	S
	nanK	T
	yraQ	T
	yraR	S
	yheT	A
	xapA	F
	luxS	P	M
	tsaC	M
	yhdZ	S
	yrdB	M
	yedJ	M
	rtcB	M
	aaaT	M*
	gntK	S
	uspC	S
	mlc	V
	yecM	A
	ygfF	A
	yggU	N
	fsr	A
	ldcC	M
	rstA	M
	ydbK	M
	ygaP	A
	wecF	T
	rapA	P
	mukF	S
	rplC	M	M
	ispU	M
	gmk	A
	speB	S
	ribE	M
	fldA	A
	ispG	M
	ispH	M
	yeiH	T
	rlmB	S
	gadE	M
	gmhA	M
	mlaF	M
	yheS	M
	ydcY	S
	cnu	M
	ydiZ	A
	yfcL	M
	mlaE	M
	zapE	M
	yhcO	M
	feoC	A
	yggS	M
	yqfB	M
	higA	I
	yhbP	M
	rfaD	M	M
	grcA	M
	tadA	S
	grxA	M
	nfi	M
	rplY	M	M
	baeR	T
	tatC	S
	apt	T
	manX	T	T
	fruB	M
	ptsN	T
	dmsD	T
	nrdB	A
	ybiX	M
	ybiU	A
	macB	M
	ycaO	T
	rlmL	M
	yccS	M*
	rutG	A
	rutF	M
	rutE	M
	ghrA	M
	nagZ	M
	lolE	A
	nagK	M
	ycgX	M
	bluR	A
	ycgM	M
	ycgR	S
	oppD	S
	puuP	A
	ydaW	M
	ydcJ	A
	tam	S
	yneG	M
	yniB	M
	astE	M
	astD	T
	ynjA	M
	yeaC	M
	dmlR	M
	yeaX	S
	yebT	S
	rsmF	A
	cmoB	M
	dcyD	P
	shiA	M
	yegP	A
	yegS	A
	rhmA	M
	sixA	M
	fadI	G
	eutL	P
	tmcA	A
	yfgM	M
	yphB	T
	mhpC	S
	fetA	M
	ygaV	T
	yneJ	M
	abgA	M
	sufS	M
	ddpC	M
	yfcG	M
	ydjN	S
	ycjW	P
	ddpF	S
	ydiU	T
	hyfI	P
	sufD	A
	gnsB	M
	yajO	M
	yniA	M
	arnC	M
	yfcH	M
	ydcT	T
	ybdL	T
	fsaA	M
	puuA	M
	xdhB	M
	yqeB	M
	idi	M
	gpr	V
	yqhD	M
	queF	S
	csdA	M
	tcdA	S
	cbl	M
	yafJ	S
	yfiP	T
	mmuP	M
	mmuM	S
	truD	M
	accC		M
	adk		M
	asd		M
	bcp		M
	fabI		M
	frr		M
	glyA		M
	guaB		M
	guaC		M
	hemX		M
	htpG		M
	hupA		M
	hupB		M
	icd		M
	ilvL		M
	kdsA		M
	mdh		M
	groS		M
	mreB		M
	nuoI		M
	nusA		M
	panB		M
	pckA		M
	proS		M
	purF		M
	purH		M
	pykF		M
	pyrI		M
	rplA		M
	rplD		M
	rpsF		M
	rpsJ		M
	rpsP		M
	sdhA		M
	sdhB		M
	thrC		M
	tnaA		M
	tpiA		M
	trpA		M
	upp		M
	valS		M
	uspG		M
	ychF		M
	ydfG		M
	yjbJ		M
	aceE		S
	aceF		A
	ahpC		S
	argG		T
	argI		S
	atpD		A
	crr		G
	cspC		A
	cysK		S
	dnaK		G
	dps		S
	eno		S
	fabD		T
	fbaA		S
	fklB		T
	folE		P
	fumA		S
	fusA		A
	galU		A
	gapA		T
	glnS		S
	glyS		S
	gpmA		A
	hisD		S
	hns		S
	leuB		S
	leuC		A
	minD		A
	groL		A
	osmC		T
	pgk		S
	purM		T
	rplF		S
	rplL		S
	rpsB		A
	serA		A
	sseA		S
	sspA		A
	sucD		S
	talB		T
	trpB		T
	uspA		A
	raiA		T
	yggX		S
	lptB		A
	ridA		S
	agp		Q
	araF		E
	argT		A
	artI		A
	artJ		A
	btuB		Q
	cpdB		A
	cysP		T
	dppA		K
	dsbA		A
	dsbC		D
	eco		A
	fkpA		A
	tcyJ		D
	glnH		A
	hdeA		A
	hdeB		A
	hisJ		A
	skp		A
	lptD		A
	livJ		E
	livK		D
	lolA		D
	malE		K
	opgG		F
	mglB		A
	ompA		A
	ompC		A
	ompF		A
	oppA		A
	osmY		E
	potD		D
	potF		A
	pstS		E
	rbsB		K
	sbp		K
	ftsP		A
	surA		A
	tolC		E
	ushA		Y
	xylF		K
	cueO		A
	bamA		A
	ldtB		V
	yceI		A
	opgD		A
	znuA		A
	yphF		A
	lptA		V
	yhjJ		D
	ytfJ		H
	ytfQ		A
	aphA		S
	carA		L
	prs		V
	acnB		V
	bipA		V
	atpF		-
	slp		-
	tufA		-
	tufB		-
	yajG		-
	aroK		A
	cysI		S
	lpd		S
	uspF		M
	yeaD		M
	frlC		M
	ghrB		M
	tatD		A
	gadA		L
	rplM		R
	flu		A
	eptB		R
	phoP		M
	ybdR		M
	fadD		M
	loiP		M
	ftsA		M

## Sheet: TableS3_Old
Column Name	Description
Protein ID	Uniprot Protein IDs
Gene names
Average_hl_P6	Average half-life across replicates for in P-lim bacteria doubling at 6 h
Degrading_P6	Indicator if the protein is activey degrading in P-lim 6 hour doubling condition (Fig. 2B)
Average_hl_C6	Average half-life across replicates for in C-lim bacteria doubling at 6 h
Degrading_C6	Indicator if the protein is activey degrading in C-lim 6 hour doubling condition (Fig. 2B)
Average_hl_N6	Average half-life across replicates for in N-lim bacteria doubling at 6 h
Degrading_N6	Indicator if the protein is activey degrading in N-lim 6 hour doubling condition (Fig. 2B)
Average_hl	Average half-life across 6 conditions (P-lim, N-lim, C-lim; 6 hour doubling times, x2 replicates)
Protein ID	Gene names	average_hl_P	Degrading_P6	average_hl_C	Degrading_C6	average_hl_N	Degrading_N6	average_average_hl
sp|O32583|THIS_ECOLI	thiS	3.23934	yes			1.30381	yes	2.27158
sp|P00370|DHE4_ECOLI	gdhA	5.3544		4.65882	yes	1.87902	yes	3.96408
sp|P00579|RPOD_ECOLI	rpoD	3.63695	yes	4.90326		4.14747	yes	4.22923
sp|P03007|DPO3E_ECOLI	dnaQ	1.21621	yes	2.13189		1.05792	yes	1.46867
sp|P03813|YGEA_ECOLI	ygeA	4.25081		4.42525	yes	3.96118	yes	4.21241
sp|P04391|OTC1_ECOLI	argI	5.11365		4.7105	yes	2.52098	yes	4.11504
sp|P04968|ILVA_ECOLI	ilvA	5.13737		4.59724	yes	2.79569	yes	4.17677
sp|P05050|ALKB_ECOLI	alkB	3.76091	yes			2.86517	yes	3.31304
sp|P05852|TSAD_ECOLI	tsaD	4.07417	yes	4.72105		3.33063	yes	4.04195
sp|P06709|BIRA_ECOLI	birA	3.63214	yes	4.74123		3.54092	yes	3.97143
sp|P06720|AGAL_ECOLI	melA	4.91598		4.24668	yes	1.97152	yes	3.71139
sp|P07023|TYRA_ECOLI	tyrA	5.02909		4.55843	yes	2.9663	yes	4.18461
sp|P08997|MASY_ECOLI	aceB	2.72805	yes	3.16929	yes	2.49782		2.79839
sp|P09053|AVTA_ECOLI	avtA	4.99415		4.25885	yes	2.46126	yes	3.90475
sp|P09126|HEM4_ECOLI	hemD	5.07655		4.4495	yes	3.82919	yes	4.45174
sp|P09546|PUTA_ECOLI	putA	2.46059	yes	3.50214		2.63576	yes	2.86616
sp|P09832|GLTD_ECOLI	gltD	4.53715		4.60212	yes	4.89824	yes	4.67917
sp|P0A6C5|ARGA_ECOLI	argA	4.55851		3.28909	yes	2.59468	yes	3.48076
sp|P0A6E1|AROL_ECOLI	aroL	3.89989	yes	5.25258		2.58548	yes	3.91265
sp|P0A6K6|DEOB_ECOLI	deoB	3.9126	yes	4.67831		4.00437	yes	4.19843
sp|P0A6N4|EFP_ECOLI	efp	4.31766	yes	4.77485		4.24292	yes	4.44514
sp|P0A6W5|GREA_ECOLI	greA	3.74746		4.48082	yes	3.2663	yes	3.83153
sp|P0A6Y1|IHFB_ECOLI	ihfB	2.62218	yes	4.30376		4.71256	yes	3.8795
sp|P0A6Z1|HSCA_ECOLI	hscA	4.04524	yes	4.47616		2.85658	yes	3.79266
sp|P0A734|MINE_ECOLI	minE	4.14426		4.59429	yes	3.62604	yes	4.12153
sp|P0A746|MSRB_ECOLI	msrB	2.78895	yes	4.02092		3.21627	yes	3.34204
sp|P0A7A2|GPMB_ECOLI	gpmB	4.87561		4.54846	yes	2.71497	yes	4.04635
sp|P0A7H6|RECR_ECOLI	recR	4.79488		4.08827	yes	4.67418	yes	4.51911
sp|P0A7R1|RL9_ECOLI	rplI	4.0146	yes	5.30293		4.79633	yes	4.70462
sp|P0A8A0|YEBC_ECOLI	yebC	3.68627		4.01287	yes	3.15192	yes	3.61702
sp|P0A8B5|YBAB_ECOLI	ybaB	4.23572		4.44128	yes	3.01696	yes	3.89799
sp|P0A8D3|YAII_ECOLI	yaiI	5.28028		4.3261	yes	3.55466	yes	4.38701
sp|P0A8E1|YCFP_ECOLI	ycfP	5.06849		4.6533	yes	3.92032	yes	4.54737
sp|P0A8I8|RLMH_ECOLI	rlmH	4.57143	yes	4.95848		4.87038	yes	4.8001
sp|P0A8J2|DNAT_ECOLI	dnaT	2.6837	yes	3.48559	yes			3.08464
sp|P0A9F1|MNTR_ECOLI	mntR	3.95783	yes	5.02883		4.66119	yes	4.54929
sp|P0A9J0|RNG_ECOLI	rng	5.69194		4.36381	yes	2.59923	yes	4.21833
sp|P0A9K3|PHOL_ECOLI	ybeZ	4.37049	yes	4.80939		3.15222	yes	4.1107
sp|P0A9K9|SLYD_ECOLI	slyD	4.54469		4.63118	yes	3.46677	yes	4.21421
sp|P0A9P6|DEAD_ECOLI	deaD	0.635349	yes	1.33519	yes	2.25717		1.40924
sp|P0A9Q7|ADHE_ECOLI	adhE	4.3018	yes	5.16686		4.28406	yes	4.58424
sp|P0A9U6|PUUR_ECOLI	puuR	4.42575		4.03411	yes	2.69971	yes	3.71986
sp|P0A9W6|IBAG_ECOLI	ibaG	4.7863		4.49825	yes	4.09167	yes	4.45874
sp|P0A9X9|CSPA_ECOLI	cspA	1.04834	yes	1.28229	yes	3.19753		1.84272
sp|P0AA25|THIO_ECOLI	trxA	4.59175	yes	5.22082		4.16971	yes	4.66076
sp|P0AA43|RSUA_ECOLI	rsuA	3.99924	yes	4.74267		3.57407	yes	4.10532
sp|P0AAS7|YBCJ_ECOLI	ybcJ	1.96832	yes	4.00345		2.70615	yes	2.89264
sp|P0AAZ7|YCAR_ECOLI	ycaR	3.69405	yes	4.73234		3.04789	yes	3.82476
sp|P0AB14|YCCJ_ECOLI	yccJ	3.0211	yes	4.14525		2.38515	yes	3.18383
sp|P0AB46|YMGD_ECOLI	ymgD	4.4048		4.69207	yes	4.92736	yes	4.67474
sp|P0ABF1|PCNB_ECOLI	pcnB	3.9192		4.36729	yes	3.83566	yes	4.04072
sp|P0ABR5|HCAE_ECOLI	hcaE	1.6608	yes	2.08579	yes			1.87329
sp|P0AC28|5FCL_ECOLI	ygfA	3.8486	yes	4.80594		2.58592	yes	3.74682
sp|P0AC33|FUMA_ECOLI	fumA	5.02333		4.38678	yes	2.51222	yes	3.97411
sp|P0AC38|ASPA_ECOLI	aspA	4.79301		4.28395	yes	3.10369	yes	4.06022
sp|P0AC51|ZUR_ECOLI	zur	3.86403	yes	3.78678	yes	5.15041		4.26707
sp|P0ACJ5|DECR_ECOLI	decR	4.44905	yes	5.09294		4.34443	yes	4.62881
sp|P0ACM5|YEGW_ECOLI	yegW	4.28249	yes	4.84336		4.04471	yes	4.39019
sp|P0ACY3|YEAG_ECOLI	yeaG	4.70317		3.41436	yes	2.47907	yes	3.5322
sp|P0AD33|YFCZ_ECOLI	yfcZ	5.25283		4.13994	yes	2.08682	yes	3.82653
sp|P0ADK6|YIBA_ECOLI	yibA	2.64684	yes	3.89761		2.16541	yes	2.90328
sp|P0ADM8|YIEE_ECOLI	yieE	3.22124	yes	3.36398		2.11767	yes	2.90097
sp|P0ADN2|YIFE_ECOLI	maoP	3.14358	yes	4.54763		3.08564	yes	3.59229
sp|P0ADT2|YGIB_ECOLI	ygiB	3.45031	yes	3.71488	yes	4.0794		3.7482
sp|P0AE52|BCP_ECOLI	bcp	4.38466	yes	5.36135		4.0824	yes	4.60947
sp|P0AEF0|DNAC_ECOLI	dnaC	3.4903	yes	4.66997		2.18074	yes	3.447
sp|P0AEF4|DPIA_ECOLI	dpiA	3.32748	yes	5.33001		2.99495	yes	3.88415
sp|P0AEH3|ELAA_ECOLI	elaA	4.53827		4.29565	yes	2.68141	yes	3.83844
sp|P0AEI4|RIMO_ECOLI	rimO	4.37406	yes	4.38814		3.46711	yes	4.07644
sp|P0AEN4|FTSL_ECOLI	ftsL	4.04363	yes	3.84625	yes	4.30435		4.06474
sp|P0AEP9|GLCD_ECOLI	glcD	2.37863	yes	3.6204	yes			2.99952
sp|P0AEY3|MAZG_ECOLI	mazG	3.60509	yes	5.06308		2.62411	yes	3.76409
sp|P0AF50|YJBR_ECOLI	yjbR	4.60126		4.69166	yes	3.7515	yes	4.34814
sp|P0AF90|RRAB_ECOLI	rraB	2.607	yes	5.50591		4.14325	yes	4.08539
sp|P0AFB8|NTRC_ECOLI	glnG	4.22274	yes	4.84683		4.71727	yes	4.59561
sp|P0AFC0|NUDB_ECOLI	nudB	2.74911	yes	8		2.21542	yes	4.32151
sp|P0AFI0|OXC_ECOLI	oxc	4.4325	yes	3.11405	yes			3.77328
sp|P0AFI5|PBP7_ECOLI	pbpG	3.77542		1.64729	yes	2.93487	yes	2.78586
sp|P0AFL6|PPX_ECOLI	ppx	3.96469		4.68986	yes	3.83377	yes	4.16277
sp|P0AFQ7|YCFH_ECOLI	ycfH	4.38987	yes	4.72561		3.62799	yes	4.24783
sp|P0AFV4|MEPS_ECOLI	mepS	3.39084	yes	3.37639	yes	2.18634		2.98452
sp|P0AFW8|ROF_ECOLI	rof	3.16923		1.91019	yes	2.04871	yes	2.37604
sp|P0AFX0|HPF_ECOLI	hpf	4.2128	yes	4.75446		3.39406	yes	4.12044
sp|P0AG59|RS14_ECOLI	rpsN	3.87965	yes	6.89064		4.41749	yes	5.0626
sp|P0AG96|SECE_ECOLI	secE	4.43465	yes	5.11037		4.48031	yes	4.67511
sp|P0AG99|SECG_ECOLI	secG	3.41263	yes	4.91451		3.80576	yes	4.0443
sp|P0AGD7|SRP54_ECOLI	ffh	4.59818	yes	4.89805		4.2839	yes	4.59338
sp|P0AGG4|THIO2_ECOLI	trxC	2.23615	yes	3.0863		2.26347	yes	2.52864
sp|P0C037|PPNP_ECOLI	ppnP	4.24916	yes	5.02049		3.7839	yes	4.35118
sp|P0DMC7|RCSB_ECOLI	rcsB	3.42073		4.3511	yes	3.01241	yes	3.59475
sp|P10423|IAP_ECOLI	iap	4.00378	yes	2.46071	yes	5.36683		3.94378
sp|P13016|AMPD_ECOLI	ampD	4.45532	yes	4.11172	yes	2.87828		3.8151
sp|P14081|SELB_ECOLI	selB	4.25362	yes	5.56421		4.96843	yes	4.92875
sp|P14375|ZRAR_ECOLI	zraR	3.93397	yes	3.94442		2.88629	yes	3.58823
sp|P15286|FLK_ECOLI	flk	3.70506	yes	4.56534		3.65316	yes	3.97452
sp|P15373|PRLF_ECOLI	prlF	2.76981	yes	3.516		3.11404	yes	3.13328
sp|P16095|SDHL_ECOLI	sdaA	3.4042		2.26719	yes	2.08107	yes	2.58415
sp|P16676|CYSA_ECOLI	cysA	2.64723	yes	3.58306		2.0804	yes	2.77023
sp|P19323|FHLA_ECOLI	fhlA	2.84256	yes	5.33443		3.48194	yes	3.88631
sp|P20083|PARE_ECOLI	parE	3.95783	yes	4.77867		3.78872	yes	4.17507
sp|P20099|BISC_ECOLI	bisC	3.54833	yes	4.56614		3.55796	yes	3.89081
sp|P21507|SRMB_ECOLI	srmB	4.17916	yes	5.46847		4.19845	yes	4.61536
sp|P21517|MALZ_ECOLI	malZ	5.00116		3.85819	yes	2.17872	yes	3.67936
sp|P21693|DBPA_ECOLI	dbpA	2.59219	yes	3.78392	yes			3.18805
sp|P21829|YBHA_ECOLI	ybhA	3.00335	yes	3.48496		1.05379	yes	2.51404
sp|P21893|RECJ_ECOLI	recJ	2.32528	yes	3.66401		2.24932	yes	2.7462
sp|P23898|NLPC_ECOLI	nlpC	2.27627	yes	1.4039	yes			1.84009
sp|P24188|YCEA_ECOLI	yceA	0.401851	yes	0.307799	yes			0.354825
sp|P24242|ASCG_ECOLI	ascG	2.66407	yes	4.90774		3.58554	yes	3.71912
sp|P25534|UBIH_ECOLI	ubiH	2.8201	yes	4.421	yes	4.23959		3.82689
sp|P25535|UBII_ECOLI	ubiI	3.16245	yes	5.51995		4.09684	yes	4.25975
sp|P26365|AMIB_ECOLI	amiB	3.3981		2.63012	yes	2.54323	yes	2.85715
sp|P26602|UBIC_ECOLI	ubiC	4.77328		4.26924	yes	3.14789	yes	4.06347
sp|P27249|GLND_ECOLI	glnD	4.83223		4.68432	yes	4.39226	yes	4.63627
sp|P27296|DING_ECOLI	dinG	4.57269	yes	3.92918		4.18278	yes	4.22821
sp|P27862|YIGZ_ECOLI	yigZ	4.78274		4.62033	yes	3.48467	yes	4.29591
sp|P30128|GREB_ECOLI	greB	4.65451		4.63447	yes	3.47747	yes	4.25549
sp|P30137|THIE_ECOLI	thiE	2.01242	yes	4.75729		3.00815	yes	3.25928
sp|P30138|THIF_ECOLI	thiF	4.261		4.03002	yes	3.24415	yes	3.84506
sp|P30745|MOAA_ECOLI	moaA	8		1.11502	yes	1.02544	yes	3.38015
sp|P31435|YICJ_ECOLI	yicJ	5.33579		4.2565	yes	2.82264	yes	4.13831
sp|P31678|OTSB_ECOLI	otsB	3.20351		4.29552	yes	2.50088	yes	3.3333
sp|P32160|YIIQ_ECOLI	yiiQ	3.75358	yes	5.25858		4.14202	yes	4.38473
sp|P32162|YIIS_ECOLI	yiiS	3.99781	yes	4.94813		2.25701	yes	3.73431
sp|P33919|RADD_ECOLI	radD	5.36756		4.38355	yes	3.38388	yes	4.37833
sp|P33937|NAPA_ECOLI	napA	3.57348	yes	4.5203		4.26833	yes	4.1207
sp|P35340|AHPF_ECOLI	ahpF	5.26385		4.68889	yes	2.56214	yes	4.17162
sp|P36771|LRHA_ECOLI	lrhA	3.42966	yes	4.70131	yes	3.27569		3.80222
sp|P37024|HRPB_ECOLI	hrpB	4.90502		4.64807	yes	3.97029	yes	4.50779
sp|P37348|YECE_ECOLI	yecE	5.33027		4.28279	yes	3.15584	yes	4.2563
sp|P37590|PMRD_ECOLI	pmrD	4.38819	yes	4.31828	yes			4.35324
sp|P37617|ZNTA_ECOLI	zntA	4.19912	yes	4.54837		3.87379	yes	4.20709
sp|P37629|YHIL_ECOLI	yhiL	5.32471		4.34387	yes	2.26846	yes	3.97901
sp|P37659|BCSG_ECOLI	bcsG	3.91074	yes	4.28148		4.04888	yes	4.08036
sp|P37769|KDUD_ECOLI	kduD	5.02809		4.14771	yes	2.38522	yes	3.85367
sp|P38105|RSPB_ECOLI	rspB	4.74821		3.45466	yes	2.36678	yes	3.52322
sp|P38134|ETK_ECOLI	etk	1.52682	yes	3.30399	yes			2.41541
sp|P42604|UXAA_ECOLI	uxaA	3.93756		3.89585	yes	2.62968	yes	3.4877
sp|P43337|NUDL_ECOLI	nudL	4.4521	yes	5.03348		4.00349	yes	4.49636
sp|P45465|YRAN_ECOLI	yraN	1.8827	yes	2.96751	yes			2.4251
sp|P45578|LUXS_ECOLI	luxS	4.71823		4.0494	yes	3.60602	yes	4.12455
sp|P46118|HEXR_ECOLI	hexR	2.0003	yes	4.51789		3.77007	yes	3.42942
sp|P46139|YFIN_ECOLI	yfiN	1.68891	yes			0.877251	yes	1.28308
sp|P46144|YEDJ_ECOLI	yedJ	2.83455	yes			2.28996	yes	2.56226
sp|P56262|DLHH_ECOLI	ysgA	4.05862	yes	4.52182		3.85224	yes	4.14423
sp|P63204|GADE_ECOLI	gadE	2.34131	yes			2.29225	yes	2.31678
sp|P63389|YHES_ECOLI	yheS	3.58061	yes	4.29717		2.94534	yes	3.60771
sp|P64426|YDDW_ECOLI	yddW	2.29082	yes			1.88973	yes	2.09027
sp|P64540|YFCL_ECOLI	yfcL	2.75246		3.38709	yes	2.71379	yes	2.95111
sp|P64554|QUEE_ECOLI	queE	4.61101		4.33064	yes	3.69763	yes	4.21309
sp|P64624|YHEO_ECOLI	yheO	3.93533	yes	4.69493		3.3611	yes	3.99712
sp|P65556|YFCD_ECOLI	yfcD	3.39496	yes	4.52634		2.84499	yes	3.58876
sp|P66948|BEPA_ECOLI	bepA	3.45708	yes	5.08317		4.72956	yes	4.42327
sp|P68679|RS21_ECOLI	rpsU	2.93682	yes	4.63543		3.55207	yes	3.7081
sp|P69795|PTQB_ECOLI	chbB	4.04158	yes	3.64012		2.81614	yes	3.49928
sp|P69820|ULAC_ECOLI	ulaC	4.94026		3.97086	yes	3.02504	yes	3.97872
sp|P69913|CSRA_ECOLI	csrA	4.56375	yes	6.2885		4.73617	yes	5.19614
sp|P75746|YBGL_ECOLI	ybgL	4.54908	yes	6.2641		3.91099	yes	4.90806
sp|P75764|YBHJ_ECOLI	ybhJ	2.37349	yes	1.86795	yes			2.12072
sp|P75791|YBIU_ECOLI	ybiU	4.56312	yes	4.34273		2.52611	yes	3.81065
sp|P75966|RLUE_ECOLI	rluE	3.91	yes	5.07092		3.73244	yes	4.23779
sp|P76097|YDCJ_ECOLI	ydcJ	3.14992		3.50202	yes	3.41281	yes	3.35492
sp|P76141|LSRR_ECOLI	lsrR	5.08235		4.55146	yes	4.63515	yes	4.75632
sp|P76190|MEPH_ECOLI	mepH	3.6905	yes	5.43461		2.63421	yes	3.91978
sp|P76394|YEGJ_ECOLI	yegJ	3.46865	yes	5.14564		4.64553	yes	4.41994
sp|P76483|YFBM_ECOLI	yfbM	3.44113	yes	4.04349	yes			3.74231
sp|P76555|EUTQ_ECOLI	eutQ	2.44241	yes	4.1811		1.84387	yes	2.82246
sp|P76561|YPFH_ECOLI	ypfH	4.45911	yes	6.02666		2.93281	yes	4.47286
sp|P76569|YFGD_ECOLI	yfgD	3.86503	yes	5.12158		2.57652	yes	3.85438
sp|P76586|YPHH_ECOLI	yphH	3.12465	yes	1.97063	yes	5.48159		3.52562
sp|P77150|PDXY_ECOLI	pdxY	4.48686	yes	4.99806		1.83208	yes	3.77233
sp|P77182|MNMC_ECOLI	mnmC	4.57115	yes	5.48436		4.40543	yes	4.82031
sp|P77260|YDFI_ECOLI	ydfI	3.6146		4.22156	yes	3.63188	yes	3.82268
sp|P77316|YBDR_ECOLI	ybdR	4.39884	yes	0.447076	yes	4.7469		3.19761
sp|P77360|YPHC_ECOLI	yphC	4.27316		2.74431	yes	2.17342	yes	3.06363
sp|P77475|YQAB_ECOLI	yqaB	2.45551	yes	4.32615	yes			3.39083
sp|P77581|ASTC_ECOLI	astC	5.08744		4.44203	yes	2.67246	yes	4.06731
sp|P77634|YBCM_ECOLI	ybcM	3.65074		3.83029	yes	4.11521	yes	3.86541
sp|P77649|YDIU_ECOLI	ydiU	4.72091		4.56956	yes	2.97147	yes	4.08731
sp|P77667|SUFA_ECOLI	sufA	2.6877	yes	3.98609		1.85637	yes	2.84339
sp|P77689|SUFD_ECOLI	sufD	3.19872	yes	3.90704		2.36723	yes	3.15766
sp|P77735|YAJO_ECOLI	yajO	4.27975	yes	5.03806		4.20527	yes	4.50769
sp|P77754|SPY_ECOLI	spy	3.85977	yes	4.54392	yes			4.20184
sp|P77806|YBDL_ECOLI	ybdL	5.33245		3.89677	yes	1.95047	yes	3.72656
sp|Q46896|CAS1_ECOLI	ygbT	2.22748	yes	3.61828		1.32292	yes	2.38956
sp|A5A614|YCIZ_ECOLI	yciZ	3.57881	yes	3.76689	yes			3.67285
sp|P02942|MCP1_ECOLI	tsr	4.48325	yes	4.52853	yes			4.50589
sp|P07021|YFIB_ECOLI	yfiB	1.90488	yes			1.84257	yes	1.87372
sp|P08368|CREB_ECOLI	creB	4.03984	yes	4.86148		3.99197	yes	4.29776
sp|P0A6J1|CYSC_ECOLI	cysC	2.06792	yes	4.79546		2.40582	yes	3.08974
sp|P0A7Y8|RNPA_ECOLI	rnpA	3.70484	yes	4.8169		3.62541	yes	4.04905
sp|P0A8H6|YIHI_ECOLI	yihI	2.97644	yes	4.36299		3.59414	yes	3.64452
sp|P0A8I5|TRMB_ECOLI	trmB	3.77449	yes	4.88154		4.5823	yes	4.41278
sp|P0A944|RIMI_ECOLI	rimI	4.52792	yes			3.84534	yes	4.18663
sp|P0A9G4|CUER_ECOLI	cueR	0.944676	yes	1.94703	yes			1.44585
sp|P0AAN5|YAIA_ECOLI	yaiA	5.29653		3.08351	yes	4.10163	yes	4.16056
sp|P0AAU2|YBFA_ECOLI	ybfA	0.733386	yes			2.32948	yes	1.53143
sp|P0AB03|YCBJ_ECOLI	ycbJ	3.80397	yes	3.91498	yes			3.85947
sp|P0AB35|YCFJ_ECOLI	ycfJ	0.415645	yes			0.945151	yes	0.680398
sp|P0ABU7|EXBB_ECOLI	exbB	1.37523	yes	1.98625	yes			1.68074
sp|P0ACR7|YFER_ECOLI	yfeR	3.87959	yes	6.83395		4.84906	yes	5.18754
sp|P0AD03|YEBS_ECOLI	yebS	3.99181	yes			4.42643	yes	4.20912
sp|P0ADE2|YTFK_ECOLI	ytfK	0.104069	yes	0.174104	yes			0.139086
sp|P0ADN0|VIAA_ECOLI	viaA	3.60969	yes	5.31213		4.64856	yes	4.52346
sp|P0AE63|CHAB_ECOLI	chaB	4.40667	yes	5.53311		3.29873	yes	4.41284
sp|P0AE67|CHEY_ECOLI	cheY	3.91039	yes	4.07818	yes	3.81569		3.93475
sp|P0AE72|MAZE_ECOLI	mazE	1.29972	yes	5.65561		1.93497	yes	2.96343
sp|P0AEB0|CYSW_ECOLI	cysW	4.26086	yes	4.96775		4.58832	yes	4.60564
sp|P0AF36|ZAPB_ECOLI	zapB	4.52686	yes	5.00674		2.87976	yes	4.13779
sp|P0AFZ1|SSEB_ECOLI	sseB	3.65056	yes	4.53386		2.81098	yes	3.66513
sp|P11663|FUME_ECOLI	fumE	2.29046	yes	8		2.38154	yes	4.224
sp|P15032|RECE_ECOLI	recE	2.43262	yes	4.19592	yes			3.31427
sp|P27245|MARR_ECOLI	marR	3.67698	yes	5.67771		4.39605	yes	4.58358
sp|P27294|INAA_ECOLI	inaA	0.144258	yes			0.926953	yes	0.535606
sp|P31447|YIDJ_ECOLI	yidJ	4.03592	yes	4.34531	yes			4.19062
sp|P31991|YDCD_ECOLI	ydcD	2.67149	yes	4.28589	yes			3.47869
sp|P32153|FRVX_ECOLI	frvX	4.05793	yes			3.71617	yes	3.88705
sp|P33358|MLRA_ECOLI	mlrA	1.98486	yes	3.86426		2.03977	yes	2.62963
sp|P36547|EUTR_ECOLI	eutR	1.29046	yes	1.41613	yes			1.3533
sp|P36672|PTTBC_ECOLI	treB	4.12908	yes	4.22513	yes			4.1771
sp|P37342|YJJI_ECOLI	yjjI	3.50654	yes	3.94041	yes			3.72347
sp|P38684|TORR_ECOLI	torR	4.28153	yes	5.12946		3.89174	yes	4.43425
sp|P40711|ARFB_ECOLI	arfB	4.90502		4.63206	yes	4.18616	yes	4.57441
sp|P46859|GNTK_ECOLI	gntK	4.10191	yes	8		3.91666	yes	5.33952
sp|P46888|USPC_ECOLI	uspC	5.20223		3.71035	yes	4.06842	yes	4.327
sp|P52007|YECM_ECOLI	yecM	3.83104	yes	3.62176		3.30247	yes	3.58509
sp|P52074|GLCF_ECOLI	glcF	2.1362	yes	2.41955	yes			2.27788
sp|P52107|CSGC_ECOLI	csgC	4.19327	yes			4.10432	yes	4.14879
sp|P52129|RNLA_ECOLI	rnlA	1.1749	yes			1.41115	yes	1.29302
sp|P64467|CNU_ECOLI	cnu	2.62678	yes			3.58851	yes	3.10765
sp|P64499|YEBO_ECOLI	yebO	2.17221	yes			1.78066	yes	1.97644
sp|P64616|YHCO_ECOLI	yhcO	4.25544	yes	5.19759		4.83059	yes	4.76121
sp|P64636|YRFG_ECOLI	yrfG	0.560147	yes	0.970662	yes			0.765404
sp|P68688|GLRX1_ECOLI	grxA	4.16045	yes	4.98644		3.38956	yes	4.17882
sp|P75687|RCLB_ECOLI	rclB	5.33404		3.54387	yes	3.93457	yes	4.27083
sp|P75811|RCDA_ECOLI	rcdA	4.05934	yes	4.60261	yes	5.10947		4.59047
sp|P76213|CHO_ECOLI	cho	1.27705	yes			1.6023	yes	1.43968
sp|P76250|DMLR_ECOLI	dmlR	0.534852	yes	2.23986	yes			1.38735
sp|P76498|YFCO_ECOLI	yfcO	4.43333	yes			4.80871	yes	4.62102
sp|P76616|YGAQ_ECOLI	ygaQ	4.44791	yes	4.92642		3.50524	yes	4.29319
sp|P77163|TFAR_ECOLI	tfaR	3.08452	yes	2.42		3.47809	yes	2.9942
sp|P77179|RSXE_ECOLI	rsxE	3.63729	yes	5.80037		3.32917	yes	4.25561
sp|P77357|ABGA_ECOLI	abgA	1.86961	yes	5.22235		2.90042	yes	3.33079
sp|P77425|ALLC_ECOLI	allC	3.5408	yes	3.86321	yes			3.70201
sp|P77433|YKGG_ECOLI	ykgG	2.12956	yes	3.74791	yes			2.93873
sp|P77493|YDJH_ECOLI	ydjH	3.96786	yes	5.07728		4.38867	yes	4.47794
sp|P77580|ACDH_ECOLI	mhpF	3.52686	yes	4.44766	yes	5.59448		4.523
sp|P77650|HCAD_ECOLI	hcaD	1.03501	yes	2.51043	yes			1.77272
sp|P77788|NUDG_ECOLI	nudG	4.59361	yes	4.6051		3.82176	yes	4.34016
sp|Q46855|YQHC_ECOLI	yqhC	2.73581	yes	3.87171		2.97794	yes	3.19515
sp|Q46891|OTNI_ECOLI	otnI	4.27663	yes	3.68232	yes			3.97948
sp|Q46901|CSE1_ECOLI	casA	2.97303	yes	3.26978	yes			3.12141
sp|Q46939|YQEF_ECOLI	yqeF	0.857738	yes	2.66461	yes			1.76118
sp|P05100|3MG1_ECOLI	tag			1.67915	yes	2.53301	yes	2.10608
sp|P0A814|RUVC_ECOLI	ruvC			4.33681	yes	3.55634	yes	3.94658
sp|P0A8H3|ZUPT_ECOLI	zupT			0.830293	yes	1.69637	yes	1.26333
sp|P0A8P8|XERD_ECOLI	xerD			3.03661	yes	2.31035	yes	2.67348
sp|P0A9E0|ARAC_ECOLI	araC			1.42221	yes	1.08114	yes	1.25167
sp|P0ACK8|FUCR_ECOLI	fucR			1.09503	yes	1.30338	yes	1.19921
sp|P0ACS2|SOXR_ECOLI	soxR			2.35334	yes	1.32843	yes	1.84089
sp|P0AE28|AROM_ECOLI	aroM			3.14555	yes	1.67087	yes	2.40821
sp|P0AFW2|RMF_ECOLI	rmf			0.0711753	yes	0.351857	yes	0.211516
sp|P0AG34|RHTB_ECOLI	rhtB			1.47417	yes	2.61811	yes	2.04614
sp|P19317|NARW_ECOLI	narW			1.45449	yes	0.752151	yes	1.10332
sp|P31470|YIEK_ECOLI	yieK			3.23551	yes	2.6831	yes	2.9593
sp|P33228|RECT_ECOLI	recT			3.79445	yes	1.57203	yes	2.68324
sp|P33650|FEOB_ECOLI	feoB			0.748585	yes	0.840963	yes	0.794774
sp|P37146|RIR4_ECOLI	nrdF			3.25221	yes	1.85027	yes	2.55124
sp|P39208|IDNK_ECOLI	idnK			2.79836	yes	1.60157	yes	2.19997
sp|P39334|BDCR_ECOLI	bdcR			4.18645	yes	3.48184	yes	3.83414
sp|P39401|OPGB_ECOLI	mdoB			2.98841	yes	3.34719	yes	3.1678
sp|P64461|LSRG_ECOLI	lsrG			3.65881	yes	2.68989	yes	3.17435
sp|P64545|YFGG_ECOLI	yfgG			3.1904	yes	3.52569	yes	3.35804
sp|P75829|YBJX_ECOLI	ybjX			0.730661	yes	1.15556	yes	0.943109
sp|P76621|CSID_ECOLI	csiD			1.17652	yes	1.29601	yes	1.23627
sp|P77221|YAHG_ECOLI	yahG			4.44921	yes	2.89028	yes	3.66974
sp|P77263|ECPE_ECOLI	ecpE			3.36765	yes	3.84317	yes	3.60541
sp|P77268|DDPD_ECOLI	ddpD			3.40979	yes	4.02224	yes	3.71602
sp|P77302|YDAM_ECOLI	ydaM			1.87397	yes	1.31027	yes	1.59212
sp|P77541|PRPB_ECOLI	prpB			4.12679	yes	4.70313	yes	4.41496
sp|P77567|NHOA_ECOLI	nhoA			2.80872	yes	3.1116	yes	2.96016
sp|P77790|DDPX_ECOLI	ddpX			1.96517	yes	2.7221	yes	2.34363
sp|P0ABX2|FLGC_ECOLI	flgC			0.417194	yes	3.6015	yes	2.00935
sp|P0ACS5|ZNTR_ECOLI	zntR			0.865971	yes	0.748222	yes	0.807096
sp|P75804|YLII_ECOLI	yliI			4.0905	yes	2.12717	yes	3.10884
sp|P77622|DDPF_ECOLI	ddpF			4.55377	yes	4.4435	yes	4.49864
