# Supplementary material for: Global protein turnover quantification in Escherichia coli reveals cytoplasmic recycling under nitrogen limitation
Source: Nat Commun. 2024 Jul 13;15:5890. doi: 10.1038/s41467-024-49920-8 (PMC11246515; doi:10.1038/s41467-024-49920-8)
Supplement: Supplementary file 8 — Supplementary Data 5 [file 41467_2024_49920_MOESM8_ESM.xlsx]

## Sheet: TableS5
	TableS5 - Relative protein levels >>
	Uniprot Protein IDs	-	Log 2 fold change of relative protein levels (C-lim / P-lim). Both in chemostat at 12 hr doubling time.	Log 2 fold change of relative protein levels (N-lim / P-lim). Both in chemostat at 12 hr doubling time.
	Protein ID	Gene name	log2 (C-lim12/P-lim12)	log2 (N-lim12/P-lim12)
	sp|P0AC53|G6PD_ECOLI	zwf	-0.82851	0.417962
	sp|P0AC51|ZUR_ECOLI	zur	-0.596393	1.03346
	sp|P0A8H3|ZUPT_ECOLI	zupT	-0.903242	1.56369
	sp|P14377|ZRAS_ECOLI	zraS	1.30177	1.34295
	sp|P14375|ZRAR_ECOLI	zraR	-0.179703	-0.166093
	sp|P0AAA9|ZRAP_ECOLI	zraP
	sp|P0A9X1|ZNUC_ECOLI	znuC	4.10698	-0.596694
	sp|P39172|ZNUA_ECOLI	znuA	6.06419	-0.548834
	sp|P0ACS5|ZNTR_ECOLI	zntR	-0.595791	0.80244
	sp|P64423|ZNTB_ECOLI	zntB	-0.0813896	0.657779
	sp|P37617|ZNTA_ECOLI	zntA	-0.488494	1.42617
	sp|P75757|ZITB_ECOLI	zitB
	sp|P77173|ZIPA_ECOLI	zipA	0.167106	0.264172
	sp|P76344|ZINT_ECOLI	zinT	7.505	1.30704
	sp|P64612|ZAPE_ECOLI	zapE	-0.434623	-1.12778
	sp|P36680|ZAPD_ECOLI	zapD	0.092364	-0.190858
	sp|P75862|ZAPC_ECOLI	zapC	-0.457228	0.474996
	sp|P0AF36|ZAPB_ECOLI	zapB	0.362277	-0.449687
	sp|P0ADS2|ZAPA_ECOLI	zapA	-0.669486	0.250793
	sp|P0AGC7|SMP_ECOLI	ytjB	-1.38267	-0.488494
	sp|P0DN74|YTIA_ECOLI	ytiA
	sp|P39325|YTFQ_ECOLI	ytfQ	4.94706	-1.3762
	sp|P0AE48|YTFP_ECOLI	ytfP	-0.514363	0.396918
	sp|P0AE45|YTFL_ECOLI	ytfL	-0.28295	-0.406184
	sp|P39187|YTFJ_ECOLI	ytfJ	4.73364	-1.37997
	sp|P0ACN2|YTFH_ECOLI	ytfH
	sp|P69506|YTFE_ECOLI	ytfE
	sp|P39310|YTFB_ECOLI	ytfB	0.00548225	0.301024
	sp|P56262|DLHH_ECOLI	ysgA	1.07373	-1.07158
	sp|Q2M7M3|YSAB_ECOLI	ysaB
	sp|P46857|YRHB_ECOLI	yrhB
	sp|P64636|YRFG_ECOLI	yrfG	0.118367	-1.687
	sp|P45800|IGAA_ECOLI	yrfF	0.56965	0.252683
	sp|P45771|YRDD_ECOLI	yrdD	-1.17716	0.419436
	sp|P45795|YRDB_ECOLI	yrdB
	sp|P0A9W9|YRDA_ECOLI	yrdA	0.233213	0.151767
	sp|P64610|YRBL_ECOLI	yrbL
	sp|P45469|YRAR_ECOLI	yraR	-0.119957	0.416637
	sp|P45468|YRAQ_ECOLI	yraQ	2.03154	0.578353
	sp|P64596|YRAP_ECOLI	yraP	0.538969	0.220584
	sp|P45465|YRAN_ECOLI	yraN	0.246723	0.0600248
	sp|P43319|YRAK_ECOLI	yraK	1.21776	-0.158857
	sp|Q47710|YQJK_ECOLI	yqjK	0.825537	1.7522
	sp|P64588|YQJI_ECOLI	yqjI	0.0949636	0.122414
	sp|Q46871|YQJH_ECOLI	yqjH	1.14288	-0.0940971
	sp|P42620|YQJG_ECOLI	yqjG	-0.0829778	0.491167
	sp|P42619|YQJF_ECOLI	yqjF
	sp|P64585|YQJE_ECOLI	yqjE	0.717301	1.50246
	sp|P64581|YQJD_ECOLI	yqjD	0.763496	1.13063
	sp|P42616|YQJC_ECOLI	yqjC	0.100163	0.466996
	sp|P0AA63|YQJA_ECOLI	yqjA
	sp|P77616|YQIH_ECOLI	yqiH
	sp|Q46868|YQIC_ECOLI	yqiC	-0.304087	0.0386665
	sp|P0ADU7|YQIB_ECOLI	yqiB	-1.00948	-0.388688
	sp|P0A8Z7|YQIA_ECOLI	yqiA
	sp|Q46858|YQHG_ECOLI	yqhG	-0.341631	0.435066
	sp|Q46856|YQHD_ECOLI	yqhD	0.275087	-0.131954
	sp|Q46855|YQHC_ECOLI	yqhC	0.272466	0.366381
	sp|P67244|YQHA_ECOLI	yqhA	-0.293442	-0.968035
	sp|P0A8I1|YQGF_ECOLI	yqgF	-0.390745	-0.055262
	sp|P0A8W5|YQGE_ECOLI	yqgE	-0.52688	-0.0476133
	sp|P67603|YQFB_ECOLI	yqfB	-0.892768	-0.812572
	sp|Q46943|YQEJ_ECOLI	yqeJ
	sp|Q46939|YQEF_ECOLI	yqeF	3.99996	-2.93874
	sp|Q46808|YQEB_ECOLI	yqeB
	sp|Q46807|ARCL_ECOLI	yqeA	0.238732	-0.496514
	sp|Q46919|YQCC_ECOLI	yqcC	-0.835243	-1.11574
	sp|P65367|YQCA_ECOLI	yqcA	0.759632	0.179848
	sp|P77475|YQAB_ECOLI	yqaB	-0.373567	-0.692812
	sp|P64432|YPJD_ECOLI	ypjD	-0.995188	0.114321
	sp|P76586|YPHH_ECOLI	yphH	-0.562755	0.387366
	sp|P76585|YPHG_ECOLI	yphG	3.79388	-0.527179
	sp|P77269|YPHF_ECOLI	yphF	3.787	-1.07588
	sp|P77509|YPHE_ECOLI	yphE	0.0894758	0.44422
	sp|P77360|YPHC_ECOLI	yphC	-0.697396	-0.936885
	sp|P76584|YPHB_ECOLI	yphB	0.421941	-0.181007
	sp|P64429|YPFJ_ECOLI	ypfJ	-0.921707	0.90356
	sp|P76561|YPFH_ECOLI	ypfH	-0.155818	-0.294025
	sp|P76559|YPFG_ECOLI	ypfG	-1.46288	0.961434
	sp|P0AD40|YPEB_ECOLI	ypeB
	sp|P76539|YPEA_ECOLI	ypeA	0.827414	-0.668573
	sp|P77396|YPDC_ECOLI	ypdC
	sp|P0AE39|YPDB_ECOLI	ypdB	-0.241928	0.562905
	sp|P0AA93|YPDA_ECOLI	ypdA	-0.32511	0.866996
	sp|P33941|YOJI_ECOLI	yojI	1.41906	-0.166238
	sp|P0AD19|YOHK_ECOLI	yohK
	sp|P33368|YOHF_ECOLI	yohF	-0.933365	-0.140485
	sp|P33366|YOHD_ECOLI	yohD
	sp|P69348|YOEB_ECOLI	yoeB
	sp|P64519|YODD_ECOLI	yodD	0.0682522	1.11524
	sp|P64517|YODC_ECOLI	yodC
	sp|Q2MB16|YOBH_ECOLI	yobH	0.0577155	0.16233
	sp|P67601|YOBD_ECOLI	yobD	0.248903	-0.453826
	sp|P76280|YOBB_ECOLI	yobB	-0.315616	-0.780529
	sp|P0AA57|YOBA_ECOLI	yobA	-0.522259	0.511832
	sp|P64493|YOAF_ECOLI	yoaF	0.352169	0.937045
	sp|P0AEC0|YOAE_ECOLI	yoaE	-0.744973	-0.267227
	sp|P64490|YOAC_ECOLI	yoaC	0.147861	-0.288778
	sp|P0AEB7|YOAB_ECOLI	yoaB	-0.541658	-0.971743
	sp|P76257|YOAA_ECOLI	yoaA	0.489533	0.032462
	sp|P76227|YNJH_ECOLI	ynjH
	sp|P76226|YNJF_ECOLI	ynjF
	sp|P78067|YNJE_ECOLI	ynjE	2.34613	-0.427395
	sp|P76909|YNJD_ECOLI	ynjD	-0.684417	0.206078
	sp|P76223|YNJB_ECOLI	ynjB	-0.562455	0.369607
	sp|P76222|YNJA_ECOLI	ynjA	-0.174635	0.0418411
	sp|P76208|YNIB_ECOLI	yniB	-0.803063	0.0301534
	sp|P77739|YNIA_ECOLI	yniA	1.30352	-0.493246
	sp|P76193|YNHG_ECOLI	ynhG	-1.84792	0.863686
	sp|P43531|YNFM_ECOLI	ynfM	-1.86985	4.56258
	sp|P77559|YNFL_ECOLI	ynfL	-0.238151	0.529416
	sp|P0AAJ1|YNFG_ECOLI	ynfG	0.312258	-1.82219
	sp|P77783|YNFF_ECOLI	ynfF	-1.1129	-2.02219
	sp|P77374|YNFE_ECOLI	ynfE	1.03493	-2.19227
	sp|P76172|YNFD_ECOLI	ynfD
	sp|P67553|YNFC_ECOLI	ynfC	-0.0388108	-0.754844
	sp|P76170|YNFB_ECOLI	ynfB	0.18825	0.577152
	sp|P76150|YNEK_ECOLI	yneK
	sp|P77309|YNEJ_ECOLI	yneJ	-0.305692	-0.792484
	sp|P76148|YNEG_ECOLI	yneG
	sp|P76146|YNEE_ECOLI	yneE	-6.47064	-1.29352
	sp|P76117|YNCG_ECOLI	yncG	-0.658538	-0.467885
	sp|P76116|YNCE_ECOLI	yncE	1.26403	0.183904
	sp|P76115|YNCD_ECOLI	yncD	0.0883205	0.545843
	sp|P64448|YNBE_ECOLI	ynbE	-0.664922	-0.0754702
	sp|P76092|YNBC_ECOLI	ynbC
	sp|P0AEB5|YNAI_ECOLI	ynaI	-0.139039	0.50588
	sp|P0ACV8|YMJA_ECOLI	ymjA
	sp|P0CB62|YMIA_ECOLI	ymiA	0.383988	-0.255881
	sp|Q7DFV3|YMGG_ECOLI	ymgG	-2.80703	-2.14862
	sp|P0AB46|YMGD_ECOLI	ymgD	-0.960147	-0.388247
	sp|P75968|YMFE_ECOLI	ymfE	0.509599	-2.02083
	sp|P0A8D6|YMDB_ECOLI	ymdB	-0.65945	-0.319851
	sp|P0AB10|YMBA_ECOLI	ymbA
	sp|P75804|YLII_ECOLI	yliI	0.154371	-0.104208
	sp|P75801|YLIF_ECOLI	yliF	-3.62449	-1.61319
	sp|P75800|YLIE_ECOLI	yliE	-2.2448	-1.12862
	sp|P77129|YLBE_ECOLI	ylbE
	sp|P0AAS0|YLAC_ECOLI	ylaC	0.531654	-0.311091
	sp|P77473|YLAB_ECOLI	ylaB	-0.916447	-0.0323177
	sp|P0A7N1|RL31B_ECOLI	ykgM	6.78687	0.823035
	sp|P0AAL9|YKGJ_ECOLI	ykgJ
	sp|P77180|YKGH_ECOLI	ykgH
	sp|P77433|YKGG_ECOLI	ykgG	3.81646	0.0904866
	sp|P77536|YKGF_ECOLI	ykgF	4.55151	0.628377
	sp|P77252|YKGE_ECOLI	ykgE	4.64528	0.904036
	sp|Q47688|YKFC_ECOLI	ykfC
	sp|P75678|YKFA_ECOLI	ykfA
	sp|P39411|NCPP_ECOLI	yjjX	-0.726203	0.328471
	sp|P39408|YJJV_ECOLI	yjjV	-0.0637775	1.07076
	sp|P39407|YJJU_ECOLI	yjjU	0.0388108	0.575051
	sp|P0ADD5|YJJP_ECOLI	yjjP	-0.195205	-0.241347
	sp|P39410|YJJJ_ECOLI	yjjJ	0.826163	0.456193
	sp|P37342|YJJI_ECOLI	yjjI	0.674966	-1.08564
	sp|P0A8Y1|YJJG_ECOLI	yjjG	-0.392802	-0.329786
	sp|P18390|YJJA_ECOLI	yjjA	0.704432	0.187236
	sp|P39396|YJIY_ECOLI	yjiY	-0.00995463	-0.42887
	sp|P39389|YJIR_ECOLI	yjiR	-0.122269	0.348216
	sp|P39385|YJIN_ECOLI	yjiN	-0.0492007	1.26229
	sp|P39384|YJIM_ECOLI	yjiM	3.62605	-1.65113
	sp|P39382|YJIK_ECOLI	yjiK	0.392214	0.128051
	sp|P39381|YJIJ_ECOLI	yjiJ
	sp|P39376|YJIE_ECOLI	yjiE	-0.903878	-1.09709
	sp|P24203|YJIA_ECOLI	yjiA	-0.0209194	-1.14995
	sp|P39356|YJHU_ECOLI	yjhU	-0.0427069	0.681672
	sp|P39367|YJHP_ECOLI	yjhP	2.55406	-0.0718611
	sp|P39360|YJHI_ECOLI	yjhI
	sp|P39359|YJHH_ECOLI	yjhH	2.53242	-1.13398
	sp|P39358|YJHG_ECOLI	yjhG	1.59402	0.0626228
	sp|P39353|YJHC_ECOLI	yjhC	0.932246	-1.18293
	sp|P39352|YJHB_ECOLI	yjhB
	sp|P39342|YJGR_ECOLI	yjgR	-0.0836998	-0.14627
	sp|P39337|YJGM_ECOLI	yjgM	0.114177	0.72083
	sp|P39336|YJGL_ECOLI	yjgL	-0.680147	-1.46546
	sp|P39332|YJGH_ECOLI	yjgH	0.0607464	0.424741
	sp|P0A8X0|YJGA_ECOLI	yjgA	1.09227	1.69519
	sp|P39298|YJFP_ECOLI	yjfP	-0.156542	0.251665
	sp|P39293|YJFK_ECOLI	yjfK	-0.00937755	0.358321
	sp|P0AF78|YJFJ_ECOLI	yjfJ
	sp|P39279|YJEJ_ECOLI	yjeJ
	sp|P0AF70|YJEI_ECOLI	yjeI	-0.954521	-0.956288
	sp|P39274|YJDJ_ECOLI	yjdJ
	sp|P0AF59|YJDI_ECOLI	yjdI
	sp|P0ACU7|YJDC_ECOLI	yjdC	-1.10407	-0.390157
	sp|P39267|YJCZ_ECOLI	yjcZ	0.80992	-2.0693
	sp|P32717|YJCS_ECOLI	yjcS
	sp|P0AF56|YJCO_ECOLI	yjcO	0.866681	-1.97265
	sp|P0AF54|YJCH_ECOLI	yjcH	8.34075	0.334318
	sp|P32703|YJCE_ECOLI	yjcE	-0.0854325	0.389422
	sp|P32701|YJCC_ECOLI	yjcC	-0.485229	-0.325256
	sp|P0AF50|YJBR_ECOLI	yjbR	-0.0588701	0.69327
	sp|P0AF48|YJBQ_ECOLI	yjbQ	-1.13599	-0.0302977
	sp|P68206|YJBJ_ECOLI	yjbJ	-0.37929	0.838692
	sp|P32689|YJBH_ECOLI	yjbH	-0.551376	0.747131
	sp|P32688|YJBG_ECOLI	yjbG	-1.79921	1.67982
	sp|P32687|YJBF_ECOLI	yjbF
	sp|P32685|YJBD_ECOLI	yjbD
	sp|P0AF43|YJBB_ECOLI	yjbB	0.697091	0.209413
	sp|P32681|YJAH_ECOLI	yjaH	0.747285	0.164211
	sp|P32680|YJAG_ECOLI	yjaG	-0.556465	-0.36946
	sp|P09163|YJAB_ECOLI	yjaB
	sp|P32677|YIJO_ECOLI	yijO	0.112009	0.173766
	sp|P32162|YIIS_ECOLI	yiiS	-1.02823	-0.121402
	sp|P32160|YIIQ_ECOLI	yiiQ	-0.411924	0.44038
	sp|P32157|YIIM_ECOLI	yiiM	-0.449392	-0.175648
	sp|P32151|YIIG_ECOLI	yiiG	-0.000432809	0.599705
	sp|P0ADQ2|YIID_ECOLI	yiiD	0.302336	-0.170002
	sp|P0A8Y3|YIHX_ECOLI	yihX	2.06397	0.267955
	sp|P32144|YIHW_ECOLI	yihW	2.59272	0.191727
	sp|P32143|SQUV_ECOLI	yihV	4.42438	1.06021
	sp|P32141|SQUT_ECOLI	yihT	2.42395	-0.267955
	sp|P32140|SQUS_ECOLI	yihS
	sp|P32138|SQASE_ECOLI	yihQ	-0.498594	-2.338
	sp|P32134|YIHM_ECOLI	yihM	2.14382	-0.542854
	sp|P0ACM9|YIHL_ECOLI	yihL	1.89932	0.462999
	sp|P0A8H6|YIHI_ECOLI	yihI	1.0297	1.33159
	sp|P32129|YIHG_ECOLI	yihG
	sp|P32128|YIHF_ECOLI	yihF
	sp|P0ADP9|YIHD_ECOLI	yihD	-1.0734	-1.41705
	sp|P27862|YIGZ_ECOLI	yigZ
	sp|P27848|YIGL_ECOLI	yigL	-1.30528	-0.961917
	sp|P0ADP2|YIGI_ECOLI	yigI	-0.723439	-0.347045
	sp|P27842|YIGF_ECOLI	yigF
	sp|P27840|YIGE_ECOLI	yigE
	sp|P0ADP0|YIGB_ECOLI	yigB	-0.758551	-0.772935
	sp|P23305|YIGA_ECOLI	yigA
	sp|P0ADN6|YIFL_ECOLI	yifL	1.70963	1.33549
	sp|P27837|YIFK_ECOLI	yifK	0.0264021	-0.523153
	sp|P0ADN2|YIFE_ECOLI	yifE
	sp|P22787|YIFB_ECOLI	yifB
	sp|P31475|YIEP_ECOLI	yieP
	sp|P31471|YIEL_ECOLI	yieL	1.02316	0.268246
	sp|P31470|YIEK_ECOLI	yieK
	sp|P31467|YIEH_ECOLI	yieH	1.70722	0.521513
	sp|P0ADM8|YIEE_ECOLI	yieE	0.482113	0.896098
	sp|P31463|YIDZ_ECOLI	yidZ	-0.515554	0.078502
	sp|P0ADM6|YIDX_ECOLI	yidX
	sp|P31455|YIDR_ECOLI	yidR	-0.662641	-0.102619
	sp|P0ADM4|YIDQ_ECOLI	yidQ	1.7686	-0.383107
	sp|P31447|YIDJ_ECOLI	yidJ	1.30792	-1.10108
	sp|P0ADM0|YIDH_ECOLI	yidH	0.531953	0.821316
	sp|P0ADL6|YIDG_ECOLI	yidG
	sp|P60872|YIDE_ECOLI	yidE	1.89608	0.101463
	sp|P0A8C8|YIDD_ECOLI	yidD
	sp|P25714|YIDC_ECOLI	yidC	0.716074	0.105075
	sp|P09996|YIDB_ECOLI	yidB
	sp|P0A8Y5|YIDA_ECOLI	yidA	-1.63561	-0.473366
	sp|P0ADL3|YICN_ECOLI	yicN	-0.687773	0.203758
	sp|P31437|YICL_ECOLI	yicL	1.04263	0.0142828
	sp|P31434|XYLS_ECOLI	yicI	0.23089	-0.045593
	sp|P31433|YICH_ECOLI	yicH	-0.483449	0.394419
	sp|P23839|YICC_ECOLI	yicC	-0.164501	-0.284553
	sp|Q2M7R5|YIBT_ECOLI	yibT	0.136581	0.508855
	sp|P37691|YIBQ_ECOLI	yibQ	1.88917	2.90581
	sp|P0AG27|YIBN_ECOLI	yibN	0.35627	0.175793
	sp|P0ADK8|YIBL_ECOLI	yibL	0.791085	1.2121
	sp|P0AFV0|YIBH_ECOLI	yibH	0.698314	0.494583
	sp|P0ACA1|YIBF_ECOLI	yibF	-0.775104	-0.549133
	sp|P11290|YIBD_ECOLI	yibD	-7.73406	-4.68883
	sp|P0ADK6|YIBA_ECOLI	yibA	-1.10774	-1.788
	sp|P37682|YIAU_ECOLI	yiaU	-0.297086	0.347777
	sp|P37681|YIAT_ECOLI	yiaT
	sp|P37676|YIAO_ECOLI	yiaO	5.31982	-0.872361
	sp|P37671|YIAJ_ECOLI	yiaJ	-1.47138	0.166238
	sp|P0ADK0|YIAF_ECOLI	yiaF	-0.032462	0.767208
	sp|P37665|YIAD_ECOLI	yiaD	-3.10769	-1.98853
	sp|P37664|YIAC_ECOLI	yiaC	0.122269	0.0822559
	sp|P37663|YHJY_ECOLI	yhjY	1.25413	1.62545
	sp|P37649|YHJK_ECOLI	yhjK	-0.209268	0.537775
	sp|P37648|YHJJ_ECOLI	yhjJ	0.990165	-0.37841
	sp|P37645|YHJG_ECOLI	yhjG	-0.0727272	0.76365
	sp|P37643|YHJE_ECOLI	yhjE	-0.657475	-3.90197
	sp|P37642|YHJD_ECOLI	yhjD	-0.241783	0.308172
	sp|P37641|YHJC_ECOLI	yhjC	0.780064	0.1968
	sp|P37640|YHJB_ECOLI	yhjB
	sp|P37197|YHJA_ECOLI	yhjA	1.3971	-0.650492
	sp|P37631|YHIN_ECOLI	yhiN	0.315324	-0.0229393
	sp|P37626|YHII_ECOLI	yhiI	0.0629115	0.0367907
	sp|P0AFV2|YHID_ECOLI	yhiD
	sp|P46853|YHHX_ECOLI	yhhX	-1.1134	-0.615384
	sp|P46852|YHHW_ECOLI	yhhW	0.262135	-0.157989
	sp|P0AGM0|YHHT_ECOLI	yhhT	0.0809564	-0.866523
	sp|P37621|YHHS_ECOLI	yhhS
	sp|P37615|YHHM_ECOLI	yhhM	-0.184628	0.185787
	sp|P0AGH1|YHHJ_ECOLI	yhhJ
	sp|P0ADX7|YHHA_ECOLI	yhhA	-0.664466	0.200858
	sp|P46837|YHGF_ECOLI	yhgF	-0.544049	-0.38575
	sp|P45804|YHGE_ECOLI	yhgE	0.290818	-1.12795
	sp|P45552|YHFZ_ECOLI	yhfZ	1.56273	0.0141385
	sp|P45545|YHFS_ECOLI	yhfS	0.377382	0.997945
	sp|P45537|YHFK_ECOLI	yhfK	-0.161172	0.15987
	sp|P0ADX5|YHFG_ECOLI	yhfG
	sp|P0ADX1|YHFA_ECOLI	yhfA	-0.712089	-0.166672
	sp|P0ADW8|YHEV_ECOLI	yheV
	sp|P67624|YHEU_ECOLI	yheU
	sp|P45524|YHET_ECOLI	yheT
	sp|P63389|YHES_ECOLI	yheS	-0.124871	-0.271884
	sp|P64624|YHEO_ECOLI	yheO	-0.229148	0.305983
	sp|P45769|YHDZ_ECOLI	yhdZ
	sp|P45768|YHDY_ECOLI	yhdY
	sp|P45767|YHDX_ECOLI	yhdX	1.91342	3.80253
	sp|P45766|YHDW_ECOLI	yhdW
	sp|P46474|YHDP_ECOLI	yhdP	0.271884	0.684722
	sp|P25536|YHDE_ECOLI	yhdE	-0.773555	-0.989517
	sp|P64616|YHCO_ECOLI	yhcO	-0.496365	1.36687
	sp|P45424|YHCH_ECOLI	yhcH	0.656716	0.597898
	sp|P0ADW3|YHCB_ECOLI	yhcB	-0.248322	0.018611
	sp|P28722|YHCA_ECOLI	yhcA
	sp|P0AGK4|YHBY_ECOLI	yhbY	0.0958302	0.429902
	sp|P0ADV5|YHBW_ECOLI	yhbW	-1.32751	-0.909283
	sp|P64599|YHBT_ECOLI	yhbT
	sp|P63417|YHBS_ECOLI	yhbS	0.535236	-0.273049
	sp|P45472|YHBQ_ECOLI	yhbQ
	sp|P67762|YHBP_ECOLI	yhbP	-0.314448	-0.0538188
	sp|P45470|YHBO_ECOLI	yhbO	-0.946496	0.670855
	sp|P64594|YHAV_ECOLI	yhaV	0.190133	0.105219
	sp|P42626|YHAM_ECOLI	yhaM
	sp|P42624|YHAK_ECOLI	yhaK	-1.49088	-0.712702
	sp|P67660|YHAJ_ECOLI	yhaJ	0.194626	0.188105
	sp|P42603|YGJV_ECOLI	ygjV
	sp|P42599|YGJR_ECOLI	ygjR	1.36812	-0.924579
	sp|P42597|UTPP_ECOLI	ygjP	-1.12259	-0.804154
	sp|P42592|YGJK_ECOLI	ygjK	0.700301	-0.349973
	sp|P0ADU5|YGIW_ECOLI	ygiW	-0.401182	0.596242
	sp|Q46863|YGIS_ECOLI	ygiS	3.57732	1.05478
	sp|Q46861|YGIQ_ECOLI	ygiQ	0.100019	0.107819
	sp|P0ADU2|YGIN_ECOLI	ygiN	-1.31938	-1.14204
	sp|P0ADT8|YGIM_ECOLI	ygiM	2.0786	-0.42312
	sp|P39834|YGIL_ECOLI	ygiL
	sp|P30871|3PASE_ECOLI	ygiF	-0.838535	-0.0653653
	sp|P24197|YGID_ECOLI	ygiD	-2.37921	-0.0997299
	sp|P0ADT5|YGIC_ECOLI	ygiC	0.120969	-0.718528
	sp|P0ADT2|YGIB_ECOLI	ygiB	0.263008	-0.0691183
	sp|Q46845|YGHU_ECOLI	yghU	-0.0507881	-2.25283
	sp|P0CK95|ACFD_ECOLI	yghJ	-3.22032	-3.85896
	sp|Q46835|YGHG_ECOLI	yghG	-6.96789	-6.98172
	sp|Q46832|YGHD_ECOLI	yghD	0.971259	-0.341484
	sp|P0AA60|YGHB_ECOLI	yghB
	sp|P0AG84|YGHA_ECOLI	yghA	-1.13331	-0.371514
	sp|P0A8P3|FETP_ECOLI	yggX	-0.499337	-0.328178
	sp|P52062|YGGW_ECOLI	yggW	0.0611794	-0.169278
	sp|P52060|YGGU_ECOLI	yggU
	sp|P64564|YGGT_ECOLI	yggT	-0.518533	-0.358467
	sp|P67080|PLPHP_ECOLI	yggS	0.0219294	-0.540015
	sp|P0ADS9|YGGN_ECOLI	yggN	0.725436	0.253991
	sp|P38521|YGGL_ECOLI	yggL	-0.276979	0.89356
	sp|P0ADS6|YGGE_ECOLI	yggE	-0.872203	0.574
	sp|P11664|YGGC_ECOLI	yggC	0.456193	0.836967
	sp|P0ADE8|YGFZ_ECOLI	ygfZ	-0.161751	-0.545395
	sp|Q46824|YGFX_ECOLI	ygfX	-0.0187553	0.123426
	sp|P64557|YGFM_ECOLI	ygfM
	sp|Q46811|YGFK_ECOLI	ygfK	2.49629	2.0113
	sp|P52037|YGFF_ECOLI	ygfF	0.169857	-0.0206309
	sp|P0A8C4|YGFB_ECOLI	ygfB	-0.855183	-0.472032
	sp|P0AC28|5FCL_ECOLI	ygfA	0.106664	-0.236699
	sp|P65807|YGEY_ECOLI	ygeY	1.35364	-0.299857
	sp|P66899|DPAL_ECOLI	ygeX
	sp|Q46803|YGEW_ECOLI	ygeW	2.43871	1.4196
	sp|Q46802|YGEV_ECOLI	ygeV	5.30326	-0.0722941
	sp|Q46798|YGER_ECOLI	ygeR	-0.468773	0.00375101
	sp|P03813|YGEA_ECOLI	ygeA	-0.312696	0.260681
	sp|P65294|YGDR_ECOLI	ygdR	0.55407	0.492949
	sp|P65292|YGDI_ECOLI	ygdI	1.73124	1.74384
	sp|P38506|XNI_ECOLI	ygdG	0.61629	0.268682
	sp|Q46906|YGCP_ECOLI	ygcP
	sp|P55138|YGCE_ECOLI	ygcE	3.00016	-0.783321
	sp|Q46896|CAS1_ECOLI	ygbT	-0.0855769	-0.0946748
	sp|P52598|YGBI_ECOLI	ygbI	0.237715	0.557662
	sp|P25728|YGBA_ECOLI	ygbA
	sp|P76630|YGAZ_ECOLI	ygaZ
	sp|P77295|YGAV_ECOLI	ygaV
	sp|P0ADE6|YGAU_ECOLI	ygaU
	sp|P55734|YGAP_ECOLI	ygaP	0.51079	0.480334
	sp|P0ADQ7|YGAM_ECOLI	ygaM	-0.0347706	0.323064
	sp|P0AD53|YGAC_ECOLI	ygaC
	sp|P52138|YFJW_ECOLI	yfjW
	sp|P52135|YFJT_ECOLI	yfjT
	sp|O52982|YFJS_ECOLI	yfjS
	sp|P52131|YFJP_ECOLI	yfjP
	sp|P52127|YFJL_ECOLI	yfjL	0.894036	-0.518533
	sp|P52126|YFJK_ECOLI	yfjK	0.465219	-0.0813896
	sp|P37908|YFJD_ECOLI	yfjD	-0.863528	0.324671
	sp|P64548|YFIR_ECOLI	yfiR
	sp|Q47319|YFIP_ECOLI	yfiP
	sp|P46139|YFIN_ECOLI	yfiN	-1.23099	-0.414869
	sp|P11289|YFIL_ECOLI	yfiL	0.170002	0.198974
	sp|P33644|POLOX_ECOLI	yfiH	-0.487158	0.00851193
	sp|P0AGJ5|YFIF_ECOLI	yfiF	-1.69159	-0.86211
	sp|P33634|YFIE_ECOLI	yfiE	0.627772	0.135858
	sp|P31825|TRMN6_ECOLI	yfiC	-1.27325	-1.44447
	sp|P07021|YFIB_ECOLI	yfiB
	sp|P76578|YFHM_ECOLI	yfhM	0.435804	0.0373679
	sp|P52102|YFHL_ECOLI	yfhL
	sp|P37767|YFHH_ECOLI	yfhH	-2.22981	-1.2109
	sp|P0AD44|YFHG_ECOLI	yfhG	-0.176228	0.625504
	sp|P76576|YFGM_ECOLI	yfgM	0.354512	0.64761
	sp|P76575|YFGJ_ECOLI	yfgJ
	sp|P65290|YFGH_ECOLI	yfgH	-1.41324	-0.989841
	sp|P64545|YFGG_ECOLI	yfgG	0.664618	1.14103
	sp|P76569|YFGD_ECOLI	yfgD	0.165948	-0.843241
	sp|P76550|YFFS_ECOLI	yffS
	sp|P76549|YFFR_ECOLI	yffR
	sp|P76548|YFFQ_ECOLI	yffQ
	sp|P76547|YFFP_ECOLI	yffP
	sp|P76546|YFFO_ECOLI	yffO
	sp|P24178|YFFB_ECOLI	yffB	0.153503	0.38252
	sp|P76538|YFEZ_ECOLI	yfeZ
	sp|P76537|YFEY_ECOLI	yfeY	0.310361	-0.491612
	sp|P76536|YFEX_ECOLI	yfeX	-0.0220737	-1.28966
	sp|P77619|YFEW_ECOLI	yfeW	3.21826	0.901812
	sp|P0ACR7|YFER_ECOLI	yfeR	0.401917	0.468773
	sp|P39836|YFEH_ECOLI	yfeH
	sp|P27238|YFED_ECOLI	yfeD
	sp|P0AD37|YFEC_ECOLI	yfeC
	sp|P23842|YFEA_ECOLI	yfeA	-0.415164	0.483597
	sp|P76515|YFDS_ECOLI	yfdS
	sp|P76513|YFDQ_ECOLI	yfdQ	-1.91625	-3.84586
	sp|P77656|YFDK_ECOLI	yfdK
	sp|P76507|YFDI_ECOLI	yfdI	-1.52028	-1.39746
	sp|P77293|GTRB_ECOLI	yfdH	-1.07654	-0.640334
	sp|P37327|YFDC_ECOLI	yfdC	-0.791085	-0.787357
	sp|P0AD33|YFCZ_ECOLI	yfcZ	-0.776808	-1.04033
	sp|P77599|YFCS_ECOLI	yfcS
	sp|P76500|YFCQ_ECOLI	yfcQ
	sp|P76498|YFCO_ECOLI	yfcO	-0.000288539	3.76538
	sp|P0A8B2|YFCN_ECOLI	yfcN	0.301753	-0.0886093
	sp|P64540|YFCL_ECOLI	yfcL	0.119668	0.50469
	sp|P77775|YFCH_ECOLI	yfcH	1.03673	0.924739
	sp|P77526|YFCG_ECOLI	yfcG	-0.519725	-0.115188
	sp|P77544|YFCF_ECOLI	yfcF	-1.42179	-0.913102
	sp|P67095|YFCE_ECOLI	yfcE	-0.968196	-0.462555
	sp|P65556|YFCD_ECOLI	yfcD	-1.12109	-1.09476
	sp|P0AD30|YFCA_ECOLI	yfcA
	sp|P0A8D9|YFBV_ECOLI	yfbV
	sp|P0A8W8|YFBU_ECOLI	yfbU	-0.891975	0.293004
	sp|P0AFU2|YFBS_ECOLI	yfbS
	sp|P76491|5DNU_ECOLI	yfbR	-1.1775	0.493988
	sp|P76486|YFBP_ECOLI	yfbP
	sp|P76483|YFBM_ECOLI	yfbM
	sp|P76481|YFBK_ECOLI	yfbK
	sp|P76471|YFAZ_ECOLI	yfaZ	0.43728	2.11879
	sp|P77808|CINAL_ECOLI	yfaY	-0.535983	-0.701372
	sp|P0AD27|YEJM_ECOLI	yejM	-0.0365021	0.292713
	sp|P0AD24|YEJL_ECOLI	yejL	0.62218	0.515703
	sp|P33920|NDPA_ECOLI	yejK	-0.207238	-0.780994
	sp|P33916|YEJF_ECOLI	yejF	-0.327448	-0.0877429
	sp|P33915|YEJE_ECOLI	yejE	-0.678166	-0.618404
	sp|P0AFU0|YEJB_ECOLI	yejB	-0.425773	-0.251374
	sp|P33913|YEJA_ECOLI	yejA	-0.0395323	0.259081
	sp|P64536|YEIS_ECOLI	yeiS
	sp|P33030|YEIR_ECOLI	yeiR	-0.477813	-0.49384
	sp|P33029|YEIQ_ECOLI	yeiQ	3.35824	1.35899
	sp|P0A6N8|EFPL_ECOLI	yeiP	0.312696	-0.685637
	sp|P0A9E9|YEIL_ECOLI	yeiL
	sp|P62723|YEIH_ECOLI	yeiH
	sp|P33018|SFGH2_ECOLI	yeiG	0.304524	-0.778823
	sp|P0ACR4|YEIE_ECOLI	yeiE	0.133689	0.279018
	sp|P25747|YEIB_ECOLI	yeiB	-1.30845	-0.127473
	sp|P33362|YEHZ_ECOLI	yehZ	-0.296357	0.251374
	sp|P33361|YEHY_ECOLI	yehY	2.0231	1.31708
	sp|P33360|YEHX_ECOLI	yehX	-0.496662	0.304816
	sp|P33355|YEHS_ECOLI	yehS	-0.213765	0.0259692
	sp|P33354|YEHR_ECOLI	yehR
	sp|P33346|YEHI_ECOLI	yehI
	sp|P33343|YEHD_ECOLI	yehD
	sp|P0ACM5|YEGW_ECOLI	yegW	0.0315963	-0.201728
	sp|P76419|YEGV_ECOLI	yegV	0.679232	-0.0129843
	sp|P76418|YEGU_ECOLI	yegU	0.301024	-0.691132
	sp|P76417|YEGT_ECOLI	yegT
	sp|P76407|YEGS_ECOLI	yegS	-1.03591	-0.438904
	sp|P76406|YEGR_ECOLI	yegR	-0.875203	0.277853
	sp|P76403|YEGQ_ECOLI	yegQ	0.210574	-0.445845
	sp|P76402|YEGP_ECOLI	yegP	0.816318	0.87394
	sp|P76394|YEGJ_ECOLI	yegJ	-0.18231	0.282659
	sp|P76389|YEGH_ECOLI	yegH	-1.25621	0.405007
	sp|P38097|YEGE_ECOLI	yegE
	sp|P36928|YEGD_ECOLI	yegD	-0.896098	-0.83352
	sp|P69346|YEFM_ECOLI	yefM	0.0203423	0.342655
	sp|P0AD12|YEEZ_ECOLI	yeeZ	-0.826476	0.118945
	sp|P0A8M6|YEEX_ECOLI	yeeX	-0.553022	0.149308
	sp|P76361|YEER_ECOLI	yeeR	-2.37175	0.100019
	sp|P0A8A2|YEEN_ECOLI	yeeN	-2.40902	-1.86601
	sp|P76347|YEEJ_ECOLI	yeeJ	-1.19706	-0.535684
	sp|P33015|YEEE_ECOLI	yeeE	3.19332	0.221164
	sp|P33014|YEED_ECOLI	yeeD
	sp|P33011|YEEA_ECOLI	yeeA	0.251956	0.666747
	sp|P76340|YEDW_ECOLI	yedW	-0.807893	0.187381
	sp|P76339|YEDV_ECOLI	yedV	-1.22755	-0.52524
	sp|P76330|YEDQ_ECOLI	yedQ	-0.910238	0.0165912
	sp|P76329|MPGP_ECOLI	yedP	-0.254573	0.977067
	sp|P76319|YEDL_ECOLI	yedL	2.64272	7.99667
	sp|P76318|YEDK_ECOLI	yedK	1.51089	0.450426
	sp|P46144|YEDJ_ECOLI	yedJ	-1.44465	-0.339583
	sp|P46125|YEDI_ECOLI	yedI	0.0251035	0.622784
	sp|P31064|YEDE_ECOLI	yedE	4.38915	-1.13532
	sp|P31063|YEDD_ECOLI	yedD	-1.00818	-0.91804
	sp|P0AFT2|YECS_ECOLI	yecS	0.476478	0.4928
	sp|P64515|YECN_ECOLI	yecN	-1.50452	-1.02643
	sp|P52007|YECM_ECOLI	yecM	-0.461075	0.193756
	sp|P0AD10|YECJ_ECOLI	yecJ	-0.867154	-1.81904
	sp|P0AD07|YECF_ECOLI	yecF
	sp|P37348|YECE_ECOLI	yecE	0.00317393	0.154805
	sp|P0ADI7|YECD_ECOLI	yecD	0.642152	1.4775
	sp|P37774|YECC_ECOLI	yecC	0.403388	0.816161
	sp|P0AD05|YECA_ECOLI	yecA	-1.02284	0.024815
	sp|P64506|YEBY_ECOLI	yebY	-0.606787	0.177531
	sp|P64503|YEBV_ECOLI	yebV
	sp|P76272|YEBT_ECOLI	yebT	-0.416047	0.112298
	sp|P0AD03|YEBS_ECOLI	yebS	-1.42726	-0.509897
	sp|P64499|YEBO_ECOLI	yebO	-7.88072	-1.1094
	sp|P0ACY9|YEBG_ECOLI	yebG	0.00144269	6.87459
	sp|P33219|YEBF_ECOLI	yebF	1.05511	0.0520869
	sp|P33218|YEBE_ECOLI	yebE	-2.29116	-3.07013
	sp|P0A8A0|YEBC_ECOLI	yebC	0.118367	-0.0679635
	sp|P0AA91|YEAY_ECOLI	yeaY	1.3155	-0.393831
	sp|P76245|YEAP_ECOLI	yeaP
	sp|P76243|YEAO_ECOLI	yeaO	0.193321	0.820378
	sp|P64483|YEAK_ECOLI	yeaK	0.556465	0.772625
	sp|P76237|YEAJ_ECOLI	yeaJ	-0.381052	1.81946
	sp|P76235|YEAH_ECOLI	yeaH	0.444663	1.59093
	sp|P0ACY3|YEAG_ECOLI	yeaG	-0.263008	0.598802
	sp|P76234|YEAE_ECOLI	yeaE	-0.666139	-5.27802
	sp|P39173|YEAD_ECOLI	yeaD	0.339729	-1.13448
	sp|P76231|YEAC_ECOLI	yeaC	1.76839	-0.814444
	sp|P76221|YDJZ_ECOLI	ydjZ
	sp|P76220|YDJY_ECOLI	ydjY	0.955967	-0.58346
	sp|P77529|YDJN_ECOLI	ydjN	-0.969486	0.646548
	sp|P77539|YDJL_ECOLI	ydjL	1.1261	-0.415164
	sp|P77280|YDJJ_ECOLI	ydjJ	0.474107	-0.778823
	sp|P77493|YDJH_ECOLI	ydjH	0.394272	0.334172
	sp|P77256|YDJG_ECOLI	ydjG	0.0529529	-0.019621
	sp|P77721|YDJF_ECOLI	ydjF	0.459003	0.0363578
	sp|P0ACY1|YDJA_ECOLI	ydjA	-0.254864	-0.229003
	sp|P64479|YDIZ_ECOLI	ydiZ	-0.0591588	0.0792239
	sp|P76206|YDIY_ECOLI	ydiY
	sp|P76204|YDIV_ECOLI	ydiV	-1.34847	-0.949383
	sp|P77649|YDIU_ECOLI	ydiU	-0.597447	-1.09875
	sp|P77337|YDIS_ECOLI	ydiS
	sp|P76201|YDIQ_ECOLI	ydiQ
	sp|P77402|YDIP_ECOLI	ydiP
	sp|P0A9U8|YDIO_ECOLI	ydiO
	sp|P0AFS7|YDIK_ECOLI	ydiK
	sp|P77748|YDIJ_ECOLI	ydiJ	-0.651554	0.0486234
	sp|P64476|YDIH_ECOLI	ydiH
	sp|P37766|YDIF_ECOLI	ydiF	-0.168409	-0.337681
	sp|P0A6D5|YDIB_ECOLI	ydiB	-2.11453	-2.51869
	sp|P76192|YDHV_ECOLI	ydhV	0.952594	-0.649278
	sp|P77148|YDHS_ECOLI	ydhS	-0.231471	-0.796215
	sp|P0ACX3|YDHR_ECOLI	ydhR	-0.853768	-1.02512
	sp|P77552|YDHQ_ECOLI	ydhQ	-0.73635	-1.28389
	sp|P76185|YDHJ_ECOLI	ydhJ	-0.124293	-0.21478
	sp|P76187|YDHF_ECOLI	ydhF	0.0206309	-0.890866
	sp|P37597|YDHC_ECOLI	ydhC
	sp|P0ACR2|YDHB_ECOLI	ydhB	0.0789351	0.276543
	sp|P77376|YDGJ_ECOLI	ydgJ	-0.990003	0.205498
	sp|P76177|YDGH_ECOLI	ydgH	-0.21449	-0.148729
	sp|P76176|YDGD_ECOLI	ydgD	-0.389863	-0.192742
	sp|P77804|YDGA_ECOLI	ydgA	-0.267373	0.509748
	sp|P64463|YDFZ_ECOLI	ydfZ	-1.68102	-0.12068
	sp|P77260|YDFI_ECOLI	ydfI	-1.16091	0.200568
	sp|P39831|YDFG_ECOLI	ydfG	-0.538521	-0.00966609
	sp|P77588|YDEQ_ECOLI	ydeQ	0.671312	1.07043
	sp|P77561|YDEP_ECOLI	ydeP	0.398976	0.623388
	sp|P77318|YDEN_ECOLI	ydeN	4.14999	0.918519
	sp|P31131|YDEJ_ECOLI	ydeJ	-0.378263	1.13465
	sp|P31130|YDEI_ECOLI	ydeI	-0.863843	1.61785
	sp|P31129|YDEH_ECOLI	ydeH	-0.847952	-0.0809564
	sp|P31126|YDEE_ECOLI	ydeE	-1.3401	-1.49797
	sp|P64426|YDDW_ECOLI	yddW	-2.79782	-1.71043
	sp|P67699|YDDM_ECOLI	yddM	0.886589	0.729584
	sp|P76121|YDDH_ECOLI	yddH	1.7522	0.00735776
	sp|P37757|YDDE_ECOLI	yddE
	sp|P31827|YDDB_ECOLI	yddB	2.64545	-0.782545
	sp|P31826|YDDA_ECOLI	yddA	2.69244	-0.0494893
	sp|P77795|YDCT_ECOLI	ydcT	3.55771	1.57517
	sp|P76108|YDCS_ECOLI	ydcS	4.47611	2.87686
	sp|P77730|YDCR_ECOLI	ydcR	0.137738	-0.00548225
	sp|P76104|YDCP_ECOLI	ydcP	1.0328	0.404124
	sp|P64451|YDCL_ECOLI	ydcL	1.48865	0.676642
	sp|P76100|YDCK_ECOLI	ydcK	-0.510195	0.023805
	sp|P76097|YDCJ_ECOLI	ydcJ	3.83345	-0.0464588
	sp|P77171|YDCI_ECOLI	ydcI	1.16328	-0.704432
	sp|P34209|YDCF_ECOLI	ydcF	-0.100308	-0.106086
	sp|P31991|YDCD_ECOLI	ydcD
	sp|P52647|NIFJ_ECOLI	ydbK	0.363156	0.781615
	sp|P0ACW2|YDBJ_ECOLI	ydbJ
	sp|P52645|YDBH_ECOLI	ydbH	-0.385603	0.266791
	sp|P33666|YDBA_ECOLI	ydbA
	sp|P76066|YDAW_ECOLI	ydaW
	sp|P77302|YDAM_ECOLI	ydaM	1.45329	-1.42434
	sp|P76049|YCJY_ECOLI	ycjY	-0.648368	-1.42471
	sp|P76046|YCJX_ECOLI	ycjX	-0.110565	0.897685
	sp|P77615|YCJW_ECOLI	ycjW	0.386485	-0.456932
	sp|P51981|AEEP_ECOLI	ycjG	0.890549	0.166093
	sp|P0A8R7|YCJF_ECOLI	ycjF	-0.185642	0.664922
	sp|A5A614|YCIZ_ECOLI	yciZ
	sp|A5A613|YCIY_ECOLI	yciY
	sp|P76035|YCIW_ECOLI	yciW	-0.164356	-0.829449
	sp|P77766|RNAAM_ECOLI	yciV	-0.522408	-0.143233
	sp|P0A8L7|YCIU_ECOLI	yciU	-0.70382	-0.258644
	sp|P76034|YCIT_ECOLI	yciT	0.424741	-0.640788
	sp|P0AFR4|YCIO_ECOLI	yciO	-0.0402538	0.643819
	sp|P0AB61|YCIN_ECOLI	yciN	-0.695409	-0.559909
	sp|P31808|YCIK_ECOLI	yciK	-0.2553	-0.496514
	sp|P0AB55|YCII_ECOLI	yciI	-0.647306	0.00836765
	sp|P08245|YCIH_ECOLI	yciH	0.113888	-0.186946
	sp|P21362|YCIF_ECOLI	yciF	-0.105075	0.387219
	sp|P21363|YCIE_ECOLI	yciE	-0.140341	-0.186222
	sp|P21365|YCIC_ECOLI	yciC	-1.23926	-0.622935
	sp|P0A710|YCIB_ECOLI	yciB
	sp|P0A8Z0|YCIA_ECOLI	yciA	-1.20492	-0.638971
	sp|P39165|YCHO_ECOLI	ychO	-0.641849	1.32327
	sp|P0AB52|YCHN_ECOLI	ychN	1.74547	0.291838
	sp|P37052|YCHJ_ECOLI	ychJ	-1.95887	-0.378703
	sp|P0ABU2|YCHF_ECOLI	ychF	-0.161462	-0.759168
	sp|P0AGM5|SIRB1_ECOLI	ychA	-0.453679	-0.0171683
	sp|P75988|YCGX_ECOLI	ycgX
	sp|P76017|YCGV_ECOLI	ycgV	-3.8008	-1.23375
	sp|P76010|YCGR_ECOLI	ycgR	4.29415	0.110276
	sp|P0A8L5|YCGN_ECOLI	ycgN
	sp|P76004|YCGM_ECOLI	ycgM	-0.495325	0.165659
	sp|P0AB43|YCGL_ECOLI	ycgL	-1.10807	-0.455897
	sp|P76001|YCGJ_ECOLI	ycgJ	-0.45782	0.91358
	sp|P75995|YCGG_ECOLI	ycgG	-2.55145	1.37171
	sp|P29013|YCGB_ECOLI	ycgB	-0.149308	0.677556
	sp|P75954|YCFS_ECOLI	ycfS	2.34744	-2.60726
	sp|P0A8E1|YCFP_ECOLI	ycfP	-0.179703	0.117789
	sp|P75946|YCFL_ECOLI	ycfL	-0.306567	0.690521
	sp|P0AB35|YCFJ_ECOLI	ycfJ	-0.501865	0.240766
	sp|P0AFQ7|YCFH_ECOLI	ycfH	-1.1518	-0.12834
	sp|P75931|YCEM_ECOLI	yceM	0.42312	0.50826
	sp|P0A8X2|YCEI_ECOLI	yceI	-0.494285	-0.223196
	sp|P29217|YCEH_ECOLI	yceH	-0.480778	0.409274
	sp|P0A729|YCEF_ECOLI	yceF	-0.491761	-0.444663
	sp|P0AB28|YCED_ECOLI	yceD	-1.1079	-0.481965
	sp|P0AB26|YCEB_ECOLI	yceB	-1.34277	0.481372
	sp|P24188|YCEA_ECOLI	yceA	-0.982884	-1.77374
	sp|P75915|YCDY_ECOLI	ycdY	-0.683654	-0.343533
	sp|P75914|YCDX_ECOLI	ycdX	-0.951791	-0.726511
	sp|P75908|YCDT_ECOLI	ycdT
	sp|P0AB65|ACYP_ECOLI	yccX	0.301461	0.553172
	sp|P75874|YCCU_ECOLI	yccU	-0.19535	-0.0473246
	sp|P0A8X4|YCCT_ECOLI	yccT
	sp|P75870|YCCS_ECOLI	yccS	-0.55003	0.397506
	sp|P0AB14|YCCJ_ECOLI	yccJ	0.150754	0.90213
	sp|P0AB12|YCCF_ECOLI	yccF	-0.615233	0.309923
	sp|P0AAC6|YCCA_ECOLI	yccA
	sp|P75867|LONH_ECOLI	ycbZ	-0.168554	-0.0668087
	sp|P75863|YCBX_ECOLI	ycbX	0.722672	0.745282
	sp|P75860|YCBV_ECOLI	ycbV
	sp|P0AB06|YCBK_ECOLI	ycbK	2.19693	0.0720054
	sp|P0AB03|YCBJ_ECOLI	ycbJ	0.539268	-0.844026
	sp|P40876|YCBF_ECOLI	ycbF
	sp|P22525|YCBB_ECOLI	ycbB	-0.939125	0.753301
	sp|P0AAZ7|YCAR_ECOLI	ycaR	-0.915332	-0.170436
	sp|P75839|YCAP_ECOLI	ycaP	-1.71104	-0.451904
	sp|P75838|YCAO_ECOLI	ycaO	-0.077347	-1.10291
	sp|P43340|YCAK_ECOLI	ycaK	-1.34508	-1.95069
	sp|P21367|YCAC_ECOLI	ycaC	-0.881367	-1.1758
	sp|P75829|YBJX_ECOLI	ybjX	1.79546	2.09427
	sp|P75822|YBJT_ECOLI	ybjT	-0.614177	0.162909
	sp|P75821|YBJS_ECOLI	ybjS	-1.20594	-0.137159
	sp|P0A8C1|YBJQ_ECOLI	ybjQ	0.483745	-0.609802
	sp|P75818|YBJP_ECOLI	ybjP	0.312112	0.235246
	sp|P0AAZ0|YBJO_ECOLI	ybjO
	sp|P0AAY6|YBJN_ECOLI	ybjN	-0.475441	-0.546292
	sp|P60869|YBJL_ECOLI	ybjL	-0.560058	0.60332
	sp|P75809|YBJI_ECOLI	ybjI	-0.0844217	-0.488346
	sp|P75779|YBIX_ECOLI	ybiX	-0.711476	-1.00834
	sp|P75793|PFLF_ECOLI	ybiW
	sp|P75792|SUPH_ECOLI	ybiV	-1.59228	0.985795
	sp|P75791|YBIU_ECOLI	ybiU	-2.18348	-0.510195
	sp|P0A9U3|YBIT_ECOLI	ybiT	0.368141	0.148729
	sp|P0AAX8|YBIS_ECOLI	ybiS
	sp|P75783|YBIO_ECOLI	ybiO	-1.99033	-0.748365
	sp|P0AAX3|YBIJ_ECOLI	ybiJ
	sp|P0ACU0|YBIH_ECOLI	ybiH	1.14725	0.858331
	sp|P30177|YBIB_ECOLI	ybiB	-1.21519	-0.325548
	sp|P30176|RIBX_ECOLI	ybiA	-0.271593	0.0448714
	sp|P0AFQ2|YBHS_ECOLI	ybhS	-0.0445828	0.28397
	sp|P0AFP9|YBHR_ECOLI	ybhR	-0.349241	0.0302977
	sp|P0AAW1|YBHP_ECOLI	ybhP	-1.02953	0.216521
	sp|P0AAC4|YBHL_ECOLI	ybhL	-0.236118	-0.21449
	sp|P75767|GNGF_ECOLI	ybhK	-1.06054	-0.365062
	sp|P75764|YBHJ_ECOLI	ybhJ	-0.626562	-3.14564
	sp|P75777|YBHG_ECOLI	ybhG	0.134557	0.435952
	sp|P0A9U1|YBHF_ECOLI	ybhF	0.0232279	0.377089
	sp|P46130|YBHC_ECOLI	ybhC	-0.15712	-0.143233
	sp|P12994|YBHB_ECOLI	ybhB	-0.0611794	0.109987
	sp|P21829|YBHA_ECOLI	ybhA	-0.787357	-1.65191
	sp|P0AAV6|YBGS_ECOLI	ybgS	-2.3273	0.754381
	sp|P75750|YBGQ_ECOLI	ybgQ
	sp|P75746|YBGL_ECOLI	ybgL	-0.133111	0.101752
	sp|P75745|YBGK_ECOLI	ybgK	-0.239168	0.296941
	sp|P0AAV4|YBGJ_ECOLI	ybgJ	-0.320873	0.205643
	sp|P0AFP6|GCH1L_ECOLI	ybgI	-0.167975	-0.690674
	sp|P0A8Z3|YBGC_ECOLI	ybgC	-0.977875	-0.00519371
	sp|P24252|YBGA_ECOLI	ybgA	-1.49126	-0.125016
	sp|P75736|YBFF_ECOLI	ybfF	-0.39339	-0.182165
	sp|P0AAU7|YBFE_ECOLI	ybfE
	sp|P28915|YBFC_ECOLI	ybfC
	sp|P0AAU2|YBFA_ECOLI	ybfA	-3.90997	-0.329494
	sp|P0A9K3|PHOL_ECOLI	ybeZ	0.530013	0.635791
	sp|P0A898|YBEY_ECOLI	ybeY	-0.440823	-0.0995855
	sp|P0AAT9|YBEL_ECOLI	ybeL	-1.30106	-0.741892
	sp|P0A8J4|YBED_ECOLI	ybeD
	sp|P77316|YBDR_ECOLI	ybdR	-4.76178	-0.488494
	sp|P77806|YBDL_ECOLI	ybdL	1.78014	-1.5107
	sp|P77213|GCS2_ECOLI	ybdK	0.355977	-1.00314
	sp|P0AAT4|YBDG_ECOLI	ybdG	-1.20287	0.254427
	sp|P0AAT2|YBDF_ECOLI	ybdF	-0.29767	1.02333
	sp|P77634|YBCM_ECOLI	ybcM	-0.834147	0.243236
	sp|P77368|YBCL_ECOLI	ybcL	-1.0248	-0.352169
	sp|P0AAS7|YBCJ_ECOLI	ybcJ	0.0370793	0.879628
	sp|P37325|YBCH_ECOLI	ybcH	0.00605933	1.26298
	sp|P77328|YBBY_ECOLI	ybbY
	sp|P77504|YBBP_ECOLI	ybbP	-0.313864	0.365208
	sp|P0AFP4|YBBO_ECOLI	ybbO	0.205353	0.337096
	sp|P77395|YBBN_ECOLI	ybbN	-0.738659	-0.28499
	sp|P0AAS3|YBBJ_ECOLI	ybbJ	0.298107	0.550778
	sp|P33668|YBBC_ECOLI	ybbC
	sp|P0A9T8|YBBA_ECOLI	ybbA	-0.2553	0.661577
	sp|P77717|YBAY_ECOLI	ybaY	-1.08763	0.5719
	sp|P0A9T6|YBAQ_ECOLI	ybaQ	-0.931127	-0.287612
	sp|P77301|YBAP_ECOLI	ybaP	-1.47138	0.532848
	sp|P39830|YBAL_ECOLI	ybaL	-0.036935	-0.316054
	sp|P0AAR3|YBAK_ECOLI	ybaK	-1.02823	0.0184667
	sp|P46890|YBAE_ECOLI	ybaE	2.46188	0.0419854
	sp|P0A8B5|YBAB_ECOLI	ybaB	-0.486861	-1.06103
	sp|P0AAQ6|YBAA_ECOLI	ybaA	0.684417	0.419583
	sp|P77726|YAJR_ECOLI	yajR	-0.649733	0.141064
	sp|P0A8E7|YAJQ_ECOLI	yajQ	-0.670247	0.215216
	sp|P77735|YAJO_ECOLI	yajO	0.750678	0.54674
	sp|Q46948|YAJL_ECOLI	yajL	-0.612366	0.101174
	sp|P46122|YAJI_ECOLI	yajI	-0.713775	0.604074
	sp|P0ADA5|YAJG_ECOLI	yajG	0.50127	-0.491018
	sp|P0AAQ2|YAJD_ECOLI	yajD	-1.3971	-0.908806
	sp|P0ADZ7|YAJC_ECOLI	yajC	0.909283	0.149742
	sp|P77562|YAIW_ECOLI	yaiW	-0.0559836	0.688079
	sp|Q47534|YAIO_ECOLI	yaiO	3.19942	2.9597
	sp|P51024|YAIL_ECOLI	yaiL	0.429607	-0.41266
	sp|P0A8D3|YAII_ECOLI	yaiI	0.412808	-0.271011
	sp|P0AAN5|YAIA_ECOLI	yaiA
	sp|P75694|YAHO_ECOLI	yahO	2.26216	0.986442
	sp|P75691|YAHK_ECOLI	yahK	-0.865577	0.0424183
	sp|P77554|YAHJ_ECOLI	yahJ	-0.355244	-0.368727
	sp|P77624|ARCM_ECOLI	yahI	0.802285	-0.873624
	sp|P77221|YAHG_ECOLI	yahG	0.306713	-0.768446
	sp|P77187|YAHF_ECOLI	yahF	-0.646396	-0.47307
	sp|P77736|YAHD_ECOLI	yahD
	sp|P77700|YAHB_ECOLI	yahB
	sp|P21514|YAHA_ECOLI	yahA	-4.36609	-2.34665
	sp|P0AAA1|YAGU_ECOLI	yagU	-0.625202	0.834773
	sp|P77324|YAGS_ECOLI	yagS	0.0780688	0.217972
	sp|P77657|YAGK_ECOLI	yagK	-0.355537	-1.06515
	sp|P77365|YAFY_ECOLI	yafY
	sp|Q47679|YAFV_ECOLI	yafV	-1.20321	-0.295191
	sp|P77339|YAFT_ECOLI	yafT	4.39746	3.90812
	sp|P75672|YAFS_ECOLI	yafS	-0.555566	0.0888981
	sp|Q47158|YAFP_ECOLI	yafP
	sp|Q47157|YAFO_ECOLI	yafO
	sp|Q47156|YAFN_ECOLI	yafN
	sp|P0AA99|YAFK_ECOLI	yafK	-0.75469	-0.144968
	sp|Q47147|YAFJ_ECOLI	yafJ	-0.899272	0.261553
	sp|P0A8U2|YAFD_ECOLI	yafD	-0.387513	0.748519
	sp|P30864|YAFC_ECOLI	yafC	0.147572	0.364622
	sp|P52096|YAER_ECOLI	yaeR	-0.313718	-0.0554063
	sp|P0AA97|YAEQ_ECOLI	yaeQ	-0.353194	-0.0396766
	sp|P0A8K5|YAEP_ECOLI	yaeP	-0.614328	0.531654
	sp|P62768|YAEH_ECOLI	yaeH	0.575501	-0.0047609
	sp|P0AFP0|YADS_ECOLI	yadS	0.314448	-0.0223622
	sp|P37018|YADM_ECOLI	yadM
	sp|P37017|YADL_ECOLI	yadL
	sp|P36879|YADG_ECOLI	yadG	0.0376565	0.784252
	sp|P31666|YADE_ECOLI	yadE	-1.34188	1.16429
	sp|P31058|YADC_ECOLI	yadC
	sp|P0A8E5|YACL_ECOLI	yacL	0.753147	-0.33578
	sp|P0A8H8|YACG_ECOLI	yacG
	sp|P0AA95|YACC_ECOLI	yacC	-0.560957	0.591127
	sp|P31679|YAAU_ECOLI	yaaU
	sp|P0A8I3|YAAA_ECOLI	yaaA	-0.486565	-0.598049
	sp|P0ACI3|XYLR_ECOLI	xylR	0.965136	-0.866996
	sp|P37387|XYLF_ECOLI	xylF	5.01247	-2.13354
	sp|P09099|XYLB_ECOLI	xylB	0.36946	0.334172
	sp|P00944|XYLA_ECOLI	xylA	2.79159	-1.29878
	sp|P09030|EX3_ECOLI	xthA	-0.459447	0.154082
	sp|P0A8G9|EX7S_ECOLI	xseB	0.0217851	0.164211
	sp|P04994|EX7L_ECOLI	xseA	-0.868258	-0.248322
	sp|P0A8P8|XERD_ECOLI	xerD	0.317952	1.1365
	sp|P0A8P6|XERC_ECOLI	xerC	0.307296	0.155239
	sp|Q46814|XDHD_ECOLI	xdhD
	sp|Q46801|XDHC_ECOLI	xdhC	1.65093	0.112443
	sp|Q46800|XDHB_ECOLI	xdhB	1.79007	-0.121258
	sp|Q46799|XDHA_ECOLI	xdhA	4.59627	-0.68701
	sp|P23841|XAPR_ECOLI	xapR	0.372981	1.46491
	sp|P45562|XAPB_ECOLI	xapB
	sp|P45563|XAPA_ECOLI	xapA
	sp|P67444|XANQ_ECOLI	xanQ
	sp|P0AG00|WZZE_ECOLI	wzzE	-0.0340492	0.557063
	sp|P76372|WZZB_ECOLI	wzzB	-0.168844	-0.620367
	sp|P0AAA7|WZXE_ECOLI	wzxE
	sp|P76387|WZC_ECOLI	wzc
	sp|P0A930|WZA_ECOLI	wza	-0.613423	0.41973
	sp|P0A8G6|NQOR_ECOLI	wrbA	-0.884531	0.0619011
	sp|P27836|WECG_ECOLI	wecG	-0.518384	0.0917864
	sp|P56258|WECF_ECOLI	wecF	-0.547488	0.365355
	sp|P27833|WECE_ECOLI	wecE	-0.565452	-0.0884649
	sp|P27832|WECD_ECOLI	wecD	-0.485674	0.118512
	sp|P27829|WECC_ECOLI	wecC	-0.55916	-0.398241
	sp|P27828|WECB_ECOLI	wecB	-0.649126	0.160159
	sp|P0AC78|WECA_ECOLI	wecA	-0.183759	0.0672418
	sp|P77414|WCAA_ECOLI	wcaA
	sp|P37751|WBBK_ECOLI	wbbK	-0.22726	-0.0503552
	sp|P37750|WBBJ_ECOLI	wbbJ
	sp|P27242|WAAU_ECOLI	waaU	-0.304962	-0.0604578
	sp|P0AC75|KDTA_ECOLI	waaA	-0.629133	-1.07968
	sp|P09184|VSR_ECOLI	vsr	-0.687468	-0.292859
	sp|P0ADN0|VIAA_ECOLI	viaA	0.496068	1.36866
	sp|P07118|SYV_ECOLI	valS	-0.243817	0.129641
	sp|P39161|UXUR_ECOLI	uxuR	0.424152	0.199409
	sp|P39160|UXUB_ECOLI	uxuB	3.30342	-0.0530972
	sp|P24215|UXUA_ECOLI	uxuA	3.97283	0.383107
	sp|P0A8G3|UXAC_ECOLI	uxaC	1.98808	-0.765351
	sp|P0A6L7|UXAB_ECOLI	uxaB	2.9345	-1.41305
	sp|P42604|UXAA_ECOLI	uxaA	1.61396	0.065654
	sp|P0AED5|UVRY_ECOLI	uvrY	0.109409	0.545395
	sp|P03018|UVRD_ECOLI	uvrD	0.0574268	-0.105364
	sp|P0A8G0|UVRC_ECOLI	uvrC	0.225083	0.974646
	sp|P0A8F8|UVRB_ECOLI	uvrB	-0.418257	0.0398209
	sp|P0A698|UVRA_ECOLI	uvrA	-0.5324	1.21176
	sp|P43672|UUP_ECOLI	uup	-0.472477	-0.330371
	sp|P39177|USPG_ECOLI	uspG	0.415606	0.413691
	sp|P37903|USPF_ECOLI	uspF	4.21709	-0.077347
	sp|P0AAC0|USPE_ECOLI	uspE	-0.136581	-0.587668
	sp|P0AAB8|USPD_ECOLI	uspD	-0.814444	0.0904866
	sp|P46888|USPC_ECOLI	uspC	-0.146559	0.0378008
	sp|P0A8S5|USPB_ECOLI	uspB
	sp|P0AED0|USPA_ECOLI	uspA	0.58346	0.184918
	sp|P07024|USHA_ECOLI	ushA	0.847167	0.265772
	sp|P08390|USG_ECOLI	usg	-1.10757	-0.408686
	sp|P0AGM7|URAA_ECOLI	uraA	-0.0907755	-1.05198
	sp|P60932|UPPP_ECOLI	uppP	-0.55901	-0.417373
	sp|P0A8F0|UPP_ECOLI	upp	0.478999	-0.18289
	sp|P12295|UNG_ECOLI	ung	1.10507	1.1865
	sp|P0A9W0|ULAR_ECOLI	ulaR	0.16233	0.27829
	sp|P39300|ULAG_ECOLI	ulaG
	sp|P39304|ULAD_ECOLI	ulaD	1.24686	-0.552723
	sp|P69820|ULAC_ECOLI	ulaC	0.359053	-1.36561
	sp|P69822|ULAB_ECOLI	ulaB	0.547787	-0.814757
	sp|P0ACT6|UIDR_ECOLI	uidR	0.426805	-0.309485
	sp|P0AGC0|UHPT_ECOLI	uhpT	8.43807	0.00158697
	sp|P09836|UHPC_ECOLI	uhpC
	sp|P09835|UHPB_ECOLI	uhpB	-0.426216	-0.0577155
	sp|P0AGA6|UHPA_ECOLI	uhpA	-0.131521	-0.412808
	sp|P10908|UGPQ_ECOLI	ugpQ	-2.28171	-2.65214
	sp|P10907|UGPC_ECOLI	ugpC	-2.77109	-4.82732
	sp|P0AG80|UGPB_ECOLI	ugpB	-3.15595	-5.41993
	sp|P76373|UDG_ECOLI	ugd	-3.98247	-3.97027
	sp|P12758|UDP_ECOLI	udp	-0.210429	-0.629284
	sp|P0A8F4|URK_ECOLI	udk	-0.952112	-1.25396
	sp|P37440|UCPA_ECOLI	ucpA	5.10033	-2.13044
	sp|P0AG03|UBIX_ECOLI	ubiX	-0.674357	-0.821003
	sp|P0ADP7|UBIJ_ECOLI	ubiJ	0.192452	-0.25341
	sp|P25535|UBII_ECOLI	ubiI	0.525538	0.79995
	sp|P25534|UBIH_ECOLI	ubiH	0.738813	0.816161
	sp|P17993|UBIG_ECOLI	ubiG	0.19535	0.310361
	sp|P75728|UBIF_ECOLI	ubiF	-0.474552	0.181731
	sp|P0A887|UBIE_ECOLI	ubiE	0.347338	0.133834
	sp|P0AAB4|UBID_ECOLI	ubiD	-0.0240936	0.323941
	sp|P26602|UBIC_ECOLI	ubiC	0.683959	-0.184773
	sp|P0A6A0|UBIB_ECOLI	ubiB	0.329201	0.387953
	sp|P0AGK1|UBIA_ECOLI	ubiA	0.82413	-0.239459
	sp|P0AGJ9|SYY_ECOLI	tyrS	-0.207963	0.524346
	sp|P07604|TYRR_ECOLI	tyrR	0.39486	0.544498
	sp|P04693|TYRB_ECOLI	tyrB	0.0616124	-0.267664
	sp|P07023|TYRA_ECOLI	tyrA	1.94649	0.235973
	sp|P32132|TYPA_ECOLI	typA
	sp|P46883|AMO_ECOLI	tynA	1.19297	-0.325694
	sp|P0AB18|TUSE_ECOLI	tusE	-0.939286	-0.545843
	sp|P45532|TUSD_ECOLI	tusD	-0.645487	0.161606
	sp|P45531|TUSC_ECOLI	tusC	-0.551975	0.10233
	sp|P45530|TUSB_ECOLI	tusB	-1.29983	-0.122992
	sp|P0A890|TUSA_ECOLI	tusA
	sp|P16525|TUS_ECOLI	tus	-0.0253921	0.0662313
	sp|P0CE48|EFTU2_ECOLI	tufB	0.646396	-0.125449
	sp|P45463|TTDR_ECOLI	ttdR
	sp|P76055|TTCA_ECOLI	ttcA	0.26199	-1.93023
	sp|P0A927|TSX_ECOLI	tsx	1.53103	-1.14927
	sp|P02942|MCP1_ECOLI	tsr	2.86697	-1.08713
	sp|P0A6P1|EFTS_ECOLI	tsf	0.295483	0.253991
	sp|P0AF67|TSAE_ECOLI	tsaE	0.0144271	0.282659
	sp|P05852|TSAD_ECOLI	tsaD	0.144535	-0.564253
	sp|P45748|TSAC_ECOLI	tsaC	-0.303357	0.503054
	sp|P76256|TSAB_ECOLI	tsaB	-0.00634787	-0.666443
	sp|P0AGG4|THIO2_ECOLI	trxC	-0.0845661	1.02382
	sp|P0A9P4|TRXB_ECOLI	trxB	1.24894	1.246
	sp|P0AA25|THIO_ECOLI	trxA	-0.504987	0.415311
	sp|Q57261|TRUD_ECOLI	truD	-0.185787	0.397947
	sp|P0AA41|TRUC_ECOLI	truC	-0.608897	-0.644274
	sp|P60340|TRUB_ECOLI	truB	0.333879	-0.010676
	sp|P07649|TRUA_ECOLI	truA	-1.13666	-0.949062
	sp|P00954|SYW_ECOLI	trpS	-0.689605	-0.0509324
	sp|P0A881|TRPR_ECOLI	trpR	1.06432	0.199699
	sp|P00904|TRPGD_ECOLI	trpGD	0.941207	1.75711
	sp|P00895|TRPE_ECOLI	trpE	0.945694	1.72739
	sp|P00909|TRPC_ECOLI	trpC	0.57025	1.75384
	sp|P0A879|TRPB_ECOLI	trpB	0.378116	1.28809
	sp|P0A877|TRPA_ECOLI	trpA	0.351437	1.25968
	sp|P28634|TRMO_ECOLI	trmO	-0.42651	0.1175
	sp|P0AGJ7|TRML_ECOLI	trmL	-1.40543	-0.196655
	sp|P0AE01|TRMJ_ECOLI	trmJ	-0.784873	-0.183904
	sp|P0AGJ2|TRMH_ECOLI	trmH	-0.437132	0.213185
	sp|P0A873|TRMD_ECOLI	trmD	0.0757589	-0.541658
	sp|P0A8I5|TRMB_ECOLI	trmB	0.0504995	0.318975
	sp|P23003|TRMA_ECOLI	trmA	-0.770303	-0.549133
	sp|P0AFZ7|TRKH_ECOLI	trkH	-0.359493	0.448061
	sp|P23849|TRKG_ECOLI	trkG	-0.0529529	0.242509
	sp|P0AGI8|TRKA_ECOLI	trkA	-0.454122	0.634277
	sp|P36673|TRER_ECOLI	treR	0.0171683	0.491909
	sp|P62601|TREF_ECOLI	treF	-3.06294	0.94329
	sp|P28904|TREC_ECOLI	treC	2.99069	-2.40065
	sp|P36672|PTTBC_ECOLI	treB	4.97217	-1.18957
	sp|P13482|TREA_ECOLI	treA	1.29966	0.599253
	sp|P0AFS5|TQSA_ECOLI	tqsA
	sp|P0A862|TPX_ECOLI	tpx	-1.14607	-1.76346
	sp|P0A858|TPIS_ECOLI	tpiA	-1.79733	-1.28914
	sp|P46923|TORZ_ECOLI	torZ	-0.010676	-0.693118
	sp|P38683|TORT_ECOLI	torT	-0.240621	1.1957
	sp|P39453|TORS_ECOLI	torS	-0.31255	0.593534
	sp|P38684|TORR_ECOLI	torR	0.307588	-0.235246
	sp|P33226|TORC_ECOLI	torC
	sp|P33225|TORA_ECOLI	torA	0.300586	0.1784
	sp|P14294|TOP3_ECOLI	topB	1.39186	0.789842
	sp|P06612|TOP1_ECOLI	topA	0.200568	0.750215
	sp|P02929|TONB_ECOLI	tonB	1.47175	-0.0831222
	sp|P0ABV6|TOLR_ECOLI	tolR	-0.754073	0.410452
	sp|P0ABU9|TOLQ_ECOLI	tolQ	-0.942329	0.297961
	sp|P02930|TOLC_ECOLI	tolC	1.35739	1.50508
	sp|P0A855|TOLB_ECOLI	tolB	-0.684417	0.742354
	sp|P19934|TOLA_ECOLI	tolA	-0.263735	0.480037
	sp|P0A853|TNAA_ECOLI	tnaA	6.54098	-0.901495
	sp|P0A720|KTHY_ECOLI	tmk	-0.638365	-0.37973
	sp|P76562|TMCA_ECOLI	tmcA	-0.518384	-0.496811
	sp|P0AGG8|TLDD_ECOLI	tldD	-0.247741	0.283824
	sp|P33570|TKT2_ECOLI	tktB	-0.980136	-0.232052
	sp|P27302|TKT1_ECOLI	tktA	-0.426068	-1.57613
	sp|P52097|TILS_ECOLI	tilS	-1.13264	-0.578653
	sp|P0A850|TIG_ECOLI	tig	0.443186	0.147717
	sp|P0A884|TYSY_ECOLI	thyA	-0.429312	-0.558112
	sp|P0A8M3|SYT_ECOLI	thrS	0.889281	0.594587
	sp|P00934|THRC_ECOLI	thrC	-2.82192	-2.35824
	sp|P00547|KHSE_ECOLI	thrB	-3.66927	-2.65885
	sp|P00561|AK1H_ECOLI	thrA	-3.73847	-2.51527
	sp|P37025|THPR_ECOLI	thpR	-1.05034	-0.523451
	sp|O32583|THIS_ECOLI	thiS
	sp|P31548|THIQ_ECOLI	thiQ	-0.688995	-0.112732
	sp|P31549|THIP_ECOLI	thiP
	sp|P76423|THIM_ECOLI	thiM	-0.0155813	-0.709484
	sp|P0AGG0|THIL_ECOLI	thiL	0.112732	-0.176952
	sp|P75948|THIK_ECOLI	thiK	1.46972	1.84221
	sp|P77718|THII_ECOLI	thiI	-1.25726	-0.928571
	sp|P30140|THIH_ECOLI	thiH	-0.251229	0.312258
	sp|P30139|THIG_ECOLI	thiG	-0.318536	-0.296212
	sp|P30138|THIF_ECOLI	thiF	-1.53708	-0.538671
	sp|P30137|THIE_ECOLI	thiE	0.83211	1.31144
	sp|P76422|THID_ECOLI	thiD	0.0790795	-0.549581
	sp|P30136|THIC_ECOLI	thiC	-0.0266906	-0.355244
	sp|P31550|THIB_ECOLI	thiB	-0.963204	-0.170291
	sp|P0A847|TGT_ECOLI	tgt	0.878205	0.329055
	sp|P76155|TFAQ_ECOLI	tfaQ
	sp|P09153|TFAE_ECOLI	tfaE	0.885798	1.5792
	sp|P0AGG2|TESB_ECOLI	tesB	-0.744203	-0.054396
	sp|P0ADA1|TESA_ECOLI	tesA	0.250793	0.911511
	sp|P25397|TEHB_ECOLI	tehB	-0.932406	-0.593684
	sp|P25396|TEHA_ECOLI	tehA
	sp|P23331|KITH_ECOLI	tdk	-0.994215	-0.633672
	sp|P07913|TDH_ECOLI	tdh	-1.16446	-0.242655
	sp|P42630|TDCG_ECOLI	tdcG	0.492355	-0.885481
	sp|P0AGL2|TDCF_ECOLI	tdcF	0.970936	-0.181876
	sp|P42632|TDCE_ECOLI	tdcE	1.72395	-0.844183
	sp|Q46927|TCDA_ECOLI	tcdA	-0.500081	0.186946
	sp|P37610|TAUD_ECOLI	tauD	-0.680299	-0.646245
	sp|Q47537|TAUA_ECOLI	tauA	-0.0965523	0.356563
	sp|P0A843|TATE_ECOLI	tatE	0.508558	0.642152
	sp|P27859|TATD_ECOLI	tatD	-0.409127	-0.0930861
	sp|P69423|TATC_ECOLI	tatC	0.130942	0.611763
	sp|P69425|TATB_ECOLI	tatB	0.433443	0.617498
	sp|P69428|TATA_ECOLI	tatA	0.50127	0.533893
	sp|P0A9T4|TAS_ECOLI	tas	-0.278872	0.106519
	sp|P07017|MCP2_ECOLI	tar	5.46091	-0.172029
	sp|P39321|TAMB_ECOLI	tamB	-0.988708	-0.607239
	sp|P0ADE4|TAMA_ECOLI	tamA	-1.22772	-0.831014
	sp|P76145|TAM_ECOLI	tam	0.169278	-0.231906
	sp|P0A870|TALB_ECOLI	talB	-1.35953	-0.839476
	sp|P0A867|TALA_ECOLI	talA	-0.919794	0.00649214
	sp|P05100|3MG1_ECOLI	tag	-0.864947	1.44465
	sp|P68398|TADA_ECOLI	tadA	-1.94473	0.0603134
	sp|P0AF96|TABA_ECOLI	tabA	-0.759786	-0.808049
	sp|P0A8U0|SYDP_ECOLI	syd	-0.48063	0.189119
	sp|P75869|SXY_ECOLI	sxy
	sp|P77626|SUTR_ECOLI	sutR	0.549881	0.916447
	sp|P0A840|SURE_ECOLI	surE	1.08448	-0.15249
	sp|P0ABZ6|SURA_ECOLI	surA	0.491018	0.29315
	sp|P0ADG4|SUHB_ECOLI	suhB	0.0171683	0.00302966
	sp|P77444|SUFS_ECOLI	sufS	-0.15278	-0.411924
	sp|P76194|SUFE_ECOLI	sufE	-0.33929	0.163488
	sp|P77689|SUFD_ECOLI	sufD	0.110565	-0.563354
	sp|P77499|SUFC_ECOLI	sufC	-0.247305	-0.329201
	sp|P77522|SUFB_ECOLI	sufB	0.015437	-0.643365
	sp|P77667|SUFA_ECOLI	sufA	-0.0652209	-0.187815
	sp|P0AGE9|SUCD_ECOLI	sucD	0.967552	-2.13378
	sp|P0A836|SUCC_ECOLI	sucC	0.985795	-2.28451
	sp|P0AFG6|ODO2_ECOLI	sucB	0.407067	-1.41833
	sp|P0AFG3|ODO1_ECOLI	sucA	0.517491	-1.48865
	sp|P0ACG1|STPA_ECOLI	stpA	-2.09967	0.267955
	sp|P27306|STHA_ECOLI	sthA	0.0831222	-1.16818
	sp|P76072|STFR_ECOLI	stfR	-0.593383	0.202018
	sp|P80644|SSUE_ECOLI	ssuE	0.811168	0.859748
	sp|P80645|SSUD_ECOLI	ssuD	-0.130509	-0.694187
	sp|P0AAI1|SSUB_ECOLI	ssuB	0.00995463	0.259662
	sp|P75853|SSUA_ECOLI	ssuA	-0.213475	0.274213
	sp|P0AGE4|SSTT_ECOLI	sstT	0.337974	-1.10374
	sp|P0AFZ3|SSPB_ECOLI	sspB	0.427248	0.533445
	sp|P0ACA3|SSPA_ECOLI	sspA	0.152201	0.282076
	sp|Q46812|SSNA_ECOLI	ssnA
	sp|P0AFZ1|SSEB_ECOLI	sseB	0.331832	-0.138894
	sp|P31142|THTM_ECOLI	sseA	1.02578	-0.299419
	sp|P0AGE0|SSB_ECOLI	ssb	0.98628	-0.59564
	sp|P21507|SRMB_ECOLI	srmB	0.683196	0.147717
	sp|P15082|SRLR_ECOLI	srlR	1.27743	0.226099
	sp|P56580|PTHB_ECOLI	srlE	6.04935	-0.000865617
	sp|P05706|PTHA_ECOLI	srlB
	sp|P0C0K3|SRKA_ECOLI	srkA	-1.18055	-0.937045
	sp|P68191|SRA_ECOLI	sra	1.0931	0.950828
	sp|P77754|SPY_ECOLI	spy	-1.16277	-3.41945
	sp|P39902|SPRT_ECOLI	sprT	-1.45642	0.303649
	sp|P08395|SPPA_ECOLI	sppA	-0.271884	0.777428
	sp|P0AG24|SPOT_ECOLI	spoT	-0.0473246	-0.170146
	sp|P0A951|ATDA_ECOLI	speG	-0.517788	-0.0415525
	sp|P24169|DCOS_ECOLI	speF
	sp|P09158|SPEE_ECOLI	speE	0.13687	0.137304
	sp|P0A7F6|SPED_ECOLI	speD	0.56815	0.697702
	sp|P21169|DCOR_ECOLI	speC	0.173766	0.751295
	sp|P60651|SPEB_ECOLI	speB	0.243672	0.0164469
	sp|P21170|SPEA_ECOLI	speA	0.291547	0.587969
	sp|P0ACS2|SOXR_ECOLI	soxR	0.97739	0.527179
	sp|P31122|SOTB_ECOLI	sotB	-4.84165	0.243672
	sp|P40874|MTOX_ECOLI	solA	-1.0346	-1.04804
	sp|P0AG14|SOHB_ECOLI	sohB	-1.32362	-0.0523756
	sp|P0AGD1|SODC_ECOLI	sodC	-0.504095	1.02414
	sp|P0AGD3|SODF_ECOLI	sodB	-0.276106	-0.757778
	sp|P00448|SODM_ECOLI	sodA	0.844811	-1.01013
	sp|P76053|SMRA_ECOLI	smrA	-0.00923328	1.35953
	sp|P0A832|SSRP_ECOLI	smpB	0.290964	1.05182
	sp|P0A828|SMG_ECOLI	smg
	sp|P0A8R4|SLYX_ECOLI	slyX
	sp|P0A9K9|SLYD_ECOLI	slyD	-0.268391	-0.629284
	sp|P0A905|SLYB_ECOLI	slyB	-0.944412	0.154516
	sp|P0A8W2|SLYA_ECOLI	slyA	-0.365795	0.611009
	sp|P0AGC3|SLT_ECOLI	slt	-0.0542517	0.432115
	sp|P37194|SLP_ECOLI	slp	-2.70993	0.984015
	sp|P0C093|SLMA_ECOLI	slmA	-0.315908	-0.728201
	sp|P0AEU7|SKP_ECOLI	skp	-0.017024	1.37386
	sp|P76502|SIXA_ECOLI	sixA	0.0354921	-0.303357
	sp|P38392|SIEB_ECOLI	sieB
	sp|P76350|SHIA_ECOLI	shiA
	sp|P33595|SGRR_ECOLI	sgrR	0.0737378	0.13528
	sp|P39364|SGCQ_ECOLI	sgcQ	7.08235	0.113021
	sp|P39365|SGCC_ECOLI	sgcC	5.60371	0.348655
	sp|P37679|SGBU_ECOLI	sgbU	6.70026	-0.00230831
	sp|P37678|SGBH_ECOLI	sgbH	2.73868	-0.465812
	sp|P0A823|SFSA_ECOLI	sfsA	-0.935765	-0.559759
	sp|P0A8L1|SYS_ECOLI	serS	-0.439347	0.644122
	sp|P23721|SERC_ECOLI	serC	-1.61941	-1.0186
	sp|P0AGB0|SERB_ECOLI	serB	0.14063	0.00418382
	sp|P0A9T0|SERA_ECOLI	serA	-1.09095	-1.8853
	sp|P0AFY8|SEQA_ECOLI	seqA	0.377529	1.00363
	sp|P33667|SELU_ECOLI	selU	-0.953557	-0.461815
	sp|P16456|SELD_ECOLI	selD	1.03542	-1.1084
	sp|P14081|SELB_ECOLI	selB	0.2665	0.79295
	sp|P0A821|SELA_ECOLI	selA	-0.220729	0.332563
	sp|P0AGA2|SECY_ECOLI	secY	0.209994	-0.17087
	sp|P0AG99|SECG_ECOLI	secG	0.736504	0.156976
	sp|P0AG93|SECF_ECOLI	secF	0.43064	-0.0886093
	sp|P0AG96|SECE_ECOLI	secE
	sp|P0AG90|SECD_ECOLI	secD	0.549282	-0.0302977
	sp|P0AG86|SECB_ECOLI	secB	1.11574	-0.208253
	sp|P10408|SECA_ECOLI	secA	1.02121	0.507665
	sp|P07026|SDIA_ECOLI	sdiA
	sp|P64559|SDHE_ECOLI	sdhE
	sp|P0AC44|DHSD_ECOLI	sdhD	3.82875	0.502459
	sp|P07014|SDHB_ECOLI	sdhB	2.28886	-0.372247
	sp|P0AC41|SDHA_ECOLI	sdhA	1.70923	-0.941688
	sp|P0AAD6|SDAC_ECOLI	sdaC	-1.4699	-1.97399
	sp|P30744|SDHM_ECOLI	sdaB	-2.48251	-1.57517
	sp|P16095|SDHL_ECOLI	sdaA	-1.34651	-0.996647
	sp|P52045|SCPB_ECOLI	scpB
	sp|P0AG78|SUBI_ECOLI	sbp	-0.200279	-1.08299
	sp|P33012|SBMC_ECOLI	sbmC	0.715614	0.694798
	sp|P0AFY6|SBMA_ECOLI	sbmA	0.605279	-0.0529529
	sp|P0AG76|SBCD_ECOLI	sbcD	1.17394	-0.139039
	sp|P13458|SBCC_ECOLI	sbcC	1.01029	0.348948
	sp|P04995|EX1_ECOLI	sbcB	-0.90499	-1.24514
	sp|P0AAH8|SAPF_ECOLI	sapF	-0.301899	0.575351
	sp|P0AAH4|SAPD_ECOLI	sapD	-0.124582	0.993567
	sp|P0AGH5|SAPC_ECOLI	sapC
	sp|P0AGH3|SAPB_ECOLI	sapB
	sp|Q47622|SAPA_ECOLI	sapA	-0.252247	0.540613
	sp|P0AFY2|SANA_ECOLI	sanA	-0.397359	0.158857
	sp|P76149|SAD_ECOLI	sad	-1.1365	-0.911192
	sp|P0A814|RUVC_ECOLI	ruvC	0.118367	0.249049
	sp|P0A812|RUVB_ECOLI	ruvB	-0.0854325	-0.168699
	sp|P0A809|RUVA_ECOLI	ruvA	-0.148295	0.010676
	sp|P0ACU2|RUTR_ECOLI	rutR	-0.323795	-0.132533
	sp|P75892|RUTG_ECOLI	rutG	0.65869	4.58778
	sp|P75893|RUTF_ECOLI	rutF	1.54181	7.2228
	sp|P75894|RUTE_ECOLI	rutE	-0.545245	1.31938
	sp|P75895|RUTD_ECOLI	rutD
	sp|P0AFQ5|RUTC_ECOLI	rutC
	sp|P75897|RUTB_ECOLI	rutB	2.11264	8.18473
	sp|P75898|RUTA_ECOLI	rutA	2.37202	8.1742
	sp|P76446|RTN_ECOLI	rtn	-0.440528	0.0819671
	sp|P46850|RTCB_ECOLI	rtcB	0.792173	0.298982
	sp|P46849|RTCA_ECOLI	rtcA	-0.365648	0.191293
	sp|P77285|RSXG_ECOLI	rsxG	-0.0340492	0.489088
	sp|P77179|RSXE_ECOLI	rsxE
	sp|P76182|RSXD_ECOLI	rsxD	-0.694493	-0.43064
	sp|P77611|RSXC_ECOLI	rsxC	-0.304087	-0.580455
	sp|P77223|RSXB_ECOLI	rsxB	-0.250648	-1.06713
	sp|P0AA43|RSUA_ECOLI	rsuA	0.168264	0.371807
	sp|P18392|RSTB_ECOLI	rstB	-0.0382337	0.158133
	sp|P52108|RSTA_ECOLI	rstA	0.451461	0.75608
	sp|P0AEV1|RSSB_ECOLI	rssB	-0.703055	-0.809141
	sp|P0AFR0|RSSA_ECOLI	rssA	-0.670551	-0.469958
	sp|P0ACM2|RSPR_ECOLI	rspR	-0.908965	-0.0542517
	sp|P38105|RSPB_ECOLI	rspB	1.75424	-0.312842
	sp|P38104|RSPA_ECOLI	rspA	5.76355	-1.29299
	sp|P68567|RSMJ_ECOLI	rsmJ	-0.593684	0.0925084
	sp|P67087|RSMI_ECOLI	rsmI	-0.418699	-0.229583
	sp|P60390|RSMH_ECOLI	rsmH	-0.0308749	0.0862989
	sp|P0A6U5|RSMG_ECOLI	rsmG	-0.166383	-0.354512
	sp|P76273|RSMF_ECOLI	rsmF	-0.783942	0.107964
	sp|P0AGL7|RSME_ECOLI	rsmE	0.32175	0.971743
	sp|P0ADX9|RSMD_ECOLI	rsmD	0.00952182	-0.451609
	sp|P39406|RSMC_ECOLI	rsmC	-1.09194	-0.881209
	sp|P36929|RSMB_ECOLI	rsmB	-0.211009	0.347338
	sp|P06992|RSMA_ECOLI	rsmA	-0.336804	-0.621575
	sp|P39286|RSGA_ECOLI	rsgA	0.234811	0.0864433
	sp|P0AAT6|IOJAP_ECOLI	rsfS	0.59233	0.534341
	sp|P0AEH1|RSEP_ECOLI	rseP	0.34324	0.517788
	sp|P46187|RSEC_ECOLI	rseC
	sp|P0AFX9|RSEB_ECOLI	rseB	1.03493	0.21478
	sp|P0AFX7|RSEA_ECOLI	rseA	-0.808829	-0.268246
	sp|P0AFX4|RSD_ECOLI	rsd	0.470403	-0.514065
	sp|P0AF90|RRAB_ECOLI	rraB	1.50059	1.31903
	sp|P0A8R0|RRAA_ECOLI	rraA	-0.455897	0.0353478
	sp|P68679|RS21_ECOLI	rpsU	1.31885	0.966746
	sp|P0A7U7|RS20_ECOLI	rpsT	1.35292	0.913102
	sp|P0A7U3|RS19_ECOLI	rpsS	1.82366	1.46657
	sp|P0A7T7|RS18_ECOLI	rpsR	1.35257	0.661425
	sp|P0AG63|RS17_ECOLI	rpsQ	1.29457	0.915013
	sp|P0A7T3|RS16_ECOLI	rpsP	1.3238	1.12878
	sp|P0ADZ4|RS15_ECOLI	rpsO	0.815381	0.574751
	sp|P0AG59|RS14_ECOLI	rpsN	1.25015	0.566951
	sp|P0A7S9|RS13_ECOLI	rpsM	1.61299	1.09111
	sp|P0A7S3|RS12_ECOLI	rpsL	1.22136	0.914058
	sp|P0A7R9|RS11_ECOLI	rpsK	1.41287	1.00932
	sp|P0A7R5|RS10_ECOLI	rpsJ	1.1241	1.03853
	sp|P0A7X3|RS9_ECOLI	rpsI	1.2979	0.886431
	sp|P0A7W7|RS8_ECOLI	rpsH	1.44612	1.06037
	sp|P02359|RS7_ECOLI	rpsG	1.32309	0.826789
	sp|P02358|RS6_ECOLI	rpsF	0.756543	0.607088
	sp|P0A7W1|RS5_ECOLI	rpsE	1.15483	0.775413
	sp|P0A7V8|RS4_ECOLI	rpsD	1.17072	0.900542
	sp|P0A7V3|RS3_ECOLI	rpsC	1.37943	0.977875
	sp|P0A7V0|RS2_ECOLI	rpsB	1.37512	1.04132
	sp|P0AG67|RS1_ECOLI	rpsA	1.02251	0.754073
	sp|P0A776|RPPH_ECOLI	rppH	0.293004	0.396771
	sp|P0A800|RPOZ_ECOLI	rpoZ	0.674357	0.205643
	sp|P13445|RPOS_ECOLI	rpoS	-0.217247	-0.165514
	sp|P24255|RP54_ECOLI	rpoN	0.684569	0.577602
	sp|P0AGB3|RPOH_ECOLI	rpoH	-0.851252	-0.454122
	sp|P0AGB6|RPOE_ECOLI	rpoE	-0.558561	0.0701288
	sp|P00579|RPOD_ECOLI	rpoD	0.326863	0.324379
	sp|P0A8T7|RPOC_ECOLI	rpoC	0.386044	0.544946
	sp|P0A8V2|RPOB_ECOLI	rpoB	0.526582	0.582558
	sp|P0A7Z4|RPOA_ECOLI	rpoA	0.564553	0.458559
	sp|P0A7Q6|RL36_ECOLI	rpmJ
	sp|P0A7Q1|RL35_ECOLI	rpmI
	sp|P0A7P5|RL34_ECOLI	rpmH	-0.43005	0.955003
	sp|P0A7N9|RL33_ECOLI	rpmG
	sp|P0A7N4|RL32_ECOLI	rpmF	1.43604	0.992594
	sp|P0A7M9|RL31_ECOLI	rpmE	1.56904	3.77104
	sp|P0AG51|RL30_ECOLI	rpmD	1.58477	1.09709
	sp|P0A7M6|RL29_ECOLI	rpmC	1.82114	1.12109
	sp|P0A7M2|RL28_ECOLI	rpmB	1.49947	0.796215
	sp|P0A7L8|RL27_ECOLI	rpmA	1.51333	1.02088
	sp|P68919|RL25_ECOLI	rplY	1.57229	0.927134
	sp|P60624|RL24_ECOLI	rplX	1.31038	0.914058
	sp|P0ADZ0|RL23_ECOLI	rplW	0.488049	0.307588
	sp|P61175|RL22_ECOLI	rplV	1.06894	1.1449
	sp|P0AG48|RL21_ECOLI	rplU	1.07951	0.846538
	sp|P0A7L3|RL20_ECOLI	rplT	1.12426	0.92442
	sp|P0A7K6|RL19_ECOLI	rplS	1.53537	0.991946
	sp|P0C018|RL18_ECOLI	rplR	1.46731	1.12025
	sp|P0AG44|RL17_ECOLI	rplQ	0.879628	0.836184
	sp|P0ADY7|RL16_ECOLI	rplP	1.2441	1.15349
	sp|P02413|RL15_ECOLI	rplO	1.49928	1.08614
	sp|P0ADY3|RL14_ECOLI	rplN	1.4699	1.06927
	sp|P0AA10|RL13_ECOLI	rplM	1.44832	1.18701
	sp|P0A7K2|RL7_ECOLI	rplL	1.00395	1.12795
	sp|P0A7J7|RL11_ECOLI	rplK	1.4207	1.03526
	sp|P0A7J3|RL10_ECOLI	rplJ	0.267955	0.987089
	sp|P0A7R1|RL9_ECOLI	rplI	1.23702	0.965458
	sp|P0AG55|RL6_ECOLI	rplF	1.21965	0.848895
	sp|P62399|RL5_ECOLI	rplE	1.52066	1.28215
	sp|P60723|RL4_ECOLI	rplD	1.44979	1.06185
	sp|P60438|RL3_ECOLI	rplC	1.33567	0.930488
	sp|P60422|RL2_ECOLI	rplB	1.542	1.0868
	sp|P0A7L0|RL1_ECOLI	rplA	1.32238	1.04214
	sp|P0ACS7|RPIR_ECOLI	rpiR	1.4289	-0.434328
	sp|P37351|RPIB_ECOLI	rpiB	2.81396	0.449096
	sp|P0A7Z0|RPIA_ECOLI	rpiA	-1.02872	-0.868416
	sp|P0CG19|RNPH_ECOLI	rph	-0.0556949	-0.490424
	sp|P0AG07|RPE_ECOLI	rpe	-0.0682522	-0.172463
	sp|P27431|ROXA_ECOLI	roxA	-0.716074	-0.531953
	sp|P0AFW8|ROF_ECOLI	rof	-1.50883	-0.241928
	sp|P27434|RODZ_ECOLI	rodZ	-0.469366	0.287175
	sp|P0ACI0|ROB_ECOLI	rob	-0.0187553	0.176083
	sp|P30014|RNT_ECOLI	rnt	-0.888331	-0.032462
	sp|P21499|RNR_ECOLI	rnr	-1.23599	-2.10108
	sp|P0A7Y8|RNPA_ECOLI	rnpA	0.655956	0.618555
	sp|P52129|RNLA_ECOLI	rnlA	0.196365	-0.460187
	sp|P0AFW4|RNK_ECOLI	rnk	3.20881	-1.33176
	sp|P10442|RNH2_ECOLI	rnhB
	sp|P0A7Y4|RNH_ECOLI	rnhA	-0.198539	0.256754
	sp|P0A9J0|RNG_ECOLI	rng	-0.752992	-0.992432
	sp|P21513|RNE_ECOLI	rne	0.443629	0.15249
	sp|P09155|RND_ECOLI	rnd	-0.144101	-0.998756
	sp|P0A7Y0|RNC_ECOLI	rnc	-0.628074	-0.179414
	sp|P30850|RNB_ECOLI	rnb	-1.42288	-0.913739
	sp|P21338|RNI_ECOLI	rna	-0.375034	0.844026
	sp|P0AG71|RMUC_ECOLI	rmuC	2.09333	-0.155095
	sp|P0AFW2|RMF_ECOLI	rmf	2.30993	1.78324
	sp|P32684|RLUF_ECOLI	rluF	0.817254	1.09659
	sp|P75966|RLUE_ECOLI	rluE	-1.59788	-1.55835
	sp|P33643|RLUD_ECOLI	rluD	-0.636396	-0.0454487
	sp|P0AA39|RLUC_ECOLI	rluC	-0.34968	-0.0990077
	sp|P37765|RLUB_ECOLI	rluB	0.427395	0.714235
	sp|P0AA37|RLUA_ECOLI	rluA	0.800105	0.795904
	sp|P10100|RLPA_ECOLI	rlpA	-1.06861	0.299128
	sp|P36979|RLMN_ECOLI	rlmN	0.701219	0.205643
	sp|P0ADR6|RLMM_ECOLI	rlmM	0.0549733	0.525986
	sp|P75864|RLMKL_ECOLI	rlmL	-0.359639	-0.0556949
	sp|P37634|RLMJ_ECOLI	rlmJ	-0.284407	-0.0115416
	sp|P75876|RLMI_ECOLI	rlmI	-0.334464	-0.474848
	sp|P0A8I8|RLMH_ECOLI	rlmH	0.0429955	0.860063
	sp|P42596|RLMG_ECOLI	rlmG	0.211879	0.215941
	sp|P75782|RLMF_ECOLI	rlmF	-0.681367	0.145836
	sp|P0C0R7|RLME_ECOLI	rlmE	0.3978	0.817567
	sp|P55135|RLMD_ECOLI	rlmD	0.186222	-0.441266
	sp|P75817|RLMC_ECOLI	rlmC	-0.689911	-0.114466
	sp|P63177|RLMB_ECOLI	rlmB	-1.02153	-1.02153
	sp|P36999|RLMA_ECOLI	rlmA	-1.50583	-0.701066
	sp|P0A8A8|RIMP_ECOLI	rimP	0.588119	0.492503
	sp|P0AEI4|RIMO_ECOLI	rimO	-0.789065	-0.442595
	sp|P0A7X6|RIMM_ECOLI	rimM	-0.905149	-1.28931
	sp|P13857|RIML_ECOLI	rimL	1.34295	0.412808
	sp|P0C0U4|RIMK_ECOLI	rimK	0.498148	-0.606033
	sp|P0A948|RIMJ_ECOLI	rimJ	-1.0248	-0.0177454
	sp|P0A944|RIMI_ECOLI	rimI	-0.457968	-0.185497
	sp|P22564|RIHC_ECOLI	rihC	4.79045	-0.463591
	sp|P41409|RIHA_ECOLI	rihA	2.77174	-1.50901
	sp|P0AF93|RIDA_ECOLI	ridA	-0.480037	-0.383988
	sp|P0AG40|RIBF_ECOLI	ribF	-0.640637	-0.47144
	sp|P61714|RISB_ECOLI	ribE	-0.74559	-0.01385
	sp|P25539|RIBD_ECOLI	ribD	-0.538372	-0.156686
	sp|P0AFU8|RISA_ECOLI	ribC	-1.7018	-0.770767
	sp|P0A7J0|RIBB_ECOLI	ribB	0.660969	0.593082
	sp|P0A7I7|RIBA_ECOLI	ribA	-0.162909	-0.288924
	sp|P0AG34|RHTB_ECOLI	rhtB	0.284553	0.66842
	sp|P16917|RHSB_ECOLI	rhsB
	sp|P0AG30|RHO_ECOLI	rho	-0.0992966	0.10233
	sp|P76469|RHMA_ECOLI	rhmA	1.73225	-0.186366
	sp|P25888|RHLE_ECOLI	rhlE	-1.72921	0.210864
	sp|P0A8J8|RHLB_ECOLI	rhlB	-0.129641	0.139617
	sp|P32169|RHAD_ECOLI	rhaD	-0.406772	-0.858331
	sp|P32170|RHAA_ECOLI	rhaA	-1.22497	-1.0129
	sp|P61887|RMLA2_ECOLI	rffH	-0.109409	0.238732
	sp|P27830|RMLB2_ECOLI	rffG	-0.248177	-0.0564166
	sp|P37745|RMLC_ECOLI	rfbC
	sp|P37759|RMLB1_ECOLI	rfbB
	sp|P37744|RMLA1_ECOLI	rfbA
	sp|P27241|RFAZ_ECOLI	rfaZ	-0.60935	1.11507
	sp|P27240|RFAY_ECOLI	rfaY	0.306859	0.330663
	sp|P27126|RFAS_ECOLI	rfaS	0.298253	0.281348
	sp|P25742|RFAQ_ECOLI	rfaQ	-0.130364	0.359932
	sp|P25741|RFAP_ECOLI	rfaP	-0.00418382	0.548983
	sp|P27243|RFAL_ECOLI	rfaL	0.317514	0.268828
	sp|P27129|RFAJ_ECOLI	rfaJ	0.30467	0.136003
	sp|P27128|RFAI_ECOLI	rfaI	0.0842773	0.1334
	sp|P0AFW0|RFAH_ECOLI	rfaH	-0.534788	-0.703514
	sp|P25740|RFAG_ECOLI	rfaG	0.294754	0.474107
	sp|P37692|RFAF_ECOLI	rfaF	-0.0497779	0.860378
	sp|P24173|RFAC_ECOLI	rfaC	-0.100308	0.671616
	sp|P27127|RFAB_ECOLI	rfaB	-0.0357807	0.425331
	sp|P09980|REP_ECOLI	rep	-0.63231	-0.642001
	sp|P0C077|RELE_ECOLI	relE	-0.37929	-0.465664
	sp|P0C079|RELB_ECOLI	relB
	sp|P0AG20|RELA_ECOLI	relA	-0.0753258	1.3971
	sp|P33596|RECX_ECOLI	recX
	sp|P33228|RECT_ECOLI	recT	2.24957	-0.750215
	sp|P0A7H6|RECR_ECOLI	recR	-0.525687	-0.351437
	sp|P15043|RECQ_ECOLI	recQ	0.289215	-0.340022
	sp|P0A7H3|RECO_ECOLI	recO
	sp|P05824|RECN_ECOLI	recN	0.863528	0.379143
	sp|P21893|RECJ_ECOLI	recJ	-0.153214	-0.0399652
	sp|P24230|RECG_ECOLI	recG	-0.308172	-0.024815
	sp|P0A7H0|RECF_ECOLI	recF	0.155239	0.385603
	sp|P15032|RECE_ECOLI	recE	2.79421	-0.940406
	sp|P04993|RECD_ECOLI	recD	-0.360372	-0.941688
	sp|P07648|RECC_ECOLI	recC	-0.345289	-0.416784
	sp|P08394|RECB_ECOLI	recB	-0.627167	-1.07951
	sp|P0A7G6|RECA_ECOLI	recA	-0.0929417	-1.16716
	sp|P36767|RDGC_ECOLI	rdgC	-1.23461	-0.266063
	sp|P52061|IXTPA_ECOLI	rdgB	-0.310945	-0.396183
	sp|P69411|RCSF_ECOLI	rcsF	-0.560058	0.92091
	sp|P39838|RCSD_ECOLI	rcsD	-0.685485	0.185497
	sp|P0DMC5|RCSC_ECOLI	rcsC	-0.361691	0.455305
	sp|P0DMC7|RCSB_ECOLI	rcsB	0.465071	-0.144101
	sp|P0DMC9|RCSA_ECOLI	rcsA	1.48809	2.43433
	sp|P64530|RCNR_ECOLI	rcnR	1.31162	-1.55492
	sp|P64534|RCNB_ECOLI	rcnB	-0.175359	0.668725
	sp|P77379|RCLR_ECOLI	rclR	1.18395	0.257917
	sp|P75685|RCLC_ECOLI	rclC
	sp|P75687|RCLB_ECOLI	rclB	0.846067	-0.374007
	sp|P77212|RCLA_ECOLI	rclA	-0.22697	-0.225083
	sp|P75811|RCDA_ECOLI	rcdA	0.624597	0.112009
	sp|P33230|RCBA_ECOLI	rcbA
	sp|P0A9J6|RBSK_ECOLI	rbsK	4.30434	-0.953397
	sp|P04982|RBSD_ECOLI	rbsD	5.1673	-1.66554
	sp|P0AGI1|RBSC_ECOLI	rbsC	4.18465	-0.582558
	sp|P02925|RBSB_ECOLI	rbsB	6.37562	-1.77127
	sp|P04983|RBSA_ECOLI	rbsA	4.92938	-0.78208
	sp|P0A8V0|RBN_ECOLI	rbn	-0.486268	-0.894829
	sp|P0A7G2|RBFA_ECOLI	rbfA	0.5737	0.467144
	sp|P37624|RBBA_ECOLI	rbbA	-0.0372236	-0.121113
	sp|Q47152|RAYT_ECOLI	rayT
	sp|P31473|RAVA_ECOLI	ravA	0.586916	0.849052
	sp|P52119|RATB_ECOLI	ratB	-0.617347	-0.658538
	sp|P0AGL5|RATA_ECOLI	ratA
	sp|P0AAZ4|RARA_ECOLI	rarA	-0.201148	-0.204773
	sp|P0A894|RAPZ_ECOLI	rapZ	-0.550928	0.165659
	sp|P60240|RAPA_ECOLI	rapA	-0.349534	1.09078
	sp|P0AD49|YFIA_ECOLI	raiA	2.47468	-0.365648
	sp|P33919|RADD_ECOLI	radD	-0.688689	-0.557063
	sp|P24554|RADA_ECOLI	radA	-0.0603134	-0.239459
	sp|P76062|RACR_ECOLI	racR	-0.509451	0.835243
	sp|P15033|RACC_ECOLI	racC
	sp|P39288|QUEG_ECOLI	queG	-0.402212	0.0657983
	sp|Q46920|QUEF_ECOLI	queF	-0.478406	-0.513767
	sp|P64554|QUEE_ECOLI	queE	0.18796	1.14591
	sp|P65870|QUED_ECOLI	queD	-0.267082	-0.383401
	sp|P77756|QUEC_ECOLI	queC	-0.416489	0.00634787
	sp|P0A7F9|QUEA_ECOLI	queA	-1.01062	-0.450574
	sp|P40719|QSEC_ECOLI	qseC	-0.595189	-0.0076463
	sp|P52076|QSEB_ECOLI	qseB	-0.889915	-0.497108
	sp|P39315|QOR2_ECOLI	qorB	0.404565	0.494731
	sp|P28304|QOR1_ECOLI	qorA	-0.658994	-0.00779057
	sp|P0AA53|QMCA_ECOLI	qmcA	0.847481	0.898954
	sp|P0A7F3|PYRI_ECOLI	pyrI	-1.73245	-0.575051
	sp|P0A7E9|PYRH_ECOLI	pyrH	-1.18871	-0.226389
	sp|P0A7E5|PYRG_ECOLI	pyrG	-0.743433	0.189264
	sp|P08244|PYRF_ECOLI	pyrF	-0.329786	0.0601691
	sp|P0A7E3|PYRE_ECOLI	pyrE	-1.01729	-3.04489
	sp|P0A7E1|PYRD_ECOLI	pyrD	-0.581507	0.250066
	sp|P05020|PYRC_ECOLI	pyrC	-1.69099	-0.0868765
	sp|P0A786|PYRB_ECOLI	pyrB	-1.29317	-0.890707
	sp|P0AD61|KPYK1_ECOLI	pykF	-1.47601	-0.206803
	sp|P21599|KPYK2_ECOLI	pykA	0.165804	-0.506326
	sp|P0A9U6|PUUR_ECOLI	puuR	-1.51558	-2.51926
	sp|P76037|PUUP_ECOLI	puuP
	sp|P50457|PUUE_ECOLI	puuE
	sp|P76038|PUUD_ECOLI	puuD	0.509599	0.735888
	sp|P23883|PUUC_ECOLI	puuC	-1.34206	-2.52611
	sp|P37906|PUUB_ECOLI	puuB	-0.364769	-0.183179
	sp|P78061|PUUA_ECOLI	puuA	2.89059	1.41979
	sp|P07117|PUTP_ECOLI	putP	1.22841	-1.4096
	sp|P09546|PUTA_ECOLI	putA	1.91146	1.52273
	sp|P37051|PURU_ECOLI	purU	-1.27726	-0.447618
	sp|P33221|PURT_ECOLI	purT	0.33271	0.383841
	sp|P0ACP7|PURR_ECOLI	purR	0.74066	0.427838
	sp|P08179|PUR3_ECOLI	purN	-0.160738	0.208978
	sp|P08178|PUR5_ECOLI	purM	0.633369	1.24099
	sp|P15254|PUR4_ECOLI	purL	0.274941	0.320581
	sp|P09029|PURK_ECOLI	purK	-0.0851437	0.220729
	sp|P15639|PUR9_ECOLI	purH	-0.955806	-1.21279
	sp|P0AG16|PUR1_ECOLI	purF	0.116055	-0.276106
	sp|P0AG18|PURE_ECOLI	purE	-0.153648	0.679232
	sp|P15640|PUR2_ECOLI	purD	-0.633369	-0.772161
	sp|P0A7D7|PUR7_ECOLI	purC	-0.357442	-0.524495
	sp|P0AB89|PUR8_ECOLI	purB	-0.777583	-0.537924
	sp|P0A7D4|PURA_ECOLI	purA	-1.77457	-0.867469
	sp|P37177|PT1P_ECOLI	ptsP	-0.398094	-0.180862
	sp|P0A9N0|PTSO_ECOLI	ptsO
	sp|P69829|PTSN_ECOLI	ptsN	-0.376502	-0.119379
	sp|P08839|PT1_ECOLI	ptsI	-1.09128	-0.155095
	sp|P0AA04|PTHP_ECOLI	ptsH	-0.542107	-0.489385
	sp|P69786|PTGCB_ECOLI	ptsG	0.101174	-0.533296
	sp|P32670|PTFX2_ECOLI	ptsA	0.691438	-0.33812
	sp|P24555|PTRB_ECOLI	ptrB	-0.247305	-0.235101
	sp|P05458|PTRA_ECOLI	ptrA	-0.0805233	0.0124073
	sp|P0A7D1|PTH_ECOLI	pth	-0.63231	-0.390451
	sp|P0A9M8|PTA_ECOLI	pta	-0.118367	-0.0956857
	sp|P33025|PSUG_ECOLI	psuG	4.82184	-1.16514
	sp|P0AG82|PSTS_ECOLI	pstS	-5.58375	-4.84276
	sp|P0AGH8|PSTC_ECOLI	pstC	-4.91537	-2.685
	sp|P0AAH0|PSTB_ECOLI	pstB	-2.9773	-3.55172
	sp|P07654|PSTA_ECOLI	pstA	-5.09771	-4.75235
	sp|P23830|PSS_ECOLI	pssA	1.47638	0.272175
	sp|P37344|PSPF_ECOLI	pspF	0.327448	0.468625
	sp|P23857|PSPE_ECOLI	pspE	3.51087	-0.177531
	sp|P0AFN2|PSPC_ECOLI	pspC	-0.222616	-0.265481
	sp|P0AFM9|PSPB_ECOLI	pspB	0.0646436	0.0914975
	sp|P0AFM6|PSPA_ECOLI	pspA	-0.854712	-1.30616
	sp|P0AFM4|PSIF_ECOLI	psiF	-3.47048	-3.42592
	sp|P0A8K1|PSD_ECOLI	psd	-0.398682	-0.421941
	sp|P0A717|KPRS_ECOLI	prs	-0.787357	-0.258208
	sp|P77674|ABDH_ECOLI	prr	3.46242	0.00937755
	sp|P77743|PRPR_ECOLI	prpR	4.29963	2.32054
	sp|P77243|PRPD_ECOLI	prpD	7.23928	0.019621
	sp|P31660|PRPC_ECOLI	prpC	8.87525	0.58857
	sp|P77541|PRPB_ECOLI	prpB	9.76249	2.1684
	sp|P0AAE2|PROY_ECOLI	proY
	sp|P0AFM2|PROX_ECOLI	proX	-0.0480462	-0.533744
	sp|P14175|PROV_ECOLI	proV
	sp|P16659|SYP_ECOLI	proS	0.548535	0.624597
	sp|P45577|PROQ_ECOLI	proQ	0.412071	0.628074
	sp|P0C0L7|PROP_ECOLI	proP	-3.09265	1.10324
	sp|P0A9L8|P5CR_ECOLI	proC	0.301899	0.2949
	sp|P0A7B5|PROB_ECOLI	proB	-0.520619	0.0285663
	sp|P07004|PROA_ECOLI	proA	-0.662185	-0.0763364
	sp|P0ACC1|PRMC_ECOLI	prmC	-0.740506	-0.493246
	sp|P39199|PRMB_ECOLI	prmB	-0.438166	-0.755771
	sp|P0A8T1|PRMA_ECOLI	prmA	-0.364622	-0.29315
	sp|P15373|PRLF_ECOLI	prlF	0.712089	0.631856
	sp|P27298|OPDA_ECOLI	prlC	-0.281931	-0.350412
	sp|P0AEX5|KPPR_ECOLI	prkB	0.19564	-0.139328
	sp|P23862|PRIC_ECOLI	priC	0.672225	0.198684
	sp|P07013|PRIB_ECOLI	priB
	sp|P17888|PRIA_ECOLI	priA	-0.0217851	-0.0318849
	sp|P0A7I4|RF3_ECOLI	prfC	-0.592029	-0.529416
	sp|P07012|RF2_ECOLI	prfB	0.250502	0.00216404
	sp|P0A7I0|RF1_ECOLI	prfA	-0.163633	0.657019
	sp|P76440|PRET_ECOLI	preT	4.06238	-1.14793
	sp|P23865|PRC_ECOLI	prc	-0.292276	0.277416
	sp|P31828|PQQL_ECOLI	pqqL	2.47804	-0.713775
	sp|P43671|PQIB_ECOLI	pqiB	-0.931927	0.248903
	sp|P0AFL6|PPX_ECOLI	ppx	-0.139762	0.100741
	sp|P31992|PPTA_ECOLI	pptA
	sp|P0A8A4|PSRP_ECOLI	ppsR	-0.661121	-0.297378
	sp|P23538|PPSA_ECOLI	ppsA	-0.598501	-0.902289
	sp|P0C037|PPNP_ECOLI	ppnP	1.37745	0.759941
	sp|P0ADR8|PPNN_ECOLI	ppnN	0.548235	0.0201981
	sp|P0A7B1|PPK_ECOLI	ppk	-1.13901	-0.182745
	sp|P0ADY1|PPID_ECOLI	ppiD	0.295191	0.5731
	sp|P0A9L5|PPIC_ECOLI	ppiC	0.177821	-0.214345
	sp|P23869|PPIB_ECOLI	ppiB	-0.504839	-0.636548
	sp|P0AFL3|PPIA_ECOLI	ppiA	-0.322042	0.0147156
	sp|P55798|PRP1_ECOLI	pphA	0.126895	0.680757
	sp|P00864|CAPP_ECOLI	ppc	-0.473959	1.41433
	sp|P0A7A9|IPYR_ECOLI	ppa	-0.591578	-0.454566
	sp|P07003|POXB_ECOLI	poxB	-0.490573	0.363743
	sp|P0AFL1|POTI_ECOLI	potI	-1.88874	0.86542
	sp|P31135|POTH_ECOLI	potH	-0.503054	1.27011
	sp|P31134|POTG_ECOLI	potG	0.0448714	1.7649
	sp|P31133|POTF_ECOLI	potF	-0.31401	1.68739
	sp|P0AFK9|POTD_ECOLI	potD	0.0590145	-0.129786
	sp|P0AFK6|POTC_ECOLI	potC
	sp|P0AFK4|POTB_ECOLI	potB	0.525091	0.607842
	sp|P69874|POTA_ECOLI	potA	0.744049	0.836341
	sp|P21189|DPO2_ECOLI	polB	-0.61463	-0.463147
	sp|P00582|DPO1_ECOLI	polA	-0.212314	-0.352023
	sp|P0AFK2|PNUC_ECOLI	pnuC	0.216666	1.64817
	sp|P0AB67|PNTB_ECOLI	pntB	0.795438	-0.356709
	sp|P07001|PNTA_ECOLI	pntA	0.87394	-0.307442
	sp|P05055|PNP_ECOLI	pnp	0.576702	0.0764807
	sp|P0A6G3|PNCC_ECOLI	pncC	0.60543	-0.57085
	sp|P18133|PNCB_ECOLI	pncB	-0.29767	1.10474
	sp|P21369|PNCA_ECOLI	pncA	-0.237715	-0.350266
	sp|P37590|PMRD_ECOLI	pmrD	2.04873	0.00750203
	sp|P0AFK0|PMBA_ECOLI	pmbA	-1.07175	-0.73989
	sp|P60782|PLSY_ECOLI	plsY	0.60935	0.140196
	sp|P27247|PLSX_ECOLI	plsX	-0.402653	-0.207818
	sp|P26647|PLSC_ECOLI	plsC	0.262862	0.196365
	sp|P0A7A7|PLSB_ECOLI	plsB	0.562605	-0.217682
	sp|P76002|PLIG_ECOLI	pliG	2.78441	-1.22394
	sp|P07000|PLDB_ECOLI	pldB	-0.675271	0.322188
	sp|P0A921|PA1_ECOLI	pldA	0.177531	0.251084
	sp|P0AA47|PLAP_ECOLI	plaP
	sp|P76594|PKA_ECOLI	pka	3.43754	-0.324379
	sp|P43676|PITB_ECOLI	pitB
	sp|P0AFJ7|PITA_ECOLI	pitA	-1.15467	-0.493543
	sp|P0ADI0|PINR_ECOLI	pinR
	sp|P03014|PINE_ECOLI	pinE	1.31268	-1.25067
	sp|P00914|PHR_ECOLI	phrB	-1.35328	0.141064
	sp|P45548|PHP_ECOLI	php	-0.284844	0.0606021
	sp|P0A9K7|PHOU_ECOLI	phoU	-3.95055	-3.84112
	sp|P08400|PHOR_ECOLI	phoR	-3.58899	-3.00126
	sp|P23837|PHOQ_ECOLI	phoQ	-0.349094	0.518086
	sp|P23836|PHOP_ECOLI	phoP	0.122269	0.112876
	sp|P0A9K1|PHOH_ECOLI	phoH	-0.771541	0.54136
	sp|P02932|PHOE_ECOLI	phoE	-2.79028	-4.83944
	sp|P0AFJ5|PHOB_ECOLI	phoB	-4.3983	-3.91677
	sp|P00634|PPB_ECOLI	phoA	-9.37866	-4.51875
	sp|P16692|PHNP_ECOLI	phnP	-3.46101	-2.458
	sp|P16691|PHNO_ECOLI	phnO	-4.63555	-3.44595
	sp|P16682|PHND_ECOLI	phnD	-9.11519	-8.04385
	sp|P16681|PHNB_ECOLI	phnB	-0.670399	-1.04706
	sp|P0AFJ1|PHNA_ECOLI	phnA	-0.194626	-0.0210637
	sp|P07395|SYFB_ECOLI	pheT	-0.0541074	0.0802345
	sp|P08312|SYFA_ECOLI	pheS	-0.0720054	0.0272677
	sp|P24207|PHEP_ECOLI	pheP
	sp|P0A9J8|PHEA_ECOLI	pheA	-0.534042	-0.283824
	sp|P0ABF8|PGSA_ECOLI	pgsA	-0.266645	-0.57175
	sp|P77333|PGRR_ECOLI	pgrR	0.263444	0.492652
	sp|P0AD42|PGPC_ECOLI	pgpC	0.15061	0.116922
	sp|P0A924|PGPB_ECOLI	pgpB
	sp|P36938|PGM_ECOLI	pgm	0.514065	0.235682
	sp|P52697|6PGL_ECOLI	pgl	-0.1784	-0.183904
	sp|P0A799|PGK_ECOLI	pgk	-0.563953	-0.200568
	sp|P0A6T1|G6PI_ECOLI	pgi	-1.35167	-1.42507
	sp|P75906|PGAB_ECOLI	pgaB	0.443629	-1.18514
	sp|P69434|PGAA_ECOLI	pgaA	0.877889	-2.04391
	sp|P09373|PFLB_ECOLI	pflB	-1.84941	-1.65763
	sp|P0A9N4|PFLA_ECOLI	pflA	-0.437723	-0.26519
	sp|P06999|PFKB_ECOLI	pfkB	-1.47101	-1.09858
	sp|P0A796|PFKA_ECOLI	pfkA	-0.356563	0.124871
	sp|Q57083|PERR_ECOLI	perR
	sp|P0AFI9|PERM_ECOLI	perM	-0.440823	-0.513916
	sp|P29745|PEPT_ECOLI	pepT	0.0105317	-0.141931
	sp|P21165|PEPQ_ECOLI	pepQ	0.177531	-0.413249
	sp|P15034|AMPP_ECOLI	pepP	0.326571	-0.0914975
	sp|P04825|AMPN_ECOLI	pepN	0.0613238	-0.81304
	sp|P0A7C6|PEPE_ECOLI	pepE	1.65921	-2.72852
	sp|P15288|PEPD_ECOLI	pepD	-0.30292	0.242074
	sp|P37095|PEPB_ECOLI	pepB	1.28477	0.0490564
	sp|P68767|AMPA_ECOLI	pepA	0.0561279	0.230309
	sp|P77150|PDXY_ECOLI	pdxY	-0.761795	-1.82744
	sp|P40191|PDXK_ECOLI	pdxK	-1.48939	-0.649126
	sp|P0A794|PDXJ_ECOLI	pdxJ	-0.462703	0.257917
	sp|P25906|PDXI_ECOLI	pdxI	2.03131	-0.648368
	sp|P0AFI7|PDXH_ECOLI	pdxH	-1.05034	-0.251811
	sp|P05459|PDXB_ECOLI	pdxB	-0.37034	0.00432809
	sp|P19624|PDXA_ECOLI	pdxA	0.205933	-0.604375
	sp|P0ACL9|PDHR_ECOLI	pdhR	0.877889	1.32822
	sp|P0ABF1|PCNB_ECOLI	pcnB	-0.0392437	0.19506
	sp|P0A7A5|PIMT_ECOLI	pcm	0.154371	0.00923328
	sp|P22259|PCKA_ECOLI	pckA	4.93172	-1.17292
	sp|P0AFI5|PBP7_ECOLI	pbpG	0.161172	2.03314
	sp|P76577|PBPC_ECOLI	pbpC	0.0538188	-0.1826
	sp|P42588|PAT_ECOLI	patA	0.306859	0.789376
	sp|P20083|PARE_ECOLI	parE	0.656412	0.65869
	sp|P0AFI2|PARC_ECOLI	parC	0.870782	0.819285
	sp|P37613|PANZ_ECOLI	panZ	-0.507814	-1.15585
	sp|P16256|PANF_ECOLI	panF
	sp|P0A9J4|PANE_ECOLI	panE	-1.3962	-1.0033
	sp|P0A790|PAND_ECOLI	panD
	sp|P31663|PANC_ECOLI	panC	-1.32097	-0.3162
	sp|P31057|PANB_ECOLI	panB	-1.31691	-1.25708
	sp|P0A912|PAL_ECOLI	pal	-1.30968	-0.256899
	sp|P28305|PABC_ECOLI	pabC	-0.874255	-0.661425
	sp|P05041|PABB_ECOLI	pabB	-1.04689	-0.444515
	sp|P00903|PABA_ECOLI	pabA	-0.652465	-0.359493
	sp|P77455|PAAZ_ECOLI	paaZ	-1.03051	-2.07209
	sp|P77181|PAAY_ECOLI	paaY	1.57517	-0.970936
	sp|P76086|PAAX_ECOLI	paaX	1.58554	-0.904195
	sp|P76085|PAAK_ECOLI	paaK	4.84387	-2.22384
	sp|P0C7L2|PAAJ_ECOLI	paaJ	-0.656867	-2.05311
	sp|P76083|PAAH_ECOLI	paaH
	sp|P76082|PAAF_ECOLI	paaF
	sp|P0ACQ4|OXYR_ECOLI	oxyR	0.155095	0.336073
	sp|P0AFI0|OXC_ECOLI	oxc
	sp|P31678|OTSB_ECOLI	otsB	-0.801351	0.208398
	sp|P31677|OTSA_ECOLI	otsA	-0.992757	0.205063
	sp|Q46891|OTNI_ECOLI	otnI	1.53178	-0.60754
	sp|P0AFH8|OSMY_ECOLI	osmY	-2.10768	1.98629
	sp|P0ADB1|OSME_ECOLI	osmE	0.533594	0.349534
	sp|P0C0L2|OSMC_ECOLI	osmC	-1.18395	-0.339436
	sp|P0A784|ORN_ECOLI	orn	-1.40126	-0.415016
	sp|P77737|OPPF_ECOLI	oppF	0.303649	-0.477664
	sp|P76027|OPPD_ECOLI	oppD	0.215796	-0.406331
	sp|P0AFH6|OPPC_ECOLI	oppC	-0.192307	-0.883898
	sp|P0AFH2|OPPB_ECOLI	oppB	-0.320289	-0.759014
	sp|P23843|OPPA_ECOLI	oppA	0.403388	-0.383694
	sp|P75785|OPGE_ECOLI	opgE	1.32964	1.03362
	sp|P0A917|OMPX_ECOLI	ompX	-4.12376	0.270138
	sp|P0A915|OMPW_ECOLI	ompW	4.42608	-0.791707
	sp|P09169|OMPT_ECOLI	ompT	-0.263299	-1.01566
	sp|P0AA16|OMPR_ECOLI	ompR	0.6864	0.188829
	sp|P77747|OMPN_ECOLI	ompN
	sp|P02931|OMPF_ECOLI	ompF	2.96794	-0.396918
	sp|P06996|OMPC_ECOLI	ompC	-0.667964	0.650644
	sp|P0A910|OMPA_ECOLI	ompA	-1.2804	0.656867
	sp|P0AFH0|OGT_ECOLI	ogt	-0.308318	0.33154
	sp|P42641|OBG_ECOLI	obgE	-0.149452	-0.444072
	sp|P0AFG0|NUSG_ECOLI	nusG	0.306421	0.0530972
	sp|P0A780|NUSB_ECOLI	nusB	-1.01306	0.000577078
	sp|P0AFF6|NUSA_ECOLI	nusA	0.440233	0.438461
	sp|P0AFF4|NUPG_ECOLI	nupG	5.34732	3.69943
	sp|P0AFF2|NUPC_ECOLI	nupC	-0.224067	0.0033182
	sp|P0AFF0|NUON_ECOLI	nuoN	0.67969	0.742662
	sp|P0AFE8|NUOM_ECOLI	nuoM	0.576402	0.496514
	sp|P33607|NUOL_ECOLI	nuoL	0.506177	0.584512
	sp|P0AFE4|NUOK_ECOLI	nuoK	0.937525	0.596995
	sp|P0AFD6|NUOI_ECOLI	nuoI	1.38771	1.21742
	sp|P0AFD4|NUOH_ECOLI	nuoH	0.368287	0.436689
	sp|P33602|NUOG_ECOLI	nuoG	1.18871	0.996809
	sp|P31979|NUOF_ECOLI	nuoF	1.49349	1.22806
	sp|P0AFD1|NUOE_ECOLI	nuoE	1.16666	1.11591
	sp|P33599|NUOCD_ECOLI	nuoC	1.02839	0.755153
	sp|P0AFC7|NUOB_ECOLI	nuoB	1.20492	1.0382
	sp|P0AFC3|NUOA_ECOLI	nuoA	0.50127	0.468329
	sp|P43337|NUDL_ECOLI	nudL	-0.663554	0.231471
	sp|P37128|NUDK_ECOLI	nudK	-0.226099	-0.541658
	sp|P0AEI6|NUDJ_ECOLI	nudJ	-1.17529	-0.763187
	sp|P52006|NUDI_ECOLI	nudI	-1.10974	-1.20526
	sp|P77788|NUDG_ECOLI	nudG	-0.285573	-0.0382337
	sp|Q93K97|ADPP_ECOLI	nudF	0.178834	-0.119813
	sp|P45799|NUDE_ECOLI	nudE	-1.33886	-0.787668
	sp|P32664|NUDC_ECOLI	nudC	-1.37027	-0.102619
	sp|P0AFC0|NUDB_ECOLI	nudB	0.185063	0.424889
	sp|P0AB83|END3_ECOLI	nth	-0.315616	-0.00807911
	sp|P0AF63|NSRR_ECOLI	nsrR	0.27596	0.975776
	sp|P0ABK9|NRFA_ECOLI	nrfA	0.202888	-0.527775
	sp|P0A8D0|NRDR_ECOLI	nrdR	-1.19076	-0.403094
	sp|P0A9N8|NRDG_ECOLI	nrdG	1.10158	1.39024
	sp|P37146|RIR4_ECOLI	nrdF	0.593684	-0.557513
	sp|P39452|RIR3_ECOLI	nrdE	3.24689	1.93879
	sp|P28903|NRDD_ECOLI	nrdD	0.872992	-0.1784
	sp|P69924|RIR2_ECOLI	nrdB	-0.0891869	-0.466108
	sp|P00452|RIR1_ECOLI	nrdA	0.00360674	-0.336511
	sp|P37596|NORW_ECOLI	norW
	sp|Q46877|NORV_ECOLI	norV	-0.942969	1.02725
	sp|P37013|NORR_ECOLI	norR	0.11461	0.330517
	sp|P31806|NNR_ECOLI	nnr	0.322772	0.376648
	sp|P21420|NMPC_ECOLI	nmpC
	sp|P0AFB1|NLPI_ECOLI	nlpI	-0.178979	0.191293
	sp|P40710|NLPE_ECOLI	nlpE	0.00880047	0.587217
	sp|P0ADA3|NLPD_ECOLI	nlpD	-0.383107	0.383988
	sp|P23898|NLPC_ECOLI	nlpC	-1.40851	-1.78551
	sp|P04846|NLPA_ECOLI	nlpA	0.405595	0.753455
	sp|P0A9I8|NIRD_ECOLI	nirD
	sp|P08201|NIRB_ECOLI	nirB
	sp|P76241|NIMR_ECOLI	nimR	0.823035	0.918997
	sp|P0A6Z6|NIKR_ECOLI	nikR
	sp|P33590|NIKA_ECOLI	nikA	0.707494	-0.291547
	sp|P77567|NHOA_ECOLI	nhoA	1.03068	1.9487
	sp|P0A9G2|NHAR_ECOLI	nhaR	-0.361105	0.3162
	sp|P0AFA7|NHAB_ECOLI	nhaB	0.183324	-0.114032
	sp|P13738|NHAA_ECOLI	nhaA	-1.07109	0.456045
	sp|P63020|NFUA_ECOLI	nfuA	0.027412	-0.199119
	sp|P38489|NFSB_ECOLI	nfsB	-0.0109645	-1.34313
	sp|P17117|NFSA_ECOLI	nfsA	0.560657	0.0912087
	sp|P31600|NFRA_ECOLI	nfrA	0.210719	0.606033
	sp|P0A6C1|END4_ECOLI	nfo	-0.0349149	0.264026
	sp|P68739|NFI_ECOLI	nfi	-0.322042	0.599705
	sp|P67430|NEMR_ECOLI	nemR	0.688384	0.9481
	sp|P77258|NEMA_ECOLI	nemA	1.04919	0.792328
	sp|P50465|END8_ECOLI	nei	-1.88788	1.0863
	sp|P0A763|NDK_ECOLI	ndk	2.6705	-0.70535
	sp|P00393|DHNA_ECOLI	ndh	-2.22607	0.00144269
	sp|P19319|NARZ_ECOLI	narZ	-0.0774913	1.85897
	sp|P19318|NARY_ECOLI	narY	-0.0803789	1.81821
	sp|P0AFA2|NARX_ECOLI	narX	-1.88465	0.410894
	sp|P19317|NARW_ECOLI	narW	0.00692495	0.201003
	sp|P37758|NARU_ECOLI	narU	-0.909442	1.17546
	sp|P27896|NARQ_ECOLI	narQ	-0.586916	0.0942415
	sp|P31802|NARP_ECOLI	narP	1.11724	0.128196
	sp|P0AF28|NARL_ECOLI	narL	-0.591277	0.0464588
	sp|P0AF26|NARJ_ECOLI	narJ
	sp|P11349|NARH_ECOLI	narH	-1.17106	0.878837
	sp|P09152|NARG_ECOLI	narG	-0.97513	1.15467
	sp|P33934|NAPH_ECOLI	napH
	sp|P33937|NAPA_ECOLI	napA	1.84073	1.07654
	sp|P39370|NANS_ECOLI	nanS	0.0167354	-0.220874
	sp|P0A8W0|NANR_ECOLI	nanR	-0.123137	0.922505
	sp|P39371|NANM_ECOLI	nanM	0.545245	0.878837
	sp|P45425|NANK_ECOLI	nanK	1.6864	-0.31401
	sp|P0A761|NANE_ECOLI	nanE	2.09873	-0.509302
	sp|P0A6L4|NANA_ECOLI	nanA	5.73536	1.57785
	sp|P75949|NAGZ_ECOLI	nagZ	-0.339583	0.0129843
	sp|P75959|NAGK_ECOLI	nagK	0.0698401	-1.29369
	sp|P09323|PTW3C_ECOLI	nagE	3.2162	0.711782
	sp|P0AF24|NAGD_ECOLI	nagD	-0.253991	0.267955
	sp|P0AF20|NAGC_ECOLI	nagC	-0.0157255	0.488049
	sp|P0A759|NAGB_ECOLI	nagB	-0.456636	-1.16767
	sp|P0AF18|NAGA_ECOLI	nagA	0.0767695	-0.438313
	sp|P27278|NADR_ECOLI	nadR	0.184773	0.466108
	sp|P0A7B3|NADK_ECOLI	nadK
	sp|P18843|NADE_ECOLI	nadE	-0.904195	0.376942
	sp|P0A752|NADD_ECOLI	nadD	-0.730352	0.145981
	sp|P30011|NADC_ECOLI	nadC	-0.398388	-0.152635
	sp|P10902|NADB_ECOLI	nadB	0.836497	1.44116
	sp|P11458|NADA_ECOLI	nadA	1.34989	1.6598
	sp|Q47005|NAC_ECOLI	nac	0.273631	5.28392
	sp|P17802|MUTY_ECOLI	mutY	-0.24033	-0.399858
	sp|P08337|MUTT_ECOLI	mutT	0.301607	-0.714541
	sp|P23909|MUTS_ECOLI	mutS	0.0965523	-0.436837
	sp|P05523|FPG_ECOLI	mutM	-0.721904	0.266063
	sp|P23367|MUTL_ECOLI	mutL	0.0851437	0.372687
	sp|P06722|MUTH_ECOLI	mutH	-0.15495	-0.612065
	sp|P77245|MURR_ECOLI	murR	0.342947	1.56789
	sp|P76535|MURQ_ECOLI	murQ	3.28238	0.327448
	sp|P77272|PTYBC_ECOLI	murP	3.47667	0.313864
	sp|P0AF16|MURJ_ECOLI	murJ
	sp|P22634|MURI_ECOLI	murI	-0.354512	-0.286884
	sp|P17443|MURG_ECOLI	murG	-0.236699	0.326863
	sp|P11880|MURF_ECOLI	murF	-0.274213	0.185207
	sp|P22188|MURE_ECOLI	murE	0.0959746	0.354805
	sp|P14900|MURD_ECOLI	murD	-0.426805	-0.170146
	sp|P17952|MURC_ECOLI	murC	-0.405595	0.340607
	sp|P08373|MURB_ECOLI	murB	-0.66477	-0.692659
	sp|P0A749|MURA_ECOLI	murA	-0.218262	-0.558261
	sp|P60293|MUKF_ECOLI	mukF	0.914695	-0.0943859
	sp|P22524|MUKE_ECOLI	mukE	0.685027	-0.0769139
	sp|P22523|MUKB_ECOLI	mukB	0.844654	0.0926529
	sp|P0A9H1|MUG_ECOLI	mug	-0.522706	-0.175214
	sp|P0AAD2|MTR_ECOLI	mtr
	sp|P0AF12|MTNN_ECOLI	mtnN	-0.837281	-0.125016
	sp|P0AF10|MTLR_ECOLI	mtlR	0.275087	-0.640637
	sp|P09424|MTLD_ECOLI	mtlD	-0.0766251	-0.0292877
	sp|P00550|PTM3C_ECOLI	mtlA	1.93505	0.239459
	sp|P46022|MTGA_ECOLI	mtgA	0.234375	0.346752
	sp|P76346|MTFA_ECOLI	mtfA	2.70742	-0.298836
	sp|P25738|MSYB_ECOLI	msyB	0.840888	0.729737
	sp|P76343|MSRQ_ECOLI	msrQ
	sp|P76342|MSRP_ECOLI	msrP	-0.653527	0.422825
	sp|P76270|MSRC_ECOLI	msrC	-0.706116	-0.297961
	sp|P0A746|MSRB_ECOLI	msrB	0.593534	-0.0637775
	sp|P0A744|MSRA_ECOLI	msrA	-0.143811	-0.012263
	sp|P0C0S1|MSCS_ECOLI	mscS	-2.68407	0.409422
	sp|P39285|MSCM_ECOLI	mscM	0.00779057	-0.700454
	sp|P0A742|MSCL_ECOLI	mscL	0.0160141	-0.272466
	sp|P77338|MSCK_ECOLI	mscK	-1.60155	-0.368874
	sp|P60752|MSBA_ECOLI	msbA	-0.147283	-0.12068
	sp|P24202|MRR_ECOLI	mrr	0.558261	-1.15416
	sp|P0AF08|APBC_ECOLI	mrp	-0.605129	-0.664314
	sp|P16926|MREC_ECOLI	mreC	0.270138	-0.403388
	sp|P0A9X4|MREB_ECOLI	mreB	0.340022	0.23452
	sp|P0ABG7|RODA_ECOLI	mrdB	-0.757006	0.511385
	sp|P0AD65|MRDA_ECOLI	mrdA	0.0396766	0.601061
	sp|P02919|PBPB_ECOLI	mrcB	-0.173766	0.738043
	sp|P02918|PBPA_ECOLI	mrcA	-0.0886093	0.116778
	sp|P22186|MRAZ_ECOLI	mraZ	-0.324087	0.658994
	sp|P0A6W3|MRAY_ECOLI	mraY	-1.02561	-0.0366464
	sp|Q46865|MQSR_ECOLI	mqsR	-0.00100989	-0.989841
	sp|Q46864|MQSA_ECOLI	mqsA
	sp|P33940|MQO_ECOLI	mqo	0.268246	4.60862
	sp|P0ACR9|MPRA_ECOLI	mprA	-1.48623	-0.530759
	sp|P77348|MPPA_ECOLI	mppA	1.53424	0.653831
	sp|P37773|MPL_ECOLI	mpl	-0.909124	-0.330371
	sp|P0ACV6|MPAA_ECOLI	mpaA	0.27203	0.168409
	sp|P0AF03|MOG_ECOLI	mog	0.2681	-0.6249
	sp|P12282|MOEB_ECOLI	moeB	-0.286738	-0.294025
	sp|P12281|MOEA_ECOLI	moeA	-0.0258249	0.385457
	sp|P31060|MODF_ECOLI	modF	0.0139943	-0.278436
	sp|P0A9G8|MODE_ECOLI	modE	-0.115477	-0.201873
	sp|P09833|MODC_ECOLI	modC	1.32256	0.251374
	sp|P0AF01|MODB_ECOLI	modB
	sp|P37329|MODA_ECOLI	modA	2.4705	0.844811
	sp|Q46810|MOCA_ECOLI	mocA
	sp|P32125|MOBB_ECOLI	mobB	-0.438313	0.391626
	sp|P32173|MOBA_ECOLI	mobA	-0.257772	0.411041
	sp|P30749|MOAE_ECOLI	moaE	-0.858016	-0.0707062
	sp|P30748|MOAD_ECOLI	moaD	-0.730967	0.138461
	sp|P0A738|MOAC_ECOLI	moaC	-0.628982	0.0578598
	sp|P0AEZ9|MOAB_ECOLI	moaB	-0.70581	-0.359639
	sp|P30745|MOAA_ECOLI	moaA	0.406478	0.227696
	sp|P0A9F1|MNTR_ECOLI	mntR	-0.356709	0.153358
	sp|P0A769|MNTH_ECOLI	mntH	-0.119957	0.901971
	sp|P0A6U3|MNMG_ECOLI	mnmG	0.622633	0.396183
	sp|P25522|MNME_ECOLI	mnmE	-0.684112	-0.0163026
	sp|P77182|MNMC_ECOLI	mnmC	-1.3185	-0.325694
	sp|P25745|MNMA_ECOLI	mnmA	-0.725436	-0.360518
	sp|P13669|MNGR_ECOLI	mngR	0.218698	-0.081534
	sp|P54746|MNGB_ECOLI	mngB	0.197814	1.75016
	sp|P76112|MNAT_ECOLI	mnaT	-0.442743	0.201728
	sp|Q47689|MMUP_ECOLI	mmuP	1.65586	-1.14036
	sp|Q47690|MMUM_ECOLI	mmuM	0.932246	-0.14063
	sp|P28306|MLTG_ECOLI	mltG	-0.767672	0.0958302
	sp|P0AGC5|MLTF_ECOLI	mltF	0.417962	0.0704175
	sp|P0AEZ7|MLTD_ECOLI	mltD	0.550928	-0.351876
	sp|P0C066|MLTC_ECOLI	mltC	-0.296212	-0.268682
	sp|P41052|MLTB_ECOLI	mltB	-0.641395	0.382373
	sp|P0A935|MLTA_ECOLI	mltA	-0.4928	-1.05955
	sp|P33358|MLRA_ECOLI	mlrA	0.424152	-0.443777
	sp|P28224|MLIC_ECOLI	mliC	-0.661577	0.515852
	sp|P50456|MLC_ECOLI	mlc	1.26038	0.472773
	sp|P63386|MLAF_ECOLI	mlaF	-0.271739	0.385016
	sp|P64606|MLAE_ECOLI	mlaE
	sp|P64604|MLAD_ECOLI	mlaD	-0.332856	0.155963
	sp|P0ADV7|MLAC_ECOLI	mlaC	0.069407	0.557962
	sp|P64602|MLAB_ECOLI	mlaB
	sp|P76506|MLAA_ECOLI	mlaA	-0.18767	-0.452348
	sp|P0A908|MIPA_ECOLI	mipA	-1.73793	-1.77622
	sp|P03817|MIOC_ECOLI	mioC	-0.48152	-1.37835
	sp|P0A734|MINE_ECOLI	minE	0.534341	0.473366
	sp|P0AEZ3|MIND_ECOLI	minD	0.421204	0.617498
	sp|P18196|MINC_ECOLI	minC	-1.21793	0.203033
	sp|P0AEI1|MIAB_ECOLI	miaB	0.0545404	0.186077
	sp|P16384|MIAA_ECOLI	miaA	-1.29387	-0.937845
	sp|P77569|MHPR_ECOLI	mhpR	2.97441	-0.497405
	sp|P77580|ACDH_ECOLI	mhpF	-0.869362	-0.715001
	sp|P51020|HOA_ECOLI	mhpE	-0.79606	-1.48084
	sp|P77608|MHPD_ECOLI	mhpD	-1.33709	-1.36525
	sp|P77044|MHPC_ECOLI	mhpC	-0.683349	-0.626714
	sp|P0ABB8|ATMA_ECOLI	mgtA	0.411335	1.29317
	sp|P0A731|MGSA_ECOLI	mgsA	0.807738	-0.32964
	sp|P23200|MGLC_ECOLI	mglC	4.69789	-2.83928
	sp|P0AEE5|DGAL_ECOLI	mglB	6.08926	-1.17869
	sp|P0AAG8|MGLA_ECOLI	mglA	4.88091	-1.32698
	sp|P30958|MFD_ECOLI	mfd	-0.813352	-0.331101
	sp|P0A9F9|METR_ECOLI	metR	1.86793	1.2783
	sp|P28635|METQ_ECOLI	metQ	1.22016	0.183469
	sp|P30750|METN_ECOLI	metN	1.40018	0.309631
	sp|P00562|AK2H_ECOLI	metL	0.777893	-0.122703
	sp|P0A817|METK_ECOLI	metK	0.145402	-0.313718
	sp|P0A8U6|METJ_ECOLI	metJ
	sp|P31547|METI_ECOLI	metI
	sp|P13009|METH_ECOLI	metH	1.34847	0.436985
	sp|P00959|SYM_ECOLI	metG	0.021208	0.830545
	sp|P0AEZ1|METF_ECOLI	metF	1.74567	0.423415
	sp|P25665|METE_ECOLI	metE	1.18242	-0.293733
	sp|P06721|METC_ECOLI	metC	0.148006	-0.725282
	sp|P00935|METB_ECOLI	metB	1.20953	-0.391479
	sp|P07623|METAS_ECOLI	metAS	1.4736	-0.184628
	sp|P0AFV4|MEPS_ECOLI	mepS	0.36946	0.668116
	sp|P0AFS9|MEPM_ECOLI	mepM	3.00858	-0.541509
	sp|P76190|MEPH_ECOLI	mepH	2.01742	-1.00801
	sp|P0C0T5|MEPA_ECOLI	mepA
	sp|P77781|MENI_ECOLI	menI	-7.84683	-7.86368
	sp|P37355|MENH_ECOLI	menH
	sp|P38051|MENF_ECOLI	menF	-0.13528	-0.547637
	sp|P37353|MENE_ECOLI	menE	-0.656564	-0.710404
	sp|P17109|MEND_ECOLI	menD	-1.35453	-0.994863
	sp|P29208|MENC_ECOLI	menC	-0.69327	-0.509897
	sp|P0ABU0|MENB_ECOLI	menB	-0.469514	0.201728
	sp|P32166|MENA_ECOLI	menA	-1.02088	-0.525687
	sp|P0ACH8|MELR_ECOLI	melR	2.80472	-0.101463
	sp|P06720|AGAL_ECOLI	melA
	sp|P39386|MDTM_ECOLI	mdtM
	sp|P37340|MDTK_ECOLI	mdtK	-0.985633	-0.998269
	sp|P37637|MDTF_ECOLI	mdtF	-2.40848	-0.546441
	sp|P37636|MDTE_ECOLI	mdtE	-2.77142	1.15467
	sp|P76399|MDTC_ECOLI	mdtC	-1.73022	-1.11858
	sp|P76398|MDTB_ECOLI	mdtB	-2.02971	-0.993567
	sp|P76397|MDTA_ECOLI	mdtA	-1.7193	-0.590675
	sp|P62517|OPGH_ECOLI	mdoH	0.0974189	0.021208
	sp|P33136|OPGG_ECOLI	mdoG
	sp|P40120|OPGD_ECOLI	mdoD
	sp|P39401|OPGB_ECOLI	mdoB	7.05289	4.66691
	sp|P0AAG5|MDLB_ECOLI	mdlB	-0.276834	0.377529
	sp|P77265|MDLA_ECOLI	mdlA	-0.32584	0.41163
	sp|P61889|MDH_ECOLI	mdh	0.339583	-1.93462
	sp|P0AEY5|MDAB_ECOLI	mdaB	-4.68984	-4.37346
	sp|P15006|MCRC_ECOLI	mcrC	-0.515108	-1.9798
	sp|P15005|MCRB_ECOLI	mcrB	-0.0629115	-1.81339
	sp|P24200|MCRA_ECOLI	mcrA	-2.1847	0.848738
	sp|P76114|MCBR_ECOLI	mcbR	-0.163922	0.581807
	sp|P0AEY3|MAZG_ECOLI	mazG	0.0556949	0.143378
	sp|P0AE70|MAZF_ECOLI	mazF	-0.042274	2.25913
	sp|P0AE72|MAZE_ECOLI	mazE
	sp|P0A8N0|MATP_ECOLI	matP	0.826319	0.210284
	sp|P27245|MARR_ECOLI	marR
	sp|P0AE18|MAP1_ECOLI	map	-0.231035	0.109987
	sp|P69805|PTND_ECOLI	manZ	1.77642	0.080812
	sp|P69801|PTNC_ECOLI	manY
	sp|P69797|PTNAB_ECOLI	manX	2.12212	0.49384
	sp|P00946|MANA_ECOLI	manA	-0.519129	-0.980136
	sp|P21517|MALZ_ECOLI	malZ	-0.634883	-1.76695
	sp|P23256|MALY_ECOLI	malY	-0.138027	-0.567401
	sp|P19642|PTOCB_ECOLI	malX	3.92982	-1.49163
	sp|P06993|MALT_ECOLI	malT	4.77552	-0.5713
	sp|P25718|AMY1_ECOLI	malS	3.00089	-0.337096
	sp|P15977|MALQ_ECOLI	malQ	0.968196	0.174056
	sp|P00490|PHSM_ECOLI	malP	0.602115	0.136725
	sp|P03841|MALM_ECOLI	malM	2.61323	-0.736966
	sp|P18811|MALI_ECOLI	malI	1.19263	0.65626
	sp|P0AEX9|MALE_ECOLI	malE	3.36271	-1.65428
	sp|P23917|MAK_ECOLI	mak	1.40888	-0.186511
	sp|P76558|MAO2_ECOLI	maeB	3.27217	-0.337681
	sp|P26616|MAO1_ECOLI	maeA	-0.187815	-0.948581
	sp|P75831|MACB_ECOLI	macB	0.231761	0.664618
	sp|P75830|MACA_ECOLI	macA	0.366821	0.817254
	sp|P77791|MAA_ECOLI	maa	3.01042	-1.57019
	sp|P0A8N5|SYK2_ECOLI	lysU	-0.0851437	0.105219
	sp|P0A8N3|SYK1_ECOLI	lysS	-0.0112531	-0.198249
	sp|P03030|LYSR_ECOLI	lysR	0.414575	0.564853
	sp|P25737|LYSP_ECOLI	lysP	0.700148	-0.0444385
	sp|P08660|AK3_ECOLI	lysC	1.60117	0.889281
	sp|P00861|DCDA_ECOLI	lysA	0.176372	0.0503552
	sp|P45578|LUXS_ECOLI	luxS	-2.38749	-0.145692
	sp|P75823|LTAE_ECOLI	ltaE	-0.366674	-0.321019
	sp|P76141|LSRR_ECOLI	lsrR	2.91311	0.241928
	sp|P77432|LSRK_ECOLI	lsrK	5.0299	0.461667
	sp|P64461|LSRG_ECOLI	lsrG	6.84899	3.50068
	sp|P76143|LSRF_ECOLI	lsrF	3.35824	-0.656108
	sp|P76142|LSRB_ECOLI	lsrB	4.0216	0.843712
	sp|P77257|LSRA_ECOLI	lsrA	6.00569	-0.225373
	sp|P0ACJ0|LRP_ECOLI	lrp	0.838065	0.582258
	sp|P36771|LRHA_ECOLI	lrhA	3.54824	-0.324964
	sp|P76445|LPXT_ECOLI	lpxT	-0.927932	0.0707062
	sp|P24205|LPXM_ECOLI	lpxM	0.141787	0.304524
	sp|P0ACV0|LPXL_ECOLI	lpxL
	sp|P27300|LPXK_ECOLI	lpxK
	sp|P43341|LPXH_ECOLI	lpxH	-0.0542517	-0.0753258
	sp|P21645|LPXD_ECOLI	lpxD	-0.0311634	0.0523756
	sp|P0A725|LPXC_ECOLI	lpxC	-0.533445	-0.521364
	sp|P10441|LPXB_ECOLI	lpxB	0.410158	0.480334
	sp|P0A722|LPXA_ECOLI	lpxA	0.273922	0.436689
	sp|P0ADC6|LPTG_ECOLI	lptG	-0.261699	0.357735
	sp|P0AF98|LPTF_ECOLI	lptF	-0.324964	0.330078
	sp|P0ADC1|LPTE_ECOLI	lptE	-0.175069	0.519725
	sp|P31554|LPTD_ECOLI	lptD	-0.0565609	0.141931
	sp|P0ADV9|LPTC_ECOLI	lptC	-1.97421	0.127039
	sp|P0A9V1|LPTB_ECOLI	lptB	0.253119	0.316638
	sp|P0ADV1|LPTA_ECOLI	lptA	0.131376	0.0287106
	sp|P69776|LPP_ECOLI	lpp	-0.666747	-0.700913
	sp|P0AB38|LPOB_ECOLI	lpoB	-0.344264	0.0155813
	sp|P45464|LPOA_ECOLI	lpoA	0.030442	-0.0644992
	sp|P39196|LPLT_ECOLI	lplT
	sp|P32099|LPLA_ECOLI	lplA	-0.00851193	-0.958217
	sp|P0A9P0|DLDH_ECOLI	lpdA
	sp|P0A9M0|LON_ECOLI	lon	-0.054396	0.252247
	sp|P77184|LOMR_ECOLI	lomR
	sp|P75958|LOLE_ECOLI	lolE	-1.24047	-0.498594
	sp|P75957|LOLD_ECOLI	lolD	-1.01387	-0.344411
	sp|P0ADC3|LOLC_ECOLI	lolC	-1.20799	-0.674053
	sp|P61320|LOLB_ECOLI	lolB	-0.151912	-0.114899
	sp|P61316|LOLA_ECOLI	lolA	0.042274	0.807582
	sp|P25894|LOIP_ECOLI	loiP	0.438756	1.42836
	sp|P23930|LNT_ECOLI	lnt	-0.392802	0.170581
	sp|P0ACL7|LLDR_ECOLI	lldR	1.58246	0.364769
	sp|P33231|LLDP_ECOLI	lldP	3.19048	-0.567101
	sp|P33232|LLDD_ECOLI	lldD	0.869836	0.484784
	sp|P22729|LIVM_ECOLI	livM	0.220874	-0.738659
	sp|P04816|LIVK_ECOLI	livK	1.16344	-0.546441
	sp|P0AD96|LIVJ_ECOLI	livJ	0.924899	0.150465
	sp|P0AEX7|LIVH_ECOLI	livH
	sp|P0A9S7|LIVG_ECOLI	livG	0.909124	-0.368874
	sp|P22731|LIVF_ECOLI	livF	0.809452	-0.17811
	sp|P11072|LIT_ECOLI	lit
	sp|P60720|LIPB_ECOLI	lipB	-1.21244	-0.202453
	sp|P60716|LIPA_ECOLI	lipA	0.575651	1.02153
	sp|P15042|DNLJ_ECOLI	ligA	0.428133	-0.182165
	sp|P30015|LHR_ECOLI	lhr	0.0652209	0.61931
	sp|P37339|LHGO_ECOLI	lhgO	0.386631	-0.0653653
	sp|P60955|LGT_ECOLI	lgt	-0.91167	-0.0132729
	sp|P0A7C2|LEXA_ECOLI	lexA	0.769219	0.6178
	sp|P07813|SYL_ECOLI	leuS	-0.211734	-0.137882
	sp|P10151|LEUO_ECOLI	leuO
	sp|P30126|LEUD_ECOLI	leuD	0.915173	1.21982
	sp|P0A6A6|LEUC_ECOLI	leuC	3.18037	4.80878
	sp|P30125|LEU3_ECOLI	leuB	2.03978	2.37681
	sp|P09151|LEU1_ECOLI	leuA	2.35455	2.61651
	sp|P00803|LEP_ECOLI	lepB	0.204048	0.043717
	sp|P60785|LEPA_ECOLI	lepA	0.218262	-0.173911
	sp|P52643|LDHD_ECOLI	ldhA	-0.600609	-0.582408
	sp|P52095|DCLZ_ECOLI	ldcC	-0.492949	-0.259662
	sp|P76008|LDCA_ECOLI	ldcA	-0.797304	-0.346752
	sp|P37005|LAST_ECOLI	lasT	1.09775	0.43123
	sp|P0AB58|LAPB_ECOLI	lapB	-0.219858	0.415164
	sp|P0ACV4|LAPA_ECOLI	lapA
	sp|P02943|LAMB_ECOLI	lamB	3.48336	-1.44704
	sp|P00722|BGAL_ECOLI	lacZ	2.27483	-1.26159
	sp|P03023|LACI_ECOLI	lacI	0.00807911	-0.141353
	sp|P63183|KUP_ECOLI	kup	-0.381932	0.065654
	sp|P39380|KPTA_ECOLI	kptA	2.60072	0.96079
	sp|P0AEX3|KGTP_ECOLI	kgtP	0.439051	-0.944412
	sp|P0A756|KEFG_ECOLI	kefG	-2.68221	-0.5713
	sp|P0A754|KEFF_ECOLI	kefF	0.0655096	-0.176807
	sp|P03819|KEFC_ECOLI	kefC	-0.35173	-0.314156
	sp|P45522|KEFB_ECOLI	kefB	-2.58387	-0.720369
	sp|Q46938|KDUI_ECOLI	kduI	0.709178	-0.445697
	sp|P37769|KDUD_ECOLI	kduD	-0.301899	-0.958057
	sp|P45395|KDSD_ECOLI	kdsD	-1.26507	-0.402653
	sp|P0ABZ4|KDSC_ECOLI	kdsC	-0.836811	0.130075
	sp|P04951|KDSB_ECOLI	kdsB	-0.703055	-0.246578
	sp|P0A715|KDSA_ECOLI	kdsA	-1.34544	-0.41428
	sp|P21866|KDPE_ECOLI	kdpE	-0.00302966	0.437575
	sp|P21865|KDPD_ECOLI	kdpD	-0.250648	0.555117
	sp|P03961|KDPC_ECOLI	kdpC
	sp|P03960|KDPB_ECOLI	kdpB	-3.83699	-3.18037
	sp|P76268|KDGR_ECOLI	kdgR	0.817723	0.202888
	sp|P37647|KDGK_ECOLI	kdgK	-0.318536	-0.482262
	sp|P31069|KCH_ECOLI	kch	-0.339875	0.797149
[truncated: 997 more rows]

## Sheet: TableS3_Old
Column Name	Description
Protein ID	Uniprot Protein IDs
Gene names
Average_hl_P6	Average half-life across replicates for in P-lim bacteria doubling at 6 h
Degrading_P6	Indicator if the protein is activey degrading in P-lim 6 hour doubling condition (Fig. 2B)
Average_hl_C6	Average half-life across replicates for in C-lim bacteria doubling at 6 h
Degrading_C6	Indicator if the protein is activey degrading in C-lim 6 hour doubling condition (Fig. 2B)
Average_hl_N6	Average half-life across replicates for in N-lim bacteria doubling at 6 h
Degrading_N6	Indicator if the protein is activey degrading in N-lim 6 hour doubling condition (Fig. 2B)
Average_hl	Average half-life across 6 conditions (P-lim, N-lim, C-lim; 6 hour doubling times, x2 replicates)
Protein ID	Gene names	average_hl_P	Degrading_P6	average_hl_C	Degrading_C6	average_hl_N	Degrading_N6	average_average_hl
sp|O32583|THIS_ECOLI	thiS	3.23934	yes			1.30381	yes	2.27158
sp|P00370|DHE4_ECOLI	gdhA	5.3544		4.65882	yes	1.87902	yes	3.96408
sp|P00579|RPOD_ECOLI	rpoD	3.63695	yes	4.90326		4.14747	yes	4.22923
sp|P03007|DPO3E_ECOLI	dnaQ	1.21621	yes	2.13189		1.05792	yes	1.46867
sp|P03813|YGEA_ECOLI	ygeA	4.25081		4.42525	yes	3.96118	yes	4.21241
sp|P04391|OTC1_ECOLI	argI	5.11365		4.7105	yes	2.52098	yes	4.11504
sp|P04968|ILVA_ECOLI	ilvA	5.13737		4.59724	yes	2.79569	yes	4.17677
sp|P05050|ALKB_ECOLI	alkB	3.76091	yes			2.86517	yes	3.31304
sp|P05852|TSAD_ECOLI	tsaD	4.07417	yes	4.72105		3.33063	yes	4.04195
sp|P06709|BIRA_ECOLI	birA	3.63214	yes	4.74123		3.54092	yes	3.97143
sp|P06720|AGAL_ECOLI	melA	4.91598		4.24668	yes	1.97152	yes	3.71139
sp|P07023|TYRA_ECOLI	tyrA	5.02909		4.55843	yes	2.9663	yes	4.18461
sp|P08997|MASY_ECOLI	aceB	2.72805	yes	3.16929	yes	2.49782		2.79839
sp|P09053|AVTA_ECOLI	avtA	4.99415		4.25885	yes	2.46126	yes	3.90475
sp|P09126|HEM4_ECOLI	hemD	5.07655		4.4495	yes	3.82919	yes	4.45174
sp|P09546|PUTA_ECOLI	putA	2.46059	yes	3.50214		2.63576	yes	2.86616
sp|P09832|GLTD_ECOLI	gltD	4.53715		4.60212	yes	4.89824	yes	4.67917
sp|P0A6C5|ARGA_ECOLI	argA	4.55851		3.28909	yes	2.59468	yes	3.48076
sp|P0A6E1|AROL_ECOLI	aroL	3.89989	yes	5.25258		2.58548	yes	3.91265
sp|P0A6K6|DEOB_ECOLI	deoB	3.9126	yes	4.67831		4.00437	yes	4.19843
sp|P0A6N4|EFP_ECOLI	efp	4.31766	yes	4.77485		4.24292	yes	4.44514
sp|P0A6W5|GREA_ECOLI	greA	3.74746		4.48082	yes	3.2663	yes	3.83153
sp|P0A6Y1|IHFB_ECOLI	ihfB	2.62218	yes	4.30376		4.71256	yes	3.8795
sp|P0A6Z1|HSCA_ECOLI	hscA	4.04524	yes	4.47616		2.85658	yes	3.79266
sp|P0A734|MINE_ECOLI	minE	4.14426		4.59429	yes	3.62604	yes	4.12153
sp|P0A746|MSRB_ECOLI	msrB	2.78895	yes	4.02092		3.21627	yes	3.34204
sp|P0A7A2|GPMB_ECOLI	gpmB	4.87561		4.54846	yes	2.71497	yes	4.04635
sp|P0A7H6|RECR_ECOLI	recR	4.79488		4.08827	yes	4.67418	yes	4.51911
sp|P0A7R1|RL9_ECOLI	rplI	4.0146	yes	5.30293		4.79633	yes	4.70462
sp|P0A8A0|YEBC_ECOLI	yebC	3.68627		4.01287	yes	3.15192	yes	3.61702
sp|P0A8B5|YBAB_ECOLI	ybaB	4.23572		4.44128	yes	3.01696	yes	3.89799
sp|P0A8D3|YAII_ECOLI	yaiI	5.28028		4.3261	yes	3.55466	yes	4.38701
sp|P0A8E1|YCFP_ECOLI	ycfP	5.06849		4.6533	yes	3.92032	yes	4.54737
sp|P0A8I8|RLMH_ECOLI	rlmH	4.57143	yes	4.95848		4.87038	yes	4.8001
sp|P0A8J2|DNAT_ECOLI	dnaT	2.6837	yes	3.48559	yes			3.08464
sp|P0A9F1|MNTR_ECOLI	mntR	3.95783	yes	5.02883		4.66119	yes	4.54929
sp|P0A9J0|RNG_ECOLI	rng	5.69194		4.36381	yes	2.59923	yes	4.21833
sp|P0A9K3|PHOL_ECOLI	ybeZ	4.37049	yes	4.80939		3.15222	yes	4.1107
sp|P0A9K9|SLYD_ECOLI	slyD	4.54469		4.63118	yes	3.46677	yes	4.21421
sp|P0A9P6|DEAD_ECOLI	deaD	0.635349	yes	1.33519	yes	2.25717		1.40924
sp|P0A9Q7|ADHE_ECOLI	adhE	4.3018	yes	5.16686		4.28406	yes	4.58424
sp|P0A9U6|PUUR_ECOLI	puuR	4.42575		4.03411	yes	2.69971	yes	3.71986
sp|P0A9W6|IBAG_ECOLI	ibaG	4.7863		4.49825	yes	4.09167	yes	4.45874
sp|P0A9X9|CSPA_ECOLI	cspA	1.04834	yes	1.28229	yes	3.19753		1.84272
sp|P0AA25|THIO_ECOLI	trxA	4.59175	yes	5.22082		4.16971	yes	4.66076
sp|P0AA43|RSUA_ECOLI	rsuA	3.99924	yes	4.74267		3.57407	yes	4.10532
sp|P0AAS7|YBCJ_ECOLI	ybcJ	1.96832	yes	4.00345		2.70615	yes	2.89264
sp|P0AAZ7|YCAR_ECOLI	ycaR	3.69405	yes	4.73234		3.04789	yes	3.82476
sp|P0AB14|YCCJ_ECOLI	yccJ	3.0211	yes	4.14525		2.38515	yes	3.18383
sp|P0AB46|YMGD_ECOLI	ymgD	4.4048		4.69207	yes	4.92736	yes	4.67474
sp|P0ABF1|PCNB_ECOLI	pcnB	3.9192		4.36729	yes	3.83566	yes	4.04072
sp|P0ABR5|HCAE_ECOLI	hcaE	1.6608	yes	2.08579	yes			1.87329
sp|P0AC28|5FCL_ECOLI	ygfA	3.8486	yes	4.80594		2.58592	yes	3.74682
sp|P0AC33|FUMA_ECOLI	fumA	5.02333		4.38678	yes	2.51222	yes	3.97411
sp|P0AC38|ASPA_ECOLI	aspA	4.79301		4.28395	yes	3.10369	yes	4.06022
sp|P0AC51|ZUR_ECOLI	zur	3.86403	yes	3.78678	yes	5.15041		4.26707
sp|P0ACJ5|DECR_ECOLI	decR	4.44905	yes	5.09294		4.34443	yes	4.62881
sp|P0ACM5|YEGW_ECOLI	yegW	4.28249	yes	4.84336		4.04471	yes	4.39019
sp|P0ACY3|YEAG_ECOLI	yeaG	4.70317		3.41436	yes	2.47907	yes	3.5322
sp|P0AD33|YFCZ_ECOLI	yfcZ	5.25283		4.13994	yes	2.08682	yes	3.82653
sp|P0ADK6|YIBA_ECOLI	yibA	2.64684	yes	3.89761		2.16541	yes	2.90328
sp|P0ADM8|YIEE_ECOLI	yieE	3.22124	yes	3.36398		2.11767	yes	2.90097
sp|P0ADN2|YIFE_ECOLI	maoP	3.14358	yes	4.54763		3.08564	yes	3.59229
sp|P0ADT2|YGIB_ECOLI	ygiB	3.45031	yes	3.71488	yes	4.0794		3.7482
sp|P0AE52|BCP_ECOLI	bcp	4.38466	yes	5.36135		4.0824	yes	4.60947
sp|P0AEF0|DNAC_ECOLI	dnaC	3.4903	yes	4.66997		2.18074	yes	3.447
sp|P0AEF4|DPIA_ECOLI	dpiA	3.32748	yes	5.33001		2.99495	yes	3.88415
sp|P0AEH3|ELAA_ECOLI	elaA	4.53827		4.29565	yes	2.68141	yes	3.83844
sp|P0AEI4|RIMO_ECOLI	rimO	4.37406	yes	4.38814		3.46711	yes	4.07644
sp|P0AEN4|FTSL_ECOLI	ftsL	4.04363	yes	3.84625	yes	4.30435		4.06474
sp|P0AEP9|GLCD_ECOLI	glcD	2.37863	yes	3.6204	yes			2.99952
sp|P0AEY3|MAZG_ECOLI	mazG	3.60509	yes	5.06308		2.62411	yes	3.76409
sp|P0AF50|YJBR_ECOLI	yjbR	4.60126		4.69166	yes	3.7515	yes	4.34814
sp|P0AF90|RRAB_ECOLI	rraB	2.607	yes	5.50591		4.14325	yes	4.08539
sp|P0AFB8|NTRC_ECOLI	glnG	4.22274	yes	4.84683		4.71727	yes	4.59561
sp|P0AFC0|NUDB_ECOLI	nudB	2.74911	yes	8		2.21542	yes	4.32151
sp|P0AFI0|OXC_ECOLI	oxc	4.4325	yes	3.11405	yes			3.77328
sp|P0AFI5|PBP7_ECOLI	pbpG	3.77542		1.64729	yes	2.93487	yes	2.78586
sp|P0AFL6|PPX_ECOLI	ppx	3.96469		4.68986	yes	3.83377	yes	4.16277
sp|P0AFQ7|YCFH_ECOLI	ycfH	4.38987	yes	4.72561		3.62799	yes	4.24783
sp|P0AFV4|MEPS_ECOLI	mepS	3.39084	yes	3.37639	yes	2.18634		2.98452
sp|P0AFW8|ROF_ECOLI	rof	3.16923		1.91019	yes	2.04871	yes	2.37604
sp|P0AFX0|HPF_ECOLI	hpf	4.2128	yes	4.75446		3.39406	yes	4.12044
sp|P0AG59|RS14_ECOLI	rpsN	3.87965	yes	6.89064		4.41749	yes	5.0626
sp|P0AG96|SECE_ECOLI	secE	4.43465	yes	5.11037		4.48031	yes	4.67511
sp|P0AG99|SECG_ECOLI	secG	3.41263	yes	4.91451		3.80576	yes	4.0443
sp|P0AGD7|SRP54_ECOLI	ffh	4.59818	yes	4.89805		4.2839	yes	4.59338
sp|P0AGG4|THIO2_ECOLI	trxC	2.23615	yes	3.0863		2.26347	yes	2.52864
sp|P0C037|PPNP_ECOLI	ppnP	4.24916	yes	5.02049		3.7839	yes	4.35118
sp|P0DMC7|RCSB_ECOLI	rcsB	3.42073		4.3511	yes	3.01241	yes	3.59475
sp|P10423|IAP_ECOLI	iap	4.00378	yes	2.46071	yes	5.36683		3.94378
sp|P13016|AMPD_ECOLI	ampD	4.45532	yes	4.11172	yes	2.87828		3.8151
sp|P14081|SELB_ECOLI	selB	4.25362	yes	5.56421		4.96843	yes	4.92875
sp|P14375|ZRAR_ECOLI	zraR	3.93397	yes	3.94442		2.88629	yes	3.58823
sp|P15286|FLK_ECOLI	flk	3.70506	yes	4.56534		3.65316	yes	3.97452
sp|P15373|PRLF_ECOLI	prlF	2.76981	yes	3.516		3.11404	yes	3.13328
sp|P16095|SDHL_ECOLI	sdaA	3.4042		2.26719	yes	2.08107	yes	2.58415
sp|P16676|CYSA_ECOLI	cysA	2.64723	yes	3.58306		2.0804	yes	2.77023
sp|P19323|FHLA_ECOLI	fhlA	2.84256	yes	5.33443		3.48194	yes	3.88631
sp|P20083|PARE_ECOLI	parE	3.95783	yes	4.77867		3.78872	yes	4.17507
sp|P20099|BISC_ECOLI	bisC	3.54833	yes	4.56614		3.55796	yes	3.89081
sp|P21507|SRMB_ECOLI	srmB	4.17916	yes	5.46847		4.19845	yes	4.61536
sp|P21517|MALZ_ECOLI	malZ	5.00116		3.85819	yes	2.17872	yes	3.67936
sp|P21693|DBPA_ECOLI	dbpA	2.59219	yes	3.78392	yes			3.18805
sp|P21829|YBHA_ECOLI	ybhA	3.00335	yes	3.48496		1.05379	yes	2.51404
sp|P21893|RECJ_ECOLI	recJ	2.32528	yes	3.66401		2.24932	yes	2.7462
sp|P23898|NLPC_ECOLI	nlpC	2.27627	yes	1.4039	yes			1.84009
sp|P24188|YCEA_ECOLI	yceA	0.401851	yes	0.307799	yes			0.354825
sp|P24242|ASCG_ECOLI	ascG	2.66407	yes	4.90774		3.58554	yes	3.71912
sp|P25534|UBIH_ECOLI	ubiH	2.8201	yes	4.421	yes	4.23959		3.82689
sp|P25535|UBII_ECOLI	ubiI	3.16245	yes	5.51995		4.09684	yes	4.25975
sp|P26365|AMIB_ECOLI	amiB	3.3981		2.63012	yes	2.54323	yes	2.85715
sp|P26602|UBIC_ECOLI	ubiC	4.77328		4.26924	yes	3.14789	yes	4.06347
sp|P27249|GLND_ECOLI	glnD	4.83223		4.68432	yes	4.39226	yes	4.63627
sp|P27296|DING_ECOLI	dinG	4.57269	yes	3.92918		4.18278	yes	4.22821
sp|P27862|YIGZ_ECOLI	yigZ	4.78274		4.62033	yes	3.48467	yes	4.29591
sp|P30128|GREB_ECOLI	greB	4.65451		4.63447	yes	3.47747	yes	4.25549
sp|P30137|THIE_ECOLI	thiE	2.01242	yes	4.75729		3.00815	yes	3.25928
sp|P30138|THIF_ECOLI	thiF	4.261		4.03002	yes	3.24415	yes	3.84506
sp|P30745|MOAA_ECOLI	moaA	8		1.11502	yes	1.02544	yes	3.38015
sp|P31435|YICJ_ECOLI	yicJ	5.33579		4.2565	yes	2.82264	yes	4.13831
sp|P31678|OTSB_ECOLI	otsB	3.20351		4.29552	yes	2.50088	yes	3.3333
sp|P32160|YIIQ_ECOLI	yiiQ	3.75358	yes	5.25858		4.14202	yes	4.38473
sp|P32162|YIIS_ECOLI	yiiS	3.99781	yes	4.94813		2.25701	yes	3.73431
sp|P33919|RADD_ECOLI	radD	5.36756		4.38355	yes	3.38388	yes	4.37833
sp|P33937|NAPA_ECOLI	napA	3.57348	yes	4.5203		4.26833	yes	4.1207
sp|P35340|AHPF_ECOLI	ahpF	5.26385		4.68889	yes	2.56214	yes	4.17162
sp|P36771|LRHA_ECOLI	lrhA	3.42966	yes	4.70131	yes	3.27569		3.80222
sp|P37024|HRPB_ECOLI	hrpB	4.90502		4.64807	yes	3.97029	yes	4.50779
sp|P37348|YECE_ECOLI	yecE	5.33027		4.28279	yes	3.15584	yes	4.2563
sp|P37590|PMRD_ECOLI	pmrD	4.38819	yes	4.31828	yes			4.35324
sp|P37617|ZNTA_ECOLI	zntA	4.19912	yes	4.54837		3.87379	yes	4.20709
sp|P37629|YHIL_ECOLI	yhiL	5.32471		4.34387	yes	2.26846	yes	3.97901
sp|P37659|BCSG_ECOLI	bcsG	3.91074	yes	4.28148		4.04888	yes	4.08036
sp|P37769|KDUD_ECOLI	kduD	5.02809		4.14771	yes	2.38522	yes	3.85367
sp|P38105|RSPB_ECOLI	rspB	4.74821		3.45466	yes	2.36678	yes	3.52322
sp|P38134|ETK_ECOLI	etk	1.52682	yes	3.30399	yes			2.41541
sp|P42604|UXAA_ECOLI	uxaA	3.93756		3.89585	yes	2.62968	yes	3.4877
sp|P43337|NUDL_ECOLI	nudL	4.4521	yes	5.03348		4.00349	yes	4.49636
sp|P45465|YRAN_ECOLI	yraN	1.8827	yes	2.96751	yes			2.4251
sp|P45578|LUXS_ECOLI	luxS	4.71823		4.0494	yes	3.60602	yes	4.12455
sp|P46118|HEXR_ECOLI	hexR	2.0003	yes	4.51789		3.77007	yes	3.42942
sp|P46139|YFIN_ECOLI	yfiN	1.68891	yes			0.877251	yes	1.28308
sp|P46144|YEDJ_ECOLI	yedJ	2.83455	yes			2.28996	yes	2.56226
sp|P56262|DLHH_ECOLI	ysgA	4.05862	yes	4.52182		3.85224	yes	4.14423
sp|P63204|GADE_ECOLI	gadE	2.34131	yes			2.29225	yes	2.31678
sp|P63389|YHES_ECOLI	yheS	3.58061	yes	4.29717		2.94534	yes	3.60771
sp|P64426|YDDW_ECOLI	yddW	2.29082	yes			1.88973	yes	2.09027
sp|P64540|YFCL_ECOLI	yfcL	2.75246		3.38709	yes	2.71379	yes	2.95111
sp|P64554|QUEE_ECOLI	queE	4.61101		4.33064	yes	3.69763	yes	4.21309
sp|P64624|YHEO_ECOLI	yheO	3.93533	yes	4.69493		3.3611	yes	3.99712
sp|P65556|YFCD_ECOLI	yfcD	3.39496	yes	4.52634		2.84499	yes	3.58876
sp|P66948|BEPA_ECOLI	bepA	3.45708	yes	5.08317		4.72956	yes	4.42327
sp|P68679|RS21_ECOLI	rpsU	2.93682	yes	4.63543		3.55207	yes	3.7081
sp|P69795|PTQB_ECOLI	chbB	4.04158	yes	3.64012		2.81614	yes	3.49928
sp|P69820|ULAC_ECOLI	ulaC	4.94026		3.97086	yes	3.02504	yes	3.97872
sp|P69913|CSRA_ECOLI	csrA	4.56375	yes	6.2885		4.73617	yes	5.19614
sp|P75746|YBGL_ECOLI	ybgL	4.54908	yes	6.2641		3.91099	yes	4.90806
sp|P75764|YBHJ_ECOLI	ybhJ	2.37349	yes	1.86795	yes			2.12072
sp|P75791|YBIU_ECOLI	ybiU	4.56312	yes	4.34273		2.52611	yes	3.81065
sp|P75966|RLUE_ECOLI	rluE	3.91	yes	5.07092		3.73244	yes	4.23779
sp|P76097|YDCJ_ECOLI	ydcJ	3.14992		3.50202	yes	3.41281	yes	3.35492
sp|P76141|LSRR_ECOLI	lsrR	5.08235		4.55146	yes	4.63515	yes	4.75632
sp|P76190|MEPH_ECOLI	mepH	3.6905	yes	5.43461		2.63421	yes	3.91978
sp|P76394|YEGJ_ECOLI	yegJ	3.46865	yes	5.14564		4.64553	yes	4.41994
sp|P76483|YFBM_ECOLI	yfbM	3.44113	yes	4.04349	yes			3.74231
sp|P76555|EUTQ_ECOLI	eutQ	2.44241	yes	4.1811		1.84387	yes	2.82246
sp|P76561|YPFH_ECOLI	ypfH	4.45911	yes	6.02666		2.93281	yes	4.47286
sp|P76569|YFGD_ECOLI	yfgD	3.86503	yes	5.12158		2.57652	yes	3.85438
sp|P76586|YPHH_ECOLI	yphH	3.12465	yes	1.97063	yes	5.48159		3.52562
sp|P77150|PDXY_ECOLI	pdxY	4.48686	yes	4.99806		1.83208	yes	3.77233
sp|P77182|MNMC_ECOLI	mnmC	4.57115	yes	5.48436		4.40543	yes	4.82031
sp|P77260|YDFI_ECOLI	ydfI	3.6146		4.22156	yes	3.63188	yes	3.82268
sp|P77316|YBDR_ECOLI	ybdR	4.39884	yes	0.447076	yes	4.7469		3.19761
sp|P77360|YPHC_ECOLI	yphC	4.27316		2.74431	yes	2.17342	yes	3.06363
sp|P77475|YQAB_ECOLI	yqaB	2.45551	yes	4.32615	yes			3.39083
sp|P77581|ASTC_ECOLI	astC	5.08744		4.44203	yes	2.67246	yes	4.06731
sp|P77634|YBCM_ECOLI	ybcM	3.65074		3.83029	yes	4.11521	yes	3.86541
sp|P77649|YDIU_ECOLI	ydiU	4.72091		4.56956	yes	2.97147	yes	4.08731
sp|P77667|SUFA_ECOLI	sufA	2.6877	yes	3.98609		1.85637	yes	2.84339
sp|P77689|SUFD_ECOLI	sufD	3.19872	yes	3.90704		2.36723	yes	3.15766
sp|P77735|YAJO_ECOLI	yajO	4.27975	yes	5.03806		4.20527	yes	4.50769
sp|P77754|SPY_ECOLI	spy	3.85977	yes	4.54392	yes			4.20184
sp|P77806|YBDL_ECOLI	ybdL	5.33245		3.89677	yes	1.95047	yes	3.72656
sp|Q46896|CAS1_ECOLI	ygbT	2.22748	yes	3.61828		1.32292	yes	2.38956
sp|A5A614|YCIZ_ECOLI	yciZ	3.57881	yes	3.76689	yes			3.67285
sp|P02942|MCP1_ECOLI	tsr	4.48325	yes	4.52853	yes			4.50589
sp|P07021|YFIB_ECOLI	yfiB	1.90488	yes			1.84257	yes	1.87372
sp|P08368|CREB_ECOLI	creB	4.03984	yes	4.86148		3.99197	yes	4.29776
sp|P0A6J1|CYSC_ECOLI	cysC	2.06792	yes	4.79546		2.40582	yes	3.08974
sp|P0A7Y8|RNPA_ECOLI	rnpA	3.70484	yes	4.8169		3.62541	yes	4.04905
sp|P0A8H6|YIHI_ECOLI	yihI	2.97644	yes	4.36299		3.59414	yes	3.64452
sp|P0A8I5|TRMB_ECOLI	trmB	3.77449	yes	4.88154		4.5823	yes	4.41278
sp|P0A944|RIMI_ECOLI	rimI	4.52792	yes			3.84534	yes	4.18663
sp|P0A9G4|CUER_ECOLI	cueR	0.944676	yes	1.94703	yes			1.44585
sp|P0AAN5|YAIA_ECOLI	yaiA	5.29653		3.08351	yes	4.10163	yes	4.16056
sp|P0AAU2|YBFA_ECOLI	ybfA	0.733386	yes			2.32948	yes	1.53143
sp|P0AB03|YCBJ_ECOLI	ycbJ	3.80397	yes	3.91498	yes			3.85947
sp|P0AB35|YCFJ_ECOLI	ycfJ	0.415645	yes			0.945151	yes	0.680398
sp|P0ABU7|EXBB_ECOLI	exbB	1.37523	yes	1.98625	yes			1.68074
sp|P0ACR7|YFER_ECOLI	yfeR	3.87959	yes	6.83395		4.84906	yes	5.18754
sp|P0AD03|YEBS_ECOLI	yebS	3.99181	yes			4.42643	yes	4.20912
sp|P0ADE2|YTFK_ECOLI	ytfK	0.104069	yes	0.174104	yes			0.139086
sp|P0ADN0|VIAA_ECOLI	viaA	3.60969	yes	5.31213		4.64856	yes	4.52346
sp|P0AE63|CHAB_ECOLI	chaB	4.40667	yes	5.53311		3.29873	yes	4.41284
sp|P0AE67|CHEY_ECOLI	cheY	3.91039	yes	4.07818	yes	3.81569		3.93475
sp|P0AE72|MAZE_ECOLI	mazE	1.29972	yes	5.65561		1.93497	yes	2.96343
sp|P0AEB0|CYSW_ECOLI	cysW	4.26086	yes	4.96775		4.58832	yes	4.60564
sp|P0AF36|ZAPB_ECOLI	zapB	4.52686	yes	5.00674		2.87976	yes	4.13779
sp|P0AFZ1|SSEB_ECOLI	sseB	3.65056	yes	4.53386		2.81098	yes	3.66513
sp|P11663|FUME_ECOLI	fumE	2.29046	yes	8		2.38154	yes	4.224
sp|P15032|RECE_ECOLI	recE	2.43262	yes	4.19592	yes			3.31427
sp|P27245|MARR_ECOLI	marR	3.67698	yes	5.67771		4.39605	yes	4.58358
sp|P27294|INAA_ECOLI	inaA	0.144258	yes			0.926953	yes	0.535606
sp|P31447|YIDJ_ECOLI	yidJ	4.03592	yes	4.34531	yes			4.19062
sp|P31991|YDCD_ECOLI	ydcD	2.67149	yes	4.28589	yes			3.47869
sp|P32153|FRVX_ECOLI	frvX	4.05793	yes			3.71617	yes	3.88705
sp|P33358|MLRA_ECOLI	mlrA	1.98486	yes	3.86426		2.03977	yes	2.62963
sp|P36547|EUTR_ECOLI	eutR	1.29046	yes	1.41613	yes			1.3533
sp|P36672|PTTBC_ECOLI	treB	4.12908	yes	4.22513	yes			4.1771
sp|P37342|YJJI_ECOLI	yjjI	3.50654	yes	3.94041	yes			3.72347
sp|P38684|TORR_ECOLI	torR	4.28153	yes	5.12946		3.89174	yes	4.43425
sp|P40711|ARFB_ECOLI	arfB	4.90502		4.63206	yes	4.18616	yes	4.57441
sp|P46859|GNTK_ECOLI	gntK	4.10191	yes	8		3.91666	yes	5.33952
sp|P46888|USPC_ECOLI	uspC	5.20223		3.71035	yes	4.06842	yes	4.327
sp|P52007|YECM_ECOLI	yecM	3.83104	yes	3.62176		3.30247	yes	3.58509
sp|P52074|GLCF_ECOLI	glcF	2.1362	yes	2.41955	yes			2.27788
sp|P52107|CSGC_ECOLI	csgC	4.19327	yes			4.10432	yes	4.14879
sp|P52129|RNLA_ECOLI	rnlA	1.1749	yes			1.41115	yes	1.29302
sp|P64467|CNU_ECOLI	cnu	2.62678	yes			3.58851	yes	3.10765
sp|P64499|YEBO_ECOLI	yebO	2.17221	yes			1.78066	yes	1.97644
sp|P64616|YHCO_ECOLI	yhcO	4.25544	yes	5.19759		4.83059	yes	4.76121
sp|P64636|YRFG_ECOLI	yrfG	0.560147	yes	0.970662	yes			0.765404
sp|P68688|GLRX1_ECOLI	grxA	4.16045	yes	4.98644		3.38956	yes	4.17882
sp|P75687|RCLB_ECOLI	rclB	5.33404		3.54387	yes	3.93457	yes	4.27083
sp|P75811|RCDA_ECOLI	rcdA	4.05934	yes	4.60261	yes	5.10947		4.59047
sp|P76213|CHO_ECOLI	cho	1.27705	yes			1.6023	yes	1.43968
sp|P76250|DMLR_ECOLI	dmlR	0.534852	yes	2.23986	yes			1.38735
sp|P76498|YFCO_ECOLI	yfcO	4.43333	yes			4.80871	yes	4.62102
sp|P76616|YGAQ_ECOLI	ygaQ	4.44791	yes	4.92642		3.50524	yes	4.29319
sp|P77163|TFAR_ECOLI	tfaR	3.08452	yes	2.42		3.47809	yes	2.9942
sp|P77179|RSXE_ECOLI	rsxE	3.63729	yes	5.80037		3.32917	yes	4.25561
sp|P77357|ABGA_ECOLI	abgA	1.86961	yes	5.22235		2.90042	yes	3.33079
sp|P77425|ALLC_ECOLI	allC	3.5408	yes	3.86321	yes			3.70201
sp|P77433|YKGG_ECOLI	ykgG	2.12956	yes	3.74791	yes			2.93873
sp|P77493|YDJH_ECOLI	ydjH	3.96786	yes	5.07728		4.38867	yes	4.47794
sp|P77580|ACDH_ECOLI	mhpF	3.52686	yes	4.44766	yes	5.59448		4.523
sp|P77650|HCAD_ECOLI	hcaD	1.03501	yes	2.51043	yes			1.77272
sp|P77788|NUDG_ECOLI	nudG	4.59361	yes	4.6051		3.82176	yes	4.34016
sp|Q46855|YQHC_ECOLI	yqhC	2.73581	yes	3.87171		2.97794	yes	3.19515
sp|Q46891|OTNI_ECOLI	otnI	4.27663	yes	3.68232	yes			3.97948
sp|Q46901|CSE1_ECOLI	casA	2.97303	yes	3.26978	yes			3.12141
sp|Q46939|YQEF_ECOLI	yqeF	0.857738	yes	2.66461	yes			1.76118
sp|P05100|3MG1_ECOLI	tag			1.67915	yes	2.53301	yes	2.10608
sp|P0A814|RUVC_ECOLI	ruvC			4.33681	yes	3.55634	yes	3.94658
sp|P0A8H3|ZUPT_ECOLI	zupT			0.830293	yes	1.69637	yes	1.26333
sp|P0A8P8|XERD_ECOLI	xerD			3.03661	yes	2.31035	yes	2.67348
sp|P0A9E0|ARAC_ECOLI	araC			1.42221	yes	1.08114	yes	1.25167
sp|P0ACK8|FUCR_ECOLI	fucR			1.09503	yes	1.30338	yes	1.19921
sp|P0ACS2|SOXR_ECOLI	soxR			2.35334	yes	1.32843	yes	1.84089
sp|P0AE28|AROM_ECOLI	aroM			3.14555	yes	1.67087	yes	2.40821
sp|P0AFW2|RMF_ECOLI	rmf			0.0711753	yes	0.351857	yes	0.211516
sp|P0AG34|RHTB_ECOLI	rhtB			1.47417	yes	2.61811	yes	2.04614
sp|P19317|NARW_ECOLI	narW			1.45449	yes	0.752151	yes	1.10332
sp|P31470|YIEK_ECOLI	yieK			3.23551	yes	2.6831	yes	2.9593
sp|P33228|RECT_ECOLI	recT			3.79445	yes	1.57203	yes	2.68324
sp|P33650|FEOB_ECOLI	feoB			0.748585	yes	0.840963	yes	0.794774
sp|P37146|RIR4_ECOLI	nrdF			3.25221	yes	1.85027	yes	2.55124
sp|P39208|IDNK_ECOLI	idnK			2.79836	yes	1.60157	yes	2.19997
sp|P39334|BDCR_ECOLI	bdcR			4.18645	yes	3.48184	yes	3.83414
sp|P39401|OPGB_ECOLI	mdoB			2.98841	yes	3.34719	yes	3.1678
sp|P64461|LSRG_ECOLI	lsrG			3.65881	yes	2.68989	yes	3.17435
sp|P64545|YFGG_ECOLI	yfgG			3.1904	yes	3.52569	yes	3.35804
sp|P75829|YBJX_ECOLI	ybjX			0.730661	yes	1.15556	yes	0.943109
sp|P76621|CSID_ECOLI	csiD			1.17652	yes	1.29601	yes	1.23627
sp|P77221|YAHG_ECOLI	yahG			4.44921	yes	2.89028	yes	3.66974
sp|P77263|ECPE_ECOLI	ecpE			3.36765	yes	3.84317	yes	3.60541
sp|P77268|DDPD_ECOLI	ddpD			3.40979	yes	4.02224	yes	3.71602
sp|P77302|YDAM_ECOLI	ydaM			1.87397	yes	1.31027	yes	1.59212
sp|P77541|PRPB_ECOLI	prpB			4.12679	yes	4.70313	yes	4.41496
sp|P77567|NHOA_ECOLI	nhoA			2.80872	yes	3.1116	yes	2.96016
sp|P77790|DDPX_ECOLI	ddpX			1.96517	yes	2.7221	yes	2.34363
sp|P0ABX2|FLGC_ECOLI	flgC			0.417194	yes	3.6015	yes	2.00935
sp|P0ACS5|ZNTR_ECOLI	zntR			0.865971	yes	0.748222	yes	0.807096
sp|P75804|YLII_ECOLI	yliI			4.0905	yes	2.12717	yes	3.10884
sp|P77622|DDPF_ECOLI	ddpF			4.55377	yes	4.4435	yes	4.49864
