# Supplementary material for: Global protein turnover quantification in Escherichia coli reveals cytoplasmic recycling under nitrogen limitation
Source: Nat Commun. 2024 Jul 13;15:5890. doi: 10.1038/s41467-024-49920-8 (PMC11246515; doi:10.1038/s41467-024-49920-8)
Supplement: Supplementary file 9 — Supplementary Data 6 [file 41467_2024_49920_MOESM9_ESM.xlsx]

## Sheet: TableS6
	TableS6 - Absolute protein levels >>
	Uniprot Protein IDs	-	Molar concentration per unit cell
	Protein ID	Gene name	Concentration (M)
	sp|P0AC53|G6PD_ECOLI	zwf	6.79e-06
	sp|P0AC51|ZUR_ECOLI	zur	7.01e-07
	sp|P0A8H3|ZUPT_ECOLI	zupT	4.56e-08
	sp|P14377|ZRAS_ECOLI	zraS	1.47e-07
	sp|P14375|ZRAR_ECOLI	zraR	2.27e-07
	sp|P0AAA9|ZRAP_ECOLI	zraP	1.69e-08
	sp|P0A9X1|ZNUC_ECOLI	znuC	4.2e-06
	sp|P39172|ZNUA_ECOLI	znuA	2.98e-05
	sp|P0ACS5|ZNTR_ECOLI	zntR	4.63e-07
	sp|P64423|ZNTB_ECOLI	zntB	3.25e-07
	sp|P37617|ZNTA_ECOLI	zntA	1.06e-07
	sp|P75757|ZITB_ECOLI	zitB	3.05e-07
	sp|P77173|ZIPA_ECOLI	zipA	4.2e-06
	sp|P76344|ZINT_ECOLI	zinT	3.78e-05
	sp|P64612|ZAPE_ECOLI	zapE	1.04e-06
	sp|P36680|ZAPD_ECOLI	zapD	1.26e-06
	sp|P75862|ZAPC_ECOLI	zapC	3.79e-07
	sp|P0AF36|ZAPB_ECOLI	zapB	1.62e-06
	sp|P0ADS2|ZAPA_ECOLI	zapA	8.15e-07
	sp|P0AGC7|SMP_ECOLI	ytjB	4.2e-07
	sp|P0DN74|YTIA_ECOLI	ytiA	1.09e-09
	sp|P39325|YTFQ_ECOLI	ytfQ	2.45e-07
	sp|P0AE48|YTFP_ECOLI	ytfP	4.91e-06
	sp|P0AE45|YTFL_ECOLI	ytfL	4.36e-07
	sp|P39187|YTFJ_ECOLI	ytfJ	1.14e-07
	sp|P0ACN2|YTFH_ECOLI	ytfH	6.34e-08
	sp|P69506|YTFE_ECOLI	ytfE	9.31e-09
	sp|P39310|YTFB_ECOLI	ytfB	1.57e-06
	sp|P56262|DLHH_ECOLI	ysgA	1.36e-06
	sp|Q2M7M3|YSAB_ECOLI	ysaB	2.49e-09
	sp|P46857|YRHB_ECOLI	yrhB	3.69e-09
	sp|P64636|YRFG_ECOLI	yrfG	3.05e-07
	sp|P45800|IGAA_ECOLI	yrfF	7.4e-07
	sp|P45771|YRDD_ECOLI	yrdD	4.46e-08
	sp|P45795|YRDB_ECOLI	yrdB	8.22e-08
	sp|P0A9W9|YRDA_ECOLI	yrdA	2.95e-06
	sp|P64610|YRBL_ECOLI	yrbL	2.77e-07
	sp|P45469|YRAR_ECOLI	yraR	4.35e-07
	sp|P45468|YRAQ_ECOLI	yraQ	2.45e-07
	sp|P64596|YRAP_ECOLI	yraP	4.28e-06
	sp|P45465|YRAN_ECOLI	yraN	1.04e-07
	sp|P43319|YRAK_ECOLI	yraK	8.89e-09
	sp|Q47710|YQJK_ECOLI	yqjK	5.26e-07
	sp|P64588|YQJI_ECOLI	yqjI	2.54e-07
	sp|Q46871|YQJH_ECOLI	yqjH	1.07e-06
	sp|P42620|YQJG_ECOLI	yqjG	5.27e-07
	sp|P42619|YQJF_ECOLI	yqjF	1.3e-08
	sp|P64585|YQJE_ECOLI	yqjE	1.29e-07
	sp|P64581|YQJD_ECOLI	yqjD	1.17e-05
	sp|P42616|YQJC_ECOLI	yqjC	5.87e-09
	sp|P0AA63|YQJA_ECOLI	yqjA	2.6e-09
	sp|P77616|YQIH_ECOLI	yqiH	3.04e-08
	sp|Q46868|YQIC_ECOLI	yqiC	1.7e-06
	sp|P0ADU7|YQIB_ECOLI	yqiB	5.21e-07
	sp|P0A8Z7|YQIA_ECOLI	yqiA	4.91e-08
	sp|Q46858|YQHG_ECOLI	yqhG	5.98e-09
	sp|Q46856|YQHD_ECOLI	yqhD	1.12e-06
	sp|Q46855|YQHC_ECOLI	yqhC	3.22e-07
	sp|P67244|YQHA_ECOLI	yqhA	1.47e-07
	sp|P0A8I1|YQGF_ECOLI	yqgF	6.62e-07
	sp|P0A8W5|YQGE_ECOLI	yqgE	1.98e-06
	sp|P67603|YQFB_ECOLI	yqfB	5.81e-06
	sp|Q46943|YQEJ_ECOLI	yqeJ	3.39e-10
	sp|Q46939|YQEF_ECOLI	yqeF	4.2e-08
	sp|Q46808|YQEB_ECOLI	yqeB	5.39e-08
	sp|Q46807|ARCL_ECOLI	yqeA	2.47e-08
	sp|Q46919|YQCC_ECOLI	yqcC	2.63e-07
	sp|P65367|YQCA_ECOLI	yqcA	1.55e-06
	sp|P77475|YQAB_ECOLI	yqaB	7.17e-07
	sp|P64432|YPJD_ECOLI	ypjD	4.3e-07
	sp|P76586|YPHH_ECOLI	yphH	3.64e-08
	sp|P76585|YPHG_ECOLI	yphG	6.59e-09
	sp|P77269|YPHF_ECOLI	yphF	9.79e-09
	sp|P77509|YPHE_ECOLI	yphE	4.3e-11
	sp|P77360|YPHC_ECOLI	yphC	5.04e-08
	sp|P76584|YPHB_ECOLI	yphB	1.33e-07
	sp|P64429|YPFJ_ECOLI	ypfJ	1.85e-06
	sp|P76561|YPFH_ECOLI	ypfH	5.64e-07
	sp|P76559|YPFG_ECOLI	ypfG	1.97e-08
	sp|P0AD40|YPEB_ECOLI	ypeB	2.18e-07
	sp|P76539|YPEA_ECOLI	ypeA	1.42e-06
	sp|P77396|YPDC_ECOLI	ypdC	5.04e-08
	sp|P0AE39|YPDB_ECOLI	ypdB	7.11e-07
	sp|P0AA93|YPDA_ECOLI	ypdA	5.66e-08
	sp|P33941|YOJI_ECOLI	yojI	4.91e-07
	sp|P0AD19|YOHK_ECOLI	yohK	2.02e-07
	sp|P33368|YOHF_ECOLI	yohF	3.75e-07
	sp|P33366|YOHD_ECOLI	yohD	4.73e-09
	sp|P69348|YOEB_ECOLI	yoeB	7.37e-07
	sp|P64519|YODD_ECOLI	yodD	1.2e-07
	sp|P64517|YODC_ECOLI	yodC	1.88e-08
	sp|Q2MB16|YOBH_ECOLI	yobH	7.33e-07
	sp|P67601|YOBD_ECOLI	yobD	1.2e-07
	sp|P76280|YOBB_ECOLI	yobB	2.98e-09
	sp|P0AA57|YOBA_ECOLI	yobA	3.55e-06
	sp|P64493|YOAF_ECOLI	yoaF	5.62e-07
	sp|P0AEC0|YOAE_ECOLI	yoaE	4.83e-07
	sp|P64490|YOAC_ECOLI	yoaC	1.49e-07
	sp|P0AEB7|YOAB_ECOLI	yoaB	5.33e-06
	sp|P76257|YOAA_ECOLI	yoaA	5.74e-08
	sp|P76227|YNJH_ECOLI	ynjH	7.32e-09
	sp|P76226|YNJF_ECOLI	ynjF	5.85e-07
	sp|P78067|YNJE_ECOLI	ynjE	4.75e-07
	sp|P76909|YNJD_ECOLI	ynjD	2.88e-07
	sp|P76223|YNJB_ECOLI	ynjB	6.2e-07
	sp|P76222|YNJA_ECOLI	ynjA	1.83e-07
	sp|P76208|YNIB_ECOLI	yniB	7.62e-07
	sp|P77739|YNIA_ECOLI	yniA	7.45e-07
	sp|P76193|YNHG_ECOLI	ynhG	1.74e-06
	sp|P43531|YNFM_ECOLI	ynfM	7.45e-08
	sp|P77559|YNFL_ECOLI	ynfL	1.41e-07
	sp|P0AAJ1|YNFG_ECOLI	ynfG	3.2e-09
	sp|P77783|YNFF_ECOLI	ynfF	8e-09
	sp|P77374|YNFE_ECOLI	ynfE	1.93e-08
	sp|P76172|YNFD_ECOLI	ynfD	1.46e-07
	sp|P67553|YNFC_ECOLI	ynfC	3.22e-07
	sp|P76170|YNFB_ECOLI	ynfB	6.4e-07
	sp|P76150|YNEK_ECOLI	yneK	2.87e-08
	sp|P77309|YNEJ_ECOLI	yneJ	1.46e-07
	sp|P76148|YNEG_ECOLI	yneG	6.34e-08
	sp|P76146|YNEE_ECOLI	yneE	1.15e-07
	sp|P76117|YNCG_ECOLI	yncG	8.22e-08
	sp|P76116|YNCE_ECOLI	yncE	5.48e-06
	sp|P76115|YNCD_ECOLI	yncD	1.95e-07
	sp|P64448|YNBE_ECOLI	ynbE	7.15e-07
	sp|P76092|YNBC_ECOLI	ynbC	7.21e-09
	sp|P0AEB5|YNAI_ECOLI	ynaI	3.17e-07
	sp|P0ACV8|YMJA_ECOLI	ymjA	8.59e-08
	sp|P0CB62|YMIA_ECOLI	ymiA	3.34e-08
	sp|Q7DFV3|YMGG_ECOLI	ymgG	1.87e-07
	sp|P0AB46|YMGD_ECOLI	ymgD	9.72e-08
	sp|P75968|YMFE_ECOLI	ymfE	7.27e-08
	sp|P0A8D6|YMDB_ECOLI	ymdB	1.75e-06
	sp|P0AB10|YMBA_ECOLI	ymbA	1.9e-06
	sp|P75804|YLII_ECOLI	yliI	3.41e-08
	sp|P75801|YLIF_ECOLI	yliF	1.42e-07
	sp|P75800|YLIE_ECOLI	yliE	6.73e-08
	sp|P77129|YLBE_ECOLI	ylbE	4.78e-08
	sp|P0AAS0|YLAC_ECOLI	ylaC	3.47e-07
	sp|P77473|YLAB_ECOLI	ylaB	8.22e-08
	sp|P0A7N1|RL31B_ECOLI	ykgM	8.02e-06
	sp|P0AAL9|YKGJ_ECOLI	ykgJ	2.54e-08
	sp|P77180|YKGH_ECOLI	ykgH	1.08e-08
	sp|P77433|YKGG_ECOLI	ykgG	1.29e-07
	sp|P77536|YKGF_ECOLI	ykgF	1.19e-07
	sp|P77252|YKGE_ECOLI	ykgE	9.48e-08
	sp|Q47688|YKFC_ECOLI	ykfC	3.92e-08
	sp|P75678|YKFA_ECOLI	ykfA	2.21e-08
	sp|P39411|NCPP_ECOLI	yjjX	9.55e-07
	sp|P39408|YJJV_ECOLI	yjjV	7.36e-07
	sp|P39407|YJJU_ECOLI	yjjU	8.39e-07
	sp|P0ADD5|YJJP_ECOLI	yjjP	4.12e-07
	sp|P39410|YJJJ_ECOLI	yjjJ	1.61e-07
	sp|P37342|YJJI_ECOLI	yjjI	1.07e-08
	sp|P0A8Y1|YJJG_ECOLI	yjjG	4.23e-07
	sp|P18390|YJJA_ECOLI	yjjA	6.9e-07
	sp|P39396|YJIY_ECOLI	yjiY	1.18e-07
	sp|P39389|YJIR_ECOLI	yjiR	9.57e-08
	sp|P39385|YJIN_ECOLI	yjiN	8.09e-08
	sp|P39384|YJIM_ECOLI	yjiM	4.76e-09
	sp|P39382|YJIK_ECOLI	yjiK	3.63e-08
	sp|P39381|YJIJ_ECOLI	yjiJ	1.9e-08
	sp|P39376|YJIE_ECOLI	yjiE	4.04e-08
	sp|P24203|YJIA_ECOLI	yjiA	7.92e-07
	sp|P39356|YJHU_ECOLI	yjhU	1.21e-06
	sp|P39367|YJHP_ECOLI	yjhP	2.32e-09
	sp|P39360|YJHI_ECOLI	yjhI	3.02e-09
	sp|P39359|YJHH_ECOLI	yjhH	5.8e-08
	sp|P39358|YJHG_ECOLI	yjhG	4.81e-08
	sp|P39353|YJHC_ECOLI	yjhC	2.96e-07
	sp|P39352|YJHB_ECOLI	yjhB	4.48e-09
	sp|P39342|YJGR_ECOLI	yjgR	1.04e-06
	sp|P39337|YJGM_ECOLI	yjgM	2.3e-06
	sp|P39336|YJGL_ECOLI	yjgL	5.98e-08
	sp|P39332|YJGH_ECOLI	yjgH	2.66e-07
	sp|P0A8X0|YJGA_ECOLI	yjgA	2.8e-06
	sp|P39298|YJFP_ECOLI	yjfP	4.7e-07
	sp|P39293|YJFK_ECOLI	yjfK	3.27e-07
	sp|P0AF78|YJFJ_ECOLI	yjfJ	2.02e-08
	sp|P39279|YJEJ_ECOLI	yjeJ	6.35e-08
	sp|P0AF70|YJEI_ECOLI	yjeI	1.02e-05
	sp|P39274|YJDJ_ECOLI	yjdJ	4.6e-07
	sp|P0AF59|YJDI_ECOLI	yjdI	3.85e-08
	sp|P0ACU7|YJDC_ECOLI	yjdC	2.19e-06
	sp|P39267|YJCZ_ECOLI	yjcZ	2.13e-08
	sp|P32717|YJCS_ECOLI	yjcS	5.05e-09
	sp|P0AF56|YJCO_ECOLI	yjcO	1.71e-07
	sp|P0AF54|YJCH_ECOLI	yjcH	7.86e-09
	sp|P32703|YJCE_ECOLI	yjcE	4.13e-07
	sp|P32701|YJCC_ECOLI	yjcC	5.38e-08
	sp|P0AF50|YJBR_ECOLI	yjbR	1.41e-06
	sp|P0AF48|YJBQ_ECOLI	yjbQ	5.65e-07
	sp|P68206|YJBJ_ECOLI	yjbJ	1.66e-07
	sp|P32689|YJBH_ECOLI	yjbH	4.96e-09
	sp|P32688|YJBG_ECOLI	yjbG	1.68e-09
	sp|P32687|YJBF_ECOLI	yjbF	1.6e-08
	sp|P32685|YJBD_ECOLI	yjbD	3.87e-08
	sp|P0AF43|YJBB_ECOLI	yjbB	2.04e-07
	sp|P32681|YJAH_ECOLI	yjaH	4.36e-07
	sp|P32680|YJAG_ECOLI	yjaG	1.57e-06
	sp|P09163|YJAB_ECOLI	yjaB	1.04e-07
	sp|P32677|YIJO_ECOLI	yijO	1.09e-07
	sp|P32162|YIIS_ECOLI	yiiS	2.32e-06
	sp|P32160|YIIQ_ECOLI	yiiQ	6.42e-07
	sp|P32157|YIIM_ECOLI	yiiM	1.1e-06
	sp|P32151|YIIG_ECOLI	yiiG	1.89e-08
	sp|P0ADQ2|YIID_ECOLI	yiiD	1.45e-06
	sp|P0A8Y3|YIHX_ECOLI	yihX	1.56e-06
	sp|P32144|YIHW_ECOLI	yihW	4.45e-07
	sp|P32143|SQUV_ECOLI	yihV	1.87e-09
	sp|P32141|SQUT_ECOLI	yihT	1.9e-07
	sp|P32140|SQUS_ECOLI	yihS	6.38e-09
	sp|P32138|SQASE_ECOLI	yihQ	5.32e-08
	sp|P32134|YIHM_ECOLI	yihM	1.64e-07
	sp|P0ACM9|YIHL_ECOLI	yihL	5.59e-08
	sp|P0A8H6|YIHI_ECOLI	yihI	1.41e-06
	sp|P32129|YIHG_ECOLI	yihG	1.1e-07
	sp|P32128|YIHF_ECOLI	yihF	2.38e-08
	sp|P0ADP9|YIHD_ECOLI	yihD	1.6e-06
	sp|P27862|YIGZ_ECOLI	yigZ	5.88e-08
	sp|P27848|YIGL_ECOLI	yigL	6.45e-07
	sp|P0ADP2|YIGI_ECOLI	yigI	2.06e-06
	sp|P27842|YIGF_ECOLI	yigF	6.36e-09
	sp|P27840|YIGE_ECOLI	yigE	4.93e-10
	sp|P0ADP0|YIGB_ECOLI	yigB	1.35e-06
	sp|P23305|YIGA_ECOLI	yigA	5.46e-07
	sp|P0ADN6|YIFL_ECOLI	yifL	9.43e-07
	sp|P27837|YIFK_ECOLI	yifK	1.6e-07
	sp|P0ADN2|YIFE_ECOLI	yifE	1.32e-06
	sp|P22787|YIFB_ECOLI	yifB	8.71e-08
	sp|P31475|YIEP_ECOLI	yieP	3.14e-07
	sp|P31471|YIEL_ECOLI	yieL	6.25e-08
	sp|P31470|YIEK_ECOLI	yieK	6.71e-08
	sp|P31467|YIEH_ECOLI	yieH	1.19e-07
	sp|P0ADM8|YIEE_ECOLI	yieE	4.85e-07
	sp|P31463|YIDZ_ECOLI	yidZ	4.37e-08
	sp|P0ADM6|YIDX_ECOLI	yidX	2.55e-09
	sp|P31455|YIDR_ECOLI	yidR	6.21e-07
	sp|P0ADM4|YIDQ_ECOLI	yidQ	1.28e-06
	sp|P31447|YIDJ_ECOLI	yidJ	6.67e-10
	sp|P0ADM0|YIDH_ECOLI	yidH	4.91e-08
	sp|P0ADL6|YIDG_ECOLI	yidG	2.16e-09
	sp|P60872|YIDE_ECOLI	yidE	5.96e-08
	sp|P0A8C8|YIDD_ECOLI	yidD	4.97e-09
	sp|P25714|YIDC_ECOLI	yidC	4.07e-06
	sp|P09996|YIDB_ECOLI	yidB	9.65e-07
	sp|P0A8Y5|YIDA_ECOLI	yidA	2.59e-06
	sp|P0ADL3|YICN_ECOLI	yicN	1.34e-07
	sp|P31437|YICL_ECOLI	yicL	2.64e-08
	sp|P31434|XYLS_ECOLI	yicI	6e-07
	sp|P31433|YICH_ECOLI	yicH	1.26e-06
	sp|P23839|YICC_ECOLI	yicC	4.3e-06
	sp|Q2M7R5|YIBT_ECOLI	yibT	3.5e-07
	sp|P37691|YIBQ_ECOLI	yibQ	3.76e-07
	sp|P0AG27|YIBN_ECOLI	yibN	4.4e-06
	sp|P0ADK8|YIBL_ECOLI	yibL	1.69e-06
	sp|P0AFV0|YIBH_ECOLI	yibH	5.44e-09
	sp|P0ACA1|YIBF_ECOLI	yibF	3.97e-06
	sp|P11290|YIBD_ECOLI	yibD	6.34e-09
	sp|P0ADK6|YIBA_ECOLI	yibA	4.39e-07
	sp|P37682|YIAU_ECOLI	yiaU	1.12e-07
	sp|P37681|YIAT_ECOLI	yiaT	1.61e-08
	sp|P37676|YIAO_ECOLI	yiaO	1.62e-09
	sp|P37671|YIAJ_ECOLI	yiaJ	1.22e-06
	sp|P0ADK0|YIAF_ECOLI	yiaF	7.74e-06
	sp|P37665|YIAD_ECOLI	yiaD	3.88e-07
	sp|P37664|YIAC_ECOLI	yiaC	3.14e-07
	sp|P37663|YHJY_ECOLI	yhjY	8.63e-08
	sp|P37649|YHJK_ECOLI	yhjK	3.75e-07
	sp|P37648|YHJJ_ECOLI	yhjJ	1.3e-06
	sp|P37645|YHJG_ECOLI	yhjG	5.37e-07
	sp|P37643|YHJE_ECOLI	yhjE	1.62e-06
	sp|P37642|YHJD_ECOLI	yhjD	5.16e-07
	sp|P37641|YHJC_ECOLI	yhjC	8.74e-08
	sp|P37640|YHJB_ECOLI	yhjB	1.62e-09
	sp|P37197|YHJA_ECOLI	yhjA	2.38e-08
	sp|P37631|YHIN_ECOLI	yhiN	4.47e-07
	sp|P37626|YHII_ECOLI	yhiI	1.64e-06
	sp|P0AFV2|YHID_ECOLI	yhiD	3.4e-09
	sp|P46853|YHHX_ECOLI	yhhX	3.31e-06
	sp|P46852|YHHW_ECOLI	yhhW	1.41e-06
	sp|P0AGM0|YHHT_ECOLI	yhhT	8.56e-08
	sp|P37621|YHHS_ECOLI	yhhS	1.34e-08
	sp|P37615|YHHM_ECOLI	yhhM	1.64e-06
	sp|P0AGH1|YHHJ_ECOLI	yhhJ	1.27e-07
	sp|P0ADX7|YHHA_ECOLI	yhhA	4.6e-08
	sp|P46837|YHGF_ECOLI	yhgF	2.33e-06
	sp|P45804|YHGE_ECOLI	yhgE	1.98e-08
	sp|P45552|YHFZ_ECOLI	yhfZ	8.76e-08
	sp|P45545|YHFS_ECOLI	yhfS	3.48e-09
	sp|P45537|YHFK_ECOLI	yhfK	1.1e-07
	sp|P0ADX5|YHFG_ECOLI	yhfG	1.95e-07
	sp|P0ADX1|YHFA_ECOLI	yhfA	4.59e-06
	sp|P0ADW8|YHEV_ECOLI	yheV	1.74e-06
	sp|P67624|YHEU_ECOLI	yheU	4.49e-09
	sp|P45524|YHET_ECOLI	yheT	1.92e-07
	sp|P63389|YHES_ECOLI	yheS	1.37e-06
	sp|P64624|YHEO_ECOLI	yheO	1.48e-06
	sp|P45769|YHDZ_ECOLI	yhdZ	3.27e-07
	sp|P45768|YHDY_ECOLI	yhdY	2.02e-08
	sp|P45767|YHDX_ECOLI	yhdX	3.77e-08
	sp|P45766|YHDW_ECOLI	yhdW	1.86e-09
	sp|P46474|YHDP_ECOLI	yhdP	3.01e-07
	sp|P25536|YHDE_ECOLI	yhdE	5.66e-07
	sp|P64616|YHCO_ECOLI	yhcO	5.68e-07
	sp|P45424|YHCH_ECOLI	yhcH	3.66e-07
	sp|P0ADW3|YHCB_ECOLI	yhcB	7.69e-06
	sp|P28722|YHCA_ECOLI	yhcA	3.08e-08
	sp|P0AGK4|YHBY_ECOLI	yhbY	3.9e-06
	sp|P0ADV5|YHBW_ECOLI	yhbW	8.72e-07
	sp|P64599|YHBT_ECOLI	yhbT	1.31e-07
	sp|P63417|YHBS_ECOLI	yhbS	4.08e-06
	sp|P45472|YHBQ_ECOLI	yhbQ	1.24e-09
	sp|P67762|YHBP_ECOLI	yhbP	2.07e-07
	sp|P45470|YHBO_ECOLI	yhbO	5.6e-07
	sp|P64594|YHAV_ECOLI	yhaV	2.52e-07
	sp|P42626|YHAM_ECOLI	yhaM	1.58e-09
	sp|P42624|YHAK_ECOLI	yhaK	3.68e-08
	sp|P67660|YHAJ_ECOLI	yhaJ	1.37e-06
	sp|P42603|YGJV_ECOLI	ygjV	2.67e-08
	sp|P42599|YGJR_ECOLI	ygjR	1.03e-06
	sp|P42597|UTPP_ECOLI	ygjP	8e-08
	sp|P42592|YGJK_ECOLI	ygjK	1.67e-09
	sp|P0ADU5|YGIW_ECOLI	ygiW	7.02e-06
	sp|Q46863|YGIS_ECOLI	ygiS	1.71e-07
	sp|Q46861|YGIQ_ECOLI	ygiQ	8.05e-08
	sp|P0ADU2|YGIN_ECOLI	ygiN	5.23e-06
	sp|P0ADT8|YGIM_ECOLI	ygiM	3.55e-06
	sp|P39834|YGIL_ECOLI	ygiL	6.49e-08
	sp|P30871|3PASE_ECOLI	ygiF	2.4e-06
	sp|P24197|YGID_ECOLI	ygiD	2.47e-07
	sp|P0ADT5|YGIC_ECOLI	ygiC	1.55e-06
	sp|P0ADT2|YGIB_ECOLI	ygiB	2.81e-06
	sp|Q46845|YGHU_ECOLI	yghU	3.57e-06
	sp|P0CK95|ACFD_ECOLI	yghJ	9.43e-08
	sp|Q46835|YGHG_ECOLI	yghG	7.64e-08
	sp|Q46832|YGHD_ECOLI	yghD	4.35e-09
	sp|P0AA60|YGHB_ECOLI	yghB	7.11e-08
	sp|P0AG84|YGHA_ECOLI	yghA	7.51e-07
	sp|P0A8P3|FETP_ECOLI	yggX	1.81e-06
	sp|P52062|YGGW_ECOLI	yggW	2.36e-07
	sp|P52060|YGGU_ECOLI	yggU	1.59e-07
	sp|P64564|YGGT_ECOLI	yggT	1.38e-07
	sp|P67080|PLPHP_ECOLI	yggS	1.97e-06
	sp|P0ADS9|YGGN_ECOLI	yggN	1.78e-06
	sp|P38521|YGGL_ECOLI	yggL	4.62e-06
	sp|P0ADS6|YGGE_ECOLI	yggE	4.22e-06
	sp|P11664|YGGC_ECOLI	yggC	3.16e-08
	sp|P0ADE8|YGFZ_ECOLI	ygfZ	4.49e-06
	sp|Q46824|YGFX_ECOLI	ygfX	2.29e-07
	sp|P64557|YGFM_ECOLI	ygfM	5.6e-09
	sp|Q46811|YGFK_ECOLI	ygfK	1.66e-08
	sp|P52037|YGFF_ECOLI	ygfF	9e-08
	sp|P0A8C4|YGFB_ECOLI	ygfB	3.59e-06
	sp|P0AC28|5FCL_ECOLI	ygfA	2.57e-07
	sp|P65807|YGEY_ECOLI	ygeY	1.06e-07
	sp|P66899|DPAL_ECOLI	ygeX	1e-08
	sp|Q46803|YGEW_ECOLI	ygeW	5.26e-08
	sp|Q46802|YGEV_ECOLI	ygeV	1.92e-08
	sp|Q46798|YGER_ECOLI	ygeR	9.4e-07
	sp|P03813|YGEA_ECOLI	ygeA	6.48e-07
	sp|P65294|YGDR_ECOLI	ygdR	2.29e-06
	sp|P65292|YGDI_ECOLI	ygdI	2.61e-06
	sp|P38506|XNI_ECOLI	ygdG	3.89e-07
	sp|Q46906|YGCP_ECOLI	ygcP	3.3e-09
	sp|P55138|YGCE_ECOLI	ygcE	5.9e-09
	sp|Q46896|CAS1_ECOLI	ygbT	2.76e-07
	sp|P52598|YGBI_ECOLI	ygbI	3.1e-07
	sp|P25728|YGBA_ECOLI	ygbA	9.54e-09
	sp|P76630|YGAZ_ECOLI	ygaZ	7.47e-08
	sp|P77295|YGAV_ECOLI	ygaV	8.16e-08
	sp|P0ADE6|YGAU_ECOLI	ygaU	3.42e-06
	sp|P55734|YGAP_ECOLI	ygaP	8.17e-07
	sp|P0ADQ7|YGAM_ECOLI	ygaM	2.27e-06
	sp|P0AD53|YGAC_ECOLI	ygaC	2.79e-07
	sp|P52138|YFJW_ECOLI	yfjW	1.03e-07
	sp|P52135|YFJT_ECOLI	yfjT	2.66e-08
	sp|O52982|YFJS_ECOLI	yfjS	3.47e-08
	sp|P52131|YFJP_ECOLI	yfjP	2.01e-10
	sp|P52127|YFJL_ECOLI	yfjL	3.81e-09
	sp|P52126|YFJK_ECOLI	yfjK	1.32e-08
	sp|P37908|YFJD_ECOLI	yfjD	6.25e-07
	sp|P64548|YFIR_ECOLI	yfiR	1.48e-08
	sp|Q47319|YFIP_ECOLI	yfiP	5.75e-08
	sp|P46139|YFIN_ECOLI	yfiN	5.52e-08
	sp|P11289|YFIL_ECOLI	yfiL	1.31e-08
	sp|P33644|POLOX_ECOLI	yfiH	8.16e-07
	sp|P0AGJ5|YFIF_ECOLI	yfiF	2.93e-06
	sp|P33634|YFIE_ECOLI	yfiE	5.05e-08
	sp|P31825|TRMN6_ECOLI	yfiC	2.09e-07
	sp|P07021|YFIB_ECOLI	yfiB	2.86e-07
	sp|P76578|YFHM_ECOLI	yfhM	1.19e-06
	sp|P52102|YFHL_ECOLI	yfhL	1.3e-08
	sp|P37767|YFHH_ECOLI	yfhH	3.61e-07
	sp|P0AD44|YFHG_ECOLI	yfhG	5.55e-07
	sp|P76576|YFGM_ECOLI	yfgM	2.97e-06
	sp|P76575|YFGJ_ECOLI	yfgJ	4.87e-08
	sp|P65290|YFGH_ECOLI	yfgH	7.58e-08
	sp|P64545|YFGG_ECOLI	yfgG	5.94e-07
	sp|P76569|YFGD_ECOLI	yfgD	1.39e-06
	sp|P76550|YFFS_ECOLI	yffS	5.95e-07
	sp|P76549|YFFR_ECOLI	yffR	1.77e-07
	sp|P76548|YFFQ_ECOLI	yffQ	5.74e-09
	sp|P76547|YFFP_ECOLI	yffP	4.49e-09
	sp|P76546|YFFO_ECOLI	yffO	8.9e-09
	sp|P24178|YFFB_ECOLI	yffB	2.23e-06
	sp|P76538|YFEZ_ECOLI	yfeZ	2.08e-08
	sp|P76537|YFEY_ECOLI	yfeY	2.63e-06
	sp|P76536|YFEX_ECOLI	yfeX	2.52e-06
	sp|P77619|YFEW_ECOLI	yfeW	8.46e-08
	sp|P0ACR7|YFER_ECOLI	yfeR	9.4e-08
	sp|P39836|YFEH_ECOLI	yfeH	3.69e-08
	sp|P27238|YFED_ECOLI	yfeD	1.16e-07
	sp|P0AD37|YFEC_ECOLI	yfeC	3.06e-09
	sp|P23842|YFEA_ECOLI	yfeA	3.75e-07
	sp|P76515|YFDS_ECOLI	yfdS	8.2e-09
	sp|P76513|YFDQ_ECOLI	yfdQ	3.57e-08
	sp|P77656|YFDK_ECOLI	yfdK	1.5e-08
	sp|P76507|YFDI_ECOLI	yfdI	1.08e-06
	sp|P77293|GTRB_ECOLI	yfdH	2.18e-06
	sp|P37327|YFDC_ECOLI	yfdC	7.36e-08
	sp|P0AD33|YFCZ_ECOLI	yfcZ	1.83e-06
	sp|P77599|YFCS_ECOLI	yfcS	3.41e-08
	sp|P76500|YFCQ_ECOLI	yfcQ	4.71e-08
	sp|P76498|YFCO_ECOLI	yfcO	3.39e-08
	sp|P0A8B2|YFCN_ECOLI	yfcN	4.34e-07
	sp|P64540|YFCL_ECOLI	yfcL	6.19e-07
	sp|P77775|YFCH_ECOLI	yfcH	1.08e-06
	sp|P77526|YFCG_ECOLI	yfcG	1.51e-06
	sp|P77544|YFCF_ECOLI	yfcF	6.62e-07
	sp|P67095|YFCE_ECOLI	yfcE	2.71e-06
	sp|P65556|YFCD_ECOLI	yfcD	4.51e-06
	sp|P0AD30|YFCA_ECOLI	yfcA	1.74e-08
	sp|P0A8D9|YFBV_ECOLI	yfbV	1.64e-06
	sp|P0A8W8|YFBU_ECOLI	yfbU	1.08e-05
	sp|P0AFU2|YFBS_ECOLI	yfbS	3.91e-08
	sp|P76491|5DNU_ECOLI	yfbR	9.81e-07
	sp|P76486|YFBP_ECOLI	yfbP	3.13e-08
	sp|P76483|YFBM_ECOLI	yfbM	4.46e-09
	sp|P76481|YFBK_ECOLI	yfbK	6.77e-08
	sp|P76471|YFAZ_ECOLI	yfaZ	2.11e-07
	sp|P77808|CINAL_ECOLI	yfaY	2.5e-06
	sp|P0AD27|YEJM_ECOLI	yejM	8.89e-07
	sp|P0AD24|YEJL_ECOLI	yejL	1.34e-06
	sp|P33920|NDPA_ECOLI	yejK	8.95e-07
	sp|P33916|YEJF_ECOLI	yejF	3.44e-07
	sp|P33915|YEJE_ECOLI	yejE	7.63e-08
	sp|P0AFU0|YEJB_ECOLI	yejB	1.43e-07
	sp|P33913|YEJA_ECOLI	yejA	3e-07
	sp|P64536|YEIS_ECOLI	yeiS	1.21e-07
	sp|P33030|YEIR_ECOLI	yeiR	4.6e-07
	sp|P33029|YEIQ_ECOLI	yeiQ	2.49e-08
	sp|P0A6N8|EFPL_ECOLI	yeiP	5.04e-06
	sp|P0A9E9|YEIL_ECOLI	yeiL	3.85e-09
	sp|P62723|YEIH_ECOLI	yeiH	1.22e-08
	sp|P33018|SFGH2_ECOLI	yeiG	1.05e-06
	sp|P0ACR4|YEIE_ECOLI	yeiE	8.31e-07
	sp|P25747|YEIB_ECOLI	yeiB	3.45e-08
	sp|P33362|YEHZ_ECOLI	yehZ	1.99e-06
	sp|P33361|YEHY_ECOLI	yehY	4.51e-09
	sp|P33360|YEHX_ECOLI	yehX	5.06e-07
	sp|P33355|YEHS_ECOLI	yehS	6.3e-07
	sp|P33354|YEHR_ECOLI	yehR	1.69e-08
	sp|P33346|YEHI_ECOLI	yehI	5.63e-09
	sp|P33343|YEHD_ECOLI	yehD	7.37e-08
	sp|P0ACM5|YEGW_ECOLI	yegW	5e-07
	sp|P76419|YEGV_ECOLI	yegV	4.71e-08
	sp|P76418|YEGU_ECOLI	yegU	1.97e-07
	sp|P76417|YEGT_ECOLI	yegT	4.63e-09
	sp|P76407|YEGS_ECOLI	yegS	1.59e-07
	sp|P76406|YEGR_ECOLI	yegR	7.43e-07
	sp|P76403|YEGQ_ECOLI	yegQ	1.26e-06
	sp|P76402|YEGP_ECOLI	yegP	1.99e-06
	sp|P76394|YEGJ_ECOLI	yegJ	2.59e-08
	sp|P76389|YEGH_ECOLI	yegH	4.69e-07
	sp|P38097|YEGE_ECOLI	yegE	9.69e-09
	sp|P36928|YEGD_ECOLI	yegD	2.47e-07
	sp|P69346|YEFM_ECOLI	yefM	9.61e-08
	sp|P0AD12|YEEZ_ECOLI	yeeZ	2.65e-06
	sp|P0A8M6|YEEX_ECOLI	yeeX	9.33e-06
	sp|P76361|YEER_ECOLI	yeeR	1.34e-08
	sp|P0A8A2|YEEN_ECOLI	yeeN	6e-06
	sp|P76347|YEEJ_ECOLI	yeeJ	1.97e-09
	sp|P33015|YEEE_ECOLI	yeeE	2.52e-07
	sp|P33014|YEED_ECOLI	yeeD	1.27e-06
	sp|P33011|YEEA_ECOLI	yeeA	1.2e-07
	sp|P76340|YEDW_ECOLI	yedW	2.67e-07
	sp|P76339|YEDV_ECOLI	yedV	3.17e-07
	sp|P76330|YEDQ_ECOLI	yedQ	2.7e-07
	sp|P76329|MPGP_ECOLI	yedP	4.89e-07
	sp|P76319|YEDL_ECOLI	yedL	4.55e-07
	sp|P76318|YEDK_ECOLI	yedK	2.6e-08
	sp|P46144|YEDJ_ECOLI	yedJ	3.67e-07
	sp|P46125|YEDI_ECOLI	yedI	3.99e-07
	sp|P31064|YEDE_ECOLI	yedE	5.91e-08
	sp|P31063|YEDD_ECOLI	yedD	6.76e-06
	sp|P0AFT2|YECS_ECOLI	yecS	4.79e-07
	sp|P64515|YECN_ECOLI	yecN	9.01e-08
	sp|P52007|YECM_ECOLI	yecM	1.68e-06
	sp|P0AD10|YECJ_ECOLI	yecJ	2.18e-07
	sp|P0AD07|YECF_ECOLI	yecF	4.97e-07
	sp|P37348|YECE_ECOLI	yecE	2.18e-07
	sp|P0ADI7|YECD_ECOLI	yecD	2.52e-06
	sp|P37774|YECC_ECOLI	yecC	1.84e-06
	sp|P0AD05|YECA_ECOLI	yecA	1.78e-06
	sp|P64506|YEBY_ECOLI	yebY	6.97e-07
	sp|P64503|YEBV_ECOLI	yebV	2.13e-07
	sp|P76272|YEBT_ECOLI	yebT	9.03e-07
	sp|P0AD03|YEBS_ECOLI	yebS	5.16e-09
	sp|P64499|YEBO_ECOLI	yebO	5.12e-07
	sp|P0ACY9|YEBG_ECOLI	yebG	4.47e-07
	sp|P33219|YEBF_ECOLI	yebF	4.88e-07
	sp|P33218|YEBE_ECOLI	yebE	3.79e-07
	sp|P0A8A0|YEBC_ECOLI	yebC	3.31e-06
	sp|P0AA91|YEAY_ECOLI	yeaY	1.16e-06
	sp|P76245|YEAP_ECOLI	yeaP	8.5e-09
	sp|P76243|YEAO_ECOLI	yeaO	5.54e-07
	sp|P64483|YEAK_ECOLI	yeaK	1.99e-06
	sp|P76237|YEAJ_ECOLI	yeaJ	2.08e-07
	sp|P76235|YEAH_ECOLI	yeaH	8.65e-07
	sp|P0ACY3|YEAG_ECOLI	yeaG	5.08e-06
	sp|P76234|YEAE_ECOLI	yeaE	1.82e-08
	sp|P39173|YEAD_ECOLI	yeaD	3.13e-06
	sp|P76231|YEAC_ECOLI	yeaC	7.68e-08
	sp|P76221|YDJZ_ECOLI	ydjZ	6.29e-08
	sp|P76220|YDJY_ECOLI	ydjY	1.45e-07
	sp|P77529|YDJN_ECOLI	ydjN	3.93e-06
	sp|P77539|YDJL_ECOLI	ydjL	1.27e-08
	sp|P77280|YDJJ_ECOLI	ydjJ	6.12e-08
	sp|P77493|YDJH_ECOLI	ydjH	7.3e-09
	sp|P77256|YDJG_ECOLI	ydjG	1.19e-07
	sp|P77721|YDJF_ECOLI	ydjF	4.3e-07
	sp|P0ACY1|YDJA_ECOLI	ydjA	5.2e-06
	sp|P64479|YDIZ_ECOLI	ydiZ	5.34e-07
	sp|P76206|YDIY_ECOLI	ydiY	2.26e-08
	sp|P76204|YDIV_ECOLI	ydiV	2.58e-07
	sp|P77649|YDIU_ECOLI	ydiU	2.58e-07
	sp|P77337|YDIS_ECOLI	ydiS	1.03e-08
	sp|P76201|YDIQ_ECOLI	ydiQ	6.67e-09
	sp|P77402|YDIP_ECOLI	ydiP	4.77e-09
	sp|P0A9U8|YDIO_ECOLI	ydiO	8.38e-08
	sp|P0AFS7|YDIK_ECOLI	ydiK	3.17e-07
	sp|P77748|YDIJ_ECOLI	ydiJ	2.52e-06
	sp|P64476|YDIH_ECOLI	ydiH	4.92e-08
	sp|P37766|YDIF_ECOLI	ydiF	1.56e-07
	sp|P0A6D5|YDIB_ECOLI	ydiB	6.36e-09
	sp|P76192|YDHV_ECOLI	ydhV	2.44e-10
	sp|P77148|YDHS_ECOLI	ydhS	3.31e-07
	sp|P0ACX3|YDHR_ECOLI	ydhR	5.29e-06
	sp|P77552|YDHQ_ECOLI	ydhQ	9.91e-07
	sp|P76185|YDHJ_ECOLI	ydhJ	2.52e-07
	sp|P76187|YDHF_ECOLI	ydhF	1.21e-06
	sp|P37597|YDHC_ECOLI	ydhC	6.94e-08
	sp|P0ACR2|YDHB_ECOLI	ydhB	9.45e-08
	sp|P77376|YDGJ_ECOLI	ydgJ	7.65e-07
	sp|P76177|YDGH_ECOLI	ydgH	8.95e-06
	sp|P76176|YDGD_ECOLI	ydgD	3.4e-07
	sp|P77804|YDGA_ECOLI	ydgA	4.76e-06
	sp|P64463|YDFZ_ECOLI	ydfZ	1.78e-06
	sp|P77260|YDFI_ECOLI	ydfI	1.36e-07
	sp|P39831|YDFG_ECOLI	ydfG	1.01e-05
	sp|P77588|YDEQ_ECOLI	ydeQ	4.25e-08
	sp|P77561|YDEP_ECOLI	ydeP	1.49e-07
	sp|P77318|YDEN_ECOLI	ydeN	2.03e-08
	sp|P31131|YDEJ_ECOLI	ydeJ	1.26e-07
	sp|P31130|YDEI_ECOLI	ydeI	3.44e-07
	sp|P31129|YDEH_ECOLI	ydeH	3.69e-07
	sp|P31126|YDEE_ECOLI	ydeE	1.1e-08
	sp|P64426|YDDW_ECOLI	yddW	1.24e-07
	sp|P67699|YDDM_ECOLI	yddM	3.3e-07
	sp|P76121|YDDH_ECOLI	yddH	1.54e-07
	sp|P37757|YDDE_ECOLI	yddE	4.49e-07
	sp|P31827|YDDB_ECOLI	yddB	1.34e-07
	sp|P31826|YDDA_ECOLI	yddA	4.65e-08
	sp|P77795|YDCT_ECOLI	ydcT	2.83e-07
	sp|P76108|YDCS_ECOLI	ydcS	4.17e-06
	sp|P77730|YDCR_ECOLI	ydcR	5.02e-07
	sp|P76104|YDCP_ECOLI	ydcP	1.09e-06
	sp|P64451|YDCL_ECOLI	ydcL	5.24e-06
	sp|P76100|YDCK_ECOLI	ydcK	2.19e-08
	sp|P76097|YDCJ_ECOLI	ydcJ	3.27e-08
	sp|P77171|YDCI_ECOLI	ydcI	1.44e-06
	sp|P34209|YDCF_ECOLI	ydcF	2.25e-06
	sp|P31991|YDCD_ECOLI	ydcD	4.64e-08
	sp|P52647|NIFJ_ECOLI	ydbK	8.51e-07
	sp|P0ACW2|YDBJ_ECOLI	ydbJ	3.21e-08
	sp|P52645|YDBH_ECOLI	ydbH	3.28e-07
	sp|P33666|YDBA_ECOLI	ydbA	5.75e-08
	sp|P76066|YDAW_ECOLI	ydaW	4.25e-08
	sp|P77302|YDAM_ECOLI	ydaM	1.03e-07
	sp|P76049|YCJY_ECOLI	ycjY	1.16e-07
	sp|P76046|YCJX_ECOLI	ycjX	8.13e-07
	sp|P77615|YCJW_ECOLI	ycjW	3.95e-07
	sp|P51981|AEEP_ECOLI	ycjG	4.18e-07
	sp|P0A8R7|YCJF_ECOLI	ycjF	6.21e-07
	sp|A5A614|YCIZ_ECOLI	yciZ	1.82e-07
	sp|A5A613|YCIY_ECOLI	yciY	3.25e-07
	sp|P76035|YCIW_ECOLI	yciW	3.05e-07
	sp|P77766|RNAAM_ECOLI	yciV	1.94e-07
	sp|P0A8L7|YCIU_ECOLI	yciU	9.67e-07
	sp|P76034|YCIT_ECOLI	yciT	1.78e-06
	sp|P0AFR4|YCIO_ECOLI	yciO	1.91e-06
	sp|P0AB61|YCIN_ECOLI	yciN	4.07e-07
	sp|P31808|YCIK_ECOLI	yciK	2.2e-06
	sp|P0AB55|YCII_ECOLI	yciI	3e-06
	sp|P08245|YCIH_ECOLI	yciH	3.27e-07
	sp|P21362|YCIF_ECOLI	yciF	8.95e-07
	sp|P21363|YCIE_ECOLI	yciE	8.7e-07
	sp|P21365|YCIC_ECOLI	yciC	1.56e-08
	sp|P0A710|YCIB_ECOLI	yciB	1.01e-07
	sp|P0A8Z0|YCIA_ECOLI	yciA	9.71e-07
	sp|P39165|YCHO_ECOLI	ychO	8.38e-08
	sp|P0AB52|YCHN_ECOLI	ychN	2.79e-06
	sp|P37052|YCHJ_ECOLI	ychJ	4.14e-07
	sp|P0ABU2|YCHF_ECOLI	ychF	4.87e-06
	sp|P0AGM5|SIRB1_ECOLI	ychA	3.65e-08
	sp|P75988|YCGX_ECOLI	ycgX	2.62e-08
	sp|P76017|YCGV_ECOLI	ycgV	7.92e-09
	sp|P76010|YCGR_ECOLI	ycgR	9.31e-09
	sp|P0A8L5|YCGN_ECOLI	ycgN	5.39e-07
	sp|P76004|YCGM_ECOLI	ycgM	4.12e-06
	sp|P0AB43|YCGL_ECOLI	ycgL	3.57e-06
	sp|P76001|YCGJ_ECOLI	ycgJ	9.75e-08
	sp|P75995|YCGG_ECOLI	ycgG	2.81e-10
	sp|P29013|YCGB_ECOLI	ycgB	4.5e-07
	sp|P75954|YCFS_ECOLI	ycfS	7.06e-08
	sp|P0A8E1|YCFP_ECOLI	ycfP	3.48e-06
	sp|P75946|YCFL_ECOLI	ycfL	5.02e-07
	sp|P0AB35|YCFJ_ECOLI	ycfJ	3.28e-08
	sp|P0AFQ7|YCFH_ECOLI	ycfH	7.99e-07
	sp|P75931|YCEM_ECOLI	yceM	9.28e-07
	sp|P0A8X2|YCEI_ECOLI	yceI	4.86e-06
	sp|P29217|YCEH_ECOLI	yceH	2.16e-06
	sp|P0A729|YCEF_ECOLI	yceF	2e-06
	sp|P0AB28|YCED_ECOLI	yceD	4.8e-06
	sp|P0AB26|YCEB_ECOLI	yceB	1.56e-06
	sp|P24188|YCEA_ECOLI	yceA	4e-08
	sp|P75915|YCDY_ECOLI	ycdY	2.39e-06
	sp|P75914|YCDX_ECOLI	ycdX	2.21e-06
	sp|P75908|YCDT_ECOLI	ycdT	1.14e-08
	sp|P0AB65|ACYP_ECOLI	yccX	1.33e-06
	sp|P75874|YCCU_ECOLI	yccU	3.91e-06
	sp|P0A8X4|YCCT_ECOLI	yccT	2.55e-08
	sp|P75870|YCCS_ECOLI	yccS	2.25e-07
	sp|P0AB14|YCCJ_ECOLI	yccJ	2.01e-06
	sp|P0AB12|YCCF_ECOLI	yccF	2.01e-06
	sp|P0AAC6|YCCA_ECOLI	yccA	3.95e-07
	sp|P75867|LONH_ECOLI	ycbZ	6.89e-07
	sp|P75863|YCBX_ECOLI	ycbX	9.8e-07
	sp|P75860|YCBV_ECOLI	ycbV	1.73e-08
	sp|P0AB06|YCBK_ECOLI	ycbK	1.22e-08
	sp|P0AB03|YCBJ_ECOLI	ycbJ	4.5e-08
	sp|P40876|YCBF_ECOLI	ycbF	4.06e-09
	sp|P22525|YCBB_ECOLI	ycbB	4.06e-07
	sp|P0AAZ7|YCAR_ECOLI	ycaR	8.57e-07
	sp|P75839|YCAP_ECOLI	ycaP	3.48e-08
	sp|P75838|YCAO_ECOLI	ycaO	6.12e-07
	sp|P43340|YCAK_ECOLI	ycaK	7.21e-07
	sp|P21367|YCAC_ECOLI	ycaC	4.58e-06
	sp|P75829|YBJX_ECOLI	ybjX	3.56e-07
	sp|P75822|YBJT_ECOLI	ybjT	2.75e-07
	sp|P75821|YBJS_ECOLI	ybjS	1.13e-06
	sp|P0A8C1|YBJQ_ECOLI	ybjQ	2.45e-06
	sp|P75818|YBJP_ECOLI	ybjP	5.02e-06
	sp|P0AAZ0|YBJO_ECOLI	ybjO	1.51e-08
	sp|P0AAY6|YBJN_ECOLI	ybjN	1.05e-07
	sp|P60869|YBJL_ECOLI	ybjL	3.68e-07
	sp|P75809|YBJI_ECOLI	ybjI	6.84e-07
	sp|P75779|YBIX_ECOLI	ybiX	8.5e-08
	sp|P75793|PFLF_ECOLI	ybiW	1.21e-08
	sp|P75792|SUPH_ECOLI	ybiV	3.11e-06
	sp|P75791|YBIU_ECOLI	ybiU	9.21e-07
	sp|P0A9U3|YBIT_ECOLI	ybiT	2.24e-06
	sp|P0AAX8|YBIS_ECOLI	ybiS	7.81e-06
	sp|P75783|YBIO_ECOLI	ybiO	7.65e-08
	sp|P0AAX3|YBIJ_ECOLI	ybiJ	8.05e-07
	sp|P0ACU0|YBIH_ECOLI	ybiH	2.68e-07
	sp|P30177|YBIB_ECOLI	ybiB	3.43e-06
	sp|P30176|RIBX_ECOLI	ybiA	2.54e-08
	sp|P0AFQ2|YBHS_ECOLI	ybhS	4.32e-08
	sp|P0AFP9|YBHR_ECOLI	ybhR	2.97e-07
	sp|P0AAW1|YBHP_ECOLI	ybhP	3.44e-07
	sp|P0AAC4|YBHL_ECOLI	ybhL	1.32e-07
	sp|P75767|GNGF_ECOLI	ybhK	7.87e-07
	sp|P75764|YBHJ_ECOLI	ybhJ	6.8e-09
	sp|P75777|YBHG_ECOLI	ybhG	8.42e-07
	sp|P0A9U1|YBHF_ECOLI	ybhF	1.76e-07
	sp|P46130|YBHC_ECOLI	ybhC	3.46e-06
	sp|P12994|YBHB_ECOLI	ybhB	3.09e-06
	sp|P21829|YBHA_ECOLI	ybhA	4.02e-07
	sp|P0AAV6|YBGS_ECOLI	ybgS	7.65e-08
	sp|P75750|YBGQ_ECOLI	ybgQ	3.03e-09
	sp|P75746|YBGL_ECOLI	ybgL	7.52e-07
	sp|P75745|YBGK_ECOLI	ybgK	1.8e-06
	sp|P0AAV4|YBGJ_ECOLI	ybgJ	3.29e-06
	sp|P0AFP6|GCH1L_ECOLI	ybgI	7.12e-06
	sp|P0A8Z3|YBGC_ECOLI	ybgC	1.88e-06
	sp|P24252|YBGA_ECOLI	ybgA	5.95e-07
	sp|P75736|YBFF_ECOLI	ybfF	7.84e-07
	sp|P0AAU7|YBFE_ECOLI	ybfE	1.23e-07
	sp|P28915|YBFC_ECOLI	ybfC	1.18e-09
	sp|P0AAU2|YBFA_ECOLI	ybfA	2.23e-07
	sp|P0A9K3|PHOL_ECOLI	ybeZ	3.99e-06
	sp|P0A898|YBEY_ECOLI	ybeY	6.57e-07
	sp|P0AAT9|YBEL_ECOLI	ybeL	2.1e-06
	sp|P0A8J4|YBED_ECOLI	ybeD	1.43e-05
	sp|P77316|YBDR_ECOLI	ybdR	7.49e-09
	sp|P77806|YBDL_ECOLI	ybdL	5.23e-07
	sp|P77213|GCS2_ECOLI	ybdK	1.15e-07
	sp|P0AAT4|YBDG_ECOLI	ybdG	6.24e-07
	sp|P0AAT2|YBDF_ECOLI	ybdF	4.66e-07
	sp|P77634|YBCM_ECOLI	ybcM	1.8e-07
	sp|P77368|YBCL_ECOLI	ybcL	4.53e-07
	sp|P0AAS7|YBCJ_ECOLI	ybcJ	3.1e-06
	sp|P37325|YBCH_ECOLI	ybcH	8.81e-07
	sp|P77328|YBBY_ECOLI	ybbY	4.59e-09
	sp|P77504|YBBP_ECOLI	ybbP	2.17e-07
	sp|P0AFP4|YBBO_ECOLI	ybbO	7.85e-07
	sp|P77395|YBBN_ECOLI	ybbN	5.3e-06
	sp|P0AAS3|YBBJ_ECOLI	ybbJ	2.88e-07
	sp|P33668|YBBC_ECOLI	ybbC	1.97e-08
	sp|P0A9T8|YBBA_ECOLI	ybbA	4.01e-07
	sp|P77717|YBAY_ECOLI	ybaY	4.21e-06
	sp|P0A9T6|YBAQ_ECOLI	ybaQ	7.84e-07
	sp|P77301|YBAP_ECOLI	ybaP	1.64e-07
	sp|P39830|YBAL_ECOLI	ybaL	5.21e-07
	sp|P0AAR3|YBAK_ECOLI	ybaK	2.35e-06
	sp|P46890|YBAE_ECOLI	ybaE	2.75e-09
	sp|P0A8B5|YBAB_ECOLI	ybaB	4.3e-06
	sp|P0AAQ6|YBAA_ECOLI	ybaA	2.18e-08
	sp|P77726|YAJR_ECOLI	yajR	1.39e-07
	sp|P0A8E7|YAJQ_ECOLI	yajQ	6.02e-06
	sp|P77735|YAJO_ECOLI	yajO	1.56e-06
	sp|Q46948|YAJL_ECOLI	yajL	1.18e-06
	sp|P46122|YAJI_ECOLI	yajI	2.17e-07
	sp|P0ADA5|YAJG_ECOLI	yajG	4.71e-06
	sp|P0AAQ2|YAJD_ECOLI	yajD	2.21e-07
	sp|P0ADZ7|YAJC_ECOLI	yajC	2.06e-05
	sp|P77562|YAIW_ECOLI	yaiW	8.6e-07
	sp|Q47534|YAIO_ECOLI	yaiO	2.13e-08
	sp|P51024|YAIL_ECOLI	yaiL	4.48e-07
	sp|P0A8D3|YAII_ECOLI	yaiI	4.76e-07
	sp|P0AAN5|YAIA_ECOLI	yaiA	2.12e-07
	sp|P75694|YAHO_ECOLI	yahO	1.82e-06
	sp|P75691|YAHK_ECOLI	yahK	5.44e-06
	sp|P77554|YAHJ_ECOLI	yahJ	3.33e-07
	sp|P77624|ARCM_ECOLI	yahI	1.27e-08
	sp|P77221|YAHG_ECOLI	yahG	3.94e-08
	sp|P77187|YAHF_ECOLI	yahF	2.99e-08
	sp|P77736|YAHD_ECOLI	yahD	1.97e-08
	sp|P77700|YAHB_ECOLI	yahB	2.73e-09
	sp|P21514|YAHA_ECOLI	yahA	1.14e-06
	sp|P0AAA1|YAGU_ECOLI	yagU	5.21e-06
	sp|P77324|YAGS_ECOLI	yagS	2.33e-08
	sp|P77657|YAGK_ECOLI	yagK	1.36e-08
	sp|P77365|YAFY_ECOLI	yafY	6.41e-08
	sp|Q47679|YAFV_ECOLI	yafV	5.17e-07
	sp|P77339|YAFT_ECOLI	yafT	1.15e-08
	sp|P75672|YAFS_ECOLI	yafS	2.77e-07
	sp|Q47158|YAFP_ECOLI	yafP	4.19e-08
	sp|Q47157|YAFO_ECOLI	yafO	1.04e-07
	sp|Q47156|YAFN_ECOLI	yafN	6.71e-08
	sp|P0AA99|YAFK_ECOLI	yafK	4.41e-07
	sp|Q47147|YAFJ_ECOLI	yafJ	1.3e-06
	sp|P0A8U2|YAFD_ECOLI	yafD	5.73e-07
	sp|P30864|YAFC_ECOLI	yafC	1.8e-06
	sp|P52096|YAER_ECOLI	yaeR	6.17e-07
	sp|P0AA97|YAEQ_ECOLI	yaeQ	4.05e-07
	sp|P0A8K5|YAEP_ECOLI	yaeP	7.41e-07
	sp|P62768|YAEH_ECOLI	yaeH	4.12e-06
	sp|P0AFP0|YADS_ECOLI	yadS	1.49e-08
	sp|P37018|YADM_ECOLI	yadM	7.66e-09
	sp|P37017|YADL_ECOLI	yadL	1.56e-09
	sp|P36879|YADG_ECOLI	yadG	1.78e-06
	sp|P31666|YADE_ECOLI	yadE	3.52e-08
	sp|P31058|YADC_ECOLI	yadC	4.11e-09
	sp|P0A8E5|YACL_ECOLI	yacL	6.03e-07
	sp|P0A8H8|YACG_ECOLI	yacG	3.44e-08
	sp|P0AA95|YACC_ECOLI	yacC	4.59e-07
	sp|P31679|YAAU_ECOLI	yaaU	9.47e-10
	sp|P0A8I3|YAAA_ECOLI	yaaA	2.4e-06
	sp|P0ACI3|XYLR_ECOLI	xylR	8.71e-08
	sp|P37387|XYLF_ECOLI	xylF	1.59e-08
	sp|P09099|XYLB_ECOLI	xylB	4.36e-07
	sp|P00944|XYLA_ECOLI	xylA	5.07e-08
	sp|P09030|EX3_ECOLI	xthA	3.2e-06
	sp|P0A8G9|EX7S_ECOLI	xseB	1.53e-07
	sp|P04994|EX7L_ECOLI	xseA	3.79e-07
	sp|P0A8P8|XERD_ECOLI	xerD	2.58e-07
	sp|P0A8P6|XERC_ECOLI	xerC	3.7e-07
	sp|Q46814|XDHD_ECOLI	xdhD	1.48e-08
	sp|Q46801|XDHC_ECOLI	xdhC	1.05e-07
	sp|Q46800|XDHB_ECOLI	xdhB	1.1e-07
	sp|Q46799|XDHA_ECOLI	xdhA	5.26e-10
	sp|P23841|XAPR_ECOLI	xapR	3.04e-08
	sp|P45562|XAPB_ECOLI	xapB	2.19e-07
	sp|P45563|XAPA_ECOLI	xapA	1.21e-08
	sp|P67444|XANQ_ECOLI	xanQ	2.04e-08
	sp|P0AG00|WZZE_ECOLI	wzzE	2.08e-06
	sp|P76372|WZZB_ECOLI	wzzB	4.33e-06
	sp|P0AAA7|WZXE_ECOLI	wzxE	3.06e-09
	sp|P76387|WZC_ECOLI	wzc	6.55e-09
	sp|P0A930|WZA_ECOLI	wza	4.27e-08
	sp|P0A8G6|NQOR_ECOLI	wrbA	1.3e-05
	sp|P27836|WECG_ECOLI	wecG	5.72e-07
	sp|P56258|WECF_ECOLI	wecF	3.18e-07
	sp|P27833|WECE_ECOLI	wecE	8.96e-07
	sp|P27832|WECD_ECOLI	wecD	1.44e-07
	sp|P27829|WECC_ECOLI	wecC	7.71e-07
	sp|P27828|WECB_ECOLI	wecB	7.85e-07
	sp|P0AC78|WECA_ECOLI	wecA	5.92e-08
	sp|P77414|WCAA_ECOLI	wcaA	2.04e-07
	sp|P37751|WBBK_ECOLI	wbbK	1e-08
	sp|P37750|WBBJ_ECOLI	wbbJ	5.98e-09
	sp|P27242|WAAU_ECOLI	waaU	8.02e-07
	sp|P0AC75|KDTA_ECOLI	waaA	1.07e-06
	sp|P09184|VSR_ECOLI	vsr	8.28e-08
	sp|P0ADN0|VIAA_ECOLI	viaA	1.63e-07
	sp|P07118|SYV_ECOLI	valS	4.97e-06
	sp|P39161|UXUR_ECOLI	uxuR	5.82e-07
	sp|P39160|UXUB_ECOLI	uxuB	5.31e-07
	sp|P24215|UXUA_ECOLI	uxuA	6.49e-07
	sp|P0A8G3|UXAC_ECOLI	uxaC	3.9e-07
	sp|P0A6L7|UXAB_ECOLI	uxaB	1.23e-08
	sp|P42604|UXAA_ECOLI	uxaA	5.93e-08
	sp|P0AED5|UVRY_ECOLI	uvrY	1.78e-06
	sp|P03018|UVRD_ECOLI	uvrD	5.46e-07
	sp|P0A8G0|UVRC_ECOLI	uvrC	1.34e-06
	sp|P0A8F8|UVRB_ECOLI	uvrB	1.03e-06
	sp|P0A698|UVRA_ECOLI	uvrA	1.73e-06
	sp|P43672|UUP_ECOLI	uup	8.63e-07
	sp|P39177|USPG_ECOLI	uspG	7.96e-06
	sp|P37903|USPF_ECOLI	uspF	1.87e-06
	sp|P0AAC0|USPE_ECOLI	uspE	3.37e-06
	sp|P0AAB8|USPD_ECOLI	uspD	4.72e-06
	sp|P46888|USPC_ECOLI	uspC	1.27e-07
	sp|P0A8S5|USPB_ECOLI	uspB	1.78e-07
	sp|P0AED0|USPA_ECOLI	uspA	5.64e-05
	sp|P07024|USHA_ECOLI	ushA	2.44e-06
	sp|P08390|USG_ECOLI	usg	3.74e-06
	sp|P0AGM7|URAA_ECOLI	uraA	1.29e-07
	sp|P60932|UPPP_ECOLI	uppP	3.29e-08
	sp|P0A8F0|UPP_ECOLI	upp	1.06e-05
	sp|P12295|UNG_ECOLI	ung	1.02e-06
	sp|P0A9W0|ULAR_ECOLI	ulaR	4.82e-07
	sp|P39300|ULAG_ECOLI	ulaG	1.47e-07
	sp|P39304|ULAD_ECOLI	ulaD	3.73e-08
	sp|P69820|ULAC_ECOLI	ulaC	1.58e-07
	sp|P69822|ULAB_ECOLI	ulaB	7.9e-08
	sp|P0ACT6|UIDR_ECOLI	uidR	3.15e-07
	sp|P0AGC0|UHPT_ECOLI	uhpT	4.26e-08
	sp|P09836|UHPC_ECOLI	uhpC	2.37e-08
	sp|P09835|UHPB_ECOLI	uhpB	1.11e-07
	sp|P0AGA6|UHPA_ECOLI	uhpA	9.68e-07
	sp|P10908|UGPQ_ECOLI	ugpQ	1.09e-06
	sp|P10907|UGPC_ECOLI	ugpC	5.68e-07
	sp|P0AG80|UGPB_ECOLI	ugpB	2.16e-06
	sp|P76373|UDG_ECOLI	ugd	1.51e-07
	sp|P12758|UDP_ECOLI	udp	8.44e-06
	sp|P0A8F4|URK_ECOLI	udk	8.58e-07
	sp|P37440|UCPA_ECOLI	ucpA	3.69e-07
	sp|P0AG03|UBIX_ECOLI	ubiX	3.27e-07
	sp|P0ADP7|UBIJ_ECOLI	ubiJ	6.88e-07
	sp|P25535|UBII_ECOLI	ubiI	7.58e-07
	sp|P25534|UBIH_ECOLI	ubiH	6.3e-07
	sp|P17993|UBIG_ECOLI	ubiG	2.85e-06
	sp|P75728|UBIF_ECOLI	ubiF	1.93e-06
	sp|P0A887|UBIE_ECOLI	ubiE	4.01e-06
	sp|P0AAB4|UBID_ECOLI	ubiD	1.18e-06
	sp|P26602|UBIC_ECOLI	ubiC	6.16e-07
	sp|P0A6A0|UBIB_ECOLI	ubiB	1.04e-06
	sp|P0AGK1|UBIA_ECOLI	ubiA	1.62e-07
	sp|P0AGJ9|SYY_ECOLI	tyrS	8.04e-06
	sp|P07604|TYRR_ECOLI	tyrR	1.47e-06
	sp|P04693|TYRB_ECOLI	tyrB	6.37e-06
	sp|P07023|TYRA_ECOLI	tyrA	9.71e-07
	sp|P32132|TYPA_ECOLI	typA	7.01e-06
	sp|P46883|AMO_ECOLI	tynA	6.21e-09
	sp|P0AB18|TUSE_ECOLI	tusE	1.25e-06
	sp|P45532|TUSD_ECOLI	tusD	5.95e-08
	sp|P45531|TUSC_ECOLI	tusC	5.75e-07
	sp|P45530|TUSB_ECOLI	tusB	3.17e-07
	sp|P0A890|TUSA_ECOLI	tusA	1.2e-07
	sp|P16525|TUS_ECOLI	tus	5.84e-07
	sp|P0CE48|EFTU2_ECOLI	tufB	0.0001089
	sp|P45463|TTDR_ECOLI	ttdR	4.43e-10
	sp|P76055|TTCA_ECOLI	ttcA	3.07e-07
	sp|P0A927|TSX_ECOLI	tsx	5.17e-06
	sp|P02942|MCP1_ECOLI	tsr	3.06e-09
	sp|P0A6P1|EFTS_ECOLI	tsf	2.56e-05
	sp|P0AF67|TSAE_ECOLI	tsaE	2.27e-06
	sp|P05852|TSAD_ECOLI	tsaD	1.01e-06
	sp|P45748|TSAC_ECOLI	tsaC	1.11e-06
	sp|P76256|TSAB_ECOLI	tsaB	9.55e-07
	sp|P0AGG4|THIO2_ECOLI	trxC	7.8e-07
	sp|P0A9P4|TRXB_ECOLI	trxB	1.2e-05
	sp|P0AA25|THIO_ECOLI	trxA	2.03e-05
	sp|Q57261|TRUD_ECOLI	truD	2.14e-06
	sp|P0AA41|TRUC_ECOLI	truC	1.45e-07
	sp|P60340|TRUB_ECOLI	truB	1.13e-06
	sp|P07649|TRUA_ECOLI	truA	3.03e-07
	sp|P00954|SYW_ECOLI	trpS	9e-06
	sp|P0A881|TRPR_ECOLI	trpR	3.74e-07
	sp|P00904|TRPGD_ECOLI	trpGD	3.36e-06
	sp|P00895|TRPE_ECOLI	trpE	3.07e-06
	sp|P00909|TRPC_ECOLI	trpC	2.83e-06
	sp|P0A879|TRPB_ECOLI	trpB	9.79e-06
	sp|P0A877|TRPA_ECOLI	trpA	6.24e-06
	sp|P28634|TRMO_ECOLI	trmO	7.23e-07
	sp|P0AGJ7|TRML_ECOLI	trmL	3.01e-07
	sp|P0AE01|TRMJ_ECOLI	trmJ	2.59e-06
	sp|P0AGJ2|TRMH_ECOLI	trmH	1.14e-06
	sp|P0A873|TRMD_ECOLI	trmD	7.49e-07
	sp|P0A8I5|TRMB_ECOLI	trmB	1.49e-06
	sp|P23003|TRMA_ECOLI	trmA	5.3e-07
	sp|P0AFZ7|TRKH_ECOLI	trkH	1.64e-07
	sp|P23849|TRKG_ECOLI	trkG	6.66e-08
	sp|P0AGI8|TRKA_ECOLI	trkA	9.23e-07
	sp|P36673|TRER_ECOLI	treR	7.74e-07
	sp|P62601|TREF_ECOLI	treF	4.16e-07
	sp|P28904|TREC_ECOLI	treC	8.14e-08
	sp|P36672|PTTBC_ECOLI	treB	2.41e-07
	sp|P13482|TREA_ECOLI	treA	1.22e-06
	sp|P0AFS5|TQSA_ECOLI	tqsA	2.83e-09
	sp|P0A862|TPX_ECOLI	tpx	3.53e-05
	sp|P0A858|TPIS_ECOLI	tpiA	1.61e-05
	sp|P46923|TORZ_ECOLI	torZ	4e-08
	sp|P38683|TORT_ECOLI	torT	3.59e-08
	sp|P39453|TORS_ECOLI	torS	2.04e-08
	sp|P38684|TORR_ECOLI	torR	1.41e-07
	sp|P33226|TORC_ECOLI	torC	1.01e-09
	sp|P33225|TORA_ECOLI	torA	1.36e-08
	sp|P14294|TOP3_ECOLI	topB	1.65e-07
	sp|P06612|TOP1_ECOLI	topA	1.83e-06
	sp|P02929|TONB_ECOLI	tonB	9.59e-07
	sp|P0ABV6|TOLR_ECOLI	tolR	2.02e-06
	sp|P0ABU9|TOLQ_ECOLI	tolQ	2.71e-06
	sp|P02930|TOLC_ECOLI	tolC	9.4e-06
	sp|P0A855|TOLB_ECOLI	tolB	9.87e-06
	sp|P19934|TOLA_ECOLI	tolA	5.08e-07
	sp|P0A853|TNAA_ECOLI	tnaA	1.42e-08
	sp|P0A720|KTHY_ECOLI	tmk	1.39e-06
	sp|P76562|TMCA_ECOLI	tmcA	1.09e-07
	sp|P0AGG8|TLDD_ECOLI	tldD	1.74e-06
	sp|P33570|TKT2_ECOLI	tktB	4.61e-06
	sp|P27302|TKT1_ECOLI	tktA	8.75e-06
	sp|P52097|TILS_ECOLI	tilS	3.99e-07
	sp|P0A850|TIG_ECOLI	tig	2.1e-05
	sp|P0A884|TYSY_ECOLI	thyA	3.27e-06
	sp|P0A8M3|SYT_ECOLI	thrS	6.35e-06
	sp|P00934|THRC_ECOLI	thrC	7.58e-06
	sp|P00547|KHSE_ECOLI	thrB	2.9e-06
	sp|P00561|AK1H_ECOLI	thrA	6.74e-06
	sp|P37025|THPR_ECOLI	thpR	5.73e-08
	sp|O32583|THIS_ECOLI	thiS	2.2e-07
	sp|P31548|THIQ_ECOLI	thiQ	5.21e-07
	sp|P31549|THIP_ECOLI	thiP	9.85e-09
	sp|P76423|THIM_ECOLI	thiM	1.43e-06
	sp|P0AGG0|THIL_ECOLI	thiL	5.96e-07
	sp|P75948|THIK_ECOLI	thiK	7.94e-08
	sp|P77718|THII_ECOLI	thiI	1.21e-06
	sp|P30140|THIH_ECOLI	thiH	1.18e-06
	sp|P30139|THIG_ECOLI	thiG	6.01e-06
	sp|P30138|THIF_ECOLI	thiF	2.31e-06
	sp|P30137|THIE_ECOLI	thiE	3.11e-06
	sp|P76422|THID_ECOLI	thiD	1.53e-06
	sp|P30136|THIC_ECOLI	thiC	4.4e-06
	sp|P31550|THIB_ECOLI	thiB	3.03e-06
	sp|P0A847|TGT_ECOLI	tgt	1.21e-06
	sp|P76155|TFAQ_ECOLI	tfaQ	1.19e-07
	sp|P09153|TFAE_ECOLI	tfaE	5.93e-08
	sp|P0AGG2|TESB_ECOLI	tesB	1.13e-06
	sp|P0ADA1|TESA_ECOLI	tesA	1.39e-06
	sp|P25397|TEHB_ECOLI	tehB	1.61e-06
	sp|P25396|TEHA_ECOLI	tehA	1.24e-08
	sp|P23331|KITH_ECOLI	tdk	1.14e-06
	sp|P07913|TDH_ECOLI	tdh	1.72e-06
	sp|P42630|TDCG_ECOLI	tdcG	7.31e-09
	sp|P0AGL2|TDCF_ECOLI	tdcF	1.97e-06
	sp|P42632|TDCE_ECOLI	tdcE	1.18e-06
	sp|Q46927|TCDA_ECOLI	tcdA	6.63e-07
	sp|P37610|TAUD_ECOLI	tauD	7.02e-08
	sp|Q47537|TAUA_ECOLI	tauA	1.53e-07
	sp|P0A843|TATE_ECOLI	tatE	2.39e-07
	sp|P27859|TATD_ECOLI	tatD	6.98e-08
	sp|P69423|TATC_ECOLI	tatC	4.12e-08
	sp|P69425|TATB_ECOLI	tatB	1.23e-06
	sp|P69428|TATA_ECOLI	tatA	5.51e-07
	sp|P0A9T4|TAS_ECOLI	tas	3.3e-06
	sp|P07017|MCP2_ECOLI	tar	3.61e-08
	sp|P39321|TAMB_ECOLI	tamB	5.73e-07
	sp|P0ADE4|TAMA_ECOLI	tamA	8.42e-07
	sp|P76145|TAM_ECOLI	tam	7.65e-07
	sp|P0A870|TALB_ECOLI	talB	1.11e-05
	sp|P0A867|TALA_ECOLI	talA	4.36e-06
	sp|P05100|3MG1_ECOLI	tag	1.37e-07
	sp|P68398|TADA_ECOLI	tadA	2.22e-07
	sp|P0AF96|TABA_ECOLI	tabA	2.51e-06
	sp|P0A8U0|SYDP_ECOLI	syd	1.58e-06
	sp|P75869|SXY_ECOLI	sxy	7.96e-08
	sp|P77626|SUTR_ECOLI	sutR	1.41e-07
	sp|P0A840|SURE_ECOLI	surE	9.15e-07
	sp|P0ABZ6|SURA_ECOLI	surA	6.36e-06
	sp|P0ADG4|SUHB_ECOLI	suhB	2.87e-06
	sp|P77444|SUFS_ECOLI	sufS	4.94e-07
	sp|P76194|SUFE_ECOLI	sufE	2.69e-07
	sp|P77689|SUFD_ECOLI	sufD	3.52e-07
	sp|P77499|SUFC_ECOLI	sufC	1.14e-06
	sp|P77522|SUFB_ECOLI	sufB	4.09e-07
	sp|P77667|SUFA_ECOLI	sufA	2.31e-07
	sp|P0AGE9|SUCD_ECOLI	sucD	1.57e-05
	sp|P0A836|SUCC_ECOLI	sucC	1.44e-05
	sp|P0AFG6|ODO2_ECOLI	sucB	1.13e-05
	sp|P0AFG3|ODO1_ECOLI	sucA	6.5e-06
	sp|P0ACG1|STPA_ECOLI	stpA	4.27e-06
	sp|P27306|STHA_ECOLI	sthA	1.66e-06
	sp|P76072|STFR_ECOLI	stfR	3.78e-09
	sp|P80644|SSUE_ECOLI	ssuE	1.05e-08
	sp|P80645|SSUD_ECOLI	ssuD	1.21e-08
	sp|P0AAI1|SSUB_ECOLI	ssuB	6.33e-09
	sp|P75853|SSUA_ECOLI	ssuA	2.35e-08
	sp|P0AGE4|SSTT_ECOLI	sstT	2.71e-07
	sp|P0AFZ3|SSPB_ECOLI	sspB	9.34e-07
	sp|P0ACA3|SSPA_ECOLI	sspA	9.86e-06
	sp|Q46812|SSNA_ECOLI	ssnA	1.42e-08
	sp|P0AFZ1|SSEB_ECOLI	sseB	1.18e-06
	sp|P31142|THTM_ECOLI	sseA	3.02e-06
	sp|P0AGE0|SSB_ECOLI	ssb	4.45e-06
	sp|P21507|SRMB_ECOLI	srmB	2.21e-06
	sp|P15082|SRLR_ECOLI	srlR	2.12e-07
	sp|P56580|PTHB_ECOLI	srlE	1.47e-09
	sp|P05706|PTHA_ECOLI	srlB	8.29e-08
	sp|P0C0K3|SRKA_ECOLI	srkA	6.61e-07
	sp|P68191|SRA_ECOLI	sra	3.57e-06
	sp|P77754|SPY_ECOLI	spy	2.77e-08
	sp|P39902|SPRT_ECOLI	sprT	3.02e-09
	sp|P08395|SPPA_ECOLI	sppA	1.45e-06
	sp|P0AG24|SPOT_ECOLI	spoT	9.16e-07
	sp|P0A951|ATDA_ECOLI	speG	2.87e-06
	sp|P24169|DCOS_ECOLI	speF	1.45e-07
	sp|P09158|SPEE_ECOLI	speE	4.95e-06
	sp|P0A7F6|SPED_ECOLI	speD	4.93e-06
	sp|P21169|DCOR_ECOLI	speC	1.35e-06
	sp|P60651|SPEB_ECOLI	speB	2.11e-06
	sp|P21170|SPEA_ECOLI	speA	5.39e-06
	sp|P0ACS2|SOXR_ECOLI	soxR	5.31e-08
	sp|P31122|SOTB_ECOLI	sotB	3.19e-08
	sp|P40874|MTOX_ECOLI	solA	4.85e-06
	sp|P0AG14|SOHB_ECOLI	sohB	2.88e-06
	sp|P0AGD1|SODC_ECOLI	sodC	1.13e-06
	sp|P0AGD3|SODF_ECOLI	sodB	2.42e-05
	sp|P00448|SODM_ECOLI	sodA	7.58e-06
	sp|P76053|SMRA_ECOLI	smrA	4.14e-07
	sp|P0A832|SSRP_ECOLI	smpB	3.34e-06
	sp|P0A828|SMG_ECOLI	smg	6.13e-08
	sp|P0A8R4|SLYX_ECOLI	slyX	4.4e-08
	sp|P0A9K9|SLYD_ECOLI	slyD	2.26e-05
	sp|P0A905|SLYB_ECOLI	slyB	1.77e-05
	sp|P0A8W2|SLYA_ECOLI	slyA	4.86e-06
	sp|P0AGC3|SLT_ECOLI	slt	1.09e-06
	sp|P37194|SLP_ECOLI	slp	1.82e-06
	sp|P0C093|SLMA_ECOLI	slmA	1.96e-06
	sp|P0AEU7|SKP_ECOLI	skp	4.16e-06
	sp|P76502|SIXA_ECOLI	sixA	2.07e-06
	sp|P38392|SIEB_ECOLI	sieB	1.01e-07
	sp|P76350|SHIA_ECOLI	shiA	1.95e-08
	sp|P33595|SGRR_ECOLI	sgrR	1.31e-07
	sp|P39364|SGCQ_ECOLI	sgcQ	9.89e-09
	sp|P39365|SGCC_ECOLI	sgcC	7.29e-09
	sp|P37679|SGBU_ECOLI	sgbU	1.16e-08
	sp|P37678|SGBH_ECOLI	sgbH	2.72e-08
	sp|P0A823|SFSA_ECOLI	sfsA	3.37e-07
	sp|P0A8L1|SYS_ECOLI	serS	8.8e-06
	sp|P23721|SERC_ECOLI	serC	2.76e-05
	sp|P0AGB0|SERB_ECOLI	serB	2.11e-06
	sp|P0A9T0|SERA_ECOLI	serA	1.07e-05
	sp|P0AFY8|SEQA_ECOLI	seqA	5.7e-06
	sp|P33667|SELU_ECOLI	selU	9.64e-08
	sp|P16456|SELD_ECOLI	selD	2.29e-06
	sp|P14081|SELB_ECOLI	selB	1.55e-06
	sp|P0A821|SELA_ECOLI	selA	1.08e-06
	sp|P0AGA2|SECY_ECOLI	secY	2.73e-06
	sp|P0AG99|SECG_ECOLI	secG	1.2e-06
	sp|P0AG93|SECF_ECOLI	secF	2.69e-06
	sp|P0AG96|SECE_ECOLI	secE	5.69e-07
	sp|P0AG90|SECD_ECOLI	secD	3.45e-06
	sp|P0AG86|SECB_ECOLI	secB	6.1e-06
	sp|P10408|SECA_ECOLI	secA	4.03e-06
	sp|P07026|SDIA_ECOLI	sdiA	1.8e-07
	sp|P64559|SDHE_ECOLI	sdhE	4.42e-08
	sp|P0AC44|DHSD_ECOLI	sdhD	4.25e-07
	sp|P07014|SDHB_ECOLI	sdhB	1.19e-05
	sp|P0AC41|SDHA_ECOLI	sdhA	1.05e-05
	sp|P0AAD6|SDAC_ECOLI	sdaC	2.69e-07
	sp|P30744|SDHM_ECOLI	sdaB	5.68e-08
	sp|P16095|SDHL_ECOLI	sdaA	1.5e-07
	sp|P52045|SCPB_ECOLI	scpB	1.74e-08
	sp|P0AG78|SUBI_ECOLI	sbp	8.7e-07
	sp|P33012|SBMC_ECOLI	sbmC	1.12e-06
	sp|P0AFY6|SBMA_ECOLI	sbmA	1.55e-07
	sp|P0AG76|SBCD_ECOLI	sbcD	2.77e-07
	sp|P13458|SBCC_ECOLI	sbcC	3.78e-07
	sp|P04995|EX1_ECOLI	sbcB	3.71e-07
	sp|P0AAH8|SAPF_ECOLI	sapF	9.06e-07
	sp|P0AAH4|SAPD_ECOLI	sapD	1.46e-06
	sp|P0AGH5|SAPC_ECOLI	sapC	6.32e-08
	sp|P0AGH3|SAPB_ECOLI	sapB	1.97e-08
	sp|Q47622|SAPA_ECOLI	sapA	7e-07
	sp|P0AFY2|SANA_ECOLI	sanA	1.04e-06
	sp|P76149|SAD_ECOLI	sad	3.2e-07
	sp|P0A814|RUVC_ECOLI	ruvC	8.76e-08
	sp|P0A812|RUVB_ECOLI	ruvB	2.72e-06
	sp|P0A809|RUVA_ECOLI	ruvA	2.01e-06
	sp|P0ACU2|RUTR_ECOLI	rutR	2.79e-07
	sp|P75892|RUTG_ECOLI	rutG	3.54e-07
	sp|P75893|RUTF_ECOLI	rutF	1.43e-07
	sp|P75894|RUTE_ECOLI	rutE	4.82e-08
	sp|P75895|RUTD_ECOLI	rutD	2.57e-07
	sp|P0AFQ5|RUTC_ECOLI	rutC	2.61e-07
	sp|P75897|RUTB_ECOLI	rutB	1.3e-07
	sp|P75898|RUTA_ECOLI	rutA	1.75e-06
	sp|P76446|RTN_ECOLI	rtn	1.78e-07
	sp|P46850|RTCB_ECOLI	rtcB	1.34e-07
	sp|P46849|RTCA_ECOLI	rtcA	5.71e-08
	sp|P77285|RSXG_ECOLI	rsxG	7.1e-07
	sp|P77179|RSXE_ECOLI	rsxE	4.55e-08
	sp|P76182|RSXD_ECOLI	rsxD	4.17e-08
	sp|P77611|RSXC_ECOLI	rsxC	1.08e-07
	sp|P77223|RSXB_ECOLI	rsxB	4.3e-08
	sp|P0AA43|RSUA_ECOLI	rsuA	1.85e-06
	sp|P18392|RSTB_ECOLI	rstB	3.06e-07
	sp|P52108|RSTA_ECOLI	rstA	7.84e-07
	sp|P0AEV1|RSSB_ECOLI	rssB	4.43e-07
	sp|P0AFR0|RSSA_ECOLI	rssA	2.35e-07
	sp|P0ACM2|RSPR_ECOLI	rspR	7.97e-07
	sp|P38105|RSPB_ECOLI	rspB	1.55e-07
	sp|P38104|RSPA_ECOLI	rspA	2.45e-08
	sp|P68567|RSMJ_ECOLI	rsmJ	3.92e-07
	sp|P67087|RSMI_ECOLI	rsmI	1.76e-06
	sp|P60390|RSMH_ECOLI	rsmH	2.22e-06
	sp|P0A6U5|RSMG_ECOLI	rsmG	7.24e-07
	sp|P76273|RSMF_ECOLI	rsmF	4.31e-07
	sp|P0AGL7|RSME_ECOLI	rsmE	1.25e-06
	sp|P0ADX9|RSMD_ECOLI	rsmD	7.94e-07
	sp|P39406|RSMC_ECOLI	rsmC	2.2e-06
	sp|P36929|RSMB_ECOLI	rsmB	4.97e-07
	sp|P06992|RSMA_ECOLI	rsmA	2.04e-06
	sp|P39286|RSGA_ECOLI	rsgA	1.37e-06
	sp|P0AAT6|IOJAP_ECOLI	rsfS	4.21e-06
	sp|P0AEH1|RSEP_ECOLI	rseP	8.18e-07
	sp|P46187|RSEC_ECOLI	rseC	2.7e-08
	sp|P0AFX9|RSEB_ECOLI	rseB	1.9e-06
	sp|P0AFX7|RSEA_ECOLI	rseA	6.39e-07
	sp|P0AFX4|RSD_ECOLI	rsd	3.62e-06
	sp|P0AF90|RRAB_ECOLI	rraB	9.49e-07
	sp|P0A8R0|RRAA_ECOLI	rraA	1.41e-05
	sp|P68679|RS21_ECOLI	rpsU	4.82e-06
	sp|P0A7U7|RS20_ECOLI	rpsT	6.94e-06
	sp|P0A7U3|RS19_ECOLI	rpsS	1.32e-05
	sp|P0A7T7|RS18_ECOLI	rpsR	2.54e-05
	sp|P0AG63|RS17_ECOLI	rpsQ	2.58e-05
	sp|P0A7T3|RS16_ECOLI	rpsP	2.78e-05
	sp|P0ADZ4|RS15_ECOLI	rpsO	1.63e-05
	sp|P0AG59|RS14_ECOLI	rpsN	1.89e-05
	sp|P0A7S9|RS13_ECOLI	rpsM	3.31e-05
	sp|P0A7S3|RS12_ECOLI	rpsL	2.72e-05
	sp|P0A7R9|RS11_ECOLI	rpsK	2.2e-05
	sp|P0A7R5|RS10_ECOLI	rpsJ	3.02e-05
	sp|P0A7X3|RS9_ECOLI	rpsI	2.94e-05
	sp|P0A7W7|RS8_ECOLI	rpsH	2.51e-05
	sp|P02359|RS7_ECOLI	rpsG	2.73e-05
	sp|P02358|RS6_ECOLI	rpsF	2.34e-05
	sp|P0A7W1|RS5_ECOLI	rpsE	2.67e-05
	sp|P0A7V8|RS4_ECOLI	rpsD	2.88e-05
	sp|P0A7V3|RS3_ECOLI	rpsC	2.65e-05
	sp|P0A7V0|RS2_ECOLI	rpsB	3.7e-05
	sp|P0AG67|RS1_ECOLI	rpsA	2.57e-05
	sp|P0A776|RPPH_ECOLI	rppH	3.33e-07
	sp|P0A800|RPOZ_ECOLI	rpoZ	8.68e-07
	sp|P13445|RPOS_ECOLI	rpoS	6.51e-07
	sp|P24255|RP54_ECOLI	rpoN	1.34e-06
	sp|P0AGB3|RPOH_ECOLI	rpoH	3.08e-08
	sp|P0AGB6|RPOE_ECOLI	rpoE	8.83e-07
	sp|P00579|RPOD_ECOLI	rpoD	3.79e-06
	sp|P0A8T7|RPOC_ECOLI	rpoC	1.26e-05
	sp|P0A8V2|RPOB_ECOLI	rpoB	1.26e-05
	sp|P0A7Z4|RPOA_ECOLI	rpoA	2.14e-05
	sp|P0A7Q6|RL36_ECOLI	rpmJ	5.24e-06
	sp|P0A7Q1|RL35_ECOLI	rpmI	2.69e-07
	sp|P0A7P5|RL34_ECOLI	rpmH	3.32e-05
	sp|P0A7N9|RL33_ECOLI	rpmG	2.1e-05
	sp|P0A7N4|RL32_ECOLI	rpmF	1.01e-05
	sp|P0A7M9|RL31_ECOLI	rpmE	5.94e-06
	sp|P0AG51|RL30_ECOLI	rpmD	2.96e-05
	sp|P0A7M6|RL29_ECOLI	rpmC	1.82e-06
	sp|P0A7M2|RL28_ECOLI	rpmB	6.57e-06
	sp|P0A7L8|RL27_ECOLI	rpmA	8.21e-06
	sp|P68919|RL25_ECOLI	rplY	1.92e-05
	sp|P60624|RL24_ECOLI	rplX	3.06e-05
	sp|P0ADZ0|RL23_ECOLI	rplW	5.29e-06
	sp|P61175|RL22_ECOLI	rplV	3.27e-05
	sp|P0AG48|RL21_ECOLI	rplU	2.53e-05
	sp|P0A7L3|RL20_ECOLI	rplT	3.87e-05
	sp|P0A7K6|RL19_ECOLI	rplS	1.35e-05
	sp|P0C018|RL18_ECOLI	rplR	8.3e-06
	sp|P0AG44|RL17_ECOLI	rplQ	2.79e-05
	sp|P0ADY7|RL16_ECOLI	rplP	2.12e-05
	sp|P02413|RL15_ECOLI	rplO	2.23e-05
	sp|P0ADY3|RL14_ECOLI	rplN	2.55e-05
	sp|P0AA10|RL13_ECOLI	rplM	3.46e-05
	sp|P0A7K2|RL7_ECOLI	rplL	4.46e-05
	sp|P0A7J7|RL11_ECOLI	rplK	2.47e-05
	sp|P0A7J3|RL10_ECOLI	rplJ	3.11e-05
	sp|P0A7R1|RL9_ECOLI	rplI	2.97e-05
	sp|P0AG55|RL6_ECOLI	rplF	2.91e-05
	sp|P62399|RL5_ECOLI	rplE	3.73e-05
	sp|P60723|RL4_ECOLI	rplD	2.24e-05
	sp|P60438|RL3_ECOLI	rplC	2.27e-05
	sp|P60422|RL2_ECOLI	rplB	4.38e-05
	sp|P0A7L0|RL1_ECOLI	rplA	3.07e-05
	sp|P0ACS7|RPIR_ECOLI	rpiR	4.16e-07
	sp|P37351|RPIB_ECOLI	rpiB	2.5e-07
	sp|P0A7Z0|RPIA_ECOLI	rpiA	6.61e-06
	sp|P0CG19|RNPH_ECOLI	rph	2.27e-06
	sp|P0AG07|RPE_ECOLI	rpe	6.66e-06
	sp|P27431|ROXA_ECOLI	roxA	4.37e-06
	sp|P0AFW8|ROF_ECOLI	rof	5.28e-07
	sp|P27434|RODZ_ECOLI	rodZ	4.03e-06
	sp|P0ACI0|ROB_ECOLI	rob	2.79e-06
	sp|P30014|RNT_ECOLI	rnt	7.13e-07
	sp|P21499|RNR_ECOLI	rnr	1.68e-06
	sp|P0A7Y8|RNPA_ECOLI	rnpA	6.55e-07
	sp|P52129|RNLA_ECOLI	rnlA	2.9e-07
	sp|P0AFW4|RNK_ECOLI	rnk	2.37e-07
	sp|P10442|RNH2_ECOLI	rnhB	2.81e-07
	sp|P0A7Y4|RNH_ECOLI	rnhA	4.19e-07
	sp|P0A9J0|RNG_ECOLI	rng	1.26e-06
	sp|P21513|RNE_ECOLI	rne	3.94e-06
	sp|P09155|RND_ECOLI	rnd	4.58e-07
	sp|P0A7Y0|RNC_ECOLI	rnc	1.71e-06
	sp|P30850|RNB_ECOLI	rnb	3.37e-06
	sp|P21338|RNI_ECOLI	rna	1.46e-06
	sp|P0AG71|RMUC_ECOLI	rmuC	1.06e-07
	sp|P0AFW2|RMF_ECOLI	rmf	1.25e-07
	sp|P32684|RLUF_ECOLI	rluF	1.69e-06
	sp|P75966|RLUE_ECOLI	rluE	3.56e-07
	sp|P33643|RLUD_ECOLI	rluD	1.31e-06
	sp|P0AA39|RLUC_ECOLI	rluC	8.45e-07
	sp|P37765|RLUB_ECOLI	rluB	2.53e-06
	sp|P0AA37|RLUA_ECOLI	rluA	4.48e-07
	sp|P10100|RLPA_ECOLI	rlpA	3.23e-06
	sp|P36979|RLMN_ECOLI	rlmN	1.1e-06
	sp|P0ADR6|RLMM_ECOLI	rlmM	2.09e-06
	sp|P75864|RLMKL_ECOLI	rlmL	1.36e-06
	sp|P37634|RLMJ_ECOLI	rlmJ	1.18e-06
	sp|P75876|RLMI_ECOLI	rlmI	1.85e-06
	sp|P0A8I8|RLMH_ECOLI	rlmH	1.41e-06
	sp|P42596|RLMG_ECOLI	rlmG	4.86e-07
	sp|P75782|RLMF_ECOLI	rlmF	6.31e-07
	sp|P0C0R7|RLME_ECOLI	rlmE	2.19e-06
	sp|P55135|RLMD_ECOLI	rlmD	5.53e-07
	sp|P75817|RLMC_ECOLI	rlmC	1.49e-07
	sp|P63177|RLMB_ECOLI	rlmB	2.87e-06
	sp|P36999|RLMA_ECOLI	rlmA	5e-07
	sp|P0A8A8|RIMP_ECOLI	rimP	4.19e-06
	sp|P0AEI4|RIMO_ECOLI	rimO	1.38e-06
	sp|P0A7X6|RIMM_ECOLI	rimM	3.45e-06
	sp|P13857|RIML_ECOLI	rimL	1.06e-06
	sp|P0C0U4|RIMK_ECOLI	rimK	1.9e-07
	sp|P0A948|RIMJ_ECOLI	rimJ	2.29e-06
	sp|P0A944|RIMI_ECOLI	rimI	8.24e-07
	sp|P22564|RIHC_ECOLI	rihC	1.16e-07
	sp|P41409|RIHA_ECOLI	rihA	2.97e-07
	sp|P0AF93|RIDA_ECOLI	ridA	6.34e-06
	sp|P0AG40|RIBF_ECOLI	ribF	9.27e-07
	sp|P61714|RISB_ECOLI	ribE	1.02e-05
	sp|P25539|RIBD_ECOLI	ribD	1.64e-06
	sp|P0AFU8|RISA_ECOLI	ribC	4.66e-06
	sp|P0A7J0|RIBB_ECOLI	ribB	1.62e-06
	sp|P0A7I7|RIBA_ECOLI	ribA	1.73e-06
	sp|P0AG34|RHTB_ECOLI	rhtB	1.7e-08
	sp|P16917|RHSB_ECOLI	rhsB	2.23e-09
	sp|P0AG30|RHO_ECOLI	rho	8.27e-06
	sp|P76469|RHMA_ECOLI	rhmA	6.12e-08
	sp|P25888|RHLE_ECOLI	rhlE	5.8e-07
	sp|P0A8J8|RHLB_ECOLI	rhlB	2.89e-06
	sp|P32169|RHAD_ECOLI	rhaD	2.53e-08
	sp|P32170|RHAA_ECOLI	rhaA	1.98e-08
	sp|P61887|RMLA2_ECOLI	rffH	2.88e-07
	sp|P27830|RMLB2_ECOLI	rffG	4.43e-07
	sp|P37745|RMLC_ECOLI	rfbC	5.67e-09
	sp|P37759|RMLB1_ECOLI	rfbB	3.97e-08
	sp|P37744|RMLA1_ECOLI	rfbA	1.43e-07
	sp|P27241|RFAZ_ECOLI	rfaZ	3.13e-07
	sp|P27240|RFAY_ECOLI	rfaY	1.35e-06
	sp|P27126|RFAS_ECOLI	rfaS	3.38e-07
	sp|P25742|RFAQ_ECOLI	rfaQ	1.03e-06
	sp|P25741|RFAP_ECOLI	rfaP	6.06e-07
	sp|P27243|RFAL_ECOLI	rfaL	1.17e-07
	sp|P27129|RFAJ_ECOLI	rfaJ	6.16e-07
	sp|P27128|RFAI_ECOLI	rfaI	6.23e-07
	sp|P0AFW0|RFAH_ECOLI	rfaH	6.38e-06
	sp|P25740|RFAG_ECOLI	rfaG	1.85e-06
	sp|P37692|RFAF_ECOLI	rfaF	9.82e-07
	sp|P24173|RFAC_ECOLI	rfaC	6.12e-07
	sp|P27127|RFAB_ECOLI	rfaB	5.78e-07
	sp|P09980|REP_ECOLI	rep	5.33e-07
	sp|P0C077|RELE_ECOLI	relE	6.57e-07
	sp|P0C079|RELB_ECOLI	relB	8.66e-08
	sp|P0AG20|RELA_ECOLI	relA	2.78e-06
	sp|P33596|RECX_ECOLI	recX	1.05e-08
	sp|P33228|RECT_ECOLI	recT	5.92e-08
	sp|P0A7H6|RECR_ECOLI	recR	2.37e-07
	sp|P15043|RECQ_ECOLI	recQ	1.13e-07
	sp|P0A7H3|RECO_ECOLI	recO	3.28e-08
	sp|P05824|RECN_ECOLI	recN	6.66e-08
	sp|P21893|RECJ_ECOLI	recJ	3.64e-07
	sp|P24230|RECG_ECOLI	recG	3.98e-07
	sp|P0A7H0|RECF_ECOLI	recF	2.69e-07
	sp|P15032|RECE_ECOLI	recE	5.36e-09
	sp|P04993|RECD_ECOLI	recD	5.27e-07
	sp|P07648|RECC_ECOLI	recC	1.9e-07
	sp|P08394|RECB_ECOLI	recB	1.63e-07
	sp|P0A7G6|RECA_ECOLI	recA	5.97e-06
	sp|P36767|RDGC_ECOLI	rdgC	2.75e-06
	sp|P52061|IXTPA_ECOLI	rdgB	1.05e-06
	sp|P69411|RCSF_ECOLI	rcsF	5.19e-06
	sp|P39838|RCSD_ECOLI	rcsD	9.42e-07
	sp|P0DMC5|RCSC_ECOLI	rcsC	6.36e-07
	sp|P0DMC7|RCSB_ECOLI	rcsB	9.41e-06
	sp|P0DMC9|RCSA_ECOLI	rcsA	3.02e-09
	sp|P64530|RCNR_ECOLI	rcnR	1.51e-06
	sp|P64534|RCNB_ECOLI	rcnB	3.95e-06
	sp|P77379|RCLR_ECOLI	rclR	5.55e-08
	sp|P75685|RCLC_ECOLI	rclC	8.55e-09
	sp|P75687|RCLB_ECOLI	rclB	1.8e-07
	sp|P77212|RCLA_ECOLI	rclA	9.63e-07
	sp|P75811|RCDA_ECOLI	rcdA	2.72e-08
	sp|P33230|RCBA_ECOLI	rcbA	2.06e-08
	sp|P0A9J6|RBSK_ECOLI	rbsK	1.39e-06
	sp|P04982|RBSD_ECOLI	rbsD	3.88e-06
	sp|P0AGI1|RBSC_ECOLI	rbsC	1.65e-07
	sp|P02925|RBSB_ECOLI	rbsB	7.84e-06
	sp|P04983|RBSA_ECOLI	rbsA	1.8e-06
	sp|P0A8V0|RBN_ECOLI	rbn	3.01e-07
	sp|P0A7G2|RBFA_ECOLI	rbfA	4.44e-06
	sp|P37624|RBBA_ECOLI	rbbA	4.41e-07
	sp|Q47152|RAYT_ECOLI	rayT	1.72e-09
	sp|P31473|RAVA_ECOLI	ravA	5.98e-07
	sp|P52119|RATB_ECOLI	ratB	9.19e-08
	sp|P0AGL5|RATA_ECOLI	ratA	1.48e-07
	sp|P0AAZ4|RARA_ECOLI	rarA	5.64e-07
	sp|P0A894|RAPZ_ECOLI	rapZ	3.38e-06
	sp|P60240|RAPA_ECOLI	rapA	8.09e-07
	sp|P0AD49|YFIA_ECOLI	raiA	6.23e-07
	sp|P33919|RADD_ECOLI	radD	1.47e-07
	sp|P24554|RADA_ECOLI	radA	8.94e-07
	sp|P76062|RACR_ECOLI	racR	5.28e-07
	sp|P15033|RACC_ECOLI	racC	3.07e-08
	sp|P39288|QUEG_ECOLI	queG	2.5e-08
	sp|Q46920|QUEF_ECOLI	queF	1.55e-06
	sp|P64554|QUEE_ECOLI	queE	1.01e-06
	sp|P65870|QUED_ECOLI	queD	1.14e-06
	sp|P77756|QUEC_ECOLI	queC	1.22e-06
	sp|P0A7F9|QUEA_ECOLI	queA	8.32e-07
	sp|P40719|QSEC_ECOLI	qseC	2.32e-07
	sp|P52076|QSEB_ECOLI	qseB	5.19e-07
	sp|P39315|QOR2_ECOLI	qorB	3.75e-07
	sp|P28304|QOR1_ECOLI	qorA	2.99e-06
	sp|P0AA53|QMCA_ECOLI	qmcA	1.02e-06
	sp|P0A7F3|PYRI_ECOLI	pyrI	1.95e-06
	sp|P0A7E9|PYRH_ECOLI	pyrH	4.03e-06
	sp|P0A7E5|PYRG_ECOLI	pyrG	6.61e-06
	sp|P08244|PYRF_ECOLI	pyrF	1.17e-05
	sp|P0A7E3|PYRE_ECOLI	pyrE	1.43e-06
	sp|P0A7E1|PYRD_ECOLI	pyrD	1.92e-06
	sp|P05020|PYRC_ECOLI	pyrC	5.19e-06
	sp|P0A786|PYRB_ECOLI	pyrB	2.81e-06
	sp|P0AD61|KPYK1_ECOLI	pykF	1.24e-05
	sp|P21599|KPYK2_ECOLI	pykA	6.65e-06
	sp|P0A9U6|PUUR_ECOLI	puuR	5.04e-07
	sp|P76037|PUUP_ECOLI	puuP	9.2e-09
	sp|P50457|PUUE_ECOLI	puuE	8.1e-08
	sp|P76038|PUUD_ECOLI	puuD	1.82e-07
	sp|P23883|PUUC_ECOLI	puuC	1.32e-07
	sp|P37906|PUUB_ECOLI	puuB	5.39e-09
	sp|P78061|PUUA_ECOLI	puuA	4.14e-07
	sp|P07117|PUTP_ECOLI	putP	1.99e-06
	sp|P09546|PUTA_ECOLI	putA	4.21e-07
	sp|P37051|PURU_ECOLI	purU	5.07e-06
	sp|P33221|PURT_ECOLI	purT	4.17e-06
	sp|P0ACP7|PURR_ECOLI	purR	4.62e-06
	sp|P08179|PUR3_ECOLI	purN	2.09e-06
	sp|P08178|PUR5_ECOLI	purM	7.91e-06
	sp|P15254|PUR4_ECOLI	purL	5.85e-06
	sp|P09029|PURK_ECOLI	purK	2.35e-06
	sp|P15639|PUR9_ECOLI	purH	8.34e-06
	sp|P0AG16|PUR1_ECOLI	purF	3.06e-06
	sp|P0AG18|PURE_ECOLI	purE	6.94e-06
	sp|P15640|PUR2_ECOLI	purD	5.38e-06
	sp|P0A7D7|PUR7_ECOLI	purC	1.59e-05
	sp|P0AB89|PUR8_ECOLI	purB	5.93e-06
	sp|P0A7D4|PURA_ECOLI	purA	9.68e-06
	sp|P37177|PT1P_ECOLI	ptsP	9.94e-07
	sp|P0A9N0|PTSO_ECOLI	ptsO	7.99e-07
	sp|P69829|PTSN_ECOLI	ptsN	1.73e-06
	sp|P08839|PT1_ECOLI	ptsI	1.17e-05
	sp|P0AA04|PTHP_ECOLI	ptsH	1.2e-05
	sp|P69786|PTGCB_ECOLI	ptsG	5.64e-06
	sp|P32670|PTFX2_ECOLI	ptsA	1.8e-08
	sp|P24555|PTRB_ECOLI	ptrB	2.2e-07
	sp|P05458|PTRA_ECOLI	ptrA	1.06e-06
	sp|P0A7D1|PTH_ECOLI	pth	2.55e-06
	sp|P0A9M8|PTA_ECOLI	pta	4.63e-06
	sp|P33025|PSUG_ECOLI	psuG	3.2e-08
	sp|P0AG82|PSTS_ECOLI	pstS	3.95e-06
	sp|P0AGH8|PSTC_ECOLI	pstC	1.08e-07
	sp|P0AAH0|PSTB_ECOLI	pstB	1.21e-06
	sp|P07654|PSTA_ECOLI	pstA	9.12e-08
	sp|P23830|PSS_ECOLI	pssA	2.22e-06
	sp|P37344|PSPF_ECOLI	pspF	5.53e-07
	sp|P23857|PSPE_ECOLI	pspE	1.95e-07
	sp|P0AFN2|PSPC_ECOLI	pspC	6.16e-07
	sp|P0AFM9|PSPB_ECOLI	pspB	2.22e-06
	sp|P0AFM6|PSPA_ECOLI	pspA	3.18e-06
	sp|P0AFM4|PSIF_ECOLI	psiF	1.63e-08
	sp|P0A8K1|PSD_ECOLI	psd	1.69e-06
	sp|P0A717|KPRS_ECOLI	prs	1.61e-05
	sp|P77674|ABDH_ECOLI	prr	2.66e-06
	sp|P77743|PRPR_ECOLI	prpR	1.34e-08
	sp|P77243|PRPD_ECOLI	prpD	9.7e-09
	sp|P31660|PRPC_ECOLI	prpC	5.59e-08
	sp|P77541|PRPB_ECOLI	prpB	3.76e-08
	sp|P0AAE2|PROY_ECOLI	proY	1.93e-07
	sp|P0AFM2|PROX_ECOLI	proX	3.48e-07
	sp|P14175|PROV_ECOLI	proV	6.33e-08
	sp|P16659|SYP_ECOLI	proS	5.79e-06
	sp|P45577|PROQ_ECOLI	proQ	6.15e-06
	sp|P0C0L7|PROP_ECOLI	proP	2.72e-06
	sp|P0A9L8|P5CR_ECOLI	proC	3.84e-06
	sp|P0A7B5|PROB_ECOLI	proB	2.4e-06
	sp|P07004|PROA_ECOLI	proA	4.03e-06
	sp|P0ACC1|PRMC_ECOLI	prmC	1.81e-07
	sp|P39199|PRMB_ECOLI	prmB	4.55e-06
	sp|P0A8T1|PRMA_ECOLI	prmA	1.18e-06
	sp|P15373|PRLF_ECOLI	prlF	4.34e-07
	sp|P27298|OPDA_ECOLI	prlC	4.56e-06
	sp|P0AEX5|KPPR_ECOLI	prkB	1.19e-06
	sp|P23862|PRIC_ECOLI	priC	6.74e-07
	sp|P07013|PRIB_ECOLI	priB	3.46e-07
	sp|P17888|PRIA_ECOLI	priA	1.08e-07
	sp|P0A7I4|RF3_ECOLI	prfC	3.64e-06
	sp|P07012|RF2_ECOLI	prfB	3.3e-06
	sp|P0A7I0|RF1_ECOLI	prfA	1.88e-06
	sp|P76440|PRET_ECOLI	preT	1.6e-09
	sp|P23865|PRC_ECOLI	prc	3.1e-06
	sp|P31828|PQQL_ECOLI	pqqL	2.14e-07
	sp|P43671|PQIB_ECOLI	pqiB	1.17e-06
	sp|P0AFL6|PPX_ECOLI	ppx	9.02e-07
	sp|P31992|PPTA_ECOLI	pptA	7.29e-08
	sp|P0A8A4|PSRP_ECOLI	ppsR	1.18e-06
	sp|P23538|PPSA_ECOLI	ppsA	7.97e-06
	sp|P0C037|PPNP_ECOLI	ppnP	7.27e-06
	sp|P0ADR8|PPNN_ECOLI	ppnN	1.55e-06
	sp|P0A7B1|PPK_ECOLI	ppk	1.7e-06
	sp|P0ADY1|PPID_ECOLI	ppiD	4.17e-06
	sp|P0A9L5|PPIC_ECOLI	ppiC	1.92e-06
	sp|P23869|PPIB_ECOLI	ppiB	1.54e-05
	sp|P0AFL3|PPIA_ECOLI	ppiA	5.66e-06
	sp|P55798|PRP1_ECOLI	pphA	9.16e-09
	sp|P00864|CAPP_ECOLI	ppc	8.8e-06
	sp|P0A7A9|IPYR_ECOLI	ppa	1.11e-05
	sp|P07003|POXB_ECOLI	poxB	1.9e-06
	sp|P0AFL1|POTI_ECOLI	potI	8.39e-07
	sp|P31135|POTH_ECOLI	potH	2.5e-07
	sp|P31134|POTG_ECOLI	potG	3.93e-06
	sp|P31133|POTF_ECOLI	potF	1.19e-05
	sp|P0AFK9|POTD_ECOLI	potD	1.11e-05
	sp|P0AFK6|POTC_ECOLI	potC	7.62e-07
	sp|P0AFK4|POTB_ECOLI	potB	1.53e-07
	sp|P69874|POTA_ECOLI	potA	1.43e-06
	sp|P21189|DPO2_ECOLI	polB	3.88e-08
	sp|P00582|DPO1_ECOLI	polA	2.65e-06
	sp|P0AFK2|PNUC_ECOLI	pnuC	3.65e-07
	sp|P0AB67|PNTB_ECOLI	pntB	1.38e-05
	sp|P07001|PNTA_ECOLI	pntA	8.43e-06
	sp|P05055|PNP_ECOLI	pnp	1.01e-05
	sp|P0A6G3|PNCC_ECOLI	pncC	2.03e-06
	sp|P18133|PNCB_ECOLI	pncB	2.44e-06
	sp|P21369|PNCA_ECOLI	pncA	2.71e-06
	sp|P37590|PMRD_ECOLI	pmrD	2.71e-07
	sp|P0AFK0|PMBA_ECOLI	pmbA	2.67e-06
	sp|P60782|PLSY_ECOLI	plsY	1.93e-07
	sp|P27247|PLSX_ECOLI	plsX	5.17e-07
	sp|P26647|PLSC_ECOLI	plsC	1.02e-06
	sp|P0A7A7|PLSB_ECOLI	plsB	1.18e-06
	sp|P76002|PLIG_ECOLI	pliG	1.58e-05
	sp|P07000|PLDB_ECOLI	pldB	2.35e-07
	sp|P0A921|PA1_ECOLI	pldA	1.92e-06
	sp|P0AA47|PLAP_ECOLI	plaP	5.39e-07
	sp|P76594|PKA_ECOLI	pka	1.03e-07
	sp|P43676|PITB_ECOLI	pitB	7.38e-10
	sp|P0AFJ7|PITA_ECOLI	pitA	3.64e-06
	sp|P0ADI0|PINR_ECOLI	pinR	1.23e-08
	sp|P03014|PINE_ECOLI	pinE	3.37e-07
	sp|P00914|PHR_ECOLI	phrB	1.86e-07
	sp|P45548|PHP_ECOLI	php	1.15e-09
	sp|P0A9K7|PHOU_ECOLI	phoU	2.09e-06
	sp|P08400|PHOR_ECOLI	phoR	1.99e-07
	sp|P23837|PHOQ_ECOLI	phoQ	9.19e-07
	sp|P23836|PHOP_ECOLI	phoP	6.36e-06
	sp|P0A9K1|PHOH_ECOLI	phoH	3.07e-07
	sp|P02932|PHOE_ECOLI	phoE	8.8e-08
	sp|P0AFJ5|PHOB_ECOLI	phoB	6.77e-07
	sp|P00634|PPB_ECOLI	phoA	2.09e-07
	sp|P16692|PHNP_ECOLI	phnP	1.26e-07
	sp|P16691|PHNO_ECOLI	phnO	3.26e-07
	sp|P16682|PHND_ECOLI	phnD	2.48e-09
	sp|P16681|PHNB_ECOLI	phnB	8.21e-07
	sp|P0AFJ1|PHNA_ECOLI	phnA	1.56e-06
	sp|P07395|SYFB_ECOLI	pheT	7.2e-06
	sp|P08312|SYFA_ECOLI	pheS	7.62e-06
	sp|P24207|PHEP_ECOLI	pheP	3.94e-07
	sp|P0A9J8|PHEA_ECOLI	pheA	4.35e-06
	sp|P0ABF8|PGSA_ECOLI	pgsA	2.27e-07
	sp|P77333|PGRR_ECOLI	pgrR	1.55e-07
	sp|P0AD42|PGPC_ECOLI	pgpC	1.5e-07
	sp|P0A924|PGPB_ECOLI	pgpB	1.93e-07
	sp|P36938|PGM_ECOLI	pgm	4.85e-06
	sp|P52697|6PGL_ECOLI	pgl	7.03e-06
	sp|P0A799|PGK_ECOLI	pgk	2.17e-05
	sp|P0A6T1|G6PI_ECOLI	pgi	6.52e-06
	sp|P75906|PGAB_ECOLI	pgaB	2.36e-08
	sp|P69434|PGAA_ECOLI	pgaA	3.16e-09
	sp|P09373|PFLB_ECOLI	pflB	1.58e-05
	sp|P0A9N4|PFLA_ECOLI	pflA	1.39e-06
	sp|P06999|PFKB_ECOLI	pfkB	3.94e-06
	sp|P0A796|PFKA_ECOLI	pfkA	1.29e-05
	sp|Q57083|PERR_ECOLI	perR	1.68e-08
	sp|P0AFI9|PERM_ECOLI	perM	3.62e-07
	sp|P29745|PEPT_ECOLI	pepT	2.28e-06
	sp|P21165|PEPQ_ECOLI	pepQ	4.13e-06
	sp|P15034|AMPP_ECOLI	pepP	2.56e-06
	sp|P04825|AMPN_ECOLI	pepN	5.01e-06
	sp|P0A7C6|PEPE_ECOLI	pepE	3.24e-07
	sp|P15288|PEPD_ECOLI	pepD	6.64e-06
	sp|P37095|PEPB_ECOLI	pepB	2.86e-06
	sp|P68767|AMPA_ECOLI	pepA	4.56e-06
	sp|P77150|PDXY_ECOLI	pdxY	7.77e-07
	sp|P40191|PDXK_ECOLI	pdxK	1.27e-06
	sp|P0A794|PDXJ_ECOLI	pdxJ	3.36e-06
	sp|P25906|PDXI_ECOLI	pdxI	1.24e-06
	sp|P0AFI7|PDXH_ECOLI	pdxH	2.51e-06
	sp|P05459|PDXB_ECOLI	pdxB	3.78e-06
	sp|P19624|PDXA_ECOLI	pdxA	7.43e-07
	sp|P0ACL9|PDHR_ECOLI	pdhR	1.7e-06
	sp|P0ABF1|PCNB_ECOLI	pcnB	2.26e-06
	sp|P0A7A5|PIMT_ECOLI	pcm	1.32e-06
	sp|P22259|PCKA_ECOLI	pckA	1.58e-06
	sp|P0AFI5|PBP7_ECOLI	pbpG	7.24e-07
	sp|P76577|PBPC_ECOLI	pbpC	1.3e-08
	sp|P42588|PAT_ECOLI	patA	5.89e-07
	sp|P20083|PARE_ECOLI	parE	1.01e-06
	sp|P0AFI2|PARC_ECOLI	parC	1.46e-06
	sp|P37613|PANZ_ECOLI	panZ	8.87e-07
	sp|P16256|PANF_ECOLI	panF	8.25e-09
	sp|P0A9J4|PANE_ECOLI	panE	2.6e-07
	sp|P0A790|PAND_ECOLI	panD	5.63e-06
	sp|P31663|PANC_ECOLI	panC	4.58e-06
	sp|P31057|PANB_ECOLI	panB	6.94e-06
	sp|P0A912|PAL_ECOLI	pal	2.41e-05
	sp|P28305|PABC_ECOLI	pabC	5.42e-07
	sp|P05041|PABB_ECOLI	pabB	3.8e-07
	sp|P00903|PABA_ECOLI	pabA	2.62e-07
	sp|P77455|PAAZ_ECOLI	paaZ	9.09e-09
	sp|P77181|PAAY_ECOLI	paaY	3.57e-07
	sp|P76086|PAAX_ECOLI	paaX	3.91e-07
	sp|P76085|PAAK_ECOLI	paaK	3.24e-10
	sp|P0C7L2|PAAJ_ECOLI	paaJ	4.87e-08
	sp|P76083|PAAH_ECOLI	paaH	5.12e-09
	sp|P76082|PAAF_ECOLI	paaF	1.21e-08
	sp|P0ACQ4|OXYR_ECOLI	oxyR	3.12e-06
	sp|P0AFI0|OXC_ECOLI	oxc	1.02e-08
	sp|P31678|OTSB_ECOLI	otsB	6.83e-07
	sp|P31677|OTSA_ECOLI	otsA	2.27e-06
	sp|Q46891|OTNI_ECOLI	otnI	5.81e-08
	sp|P0AFH8|OSMY_ECOLI	osmY	6.34e-06
	sp|P0ADB1|OSME_ECOLI	osmE	6.72e-06
	sp|P0C0L2|OSMC_ECOLI	osmC	8.96e-06
	sp|P0A784|ORN_ECOLI	orn	2.35e-06
	sp|P77737|OPPF_ECOLI	oppF	1.4e-06
	sp|P76027|OPPD_ECOLI	oppD	1.62e-06
	sp|P0AFH6|OPPC_ECOLI	oppC	1.4e-06
	sp|P0AFH2|OPPB_ECOLI	oppB	6.59e-07
	sp|P23843|OPPA_ECOLI	oppA	8.53e-06
	sp|P75785|OPGE_ECOLI	opgE	6.79e-08
	sp|P0A917|OMPX_ECOLI	ompX	3.12e-05
	sp|P0A915|OMPW_ECOLI	ompW	1.95e-06
	sp|P09169|OMPT_ECOLI	ompT	1.91e-05
	sp|P0AA16|OMPR_ECOLI	ompR	5.61e-06
	sp|P77747|OMPN_ECOLI	ompN	1.57e-05
	sp|P02931|OMPF_ECOLI	ompF	5.02e-05
	sp|P06996|OMPC_ECOLI	ompC	2.92e-05
	sp|P0A910|OMPA_ECOLI	ompA	7.62e-05
	sp|P0AFH0|OGT_ECOLI	ogt	4.02e-07
	sp|P42641|OBG_ECOLI	obgE	1.24e-06
	sp|P0AFG0|NUSG_ECOLI	nusG	1.25e-05
	sp|P0A780|NUSB_ECOLI	nusB	8.11e-06
	sp|P0AFF6|NUSA_ECOLI	nusA	1.03e-05
	sp|P0AFF4|NUPG_ECOLI	nupG	9.42e-08
	sp|P0AFF2|NUPC_ECOLI	nupC	2.04e-06
	sp|P0AFF0|NUON_ECOLI	nuoN	1.98e-07
	sp|P0AFE8|NUOM_ECOLI	nuoM	7.5e-07
	sp|P33607|NUOL_ECOLI	nuoL	5.81e-07
	sp|P0AFE4|NUOK_ECOLI	nuoK	7.44e-07
	sp|P0AFD6|NUOI_ECOLI	nuoI	5.17e-06
	sp|P0AFD4|NUOH_ECOLI	nuoH	3.6e-07
	sp|P33602|NUOG_ECOLI	nuoG	5.76e-06
	sp|P31979|NUOF_ECOLI	nuoF	4.84e-06
	sp|P0AFD1|NUOE_ECOLI	nuoE	4.33e-06
	sp|P33599|NUOCD_ECOLI	nuoC	5.6e-06
	sp|P0AFC7|NUOB_ECOLI	nuoB	4.3e-06
	sp|P0AFC3|NUOA_ECOLI	nuoA	4.1e-06
	sp|P43337|NUDL_ECOLI	nudL	5.31e-07
	sp|P37128|NUDK_ECOLI	nudK	3.67e-07
	sp|P0AEI6|NUDJ_ECOLI	nudJ	5.38e-07
	sp|P52006|NUDI_ECOLI	nudI	1e-07
	sp|P77788|NUDG_ECOLI	nudG	3.52e-07
	sp|Q93K97|ADPP_ECOLI	nudF	1.43e-06
	sp|P45799|NUDE_ECOLI	nudE	2.3e-06
	sp|P32664|NUDC_ECOLI	nudC	8.14e-07
	sp|P0AFC0|NUDB_ECOLI	nudB	5.31e-08
	sp|P0AB83|END3_ECOLI	nth	6.18e-07
	sp|P0AF63|NSRR_ECOLI	nsrR	1.26e-06
	sp|P0ABK9|NRFA_ECOLI	nrfA	7.04e-09
	sp|P0A8D0|NRDR_ECOLI	nrdR	2.29e-06
	sp|P0A9N8|NRDG_ECOLI	nrdG	5.49e-08
	sp|P37146|RIR4_ECOLI	nrdF	9.9e-08
	sp|P39452|RIR3_ECOLI	nrdE	3.37e-08
	sp|P28903|NRDD_ECOLI	nrdD	1.59e-07
	sp|P69924|RIR2_ECOLI	nrdB	4.61e-06
	sp|P00452|RIR1_ECOLI	nrdA	7.09e-06
	sp|P37596|NORW_ECOLI	norW	1.94e-08
	sp|Q46877|NORV_ECOLI	norV	7.92e-08
	sp|P37013|NORR_ECOLI	norR	8.84e-08
	sp|P31806|NNR_ECOLI	nnr	7.29e-07
	sp|P21420|NMPC_ECOLI	nmpC	2.84e-05
	sp|P0AFB1|NLPI_ECOLI	nlpI	9.31e-07
	sp|P40710|NLPE_ECOLI	nlpE	6.58e-07
	sp|P0ADA3|NLPD_ECOLI	nlpD	3.1e-06
	sp|P23898|NLPC_ECOLI	nlpC	2.68e-07
	sp|P04846|NLPA_ECOLI	nlpA	5.09e-06
	sp|P0A9I8|NIRD_ECOLI	nirD	1.28e-09
	sp|P08201|NIRB_ECOLI	nirB	2.15e-09
	sp|P76241|NIMR_ECOLI	nimR	1.43e-08
	sp|P0A6Z6|NIKR_ECOLI	nikR	3.05e-06
	sp|P33590|NIKA_ECOLI	nikA	2.33e-08
	sp|P77567|NHOA_ECOLI	nhoA	9.58e-09
	sp|P0A9G2|NHAR_ECOLI	nhaR	7.25e-08
	sp|P0AFA7|NHAB_ECOLI	nhaB	5.97e-07
	sp|P13738|NHAA_ECOLI	nhaA	1.98e-07
	sp|P63020|NFUA_ECOLI	nfuA	9.42e-06
	sp|P38489|NFSB_ECOLI	nfsB	5.17e-06
	sp|P17117|NFSA_ECOLI	nfsA	2.28e-06
	sp|P31600|NFRA_ECOLI	nfrA	1.53e-07
	sp|P0A6C1|END4_ECOLI	nfo	2.04e-06
	sp|P68739|NFI_ECOLI	nfi	1.54e-06
	sp|P67430|NEMR_ECOLI	nemR	1.09e-07
	sp|P77258|NEMA_ECOLI	nemA	5.92e-07
	sp|P50465|END8_ECOLI	nei	1.81e-07
	sp|P0A763|NDK_ECOLI	ndk	1.55e-05
	sp|P00393|DHNA_ECOLI	ndh	2.03e-06
	sp|P19319|NARZ_ECOLI	narZ	1.79e-07
	sp|P19318|NARY_ECOLI	narY	1e-07
	sp|P0AFA2|NARX_ECOLI	narX	1.49e-07
	sp|P19317|NARW_ECOLI	narW	3.06e-08
	sp|P37758|NARU_ECOLI	narU	5.11e-08
	sp|P27896|NARQ_ECOLI	narQ	1.4e-07
	sp|P31802|NARP_ECOLI	narP	1.87e-06
	sp|P0AF28|NARL_ECOLI	narL	3.44e-06
	sp|P0AF26|NARJ_ECOLI	narJ	1.84e-08
	sp|P11349|NARH_ECOLI	narH	2.9e-08
	sp|P09152|NARG_ECOLI	narG	8.48e-08
	sp|P33934|NAPH_ECOLI	napH	4.29e-09
	sp|P33937|NAPA_ECOLI	napA	8.57e-08
	sp|P39370|NANS_ECOLI	nanS	9.45e-08
	sp|P0A8W0|NANR_ECOLI	nanR	1.19e-06
	sp|P39371|NANM_ECOLI	nanM	1.13e-06
	sp|P45425|NANK_ECOLI	nanK	4.19e-07
	sp|P0A761|NANE_ECOLI	nanE	3.85e-07
	sp|P0A6L4|NANA_ECOLI	nanA	4.65e-07
	sp|P75949|NAGZ_ECOLI	nagZ	2.31e-06
	sp|P75959|NAGK_ECOLI	nagK	5.14e-07
	sp|P09323|PTW3C_ECOLI	nagE	2.67e-06
	sp|P0AF24|NAGD_ECOLI	nagD	4.19e-06
	sp|P0AF20|NAGC_ECOLI	nagC	1.45e-06
	sp|P0A759|NAGB_ECOLI	nagB	2.15e-06
	sp|P0AF18|NAGA_ECOLI	nagA	3.33e-06
	sp|P27278|NADR_ECOLI	nadR	1.77e-06
	sp|P0A7B3|NADK_ECOLI	nadK	7.9e-07
	sp|P18843|NADE_ECOLI	nadE	1.07e-05
	sp|P0A752|NADD_ECOLI	nadD	8.43e-07
	sp|P30011|NADC_ECOLI	nadC	2.67e-06
	sp|P10902|NADB_ECOLI	nadB	8.1e-07
	sp|P11458|NADA_ECOLI	nadA	1.13e-06
	sp|Q47005|NAC_ECOLI	nac	2.28e-06
	sp|P17802|MUTY_ECOLI	mutY	2.01e-07
	sp|P08337|MUTT_ECOLI	mutT	3.72e-07
	sp|P23909|MUTS_ECOLI	mutS	8.97e-07
	sp|P05523|FPG_ECOLI	mutM	1.97e-07
	sp|P23367|MUTL_ECOLI	mutL	6.17e-07
	sp|P06722|MUTH_ECOLI	mutH	1.1e-07
	sp|P77245|MURR_ECOLI	murR	1.56e-07
	sp|P76535|MURQ_ECOLI	murQ	1.93e-07
	sp|P77272|PTYBC_ECOLI	murP	1.92e-08
	sp|P0AF16|MURJ_ECOLI	murJ	8.36e-08
	sp|P22634|MURI_ECOLI	murI	9.83e-07
	sp|P17443|MURG_ECOLI	murG	1.73e-06
	sp|P11880|MURF_ECOLI	murF	2.06e-06
	sp|P22188|MURE_ECOLI	murE	1.71e-06
	sp|P14900|MURD_ECOLI	murD	1.28e-06
	sp|P17952|MURC_ECOLI	murC	1.6e-06
	sp|P08373|MURB_ECOLI	murB	1.4e-06
	sp|P0A749|MURA_ECOLI	murA	3.82e-06
	sp|P60293|MUKF_ECOLI	mukF	8.63e-07
	sp|P22524|MUKE_ECOLI	mukE	1.53e-06
	sp|P22523|MUKB_ECOLI	mukB	1.55e-06
	sp|P0A9H1|MUG_ECOLI	mug	2.51e-06
	sp|P0AAD2|MTR_ECOLI	mtr	9.26e-08
	sp|P0AF12|MTNN_ECOLI	mtnN	4.09e-06
	sp|P0AF10|MTLR_ECOLI	mtlR	2.56e-07
	sp|P09424|MTLD_ECOLI	mtlD	2.5e-06
	sp|P00550|PTM3C_ECOLI	mtlA	1.82e-06
	sp|P46022|MTGA_ECOLI	mtgA	2.67e-07
	sp|P76346|MTFA_ECOLI	mtfA	7.65e-07
	sp|P25738|MSYB_ECOLI	msyB	2.05e-06
	sp|P76343|MSRQ_ECOLI	msrQ	9.08e-08
	sp|P76342|MSRP_ECOLI	msrP	8.97e-07
	sp|P76270|MSRC_ECOLI	msrC	4.6e-06
	sp|P0A746|MSRB_ECOLI	msrB	2.26e-06
	sp|P0A744|MSRA_ECOLI	msrA	2.62e-06
	sp|P0C0S1|MSCS_ECOLI	mscS	9.53e-06
	sp|P39285|MSCM_ECOLI	mscM	1.55e-07
	sp|P0A742|MSCL_ECOLI	mscL	2.52e-06
	sp|P77338|MSCK_ECOLI	mscK	4.01e-07
	sp|P60752|MSBA_ECOLI	msbA	1.3e-06
	sp|P24202|MRR_ECOLI	mrr	5.79e-07
	sp|P0AF08|APBC_ECOLI	mrp	3.72e-06
	sp|P16926|MREC_ECOLI	mreC	6.74e-07
	sp|P0A9X4|MREB_ECOLI	mreB	1.07e-05
	sp|P0ABG7|RODA_ECOLI	mrdB	1.66e-07
	sp|P0AD65|MRDA_ECOLI	mrdA	5.18e-07
	sp|P02919|PBPB_ECOLI	mrcB	1.61e-06
	sp|P02918|PBPA_ECOLI	mrcA	1.22e-06
	sp|P22186|MRAZ_ECOLI	mraZ	7.4e-07
	sp|P0A6W3|MRAY_ECOLI	mraY	1.39e-06
	sp|Q46865|MQSR_ECOLI	mqsR	3.31e-08
	sp|Q46864|MQSA_ECOLI	mqsA	5.32e-07
	sp|P33940|MQO_ECOLI	mqo	1.75e-07
	sp|P0ACR9|MPRA_ECOLI	mprA	3.54e-06
	sp|P77348|MPPA_ECOLI	mppA	8.98e-07
	sp|P37773|MPL_ECOLI	mpl	1.74e-06
	sp|P0ACV6|MPAA_ECOLI	mpaA	2.04e-07
	sp|P0AF03|MOG_ECOLI	mog	8.35e-07
	sp|P12282|MOEB_ECOLI	moeB	4.26e-07
	sp|P12281|MOEA_ECOLI	moeA	2.39e-06
	sp|P31060|MODF_ECOLI	modF	1.36e-06
	sp|P0A9G8|MODE_ECOLI	modE	1.24e-06
	sp|P09833|MODC_ECOLI	modC	1.71e-07
	sp|P0AF01|MODB_ECOLI	modB	2.58e-09
	sp|P37329|MODA_ECOLI	modA	1.84e-06
	sp|Q46810|MOCA_ECOLI	mocA	2.24e-08
	sp|P32125|MOBB_ECOLI	mobB	4.86e-07
	sp|P32173|MOBA_ECOLI	mobA	1.42e-06
	sp|P30749|MOAE_ECOLI	moaE	2.87e-06
	sp|P30748|MOAD_ECOLI	moaD	2.02e-06
	sp|P0A738|MOAC_ECOLI	moaC	1.96e-06
	sp|P0AEZ9|MOAB_ECOLI	moaB	5.12e-06
	sp|P30745|MOAA_ECOLI	moaA	1.22e-07
	sp|P0A9F1|MNTR_ECOLI	mntR	1e-06
	sp|P0A769|MNTH_ECOLI	mntH	1.09e-08
	sp|P0A6U3|MNMG_ECOLI	mnmG	1.25e-06
	sp|P25522|MNME_ECOLI	mnmE	1.6e-06
	sp|P77182|MNMC_ECOLI	mnmC	4.31e-07
	sp|P25745|MNMA_ECOLI	mnmA	2.97e-06
	sp|P13669|MNGR_ECOLI	mngR	5.36e-07
	sp|P54746|MNGB_ECOLI	mngB	3.27e-07
	sp|P76112|MNAT_ECOLI	mnaT	2.43e-06
	sp|Q47689|MMUP_ECOLI	mmuP	2.28e-07
	sp|Q47690|MMUM_ECOLI	mmuM	3.05e-07
	sp|P28306|MLTG_ECOLI	mltG	4.82e-07
	sp|P0AGC5|MLTF_ECOLI	mltF	2.86e-08
	sp|P0AEZ7|MLTD_ECOLI	mltD	1.69e-09
	sp|P0C066|MLTC_ECOLI	mltC	4.11e-07
	sp|P41052|MLTB_ECOLI	mltB	6.17e-08
	sp|P0A935|MLTA_ECOLI	mltA	2.64e-06
	sp|P33358|MLRA_ECOLI	mlrA	2.62e-08
	sp|P28224|MLIC_ECOLI	mliC	3.54e-07
	sp|P50456|MLC_ECOLI	mlc	2.15e-07
	sp|P63386|MLAF_ECOLI	mlaF	1.52e-06
	sp|P64606|MLAE_ECOLI	mlaE	4.66e-07
	sp|P64604|MLAD_ECOLI	mlaD	2.62e-06
	sp|P0ADV7|MLAC_ECOLI	mlaC	4.65e-06
	sp|P64602|MLAB_ECOLI	mlaB	8.73e-07
	sp|P76506|MLAA_ECOLI	mlaA	1.28e-06
	sp|P0A908|MIPA_ECOLI	mipA	5.38e-06
	sp|P03817|MIOC_ECOLI	mioC	7.38e-07
	sp|P0A734|MINE_ECOLI	minE	7.87e-07
	sp|P0AEZ3|MIND_ECOLI	minD	6.97e-06
	sp|P18196|MINC_ECOLI	minC	2.09e-06
	sp|P0AEI1|MIAB_ECOLI	miaB	2.83e-06
	sp|P16384|MIAA_ECOLI	miaA	5.99e-07
	sp|P77569|MHPR_ECOLI	mhpR	2e-07
	sp|P77580|ACDH_ECOLI	mhpF	1.21e-07
	sp|P51020|HOA_ECOLI	mhpE	2.78e-08
	sp|P77608|MHPD_ECOLI	mhpD	1.57e-08
	sp|P77044|MHPC_ECOLI	mhpC	9.58e-08
	sp|P0ABB8|ATMA_ECOLI	mgtA	6.32e-08
	sp|P0A731|MGSA_ECOLI	mgsA	3.53e-06
	sp|P23200|MGLC_ECOLI	mglC	2.54e-07
	sp|P0AEE5|DGAL_ECOLI	mglB	1.34e-06
	sp|P0AAG8|MGLA_ECOLI	mglA	2.81e-07
	sp|P30958|MFD_ECOLI	mfd	1.55e-06
	sp|P0A9F9|METR_ECOLI	metR	1.11e-06
	sp|P28635|METQ_ECOLI	metQ	2.01e-05
	sp|P30750|METN_ECOLI	metN	5.64e-06
	sp|P00562|AK2H_ECOLI	metL	2.91e-06
	sp|P0A817|METK_ECOLI	metK	1.44e-05
	sp|P0A8U6|METJ_ECOLI	metJ	1.2e-06
	sp|P31547|METI_ECOLI	metI	1.33e-06
	sp|P13009|METH_ECOLI	metH	3.6e-06
	sp|P00959|SYM_ECOLI	metG	1.08e-05
	sp|P0AEZ1|METF_ECOLI	metF	8.89e-06
	sp|P25665|METE_ECOLI	metE	2.67e-05
	sp|P06721|METC_ECOLI	metC	2.24e-06
	sp|P00935|METB_ECOLI	metB	4.1e-06
	sp|P07623|METAS_ECOLI	metAS	4.21e-06
	sp|P0AFV4|MEPS_ECOLI	mepS	2.93e-07
	sp|P0AFS9|MEPM_ECOLI	mepM	1.28e-07
	sp|P76190|MEPH_ECOLI	mepH	4.39e-08
	sp|P0C0T5|MEPA_ECOLI	mepA	8.89e-08
	sp|P77781|MENI_ECOLI	menI	2.49e-06
	sp|P37355|MENH_ECOLI	menH	6.76e-08
	sp|P38051|MENF_ECOLI	menF	2.47e-07
	sp|P37353|MENE_ECOLI	menE	8.16e-08
	sp|P17109|MEND_ECOLI	menD	2.15e-07
	sp|P29208|MENC_ECOLI	menC	4.46e-07
	sp|P0ABU0|MENB_ECOLI	menB	8.25e-06
	sp|P32166|MENA_ECOLI	menA	2.42e-07
	sp|P0ACH8|MELR_ECOLI	melR	2.21e-08
	sp|P06720|AGAL_ECOLI	melA	1.76e-08
	sp|P39386|MDTM_ECOLI	mdtM	5.05e-09
	sp|P37340|MDTK_ECOLI	mdtK	1.71e-07
	sp|P37637|MDTF_ECOLI	mdtF	8.48e-09
	sp|P37636|MDTE_ECOLI	mdtE	2.85e-07
	sp|P76399|MDTC_ECOLI	mdtC	5.94e-08
	sp|P76398|MDTB_ECOLI	mdtB	1.21e-07
	sp|P76397|MDTA_ECOLI	mdtA	4.84e-07
	sp|P62517|OPGH_ECOLI	mdoH	1.39e-06
	sp|P33136|OPGG_ECOLI	mdoG	4.8e-06
	sp|P40120|OPGD_ECOLI	mdoD	1.58e-06
	sp|P39401|OPGB_ECOLI	mdoB	5.5e-07
	sp|P0AAG5|MDLB_ECOLI	mdlB	1.18e-07
	sp|P77265|MDLA_ECOLI	mdlA	1.67e-07
	sp|P61889|MDH_ECOLI	mdh	1.84e-05
	sp|P0AEY5|MDAB_ECOLI	mdaB	1.79e-06
	sp|P15006|MCRC_ECOLI	mcrC	1.58e-08
	sp|P15005|MCRB_ECOLI	mcrB	1.39e-07
	sp|P24200|MCRA_ECOLI	mcrA	8.5e-08
	sp|P76114|MCBR_ECOLI	mcbR	2.61e-07
	sp|P0AEY3|MAZG_ECOLI	mazG	5.9e-07
	sp|P0AE70|MAZF_ECOLI	mazF	1.37e-07
	sp|P0AE72|MAZE_ECOLI	mazE	1.38e-07
	sp|P0A8N0|MATP_ECOLI	matP	7.22e-07
	sp|P27245|MARR_ECOLI	marR	1.99e-07
	sp|P0AE18|MAP1_ECOLI	map	4.29e-06
	sp|P69805|PTND_ECOLI	manZ	5.51e-06
	sp|P69801|PTNC_ECOLI	manY	5.5e-07
	sp|P69797|PTNAB_ECOLI	manX	7.8e-06
	sp|P00946|MANA_ECOLI	manA	2.62e-06
	sp|P21517|MALZ_ECOLI	malZ	4.13e-07
	sp|P23256|MALY_ECOLI	malY	2.2e-07
	sp|P19642|PTOCB_ECOLI	malX	7.11e-09
	sp|P06993|MALT_ECOLI	malT	1.43e-07
	sp|P25718|AMY1_ECOLI	malS	6.92e-09
	sp|P15977|MALQ_ECOLI	malQ	3.16e-07
	sp|P00490|PHSM_ECOLI	malP	8.37e-07
	sp|P03841|MALM_ECOLI	malM	9.11e-08
	sp|P18811|MALI_ECOLI	malI	5.76e-08
	sp|P0AEX9|MALE_ECOLI	malE	2.61e-08
	sp|P23917|MAK_ECOLI	mak	9.47e-07
	sp|P76558|MAO2_ECOLI	maeB	1.94e-06
	sp|P26616|MAO1_ECOLI	maeA	1.51e-06
	sp|P75831|MACB_ECOLI	macB	7.11e-07
	sp|P75830|MACA_ECOLI	macA	1.46e-06
	sp|P77791|MAA_ECOLI	maa	2.1e-07
	sp|P0A8N5|SYK2_ECOLI	lysU	1.35e-06
	sp|P0A8N3|SYK1_ECOLI	lysS	5.18e-06
	sp|P03030|LYSR_ECOLI	lysR	6e-08
	sp|P25737|LYSP_ECOLI	lysP	2.91e-07
	sp|P08660|AK3_ECOLI	lysC	1.02e-05
	sp|P00861|DCDA_ECOLI	lysA	2.18e-06
	sp|P45578|LUXS_ECOLI	luxS	1.96e-05
	sp|P75823|LTAE_ECOLI	ltaE	2.77e-06
	sp|P76141|LSRR_ECOLI	lsrR	1.35e-07
	sp|P77432|LSRK_ECOLI	lsrK	4.39e-10
	sp|P64461|LSRG_ECOLI	lsrG	3e-08
	sp|P76143|LSRF_ECOLI	lsrF	2.87e-07
	sp|P76142|LSRB_ECOLI	lsrB	7.38e-07
	sp|P77257|LSRA_ECOLI	lsrA	4.76e-10
	sp|P0ACJ0|LRP_ECOLI	lrp	1.51e-05
	sp|P36771|LRHA_ECOLI	lrhA	2.75e-07
	sp|P76445|LPXT_ECOLI	lpxT	3.37e-07
	sp|P24205|LPXM_ECOLI	lpxM	2.37e-06
	sp|P0ACV0|LPXL_ECOLI	lpxL	4.07e-07
	sp|P27300|LPXK_ECOLI	lpxK	3.24e-07
	sp|P43341|LPXH_ECOLI	lpxH	1.56e-07
	sp|P21645|LPXD_ECOLI	lpxD	3.73e-06
	sp|P0A725|LPXC_ECOLI	lpxC	1.39e-06
	sp|P10441|LPXB_ECOLI	lpxB	1.07e-06
	sp|P0A722|LPXA_ECOLI	lpxA	5.62e-06
	sp|P0ADC6|LPTG_ECOLI	lptG	1.14e-06
	sp|P0AF98|LPTF_ECOLI	lptF	1.27e-06
	sp|P0ADC1|LPTE_ECOLI	lptE	1.9e-06
	sp|P31554|LPTD_ECOLI	lptD	3.14e-06
	sp|P0ADV9|LPTC_ECOLI	lptC	1.17e-06
	sp|P0A9V1|LPTB_ECOLI	lptB	2.48e-06
	sp|P0ADV1|LPTA_ECOLI	lptA	3.72e-06
	sp|P69776|LPP_ECOLI	lpp	4.03e-05
	sp|P0AB38|LPOB_ECOLI	lpoB	5.13e-06
	sp|P45464|LPOA_ECOLI	lpoA	2.4e-06
	sp|P39196|LPLT_ECOLI	lplT	3.71e-08
	sp|P32099|LPLA_ECOLI	lplA	7.7e-07
	sp|P0A9P0|DLDH_ECOLI	lpdA	1.42e-05
	sp|P0A9M0|LON_ECOLI	lon	6.88e-06
	sp|P77184|LOMR_ECOLI	lomR	1.57e-07
	sp|P75958|LOLE_ECOLI	lolE	7.42e-07
	sp|P75957|LOLD_ECOLI	lolD	3.4e-06
	sp|P0ADC3|LOLC_ECOLI	lolC	1.11e-06
	sp|P61320|LOLB_ECOLI	lolB	5.17e-06
	sp|P61316|LOLA_ECOLI	lolA	2.71e-06
	sp|P25894|LOIP_ECOLI	loiP	1.97e-06
	sp|P23930|LNT_ECOLI	lnt	6.22e-07
	sp|P0ACL7|LLDR_ECOLI	lldR	7.05e-08
	sp|P33231|LLDP_ECOLI	lldP	5.95e-09
	sp|P33232|LLDD_ECOLI	lldD	6.66e-07
	sp|P22729|LIVM_ECOLI	livM	1.55e-07
	sp|P04816|LIVK_ECOLI	livK	9.14e-06
	sp|P0AD96|LIVJ_ECOLI	livJ	2.16e-05
	sp|P0AEX7|LIVH_ECOLI	livH	2.35e-07
	sp|P0A9S7|LIVG_ECOLI	livG	3.24e-06
	sp|P22731|LIVF_ECOLI	livF	4.42e-06
	sp|P11072|LIT_ECOLI	lit	4.31e-07
	sp|P60720|LIPB_ECOLI	lipB	6.18e-07
	sp|P60716|LIPA_ECOLI	lipA	2.23e-06
	sp|P15042|DNLJ_ECOLI	ligA	1.22e-06
	sp|P30015|LHR_ECOLI	lhr	6.21e-08
	sp|P37339|LHGO_ECOLI	lhgO	3.71e-07
	sp|P60955|LGT_ECOLI	lgt	1.15e-07
	sp|P0A7C2|LEXA_ECOLI	lexA	3.26e-06
	sp|P07813|SYL_ECOLI	leuS	4.99e-06
	sp|P10151|LEUO_ECOLI	leuO	7.07e-09
	sp|P30126|LEUD_ECOLI	leuD	8.33e-06
	sp|P0A6A6|LEUC_ECOLI	leuC	7.73e-06
	sp|P30125|LEU3_ECOLI	leuB	1.26e-05
	sp|P09151|LEU1_ECOLI	leuA	5.18e-06
	sp|P00803|LEP_ECOLI	lepB	2.69e-06
	sp|P60785|LEPA_ECOLI	lepA	3.91e-06
	sp|P52643|LDHD_ECOLI	ldhA	2.64e-06
	sp|P52095|DCLZ_ECOLI	ldcC	2.29e-07
	sp|P76008|LDCA_ECOLI	ldcA	1.48e-06
	sp|P37005|LAST_ECOLI	lasT	8.54e-07
	sp|P0AB58|LAPB_ECOLI	lapB	5.46e-07
	sp|P0ACV4|LAPA_ECOLI	lapA	6.92e-06
	sp|P02943|LAMB_ECOLI	lamB	4.32e-09
	sp|P00722|BGAL_ECOLI	lacZ	1.94e-08
	sp|P03023|LACI_ECOLI	lacI	6.8e-07
	sp|P63183|KUP_ECOLI	kup	1.51e-07
	sp|P39380|KPTA_ECOLI	kptA	8.7e-08
	sp|P0AEX3|KGTP_ECOLI	kgtP	7.37e-08
	sp|P0A756|KEFG_ECOLI	kefG	8.74e-07
	sp|P0A754|KEFF_ECOLI	kefF	2.6e-07
	sp|P03819|KEFC_ECOLI	kefC	1.82e-07
	sp|P45522|KEFB_ECOLI	kefB	2.48e-07
	sp|Q46938|KDUI_ECOLI	kduI	1.21e-07
	sp|P37769|KDUD_ECOLI	kduD	2.55e-07
	sp|P45395|KDSD_ECOLI	kdsD	1.82e-06
	sp|P0ABZ4|KDSC_ECOLI	kdsC	2.02e-06
	sp|P04951|KDSB_ECOLI	kdsB	2.6e-06
	sp|P0A715|KDSA_ECOLI	kdsA	7.73e-06
	sp|P21866|KDPE_ECOLI	kdpE	5.78e-07
	sp|P21865|KDPD_ECOLI	kdpD	3.31e-07
	sp|P03961|KDPC_ECOLI	kdpC	1.46e-08
	sp|P03960|KDPB_ECOLI	kdpB	3.08e-09
	sp|P76268|KDGR_ECOLI	kdgR	2.61e-06
	sp|P37647|KDGK_ECOLI	kdgK	1.07e-06
	sp|P31069|KCH_ECOLI	kch	5.09e-07
[truncated: 997 more rows]

## Sheet: TableS3_Old
Column Name	Description
Protein ID	Uniprot Protein IDs
Gene names
Average_hl_P6	Average half-life across replicates for in P-lim bacteria doubling at 6 h
Degrading_P6	Indicator if the protein is activey degrading in P-lim 6 hour doubling condition (Fig. 2B)
Average_hl_C6	Average half-life across replicates for in C-lim bacteria doubling at 6 h
Degrading_C6	Indicator if the protein is activey degrading in C-lim 6 hour doubling condition (Fig. 2B)
Average_hl_N6	Average half-life across replicates for in N-lim bacteria doubling at 6 h
Degrading_N6	Indicator if the protein is activey degrading in N-lim 6 hour doubling condition (Fig. 2B)
Average_hl	Average half-life across 6 conditions (P-lim, N-lim, C-lim; 6 hour doubling times, x2 replicates)
Protein ID	Gene names	average_hl_P	Degrading_P6	average_hl_C	Degrading_C6	average_hl_N	Degrading_N6	average_average_hl
sp|O32583|THIS_ECOLI	thiS	3.23934	yes			1.30381	yes	2.27158
sp|P00370|DHE4_ECOLI	gdhA	5.3544		4.65882	yes	1.87902	yes	3.96408
sp|P00579|RPOD_ECOLI	rpoD	3.63695	yes	4.90326		4.14747	yes	4.22923
sp|P03007|DPO3E_ECOLI	dnaQ	1.21621	yes	2.13189		1.05792	yes	1.46867
sp|P03813|YGEA_ECOLI	ygeA	4.25081		4.42525	yes	3.96118	yes	4.21241
sp|P04391|OTC1_ECOLI	argI	5.11365		4.7105	yes	2.52098	yes	4.11504
sp|P04968|ILVA_ECOLI	ilvA	5.13737		4.59724	yes	2.79569	yes	4.17677
sp|P05050|ALKB_ECOLI	alkB	3.76091	yes			2.86517	yes	3.31304
sp|P05852|TSAD_ECOLI	tsaD	4.07417	yes	4.72105		3.33063	yes	4.04195
sp|P06709|BIRA_ECOLI	birA	3.63214	yes	4.74123		3.54092	yes	3.97143
sp|P06720|AGAL_ECOLI	melA	4.91598		4.24668	yes	1.97152	yes	3.71139
sp|P07023|TYRA_ECOLI	tyrA	5.02909		4.55843	yes	2.9663	yes	4.18461
sp|P08997|MASY_ECOLI	aceB	2.72805	yes	3.16929	yes	2.49782		2.79839
sp|P09053|AVTA_ECOLI	avtA	4.99415		4.25885	yes	2.46126	yes	3.90475
sp|P09126|HEM4_ECOLI	hemD	5.07655		4.4495	yes	3.82919	yes	4.45174
sp|P09546|PUTA_ECOLI	putA	2.46059	yes	3.50214		2.63576	yes	2.86616
sp|P09832|GLTD_ECOLI	gltD	4.53715		4.60212	yes	4.89824	yes	4.67917
sp|P0A6C5|ARGA_ECOLI	argA	4.55851		3.28909	yes	2.59468	yes	3.48076
sp|P0A6E1|AROL_ECOLI	aroL	3.89989	yes	5.25258		2.58548	yes	3.91265
sp|P0A6K6|DEOB_ECOLI	deoB	3.9126	yes	4.67831		4.00437	yes	4.19843
sp|P0A6N4|EFP_ECOLI	efp	4.31766	yes	4.77485		4.24292	yes	4.44514
sp|P0A6W5|GREA_ECOLI	greA	3.74746		4.48082	yes	3.2663	yes	3.83153
sp|P0A6Y1|IHFB_ECOLI	ihfB	2.62218	yes	4.30376		4.71256	yes	3.8795
sp|P0A6Z1|HSCA_ECOLI	hscA	4.04524	yes	4.47616		2.85658	yes	3.79266
sp|P0A734|MINE_ECOLI	minE	4.14426		4.59429	yes	3.62604	yes	4.12153
sp|P0A746|MSRB_ECOLI	msrB	2.78895	yes	4.02092		3.21627	yes	3.34204
sp|P0A7A2|GPMB_ECOLI	gpmB	4.87561		4.54846	yes	2.71497	yes	4.04635
sp|P0A7H6|RECR_ECOLI	recR	4.79488		4.08827	yes	4.67418	yes	4.51911
sp|P0A7R1|RL9_ECOLI	rplI	4.0146	yes	5.30293		4.79633	yes	4.70462
sp|P0A8A0|YEBC_ECOLI	yebC	3.68627		4.01287	yes	3.15192	yes	3.61702
sp|P0A8B5|YBAB_ECOLI	ybaB	4.23572		4.44128	yes	3.01696	yes	3.89799
sp|P0A8D3|YAII_ECOLI	yaiI	5.28028		4.3261	yes	3.55466	yes	4.38701
sp|P0A8E1|YCFP_ECOLI	ycfP	5.06849		4.6533	yes	3.92032	yes	4.54737
sp|P0A8I8|RLMH_ECOLI	rlmH	4.57143	yes	4.95848		4.87038	yes	4.8001
sp|P0A8J2|DNAT_ECOLI	dnaT	2.6837	yes	3.48559	yes			3.08464
sp|P0A9F1|MNTR_ECOLI	mntR	3.95783	yes	5.02883		4.66119	yes	4.54929
sp|P0A9J0|RNG_ECOLI	rng	5.69194		4.36381	yes	2.59923	yes	4.21833
sp|P0A9K3|PHOL_ECOLI	ybeZ	4.37049	yes	4.80939		3.15222	yes	4.1107
sp|P0A9K9|SLYD_ECOLI	slyD	4.54469		4.63118	yes	3.46677	yes	4.21421
sp|P0A9P6|DEAD_ECOLI	deaD	0.635349	yes	1.33519	yes	2.25717		1.40924
sp|P0A9Q7|ADHE_ECOLI	adhE	4.3018	yes	5.16686		4.28406	yes	4.58424
sp|P0A9U6|PUUR_ECOLI	puuR	4.42575		4.03411	yes	2.69971	yes	3.71986
sp|P0A9W6|IBAG_ECOLI	ibaG	4.7863		4.49825	yes	4.09167	yes	4.45874
sp|P0A9X9|CSPA_ECOLI	cspA	1.04834	yes	1.28229	yes	3.19753		1.84272
sp|P0AA25|THIO_ECOLI	trxA	4.59175	yes	5.22082		4.16971	yes	4.66076
sp|P0AA43|RSUA_ECOLI	rsuA	3.99924	yes	4.74267		3.57407	yes	4.10532
sp|P0AAS7|YBCJ_ECOLI	ybcJ	1.96832	yes	4.00345		2.70615	yes	2.89264
sp|P0AAZ7|YCAR_ECOLI	ycaR	3.69405	yes	4.73234		3.04789	yes	3.82476
sp|P0AB14|YCCJ_ECOLI	yccJ	3.0211	yes	4.14525		2.38515	yes	3.18383
sp|P0AB46|YMGD_ECOLI	ymgD	4.4048		4.69207	yes	4.92736	yes	4.67474
sp|P0ABF1|PCNB_ECOLI	pcnB	3.9192		4.36729	yes	3.83566	yes	4.04072
sp|P0ABR5|HCAE_ECOLI	hcaE	1.6608	yes	2.08579	yes			1.87329
sp|P0AC28|5FCL_ECOLI	ygfA	3.8486	yes	4.80594		2.58592	yes	3.74682
sp|P0AC33|FUMA_ECOLI	fumA	5.02333		4.38678	yes	2.51222	yes	3.97411
sp|P0AC38|ASPA_ECOLI	aspA	4.79301		4.28395	yes	3.10369	yes	4.06022
sp|P0AC51|ZUR_ECOLI	zur	3.86403	yes	3.78678	yes	5.15041		4.26707
sp|P0ACJ5|DECR_ECOLI	decR	4.44905	yes	5.09294		4.34443	yes	4.62881
sp|P0ACM5|YEGW_ECOLI	yegW	4.28249	yes	4.84336		4.04471	yes	4.39019
sp|P0ACY3|YEAG_ECOLI	yeaG	4.70317		3.41436	yes	2.47907	yes	3.5322
sp|P0AD33|YFCZ_ECOLI	yfcZ	5.25283		4.13994	yes	2.08682	yes	3.82653
sp|P0ADK6|YIBA_ECOLI	yibA	2.64684	yes	3.89761		2.16541	yes	2.90328
sp|P0ADM8|YIEE_ECOLI	yieE	3.22124	yes	3.36398		2.11767	yes	2.90097
sp|P0ADN2|YIFE_ECOLI	maoP	3.14358	yes	4.54763		3.08564	yes	3.59229
sp|P0ADT2|YGIB_ECOLI	ygiB	3.45031	yes	3.71488	yes	4.0794		3.7482
sp|P0AE52|BCP_ECOLI	bcp	4.38466	yes	5.36135		4.0824	yes	4.60947
sp|P0AEF0|DNAC_ECOLI	dnaC	3.4903	yes	4.66997		2.18074	yes	3.447
sp|P0AEF4|DPIA_ECOLI	dpiA	3.32748	yes	5.33001		2.99495	yes	3.88415
sp|P0AEH3|ELAA_ECOLI	elaA	4.53827		4.29565	yes	2.68141	yes	3.83844
sp|P0AEI4|RIMO_ECOLI	rimO	4.37406	yes	4.38814		3.46711	yes	4.07644
sp|P0AEN4|FTSL_ECOLI	ftsL	4.04363	yes	3.84625	yes	4.30435		4.06474
sp|P0AEP9|GLCD_ECOLI	glcD	2.37863	yes	3.6204	yes			2.99952
sp|P0AEY3|MAZG_ECOLI	mazG	3.60509	yes	5.06308		2.62411	yes	3.76409
sp|P0AF50|YJBR_ECOLI	yjbR	4.60126		4.69166	yes	3.7515	yes	4.34814
sp|P0AF90|RRAB_ECOLI	rraB	2.607	yes	5.50591		4.14325	yes	4.08539
sp|P0AFB8|NTRC_ECOLI	glnG	4.22274	yes	4.84683		4.71727	yes	4.59561
sp|P0AFC0|NUDB_ECOLI	nudB	2.74911	yes	8		2.21542	yes	4.32151
sp|P0AFI0|OXC_ECOLI	oxc	4.4325	yes	3.11405	yes			3.77328
sp|P0AFI5|PBP7_ECOLI	pbpG	3.77542		1.64729	yes	2.93487	yes	2.78586
sp|P0AFL6|PPX_ECOLI	ppx	3.96469		4.68986	yes	3.83377	yes	4.16277
sp|P0AFQ7|YCFH_ECOLI	ycfH	4.38987	yes	4.72561		3.62799	yes	4.24783
sp|P0AFV4|MEPS_ECOLI	mepS	3.39084	yes	3.37639	yes	2.18634		2.98452
sp|P0AFW8|ROF_ECOLI	rof	3.16923		1.91019	yes	2.04871	yes	2.37604
sp|P0AFX0|HPF_ECOLI	hpf	4.2128	yes	4.75446		3.39406	yes	4.12044
sp|P0AG59|RS14_ECOLI	rpsN	3.87965	yes	6.89064		4.41749	yes	5.0626
sp|P0AG96|SECE_ECOLI	secE	4.43465	yes	5.11037		4.48031	yes	4.67511
sp|P0AG99|SECG_ECOLI	secG	3.41263	yes	4.91451		3.80576	yes	4.0443
sp|P0AGD7|SRP54_ECOLI	ffh	4.59818	yes	4.89805		4.2839	yes	4.59338
sp|P0AGG4|THIO2_ECOLI	trxC	2.23615	yes	3.0863		2.26347	yes	2.52864
sp|P0C037|PPNP_ECOLI	ppnP	4.24916	yes	5.02049		3.7839	yes	4.35118
sp|P0DMC7|RCSB_ECOLI	rcsB	3.42073		4.3511	yes	3.01241	yes	3.59475
sp|P10423|IAP_ECOLI	iap	4.00378	yes	2.46071	yes	5.36683		3.94378
sp|P13016|AMPD_ECOLI	ampD	4.45532	yes	4.11172	yes	2.87828		3.8151
sp|P14081|SELB_ECOLI	selB	4.25362	yes	5.56421		4.96843	yes	4.92875
sp|P14375|ZRAR_ECOLI	zraR	3.93397	yes	3.94442		2.88629	yes	3.58823
sp|P15286|FLK_ECOLI	flk	3.70506	yes	4.56534		3.65316	yes	3.97452
sp|P15373|PRLF_ECOLI	prlF	2.76981	yes	3.516		3.11404	yes	3.13328
sp|P16095|SDHL_ECOLI	sdaA	3.4042		2.26719	yes	2.08107	yes	2.58415
sp|P16676|CYSA_ECOLI	cysA	2.64723	yes	3.58306		2.0804	yes	2.77023
sp|P19323|FHLA_ECOLI	fhlA	2.84256	yes	5.33443		3.48194	yes	3.88631
sp|P20083|PARE_ECOLI	parE	3.95783	yes	4.77867		3.78872	yes	4.17507
sp|P20099|BISC_ECOLI	bisC	3.54833	yes	4.56614		3.55796	yes	3.89081
sp|P21507|SRMB_ECOLI	srmB	4.17916	yes	5.46847		4.19845	yes	4.61536
sp|P21517|MALZ_ECOLI	malZ	5.00116		3.85819	yes	2.17872	yes	3.67936
sp|P21693|DBPA_ECOLI	dbpA	2.59219	yes	3.78392	yes			3.18805
sp|P21829|YBHA_ECOLI	ybhA	3.00335	yes	3.48496		1.05379	yes	2.51404
sp|P21893|RECJ_ECOLI	recJ	2.32528	yes	3.66401		2.24932	yes	2.7462
sp|P23898|NLPC_ECOLI	nlpC	2.27627	yes	1.4039	yes			1.84009
sp|P24188|YCEA_ECOLI	yceA	0.401851	yes	0.307799	yes			0.354825
sp|P24242|ASCG_ECOLI	ascG	2.66407	yes	4.90774		3.58554	yes	3.71912
sp|P25534|UBIH_ECOLI	ubiH	2.8201	yes	4.421	yes	4.23959		3.82689
sp|P25535|UBII_ECOLI	ubiI	3.16245	yes	5.51995		4.09684	yes	4.25975
sp|P26365|AMIB_ECOLI	amiB	3.3981		2.63012	yes	2.54323	yes	2.85715
sp|P26602|UBIC_ECOLI	ubiC	4.77328		4.26924	yes	3.14789	yes	4.06347
sp|P27249|GLND_ECOLI	glnD	4.83223		4.68432	yes	4.39226	yes	4.63627
sp|P27296|DING_ECOLI	dinG	4.57269	yes	3.92918		4.18278	yes	4.22821
sp|P27862|YIGZ_ECOLI	yigZ	4.78274		4.62033	yes	3.48467	yes	4.29591
sp|P30128|GREB_ECOLI	greB	4.65451		4.63447	yes	3.47747	yes	4.25549
sp|P30137|THIE_ECOLI	thiE	2.01242	yes	4.75729		3.00815	yes	3.25928
sp|P30138|THIF_ECOLI	thiF	4.261		4.03002	yes	3.24415	yes	3.84506
sp|P30745|MOAA_ECOLI	moaA	8		1.11502	yes	1.02544	yes	3.38015
sp|P31435|YICJ_ECOLI	yicJ	5.33579		4.2565	yes	2.82264	yes	4.13831
sp|P31678|OTSB_ECOLI	otsB	3.20351		4.29552	yes	2.50088	yes	3.3333
sp|P32160|YIIQ_ECOLI	yiiQ	3.75358	yes	5.25858		4.14202	yes	4.38473
sp|P32162|YIIS_ECOLI	yiiS	3.99781	yes	4.94813		2.25701	yes	3.73431
sp|P33919|RADD_ECOLI	radD	5.36756		4.38355	yes	3.38388	yes	4.37833
sp|P33937|NAPA_ECOLI	napA	3.57348	yes	4.5203		4.26833	yes	4.1207
sp|P35340|AHPF_ECOLI	ahpF	5.26385		4.68889	yes	2.56214	yes	4.17162
sp|P36771|LRHA_ECOLI	lrhA	3.42966	yes	4.70131	yes	3.27569		3.80222
sp|P37024|HRPB_ECOLI	hrpB	4.90502		4.64807	yes	3.97029	yes	4.50779
sp|P37348|YECE_ECOLI	yecE	5.33027		4.28279	yes	3.15584	yes	4.2563
sp|P37590|PMRD_ECOLI	pmrD	4.38819	yes	4.31828	yes			4.35324
sp|P37617|ZNTA_ECOLI	zntA	4.19912	yes	4.54837		3.87379	yes	4.20709
sp|P37629|YHIL_ECOLI	yhiL	5.32471		4.34387	yes	2.26846	yes	3.97901
sp|P37659|BCSG_ECOLI	bcsG	3.91074	yes	4.28148		4.04888	yes	4.08036
sp|P37769|KDUD_ECOLI	kduD	5.02809		4.14771	yes	2.38522	yes	3.85367
sp|P38105|RSPB_ECOLI	rspB	4.74821		3.45466	yes	2.36678	yes	3.52322
sp|P38134|ETK_ECOLI	etk	1.52682	yes	3.30399	yes			2.41541
sp|P42604|UXAA_ECOLI	uxaA	3.93756		3.89585	yes	2.62968	yes	3.4877
sp|P43337|NUDL_ECOLI	nudL	4.4521	yes	5.03348		4.00349	yes	4.49636
sp|P45465|YRAN_ECOLI	yraN	1.8827	yes	2.96751	yes			2.4251
sp|P45578|LUXS_ECOLI	luxS	4.71823		4.0494	yes	3.60602	yes	4.12455
sp|P46118|HEXR_ECOLI	hexR	2.0003	yes	4.51789		3.77007	yes	3.42942
sp|P46139|YFIN_ECOLI	yfiN	1.68891	yes			0.877251	yes	1.28308
sp|P46144|YEDJ_ECOLI	yedJ	2.83455	yes			2.28996	yes	2.56226
sp|P56262|DLHH_ECOLI	ysgA	4.05862	yes	4.52182		3.85224	yes	4.14423
sp|P63204|GADE_ECOLI	gadE	2.34131	yes			2.29225	yes	2.31678
sp|P63389|YHES_ECOLI	yheS	3.58061	yes	4.29717		2.94534	yes	3.60771
sp|P64426|YDDW_ECOLI	yddW	2.29082	yes			1.88973	yes	2.09027
sp|P64540|YFCL_ECOLI	yfcL	2.75246		3.38709	yes	2.71379	yes	2.95111
sp|P64554|QUEE_ECOLI	queE	4.61101		4.33064	yes	3.69763	yes	4.21309
sp|P64624|YHEO_ECOLI	yheO	3.93533	yes	4.69493		3.3611	yes	3.99712
sp|P65556|YFCD_ECOLI	yfcD	3.39496	yes	4.52634		2.84499	yes	3.58876
sp|P66948|BEPA_ECOLI	bepA	3.45708	yes	5.08317		4.72956	yes	4.42327
sp|P68679|RS21_ECOLI	rpsU	2.93682	yes	4.63543		3.55207	yes	3.7081
sp|P69795|PTQB_ECOLI	chbB	4.04158	yes	3.64012		2.81614	yes	3.49928
sp|P69820|ULAC_ECOLI	ulaC	4.94026		3.97086	yes	3.02504	yes	3.97872
sp|P69913|CSRA_ECOLI	csrA	4.56375	yes	6.2885		4.73617	yes	5.19614
sp|P75746|YBGL_ECOLI	ybgL	4.54908	yes	6.2641		3.91099	yes	4.90806
sp|P75764|YBHJ_ECOLI	ybhJ	2.37349	yes	1.86795	yes			2.12072
sp|P75791|YBIU_ECOLI	ybiU	4.56312	yes	4.34273		2.52611	yes	3.81065
sp|P75966|RLUE_ECOLI	rluE	3.91	yes	5.07092		3.73244	yes	4.23779
sp|P76097|YDCJ_ECOLI	ydcJ	3.14992		3.50202	yes	3.41281	yes	3.35492
sp|P76141|LSRR_ECOLI	lsrR	5.08235		4.55146	yes	4.63515	yes	4.75632
sp|P76190|MEPH_ECOLI	mepH	3.6905	yes	5.43461		2.63421	yes	3.91978
sp|P76394|YEGJ_ECOLI	yegJ	3.46865	yes	5.14564		4.64553	yes	4.41994
sp|P76483|YFBM_ECOLI	yfbM	3.44113	yes	4.04349	yes			3.74231
sp|P76555|EUTQ_ECOLI	eutQ	2.44241	yes	4.1811		1.84387	yes	2.82246
sp|P76561|YPFH_ECOLI	ypfH	4.45911	yes	6.02666		2.93281	yes	4.47286
sp|P76569|YFGD_ECOLI	yfgD	3.86503	yes	5.12158		2.57652	yes	3.85438
sp|P76586|YPHH_ECOLI	yphH	3.12465	yes	1.97063	yes	5.48159		3.52562
sp|P77150|PDXY_ECOLI	pdxY	4.48686	yes	4.99806		1.83208	yes	3.77233
sp|P77182|MNMC_ECOLI	mnmC	4.57115	yes	5.48436		4.40543	yes	4.82031
sp|P77260|YDFI_ECOLI	ydfI	3.6146		4.22156	yes	3.63188	yes	3.82268
sp|P77316|YBDR_ECOLI	ybdR	4.39884	yes	0.447076	yes	4.7469		3.19761
sp|P77360|YPHC_ECOLI	yphC	4.27316		2.74431	yes	2.17342	yes	3.06363
sp|P77475|YQAB_ECOLI	yqaB	2.45551	yes	4.32615	yes			3.39083
sp|P77581|ASTC_ECOLI	astC	5.08744		4.44203	yes	2.67246	yes	4.06731
sp|P77634|YBCM_ECOLI	ybcM	3.65074		3.83029	yes	4.11521	yes	3.86541
sp|P77649|YDIU_ECOLI	ydiU	4.72091		4.56956	yes	2.97147	yes	4.08731
sp|P77667|SUFA_ECOLI	sufA	2.6877	yes	3.98609		1.85637	yes	2.84339
sp|P77689|SUFD_ECOLI	sufD	3.19872	yes	3.90704		2.36723	yes	3.15766
sp|P77735|YAJO_ECOLI	yajO	4.27975	yes	5.03806		4.20527	yes	4.50769
sp|P77754|SPY_ECOLI	spy	3.85977	yes	4.54392	yes			4.20184
sp|P77806|YBDL_ECOLI	ybdL	5.33245		3.89677	yes	1.95047	yes	3.72656
sp|Q46896|CAS1_ECOLI	ygbT	2.22748	yes	3.61828		1.32292	yes	2.38956
sp|A5A614|YCIZ_ECOLI	yciZ	3.57881	yes	3.76689	yes			3.67285
sp|P02942|MCP1_ECOLI	tsr	4.48325	yes	4.52853	yes			4.50589
sp|P07021|YFIB_ECOLI	yfiB	1.90488	yes			1.84257	yes	1.87372
sp|P08368|CREB_ECOLI	creB	4.03984	yes	4.86148		3.99197	yes	4.29776
sp|P0A6J1|CYSC_ECOLI	cysC	2.06792	yes	4.79546		2.40582	yes	3.08974
sp|P0A7Y8|RNPA_ECOLI	rnpA	3.70484	yes	4.8169		3.62541	yes	4.04905
sp|P0A8H6|YIHI_ECOLI	yihI	2.97644	yes	4.36299		3.59414	yes	3.64452
sp|P0A8I5|TRMB_ECOLI	trmB	3.77449	yes	4.88154		4.5823	yes	4.41278
sp|P0A944|RIMI_ECOLI	rimI	4.52792	yes			3.84534	yes	4.18663
sp|P0A9G4|CUER_ECOLI	cueR	0.944676	yes	1.94703	yes			1.44585
sp|P0AAN5|YAIA_ECOLI	yaiA	5.29653		3.08351	yes	4.10163	yes	4.16056
sp|P0AAU2|YBFA_ECOLI	ybfA	0.733386	yes			2.32948	yes	1.53143
sp|P0AB03|YCBJ_ECOLI	ycbJ	3.80397	yes	3.91498	yes			3.85947
sp|P0AB35|YCFJ_ECOLI	ycfJ	0.415645	yes			0.945151	yes	0.680398
sp|P0ABU7|EXBB_ECOLI	exbB	1.37523	yes	1.98625	yes			1.68074
sp|P0ACR7|YFER_ECOLI	yfeR	3.87959	yes	6.83395		4.84906	yes	5.18754
sp|P0AD03|YEBS_ECOLI	yebS	3.99181	yes			4.42643	yes	4.20912
sp|P0ADE2|YTFK_ECOLI	ytfK	0.104069	yes	0.174104	yes			0.139086
sp|P0ADN0|VIAA_ECOLI	viaA	3.60969	yes	5.31213		4.64856	yes	4.52346
sp|P0AE63|CHAB_ECOLI	chaB	4.40667	yes	5.53311		3.29873	yes	4.41284
sp|P0AE67|CHEY_ECOLI	cheY	3.91039	yes	4.07818	yes	3.81569		3.93475
sp|P0AE72|MAZE_ECOLI	mazE	1.29972	yes	5.65561		1.93497	yes	2.96343
sp|P0AEB0|CYSW_ECOLI	cysW	4.26086	yes	4.96775		4.58832	yes	4.60564
sp|P0AF36|ZAPB_ECOLI	zapB	4.52686	yes	5.00674		2.87976	yes	4.13779
sp|P0AFZ1|SSEB_ECOLI	sseB	3.65056	yes	4.53386		2.81098	yes	3.66513
sp|P11663|FUME_ECOLI	fumE	2.29046	yes	8		2.38154	yes	4.224
sp|P15032|RECE_ECOLI	recE	2.43262	yes	4.19592	yes			3.31427
sp|P27245|MARR_ECOLI	marR	3.67698	yes	5.67771		4.39605	yes	4.58358
sp|P27294|INAA_ECOLI	inaA	0.144258	yes			0.926953	yes	0.535606
sp|P31447|YIDJ_ECOLI	yidJ	4.03592	yes	4.34531	yes			4.19062
sp|P31991|YDCD_ECOLI	ydcD	2.67149	yes	4.28589	yes			3.47869
sp|P32153|FRVX_ECOLI	frvX	4.05793	yes			3.71617	yes	3.88705
sp|P33358|MLRA_ECOLI	mlrA	1.98486	yes	3.86426		2.03977	yes	2.62963
sp|P36547|EUTR_ECOLI	eutR	1.29046	yes	1.41613	yes			1.3533
sp|P36672|PTTBC_ECOLI	treB	4.12908	yes	4.22513	yes			4.1771
sp|P37342|YJJI_ECOLI	yjjI	3.50654	yes	3.94041	yes			3.72347
sp|P38684|TORR_ECOLI	torR	4.28153	yes	5.12946		3.89174	yes	4.43425
sp|P40711|ARFB_ECOLI	arfB	4.90502		4.63206	yes	4.18616	yes	4.57441
sp|P46859|GNTK_ECOLI	gntK	4.10191	yes	8		3.91666	yes	5.33952
sp|P46888|USPC_ECOLI	uspC	5.20223		3.71035	yes	4.06842	yes	4.327
sp|P52007|YECM_ECOLI	yecM	3.83104	yes	3.62176		3.30247	yes	3.58509
sp|P52074|GLCF_ECOLI	glcF	2.1362	yes	2.41955	yes			2.27788
sp|P52107|CSGC_ECOLI	csgC	4.19327	yes			4.10432	yes	4.14879
sp|P52129|RNLA_ECOLI	rnlA	1.1749	yes			1.41115	yes	1.29302
sp|P64467|CNU_ECOLI	cnu	2.62678	yes			3.58851	yes	3.10765
sp|P64499|YEBO_ECOLI	yebO	2.17221	yes			1.78066	yes	1.97644
sp|P64616|YHCO_ECOLI	yhcO	4.25544	yes	5.19759		4.83059	yes	4.76121
sp|P64636|YRFG_ECOLI	yrfG	0.560147	yes	0.970662	yes			0.765404
sp|P68688|GLRX1_ECOLI	grxA	4.16045	yes	4.98644		3.38956	yes	4.17882
sp|P75687|RCLB_ECOLI	rclB	5.33404		3.54387	yes	3.93457	yes	4.27083
sp|P75811|RCDA_ECOLI	rcdA	4.05934	yes	4.60261	yes	5.10947		4.59047
sp|P76213|CHO_ECOLI	cho	1.27705	yes			1.6023	yes	1.43968
sp|P76250|DMLR_ECOLI	dmlR	0.534852	yes	2.23986	yes			1.38735
sp|P76498|YFCO_ECOLI	yfcO	4.43333	yes			4.80871	yes	4.62102
sp|P76616|YGAQ_ECOLI	ygaQ	4.44791	yes	4.92642		3.50524	yes	4.29319
sp|P77163|TFAR_ECOLI	tfaR	3.08452	yes	2.42		3.47809	yes	2.9942
sp|P77179|RSXE_ECOLI	rsxE	3.63729	yes	5.80037		3.32917	yes	4.25561
sp|P77357|ABGA_ECOLI	abgA	1.86961	yes	5.22235		2.90042	yes	3.33079
sp|P77425|ALLC_ECOLI	allC	3.5408	yes	3.86321	yes			3.70201
sp|P77433|YKGG_ECOLI	ykgG	2.12956	yes	3.74791	yes			2.93873
sp|P77493|YDJH_ECOLI	ydjH	3.96786	yes	5.07728		4.38867	yes	4.47794
sp|P77580|ACDH_ECOLI	mhpF	3.52686	yes	4.44766	yes	5.59448		4.523
sp|P77650|HCAD_ECOLI	hcaD	1.03501	yes	2.51043	yes			1.77272
sp|P77788|NUDG_ECOLI	nudG	4.59361	yes	4.6051		3.82176	yes	4.34016
sp|Q46855|YQHC_ECOLI	yqhC	2.73581	yes	3.87171		2.97794	yes	3.19515
sp|Q46891|OTNI_ECOLI	otnI	4.27663	yes	3.68232	yes			3.97948
sp|Q46901|CSE1_ECOLI	casA	2.97303	yes	3.26978	yes			3.12141
sp|Q46939|YQEF_ECOLI	yqeF	0.857738	yes	2.66461	yes			1.76118
sp|P05100|3MG1_ECOLI	tag			1.67915	yes	2.53301	yes	2.10608
sp|P0A814|RUVC_ECOLI	ruvC			4.33681	yes	3.55634	yes	3.94658
sp|P0A8H3|ZUPT_ECOLI	zupT			0.830293	yes	1.69637	yes	1.26333
sp|P0A8P8|XERD_ECOLI	xerD			3.03661	yes	2.31035	yes	2.67348
sp|P0A9E0|ARAC_ECOLI	araC			1.42221	yes	1.08114	yes	1.25167
sp|P0ACK8|FUCR_ECOLI	fucR			1.09503	yes	1.30338	yes	1.19921
sp|P0ACS2|SOXR_ECOLI	soxR			2.35334	yes	1.32843	yes	1.84089
sp|P0AE28|AROM_ECOLI	aroM			3.14555	yes	1.67087	yes	2.40821
sp|P0AFW2|RMF_ECOLI	rmf			0.0711753	yes	0.351857	yes	0.211516
sp|P0AG34|RHTB_ECOLI	rhtB			1.47417	yes	2.61811	yes	2.04614
sp|P19317|NARW_ECOLI	narW			1.45449	yes	0.752151	yes	1.10332
sp|P31470|YIEK_ECOLI	yieK			3.23551	yes	2.6831	yes	2.9593
sp|P33228|RECT_ECOLI	recT			3.79445	yes	1.57203	yes	2.68324
sp|P33650|FEOB_ECOLI	feoB			0.748585	yes	0.840963	yes	0.794774
sp|P37146|RIR4_ECOLI	nrdF			3.25221	yes	1.85027	yes	2.55124
sp|P39208|IDNK_ECOLI	idnK			2.79836	yes	1.60157	yes	2.19997
sp|P39334|BDCR_ECOLI	bdcR			4.18645	yes	3.48184	yes	3.83414
sp|P39401|OPGB_ECOLI	mdoB			2.98841	yes	3.34719	yes	3.1678
sp|P64461|LSRG_ECOLI	lsrG			3.65881	yes	2.68989	yes	3.17435
sp|P64545|YFGG_ECOLI	yfgG			3.1904	yes	3.52569	yes	3.35804
sp|P75829|YBJX_ECOLI	ybjX			0.730661	yes	1.15556	yes	0.943109
sp|P76621|CSID_ECOLI	csiD			1.17652	yes	1.29601	yes	1.23627
sp|P77221|YAHG_ECOLI	yahG			4.44921	yes	2.89028	yes	3.66974
sp|P77263|ECPE_ECOLI	ecpE			3.36765	yes	3.84317	yes	3.60541
sp|P77268|DDPD_ECOLI	ddpD			3.40979	yes	4.02224	yes	3.71602
sp|P77302|YDAM_ECOLI	ydaM			1.87397	yes	1.31027	yes	1.59212
sp|P77541|PRPB_ECOLI	prpB			4.12679	yes	4.70313	yes	4.41496
sp|P77567|NHOA_ECOLI	nhoA			2.80872	yes	3.1116	yes	2.96016
sp|P77790|DDPX_ECOLI	ddpX			1.96517	yes	2.7221	yes	2.34363
sp|P0ABX2|FLGC_ECOLI	flgC			0.417194	yes	3.6015	yes	2.00935
sp|P0ACS5|ZNTR_ECOLI	zntR			0.865971	yes	0.748222	yes	0.807096
sp|P75804|YLII_ECOLI	yliI			4.0905	yes	2.12717	yes	3.10884
sp|P77622|DDPF_ECOLI	ddpF			4.55377	yes	4.4435	yes	4.49864
