# Supplementary material for: Global protein turnover quantification in Escherichia coli reveals cytoplasmic recycling under nitrogen limitation
Source: Nat Commun. 2024 Jul 13;15:5890. doi: 10.1038/s41467-024-49920-8 (PMC11246515; doi:10.1038/s41467-024-49920-8)
Supplement: Supplementary file 10 — Supplementary Data 7 [file 41467_2024_49920_MOESM10_ESM.xlsx]

## Sheet: TableS7
	TableS7 - 95% Confidence intervals on half-lives for 3262 proteins across 13 growth conditions >>
	*Undetermined = Model fitting resulted in half-lives much greater than dilution rate; total half-life was set to ceiling for that condition
	Uniprot Protein IDs	-	Total half-life 95% confidence interval in minimal media batch, doubling time 42 mins, replicate 1	Total half-life 95% confidence interval in minimal media batch, doubling time 42 mins, replicate 2	Total half-life 95% confidence interval in C-lim chemostat, doubling time 3 hrs, replicate 1	Total half-life 95% confidence interval in C-lim chemostat, doubling time 3 hrs, replicate 2	Total half-life 95% confidence interval in C-lim chemostat, doubling time 6 hrs, replicate 1	Total half-life 95% confidence interval in C-lim chemostat, doubling time 6 hrs, replicate 2	Total half-life 95% confidence interval in C-lim chemostat, doubling time 12 hrs, replicate 1	Total half-life 95% confidence interval in C-lim chemostat, doubling time 12 hrs, replicate 2	Total half-life 95% confidence interval in P-lim chemostat, doubling time 6 hrs, replicate 1	Total half-life 95% confidence interval in P-lim chemostat, doubling time 6 hrs, replicate 2	Total half-life 95% confidence interval in P-lim chemostat, doubling time 12 hrs, replicate 1	Total half-life 95% confidence interval in P-lim chemostat, doubling time 12 hrs, replicate 2	Total half-life 95% confidence interval in N-lim chemostat, doubling time 6 hrs, replicate 1	Total half-life 95% confidence interval in N-lim chemostat, doubling time 6 hrs, replicate 2	Total half-life 95% confidence interval in N-lim chemostat, doubling time 12 hrs, replicate 1	Total half-life 95% confidence interval in N-lim chemostat, doubling time 12 hrs, replicate 2	Total half-life 95% confidence interval in ∆clpP N-lim chemostat, doubling time 6 hrs, replicate 1	Total half-life 95% confidence interval in ∆clpP N-lim chemostat, doubling time 6 hrs, replicate 2	Total half-life 95% confidence interval in ∆lon N-lim chemostat, doubling time 6 hrs, replicate 1	Total half-life 95% confidence interval in ∆lon N-lim chemostat, doubling time 6 hrs, replicate 2	Total half-life 95% confidence interval in ∆hslV N-lim chemostat, doubling time 6 hrs, replicate 1	Total half-life 95% confidence interval in ∆hslV N-lim chemostat, doubling time 6 hrs, replicate 2	Total half-life 95% confidence interval in ∆clpP∆lon∆hslV N-lim chemostat, doubling time 6 hrs, replicate 1	Total half-life 95% confidence interval in ∆clpP∆lon∆hslV N-lim chemostat, doubling time 6 hrs, replicate 2	Total half-life 95% confidence interval in ∆smpB N-lim chemostat, doubling time 6 hrs, replicate 1	Total half-life 95% confidence interval in ∆smpB N-lim chemostat, doubling time 6 hrs, replicate 2
	Protein ID	Gene names	MinimalMedia_confidence_1	MinimalMedia_confidence_2	C-lim3_confidence_1	C-lim3_confidence_2	C-lim6_confidence_1	C-lim6_confidence_2	C-lim12_confidence_1	C-lim12_confidence_2	P-lim6_confidence_1	P-lim6_confidence_2	P-lim12_confidence_1	P-lim12_confidence_2	N-lim6_confidence_1	N-lim6_confidence_2	N-lim12_confidence_1	N-lim12_confidence_2	clpPN-lim6_confidence_1	clpPN-lim6_confidence_2	lonN-lim6_confidence_1	lonN-lim6_confidence_2	hslVN-lim6_confidence_1	hslVN-lim6_confidence_2	TripleN-lim6_confidence_1	TripleN-lim6_confidence_2	smpBN-lim6_confidence_1	smpBN-lim6_confidence_2
	sp|A5A614|YCIZ_ECOLI	yciZ	[0.368 0.571]				[2.996 5.721]	[2.984 4.54]				[3.059 4.312]	Undetermined	[6.057 7.884]												Undetermined	[1.929 4.552]
	sp|O32583|THIS_ECOLI	thiS	[0.374 0.504]	[0.549 0.87]						[3.606 5.876]	[2.801 3.841]		[4.586 7.818]	[3.683 6.466]	[1.209 1.415]											[2.457 3.132]
	sp|P00350|6PGD_ECOLI	gnd	[0.811 1.05]	[0.756 0.847]	[3.153 3.349]	[3.033 3.305]	[5.39 5.768]	[5.872 6.415]	[9.618 10.859]	[9.345 10.449]	[5.834 6.356]	[5.872 6.186]	[13.182 15.154]	[11.327 11.949]	[4.418 4.732]	[4.81 4.977]	[8.237 8.734]	[7.92 8.377]	[4.465 4.7]	[4.835 5.664]	[5.416 6.141]	[5.23 5.589]	[4.605 5.187]	[4.959 5.304]	[4.922 5.283]	[5.214 5.49]	[4.434 4.82]	[4.503 4.994]
	sp|P00363|FRDA_ECOLI	frdA	[0.72 0.85]	[0.708 0.868]	[2.89 3.103]	[2.837 3.065]	[5.775 6.42]	[6.254 7.146]	[12.619 14.557]	[10.141 11.463]	[5.686 6.528]	[5.698 6.306]	[12.453 13.948]	[12.765 14.769]	[6.13 6.696]	[5.785 6.247]	[8.768 11.934]	[11.668 13.524]	[5.387 5.874]	[5.4 6.122]	[5.569 5.996]	[6.17 7.341]	[6.451 7.53]	[5.989 6.508]	[5.854 6.428]	[5.697 6.026]	[5.01 5.788]	[5.305 5.759]
	sp|P00370|DHE4_ECOLI	gdhA	[0.718 0.831]	[0.572 0.812]	[2.872 3.313]	[2.715 2.913]	[4.291 4.648]	[4.522 5.243]	[7.231 8.128]	[6.486 7.414]	[5.313 5.6]	[4.934 5.623]	[8.708 9.415]	[9.371 10.499]	[1.903 1.96]	[1.78 1.877]	[2.761 3.025]	[2.105 2.607]	[1.773 2.05]	[1.952 2.153]	[1.887 2.205]	[2.141 2.32]	[1.807 1.96]	[1.675 1.77]	[3.171 3.387]	[3.35 4.333]	[2.025 2.156]	[2.119 2.29]
	sp|P00393|DHNA_ECOLI	ndh	[1.027 1.854]	[0.677 0.775]	[3.076 3.309]	[2.991 3.234]	[4.437 5.699]	Undetermined	[10.44 13.699]	[9.944 14.248]	[5.932 6.369]	[5.841 6.182]	[12.859 16.537]	[12.938 15.095]	[5.688 6.17]	[6.143 6.501]	[11.744 13.194]	[12.517 13.636]	[5.844 6.25]	[6.816 8.859]	[5.84 6.81]	[6.092 6.686]	[5.838 6.212]	[5.911 6.387]	[5.951 6.332]	[6.476 7.333]	[5.889 6.276]	[5.417 5.711]
	sp|P00448|SODM_ECOLI	sodA	[0.729 0.891]	[0.775 0.877]	Undetermined	[3.029 3.606]	[4.119 4.892]	[5.433 6.121]	[10.792 14.703]	[9.398 10.851]	[4.702 5.159]	[5.393 6.034]	[10.167 12.464]	[10.95 11.904]	[3.805 4.483]	[5.094 6.258]	[8.71 10.247]	[8.721 10.63]	[5.241 5.551]	[5.493 6.186]	[6.896 9.2]	[5.736 6.765]	[5.192 5.589]	[5.027 6.348]	[5.358 6.422]	[6.086 8.098]	[3.647 4.664]	[4.838 7.314]
	sp|P00452|RIR1_ECOLI	nrdA	[0.659 0.84]	[0.802 1.286]	[2.821 3.113]	[2.965 3.418]	[5.003 5.454]	[4.124 5.224]	[9.873 11.031]	[7.022 9.441]	[5.682 6.315]	[5.696 6.051]	[10.205 11.281]	[11.029 11.79]	[3.905 4.123]	[3.599 3.788]	[5.689 6.444]	[5.513 5.965]	[3.784 3.975]	[3.598 4.456]	[4.028 4.706]	[4.044 4.259]	[3.728 4.559]	[3.811 4.124]	[3.369 3.88]	[4.298 4.704]	[2.991 3.683]	[3.84 4.252]
	sp|P00490|PHSM_ECOLI	malP	[0.678 0.751]	[0.73 1.267]	[3.101 3.403]	[3.057 3.482]	[6.736 7.63]	[6.049 6.599]	Undetermined	[14.15 16.472]	[6.152 6.451]	[6.222 6.78]	[12.09 13.178]	[13.123 14.385]	[6.02 6.336]	[6.031 6.356]	[12.631 13.643]	[12.721 14.131]	[5.977 6.328]	[5.825 6.284]	[5.431 5.743]	[5.961 6.584]	[5.892 6.163]	[6.224 7.007]	[6.137 6.557]	[5.63 5.931]	[5.83 7.167]	[5.657 6.032]
	sp|P00509|AAT_ECOLI	aspC	[0.792 0.909]	[0.717 0.763]	[3.223 3.43]	[2.944 3.064]	[5.435 5.741]	[5.381 5.679]	[9.774 10.829]	[9.853 10.809]	[5.444 5.674]	[5.719 5.923]	[11.478 12.273]	[11.574 12.076]	[3.711 3.813]	[3.898 4.008]	[5.704 6.05]	[5.956 6.179]	[3.734 3.825]	[3.984 4.564]	[4.389 4.83]	[4.207 4.373]	[3.831 4.026]	[3.781 3.908]	[4.102 4.263]	[4.817 5.209]	[3.658 3.879]	[3.743 3.888]
	sp|P00547|KHSE_ECOLI	thrB	[0.677 0.919]	[0.71 0.867]	[2.969 3.383]	[2.166 2.452]	[5.568 6.59]	[5.011 5.437]	[7.46 10.285]	[7.294 10.238]	[5.787 6.114]	[5.837 6.463]	[12.31 14.045]	[11.455 12.596]	[4.004 4.144]	[4.354 4.751]	[6.26 6.858]	[6.836 7.308]	[3.273 3.671]	[3.769 4.135]	[4.759 6.87]	[4.534 4.892]	[3.625 3.996]	[4.442 5.177]	[4.61 5.294]	[4.871 8.412]	[4.199 4.681]	[4.133 4.408]
	sp|P00550|PTM3C_ECOLI	mtlA	[0.751 1.289]	[0.621 0.95]	[2.973 3.299]	[3.287 3.925]	[6.192 6.934]	[6.646 8.107]	[11.498 13.942]	[12.016 13.506]	[6.099 6.375]	[5.972 6.703]	[12.123 13.871]	[13.461 15.959]	[5.842 6.823]	[6.209 6.831]	[12.702 16.114]	Undetermined	[6.524 7.294]	[5.647 6.31]	Undetermined	[5.351 6.129]	[5.828 6.36]	[5.915 6.996]	[6.578 7.139]	[5.986 6.539]	[6.124 7.97]	[5.895 6.883]
	sp|P00561|AK1H_ECOLI	thrA	[0.703 0.827]	[0.787 0.937]	[3.099 3.362]	[2.851 3.017]	[5.538 5.961]	[5.732 6.409]	[12.323 14.454]	[12.886 14.794]	[6.14 6.369]	[6.646 6.964]	[11.606 12.388]	[12.046 12.663]	[4.42 4.623]	[3.971 4.142]	[7.899 8.306]	[6.81 7.255]	[4.141 4.308]	[4.221 4.607]	[4.614 5.029]	[4.748 5.196]	[4.365 4.687]	[4.366 4.655]	[5.393 5.696]	[5.501 6.057]	[3.967 4.146]	[4.118 4.308]
	sp|P00562|AK2H_ECOLI	metL	[0.643 0.68]	[0.799 1.014]	[3.105 3.378]	[2.85 3.013]	[4.88 5.2]	[4.568 4.935]	[8.46 9.233]	[8.226 12.055]	[5.714 5.996]	[5.892 6.445]	[10.272 11.594]	[10.886 11.971]	[2.738 2.918]	[2.691 2.812]	[4.356 5.127]	[4.127 4.801]	[2.606 2.7]	[2.756 2.906]	[3.054 3.259]	[3.217 3.503]	[2.944 3.445]	[2.594 2.885]	[3.196 3.341]	[4.007 4.217]	[2.645 2.837]	[3.158 3.414]
	sp|P00579|RPOD_ECOLI	rpoD	[0.617 0.794]	[0.587 0.627]	[2.541 2.852]	[2.441 2.614]	[4.95 5.587]	[4.438 4.684]	[8.105 8.714]	[7.336 7.815]	[3.867 4.001]	[3.256 3.431]	[7.432 8.285]	[7.177 7.565]	[3.926 4.056]	[4.182 4.435]	[6.661 7.279]	[6.738 7.23]	[4.087 4.295]	[4.572 4.951]	[4.674 5.278]	[5.341 5.885]	[4.163 5.159]	[3.86 4.168]	[5.493 6.207]	[5.697 6.706]	[3.717 3.98]	[3.478 3.669]
	sp|P00582|DPO1_ECOLI	polA	[0.654 0.773]	[0.728 0.97]	[2.937 3.175]	[2.957 3.122]	[5.478 5.924]	[5.832 6.558]	[11.564 13.864]	[10.568 11.804]	[5.973 6.335]	[5.484 5.967]	[10.46 11.456]	[11.528 12.51]	[5.733 6.298]	[5.403 5.697]	[10.95 13.007]	[10.212 11.28]	[5.691 6.011]	[6.132 7.288]	[5.253 5.847]	[6.257 6.989]	[6.147 7.571]	[5.773 6.264]	[6.058 6.533]	[5.766 6.549]	[5.703 6.091]	[5.26 5.615]
	sp|P00634|PPB_ECOLI	phoA	[0.52 0.633]	[0.748 0.949]	[2.873 3.603]	[3.123 3.427]	[5.285 5.959]	[6.143 7.686]	[11.325 15.131]	Undetermined	[6.04 6.411]	[6.326 6.617]	[13.548 14.316]	[13.181 13.725]	[4.643 6.16]	Undetermined	[12.655 15.475]	[12.295 19.926]	[6.035 7.28]	[5.527 6.871]	[5.62 7.014]	Undetermined	[6.23 6.751]	[6.312 7.293]	[6.456 7.716]	[5.517 6.335]	[5.533 6.271]	[5.203 5.799]
	sp|P00803|LEP_ECOLI	lepB	[0.894 1.56]	[0.586 0.763]	[3.16 4.262]	[3.043 3.375]	[5.504 6.389]	Undetermined	Undetermined	[8.056 10.537]	[5.919 7.798]	[5.526 6.05]	[10.924 12.058]	[11.982 13.31]	[6.549 7.102]	[6.479 7.517]	[11.154 18.694]	[11.232 13.024]	[5.326 6.112]	[4.033 5.963]	[6.14 7.918]	[6.735 8.852]	Undetermined	[6.09 6.698]	[5.999 6.684]	Undetermined	[5.386 6.372]	[5.994 6.673]
	sp|P00805|ASPG2_ECOLI	ansB	[0.996 3.336]	[0.437 0.801]	[3.124 3.876]	Undetermined	[4.483 7.631]	[4.734 5.559]	Undetermined	Undetermined	[6.218 7.664]	[4.784 8.882]	[11.699 15.406]	[11.729 13.713]	[5.977 6.817]	[5.128 6.412]	[10.884 12.874]	[11.736 14.043]	[4.276 5.378]	[5.977 6.952]	[4.949 5.735]	[5.215 6.388]	[6.089 6.9]	[5.831 6.978]	[5.262 6.519]	Undetermined	[5.771 8.278]	[5.091 6.372]
	sp|P00811|AMPC_ECOLI	ampC	[0.679 0.734]	[0.661 0.753]	[2.905 3.234]	[2.982 3.338]	[5.413 6.149]	[5.805 6.57]	[9.887 11.177]	[8.615 10.208]	[5.386 5.984]	[5.498 6.028]	[10.768 12.078]	[11.398 12.418]	[5.419 6.215]	[5.384 6.036]	[12.265 14.392]	[11.75 12.988]	[4.692 5.106]	[5.69 6.144]	[5.433 6.418]	[6.262 8.683]	[5.935 6.605]	[5.898 6.377]	[4.478 4.794]	[4.059 4.328]	[5.252 5.791]	[4.883 5.941]
	sp|P00861|DCDA_ECOLI	lysA	[0.743 2.404]	[0.961 3.612]	[2.619 3.04]	[2.722 3.371]	[4.802 6.193]	[3.692 4.65]	[7.335 10.681]	[6.278 9.234]	[4.848 5.344]	[4.998 6.123]	[9.056 10.616]	[8.661 10.638]	[2.382 2.516]	[2.492 2.738]	[3.108 3.672]	[3.692 3.998]	[2.402 2.728]	[2.732 3.48]	Undetermined	[2.412 4.167]	[2.45 2.925]	[1.996 2.321]	[2.883 3.485]	[3.45 4.006]	[1.187 2.316]	[2.429 2.673]
	sp|P00864|CAPP_ECOLI	ppc	[0.766 0.861]	[0.701 0.757]	[2.98 3.199]	[2.772 2.948]	[5.732 6.156]	[5.457 5.804]	[10.433 11.732]	[10.286 11.634]	[5.651 6.206]	[5.789 6.284]	[10.738 11.726]	[11.893 12.817]	[5.039 5.258]	[5.204 5.399]	[10.677 11.647]	[9.723 10.335]	[5.339 5.684]	[5.668 6.271]	[5.179 5.501]	[5.289 5.501]	[5.46 5.891]	[5.309 5.506]	[5.643 5.955]	[5.801 6.337]	[4.825 5.194]	[4.924 5.253]
	sp|P00887|AROH_ECOLI	aroH	[1.097 3.736]	[0.656 0.958]	[2.904 3.265]	[2.707 3.636]	[4.571 25.677]	[5.017 5.599]	[7.782 13.492]	[9.598 12.118]	[6.007 6.564]	[5.503 6.122]	[11.081 13.191]	[10.543 12.627]	[4.401 5.147]	[5.177 6.619]	[6.546 7.358]	[7.349 8.255]	[4.022 4.243]	Undetermined	[4.546 5.014]	[4.692 5.312]	[4.233 4.801]	[4.124 4.812]	[4.509 4.977]	[5.408 6.202]	[4.676 5.325]	[4 4.564]
	sp|P00888|AROF_ECOLI	aroF	[0.595 0.65]	[0.444 0.87]	[1.911 2.862]	[2.082 2.314]	[2.751 3.413]	[2.361 2.71]	[3.302 3.581]	[3.205 6.267]		[1.456 1.698]	[2.599 3.783]	[3.553 4.383]		[0.915 0.967]	[1.654 2.007]		[0.923 1.018]	[1.046 1.249]	[4.743 5.747]	[0.797 1.091]	[0.877 1.266]	[0.635 0.738]	[2.743 3.264]	[3.049 3.553]	[0.845 0.998]	[0.819 0.976]
	sp|P00893|ILVI_ECOLI	ilvI	[0.641 0.814]	[0.756 0.973]	[3.003 3.273]	[2.827 3.038]	[5.407 6.137]	[6.276 8.112]	[10.249 11.403]	[10.422 12.456]	[5.936 6.236]	[5.924 6.292]	[11.502 12.873]	[11.473 12.157]	[4.525 4.904]	[4.766 4.936]	[8.744 9.81]	[7.922 8.861]	[5.021 5.344]	[5.218 5.671]	[4.598 5.4]	[4.879 5.322]	[4.889 5.896]	[4.645 4.892]	[4.493 5.49]	[5.863 7.476]	[5.155 5.796]	[4.576 5.073]
	sp|P00894|ILVH_ECOLI	ilvH	[0.81 1.818]	[0.668 0.766]	[2.939 3.288]	[2.867 3.229]	[5.8 6.262]	[5.499 6.231]	[9.331 11.107]	[10.304 11.599]	[5.886 6.242]	[5.637 6.211]	[12.316 13.707]	[11.356 12.448]	[5.222 6.811]	[5.333 5.729]	[8.724 9.705]	[9.446 10.26]	[5.486 6.131]	[5.899 6.59]	[5.46 7.404]	[5.253 5.782]	[5.243 7.738]	[5.302 5.967]	[5.394 5.901]	[5.309 6.077]	[5.183 5.914]	[4.932 5.553]
	sp|P00895|TRPE_ECOLI	trpE	[0.636 1.127]	[0.642 0.851]	[3.083 3.53]	[2.447 2.686]	[5.259 6.04]	[5.395 6.241]	[8.981 10.597]	[8.622 10.361]	[6.325 7.707]	[6.041 6.98]	[8.324 11.12]	[11.339 12.673]	[3.078 3.252]	[3.237 3.454]	[4.743 6.054]	[4.686 5.001]	[3.155 3.386]	[3.384 3.686]	[3.314 3.559]	[3.467 4.12]	[3.033 3.295]	[2.944 3.144]	[3.812 4.388]	[4.623 6.493]	[3.229 3.627]	[3.039 3.336]
	sp|P00903|PABA_ECOLI	pabA	[0.65 0.861]	[0.183 1.196]	[3.011 3.587]	[2.65 4.526]	[5.501 7.015]	[5.21 6.044]	[9.15 11.099]		[5.65 6.705]	[5.874 6.621]	[11.414 16.929]	[10.572 14.527]			[7.252 9.808]	[7.889 9.193]		[4.444 5.763]	[4.137 4.835]	[5.039 5.866]	[2.39 3.474]	[4.041 5.352]	[4.471 5.024]	[5.309 6.143]	[3.587 5.048]	[4.099 5.014]
	sp|P00904|TRPGD_ECOLI	trpGD	[0.548 0.662]	[0.608 0.723]	[2.941 4.2]	[2.776 3.253]	[4.219 5.719]	[4.306 5.209]	[10.004 14.453]	[7.935 10.584]	[5.193 5.596]	[6.044 10.582]	[8.699 10.377]	[12.256 19.03]	[2.653 3.016]	[3.016 3.421]	[3.114 4.026]	[3.584 4.348]	[2.806 3.27]	[2.833 3.221]	[2.806 3.085]	[2.797 3.489]	[2.98 3.202]	[2.759 2.918]	[3.41 3.94]	[3.993 4.558]	[2.54 3.077]	[2.584 2.952]
	sp|P00909|TRPC_ECOLI	trpC	[0.667 0.719]	[0.76 1.057]	[2.866 3.116]	[2.705 2.986]	[4.572 5.198]	[4.912 5.24]	[7.413 8.055]	[7.234 8.243]	[4.576 5.139]	[4.756 5.166]	[9.21 10.587]	[8.714 9.661]	[3.973 4.144]	[3.828 4.049]	[6.094 6.804]	[6.199 6.519]	[3.766 4.067]	[4.733 6.117]	[4.664 6.595]	[4.466 4.669]	[3.888 4.798]	[3.906 4.117]	[4.423 4.71]	[4.915 5.17]	[4.082 4.376]	[3.794 4.163]
	sp|P00914|PHR_ECOLI	phrB	[0.601 0.753]	[0.66 0.953]	[2.745 3.475]	[2.83 4.206]	[5.312 6.641]	[6.078 7.214]	[10.639 12.61]	[9.988 13.622]	[6.228 7.273]	[5.255 6.072]	[10.76 12.604]	[11.018 12.312]	[5.104 5.665]	[5.402 5.816]	[9.952 12.14]	[10.497 12.076]	[5.213 5.594]	[5.88 8.078]	[4.717 6.623]	[6.095 7.297]	[5.891 7.218]	[5.715 6.131]	[5.521 6.194]	[5.156 5.676]	[5.307 5.908]	[4.826 5.414]
	sp|P00926|SDHD_ECOLI	dsdA	[0.7 0.887]	[0.667 0.785]	[2.742 3.401]	[2.825 3.173]	[4.931 7.972]	Undetermined	[10.418 12.536]	[7.156 10.865]	[5.708 6.853]	[5.367 6.153]	[10.332 16.783]	[8.484 11.157]	[4.672 4.854]	[4.761 5.405]	[7.298 9.346]	[6.848 8.47]	[4.27 4.534]	[5.079 7.737]	[5.006 6.357]	[4.967 5.606]	[4.402 5.322]	[4.761 5.192]	[5.051 5.82]	[4.872 5.187]	[4.186 4.834]	[4.386 4.719]
	sp|P00934|THRC_ECOLI	thrC	[0.685 0.747]	[0.741 0.835]	[3.263 3.642]	[2.901 3.24]	[5.575 6.279]	[5.816 6.44]	[10.61 11.988]	[11.137 14.356]	[5.752 6.237]	[5.347 5.735]	[10.925 12.216]	[11.745 12.816]	[4.779 5.294]	[4.815 5.104]	[8.483 9.519]	[7.832 8.524]	[4.575 4.915]	[4.625 5.032]	[5.151 5.8]	[4.921 5.31]	[4.519 5.496]	[4.822 5.693]	[4.496 4.797]	[5.369 5.652]	[4.34 4.652]	[4.516 4.783]
	sp|P00935|METB_ECOLI	metB	[0.663 2.617]	[0.672 0.766]	[3.112 3.315]	[2.915 3.059]	[4.012 5.255]	[5.159 5.697]	[9.871 10.817]	[9.136 10.343]	[5.755 6.681]	[5.233 5.755]	[11.089 14.347]	[10.36 11.619]	[3.545 3.814]	[3.282 3.606]	[5.848 6.897]	[4.975 5.77]	[3.623 3.913]	[3.74 5.279]	[3.978 6.55]	[3.978 4.273]	[3.466 3.667]	[2.947 3.18]	[3.675 3.95]	[4.76 5.102]	[3.701 4.721]	[3.61 3.914]
	sp|P00936|CYAA_ECOLI	cyaA	[0.371 0.635]	[0.596 0.728]	[0.774 0.904]	[0.782 0.944]		[1.166 1.225]	[1.277 1.821]	[1.611 2.076]	[2.084 2.221]	[2.077 2.25]	[3.141 3.822]	[3.775 4.274]	[1.282 1.37]	[1.154 1.306]	[1.666 1.866]	[1.585 1.801]	[3.522 3.798]	[3.268 4.046]	[0.905 1.073]	[1.084 1.127]	[0.918 1.018]	[1.196 1.478]	[4.139 4.609]	[3.702 4.602]	[1.261 1.353]	[1.389 1.452]
	sp|P00944|XYLA_ECOLI	xylA	[0.441 0.609]		[2.642 2.873]	[2.939 3.313]	[4.458 5.045]	[4.534 5.432]	[8.548 9.978]	[7.423 8.813]	[5.659 6.707]	[5.179 5.806]	[9.511 16.004]	[10.407 12.149]		[3.218 3.902]								[2.366 3.288]	[3.736 4.755]	[4.501 5.296]
	sp|P00946|MANA_ECOLI	manA	[0.668 0.745]	[0.574 0.875]	[2.874 3.146]	[2.904 3.208]	[5.034 5.701]	[5.392 5.833]	[9.862 10.861]	[9.901 12.379]	[5.881 6.293]	[5.119 5.573]	[10.599 11.84]	[10.232 10.998]	[4.202 4.512]	[4.424 4.719]	[6.692 7.33]	[7.21 7.774]	[4.177 4.47]	[4.072 4.442]	[4.327 4.619]	[4.663 4.989]	[4.468 5.355]	[4.594 5.85]	[3.923 4.484]	[4.687 4.967]	[4.303 4.787]	[4.357 4.611]
	sp|P00954|SYW_ECOLI	trpS	[0.726 0.879]	[0.659 0.828]	[2.694 3.05]	[2.913 3.737]	[5.087 5.713]	[4.933 5.916]	[10.692 14.108]	[8.145 10.181]	[5.342 5.769]	[5.281 6.336]	[10.187 12.148]	[11.433 13.044]	[3.888 4.47]	[3.909 4.263]	[6.535 7.555]	[5.837 6.39]	[3.459 3.959]	[4.172 4.577]	[3.72 4.049]	[5.03 6.241]	[3.576 4.505]	[3.756 4.305]	[3.705 4.111]	[4.536 4.983]	[4.194 4.705]	[4.154 5.607]
	sp|P00956|SYI_ECOLI	ileS	[0.745 0.871]	[0.807 1.035]	[2.886 3.159]	[2.702 2.898]	[5.784 6.346]	[5.805 6.28]	[11.141 12.516]	[10.373 11.245]	[5.89 6.16]	[5.745 6.161]	[12.459 13.963]	[12.026 12.694]	[4.999 5.168]	[5.321 5.573]	[9.42 11.47]	[9.385 10.149]	[5.147 5.407]	[5.399 6.454]	[5.971 7.275]	[5.32 5.615]	[5.488 5.86]	[4.916 5.18]	[5.239 5.744]	[5.614 6.163]	[4.948 5.238]	[4.863 5.117]
	sp|P00957|SYA_ECOLI	alaS	[0.662 0.736]	[0.782 0.886]	[3.044 3.234]	[2.884 2.988]	[5.475 5.952]	[6.045 6.634]	[10.85 11.512]	[10.518 11.287]	[6.039 6.261]	[6.042 6.482]	[11.182 11.856]	[12.009 12.785]	[5.103 5.288]	[4.931 5.142]	[8.648 9.284]	[8.993 9.716]	[5.101 5.289]	[5.35 5.57]	[5.43 6.078]	[5.466 5.76]	[5.713 6.286]	[5.199 5.415]	[5.2 5.493]	[5.177 5.5]	[4.869 5.162]	[4.892 5.342]
	sp|P00959|SYM_ECOLI	metG	[0.715 0.862]	[0.687 0.944]	[3.075 3.47]	[2.836 3.018]	[5.197 5.673]	[5.376 5.951]	[9.083 10.682]	[8.728 10.238]	[4.936 5.68]	[5.568 5.927]	[11.114 12.205]	[10.737 11.603]	[3.79 3.934]	[4.248 4.431]	[6.053 6.456]	[6.191 6.514]	[3.883 4.018]	[4.164 4.704]	[4.157 4.589]	[4.264 4.476]	[3.91 4.348]	[4.093 4.302]	[3.948 4.153]	[4.815 5.08]	[3.725 4.301]	[4.168 4.528]
	sp|P00960|SYGA_ECOLI	glyQ	[0.686 0.775]	[0.711 0.9]	[3.533 4.32]	[2.781 3.067]	[6.161 7.126]	[5.9 6.688]	Undetermined	[11.881 16.845]	[7.011 8.739]	[5.525 6.059]	[12.377 14.972]	[12.326 13.682]	[5.64 6.7]	[5.768 6.164]	Undetermined	[10.918 12.516]	[5.174 5.68]	[6.029 8.757]	[5.915 6.733]	[6.208 7.461]	[5.97 6.796]	[6.6 7.654]	[5.742 6.323]	[6 6.491]	[4.646 5.643]	[4.075 5.428]
	sp|P00961|SYGB_ECOLI	glyS	[0.778 1.135]	[0.529 0.702]	[3.073 3.504]	[3.1 3.487]	[5.724 6.191]	[5.669 5.996]	[11.106 12.482]	[9.5 11.258]	[5.865 6.148]	[6.207 7.096]	[10.952 11.832]	[12.462 13.639]	[5.285 5.727]	[5.804 6.076]	[9.997 11.243]	[10.122 10.759]	[5.446 5.798]	[6.37 7.638]	[5.106 5.629]	[6.026 6.553]	[5.014 5.364]	[5.758 6.124]	[5.591 5.957]	[5.791 6.838]	[5.578 6.892]	[5.163 5.481]
	sp|P00962|SYQ_ECOLI	glnS	[0.794 0.929]	[0.553 0.75]	[3.098 3.585]	[2.769 3.018]	[6.259 6.857]	[5.744 6.82]	[10.907 12.062]	[10.503 12.694]	[5.829 6.164]	[5.737 6.127]	[10.71 12.52]	[12.158 13.023]	[5.119 5.709]	[4.98 5.243]	[8.796 9.989]	[8.32 9.092]	[4.868 5.08]	[5.067 5.453]	[4.867 5.076]	[5.438 5.879]	[4.778 5.089]	[4.854 5.181]	[5.073 5.387]	[5.645 7.837]	[4.879 5.198]	[4.656 4.979]
	sp|P00963|ASNA_ECOLI	asnA	[0.684 0.754]	[0.615 0.723]	[2.328 2.636]	[2.467 2.734]	[2.74 3.332]	[2.603 2.998]	[4.494 5.592]	[4.746 6.669]	[2.379 3.349]	[1.754 2.206]	[5.101 9.142]	[3.344 4.767]	[1.914 2.474]	[2.219 2.687]	[4.136 5.506]	[2.757 4.15]	[4.694 7.457]	[2.165 3.237]	Undetermined	[3.542 4.555]	[2.271 2.928]	[3.234 3.978]	[2.416 2.717]	[2.513 2.723]	[2.259 3.559]	[2.407 3.284]
	sp|P00968|CARB_ECOLI	carB	[0.648 0.745]	[0.695 0.854]	[3.159 3.422]	[2.84 3.018]	[5.329 5.786]	[5.722 6.184]	[10.185 11.298]	[10.118 10.968]	[5.991 6.852]	[5.886 6.127]	[11.77 13.012]	[12.32 13.238]	[4.614 5.134]	[4.307 4.585]	[7.863 9.275]	[7.769 8.113]	[4.024 4.316]	[4.501 4.977]	[4.65 4.888]	[5.093 5.394]	[4.358 4.852]	[4.462 4.682]	[4.785 5.136]	[4.856 5.336]	[4.877 5.208]	[4.452 4.727]
	sp|P02358|RS6_ECOLI	rpsF	[0.642 0.702]	[0.686 0.821]	[3.137 3.674]	[2.79 3.025]	[5.925 6.47]	[5.847 10.687]	[11.968 13.549]	[10.089 11.65]	[4.33 5.07]	[5.121 5.662]	[9.497 11.056]	[8.785 10.024]	[4.897 5.268]	[5.424 5.753]	[11.214 13.536]	[9.785 10.943]	[6.549 7.917]	Undetermined	[6.416 8.519]	[7.138 7.847]	[6.103 7.706]	[5.588 5.982]	[5.091 6.05]	[5.159 7.349]	[5.642 6.685]	[5.351 5.991]
	sp|P02359|RS7_ECOLI	rpsG	[0.673 0.798]	[0.702 1.012]	[3.348 3.783]	[3.107 3.473]	[5.692 6.141]	[5.755 6.532]	[10.261 14.813]	[10.65 12.681]	[3.519 3.85]	[4.476 4.865]	[6.952 8.048]	[7.591 8.872]	[4.405 4.773]	[5.094 5.407]	[11.032 13.259]	[9.359 10.522]	[4.351 4.627]	[4.71 5.033]	[6.206 7.095]	[5.486 6.351]	[5.422 6.434]	[5.07 5.446]	[5.322 5.884]	[4.461 5.456]	[4.822 5.707]	[5.046 5.445]
	sp|P02413|RL15_ECOLI	rplO	[0.647 0.778]	[0.936 1.357]	[3.05 3.314]	[2.848 3.052]	[4.468 5.08]	[5.447 5.855]	[8.474 9.329]	[9.026 9.834]	[3.774 4.051]	[4.515 4.807]	[7.316 8.044]	[7.292 7.7]	[3.923 4.122]	[4.105 4.292]	[7.553 7.961]	[6.751 7.172]	[3.894 4.113]	[4.275 4.536]	[5.354 6.019]	[5.195 5.548]	[4.302 4.486]	[4.448 4.705]	[4.566 4.881]	[4.698 5.801]	[3.638 3.908]	[4.166 4.422]
	sp|P02918|PBPA_ECOLI	mrcA	[0.693 0.813]	[0.685 0.792]	[3.315 3.959]	[2.999 3.192]	[5.247 5.631]	[5.543 6.472]	[10.374 11.35]	[10.271 11.407]	[4.516 4.839]	[4.135 4.351]	[7.074 7.796]	[7.549 8.076]	[5.228 5.45]	[4.652 4.992]	[10.121 11.159]	[9.352 10.234]	[5.302 5.61]	[5.291 5.794]	[6.31 8.675]	[5.257 5.644]	[5.277 5.62]	[5.312 5.59]	[5.432 5.689]	[5.454 5.815]	[5.27 5.794]	[4.939 5.235]
	sp|P02919|PBPB_ECOLI	mrcB	[0.667 0.721]	[0.965 2.029]	[3.056 3.243]	[3.062 3.346]	[5.41 5.782]	[6.18 7.075]	[11.997 14.91]	[10.48 12.569]	[5.298 6.257]	[6.324 6.804]	[11.802 12.839]	[12.173 12.939]	[5.96 6.339]	[5.669 6.095]	[11.632 13.38]	[12.088 13.276]	[6.547 7.05]	[5.804 6.366]	[6.047 6.549]	[5.918 6.608]	[5.995 6.464]	[6.031 6.424]	[6.131 6.806]	[6.163 6.733]	[5.581 6.017]	[6.309 6.889]
	sp|P02924|ARAF_ECOLI	araF	[0.536 0.691]	[0.613 0.737]	[3.093 3.424]	[2.87 3.066]	[5.505 5.995]	[6.096 6.744]	[12.248 15.391]	[10.031 11.522]	[5.926 6.234]	[5.394 6.137]	[11.784 13.909]	[12.746 14.231]	[5.897 6.782]	[5.076 6.445]	[8.983 11.014]	[12.945 16.781]	[4.938 5.32]	[5.396 6.728]	[5.556 6.344]	[6.349 8.429]	[5.568 6.405]	[6.358 7.579]	[5.333 6.107]	[4.355 4.732]	[6.771 9.471]	[4.824 5.618]
	sp|P02925|RBSB_ECOLI	rbsB	[0.707 0.909]	[0.734 0.985]	[3.185 3.405]	[3.092 3.406]	[5.279 5.513]	[6.64 7.141]	[9.494 9.802]	[8.589 9.109]	[5.814 6.213]	[5.894 6.328]	[11.529 12.948]	[10.47 11.354]	[5.45 5.983]	[6.304 6.809]	[9.541 11.239]	[10.38 13.046]	[5.018 5.523]	[5.117 9.219]	[6.089 7.896]	[5.628 6.221]	[6.24 6.914]	Undetermined	[3.627 3.908]	[3.256 3.453]	[6.093 7.324]	[4.908 7.267]
	sp|P02929|TONB_ECOLI	tonB	[0.489 0.527]	[0.413 0.47]	[1.523 1.889]	[1.968 2.436]	[3.65 4.238]	[2.929 3.727]	[5.407 6.452]	[5.121 6.511]	[2.829 3.368]	[2.948 3.635]	[4.933 6.237]	[5.68 8.083]	[2.098 2.325]	[2.246 2.691]	[3.11 3.762]	[2.92 3.474]	[3.042 3.454]	[3.009 3.24]	[1.67 1.978]	[1.498 2.164]	[1.96 2.307]	[1.939 3.223]	[2.793 3.263]	[2.868 3.372]	[1.327 2.496]	[2.592 9.982]
	sp|P02930|TOLC_ECOLI	tolC	[0.782 1.022]	[0.795 1.345]	[3.097 3.347]	[2.963 3.224]	[6.206 6.635]	[5.909 7.235]	[11.362 13.009]	[11.944 14.078]	[4.817 5.18]	[4.981 5.396]	[9.862 12.12]	[9.923 11.325]	[5.108 5.698]	[6.312 6.711]	[12.017 13.207]	[13.184 14.881]	[5.675 6.17]	Undetermined	[6.554 7.839]	[6.551 7.045]	[6.661 9.155]	[6.457 7.264]	[5.555 6.332]	[6.539 7.249]	[6.047 6.542]	[5.645 6.158]
	sp|P02931|OMPF_ECOLI	ompF	[0.764 0.932]	[0.697 0.973]	[2.999 3.487]	[2.989 3.352]	[6.142 6.611]	[6.865 7.781]	[10.924 11.405]	[10.543 11.697]	[6.072 6.56]	[5.762 6.232]	Undetermined	[10.868 12.505]	[5.886 6.403]	[5.566 5.986]	[10.711 12.311]	[9.722 10.937]	[5.445 5.816]	[6.33 7.444]	[6.686 8.234]	[6.085 6.82]	[5.775 6.084]	[5.897 6.165]	[4.628 5.637]	[5.72 6.298]	[5.584 6.111]	[5.734 6.062]
	sp|P02932|PHOE_ECOLI	phoE	[0.28 0.796]	[0.834 1.686]	Undetermined	[1.839 3.502]	[5.738 6.597]	[4.962 7.056]	[11.352 12.404]	[11.359 16.367]	[6.09 6.293]	[6.395 6.871]	[14.207 15.243]	[12.72 13.587]	[5.897 6.451]	Undetermined	[10.34 15.868]	[7.566 12.727]		Undetermined			[6.109 7.103]	[6.391 7.113]		[5.569 7.263]	[5.664 7.016]	[5.695 6.535]
	sp|P02942|MCP1_ECOLI	tsr	[0.789 1.34]	[0.704 0.833]	[2.383 2.659]	[2.437 2.543]	[4.44 5.112]	[4.138 4.485]	[4.2 7.333]	[7.658 10.132]		[2.233 -575.074]							[6.897 7.612]	Undetermined					[6.983 8.7]	Undetermined	Undetermined
	sp|P03004|DNAA_ECOLI	dnaA	[0.648 0.7]	[0.605 0.654]	[2.046 2.307]	[2.12 2.283]	[3.737 4.102]	[3.685 4.104]	[4.094 6.924]	[5.14 5.591]	[3.61 3.787]	[3.335 3.738]	[5.593 6.088]	[6.179 6.574]	[2.707 2.794]	[3.056 3.193]	[3.578 4.124]	[3.652 3.852]	[3.987 4.144]	[4.002 4.909]	[3.456 4.081]	[3.816 4.123]	[2.686 2.92]	[2.738 3.005]	[5.133 5.48]	[5.467 5.912]	[2.738 3.009]	[2.792 2.949]
	sp|P03007|DPO3E_ECOLI	dnaQ	[0.348 0.505]	[0.334 0.504]	[0.797 0.934]	[0.753 0.933]	[2.212 4.569]	[1.191 1.391]	[2.51 5.301]	[1.517 1.999]	[1.337 1.461]	[0.957 1.129]	[1.501 1.693]	[2.667 3.253]	[1.005 1.114]	[1.036 1.083]	[1.145 1.205]	[1.047 1.168]	[1.32 1.768]	[2.017 3.623]	[1.04 1.109]	[1.078 1.232]	[0.99 1.878]	[0.843 0.86]	[2.796 3.057]	[3.055 3.316]	[0.956 1.052]	[0.891 1.007]
	sp|P03018|UVRD_ECOLI	uvrD	[0.619 0.665]	[0.686 1.092]	[2.732 3.276]	[2.674 3.248]	[4.111 4.785]	[4.802 5.251]	[8.275 9.405]	[6.614 8.024]	[4.815 5.217]	[4.493 4.817]	[7.653 8.228]	[7.418 7.938]	[3.64 3.978]	[3.665 3.862]	[5.387 6.217]	[5.37 5.771]	[4.896 5.28]	[5.074 6.989]	[4.03 4.783]	[4.056 4.368]	[3.628 4.416]	[3.48 3.793]	[5.69 6.627]	[5.596 7.423]	[3.244 3.472]	[3.409 3.673]
	sp|P03023|LACI_ECOLI	lacI	[0.617 0.746]	Undetermined	[2.675 2.904]	[2.825 3.508]	[4.989 5.755]	[5.744 6.907]	[5.855 6.942]	[8.284 9.655]	[4.736 5.101]	[4.394 4.889]	[9.238 11.18]	[9.206 13.097]	[4.465 6.37]	[4.566 4.982]	[7.16 8.339]	[7.471 8.189]	[4.998 5.762]	[5.615 6.286]	[4.542 4.962]	[4.746 5.172]	[4.373 4.634]	[4.391 4.818]	[6.066 6.636]	[4.276 7.016]	[3.963 4.383]	[3.886 4.346]
	sp|P03024|GALR_ECOLI	galR	[0.522 0.776]	Undetermined	[2.045 2.257]	[2.33 2.535]	[4.273 4.694]	[4.105 4.375]	[6.709 7.653]	[6.585 7.405]	[3.047 3.583]	[2.964 3.542]	[5.82 7.341]	[5.315 7.079]	[2.589 2.719]	[2.869 3.033]	[3.827 4.302]	[3.177 3.882]	[4.945 5.463]	Undetermined	[2.296 2.739]	[2.807 3.103]	[2.203 8.346]	[2.503 3.702]	[4.136 5.278]	[5.675 9.814]	[2.487 2.651]	[2.504 2.654]
	sp|P03813|YGEA_ECOLI	ygeA	[0.77 2.893]	[0.506 0.82]	[2.106 2.366]	[2.17 2.489]	[4.174 5.112]	[4.023 4.514]	[6.716 7.548]	[6.729 7.479]	[4.413 4.668]	[3.806 4.139]	[7.503 8.458]	[7.812 8.56]	[3.723 3.888]	[3.978 4.27]	[6.139 6.834]	[6.675 7.303]	[3.757 4.05]	[4.001 4.311]	[4.664 4.927]	[4.667 5.125]	[3.697 4.046]	[3.999 4.514]	[4.384 4.923]	Undetermined	[3.636 3.981]	[3.459 3.694]
	sp|P03817|MIOC_ECOLI	mioC	[0.627 0.736]	[0.593 0.79]	[3.008 3.416]	[2.343 2.714]	[4.665 5.538]	[4.008 4.557]	[8.506 14.34]	[7.262 8.609]	[4.604 5.795]	[4.534 5.581]	[8.723 10.642]	[8.633 10.432]	[2.674 2.853]	[2.442 2.732]	[3.628 4.095]	[3.384 3.636]		[2.615 3.494]	[2.893 3.968]	[2.875 4.784]	[2.925 3.191]	[2.636 2.984]	[2.956 3.358]	[3.183 3.398]	[2.737 3.059]	[2.573 2.778]
	sp|P03819|KEFC_ECOLI	kefC	Undetermined	[0.796 1.707]	[2.88 4.557]	[3.286 4.289]	[5.46 6.074]	[6.056 6.767]	[12.161 14.582]	[11.364 15.128]	[6.134 6.651]	[6.383 7.507]	[10.546 12.277]	[12.553 13.696]	[6.046 6.864]	[5.809 7.315]	[10.074 12.588]	[11.629 13.92]	[5.955 7.256]	[6.671 9.924]	[5.957 6.842]	[5.417 6.186]	[5.357 5.999]	[6.585 9.259]	[6.056 6.946]	Undetermined	[5.572 6.408]	[5.924 6.661]
	sp|P03835|INSG_ECOLI	insG	[0.622 0.931]		[2.207 2.799]	[1.931 2.362]			[7.047 10.3]			[3.938 6.15]								[3.567 6.864]				[2.953 4.093]		[4.796 6.102]	[3.32 3.54]	[3.109 5.117]
	sp|P03841|MALM_ECOLI	malM	[0.607 0.831]	Undetermined	[2.606 3.166]	[2.679 2.965]	[4.548 5.624]	[4.571 5.146]	[10.192 13.539]	[8.775 10.038]		[3.843 4.572]	[5.114 7.726]	[5.526 6.915]	[4.018 4.887]	[3.293 3.64]	[7.084 8.388]	[6.513 8.388]	[2.529 3.947]		[2.858 3.288]	[3.656 5.674]	[3.821 17.6]		[2.581 3.888]	[3.967 29.019]	[2.661 3.178]	[2.478 3.094]
	sp|P04036|DAPB_ECOLI	dapB	[0.654 0.71]	[0.667 0.819]	[2.815 3.12]	[2.723 3.02]	[5.97 6.531]	[5.709 6.25]	[10.968 14.419]	[10.858 12.229]	[5.776 6.135]	[5.193 5.787]	[12.561 14.384]	[11.079 12.288]	[4.955 5.204]	[4.968 5.257]	[9.114 10.617]	[8.291 9.25]	[4.627 5.174]	[4.742 5.058]	[5.395 6.324]	[4.738 5.166]	[4.796 4.999]	[4.863 5.564]	[5.243 5.608]	[5.052 6.202]	[4.37 4.863]	[4.732 5.134]
	sp|P04079|GUAA_ECOLI	guaA	[0.704 0.76]	[0.715 1.004]	[3.226 3.592]	[2.894 3.276]	[5.729 6.34]	[5.441 6.317]	[8.924 10.896]	[9.055 9.972]	[5.732 6.084]	[5.848 6.754]	[10.89 12.347]	[12.083 13.984]	[3.696 4.012]	[4.346 4.659]	[6.124 6.953]	[6.468 6.797]	[4.075 4.29]	[4.246 4.644]	[4.212 4.512]	[4.255 4.612]	[3.563 3.868]	[4.093 4.615]	[4.36 4.862]	[5.117 6.035]	[4.173 4.646]	[3.975 4.357]
	sp|P04335|FRSA_ECOLI	frsA	[0.659 0.754]	[0.789 1.231]	[2.189 2.365]	[2.307 2.441]	[3.562 3.816]	[3.316 4.559]	[5.184 5.621]	[4.27 4.899]	[4.503 4.788]	[4.084 4.273]	[6.962 7.38]	[7.54 8.095]	[3.506 3.667]	[3.359 3.537]	[5.323 5.807]	[5.136 5.793]	[4.683 5.02]	[5.906 8.911]	[3.524 4.808]	[3.44 3.863]	[3.375 3.628]	[3.637 3.922]	[4.703 5.019]	[4.926 8.191]	[3.635 3.848]	[3.653 3.987]
	sp|P04391|OTC1_ECOLI	argI	[0.868 1.556]	[0.594 1.032]	[2.764 3.109]	[2.706 3.08]	[4.611 5.242]	[4.05 5.099]	[8.196 9.352]	[5.554 6.775]	[5.143 5.592]	[4.473 5.342]	[8.52 9.728]	[8.137 9.091]	[2.309 2.403]	[2.473 2.942]	[2.826 3.286]	[3.645 4.264]	[2.034 2.151]	[2.124 2.241]	[2.451 2.747]	[2.548 2.766]	[2.239 2.326]	[1.822 1.986]	[2.809 3.558]	[3.735 4.322]	[2.385 2.595]	[2.437 2.662]
	sp|P04395|3MG2_ECOLI	alkA	[0.844 1.054]		[2.193 2.739]	[2.103 2.308]	[2.711 3.003]		[4.149 4.839]		[3.237 3.692]				[1.274 1.408]		[1.555 1.7]									[5.816 7.318]
	sp|P04425|GSHB_ECOLI	gshB	[0.714 0.766]	[0.915 8.13]	[3.217 3.996]	[2.873 3.08]	[5.994 6.862]	[5.9 7.235]	[9.031 10.746]	[9.786 11.467]	[5.081 5.717]	[5.334 5.907]	[13.138 17.339]	[11.855 12.758]	[4.112 4.381]	[4.606 4.843]	[7.584 9.01]	[7.891 8.922]	[3.98 4.462]	[4.659 5.026]	[4.172 8.333]	[5.034 5.89]	[3.763 4.346]	[4.102 4.412]	[4.629 4.958]	[5.519 7.012]	[4.243 4.803]	[4.492 5.063]
	sp|P04693|TYRB_ECOLI	tyrB	[0.755 0.956]	[0.696 0.758]	[3.152 3.821]	[2.569 2.757]	[4.814 5.474]	[4.522 4.923]	[7.574 8.677]	[6.458 7.311]	[5.314 5.669]	[4.892 5.284]	[9.446 10.211]	[9.405 10.082]	[2.536 2.629]	[2.613 2.715]	[3.38 3.709]	[3.663 3.891]	[2.412 2.516]	[2.339 2.455]	[2.878 3.071]	[2.94 3.148]	[2.452 2.545]	[2.475 2.701]	[3.171 3.328]	[4.057 6.191]	[2.617 2.734]	[2.625 2.734]
	sp|P04805|SYE_ECOLI	gltX	[0.729 0.824]	[0.738 0.988]	[3.197 4.004]	[2.775 3.022]	[6.184 6.696]	[5.744 6.553]	[10.611 13.335]	[11.947 14.753]	[6.217 6.602]	[5.859 6.255]	[10.798 12.378]	[12.168 13.619]	[4.952 5.25]	[5.336 5.843]	[8.628 9.823]	[9.015 9.86]	[4.934 5.201]	[5.132 5.567]	[5.17 5.505]	[5.3 5.738]	[4.806 5.436]	[5.417 6.46]	[5.185 5.488]	[5.713 6.87]	[5.098 5.883]	[4.483 4.866]
	sp|P04816|LIVK_ECOLI	livK	[0.595 0.925]	[0.732 1.535]	[2.976 3.198]	[2.963 3.186]	[5.612 6.697]	[5.901 6.446]	[11.243 13.041]	[10.865 12.708]	[5.477 6.036]	[5.302 5.846]	[13.493 17.043]	[12.845 14.143]	[5.45 5.92]	[5.863 6.261]	[11.021 12.561]	[11.959 13.424]	[5.402 5.801]	[5.894 7.807]	[5.531 6.033]	[5.605 6.245]	[5.708 6.534]	[6.266 7.612]	[5.629 6.273]	[5.606 5.949]	[6.072 6.643]	[5.422 5.969]
	sp|P04825|AMPN_ECOLI	pepN	[0.677 0.726]	[0.672 0.73]	[3.046 3.339]	[2.836 3.015]	[5.446 5.83]	[5.289 5.665]	[10.383 11.396]	[9.535 10.662]	[5.829 6.045]	[5.611 6.084]	[10.274 11.473]	[11.382 12.254]	[4.323 4.55]	[4.031 4.57]	[6.094 7.012]	[6.545 6.964]	[4.308 4.452]	[4.361 4.705]	[4.176 4.378]	[4.52 4.872]	[4.228 4.436]	[4.058 4.369]	[4.502 4.99]	[5.167 5.828]	[4.296 4.582]	[4.122 4.529]
	sp|P04846|NLPA_ECOLI	nlpA	[0.677 0.771]	[0.496 0.694]	[2.725 3.093]	[2.72 2.952]	[5.192 5.741]	[5.275 5.825]	[10.732 12.81]	[8.849 10.95]	[5.395 5.695]	[5.003 5.463]	[9.395 12.196]	[9.661 11.724]	[5.565 5.971]	[4.813 5.449]	[12.045 18.32]	[9.99 11.304]	[5.496 6.166]	[6.445 9.999]	[5.379 10.33]	[5.489 6.293]	Undetermined	[5.614 6.719]	[5.425 6.043]	[5.139 5.786]	[5.57 6.558]	[5.556 10.7]
	sp|P04949|FLIC_ECOLI	fliC	[0.39 0.482]	[0.256 0.326]	[0.553 0.594]	[0.8 0.933]	[0.928 1.05]	[0.434 0.495]	[1.326 1.421]	[0.501 0.587]	Undetermined	Undetermined	Undetermined	Undetermined	[5.955 6.892]	[5.601 6.989]	[7.374 11.418]	Undetermined	Undetermined	[2.843 4.504]		Undetermined	Undetermined	Undetermined	Undetermined	Undetermined	Undetermined	Undetermined
	sp|P04951|KDSB_ECOLI	kdsB	[0.687 1.293]	[0.666 0.74]	[3.044 3.272]	[2.373 2.693]	[5.838 6.57]	[6.21 8.075]	[9.743 12.9]	[9.62 11.515]	[5.78 6.275]	[5.351 5.889]	[11.283 13.167]	[11.869 14.581]	[4.119 4.953]	[4.792 5.119]	[6.658 8.322]	[7.83 8.584]	[4.301 4.704]	[4.693 5.142]	[4.513 5.548]	[4.765 5.086]	[4.242 4.502]	[4.69 5.348]	[4.273 4.787]	[5.007 5.494]	[4.621 5.006]	[4.327 4.792]
	sp|P04968|ILVA_ECOLI	ilvA	[0.66 0.822]	[0.698 1.027]	[2.819 3.07]	[2.495 2.689]	[4.564 5.055]	[4.202 4.611]	[8.35 9.425]	[6.972 7.948]	[4.931 5.332]	[4.993 5.32]	[7.807 8.915]	[8.629 9.44]	[2.675 2.8]	[2.806 2.907]	[3.567 3.857]	[3.583 3.754]	[2.573 2.8]	[2.713 3.551]	[2.858 3.342]	[2.857 3.171]	[2.467 2.574]	[2.469 2.719]	[3.099 3.435]	[3.798 4.544]	[2.543 2.711]	[2.534 2.684]
	sp|P04982|RBSD_ECOLI	rbsD	[0.743 0.853]	[0.505 0.824]	[3.213 3.499]	[3.4 3.907]	[5.061 5.839]	[6.395 10.499]	[10.471 11.422]	[9.273 11.743]	[5.735 7.582]	[5.735 7.049]	[13.993 15.92]	[10.967 12.433]	[4.332 6.87]	[4.268 4.979]		[5.167 7.384]	[3.867 4.829]	[5.675 10.208]	[6.183 9.268]	Undetermined	[4.42 5.364]		[5.063 7.109]	[5.703 6.466]	[4.724 5.958]	[4.046 4.548]
	sp|P04983|RBSA_ECOLI	rbsA	[0.719 0.905]	[0.833 1.084]	[3.119 3.352]	[2.926 3.054]	[5.759 6.208]	[5.882 6.329]	[12.132 13.692]	[9.103 10.375]	[5.848 7.422]	[6.113 6.841]	[11.213 12.427]	[12.238 13.061]	[5.488 5.948]	[6.019 6.399]	[10.51 14.787]	[12.165 14.076]	[5.778 6.204]	[5.757 6.265]	[4.284 7.7]	[5.567 6.288]	[6.096 6.359]	[5.849 6.256]	[5.639 6.018]	[6.171 9.021]	[5.498 6.289]	[5.526 6.301]
	sp|P04993|RECD_ECOLI	recD	[0.617 0.701]	[0.669 0.759]	[2.86 3.615]	[2.443 2.758]	[4.123 4.536]	[4.123 4.878]	[6.909 7.474]	[6.474 7.135]	[4.323 4.488]	[4.088 4.562]	[6.663 7.635]	[7.557 8.425]	[2.853 2.974]	[2.943 3.11]	[3.994 4.349]	[4.085 5.206]	[3.161 3.355]	[3.707 6.651]	[2.943 3.11]	[3.464 3.84]	[2.715 2.825]	[2.91 3.172]	[4.301 5.114]	[4.815 5.073]	[2.654 2.807]	[2.678 2.826]
	sp|P04994|EX7L_ECOLI	xseA	[0.611 0.688]	[0.625 0.736]	[2.886 3.521]	[3.225 3.741]	[5.821 7.032]	[5.523 6.216]	[10.681 12.104]	[10.511 12.529]	[6.217 6.845]	[5.358 5.811]	[13.822 16.634]	[10.546 11.843]	[5.143 6.006]	[6.007 6.509]	[11.267 13.664]	[11.815 12.829]	[5.483 6.058]	[5.434 6.193]	[5.434 5.988]	[5.954 6.605]	[6.139 8.416]	[5.592 6.17]	[5.794 6.411]	[5.816 6.343]	[5.318 5.944]	[5.396 6.269]
	sp|P04995|EX1_ECOLI	sbcB	[0.669 0.752]	[0.825 2.44]	[2.963 3.233]	[2.945 3.397]	[5.365 6.02]	[5.504 6.755]	[10.099 12.074]	[7.009 12.375]	[5.578 6.583]	[6.337 8.932]	[10.612 13.217]	[11.927 13.84]	[4.122 4.446]	[4.156 4.491]	[6.27 6.866]	[6.132 7.146]	[4.632 5.013]	[4.905 5.438]	Undetermined	[4.748 5.406]	[4.399 4.737]	[4.084 4.431]	[4.81 5.793]	[4.848 5.197]	[3.802 4.162]	[3.708 4.272]
	sp|P05020|PYRC_ECOLI	pyrC	[0.731 0.81]	[0.853 1.91]	[2.693 2.958]	[2.79 2.989]	[5.666 6.786]	[4.936 5.292]	[4.854 8.515]	[9.089 11.638]	[5.95 6.434]	[5.679 6.218]	[12.036 14.14]	[12.894 15.847]	[4.474 4.793]	[5.336 5.643]	[8.463 9.417]	[9.593 10.482]	[4.922 5.283]	[5.051 5.434]	[5.169 5.406]	[5.46 5.832]	[5.065 5.27]	[5.016 5.446]	[5.127 5.686]	[5.531 6.011]	[4.666 5.194]	[4.391 4.92]
	sp|P05041|PABB_ECOLI	pabB	[0.617 0.701]	[0.648 0.75]	[2.915 3.473]	[3.56 4.514]	[4.802 5.914]	[5.168 5.808]	[10.246 12.983]	[8.938 12.642]	[5.653 7.698]	[5.683 6.682]	[11.959 14.833]	[10.512 11.75]	[4.237 4.63]	[3.992 4.422]	[7.465 8.653]	[7.186 8.102]	[4.196 4.434]	[4.535 5.122]	[4.173 4.708]	[4.331 4.835]	[4.18 4.495]	[4.119 4.687]	[4.61 5.837]	[4.596 5.111]	[4.046 4.631]	[4.198 5.141]
	sp|P05042|FUMC_ECOLI	fumC	[0.962 1.768]	[0.638 0.799]	[3.192 3.509]	[2.915 3.125]	[5.493 6.192]	[5.656 6.357]	[9.625 10.494]	[9.047 10.778]	[5.723 6.232]	[5.371 5.999]	[11.579 14.394]	[11.474 13.416]	[4.33 5.117]	[4.395 4.605]	[6.862 7.809]	[6.766 7.421]	[4.078 4.539]	[4.693 5.335]	[4.064 5.287]	[4.659 4.917]	[4.128 4.897]	[4.21 4.531]	[4.362 4.8]	[4.585 4.863]	[3.986 4.381]	[3.885 4.219]
	sp|P05052|APPY_ECOLI	appY	[0.446 0.621]	[0.398 0.89]	[1.981 2.301]	[2.189 2.7]	[3.326 4.669]	[3.614 5.412]		[5.39 7.141]	[4.03 4.296]	[3.435 3.832]	[5.081 7.024]	[6.086 19.842]		[2.751 3.189]	[5.434 7.012]	[4.719 5.849]	[3.834 4.485]	[2.834 3.415]	Undetermined	[3.81 4.819]	[3.125 3.495]	[3.831 4.191]	[5.279 7.31]	[4.287 5.078]	[3.172 3.864]	[2.617 3.212]
	sp|P05055|PNP_ECOLI	pnp	[0.662 0.713]	[0.772 0.93]	[3.154 3.435]	[3.127 3.298]	[5.967 6.357]	[6.211 6.726]	[10.876 12.362]	[10.789 11.968]	[5.945 6.365]	[5.797 6.112]	[12.953 14.135]	[10.869 11.877]	[5.468 5.728]	[5.803 6.135]	[11.905 12.515]	[10.998 11.814]	[6.103 6.352]	[6.692 7.605]	[5.639 6.154]	[5.988 6.297]	[5.176 5.769]	[6.168 6.595]	[6.86 7.463]	[6.001 6.293]	[5.571 6.192]	[5.142 5.438]
	sp|P05100|3MG1_ECOLI	tag	[0.445 0.665]	[0.432 0.667]			[1.443 2.007]		[2.016 2.838]	[4.701 5.789]					[2.073 2.175]	[2.8 3.103]	[3.246 3.495]		[2.457 2.777]	[2.354 2.52]	[3.893 4.462]	[4.351 4.788]	[2.462 2.758]	[2.133 2.634]	[4.485 5.325]	[5.201 6.181]	[1.756 3.849]	[0.795 1.467]
	sp|P05194|AROD_ECOLI	aroD	[0.615 0.779]	[0.647 0.724]	Undetermined	Undetermined	[4.585 5.092]	[5.557 7.274]	[9.538 10.599]	[8.132 9.507]	[5.311 5.76]	[5.061 5.411]	[10.219 11.134]	[10.696 11.999]	[3.453 3.717]	[3.712 3.856]	[5.181 6.174]	[5.2 5.552]	[3.523 3.846]	[3.954 5.545]	[4.171 5.306]	[3.76 4.127]	[3.417 3.621]	[3.319 3.71]	[3.687 3.949]	[3.989 4.359]	[3.066 3.573]	[3.702 4.229]
	sp|P05458|PTRA_ECOLI	ptrA	[0.682 1.056]	[0.952 1.682]	[3.141 3.432]	[2.753 2.885]	[4.871 6.304]	[5.967 6.727]	[10.042 14.331]	[10.396 11.901]	[5.083 5.395]	[5.032 5.64]	[9.73 11.712]	[11.149 12.209]	[5.97 6.251]	[5.718 6.861]	[11.474 12.48]	[11.094 11.836]	[5.66 6.107]	[6.34 6.915]	[5.842 6.979]	[6.178 6.974]	[5.589 5.852]	[5.981 6.457]	[6.563 7.33]	[5.944 7.197]	[5.362 5.812]	[5.323 5.637]
	sp|P05459|PDXB_ECOLI	pdxB	[0.76 1.009]	[0.678 1.227]	[3.103 3.463]	[2.602 2.874]	[5.021 5.899]	[5.387 6.151]	[9.527 11.163]	[12.105 19.218]	[5.618 6.379]	[5.204 5.689]	[10.395 11.627]	[10.759 11.584]	[4.448 5.103]	[4.54 4.843]	[7.545 9.116]	[7.796 8.827]	[4.418 4.687]	[5.414 7.804]	[4.987 5.836]	[5.13 5.854]	[4.587 6.477]	[4.745 5.222]	[4.72 5.109]	[5.455 8.891]	[4.563 4.954]	[4.207 4.818]
	sp|P05523|FPG_ECOLI	mutM	[0.684 0.784]	[0.499 0.775]	[2.344 2.672]	[2.45 2.897]	[5.659 6.541]	Undetermined	[8.983 13.309]	[11.987 19.042]	[6.243 7.525]	[5.504 6.835]	[12.032 17.81]	[12.507 15.806]	[5.553 6.551]	[6.236 7.036]	[10.649 19.446]	[10.737 13.138]	[5.561 6.129]	[6.477 7.491]	[6.237 8.619]	[5.126 6.018]	[5.832 6.248]		[5.727 7.456]	[5.026 6.619]	[5.321 6.573]	[5.059 5.726]
	sp|P05637|APAH_ECOLI	apaH	[0.643 1.167]	[0.679 0.79]	[2.616 3.104]	[2.436 2.76]	[4.381 5.123]	[4.28 5.242]	[5.174 9.865]	[6.725 7.72]	[4.977 5.432]	[4.138 4.865]	[8.087 9.333]	[9.395 10.579]	[3.868 4.436]	[3.746 4.125]	[5.612 6.153]	[5.423 5.897]	[3.983 4.406]	[4.084 4.339]	[3.416 3.785]	[3.431 3.631]	[3.27 3.56]	[3.538 3.734]	[3.808 4.073]	[4.427 4.674]	[3.587 4.002]	[3.44 3.743]
	sp|P05704|MCP3_ECOLI	trg	[0.701 1.324]	[0.629 0.695]	[2.272 2.527]	[2.317 2.461]	[4.379 4.796]	[4.134 4.395]	[5.827 6.593]	[6.245 6.851]
	sp|P05706|PTHA_ECOLI	srlB	[0.583 0.892]
	sp|P05719|T1SK_ECOLI	hsdS	[0.703 0.784]	[1.124 3.648]	[3.084 3.64]	[2.706 2.96]	[5.938 6.626]	[5.599 5.993]	[10.891 11.873]	[9.73 11.179]	[5.477 5.915]	[4.966 5.51]	[9.588 12.244]	[10.487 11.509]	[5.339 5.741]	[5.878 6.456]	[9.373 11.514]	[10.686 11.625]	[5.422 6.176]	[5.683 6.232]	[5.754 8.411]	[5.753 6.373]	[5.357 5.755]	[5.015 5.874]	[4.463 5.423]	[5.818 6.278]	[5.543 6.353]	[4.971 5.997]
	sp|P05791|ILVD_ECOLI	ilvD	[0.868 1.124]	[0.676 0.748]	[3.06 3.292]	[2.863 3.195]	[5.219 5.598]	[5.06 5.371]	[10.135 11.429]	[7.575 8.764]	[5.552 5.899]	[5.516 5.914]	[10.825 11.661]	[10.325 11.034]	[3.729 3.893]	[3.795 3.921]	[5.565 6.037]	[5.508 5.814]	[3.261 3.386]	[3.637 4.214]	[3.67 4.063]	[4.165 4.402]	[3.717 4.147]	[3.651 3.834]	[3.826 3.993]	[4.566 5.218]	[3.823 4.04]	[3.7 4.019]
	sp|P05793|ILVC_ECOLI	ilvC	[0.787 0.886]	[0.84 1.043]	[2.951 3.107]	[2.949 3.146]	[5.341 5.721]	[5.469 5.904]	[10.083 11.023]	[9.602 10.573]	[5.609 6.102]	[5.342 5.635]	[11.228 13.017]	[11.159 12.459]	[3.369 3.556]	[3.404 3.566]	[5.112 5.402]	[5.351 5.599]	[3.096 3.191]	[3.668 4.499]	[3.612 3.888]	[3.588 3.789]	[3.378 3.556]	[3.086 3.231]	[3.52 3.715]	[4.224 4.448]	[3.391 3.618]	[3.353 3.483]
	sp|P05825|FEPA_ECOLI	fepA	[0.731 0.95]	[0.699 1.12]	[2.849 3.332]	[2.806 3.374]	[6.792 7.509]	[5.707 11.559]	[14.05 18.55]	[10.509 17.206]		[5.543 8.169]		[10.704 14.484]		[6.227 7.917]	[8.095 16.247]	Undetermined	[5.22 6.598]								[3.174 9.559]	Undetermined
	sp|P05827|ILVY_ECOLI	ilvY	[0.652 0.817]	[0.625 0.829]	[2.663 3.134]	[2.494 2.919]	[4.595 5.491]	[5.294 6.751]	[11.075 17.773]	[8.044 10.451]	[5.193 5.643]	[5.071 6.137]	[9.423 11.34]	[10.312 13.496]	[5.563 6.3]	[5.524 6.312]	[8.664 17.998]	[9.409 11.117]	[5.626 6.435]	[5.785 6.866]	[5.774 6.374]	[5.981 6.829]	[5.4 5.916]	[5.642 6.621]	[7.099 8.93]	[5.735 6.269]	[5.986 8.847]	[5.228 5.95]
	sp|P05852|TSAD_ECOLI	tsaD	[0.635 0.697]	[0.582 0.763]	[2.439 2.858]	[2.494 2.723]	[3.828 4.819]	[4.656 5.825]	[8.511 9.378]	[5.765 7.774]	[3.132 5.517]	[3.652 4.812]	[7.477 10.135]	[6.739 8.527]	[2.429 3.855]	[3.29 4.177]	[3.001 5.392]	[3.678 5.652]	[2.214 2.833]	[3.247 3.821]	[4.477 7.685]	[3.738 4.355]	[3.535 6.12]	[2.672 3.379]	[4.088 4.522]	[4.329 4.617]	[2.965 4.002]	[2.608 3.372]
	sp|P06129|BTUB_ECOLI	btuB	[0.626 0.751]	[0.695 0.761]	[3.211 3.534]	[3.022 3.284]	[5.725 6.261]	[6.027 6.525]	[11.3 13.185]	[11.864 13.109]	[6.05 6.704]	[5.918 6.309]	[11.94 14.084]	[12.227 13.28]	[5.878 6.308]	[6.316 6.672]	[11.651 13.04]	[12.923 17.052]	[6.194 7.59]	[6.25 7.209]	[5.979 6.356]	[6.44 7.26]	[6.195 7.738]	[6.35 7.313]	[5.665 6.206]	[6.13 8.051]	[5.516 6.298]	[5.389 7.482]
	sp|P06136|FTSQ_ECOLI	ftsQ	[0.594 0.697]	[0.586 0.73]	[1.643 2.089]	[2.366 5.79]	[2.91 3.281]	[2.736 2.945]		[3.53 4.442]	[2.843 3.452]	[2.079 2.856]	[2.775 3.334]	[5.062 16.056]	[1.896 1.963]	[2.314 2.448]	[3.115 3.372]	[2.389 2.827]	[1.954 2.106]	[1.881 2.125]	[1.744 1.922]	[1.715 2.665]	[2.077 2.295]	[1.756 1.878]	[2.379 2.548]	[2.457 2.856]	[1.929 2.344]	[1.878 2.058]
	sp|P06149|DLD_ECOLI	dld	[0.844 1.185]	[0.671 0.869]	[1.809 1.983]	[1.967 2.146]	[4.274 4.778]	[3.908 4.195]	[9.673 10.743]	[9.381 10.368]	[5.338 5.619]	[4.2 4.556]	[8.77 9.347]	[10.106 11.011]	[5.744 6.89]	[5.569 5.847]	[9.883 11.626]	[9.498 10.01]	[5.852 6.313]	[6.785 8.476]	[5.289 5.645]	[5.8 6.179]	[5.698 6.331]	[5.491 5.802]	[5.978 6.533]	[6.006 7.375]	[5.228 6.341]	[4.078 4.772]
	sp|P06282|CDH_ECOLI	cdh	[0.723 0.805]	[0.754 0.916]	[2.917 3.353]	[3.019 3.447]	[7.165 8.623]	[5.927 6.842]	[11.848 14.54]	[11.214 14.383]	[5.748 6.25]	[5.927 6.671]	[12.409 14.245]	[13.32 14.728]	[5.861 6.717]	[6.294 7.045]	[13.181 15.91]	Undetermined	[6.187 7.45]	[6.209 7.255]	[6.1 6.919]	Undetermined	[6.005 6.735]	[6.088 6.701]	[5.908 6.432]	[6.314 6.908]	[6.201 7.374]	[6.069 6.845]
	sp|P06610|BTUE_ECOLI	btuE	Undetermined	[0.651 0.861]	[2.681 3.45]	[2.46 2.788]	[4.547 5.209]	[4.694 5.353]	[3 9.155]	[8.662 15.95]	[4.671 5.25]	[4.547 5.076]	[9.53 12.039]	[9.915 13.954]	[3.765 4.13]	[3.756 4.365]	[4.784 7.516]	[5.856 6.728]	[4.453 5.874]	[4.03 4.595]	[4.179 4.719]	[4.669 5.465]	[4.018 4.38]	[3.946 4.651]	[4.125 4.659]	[5.196 7.031]	[3.946 4.66]	[3.813 4.693]
	sp|P06611|BTUD_ECOLI	btuD	[0.434 0.742]		[1.88 2.264]	[2.124 2.273]	[3.403 4.258]	[2.887 3.599]		[4.113 5.336]	[3.991 4.816]		[5.972 7.106]	[6.106 7.013]	[2.849 4.062]	[2.636 3.174]			[2.028 2.255]	[2.422 2.606]		[2.477 2.714]	[3.479 3.999]		[3.926 4.187]	[4.24 6.877]	[2.307 2.484]	[2.255 2.452]
	sp|P06612|TOP1_ECOLI	topA	[0.682 0.778]	[0.804 1.142]	[2.542 2.743]	[2.423 2.603]	[5.653 6.303]	[5.493 6.508]	[9.34 11.288]	[10.358 11.367]	[5.299 5.979]	[4.753 4.972]	[10.76 11.735]	[11.159 12.438]	[5.491 5.794]	[5.933 6.329]	[11.589 13.936]	[11.554 12.823]	[5.816 6.349]	[6.538 7.631]	[5.984 6.616]	[6.174 6.619]	[5.612 6.251]	[5.731 6.12]	[6.21 6.606]	[6.288 7.208]	[5.035 5.589]	[5.216 5.938]
	sp|P06616|ERA_ECOLI	era	[0.642 0.751]	[0.669 0.759]	[2.333 2.599]	[2.076 2.293]	[3.505 5.148]	[3.765 4.692]	[5.21 5.709]	[5.627 7.737]	[3.258 3.464]	[3.298 4.094]	[5.134 6.615]	[5.558 5.888]	[2.449 2.663]	[2.635 2.871]	[3.29 3.697]	[3.411 4.198]	[4.646 5.378]	[4.182 4.625]	[2.877 3.566]	[3.015 3.402]	[2.444 2.726]	[2.216 2.408]	[4.538 5.08]	[5.067 5.448]	[2.567 2.933]	[2.743 3.18]
	sp|P06709|BIRA_ECOLI	birA	[0.566 0.637]	[0.594 0.758]	[2.396 2.583]	[2.364 2.634]	[4.649 5.234]	[4.379 4.753]	[6.943 9.022]	[6.708 8.635]	[3.751 4.097]	[3.217 3.491]	[6.539 7.465]	[6.754 7.235]	[3.1 3.855]	[3.404 3.925]	[5.393 7.177]	[5.63 6.24]	[3.75 4.205]	[3.326 3.672]	[4.005 4.3]	[4.136 4.549]	[3.397 3.657]	[3.823 4.213]	[4.498 5.247]	[5.266 5.55]	[3.327 3.609]	[3.134 3.443]
	sp|P06710|DPO3X_ECOLI	dnaX		[0.619 0.732]	[2.36 2.586]	[2.66 2.955]	[4.349 4.703]	[4.159 4.554]	[6.694 7.265]	[6.289 6.974]	[4.242 4.559]	[3.911 4.182]	[7.618 8.363]	[8.017 8.516]	[3.109 3.386]	[3.185 3.455]	[4.576 5.373]	[4.229 4.76]	[3.99 4.358]	[4.006 4.526]	[2.941 3.264]	[3.502 3.89]	[3.032 3.387]	[3.051 3.473]	[4.468 4.76]	[4.992 5.227]	[2.707 3.082]	[2.626 3.022]
	sp|P06715|GSHR_ECOLI	gor	[0.748 0.844]	[0.71 0.788]	[2.917 3.405]	[2.752 3.07]	[6.034 7.341]	[5.543 6.329]	[11.038 13.038]	[10.36 11.931]	[5.798 6.862]	[5.594 6.129]	[12.377 15.115]	[11.845 12.821]	[4.79 5.182]	[4.997 5.361]	[7.592 8.085]	[8.329 9.412]	[4.738 5.561]	[5.282 6.427]	[5.584 6.847]	[5.248 5.694]	[4.721 5.261]	[4.498 4.961]	[5.026 5.567]	[4.65 5.319]	[4.441 4.965]	[4.405 4.802]
	sp|P06720|AGAL_ECOLI	melA	[0.433 1.217]	[0.288 2.007]	[2.796 3.167]	[2.877 4.554]	[4.049 4.897]	[3.752 4.424]	[7.613 10.717]	[6.392 8.154]	[3.934 5.466]	[4.587 6.154]	[7.931 11.998]	[9.254 10.99]		[1.675 2.396]			[2.043 2.278]	[2.358 3.75]	[2.473 3.056]		[1.382 1.647]			[3.969 4.331]
	sp|P06721|METC_ECOLI	metC	[0.614 0.748]	[0.588 0.687]	[3.115 4.251]	[2.919 3.358]	[3.532 4.625]	[5.05 6.065]	[8.627 11.307]	[7.441 10.677]	[5.646 5.905]	[5.829 7.148]	[10.077 12.064]	[12.159 14.546]	[4.177 4.515]	[4.024 4.436]	Undetermined	[6.74 8.168]	[3.867 4.335]	[4.386 5.244]	[5.275 9.078]	[4.768 7.043]	[3.683 3.958]	[3.879 4.328]	[3.99 4.761]	[4.824 5.055]	[3.989 4.41]	[4.279 4.675]
	sp|P06722|MUTH_ECOLI	mutH	[0.695 0.879]	[0.547 1.089]	[2.176 3.41]	[2.772 3.283]	[4.365 5.437]	[4.969 6.116]	[7.752 10.88]	[7.305 9.829]	[5.424 6.216]		[7.78 11.032]	[7.874 8.421]	[4.086 6.195]				[3.914 4.961]	[3.94 4.251]	[4.542 5.422]	[4.902 6.214]	[3.583 4.034]	[3.122 3.758]	[3.791 5.365]	[5.583 6.919]	[3.297 4.232]	[3.65 4.589]
	sp|P06846|EBGR_ECOLI	ebgR	[0.78 0.993]	[0.78 2.558]	[2.921 3.264]	[2.595 2.829]	[5.388 6.132]	[5.709 6.667]	[8.755 10.841]	[8.733 11.442]	[6.03 7.162]	[5.231 5.73]	[10.024 13.697]	[11.399 23.25]	[4.244 5.26]	[5.108 5.834]	[9.177 11.18]	Undetermined	[5.705 6.552]	[6.198 10.497]	[4.968 5.77]	[5.726 6.537]	[4.953 6.849]	[4.553 5.244]	[5.139 5.875]	[5.129 6.147]	[5.01 5.849]	[4.764 5.981]
	sp|P06959|ODP2_ECOLI	aceF	[0.795 1.083]	[0.666 0.778]	[2.984 3.32]	[2.892 3.143]	[5.53 6.021]	[5.554 6.048]	[10.646 11.504]	[9.423 10.934]	[6.098 6.409]	[5.644 6.147]	[12.302 13.462]	[11.664 12.577]	[5.864 6.142]	[6.243 6.528]	[12.174 13.761]	[11.413 12.073]	[5.651 5.952]	[5.91 6.906]	[6.048 6.598]	[6.27 6.548]	[6.267 6.835]	[6.232 6.628]	[6.097 6.572]	[6.217 7.162]	[5.729 6.393]	[5.374 5.678]
	sp|P06961|CCA_ECOLI	cca	[0.678 0.753]	[0.649 0.729]	[2.941 3.394]	[2.688 2.851]	[4.257 4.782]	[5.102 6.246]	[8.444 9.304]	[7.178 8.744]	[4.987 5.224]	[4.868 5.411]	[8.938 10.392]	[9.366 10.984]	[3.189 3.377]	[3.542 3.81]	[5.224 5.611]	[5.21 6.283]	[3.495 3.861]	[3.625 4.049]	[2.909 4.993]	[3.735 4.075]	[3.202 3.469]	[3.141 3.365]	[3.458 3.774]	[4.252 5.67]	[3.262 3.555]	[3.241 3.441]
	sp|P06966|DICA_ECOLI	dicA	[0.419 0.559]		[2.58 4.139]	[3.028 3.483]	[4.11 5.503]	[5.393 6.249]	[3.385 19.638]	[7.397 9.081]	[4.303 4.951]	[5.218 7.217]	[8.966 14.844]	[9.303 11.402]	[4.506 5.593]	[4.642 5.306]	[10.804 13.835]	[7.419 9.39]	[4.941 6.429]	[3.995 6.878]	[5.355 7.415]	[5.185 8.071]	[5.297 6.388]	[5.56 6.535]	[6.836 8.34]	[5.579 6.671]	[5.181 7.898]	[4.994 6.053]
	sp|P06968|DUT_ECOLI	dut	[0.708 0.844]	Undetermined	[2.957 3.619]	[2.788 3.321]	[5.067 5.816]	[5.003 5.588]	[11.382 24.032]	[8.835 13.745]	[5.19 6.013]	[5.362 6.773]	[10.632 12.736]	[10.881 12.234]	[3.088 4.04]	[3.765 4.244]	[5.575 7.037]	[5.219 5.598]	[3.506 3.861]	[4.002 5.342]	[3.671 4.266]	[4.248 5.265]	[3.398 3.624]	[3.36 3.677]	[3.649 5.276]	[4.985 5.663]	[4.277 7.814]	[4.785 13.342]
	sp|P06971|FHUA_ECOLI	fhuA	[0.715 0.764]	[0.728 0.991]	[3.267 3.826]	[3.083 3.338]	[6.55 7.301]	[6.05 6.754]	[13.256 17.571]	[12.327 14.685]	Undetermined	[6.228 7.479]	[11.82 15.113]	[11.02 14.807]	[5.844 6.353]	[5.924 6.479]	[5.556 10.469]	[14.604 17.328]	[5.728 6.248]	[6.244 7.58]	[5.184 6.023]	[6.087 7.319]	[5.757 9.18]	[5.765 6.615]	[6.17 6.722]	[6.249 9.103]	[3.796 5.987]	Undetermined
	sp|P06974|FLIM_ECOLI	fliM	[0.548 0.663]	[0.553 0.861]	[2.324 2.567]	[1.709 2.119]	[2.75 4.191]	[3.747 5.941]	[5.468 6.886]	[6.927 8.126]															[4.086 4.679]	[4.104 5.041]
	sp|P06983|HEM3_ECOLI	hemC	[0.649 0.768]	[0.642 0.733]	[2.757 2.981]	[2.599 2.912]	[4.564 5.134]	[4.927 8.116]	Undetermined	[9.007 10.185]	[5.07 5.929]	[5.19 5.815]	[11.028 13.112]	[9.96 11.729]	[3.863 4.064]	[4.127 4.445]	[6.64 7.503]	[6.683 7.289]	[4.005 4.329]	[4.116 4.527]	[4.114 4.456]	[4.554 6.836]	[3.912 4.16]	[3.882 4.202]	[4.316 5.017]	[2.378 4.309]	[3.73 4.34]	[3.833 4.35]
	sp|P06986|HIS8_ECOLI	hisC	[0.769 0.959]	[0.713 0.791]	[3.119 3.304]	[2.741 2.911]	[5.095 5.52]	[5.199 5.75]	[10.152 11.478]	[8.552 9.441]	[5.412 5.8]	[4.895 5.208]	[10.592 11.61]	[10.442 11.089]	[3.19 3.323]	[3.173 3.306]	[4.94 5.251]	[4.759 5.003]	[2.988 3.236]	[3.133 3.271]	[3.256 3.448]	[3.936 4.304]	[3.216 3.696]	[3.224 3.541]	[3.412 3.67]	[4.143 4.499]	[3.373 3.664]	[3.414 3.714]
	sp|P06987|HIS7_ECOLI	hisB	[0.968 2.174]	[0.649 0.758]	[3.24 3.654]	[2.926 3.254]	[5.713 6.151]	[6.005 6.802]	[8.999 10.009]	[10.621 12.328]	[5.918 6.286]	[6.221 6.841]	[11.326 13.331]	[11.703 12.461]	[4.976 5.464]	[5.345 5.961]	[8.933 11.289]	[8.744 9.499]	[5.039 5.344]	[6.822 9.104]	[5.569 6.755]	[5.136 5.516]	[5.418 5.964]	[5.093 5.758]	[5.251 5.725]	[5.918 6.66]	[4.78 5.243]	[5.239 5.923]
	sp|P06988|HISX_ECOLI	hisD	[0.826 1.056]	[0.7 0.789]	[3.247 3.622]	[3.034 3.33]	[5.639 5.985]	[5.846 6.451]	[11.031 12.072]	[9.487 10.612]	[5.326 5.809]	[5.44 5.838]	[10.659 12.745]	[11.687 12.56]	[3.965 4.147]	[4.282 4.534]	[6.669 7.233]	[6.232 6.571]	[3.664 3.873]	[4.677 5.591]	[4.661 5.928]	[4.354 4.789]	[3.625 4.24]	[3.909 4.12]	[4.246 4.563]	[4.695 4.916]	[4.224 4.764]	[4 4.269]
	sp|P06989|HIS2_ECOLI	hisI	[0.756 0.963]	[0.733 1.575]	[2.894 3.147]	[2.704 2.934]	[5.677 7.237]	[4.663 5.154]	[9.516 11.196]	Undetermined	[5.24 5.801]	Undetermined	[9.849 11.6]	[12.874 18.252]	[4.175 4.419]	[4.563 4.888]	[6.256 7.481]	[6.422 7.17]	[3.889 4.274]	[4.381 5.032]	[3.984 4.412]	[4.008 4.613]	[4.88 9.55]	[4.143 4.719]	[4.753 5.735]	[4.705 5.231]	[3.789 4.353]	[3.863 4.237]
	sp|P06992|RSMA_ECOLI	rsmA	[0.812 1.296]	[0.572 0.701]	[2.81 3.128]	[2.882 3.094]	[5.64 6.264]	[4.462 5.384]	[10.627 12.437]	[11.591 16.426]	[5.368 6.245]	[5.16 5.555]	[9.932 11.87]	[9.806 11.1]	[4.847 5.25]	[5.167 5.753]	[8.113 10.176]	[9.983 11.752]	[4.651 4.949]	[5.488 6.557]	[4.911 5.442]	[6.054 7.039]	[4.77 5.096]	[5.186 5.717]	[5.182 5.64]	[5.347 5.667]	[5.516 6.188]	[4.673 5.243]
	sp|P06993|MALT_ECOLI	malT	[0.458 1.109]	[0.306 0.337]	[0.503 0.575]	[0.646 0.726]	[1.044 1.194]	[0.914 1.057]	[1.423 1.593]	[1.146 1.375]				[1.295 1.443]			[0.76 0.851]						[0.584 0.934]		[5.417 5.997]	[6.046 6.678]	[0.492 1.955]
	sp|P06996|OMPC_ECOLI	ompC	[0.831 0.923]	[0.781 0.92]	[3.243 3.677]	[3.187 3.426]	[5.793 6.086]	[7.036 7.668]	[12.55 13.573]	[9.708 10.725]	[6.198 6.442]	[6.823 7.342]	[14.849 16.718]	[11.544 12.493]	[6.204 6.433]	[5.419 5.703]	[13.017 13.71]	[11.185 11.713]	[5.428 5.598]	[6.852 7.424]	[7.373 7.839]	[6.656 6.944]	[6.888 7.232]	[5.94 6.329]	[7.172 8.06]	[7.3 7.917]	[5.733 6.037]	[6.445 6.776]
	sp|P06999|PFKB_ECOLI	pfkB	[0.803 1.332]	[0.762 0.933]	[3.188 3.803]	[2.936 3.434]	[6.079 7.078]	[5.467 5.827]	[10.536 12.582]	[9.178 10.876]	[5.772 6.183]	[5.541 5.887]	[11.208 12.591]	[11.277 12.529]	[4.06 4.853]	[4.351 4.553]	[6.515 8.212]	[6.394 6.745]	[4.356 4.563]	[4.327 4.705]	[4.346 4.753]	[4.736 5.171]	[3.901 4.086]	[3.973 4.27]	[4.716 5.027]	[5.228 6.033]	[3.785 4.071]	[3.522 3.836]
	sp|P07001|PNTA_ECOLI	pntA	[0.853 1.385]	[0.799 0.938]	[2.864 3.182]	Undetermined	[5.787 6.31]	Undetermined	[11.713 17.678]	[13.231 16.958]	[6.56 7.43]	[6.166 6.842]	[9.579 11.637]	[12.049 13.245]	[6.281 6.865]	[5.567 6.259]	[11.292 13.44]	[11.729 14.262]	[6.429 6.967]	[6.44 7.509]	[6.455 7.27]	[6.02 6.634]	[6.355 7.108]	[6.224 7.059]	[5.625 6.737]	[5.935 6.679]	[5.095 5.806]	[6.241 6.979]
	sp|P07003|POXB_ECOLI	poxB	[0.619 0.752]	[0.614 0.719]	[2.968 3.217]	[3.047 3.589]	[5.459 6.046]	[5.219 5.685]	[11.11 15.77]	[8.541 10.398]	[5.482 5.782]	[5.369 5.851]	[10.869 12.182]	[11.259 12.237]	[4.529 4.778]	[4.585 4.908]	[7.414 8.181]	[7.236 8.201]	[4.41 4.637]	[5.464 6.381]	[5.117 5.621]	[5.073 5.515]	[4.6 4.827]	[4.667 4.991]	[4.921 5.389]	[5.524 6.246]	[4.809 5.189]	[4.304 4.571]
	sp|P07004|PROA_ECOLI	proA	[0.686 0.747]	[0.709 0.809]	[3.085 3.613]	[2.784 3.033]	[5.589 6.084]	[5.373 5.708]	[9.988 11.309]	[10.661 11.954]	[4.136 5.884]	[5.592 5.958]	[11.697 12.784]	[11.666 12.528]	[4.48 4.654]	[4.625 4.86]	[7.442 7.956]	[7.68 8.244]	[4.395 4.623]	[4.616 4.978]	[4.422 4.687]	[4.768 5.162]	[4.409 4.679]	[4.458 5.045]	[4.931 5.387]	[4.994 5.222]	[4.308 4.604]	[4.373 4.733]
	sp|P07012|RF2_ECOLI	prfB	[0.669 0.778]	[0.697 1.034]	[2.723 2.921]	[2.689 2.826]	[4.952 5.437]	[4.669 4.933]	[8.309 8.99]	[7.618 8.666]	[4.738 4.944]	[4.221 4.528]	[8.449 9.081]	[7.896 8.811]	[4.067 4.3]	[4.434 4.712]	[6.606 7.135]	[6.609 7.173]	[4.239 5.208]	[4.505 4.835]	[4.926 5.826]	[4.825 5.049]	[4.172 4.462]	[4.23 4.496]	[4.962 5.457]	[4.934 5.336]	[4.166 4.416]	[4.116 4.45]
	sp|P07014|SDHB_ECOLI	sdhB	[0.677 0.789]	[0.716 0.846]	[3.241 4.442]	[2.485 2.728]	[6.133 6.639]	[5.972 6.432]	[11.135 12.22]	[11.442 12.868]	[4.993 5.349]	[4.979 5.25]	[9.833 11.499]	[10.015 10.815]	[4.557 4.903]	[5.518 5.94]	[9.43 10.696]	[10.68 12.21]	[4.785 5.266]	[4.818 5.6]	[4.114 4.499]	[5.367 6.876]	[5.328 5.602]	[5.435 6.062]	[5.273 5.568]	[6.316 8.765]	[4.994 5.543]	[4.657 5.08]
	sp|P07017|MCP2_ECOLI	tar	[0.661 0.729]	[0.689 0.887]	[2.293 2.538]	[2.318 2.431]	[3.918 4.346]	[3.791 4.116]	[4.861 7.831]	[5.307 5.978]									[6.446 7.845]						[4.89 5.671]	Undetermined	Undetermined	Undetermined
	sp|P07018|MCP4_ECOLI	tap	[0.646 0.735]	[0.644 0.721]	[2.053 2.219]	[1.498 1.721]	[2.49 3.153]	[2.826 3.807]	[4.146 5.254]	[3.404 3.893]									[5.637 6.799]								Undetermined
	sp|P07021|YFIB_ECOLI	yfiB	[0.411 0.495]			[0.718 1.482]						[1.359 3.182]		[4.059 6.412]		[1.526 2.324]									[1.113 1.844]
	sp|P07023|TYRA_ECOLI	tyrA	[0.664 0.794]	Undetermined	[2.488 2.896]	[2.175 2.53]	[4.399 4.955]	[4.231 4.707]	[6.89 9.387]	[6.889 7.569]	[4.867 5.222]	[4.651 5.452]	[8.752 9.964]	[8.824 9.809]	[2.777 3.015]	[2.981 3.104]	[4.341 5.435]	[4.176 4.529]	[2.977 3.419]	[2.723 3.071]	[2.866 3.159]	[3.256 3.442]	[2.825 2.958]	[2.439 2.689]	[3.677 4.293]	[3.681 4.173]	[2.598 2.903]	[2.729 3.006]
	sp|P07024|USHA_ECOLI	ushA	[0.694 0.851]	[0.434 0.781]	[2.992 3.242]	[2.976 3.17]	[5.321 6.002]	[6.118 6.646]	[11.86 13.484]	[12.121 14.272]	[5.173 5.548]	[4.866 5.272]	[10.396 11.916]	[10.963 11.775]	[6.072 8.032]	[5.945 6.738]	[10.58 12.685]	[12.494 14.274]	[5.201 5.533]	[5.544 6.574]	[5.833 6.772]	[6.271 6.988]	[6.09 6.524]	[5.935 6.744]	[5.556 6.086]	[5.038 5.435]	[5.638 6.296]	[5.205 6.676]
	sp|P07026|SDIA_ECOLI	sdiA	[0.558 0.705]	[0.596 0.731]																					[4.656 5.813]	[4.262 5.421]
	sp|P07102|PPA_ECOLI	appA	[0.588 0.764]	[0.601 0.764]	[2.992 3.358]	[2.694 3.073]	Undetermined	[5.721 6.415]	[10.307 12.002]	[10.891 13.503]	[5.579 6.059]	[5.199 6.056]	[10.838 12.436]	[11.702 12.9]	[5.467 6.04]	[5.863 6.449]	[11.723 12.726]	[12.113 13.8]	[4.901 5.776]	[4.987 5.484]	[5.303 6.145]	[6.083 7.763]	[6.399 7.727]	[5.834 6.452]	[4.653 5.186]	[3.848 10.082]	[5.546 6.354]	[5.515 6.038]
	sp|P07109|HISP_ECOLI	hisP	[0.627 0.718]	[0.451 1.406]	[3.175 4.048]	[2.367 2.79]	[5.622 6.855]	[5.577 6.242]	[11.091 12.604]	[9.727 11.89]	[6.077 7.419]	[5.379 5.995]	Undetermined	[9.806 10.927]	[5.175 5.799]	[5.519 6.181]	[11.518 14.273]	[12.638 16.396]	[4.761 5.452]	Undetermined	[5.263 5.733]	[5.56 6.266]	Undetermined	[5.767 6.425]	[5.516 6.222]	[4.891 6.724]	[5.874 6.719]	[5.403 6.221]
	sp|P07117|PUTP_ECOLI	putP	[0.64 0.715]	[0.668 0.85]	[2.796 3.729]	[3.066 5.086]	[5.024 5.996]	[5.193 6.004]	[6.904 12.638]	[8.751 13.152]	[5.257 5.719]	[4.479 5.382]	[8.915 13.827]	[9.68 11.354]	Undetermined	[3.006 5.202]	[5.658 6.583]	[7.71 9.256]	[4.537 4.996]	[4.171 4.788]	[4.443 4.9]		[4.762 5.205]	[3.93 4.957]	[4.737 6.351]	[5.126 5.826]	[3.709 5.921]	[4.283 5.021]
	sp|P07118|SYV_ECOLI	valS	[0.733 0.896]	[0.612 0.7]	[3.074 3.32]	[2.725 2.914]	[5.541 6.055]	[5.616 6.009]	[10.341 11.07]	[9.655 10.905]	[5.657 5.878]	[5.899 6.281]	[9.881 10.716]	[10.753 11.551]	[4.646 4.866]	[4.61 4.769]	[7.628 8.421]	[7.519 7.927]	[4.617 4.859]	[5.721 6.847]	[4.918 5.558]	[5.001 5.266]	[4.446 4.765]	[4.635 4.872]	[4.72 4.918]	[5.555 6.273]	[4.239 4.63]	[4.301 4.52]
	sp|P07330|CHEB_ECOLI	cheB	[0.783 1.226]	[0.746 1.234]	[1.884 2.03]	[2.12 2.332]	[2.552 3.843]	[3.05 3.731]	[4.515 6.716]	[5.367 6.3]				[7.867 13.542]												[4.238 5.669]
	sp|P07363-2|CHEA_ECOLI		[0.487 0.622]	[0.584 1.141]	[1.026 1.485]	[1.131 1.308]
	sp|P07363|CHEA_ECOLI	cheA	[0.546 0.575]	[0.405 0.885]	[1.271 1.34]	[1.267 1.343]	[1.383 1.563]	[1.523 1.737]	[2.17 2.399]	[1.679 1.978]									[5.508 6.735]						[4.806 5.571]	[5.284 7.541]
	sp|P07364|CHER_ECOLI	cheR	[0.516 0.613]	[0.469 0.638]	[1.244 1.442]					[2.208 7.59]									[5.453 8.232]
	sp|P07395|SYFB_ECOLI	pheT	[0.652 0.75]	[0.913 1.353]	[3.151 3.519]	[3.176 3.7]	[6.265 6.977]	[5.883 6.291]	[12.069 13.923]	[11.348 13.034]	[6.035 6.57]	[5.37 6.123]	[11.619 13.332]	[11.121 12.122]	[5.241 5.461]	[5.35 5.603]	[9.918 10.533]	[10.191 10.95]	[5.234 5.688]	[5.714 7.058]	[5.72 6.985]	[5.451 5.91]	[5.457 5.875]	[5.665 6.133]	[6.022 6.445]	[5.65 7.023]	[5.217 5.541]	[5.082 5.505]
	sp|P07604|TYRR_ECOLI	tyrR	[0.661 0.747]	[0.524 0.61]	[2.658 2.94]	[2.466 2.74]	[5.289 6.439]	[5.252 6.682]	[8.221 9.034]	[7.393 8.259]	[4.768 5.059]	[4.322 5.343]	[8.716 9.846]	[9.103 9.776]	[4.129 4.416]	[4.566 4.932]	[7.732 8.934]	[7.718 8.74]	[4.616 4.922]	[4.623 5.188]	[5.359 5.928]	[6.231 7.078]	[4.439 4.708]	[4.664 5.151]	[5.757 6.608]	[6.446 8.334]	[4.512 4.9]	[4.111 4.97]
	sp|P07623|METAS_ECOLI	metAS	Undetermined	[0.877 2.709]	[2.49 2.898]	[2.435 2.657]	[3.398 3.593]	[2.899 3.192]	[4.657 6.114]	[4.387 4.738]	[4.073 4.384]	[3.505 3.845]	[6.039 6.514]	[6.31 6.777]	[1.484 1.547]	[1.621 1.671]	[2.193 2.413]	[1.91 2.052]	[1.509 1.566]	[1.823 2.68]	[1.784 2.018]	[1.796 1.902]	[1.473 2.167]	[1.32 1.647]	[2.642 2.948]	[3.294 4.319]	[1.255 1.38]	[1.658 1.809]
	sp|P07639|AROB_ECOLI	aroB	[0.926 2.641]	[0.627 0.759]	[2.734 3.027]	[2.449 2.915]	[4.838 5.867]	[4.757 5.313]	[8.537 9.74]	[8.113 9.235]	[5.944 6.423]	[5.09 5.669]	[9.42 11.201]	[10.368 11.521]	[3.339 3.524]	[3.435 3.69]	[5.245 5.723]	[5.179 5.687]	[3.364 3.498]	[3.341 5.103]	[3.44 3.876]	[3.68 3.906]	[3.223 3.417]	[3.502 3.717]	[3.475 4.006]	[4.315 8.016]	[3.429 3.659]	[3.468 3.753]
	sp|P07648|RECC_ECOLI	recC	[0.668 0.741]	[0.661 0.789]	[3.393 4.508]	[2.83 3.212]	[4.971 5.779]	[5.56 6.06]	[10.494 12.325]	[11.168 21.368]	[5.546 6.003]	[6.196 6.683]	[10.484 11.627]	[11.103 12.117]	[4.196 6.148]	[3.528 3.765]	[6.308 7.047]	[5.262 6.356]	[4.003 4.277]	[4.125 4.787]	[4.11 4.326]	[3.883 4.234]	[3.411 3.673]	[3.51 3.765]	[4.824 5.438]	[4.739 6.131]	[3.085 3.643]	[3.707 4.154]
	sp|P07649|TRUA_ECOLI	truA	[0.609 0.777]	[0.581 1.641]	[2.852 3.493]	Undetermined	[3.073 8.994]	Undetermined	[10.326 18.969]	[8.791 12.076]	[5.796 6.715]	[4.782 6.189]	[10.66 13.356]	[10.063 12.739]	[4.435 5.56]	[4.864 6.834]	[6.804 9.203]	[8.821 10.502]	[4.86 5.575]	[4.078 5.039]	[4.69 5.397]	[4.832 5.49]	[3.481 4.484]		[4.863 5.942]	[5.145 6.164]	[4.888 7.666]	[4.624 6.21]
	sp|P07650|TYPH_ECOLI	deoA	[0.586 2.197]	[0.649 0.868]	[3.002 3.269]	[2.963 3.305]	[5.703 6.237]	[5.377 5.856]	Undetermined	[9.344 10.436]	[6.057 6.314]	[5.713 6.215]	[11.397 12.704]	[12.436 16.582]	[5.085 5.466]	[5.3 5.614]	[10.167 12.756]	[8.822 10.137]	[5.355 5.882]	[5.775 6.776]	[5.246 5.553]	[5.461 6.093]	[4.736 5.296]	[5.222 5.496]	[4.785 5.334]	[5.502 5.807]	[5.164 5.529]	[4.977 5.54]
	sp|P07654|PSTA_ECOLI	pstA	[0.631 0.808]	[0.655 0.856]	[3.108 3.67]		[4.673 6.594]	[4.02 5.815]	[10.29 17.678]	[9.17 14.126]	[4.409 5.049]	[4.699 5.821]	[8.15 9.407]	[8.973 10.145]	[4.416 5.927]	[4.925 5.579]	[6.15 18.218]	[10.444 14.147]	[5.049 6.383]	[5.157 6.75]	[4.529 5.206]		Undetermined		[4.256 8.061]	[5.235 16.792]	[4.706 5.336]	[4.155 6.064]
	sp|P07762|GLGB_ECOLI	glgB	[0.62 0.672]	[0.744 0.998]	[3.002 3.177]	[2.771 2.995]	[5.436 6.132]	[6.191 6.535]	[12.25 13.678]	[12.26 15.109]	[6.385 6.793]	[5.883 6.372]	[10.229 11.285]	[12.837 13.986]	[5.605 6.022]	[5.892 6.305]	[9.476 12.397]	[12.753 14.721]	[5.197 5.955]	[5.528 6.303]	[5.621 5.945]	[6.2 6.663]	[6.426 7.599]	[6.078 6.615]	[6.704 7.208]	[5.615 6.648]	[5.851 6.683]	[6.203 6.758]
	sp|P07813|SYL_ECOLI	leuS	[0.667 0.777]	[0.822 1.083]	[3.158 3.539]	[2.875 3.045]	[5.402 5.749]	[5.406 5.729]	[10.816 11.777]	[10.104 11.267]	[6.017 6.319]	[5.96 6.355]	[10.309 11.24]	[11.109 12.244]	[4.294 4.414]	[4.346 4.565]	[7.741 8.314]	[7.326 8.003]	[4.549 4.765]	[4.832 5.497]	[4.552 5.348]	[5.493 6.125]	[4.904 5.552]	[4.365 4.855]	[4.952 5.194]	[5.21 5.61]	[4.387 4.628]	[4.55 4.78]
	sp|P07821|FHUC_ECOLI	fhuC	[0.683 0.85]	[0.578 0.696]	[2.514 3.123]	[2.016 3.338]	[5.716 8.081]		[10.123 13.078]				[12.917 17.964]	[9.129 13.376]	[4.913 6.134]	[5.969 7.375]	[9.102 13.069]		[5.115 6.078]						[4.427 6.233]		[3.347 12.48]	[3.902 7.37]
	sp|P07822|FHUD_ECOLI	fhuD	[0.55 0.673]	[0.552 0.976]	[2.537 2.909]		[5.299 6.553]		[11.004 13.796]							[5.171 6.735]	[12.143 13.927]	[10.044 12.371]			[5.074 5.986]	[6.337 9.253]		[5.796 7.707]			[1.68 20.643]	[2.755 16.667]
	sp|P07862|DDLB_ECOLI	ddlB	[0.786 1.177]	[0.762 1.033]	[2.878 3.267]	[2.865 3.217]	[5.414 7.369]	[5.219 5.881]	Undetermined	[8.675 10.661]	[5.749 6.085]	[5.586 6.098]	[11.611 14.782]	[11.092 11.971]	[3.642 3.897]	[4.029 4.539]	[5.788 6.235]	[6.21 6.976]	[3.728 4.315]	[3.879 4.322]	[4.243 4.528]	[4.431 5.031]	[3.671 4.003]	[4.083 4.851]	[3.887 4.66]	[5.009 6.153]	[3.813 4.035]	[3.411 4.011]
	sp|P07913|TDH_ECOLI	tdh	[0.69 0.808]	[0.645 1.125]	[2.317 2.539]	[2.347 2.572]	[3.375 4.766]	[4.451 5.174]	[8.019 8.805]	[10.082 12.016]	[5.723 6.455]	[5.806 6.964]	[11.333 13.581]	[12.063 13.767]	[4.493 5.003]	[4.756 5.194]	[8.571 10.295]	[7.653 8.377]	[4.817 5.531]	[4.624 5.091]	[4.99 5.42]	[5.048 5.539]	[4.277 20.649]	[4.507 5.209]	[4.746 5.142]	[4.492 5.155]	[4.261 4.931]	[4.069 4.598]
	sp|P08142|ILVB_ECOLI	ilvB	[0.674 0.733]	[0.66 0.746]	[2.569 2.801]	[2.008 2.266]	[2.876 3.423]	[2.438 2.773]	[5.081 6.531]	[3.377 3.767]		[4.116 4.964]	[8.137 12.717]	[6.998 7.786]	[1.371 1.618]	[1.263 1.39]		[2.032 3.205]	[1.106 1.399]	[1.144 1.431]	[1.248 1.298]	[1.616 2.377]	[1.108 1.169]	[1.106 2.019]	[2.784 3.19]	[2.733 2.973]	[1.309 1.442]	[1.442 1.55]
	sp|P08178|PUR5_ECOLI	purM	[0.697 0.967]	[0.735 0.849]	[2.955 3.27]	[2.644 2.899]	[5.297 5.973]	[5.23 6.273]	[10.145 11.523]	[10.513 12.41]	[4.609 5.239]	[4.241 4.771]	[8.58 13.364]	[7.32 8.083]	[4.276 4.551]	[4.477 4.841]	[6.604 7.37]	[7.644 8.324]	[3.442 4.483]	[4.984 5.77]	[4.674 5.748]	[4.915 5.749]	[4.335 4.524]	[4.323 4.73]	[4.617 5.279]	[4.881 5.241]	[4.053 4.451]	[4.079 4.485]
	sp|P08179|PUR3_ECOLI	purN	[0.876 1.552]	[0.611 0.738]	[2.234 2.881]	[2.926 3.948]	[3.571 4.791]	[5.78 9.4]	[8.418 9.456]	Undetermined	[5.543 6.108]	[4.947 5.827]	Undetermined	[9.002 10.782]	[3.997 4.436]	[4.422 5.208]	[7.234 7.991]	[9.736 16.111]	[4.477 5.058]	[4.513 6.12]	[4.114 4.504]	[4.702 5.466]	[4.929 8.116]	[4.001 4.328]	[4.537 5.247]	[4.559 5.297]	[3.91 4.682]	[3.913 5.329]
	sp|P08189|FIMF_ECOLI	fimF	[0.555 0.625]			[2.452 2.788]	[4.829 6.531]			[12.633 20.642]		[5.269 5.798]	[6.429 16.147]			Undetermined		[10.706 17.774]									[4.888 7.001]	[5.106 5.739]
	sp|P08191|FIMH_ECOLI	fimH	[0.541 0.618]			[2.577 3.199]	[4.841 6.08]	[4.845 10.036]	[10.061 15.598]	[11.155 15.66]	[5.255 7.091]	[6.215 8.165]	[11.154 19.504]	[12.153 15.523]	[5.469 6.287]	[5.944 7.183]	[12.902 18.809]	[12.183 16.195]	[4.218 4.616]	Undetermined	[5.245 7.839]		[5.599 7.171]			[3.396 5.667]	[5.146 6.551]	[5.016 5.652]
	sp|P08192|FOLC_ECOLI	folC	[0.552 0.687]	Undetermined	[2.988 3.295]	[3.022 3.328]	[4.481 5.664]	[4.925 5.475]	[9.56 11.174]	[7.257 9.155]	[5.316 5.716]	[4.934 5.446]	[9.514 10.684]	[8.799 9.507]	[3.707 3.967]	[3.643 3.93]	[6.143 7.535]	[5.18 5.565]	[4.031 4.309]	[4.588 7.654]	Undetermined	[3.962 4.355]	[4.061 4.698]	[3.72 3.885]	[4.062 4.43]	[4.843 5.186]	[3.621 3.994]	[3.575 4.12]
	sp|P08200|IDH_ECOLI	icd	[0.812 0.923]	[0.814 0.984]	[3.109 3.322]	[2.995 3.247]	[5.406 5.702]	[5.471 5.773]	[10.203 10.866]	[9.243 10.027]	[5.679 5.925]	[5.524 5.794]	[11.494 12.48]	[12.038 13.085]	[3.841 3.973]	[4.185 4.311]	[6.305 6.495]	[6.355 6.735]	[3.926 4.051]	[4.41 5.117]	[4.437 4.71]	[4.528 4.777]	[4.036 4.146]	[3.894 4.121]	[4.298 4.57]	[4.822 5.126]	[4.049 4.22]	[3.997 4.138]
	sp|P08201|NIRB_ECOLI	nirB	[0.293 0.523]	[0.458 0.76]													[4.374 14.449]		[4.918 6.792]							[5.542 6.813]
	sp|P08202|ARAA_ECOLI	araA	Undetermined	[0.704 0.857]	[2.93 3.294]	[2.412 2.787]	[5.282 6.699]	[5.161 6.206]	[9.275 12.111]	[8.181 9.408]	[4.485 5.524]	[4.589 5.855]	[9.828 17.066]	[9.582 12.225]		[3.032 3.515]			[2.778 3.189]	[2.939 3.243]	[3.13 3.709]	[2.904 4.143]		[2.809 3.378]	[3.042 4.933]	[3.927 4.348]	[2.649 4.622]	[2.681 3.753]
	sp|P08244|PYRF_ECOLI	pyrF	[0.619 0.707]	[0.629 0.797]	[2.909 3.173]	[2.563 2.966]	[5.402 6.121]	[6.344 8.236]	[9.12 10.651]	[8.215 10.917]	[4.95 5.998]	[4.455 5.037]	[9.611 11.213]	[9.424 10.568]	[4.543 5.262]	[4.45 4.89]	[6.931 8.292]	[6.982 14.048]	[4.308 4.941]	[5.031 18.442]	[4.493 6.227]	[4.627 5.289]	[4.343 4.587]	[4.277 4.74]	[4.784 5.299]	[4.883 5.527]	[4.677 5.38]	[4.264 4.838]
	sp|P08245|YCIH_ECOLI	yciH	[0.406 0.58]	[0.575 0.838]	[2.51 4.489]	[2.009 2.694]	[3.587 4.14]	[3.85 5.078]	[5.359 5.976]	[4.507 5.445]		[2.874 3.257]	[4.574 6.234]	[5.661 6.682]		[2.826 3.546]	[4.716 5.525]	[4.656 5.469]		[3.961 4.378]	[3.174 3.987]	[4.06 5.536]	[3.293 3.626]	[2.83 3.514]	[4.539 5.601]	[4.79 5.728]	[2.526 3.216]	[2.947 3.638]
	sp|P08312|SYFA_ECOLI	pheS	[0.81 1.195]	[0.683 0.753]	[3.179 3.507]	[3.175 4.272]	[6.124 6.75]	[5.79 6.153]	[10.692 13.568]	[11.745 14.869]	[6.219 6.877]	[5.69 6.399]	[12.03 14.002]	[12.275 13.534]	[4.908 5.249]	[5.515 5.829]	[9.18 10.311]	[9.585 10.428]	[5.283 5.584]	[6.197 7.514]	[5.431 5.731]	[6.088 7.097]	[5.319 5.517]	[5.692 6.412]	[5.506 5.801]	[5.875 6.183]	[4.635 5.173]	[4.9 5.264]
	sp|P08331|CPDB_ECOLI	cpdB	[0.642 1.09]	[0.731 1.023]	[3.152 3.655]	[3.075 3.531]	[5.599 6.08]	[5.778 6.305]	[13.586 15.4]	[10.598 12.449]	[5.276 5.64]	[4.759 5.289]	[10.608 11.879]	[10.597 11.913]	[6.144 6.576]	[6.044 6.579]	[10.684 12.152]	[11.731 14.465]	[5.215 5.83]	[6.253 9.718]	[6.174 9.189]	[6.446 7.431]	[5.762 6.463]	[6.037 6.732]	[5.839 6.483]	[6.51 8.934]	[5.804 6.296]	[5.562 6.034]
	sp|P08337|MUTT_ECOLI	mutT	[0.752 0.827]	Undetermined	[3.183 3.9]	[2.993 3.44]	[4.759 5.493]	[4.7 5.317]	[8.132 9.604]	[8.337 10.394]	[4.618 5.226]	[3.549 4.715]	[10.177 14.908]	[9.426 10.519]	[3.637 4.137]	[4.065 4.915]	[6.221 8.63]	[6.192 6.851]			[4.84 5.382]		[4.035 4.342]	[4.393 5.767]	[3.89 4.726]	[4.743 5.325]	[3.98 13.095]	[3.662 4.955]
	sp|P08368|CREB_ECOLI	creB	[0.662 0.713]	[0.629 0.946]	[2.294 3.021]	[2.745 2.998]	[4.331 5.646]	[4.463 5.242]	[8.168 9.751]	[9.875 24.293]		[3.752 4.376]	[6.806 8.301]	[6.981 10.231]		[3.699 4.335]	[6.062 7.844]	[6.065 7.265]	[3.58 3.893]	[3.927 4.783]	[3.897 4.482]	[4.432 5.236]	[3.432 3.669]		[4.368 4.938]	[5.546 8.584]	[3.735 4.13]
	sp|P08373|MURB_ECOLI	murB	[0.672 0.737]	[0.645 0.75]	[2.799 3.003]	[2.621 3.431]	[3.84 5.116]	[4.947 5.642]	[9.566 10.611]	[9.111 10.306]	[4.827 5.315]	[4.288 4.851]	[7.542 9.486]	[9.031 10.176]	[3.373 3.823]	[3.646 3.827]	[5.243 5.731]	[5.147 5.55]	[3.35 3.624]	[3.186 3.677]	[3.095 4.125]	[4.01 4.486]	[3.474 3.99]	[3.581 4.267]	[3.833 4.192]	[4.236 9.46]	[3.539 3.823]	[3.257 3.487]
	sp|P08390|USG_ECOLI	usg	[0.788 1.632]	[0.646 0.714]	[2.872 3.323]	[2.852 3.088]	[5.355 5.911]	[5.328 5.919]	[8.53 11.196]	[9.545 10.538]	[5.613 6.999]	[5.788 6.433]	[11.393 12.821]	[10.985 12.455]	[4.963 6.315]	[4.566 4.886]	[7.839 15.213]	[7.335 7.958]	[4.517 4.716]	[4.36 4.838]	[4.125 4.676]	[5.206 5.652]	[4.544 4.829]	[4.339 4.731]	[4.932 5.226]	[4.974 6.581]	[4.364 4.877]	[4.35 4.743]
	sp|P08394|RECB_ECOLI	recB	[0.59 0.668]	[0.708 2.33]	[3.109 3.692]	[2.784 3.006]	[5.134 6.006]	[4.159 4.973]	[11.004 28.655]	[9.922 11.048]	[5.692 6.946]	[6.773 8.513]	[9.565 10.487]	[10.333 11.303]	[3.842 4.358]	[3.496 3.845]	[5.801 7.039]	[4.581 5.649]	[3.892 4.182]	[3.893 5.397]	[3.51 3.756]	[3.898 4.228]	[3.5 3.68]	[3.569 3.827]	[4.993 5.45]	[4.678 5.016]	[3.331 3.664]	[3.77 4.148]
	sp|P08395|SPPA_ECOLI	sppA	[0.635 0.715]	[0.652 0.746]	[3.051 3.564]	[3 3.524]	[5.128 5.813]	[4.996 5.526]	[8.953 10.001]	[8.427 13.383]	[5.432 6.184]	[5.614 6.33]	[10.096 11.12]	[10.423 11.114]	[5.523 5.999]	[5.713 6.217]	[10.688 12.752]	[11.095 12.407]	[5.666 6.424]	[5.624 6.334]	[5.81 6.319]	[5.773 6.708]	[5.189 6.815]	[5.675 6.452]	[5.575 6.435]	[5.558 6.333]	[5.564 6.188]	[5.03 5.875]
	sp|P08400|PHOR_ECOLI	phoR	[0.725 0.85]	[0.976 6.085]	[2.941 3.349]	[2.978 3.243]	[5.182 6.015]	[5.706 6.483]	[10.237 12.119]	[11.613 15.972]	[6.195 6.488]	[5.853 6.239]	[11.465 12.633]	[12.005 12.74]	[6.268 6.632]	[5.958 7.013]	[10.707 11.979]	[11.614 18.101]	[6.245 6.946]	[5.884 6.505]	Undetermined	[5.575 6.487]	[5.887 8.324]	[4.547 5.568]	[6.014 6.669]	[6.114 6.829]	[5.849 6.436]	[5.868 7.261]
	sp|P08401|CREC_ECOLI	creC	[0.608 0.702]	Undetermined	[2.903 3.242]	[3.061 3.487]	[5.508 5.928]	[6.404 8.703]	[7.148 10.289]	[10.447 12.719]	[5.956 6.592]	[6.636 8.516]	[10.769 12.519]	[12.828 15.666]	[5.762 6.75]	[5.092 5.759]	[11.312 12.455]	[11.266 13.645]	[6.431 7.184]	[6.541 9.338]	[5.834 6.675]	[4.819 5.602]	[5.554 6.138]	[6.177 6.901]	[6.126 7.395]	[5.414 6.115]	[4.526 5.207]	[5.76 6.545]
	sp|P08506|DACC_ECOLI	dacC	[0.782 1.149]	[0.504 0.677]	[3.089 3.405]	[3.031 3.239]	[5.054 5.566]	[6.603 7.621]	[11.897 13.725]	[11.128 13.296]	[5.81 6.199]	[5.666 6.212]	[12.634 14.26]	[12.55 13.453]	[5.708 6.212]	[5.868 6.2]	[14.67 16.857]	[13.24 14.973]	[6.092 6.515]	[6.406 7.303]	[5.801 6.462]	[6.019 6.507]	[5.512 5.975]	[6.376 7.078]	[5.827 6.216]	[6.327 7.104]	[6.022 6.553]	[6.209 7.133]
	sp|P08622|DNAJ_ECOLI	dnaJ	[0.678 0.772]	[0.692 0.776]	[2.586 2.811]	[2.56 2.739]	[4.48 5.193]	[4.943 5.327]	[9.125 10.599]	[8.486 9.744]	[4.995 5.476]	[4.773 5.619]	[10.821 12.242]	[10.781 11.934]	[4.251 4.806]	[5.094 5.513]	[8.788 9.466]	[8.089 8.608]	[5.44 5.806]	[5.484 8.072]	[5.801 6.488]	[5.919 6.474]	[4.564 5.335]	[4.686 5.275]	[6.01 6.536]	Undetermined	[3.983 4.562]	[4.405 5.174]
	sp|P08660|AK3_ECOLI	lysC	[0.683 0.777]	[0.759 1.173]	[2.954 3.338]	[2.987 3.328]	[4.48 5.446]	[4.164 4.735]	[9.236 11.262]	[6.351 7.162]	[5.434 6.081]	[4.841 5.559]	[8.853 9.772]	[10.349 11.517]	[2.691 2.777]	[2.949 3.191]	[4.226 5.137]	[3.585 4.193]	[2.69 2.857]	[2.855 3.593]	[2.862 3.009]	[3.121 3.642]	[2.358 2.934]	[2.581 2.869]	[3.446 3.705]	[4.174 4.999]	[2.225 2.434]	[2.645 2.884]
	sp|P08839|PT1_ECOLI	ptsI	[0.764 0.838]	[0.695 0.795]	[3.005 3.212]	[2.641 2.79]	[5.897 6.31]	[5.382 5.68]	[10.004 11.962]	[10.048 11.159]	[6.072 6.571]	[5.569 5.925]	[12.495 13.573]	[11.66 12.393]	[4.945 5.162]	[5.093 5.289]	[8.722 9.392]	[9.242 9.61]	[5.229 5.452]	[5.866 6.42]	[5.196 5.865]	[5.483 5.816]	[5.164 5.432]	[5.2 5.442]	[5.029 5.272]	[5.588 6.188]	[5.01 5.524]	[4.679 4.932]
	sp|P08956|T1RK_ECOLI	hsdR	[0.726 0.999]	[0.638 0.689]	[2.503 2.674]	[2.343 2.469]	[4.525 4.744]	[4.601 4.966]	[7.046 7.94]	[6.669 7.208]	[3.914 4.121]	[3.752 3.975]	[6.241 6.81]	[6.314 7.008]	[3.513 3.814]	[3.268 3.496]	[5.455 6.678]	[4.404 4.853]	[4.544 4.952]	[4.885 5.363]	[3.638 4.224]	[3.66 4.147]	[3.438 3.795]	[3.189 3.402]	[4.517 5.126]	[5.323 6.558]	[2.858 3.106]	[3.046 3.293]
	sp|P08957|T1MK_ECOLI	hsdM	[0.605 0.676]	[0.649 0.745]	[2.392 2.797]	[2.495 2.698]	[4.966 5.616]	[4.746 5.831]	[9.502 11.242]	[8.431 9.315]	[5.166 5.541]	[4.807 5.233]	[10.11 12.059]	[9.652 10.532]	[4.303 4.641]	[4.277 4.716]	[6.551 7.765]	[7.27 8]	[4.783 5.174]	[4.818 5.134]	[4.346 4.583]	[4.613 5.428]	[4.66 5.857]	[4.325 4.718]	[5.715 6.071]	[5.332 5.626]	[4.204 4.552]	[3.811 4.145]
	sp|P08997|MASY_ECOLI	aceB	[0.776 1.165]	[0.669 0.742]	[2.209 2.575]	[2.04 2.224]	[3.208 3.492]	[2.918 3.076]	[4.178 4.659]	[3.677 4.276]	[2.741 3.008]	[2.401 2.807]	[4.434 5.683]	[4.933 5.437]	[1.748 1.829]	[2.481 4.535]	[2.229 2.732]	[2.484 3.018]	[4.636 4.932]	[4.648 5.087]	[1.906 2.011]	[2.235 2.717]	[1.676 1.872]	[1.557 1.965]	[4.439 5.274]	[5.61 7.937]	[1.543 1.661]	[1.82 2.026]
	sp|P09029|PURK_ECOLI	purK	[0.734 0.814]	[0.778 1.092]	[3.095 3.963]	[2.717 3.11]	[5.402 6.571]	[6.731 9.106]	[7.711 10.358]	[9.024 11.07]	[6.222 6.985]	[5.533 5.992]	[11.278 13.465]	[10.317 14.111]	[4.068 4.797]	[4.249 4.524]	[9.263 13.123]	[6.089 6.551]	[3.861 4.322]	[4.57 8.094]	Undetermined	[4.492 4.85]	[3.831 4.079]	[3.841 4.105]	[4.685 6.083]	[4.857 7.797]	[4.328 5.345]	[3.886 4.669]
	sp|P09030|EX3_ECOLI	xthA	[0.642 0.8]	[0.673 0.757]	[3.142 3.845]	[2.651 3.01]	[5.525 6.225]	[5.646 6.117]	[9.499 11.317]	[10.683 12.325]	[5.368 6.189]	[5.16 5.807]	[11.441 14.623]	[10.613 11.541]	[4.902 5.5]	[5.569 5.933]	[9.295 12.562]	[10.353 11.65]	[5.228 5.534]	[5.437 6.192]	[4.811 5.599]	[6.466 7.426]	[5.576 5.951]	[5.347 6.2]	[5.277 5.949]	[5.46 5.841]	[5.068 5.989]	[4.898 5.23]
	sp|P09053|AVTA_ECOLI	avtA	[0.653 0.777]	[0.706 1.119]	Undetermined	[2.406 2.658]	[4.07 4.582]	[3.986 4.454]	[6.963 7.83]	[6.644 7.697]	[4.73 5.301]	[4.731 5.276]	[8.256 9.666]	[9.051 10.144]	[2.221 2.304]	[2.565 2.764]	[3.101 3.342]	[3.323 3.589]	[2.31 2.48]	[2.091 2.45]	[2.592 2.767]	[2.628 2.908]	[2.322 2.982]	[2.332 2.565]	[2.647 3.019]	[3.16 3.416]	[2.575 2.792]	[2.688 3.001]
	sp|P09099|XYLB_ECOLI	xylB	[0.622 0.832]	Undetermined	[3.175 4.335]	[3.209 3.54]	[5.398 6.212]	[5.571 6.398]	[7.159 10.203]	[9.404 13.017]	[6.007 6.491]	[6.182 8.044]	[11.784 14.372]	[11.468 12.883]	[4.459 4.865]	[4.206 4.811]	[8.57 10.136]	[5.804 7.933]	[4.63 4.91]	[4.566 5.898]	[4.363 4.846]	[4.737 5.408]	[5.537 9.084]	[4.038 5.419]	[4.86 6.116]	[4.811 5.394]	[4.316 4.781]	[4.144 4.85]
	sp|P09126|HEM4_ECOLI	hemD	Undetermined	[0.557 0.696]	[2.173 2.584]	[2.148 2.572]	[4.314 4.81]	[4.139 4.584]	[9.178 17.109]	[6.362 7.652]	[5.163 5.923]	[4.443 4.847]	[8.744 9.905]	[9.062 9.912]	[3.449 3.939]	[3.85 4.121]	[6.637 7.193]	[5.815 6.399]	[3.302 3.623]	[3.968 6.138]	[3.966 7.251]	[4.059 4.452]	[4.062 4.572]	[3.779 4.152]	[4.665 5.024]	[5.509 6.212]	[3.38 4.175]	[3.231 3.609]
	sp|P09127|HEMX_ECOLI	hemX	[0.718 0.879]	[0.902 1.944]	[2.999 3.21]	[3.083 3.332]	[5.913 6.404]	[5.643 6.006]	[10.872 14.464]	[9.609 10.934]	[6.176 6.516]	[5.793 6.238]	[10.975 12.651]	[12.411 15.85]	[5.778 6.193]	[6.022 6.405]	[13.097 15.651]	[12.048 14.323]	[5.532 6.131]	[5.682 10.763]	[5.228 6.676]	[6.001 6.542]	[5.969 6.332]	[6.236 6.711]	[5.791 6.182]	[5.775 6.133]	[6.551 7.418]	[5.892 6.371]
	sp|P09147|GALE_ECOLI	galE	[0.561 1.305]	[0.726 0.902]	[3.062 3.571]	[2.784 3.07]	[5.376 6.308]	[5.091 5.851]	[10.568 11.805]	[10.45 14.38]	[6.06 6.489]	[5.334 5.785]	[11.436 12.866]	[10.978 11.783]	[3.496 4.293]	[4.947 5.477]	[9.633 17.755]	[9.973 30.144]	[4.633 4.94]	[4.51 5]	[4.447 5.289]	[4.602 5.912]	[3.904 4.725]	[4.541 5.092]	[4.807 5.29]	[6.144 10.45]	[5.384 8.185]	[4.404 5.117]
	sp|P09148|GAL7_ECOLI	galT	[0.666 0.772]	[0.689 0.778]	[2.956 3.302]	[3.232 4.183]	[4.931 5.764]	[5.331 6.154]	[10.338 22.722]	[9.663 12.355]	[5.579 5.802]	[5.028 5.713]	[10.92 12.732]	[11.018 12.185]	[3.623 3.859]	[4.272 4.921]	[5.659 6.846]	[5.352 6.578]	[3.583 3.846]	[3.884 4.321]	[4.685 7.879]	[4.212 4.733]	[3.744 4.148]	[4.239 7.269]	[3.855 4.31]	[2.403 4.376]	[2.53 4.061]	[3.536 3.889]
	sp|P09151|LEU1_ECOLI	leuA	[0.614 0.678]	[0.691 0.901]	[2.087 2.25]	[2.178 2.351]	[3.38 3.723]	[3.495 4.37]	[4.446 4.799]	[4.042 4.56]	[4.034 4.248]	[3.39 3.659]	[6.611 7.364]	[6.046 6.422]	[1.482 1.552]	[1.715 1.769]	[1.849 1.928]	[1.897 2.003]	[4.023 4.164]	[4.568 5.225]	[1.655 1.749]	[1.8 1.893]	[1.587 1.757]	[1.496 1.618]	[4.166 4.488]	[5.006 5.252]	[1.46 1.529]	[1.464 1.519]
	sp|P09155|RND_ECOLI	rnd	[0.723 0.846]	[0.707 0.897]	Undetermined	Undetermined	[4.99 5.893]	[4.803 5.36]	[8.992 10.167]	[8.944 12.666]	[5.745 6.81]	[5.058 5.805]	[11.527 14.577]	[9.932 11.768]	[3.544 4.188]	[3.582 4.114]	[6.768 7.927]	[4.757 6.009]	[3.344 3.582]	[3.976 8.235]	[4.243 8.294]	[3.703 4.261]	[3.897 4.34]	[3.447 3.899]	[3.018 4.043]	[4.486 5.091]	[3.657 4.199]	[3.202 3.606]
	sp|P09158|SPEE_ECOLI	speE	[0.71 0.84]	[0.681 0.803]	[2.927 3.665]	Undetermined	[5.458 7.963]	[5.763 11.322]	[8.618 11.046]	[7.809 12.063]	[5.888 6.519]	[5.196 5.915]	[10.297 12.623]	[12.759 17.083]	[4.169 4.805]	[3.58 4.437]	[5.734 9.055]	[7.072 8.045]	[4.289 4.691]	[4.327 5.301]	[4.496 4.917]	[4.695 5.541]	[4.357 4.845]	[4.128 4.764]	[4.647 5.317]	Undetermined	[3.984 4.455]	[4.382 5.259]
	sp|P09169|OMPT_ECOLI	ompT	[0.664 0.821]	[0.737 0.82]	[3.16 3.399]	[3.066 3.231]	[5.704 6.005]	[6.113 6.911]	[10.731 12.097]	[10.888 12.481]	[5.729 6.585]	[6.633 7.196]	[12.789 14.28]	[12.682 14.438]	[5.721 6.074]	[6.055 6.366]	[9.788 10.848]	[13.192 14.963]	[6.002 6.508]	[6.394 7.471]	[6.431 7.084]	[6.453 6.928]	[6.145 6.492]	[6.066 6.543]	[5.26 6.404]	Undetermined	[5.84 6.289]	[5.338 5.799]
	sp|P09184|VSR_ECOLI	vsr	[0.718 0.857]	[0.432 0.658]	[2.367 4.186]	Undetermined		[3.86 4.507]		[8.098 9.928]	[3.922 4.499]	[3.327 3.963]	[6.395 7.521]	[8.468 18.532]	[3.837 4.841]	[3.519 3.845]	[5.257 5.908]	[4.677 6.202]	[3.642 4.602]	[4.667 5.584]	[3.292 4.155]		[3.222 3.777]	[3.464 4.186]		[5.183 5.987]	[2.9 3.971]	[3.629 10.127]
	sp|P09323|PTW3C_ECOLI	nagE	[1.035 2.611]	[0.536 0.631]	[2.949 3.356]	[2.94 3.381]	[5.635 6.423]	[5.515 6.037]	[12.148 13.896]	[10.134 11.864]	[5.854 6.45]	[5.504 6.466]	[10.704 13.645]	[12.485 13.784]	[5.037 5.928]	[6.044 6.74]	[9.675 12.917]	[11.204 12.576]	[5.651 6.215]	[6.231 9.224]	[5.617 6.307]	[5.492 6.085]	[5.526 5.937]	[6.529 8.495]	[6.253 6.916]	[5.85 6.233]	[5.692 6.475]	[4.884 6.583]
	sp|P09348|MOTA_ECOLI	motA	[0.527 0.679]	[0.814 3.643]	[1.2 1.567]	[1.204 1.35]		[1.458 1.689]		[1.927 2.299]
	sp|P09372|GRPE_ECOLI	grpE	[0.693 0.754]	[0.686 0.813]	[2.792 3.307]	[2.82 3.249]	[5.222 5.924]	[5.056 5.576]	[8.799 9.477]	[8.965 9.847]	[5.268 5.592]	[4.82 5.387]	[10.264 11.383]	[10.202 10.997]	[5.222 6.432]	[5.365 5.779]	[7.792 8.614]	[8.871 9.774]	[5.526 5.849]	[6.692 8.642]	[4.875 5.149]	[5.245 5.525]	[4.859 5.127]	[5.36 5.95]	[5.792 6.64]	[6.093 6.976]	[4.673 5.197]	[4.492 4.841]
	sp|P09373|PFLB_ECOLI	pflB	[0.666 0.711]	[0.787 0.94]	[1.989 2.118]	[1.905 1.978]	[3.021 3.15]	[2.877 3.139]	[4.292 4.497]	[3.803 4.141]	[3.49 3.6]	[3.129 3.239]	[5.828 6.057]	[6.223 6.435]	[2.861 2.925]	[3.135 3.251]	[4.321 4.567]	[4.364 4.57]	[3.214 3.309]	[3.24 3.439]	[3.7 3.987]	[3.5 3.684]	[2.957 3.188]	[2.845 2.957]	[4.627 4.847]	[4.692 5.055]	[2.57 2.684]	[2.484 2.58]
	sp|P09391|GLPG_ECOLI	glpG	[0.7 0.75]	Undetermined				[5.077 6.416]		[6.026 11.63]		[4.908 7.205]	[9.218 11.551]	[9.239 21.104]	[4.485 7.777]	Undetermined		[9.796 14.416]	[6.854 7.748]	[4.384 20.695]			[4.866 5.64]	Undetermined	[5.565 6.521]	[4.849 7.463]	[4.12 5.898]
	sp|P09394|GLPQ_ECOLI	glpQ	[0.732 1.096]	[0.868 1.35]	[2.992 3.785]	[2.756 3.036]	[5.876 8.143]	[5.828 6.451]	[10.449 12.878]	[10.05 13.018]	[4.713 5.686]	[4.975 5.704]	[10.334 13.909]	[10.329 13.28]	[5.177 6.093]	[5.044 5.974]	[10.335 14.444]	[9.013 10.754]	[5.378 5.917]	[5.719 7.31]	[6.626 9.165]	[5.766 7.364]	[4.636 5.714]	[5.251 5.986]	[4.322 6.476]	[5.829 6.682]	[3.577 6.909]	[4.326 5.303]
	sp|P09424|MTLD_ECOLI	mtlD	[0.649 0.765]	[1.048 3.585]	Undetermined	[2.72 2.983]	[5.374 6.14]	[5.692 7.93]	[10.795 12.737]	[9.279 10.795]	[5.812 6.359]	[5.492 6.555]	[10.706 13.216]	[10.757 12.006]	[4.409 4.829]	[4.894 5.331]	[7.899 8.739]	[8.145 8.858]	[4.532 4.874]	[4.816 5.201]	[4.678 5.013]	[4.598 5.441]	[4.696 7.037]	[4.794 5.259]	[4.222 4.704]	[5.838 9.489]	[3.967 4.74]	[4.699 5.059]
	sp|P09546|PUTA_ECOLI	putA	[0.535 0.596]	[0.562 0.999]	[1.922 2.108]	[2.053 2.238]	[2.976 3.235]	[3.598 4.268]	[4.073 4.465]	[4.139 4.456]	[2.499 2.907]	[1.984 2.555]	[3.643 5.171]	[4.063 4.385]	[2.692 2.921]	[2.367 2.581]	[3.814 4.2]	[3.437 3.781]	[5 5.346]	[5.662 6.824]	[2.723 3.408]	[2.532 2.669]	[2.192 2.411]	[2.343 2.655]	[5.238 5.654]	[5.737 7.298]	[2.262 2.49]	[2.243 2.368]
	sp|P09549|DEDD_ECOLI	dedD	[0.491 0.578]	[0.558 0.637]	[2.387 2.565]	[2.318 2.537]	[2.861 3.699]	[3.069 4.606]	[6.405 7.154]	[6.271 8.121]	[2.313 2.59]	[3.015 3.471]	[4.826 6.029]	[4.988 5.883]	[3.065 3.404]	[3.304 3.537]	[6.566 7.467]	[4.257 4.878]	[3.068 3.627]	[4.08 24.235]	[3.467 4.558]	[3.116 3.541]	[3.585 4.143]	[3.393 3.823]	[4.062 4.743]	[3.865 4.189]	[3.187 3.718]	[3.426 3.819]
	sp|P09551|ARGT_ECOLI	argT	[0.812 1.219]	[0.709 0.961]	[3.247 3.631]	[2.897 3.115]	[5.515 5.869]	[6.668 7.328]	[11.165 12.202]	[10.631 12.525]	[5.608 6.827]	[5.339 6.349]	[11.375 13.814]	[9.784 10.779]	[4.824 5.072]	[5.485 5.73]	[8.022 8.574]	[8.8 9.48]	[5.64 5.918]	Undetermined	[6.452 7.285]	[6.335 7.189]	[5.665 6.142]	[6.487 7.264]	[6.461 7.171]	[6.07 7.21]	[5.047 5.421]	[5.204 5.581]
	sp|P09831|GLTB_ECOLI	gltB	[0.663 0.734]	[0.836 0.995]	[2.784 2.968]	[2.47 2.652]	[4.775 5.085]	[4.721 4.986]	[7.86 8.266]	[8.516 9.218]	[5.088 5.287]	[5.274 5.598]	[7.862 8.292]	[8.59 9.008]	[3.934 4.071]	[3.788 3.873]	[6.601 6.938]	[5.887 6.194]	[6.089 6.361]	[6.032 6.56]	[4.337 4.523]	[4.351 4.545]	[4.177 4.42]	[3.982 4.171]	[5.579 5.924]	[6.494 7.611]	[4.03 4.238]	[3.896 4.08]
	sp|P09832|GLTD_ECOLI	gltD	[0.678 0.73]	[0.63 1.037]	[2.589 2.894]	[2.582 2.777]	[4.433 4.834]	[4.427 4.743]	[7.793 8.278]	[6.937 7.779]	[4.667 4.97]	[4.117 4.414]	[7.618 8.505]	[8.303 9.649]	[4.6 4.868]	[4.892 5.253]	[7.346 8.042]	[7.496 8.044]	[4.26 4.646]	[4.578 4.914]	[4.918 5.943]	[4.952 5.28]	[4.582 4.812]	[4.628 4.91]	[5.222 5.699]	[4.251 5.379]	[4.62 5.198]	[4.121 4.66]
	sp|P09833|MODC_ECOLI	modC	[0.561 0.725]	[0.644 0.734]	[2.508 2.758]	[2.732 3.056]	[5.781 6.74]	[5.007 5.669]	[9.639 10.713]	[10.143 14.454]	[5.909 6.466]	[5.616 6.592]	Undetermined	[12.198 15.912]	[5.184 6.295]	[5.373 5.994]	[8.122 10.852]	[10.283 12.068]	[4.771 5.686]	[6.194 9.346]	[4.516 5.277]	[5.355 5.965]	[5.058 6.172]	[5.745 8.784]	[6.01 6.691]	[4.559 5.916]	[4.458 5.622]	[4.863 5.365]
	sp|P09835|UHPB_ECOLI	uhpB	[0.58 1.475]	[0.615 0.857]	[2.692 3.002]	[2.335 3.08]	[4.598 6.051]	[3.906 4.897]	[10.629 12.664]	[6.759 11.278]		[5.733 6.725]	Undetermined	[9.668 11.793]	[5.6 6.276]	[5.596 7.093]	[8.132 12.531]	Undetermined	[5.292 6.747]	[4.432 5.619]	[5.426 6.48]	[5.708 7.23]	[6.314 7.626]		[2.735 8.946]	[5.619 6.832]	[4.663 7.073]	[5.275 6.479]
	sp|P09980|REP_ECOLI	rep	[0.635 0.688]	[0.701 0.803]	[2.754 3.785]	[2.351 2.869]	[4.095 4.721]	[4.618 6.459]	[4.686 7.368]	[5.514 9.523]	[4.671 9.463]	[4.64 6.036]	[7.424 8.38]	[8.119 9.844]	[2.827 2.975]	[3.412 3.899]	[4.434 5.417]	[4.374 4.845]	[3.382 3.719]	[3.423 3.763]	[3.224 3.646]	[3.545 3.996]	[3.266 3.853]	[2.713 3.302]	[4.063 4.519]	[4.594 6.022]	[2.937 3.18]	[2.774 3.012]
	sp|P0A698|UVRA_ECOLI	uvrA	[0.626 0.683]	[0.692 1.033]	[3.01 3.591]	[3.027 3.262]	[5.464 5.935]	[6.136 7.335]	[11.002 12.37]	[11.493 13.68]	[6.092 6.556]	[5.961 6.524]	[12.238 13.908]	[13.071 15.551]	[6.086 6.855]	[5.869 6.185]	[11.873 13.958]	[12.14 13.211]	[6.187 6.477]	[6.189 7.311]	[5.746 7.367]	[6.06 6.64]	[5.827 7.153]	[5.928 6.536]	[6.68 7.148]	[6.436 7.191]	[5.586 6.523]	[5.071 5.556]
	sp|P0A6A0|UBIB_ECOLI	ubiB	[0.75 1.184]	Undetermined	Undetermined	[3.132 3.942]	[5.845 7.756]	[5.909 7.439]	[12.484 14.155]	[10.477 12.652]	[6.066 6.613]	[6.526 7.276]	[11.43 13.27]	[12.527 14.022]	[5.908 6.698]	[5.611 6.026]	[11.257 12.721]	[11.493 13.896]	[6.503 6.934]	[5.774 6.579]	[5.956 6.467]	[5.474 5.995]	Undetermined	[5.797 6.412]	[6.169 6.718]	[6.232 7.011]	[5.578 6.047]	[5.523 6.229]
	sp|P0A6A3|ACKA_ECOLI	ackA	[0.744 1.459]	[0.687 3.731]	[2.819 4.195]	[2.878 3.419]	[6.01 6.889]	[5.329 7.63]	[11.067 12.389]	[10.622 15.112]	[5.729 6.411]	[5.371 6.084]	[12.363 16.207]	[11.66 12.946]	[4.265 4.611]	[4.572 4.905]	[7.495 9.215]	[7.544 8.49]	[3.881 4.527]	[6.06 11.299]	[4.093 4.626]	[5.122 5.801]	[4.255 4.505]	[4.21 4.726]	[4.077 4.609]	[3.674 4.732]	[3.846 4.473]	[4.072 4.854]
	sp|P0A6A6|LEUC_ECOLI	leuC	[0.598 0.665]	[0.576 0.697]	[1.792 1.944]	[1.792 1.996]	[3.059 3.342]	[2.866 3.468]	[3.893 4.356]	[3.151 3.491]	[2.545 2.678]	[1.971 2.11]	[5.313 6.001]	[5.008 5.366]	[2.579 2.668]	[3.117 3.24]	[3.806 4.122]	[3.754 3.974]	[1.424 1.619]	[1.399 1.727]	[3.45 3.591]	[3.591 3.903]	[2.809 3.123]	[2.419 2.531]	[4.3 4.724]	[4.722 5.352]	[2.176 2.345]	[2.254 2.36]
	sp|P0A6A8|ACP_ECOLI	acpP	[0.525 1.032]	[0.708 0.883]	[2.856 3.604]	[2.479 4.096]	[3.515 4.711]	[5.274 6.604]	[7.046 9.8]	[8.51 10.901]	[3.584 4.889]	[5.425 6.371]	[9.305 12.024]	[10.635 11.743]	[3.369 4.651]	[3.869 4.326]	Undetermined	[8.481 10.472]	[5.024 7.248]	[5.656 6.342]	[5.742 9.194]	[6.5 8.347]	[5.679 6.325]	[5.18 6.064]	[6.642 8.216]	[6.31 7.603]	[5.216 6.771]	[2.75 5.481]
	sp|P0A6B4|ALR1_ECOLI	alr	[0.725 0.793]	[0.707 0.898]	[2.969 3.324]	[2.948 3.207]	[5.772 6.382]	[5.156 5.762]	[11.447 13.511]	[9.084 10.401]	[5.877 6.155]	[5.31 6.218]	[10.787 12.292]	[11.146 12.031]	[4.154 4.444]	[4.357 4.623]	[7.352 9.343]	[6.985 8.718]	[4.153 4.524]	[4.036 4.402]	[4.569 5.01]	[4.946 5.462]	[4.139 7.82]	[4.607 5.071]	[4.806 5.261]	[5.148 5.357]	[4.154 8.159]	[3.216 4.209]
	sp|P0A6B7|ISCS_ECOLI	iscS	[0.722 0.83]	[0.631 0.678]	[2.054 2.328]	[2.102 2.497]	[2.816 3.066]	[2.555 2.71]	[3.929 4.228]	[3.459 3.74]	[2.516 2.825]	[2.444 2.556]	[4.117 4.447]	[4.846 5.184]	[1.6 1.656]	[1.76 1.839]	[2.275 2.549]	[2.002 2.121]	[2.593 2.912]	[2.849 3.194]	[2.438 2.807]	[2.189 2.391]	[1.532 1.586]	[1.447 1.585]	[3.135 3.297]	[3.881 4.423]	[1.674 1.854]	[1.638 1.792]
	sp|P0A6C1|END4_ECOLI	nfo	[0.605 0.675]	[0.477 0.58]	[1.727 2.136]	[1.558 1.782]	[2.356 2.634]	[2.262 2.444]	[3.693 5.452]	[3.542 5.769]	[2.413 2.729]	[2.08 2.25]	[3.433 3.782]	[5.171 5.829]	[1.604 1.82]	[1.994 2.212]	[2.529 3.224]	[2.064 2.801]	[4.177 4.486]	[5.386 10.652]	[1.773 1.82]	[1.843 2.2]	[1.947 3.332]	[1.747 2.289]	[4.686 5.382]	[5.264 9.429]	[1.705 1.836]	[1.755 1.855]
	sp|P0A6C5|ARGA_ECOLI	argA	[0.631 0.683]	[0.635 0.714]	[1.781 2.183]	[1.952 2.077]	[3.377 3.813]	[2.902 3.096]	[5.083 5.73]	[4.707 5.549]	[4.653 5.015]	[3.923 4.733]	[7.653 8.659]	[8.163 9.05]	[2.656 2.892]	[2.372 2.47]	[3.926 4.972]	[3.436 3.842]	[2.797 2.91]	[3.004 3.386]	[3.498 3.812]	[3.495 3.729]	[2.297 2.382]	[2.051 2.192]	[4.47 4.736]	[4.853 5.845]	[1.099 1.274]	[1.054 1.122]
	sp|P0A6C8|ARGB_ECOLI	argB	[0.674 0.729]	[0.708 0.802]	[2.702 2.918]	[2.735 3.02]	[4.705 5.103]	[4.951 6.142]	[9.551 19.231]	[7.489 8.39]	[4.652 5.077]	[4.06 4.587]	[7.322 8.364]	[7.693 8.408]	[3.296 3.57]	[3.304 3.461]	[4.602 4.974]	[4.741 4.955]	[3.551 3.718]	[3.797 4.023]	[3.963 5.378]	[4.188 4.474]	[3.327 3.769]	[3.085 3.277]	[4.26 4.527]	[4.756 6.644]	[2.812 3.019]	[3.046 3.212]
	sp|P0A6D0|ARGR_ECOLI	argR	[0.581 0.797]	[0.642 0.914]	[3.054 3.455]	[2.621 3.22]	[3.501 6.139]	[5.475 6.471]	[10.023 14.755]	[8.135 11.131]	[4.603 6.081]	[4.06 4.935]	[9.807 12.755]	[10.821 14.631]	[4.264 5.446]	[5.302 6.232]		[9.518 11.609]	[4.976 6.161]	[4.768 8.155]		[5.666 6.985]	[4.778 5.776]	[5.123 5.911]		[5.299 6.251]	[6.356 7.979]	[4.722 6.645]
	sp|P0A6D3|AROA_ECOLI	aroA	[0.715 0.802]	[0.773 1.45]	[2.992 3.376]	[2.868 3.203]	[5.183 5.894]	[5.951 6.91]	[10.946 12.688]	[9.761 12.242]	[5.696 6.163]	[5.763 6.324]	[10.63 11.492]	[11.643 15.089]	[3.982 4.513]	[4.535 4.812]	[7.159 8.028]	[7.246 7.77]	[4.569 4.914]	[5.43 7.532]	[4.714 4.93]	[5.218 6.084]	[4.323 5.007]	[4.23 4.63]	[4.88 5.165]	[5.141 5.415]	[4.333 4.676]	[4.401 4.744]
	sp|P0A6D7|AROK_ECOLI	aroK	[0.691 1.131]	[0.7 0.897]	[1.931 2.187]	[2.294 2.58]	[3.797 4.242]	[3.835 4.114]	[4.777 5.6]	[5.065 5.943]	[2.44 2.626]	[2.506 2.94]	[4.007 4.69]	[4.501 4.879]	[2.157 2.305]	[2.217 2.386]	[3.541 4.211]	[3.209 3.535]	[3.183 3.372]	[3.379 3.895]	[3.596 3.929]	[4.232 5.167]	[2.717 3.181]	[2.522 2.655]	[4.566 5.266]	[4.649 4.948]	[2.637 2.858]	[2.49 2.79]
	sp|P0A6E1|AROL_ECOLI	aroL	[0.671 0.76]	[0.616 0.801]	[2.267 2.522]	[2.361 2.617]	[4.252 5.217]	[4.691 7.663]	[6.708 7.161]	[6.427 9.525]	[3.806 4.069]	[3.605 4.169]	[6.907 8.496]	[7.985 9.62]	[2.256 2.513]	[2.66 2.94]	[3.559 4.382]	[3.804 4.354]	[3.695 3.842]	[3.913 46.053]	[2.791 3.321]	[2.657 2.897]	[2.483 2.827]	[2.497 2.712]	[4.02 4.51]	[4.73 5.354]	[2.246 2.449]	[2.425 2.574]
	sp|P0A6E4|ASSY_ECOLI	argG	[0.726 0.895]	[0.672 0.744]	[3.061 3.372]	[2.948 3.322]	[5.134 5.534]	[4.991 5.454]	[9.873 10.991]	[8.661 10.341]	[5.406 5.777]	[5.5 6.119]	[10.05 12.622]	[9.799 10.639]	[3.234 3.388]	[3.399 3.555]	[4.597 4.958]	[4.777 4.969]	[3.117 3.262]	[3.27 3.557]	[3.569 3.729]	[3.963 4.302]	[3.113 3.668]	[2.975 3.104]	[3.564 3.818]	[4.377 4.71]	[3.031 3.285]	[3.261 3.488]
	sp|P0A6E6|ATPE_ECOLI	atpC	[0.689 0.893]	[0.703 0.992]	[3.127 3.577]	[2.819 3.639]	[5.553 7.191]	[5.357 8.052]	[9.729 12.146]	[10.153 13.611]	[5.672 6.207]	[5.154 5.975]	[12.62 16.502]		[4.77 5.32]	[5.831 6.779]		[10.762 13.098]			[4.803 7.899]	[5.398 6.203]		[5.804 7.586]	[5.69 7.028]	[6.216 7.327]
	sp|P0A6E9|BIOD2_ECOLI	bioD	[0.64 0.797]	[0.662 1.101]	[2.014 2.881]	[1.722 1.999]	[3.176 3.719]	Undetermined	[4.866 5.48]	[4.164 5.748]	[3.388 3.855]	Undetermined	[4.66 5.761]	[5.64 7.227]			[2.943 5.279]	[2.723 3.922]	[4.769 7.739]	[4.094 4.82]	[2.271 2.725]		[1.981 2.175]	[1.738 2.138]	[3.463 4.343]	Undetermined	[1.996 2.169]	[1.865 2.519]
	sp|P0A6F1|CARA_ECOLI	carA	[0.703 1.206]	[0.549 0.679]	[3.065 3.745]	[2.88 3.114]	[4.64 5.778]	Undetermined	[9.046 10.799]	[8.762 11.362]	[5.774 6.264]	[5.494 6.336]	[11.023 13.97]	[11.086 12.892]	[4.167 4.788]	[4.253 4.725]	[7.301 8.235]	[6.651 7.667]	[4.04 4.444]	[4.38 5.284]	[4.609 5.749]	[4.763 6.828]	[4.66 4.974]	[4.194 5.159]	[3.841 4.669]	[5.039 6.534]	[4.043 5.416]	[4.323 4.994]
	sp|P0A6F3|GLPK_ECOLI	glpK	[0.797 0.979]	[0.735 0.851]	[3.122 3.582]	[2.995 3.473]	[5.177 5.589]	[5.197 5.667]	[9.942 11.573]	[7.91 9.24]	[6.117 7.595]	[5.629 6.069]	[11.781 13.069]	[12.567 14.812]	[5.813 6.253]	[5.683 6.224]	[11.699 13.328]	[12.167 13.77]	[6.491 7.236]	[5.58 8.205]	Undetermined	[6.053 7.019]	[5.572 8.068]	[5.789 6.324]	[5.586 6.124]	Undetermined	[5.193 6.054]	[5.404 5.997]
	sp|P0A6F5|CH60_ECOLI	groL	[0.821 0.935]	[0.727 0.819]	[3.109 3.255]	[3.194 3.37]	[6.434 6.811]	[6.503 6.853]	[11.929 12.508]	[12.193 13.434]	[6.302 6.675]	[6.15 6.408]	[13.72 14.754]	[12.943 13.739]	[5.524 5.845]	[5.981 6.163]	[11.651 12.166]	[11.164 11.73]	[5.663 5.832]	[6.27 6.563]	[5.747 6.089]	[6.275 6.598]	[5.503 5.725]	[5.886 6.142]	[6.363 6.667]	[5.878 6.257]	[5.388 5.607]	[5.454 5.779]
	sp|P0A6F9|CH10_ECOLI	groS	[0.622 0.679]	[0.803 0.981]	[2.918 3.201]	[2.936 3.172]	[5.464 5.85]	[6.388 7.458]	[11.078 11.967]	[9.174 10.346]	[5.256 5.807]	[5.044 5.357]	[12.689 14.951]	[10.988 11.663]	[4.803 5.053]	[5.004 5.28]	[7.022 8.115]	[8.414 9.433]	[4.82 5.274]	[5.397 5.912]	[5.405 5.699]	[6.523 7.139]	[4.808 5.157]	[5.319 5.787]	[5.383 5.717]	[5.37 5.716]	[4.904 5.325]	[4.908 5.26]
	sp|P0A6G3|PNCC_ECOLI	pncC	[0.674 0.764]	[0.577 0.762]	Undetermined	[3.23 4.3]	[5.42 6.688]	[4.993 5.41]	[11.232 13.674]	[8.814 10.749]	[5.407 6.58]	[5.619 6.12]	[11.236 13.67]	[10.29 12.031]	[4.301 5.196]	[4.464 4.799]	[6.849 8.05]	[7.527 8.929]	[4.442 4.858]	Undetermined	[4.734 5.123]	[4.786 5.945]	[4.514 5.194]	[4.574 5.787]	[4.338 7.431]	[5.951 7.198]	[3.811 4.496]	[3.81 4.196]
	sp|P0A6G7|CLPP_ECOLI	clpP	Undetermined	[0.769 1.026]	[2.869 3.369]	[3.353 3.878]	Undetermined	[5.445 6.833]	[9.091 14.889]	[9.726 12.94]	[5.146 5.775]	[5.396 6.933]	[10.682 14.931]	[11.517 14.756]	[4.258 4.998]	Undetermined	[6.56 10.852]	[7.811 11.397]			[4.98 6.014]	[5.225 5.951]	[5.571 11.334]	[4.286 5.426]			[4.029 5.146]	[3.854 4.344]
	sp|P0A6H1|CLPX_ECOLI	clpX	[0.539 0.731]	[0.56 0.783]	[1.358 1.574]	[1.407 1.567]	[1.773 1.93]	[1.928 2.515]	[2.339 2.684]	[1.889 2.081]	[2.136 2.25]	[1.867 2.216]	[2.953 3.279]	[3.445 3.78]	[1.612 1.748]	[1.564 1.607]	[2.02 2.219]	[1.749 1.873]	[4.59 4.805]	[5.14 5.882]	[1.398 1.611]	[1.421 1.555]	[1.47 1.587]	[1.369 1.441]	[5.825 6.193]	[5.663 6.214]	[1.364 1.413]	[1.332 1.442]
	sp|P0A6H5|HSLU_ECOLI	hslU	[0.702 0.751]	[0.657 0.723]	[2.952 3.503]	[2.617 2.79]	[5.055 5.536]	[6.014 7.295]	[9.992 11.347]	[8.896 11.426]	[5.159 5.517]	[5.022 5.511]	[10.546 11.511]	[10.587 11.354]	[4.611 5.155]	[4.562 4.885]	[7.762 8.809]	[7.619 8.353]	[4.605 4.979]	[5.223 5.979]	[4.867 5.183]	[5.297 5.585]	[4.3 4.818]	[4.224 4.551]	[4.619 5.2]	[5.012 5.601]	[4.002 4.579]	[3.88 4.463]
	sp|P0A6H8|CLSA_ECOLI	clsA	[0.656 0.724]	[0.679 0.937]	[3.272 3.91]	[3.063 3.347]	[6.303 7.048]	[5.909 7.518]	[11.916 17.096]	[11.183 15.186]	[5.915 6.723]	[5.96 6.583]	[12.003 14.627]	[12.406 13.662]	[6.022 6.638]	[5.681 6.366]	[11.014 13.324]	[12.472 16.13]	[6.365 7.378]	Undetermined	[6.512 8.755]	[5.797 6.812]	[6.221 8.879]	[6.028 7.805]	[5.854 9.507]	[5.755 6.814]	[5.787 6.621]	[5.736 7.026]
	sp|P0A6I0|KCY_ECOLI	cmk	[0.597 0.718]	[0.665 0.735]	[2.736 3.713]	[2.84 3.083]	[4.721 5.689]	[5.449 6.04]	[8.71 11.735]	[7.822 9.236]	[4.673 5.135]	[4.254 4.843]	[9.238 10.644]	[8.241 9.423]	[3.936 4.316]	[4.029 4.347]	[6.784 7.521]	[5.169 5.981]	[4.408 4.799]	[4.46 6.455]	[4.28 6.103]	[4.212 4.939]	[4.086 4.432]	[3.897 4.161]	[4.092 4.725]	[4.526 4.953]	[3.767 4.083]	[3.698 3.91]
	sp|P0A6I3|COAA_ECOLI	coaA	[0.76 1.257]	[0.776 1.488]	[2.924 3.517]	[2.87 3.03]	[5.452 6.849]	[5.135 5.58]	[8.324 9.666]	[6.89 9.968]	[5.322 5.923]	[5.396 5.839]	[11.645 14.538]	[11.465 12.637]	[3.552 4.356]	[4.631 5.21]	[6.719 7.472]	[6.912 7.451]	[4.344 4.791]	[4.616 7.04]	[3.593 6.784]	[4.171 4.616]	[3.957 4.196]	[3.893 4.182]	[4.402 4.74]	[4.889 5.251]	[4.298 4.843]	[3.797 4.247]
	sp|P0A6I6|COAD_ECOLI	coaD	[0.624 1.218]				[5.375 7.276]	[5.204 6.633]		[8.746 14.047]	[5.3 7.163]	[5.735 6.734]	[9.648 16.496]	[11.496 16.608]		[4.234 5.083]	[6.038 8.561]	[6.685 8.75]	[4.368 5.075]	[5.028 6.143]	[4.12 8.632]				[3.527 6.181]		[3.301 5.451]	[4.734 6.647]
	sp|P0A6I9|COAE_ECOLI	coaE	[0.516 0.725]	[0.644 0.774]	[2.961 3.605]	[2.663 3.092]	[3.659 4.881]	[4.896 6.219]	[9.306 10.979]	[8.614 10.991]	[5.085 5.825]	[4.895 5.673]	[10.251 12.479]	[10.302 11.665]	[3.867 4.481]	[3.939 4.516]	[6.76 7.454]	[6.312 7.377]	[3.702 4.211]	[3.994 4.485]	[4.186 4.624]	[3.778 4.861]	[3.779 4.123]	[3.953 4.351]	[3.712 4.424]	[5.032 5.361]	[4.064 8.287]	[3.896 4.332]
	sp|P0A6J1|CYSC_ECOLI	cysC	[0.482 0.813]	[0.67 0.781]	[1.624 1.931]	[1.716 2.263]	[5.383 9.744]	[2.467 2.876]	[2.49 4.064]	Undetermined		[1.676 2.698]	[2.372 6.365]	[2.677 5.398]		[2.106 2.805]		[2.323 2.634]	[3.538 4.876]	[3.199 3.808]	[2.426 3.854]	[1.719 1.936]	[1.748 2.042]	[1.715 2.986]	[4.179 5.181]	[4.958 5.71]	[1.594 1.774]	[1.676 1.864]
	sp|P0A6J3|CYSZ_ECOLI	cysZ	[0.54 0.804]	[0.473 0.745]	[3.29 3.884]	[2.412 3.397]	[5.275 6.73]	[4.622 5.609]		[10.412 15.085]		[5.95 9.054]	[11.743 14.642]	[9.682 21.731]		[5.48 8.518]	[8.628 58.717]	[11.091 14.059]	[5.501 7.755]	Undetermined	[6.409 7.413]	[5.281 6.42]	[5.43 6.324]			[5.982 7.018]	[5.564 6.811]	[5.32 7.325]
	sp|P0A6J5|DADA_ECOLI	dadA	[0.48 1.294]	[0.309 0.358]	[0.806 1.005]	[1.002 1.266]	[1.578 1.914]	[1.408 1.777]	[2.889 3.335]	[1.931 2.749]	[2.332 2.555]	[1.982 2.253]	[3.745 4.492]	[4.647 6.593]	[2.077 2.247]	[1.787 2.078]	[3.219 3.929]	[2.84 3.539]	[1.59 2.027]	[1.807 2.196]		[1.853 2.319]	[1.832 2.181]	[2.003 2.808]	[2.591 3.05]	[2.67 3.238]	[1.718 2.056]	[1.918 2.166]
	sp|P0A6J8|DDLA_ECOLI	ddlA	[0.627 0.711]	[0.634 0.708]	[2.927 3.232]	[2.732 3.103]	[4.152 5.054]	Undetermined	[9.924 12.186]	[9.284 10.784]	[5.61 6.232]	[4.919 5.542]	[10.888 12.494]	[10.958 11.727]	[4.682 4.987]	[4.767 5.149]	[8.089 9.038]	[8.349 9.045]	[4.545 4.816]	[5.45 8.454]	[6.168 9.504]	[5.122 5.574]	[4.073 6.445]	[4.731 5.089]	[4.727 5.215]	[4.5 4.929]	[4.505 5.029]	[4.788 5.352]
	sp|P0A6K1|DAPF_ECOLI	dapF	[0.724 0.822]	[0.877 1.933]	[3.106 3.73]	[2.932 4.317]	[5.722 6.872]	[5.313 5.925]	[7.653 10.971]	[9.319 11.028]	[5.47 5.936]	[4.616 5.822]	[10.953 12.923]	[11.242 12.555]	[4.807 5.215]	[5.77 6.354]	[8.672 9.659]	[9.723 11.464]	[4.852 5.221]	[5.598 13.639]	[5.147 5.685]	[5.269 5.849]	[5.182 5.941]	[5.695 6.821]	[5.193 6.114]	[5.869 9.015]	[5.14 6.414]	[4.317 5.737]
	sp|P0A6K3|DEF_ECOLI	def	[0.606 0.729]	[0.9 4.228]	[2.073 2.636]	[2.513 3.389]	[3.606 4.309]	[3.606 4.357]	[5.673 6.549]	[6.106 7.135]		[3.934 4.714]	[7.586 9.71]	[8.441 10.531]	[2.79 3.051]	[3.127 3.566]	[4.496 5.591]	[3.813 4.611]	[3.582 4.456]	[5.121 6.992]	[3.409 3.959]	[3.529 3.906]	[2.962 3.273]	[3.144 3.41]	[5.367 7.036]	[5.456 5.938]	[2.741 3.691]	[2.445 2.646]
	sp|P0A6K6|DEOB_ECOLI	deoB	[0.634 0.686]	[0.465 1.996]	[2.517 3.08]	[1.95 2.179]	[4.752 5.412]	[4.123 4.484]	[8.508 10.059]	[8.239 9.408]	[3.947 4.244]	[3.647 3.827]	[6.49 7.168]	[7.364 8.091]	[3.63 3.827]	[4.123 4.455]	[6.622 7.049]	[6.101 6.703]	[4.237 4.379]	[4.279 5.2]	[3.977 4.153]	[4.007 4.264]	[4.146 4.978]	[3.956 4.589]	[4.28 4.515]	[4.744 4.975]	[3.352 3.8]	[3.181 3.35]
	sp|P0A6L0|DEOC_ECOLI	deoC	[0.679 0.756]	[0.696 0.8]	[3.011 3.291]	[2.298 2.552]	[5.851 6.575]	[5.948 6.62]	Undetermined	[8.995 11.023]	[5.642 6.063]	[5.486 5.954]	[11.462 14.629]	[11.023 13.103]	[5.072 5.338]	[5.178 5.519]	[9.113 9.867]	[9.726 10.49]	[4.789 5.235]	[5.141 6.134]	[4.761 5.094]	[5.389 5.84]	[4.772 5.062]	[5.204 5.849]	[5.15 5.734]	[6.033 8.153]	[4.881 5.25]	[4.666 5.209]
	sp|P0A6L2|DAPA_ECOLI	dapA	[0.725 0.808]	[0.692 1.787]	[3.061 3.271]	[2.563 3.685]	[5.526 6.26]	[4.901 5.233]	[10.412 12.201]	[9.874 13.864]	[5.296 5.835]	[5.529 6.294]	[9.759 11.166]	[11.062 12.531]	[3.215 3.448]	[3.402 3.655]	[5.05 5.688]	[5.067 5.354]	[2.985 3.189]	[3.571 5.295]	[3.737 4.281]	[3.939 4.314]	[2.59 2.872]	[3.098 3.629]	[3.907 4.292]	[4.229 4.474]	[3.408 3.699]	[3.202 3.398]
	sp|P0A6L4|NANA_ECOLI	nanA	[0.697 0.821]	[0.763 1.051]	[2.843 3.116]	[2.499 2.802]	[3.908 4.209]	[3.348 3.797]	[6.443 7.271]	[4.081 5.9]	[3.764 5.028]	[3.742 5.831]	[6.989 11.833]		[2.034 2.591]		[2.108 2.573]	[1.768 2.023]	[1.679 1.806]	[1.88 2.163]		[2.163 3.45]		[2.434 3.942]	[2.419 2.819]	[2.782 3.095]	[1.673 1.895]	[1.557 2.427]
	sp|P0A6L7|UXAB_ECOLI	uxaB	[0.587 0.801]	[0.972 4.58]	[2.837 3.239]	[2.958 3.684]	[4.216 5.146]	[4.147 5.002]	[8.16 10.135]	[6.762 7.824]	[4.613 5.229]	[5.142 6.201]
	sp|P0A6L9|HSCB_ECOLI	hscB	[0.75 8.89]	[0.673 1.121]	[2.824 3.35]	[2.444 3.121]	[4.415 4.957]	[4.26 5.525]	[8.333 10.053]	[7.785 16.442]	[4.733 5.093]	[5.292 6.931]	[9.038 11.128]	[8.417 9.247]	[2.797 3.002]	[3.135 3.348]	[4.323 5.154]	[4.054 4.878]	[3.25 3.701]	[4.178 4.913]	[3.355 5.555]	[3.379 4.709]	[2.976 3.168]	[2.902 4.27]	[4.505 6.7]	[4.228 4.566]	[2.877 3.523]	[2.633 3.253]
	sp|P0A6M4|DTD_ECOLI	dtd	[0.682 0.767]	[0.677 0.87]	Undetermined	[2.786 3.047]	[5.111 6.156]	[5.087 5.68]	[8.465 14.25]	[8.829 10.038]	[5.365 6.043]	[5.047 5.693]	[10.139 12.368]	[10.366 11.337]	[3.519 3.746]	[3.913 4.188]	[5.708 8.934]	[6.17 6.562]	[3.513 3.859]	[3.773 4.15]	[3.762 4.043]	[4.22 5.125]	[3.729 4.038]	[3.603 4.111]	[4.158 4.812]	[4.659 5.103]	[3.941 4.447]	[3.807 4.065]
	sp|P0A6M8|EFG_ECOLI	fusA	[0.768 0.868]	[0.704 0.74]	[3.132 3.398]	[2.923 3.184]	[5.805 6.17]	[6.218 6.836]	[11.1 12.212]	[9.298 10.809]	[5.737 6.04]	[5.78 6.154]	[10.639 11.854]	[11.828 12.522]	[4.28 4.533]	[4.539 4.704]	[8.228 8.633]	[7.84 8.186]	[4.261 4.417]	[4.994 5.656]	[4.902 5.138]	[4.85 5.084]	[4.393 4.72]	[4.553 4.763]	[4.492 4.716]	[5.327 5.85]	[4.237 4.455]	[4.382 4.595]
	sp|P0A6N4|EFP_ECOLI	efp	[0.633 0.714]	[0.609 0.687]	[2.835 3.182]	[2.697 2.945]	[4.539 5.073]	[4.505 5.043]	[8.393 9.02]	[7.325 8.53]	[4.218 4.58]	[4.064 4.44]	[6.946 8.738]	[7.548 9.477]	[4.064 4.325]	[4.184 4.413]	[5.394 6.502]	[5.198 6.137]	[3.728 4.01]	[4.292 6.17]	[4.701 5.257]	[5.455 6.03]	[4.081 4.47]	[4.276 4.888]	[4.643 5.569]	Undetermined	[4.032 4.536]	[4.144 4.47]
	sp|P0A6N8|EFPL_ECOLI	yeiP	[0.673 0.746]	[0.65 0.953]	[3.066 4.283]	[2.827 3.036]	[5.054 6.014]	[5.06 5.686]	[10.268 13.871]	[9.713 11.276]	[5.198 5.719]	[4.885 5.295]	[9.251 11.206]	[8.86 9.582]	[4.261 4.867]	[4.497 4.776]	[6.388 7.533]	[6.618 7.374]	[3.914 4.365]	[4.409 4.842]	[4.705 5.537]	[5.267 6.024]	[3.986 4.342]	[4.064 4.467]	[4.61 5.161]	[5.25 5.691]	[4.536 5.45]	[3.744 4.181]
	sp|P0A6P1|EFTS_ECOLI	tsf	[0.778 0.864]	[0.749 0.825]	[2.837 3.086]	[3.024 3.297]	[5.512 5.831]	[5.765 6.28]	[9.637 10.568]	[10.524 13.343]	[5.608 5.81]	[5.444 5.809]	[11.466 13.018]	[11.773 12.7]	[4.397 4.564]	[4.642 4.889]	[6.707 7.178]	[7.321 7.713]	[4.852 5.065]	[5.314 5.596]	[4.552 4.686]	[5.073 5.354]	[4.572 4.939]	[4.373 4.543]	[5.085 5.359]	[5.999 7.238]	[4.246 4.455]	[4.22 4.398]
	sp|P0A6P5|DER_ECOLI	der	[0.754 0.954]	[0.637 0.701]	[3.064 3.673]	[2.934 3.197]	[5.12 5.879]	[5.383 5.899]	[8.97 10.939]	[10.189 11.448]	[5.61 6.223]	[4.784 5.145]	[10.178 10.817]	[10.763 11.332]	[4.627 4.808]	[4.355 4.637]	[7.291 7.846]	[6.738 7.752]	[4.807 5.327]	[4.991 7.558]	[4.453 5.223]	[4.775 5.165]	[4.359 4.564]	[4.402 4.716]	[4.628 5.254]	[5.224 5.667]	[4.216 4.561]	[4.593 5.012]
	sp|P0A6P7|ENGB_ECOLI	engB	[0.691 0.795]	[0.644 0.759]	[2.778 3.121]	[2.712 3.136]	[5.33 6.144]	[4.951 6.045]	[9.466 12.748]	[10.383 12.927]	[5.5 5.834]	[5.303 5.733]	[11.339 12.881]	[10.452 11.117]	[4.579 5.166]	[5.114 5.529]	[8.169 11.621]	[8.885 9.774]	[5.023 5.642]	[5.971 10.398]	[5.199 7.374]	[5.311 5.836]	[4.914 5.298]	[4.776 5.232]	[5.148 5.873]	[4.847 5.552]	[4.288 5.684]	[5.103 5.93]
	sp|P0A6P9|ENO_ECOLI	eno	[0.756 1.048]	[0.709 0.795]	[2.979 3.207]	[3.107 3.52]	[5.521 6.099]	[5.692 6.569]	[12.448 13.223]	[11.983 13.825]	[5.805 6.239]	[4.817 5.269]	[10.949 12.938]	[10.185 11.209]	[4.782 5.084]	[5.06 5.336]	[7.995 8.303]	[8.231 8.911]	[4.881 5.21]	[5.784 6.454]	[5.018 5.417]	[4.426 4.973]	[4.648 4.992]	[4.791 5.024]	[4.988 5.339]	[5.753 6.193]	[4.458 4.86]	[4.439 4.809]
	sp|P0A6Q3|FABA_ECOLI	fabA	[0.843 2.091]	[0.649 0.726]	[2.79 3.246]	[2.86 3.267]	[5.272 6.092]	[5.148 6.137]	[11.761 13.591]	[9.199 11.686]	[4.869 5.482]	[5.584 6.416]	[11.049 12.048]	[12.295 13.478]	[4.746 5.372]	[4.842 5.244]	[9.582 10.798]	[8.865 11.438]	[4.683 5.025]	[4.957 5.32]	[4.805 5.257]	[5.029 7.225]	[5.28 6.87]	[4.868 5.196]	[4.703 5.057]	[4.749 5.101]	[4.975 5.608]	[4.854 5.335]
	sp|P0A6Q6|FABZ_ECOLI	fabZ	[0.699 0.793]	[0.771 1.653]	[2.99 3.387]	[2.19 3.026]	[5.954 7.6]	[5.252 5.839]	[10.719 12.028]	[9.952 12.709]	[6.053 6.608]	[4.764 5.683]	[11.51 16.467]	[12.592 14.203]	[5.751 7.889]	[5.421 6.25]	[10.056 13.621]	[11.356 13.142]	[5.115 5.612]	Undetermined	[4.925 5.521]	[5.275 5.855]	Undetermined	[5.425 5.776]	[5.484 6.456]	[5.048 5.848]	[5.191 5.915]	[4.965 6.112]
	sp|P0A6R0|FABH_ECOLI	fabH	[0.94 1.5]	[0.654 0.73]	[2.791 3.047]	[2.748 2.988]	[4.627 5.429]	[5.374 6.118]	[9.751 11.241]	[8.731 10.281]	[5.737 6.103]	[5.658 6.166]	[11.615 17.343]	[11.429 12.227]	[4.578 4.881]	[4.945 5.272]	[9.224 10.954]	[7.973 9.282]	[4.654 4.94]	[4.37 6.036]	[5.17 6.022]	[5.221 6.021]	[4.6 5.437]	[4.663 5.011]	[4.882 5.321]	[4.78 5.077]	[4.413 4.753]	[4.365 4.753]
	sp|P0A6R3|FIS_ECOLI	fis	[0.25 0.338]	[0.423 0.629]		[0.629 0.745]	[0.865 1.158]			[0.661 0.816]										Undetermined	[0.941 1.204]
	sp|P0A6S0|FLGH_ECOLI	flgH	[0.693 0.767]	[0.634 0.696]	[2.729 3.385]	[2.54 2.698]	[4.782 5.356]	[4.016 4.46]	[7.097 10.027]	[7.045 8.079]		[5.009 6.346]	[10.404 14.044]	[8.649 15.255]		[4.629 5.361]	[7.814 10.947]		[4.896 5.522]	[4.646 5.396]					[4.201 6.352]	[4.331 5.096]	Undetermined	[4.7 5.659]
	sp|P0A6S3|FLGI_ECOLI	flgI	[0.666 0.955]	[0.56 0.75]	[2.017 2.463]	[2.054 2.339]		[3.938 5.765]	[6.642 9.133]	[8.701 10.394]
	sp|P0A6S5|FTSB_ECOLI	ftsB	[0.539 0.797]	[0.812 1.569]		[2.38 3.123]	[3.942 4.728]	[4.448 5.925]						Undetermined	[3.035 4.051]		[4.882 7.9]			[2.703 3.829]	[2.579 14.333]		[2.442 11.922]			[5.049 5.9]
	sp|P0A6S7|GPDA_ECOLI	gpsA	[0.72 0.781]	[0.666 0.799]	[3.103 3.529]	[3.027 3.632]	[5.559 6.158]	[5.402 6.156]	[8.895 10.325]	[9.953 15.41]	[5.251 6.046]	[5.564 6.143]	[12.362 16.718]	[10.402 12.176]	[4.678 4.919]	[4.942 5.452]		[7.659 8.729]	[4.597 4.983]	[5.17 6.896]	[4.497 4.905]	[4.906 5.25]	[4.498 4.984]	[4.661 5.089]	[4.767 5.656]	[5.028 5.366]	[4.745 5.234]	[4.201 4.821]
	sp|P0A6T1|G6PI_ECOLI	pgi	[0.666 0.726]	[0.605 0.997]	[2.916 3.495]	[2.871 3.606]	[5.731 6.246]	[5.545 6.563]	[11.304 12.524]	[10.809 12.21]	[6.008 6.365]	[5.734 6.477]	[10.349 11.961]	[11.985 13.249]	[5.291 5.632]	[4.987 5.251]	[9.43 11.235]	[9.239 10.136]	[5.381 5.65]	[5.096 5.482]	[5.171 5.571]	[5.367 5.94]	[4.959 5.977]	Undetermined	[5.497 5.925]	[5.916 7.598]	[4.593 5.181]	[4.836 5.354]
	sp|P0A6T3|GAL1_ECOLI	galK	[0.831 3.207]	[0.682 0.78]	[3.255 4.013]	[2.568 3.203]	[5.412 6.59]	[5.216 5.771]	[10.081 12.922]	[10.178 23.033]	[5.795 6.304]	[5.73 6.718]	[10.591 12.291]	[11.306 13.702]	[4.081 4.857]	[4.306 4.989]	[7.044 8.533]	[5.87 7.451]		[5.118 8.348]	[4.568 4.969]	[4.966 7.03]	[5.017 7.35]	[3.963 4.508]	[3.748 4.757]	[5.874 8.613]	[4.201 4.951]	[4.106 5.231]
	sp|P0A6T5|GCH1_ECOLI	folE	[0.649 0.722]	[0.672 0.744]	[2.829 3.117]	[2.562 2.732]	[3.62 4.014]	[2.956 3.307]	[4.84 6.207]	[4.851 5.474]	[4.36 4.892]	[4.145 4.504]	[7.084 8.961]	[7.929 8.698]	[1.792 2.646]	[1.613 1.687]	[2.085 2.154]	[1.866 1.992]	[1.332 1.417]	[1.612 1.912]	[1.665 1.759]	[1.811 2.085]	[1.512 1.655]	[1.338 1.527]	[2.293 2.517]	[2.497 2.652]	[1.436 1.574]	[1.714 1.893]
	sp|P0A6U3|MNMG_ECOLI	mnmG	[0.507 0.801]	[0.575 0.634]	[1.294 1.428]	[1.408 1.542]	[2.286 2.528]	[2.181 2.444]	[3.638 4.594]	[2.182 2.494]	[1.925 2.074]	[1.655 2.001]	[2.37 2.71]	[3.592 3.85]	[1.729 1.892]	[1.573 1.662]	[2.386 2.816]	[2.276 2.477]	[4.007 4.24]	[4.248 4.522]	[1.595 2.121]	[1.747 1.946]	[1.652 1.76]	[1.518 1.648]	[4.912 5.42]	[5.033 5.295]	[1.709 1.854]	[1.645 1.729]
	sp|P0A6U5|RSMG_ECOLI	rsmG	[0.556 0.761]	[0.679 53.607]	[3.179 5.34]	[2.675 3.492]	[5.454 7.144]	Undetermined	[7.674 12.151]	[9.787 14.237]	[4.406 6.907]	[5.748 7.125]	[11.06 21.068]	[11.15 12.375]	[4.66 5.058]	[4.691 6.148]	[7.311 9.415]	[7.315 10.643]	[4.357 5.02]	[4.325 4.928]	[4.572 5.169]	[5.319 6.406]	[4.937 5.516]	Undetermined	[5.685 9.294]	[4.173 5.245]	[4.17 5.153]	[3.961 4.848]
	sp|P0A6U8|GLGA_ECOLI	glgA	[0.619 0.708]	[0.673 0.777]	[2.832 3.444]	[2.843 3.068]	[6.2 7.924]	[6.022 6.946]	[10.281 12.015]	[10.812 12.929]	[5.909 6.327]	[6.254 6.842]	[11.024 12.941]	[12.276 13.411]	[5.837 6.294]	[6.015 6.747]	[12.944 16.897]	[11.131 12.585]	[5.916 6.448]	[6.757 8.873]	[5.546 6.037]	[5.535 6.159]	[5.223 7.109]	[5.85 6.232]	[7.013 7.865]	[6.253 6.864]	[5.474 6.147]	[5.513 6.291]
	sp|P0A6V1|GLGC_ECOLI	glgC	[0.634 0.725]	[0.873 2.002]	[3.013 3.548]	[3.211 3.657]	[5.182 5.917]	[6.039 7.155]	[10.578 14.181]	[11.576 13.203]	[6.128 7.955]	[5.72 6.306]	[11.63 13.373]	[11.514 12.5]	[5.339 5.681]	[5.308 5.847]	[9.093 10.667]	[9.657 10.713]	[5.065 5.398]	Undetermined	[5.384 6.13]	[5.848 6.469]	[6.183 8.421]	[5.412 6.044]	[5.562 6.58]	[6.006 6.605]	[4.959 5.418]	[5.45 6.449]
	sp|P0A6V8|GLK_ECOLI	glk	Undetermined	[0.647 0.856]	[2.868 3.21]	[2.253 2.903]	[6.179 7.649]	[5.371 6.206]	Undetermined	[11.787 16.53]	Undetermined	[5.786 6.812]	[13.217 15.907]	[14.573 17.671]	[3.439 4.699]	[5.692 6.402]	[9.32 10.228]	[7.978 9.478]	[5.139 5.477]	[5.209 6.062]	[5.367 6.579]	[5.143 5.87]	[5.057 5.775]	[3.929 4.522]	[4.832 5.471]	[4.854 5.605]	[5.15 6.065]	[4.38 5.174]
	sp|P0A6W0|GLSA2_ECOLI	glsA2	[0.711 1.172]	[0.614 0.846]	[2.943 3.791]	[2.66 3.237]	[5.489 6.863]	Undetermined	[12.291 14.315]	[10.959 14.067]	[5.897 7.06]	[4.804 5.719]	[12.078 16.064]	[11.615 13.391]	[4.825 5.435]	[6.336 6.999]	[11.854 15.062]	[10.079 12.477]	[6.167 7.128]	[5.477 7.55]	[4.681 5.91]	Undetermined	[5.498 6.298]	[6.154 8.584]	[4.514 5.65]	[5.679 6.355]	[5.878 7.021]	[5.224 6.38]
	sp|P0A6W3|MRAY_ECOLI	mraY	[0.326 0.578]		[2.543 3.958]	Undetermined			[10.922 13.886]	[9.002 19.969]		[5.417 6.886]	[8.374 13.884]	[11.019 12.569]	[6.011 7.381]	[5.415 6.898]	[11.111 16.102]			[4.941 7.117]	[4.575 5.706]	[3.537 9.683]		[4.976 5.504]		[5.948 6.343]		[5.822 8.862]
	sp|P0A6W5|GREA_ECOLI	greA	[0.698 0.766]	[0.697 0.81]	[2.265 2.545]	[2.442 3.108]	[4.102 4.61]	[4.299 4.994]	[6.011 7.157]	[5.781 6.899]	[4.009 4.27]	[3.254 3.472]	[6.598 8.333]	[5.942 6.547]	[3.101 3.349]	[3.242 3.386]	[4.424 4.916]	[4.128 4.392]	[3.647 4.048]	[4.278 5.807]	[3.536 3.744]	[3.632 4.192]	[2.883 3.837]	[3.031 3.212]	[4.969 5.868]	[4.999 5.471]	[2.53 2.725]	[2.148 2.388]
	sp|P0A6W9|GSH1_ECOLI	gshA	[0.753 0.952]	[0.616 0.756]	[2.978 3.502]	[3.121 3.973]	[5.8 6.899]	[5.525 6.038]	[8.652 10.669]	[8.403 10.956]	[5.914 6.351]	[5.811 6.458]	[10.419 11.992]	[11.263 12.042]	[3.984 4.268]	[4.466 4.71]	[6.819 8.064]	[6.724 7.314]	[4.12 4.338]	[4.548 5.32]	[4.661 6.931]	[4.541 4.915]	[4.395 5.37]	[4.861 5.338]	[4.395 4.825]	[4.567 4.91]	[4.242 4.618]	[4.486 4.874]
	sp|P0A6X1|HEM1_ECOLI	hemA	[0.439 0.52]	[0.42 0.73]		[0.957 1.108]	[1.81 2.098]	[1.537 1.993]	[2.772 3.881]	[1.988 2.672]	[1.414 1.846]	[0.861 1.16]	[1.537 2.487]		[1.518 1.619]	[1.013 1.282]	[1.931 2.257]		[2.563 3.008]	[2.785 3.585]	[1.43 1.644]	[1.482 1.854]	[1.394 1.751]		[4.134 4.649]	[3.899 4.741]	[1.232 1.445]	[1.496 1.915]
	sp|P0A6X3|HFQ_ECOLI	hfq	[0.588 0.742]	[0.244 0.633]	[3.038 4.232]	[2.623 3.886]	Undetermined	[5.164 6.912]	[11.128 15.219]	[10.815 16.462]	[3.94 6.289]	[4.572 5.35]	[12.491 17.565]	[9.744 12.563]		[5.635 8.894]	[9.337 19.238]	[9.181 17.366]	[6.061 7.269]	[5.194 6.584]	[5.417 6.262]	Undetermined	[6.123 6.68]	[3.598 4.886]	[4.814 5.649]	[5.453 6.476]	[4.108 5.427]	[5.309 6.381]
	sp|P0A6X7|IHFA_ECOLI	ihfA	[0.291 0.385]	[0.61 0.742]	[2.868 3.752]	[2.97 3.581]	Undetermined	[5.94 8.178]	[7.892 13.545]	Undetermined	[5.477 6.779]	[5.93 7.465]	[8.404 13.45]	[12.291 13.954]	[5.497 6.592]	[5.317 6.055]	Undetermined	[9.974 11.165]	[6.533 7.928]	[5.379 6.177]	[6.178 9.937]	[5.939 7.187]	Undetermined	[5.297 6.719]	[6.638 8.832]	Undetermined	[5.03 6.044]	[4.558 5.322]
	sp|P0A6Y1|IHFB_ECOLI	ihfB	[0.431 0.539]	[0.792 1.096]	[2.222 2.629]	[2.173 3.058]	[3.722 4.305]	[4.165 5.174]	[5.129 6.638]	[5.723 7.039]	[2.31 2.605]	[2.538 3.112]	[4.303 7.138]	[5.04 5.73]	[3.861 6.485]	[4.342 4.857]	[6.085 7.241]	[8.996 11.258]	[4.596 5.594]	[5.137 5.866]	[6.202 7.011]	[5.586 6.522]	[5.345 9.219]	[4.67 5.894]	[5.329 7.731]	[5.795 10.439]	[4.261 5.478]	[4.078 5.005]
	sp|P0A6Y5|HSLO_ECOLI	hslO	[0.594 0.777]	[0.816 2.039]	[1.306 3.731]	[1.383 3.108]	[3.689 4.2]	[3.56 4.013]	[7.12 8.382]	[5.851 8.503]	[3.605 5.829]	[4.278 4.877]	[5.844 11.558]	[9.332 12.241]	[3.858 4.401]	[3.739 4.151]	[5.811 6.586]	[5.517 6.246]	[3.949 4.095]	[3.38 5.216]	[3.871 4.537]	[4.377 5.898]	[3.962 6.647]	[1.775 -35.09]	[4.032 5.045]	[4.861 5.253]	[3.349 3.959]	[3.168 3.815]
	sp|P0A6Y8|DNAK_ECOLI	dnaK	[0.746 0.824]	[0.79 1.03]	[2.871 3.113]	[2.963 3.129]	[5.123 5.51]	[6.019 6.801]	[10.127 10.792]	[8.995 9.996]	[5.154 5.57]	[5.146 5.456]	[9.642 10.514]	[9.972 10.625]	[4.32 4.475]	[4.464 4.6]	[6.584 6.97]	[6.517 6.778]	[5.271 5.511]	[5.77 6.306]	[4.669 4.903]	[4.602 4.809]	[4.033 4.299]	[4.099 4.232]	[6.261 6.611]	[5.83 6.324]	[3.841 4.032]	[3.746 3.907]
	sp|P0A6Z1|HSCA_ECOLI	hscA	[0.666 1.143]	[0.682 1.115]	[2.422 2.722]	[2.674 3.03]	[3.93 4.379]	[4.475 5.199]	[5.983 6.709]	[6.554 9.668]	[4.157 4.379]	[3.668 3.997]	[6.581 7.493]	[6.689 7.15]	[2.673 3.094]	[2.781 2.912]	[3.505 3.758]	[3.367 3.546]	[3.846 4.057]	[4.019 4.272]	[3.036 3.828]	[2.878 3.234]	[2.534 3.014]	[2.483 2.628]	[4.31 4.692]	[4.791 6.72]	[2.452 2.566]	[2.289 2.87]
	sp|P0A6Z3|HTPG_ECOLI	htpG	[0.752 0.868]	[0.808 1.011]	[2.924 3.197]	[3.041 3.32]	[5.248 5.564]	[5.747 6.526]	[10.031 11.209]	[9.73 10.857]	[5.6 6.055]	[5.403 5.755]	[9.641 10.592]	[10.941 11.826]	[4.478 5.07]	[4.413 4.593]	[6.672 7.516]	[6.385 7.054]	[4.683 4.931]	[5.167 5.615]	[5.016 5.623]	[4.877 5.232]	[4.429 4.922]	[4.584 5.02]	[5.331 5.637]	[5.604 6.047]	[4.269 4.648]	[4.142 4.465]
	sp|P0A705|IF2_ECOLI	infB	[0.707 0.864]	[0.851 1.212]	[3.033 3.455]	[2.694 2.861]	[5.657 6.04]	[5.423 5.809]	[9.599 10.146]	[9.355 10.467]	[5.346 5.62]	[4.903 5.354]	[9.447 10.332]	[9.292 9.759]	[4.974 5.141]	[5.164 5.354]	[7.894 8.645]	[8.41 9.087]	[5.299 5.494]	[7.029 8.873]	[5.297 6.162]	[5.675 6.143]	[5.038 5.332]	[5.609 6.297]	[6.105 6.493]	[6.042 7.621]	[4.88 5.178]	[4.515 4.764]
	sp|P0A707|IF3_ECOLI	infC	[0.59 0.711]	[0.762 0.962]	[3.176 3.676]	[3.039 3.583]	[5.062 6.088]	[5.261 5.946]	[9.444 13.147]	[9.058 10.946]	[4.317 5.141]	[4.702 5.522]	[9.923 12.437]	[9.194 10.465]	[4.053 4.548]	[4.924 5.287]	[11.572 12.735]	[9.4 10.18]	[4.74 5.839]	[5.569 6.725]	[6.061 6.938]	[6.153 6.921]	[4.278 5.071]	[5.198 5.615]	[5.64 6.558]	[5.612 6.231]	[4.92 5.486]	[4.688 5.46]
	sp|P0A715|KDSA_ECOLI	kdsA	[0.848 1.171]	[0.659 0.727]	[3.257 3.906]	[2.595 2.937]	[5.991 6.877]	[5.438 5.964]	[10.486 11.8]	[8.891 10.078]	[5.714 6.135]	[4.958 5.553]	[12.854 15.303]	[11.378 12.299]	[4.75 5.091]	[4.914 5.293]	[8.345 10.486]	[8.453 9.119]	[4.678 4.915]	[6.024 8.248]	[6.031 7.909]	[5.254 5.837]	[4.895 5.356]	[5.083 5.572]	[5.258 5.887]	[5.871 7.656]	[4.726 5.223]	[4.472 5.053]
	sp|P0A717|KPRS_ECOLI	prs	[0.667 0.821]	[0.84 1.173]	Undetermined	[2.578 3.631]	[6.143 6.86]	[6.078 9.142]	[12.6 15.916]	[10.744 14.992]	[6.254 7.327]	[5.899 6.856]	Undetermined	[14.084 16.709]	[4.808 5.104]	[5.101 5.995]	[9.113 11.644]	[9.864 11.669]	[4.872 6.4]	[5.671 7.791]	[5.378 5.904]	[5.122 6.085]	[5.609 6.693]	[5.483 7.42]	[5.053 6.423]	[6.279 7.833]	[4.495 5.153]	[4.659 5.105]
	sp|P0A720|KTHY_ECOLI	tmk	[0.691 0.747]	[0.443 0.849]	[2.929 3.219]	[2.922 3.192]	[4.728 5.442]	[4.975 5.365]	[9.544 10.359]	[9.016 11.058]	[5.67 6.256]	[5.029 5.461]	[10.638 11.765]	[10.877 11.852]	[3.583 3.924]	[3.94 4.302]	[6.291 6.851]	[6.485 6.933]	[3.517 3.944]	[4.153 4.439]	[4.103 4.499]	[4.55 4.954]	[4.307 5.144]	[3.981 4.232]	[3.736 4.21]	[4.566 4.803]	[4.168 4.534]	[3.971 4.36]
	sp|P0A722|LPXA_ECOLI	lpxA	[0.678 0.754]	[1.063 14.568]	[3.022 3.207]	[2.925 3.113]	[5.666 6.18]	[5.456 5.903]	[10.532 11.382]	[10.133 11.718]	[5.959 6.545]	[5.341 6.001]	[11.93 13.868]	[11.714 12.626]	[5.196 5.471]	[5.56 5.884]	[10.207 12.087]	[9.24 10.294]	[4.893 5.377]	[5.209 5.605]	[5.044 5.493]	[5.516 5.91]	[5.258 5.504]	[5.432 5.802]	[5.424 5.849]	[5.645 6.045]	[5.743 6.47]	[4.882 5.33]
	sp|P0A725|LPXC_ECOLI	lpxC	[0.138 0.162]	[0.124 0.156]	[0.356 0.437]	[0.514 0.571]	[0.846 1.057]	[0.726 0.85]	[1.183 1.533]	[0.797 0.948]	[1.151 1.241]	[0.808 1.091]	[1.424 1.708]	[2.574 2.733]	[0.999 1.138]	[0.846 0.944]	[1.171 1.303]	[1.323 2.121]	[0.877 1.182]	[0.708 0.844]	[0.898 1.243]	[0.879 1.231]	[0.712 0.781]	[0.883 1.936]	[2.303 3]	[2.726 3.338]	[0.619 0.692]	[0.597 0.655]
	sp|P0A729|YCEF_ECOLI	yceF	[0.65 0.761]	[0.64 0.767]	[3.25 3.765]	[2.638 2.953]	[4.924 5.482]	[4.919 5.426]	[8.235 9.517]	[7.265 8.524]	[5.06 5.468]	[5.373 5.958]	[11.149 14.092]	[10.794 12.671]	[3.422 3.624]	[3.881 4.166]	[5.626 6.321]	[6.11 7.015]	[3.396 3.64]	Undetermined	Undetermined	[5.101 5.762]	[3.97 4.266]	[4.001 4.253]	[3.981 4.319]	[4.543 5.535]	[3.27 3.921]	[3.669 3.916]
	sp|P0A731|MGSA_ECOLI	mgsA	[0.585 0.937]		[2.502 3.353]	[2.749 3.344]	[4.786 6.719]	[4.707 6.442]	[8.324 10.32]	[8.637 11.406]		[5.374 6.263]	[10.272 16.346]	[9.431 12.342]	[4.198 4.829]	[4.519 5.213]	[6.531 7.361]				[3.489 4.805]		[4.292 4.732]	[3.908 4.504]	[4.273 5.328]	[4.993 5.492]	[4.163 5.424]	[4 4.594]
	sp|P0A734|MINE_ECOLI	minE	[0.31 0.453]	[0.685 0.879]	[2.551 2.922]	[2.624 2.881]	[4.173 4.659]	[4.349 5.32]	[5.102 8.618]	[5.735 7.027]	[2.739 3.45]	[4.7 5.907]	[7.11 10.342]	[7.505 8.385]	[3.108 4.305]	[3.491 3.807]	[4.903 8.164]	[5.809 6.916]	[4.078 4.965]	[4.063 5.478]	[3.255 4.503]	[3.311 4.468]	Undetermined	[3.669 4.306]	[5.468 6.952]	[5.043 5.814]	[3.481 5.16]	[3.684 4.275]
	sp|P0A738|MOAC_ECOLI	moaC	[0.689 0.75]	[0.693 0.774]	[2.741 3.492]	[2.626 2.859]	[4.757 5.33]	[4.652 5.147]	[8.218 9.085]	[7.247 8.774]	[4.83 5.092]	[4.705 5.057]	[8.672 9.539]	[9.365 10.157]	[3.771 4.028]	[4.193 4.405]	[5.825 6.285]	[5.531 6.036]	[4.781 5.077]	[4.92 5.378]	[4.194 4.523]	[4.277 4.694]	[4.278 5.691]	[4.06 4.407]	[5.015 5.551]	[5.122 5.51]	[3.936 4.21]	[3.666 4.012]
	sp|P0A742|MSCL_ECOLI	mscL	[0.578 0.852]	[0.595 0.716]	[3.029 3.563]	[2.919 3.25]	[5.667 6.221]	[5.975 6.681]	[12.313 15.523]	[10.335 11.864]	[5.654 6.301]	[5.245 6.079]	[11.307 14.19]	[12.891 15.494]	[5.994 6.705]	[6.207 6.811]	[8.695 11.053]	[12.448 14.283]	[5.617 6.049]	[5.876 6.484]	[4.758 6.241]	[6.053 6.801]	[6.115 6.59]	[6.223 6.966]	[5.251 6.427]	[5.502 6.634]	[5.776 6.804]	[5.677 6.821]
	sp|P0A744|MSRA_ECOLI	msrA	[0.682 0.752]	[0.729 1.053]	[2.722 3.128]	[2.933 5.055]	[4.777 5.657]	[4.863 6.068]	[7.436 9.289]	[8.017 9.333]	[5.226 5.62]	[4.925 5.641]	[8.373 9.627]	[8.569 9.849]	[3.373 3.618]	[3.527 3.986]	[5.834 6.519]	[5.467 6.078]	[3.63 3.978]	[3.766 4.282]	[4.916 12.857]	[4.877 5.578]	[3.794 4.121]	[3.612 3.986]	[3.996 4.746]	Undetermined	[3.15 3.576]	[3.09 3.561]
	sp|P0A746|MSRB_ECOLI	msrB	[0.806 4.925]	[0.645 0.747]	[2.266 2.479]	[1.418 1.657]	[3.903 5.047]	[3.378 3.946]	[5.682 6.353]	[4.619 5.307]	[2.824 3.329]	[2.422 2.631]	[5.888 6.995]	[5.883 6.504]	[2.98 3.711]	[3.035 3.224]	[4.388 5.178]	[4.244 4.84]	[2.887 5.23]	[3.056 3.454]	[3.239 3.857]	[3.965 4.716]	[2.888 3.093]	[3.006 3.462]	[4.444 6.124]	Undetermined	[2.488 3.108]	[2.202 2.468]
	sp|P0A749|MURA_ECOLI	murA	[0.631 0.68]	[0.76 1.006]	[2.711 3.086]	[2.854 3.048]	[4.992 5.438]	[5.934 8.242]	[9.031 10.051]	[9.082 11.597]	[5.339 5.878]	[5.252 5.675]	[10.06 11.091]	[10.541 12.271]	[3.325 3.506]	[3.334 3.754]	[4.873 5.355]	[5.145 5.816]	[3.588 3.845]	[3.699 4.612]	[4.309 5.01]	[3.749 3.973]	[3.378 3.937]	[3.255 3.412]	[4.254 4.621]	[4.72 6.118]	[3.436 3.681]	[2.975 3.534]
	sp|P0A752|NADD_ECOLI	nadD	[0.63 0.767]	[0.547 0.72]	[3.186 3.706]	[2.826 3.83]	[4.489 5.941]	[4.261 5.455]	[10.77 15.52]	[8.593 11.366]		[5.16 5.83]	[5.272 9.447]	[9.815 11.996]		[4.256 4.758]	[5.162 14.413]	[6.266 7.528]	[3.74 4.585]	Undetermined	[3.435 7.748]	[4.662 6.13]	[4.399 5.226]	[4.774 5.787]	[3.524 4.492]	[4.581 5.125]	[3.935 5.027]	[3.653 4.37]
	sp|P0A754|KEFF_ECOLI	kefF	[0.633 0.927]	[0.531 1.026]				[4.364 5.662]	[10.448 11.687]	[8.885 13.888]	[6.121 6.442]	[5.609 7.949]	[9.215 14.91]	[6.712 14.896]	Undetermined	[5.425 6.148]	[10.917 13.54]	[8.602 9.38]		[5.706 6.703]		[5.965 6.833]	[4.964 5.609]		Undetermined	[5.907 6.406]	[5.439 9.131]
	sp|P0A756|KEFG_ECOLI	kefG	[0.606 0.799]	[0.819 -8.143]	[2.575 3.278]	[2.78 3.248]	[4.247 5.758]	[5.457 8.062]	[9.29 18.741]	[7.153 11.565]	[4.777 5.813]	[4.932 5.573]	[8.76 12.37]	[9.909 12.182]	[4.773 5.883]	[5.653 6.39]	[9.021 13.179]	[10.133 11.486]	[4.367 5.157]	[5.102 6.135]	[5.356 6.344]	[5.58 6.895]	[5.042 5.92]	[5.506 7.44]	[5.34 5.953]	[5.952 6.587]	[4.919 5.69]	[5.332 6.224]
	sp|P0A759|NAGB_ECOLI	nagB	[0.631 0.761]	[0.678 0.784]	[2.932 3.333]	[2.701 2.932]	[5.184 6.021]	[5.618 6.656]	[11.091 13.003]	[8.626 11.349]	[5.895 6.44]	[5.136 6.055]	[11.154 16.108]	[12.318 14.551]	[4.481 5.053]	[4.702 5.154]	[7.175 8.363]	[8.436 9.729]	[5.103 5.66]	[4.943 5.807]	[4.866 6.852]	[4.973 5.505]	[4.282 4.594]	[4.752 5.727]	[5.175 5.67]	[4.849 5.596]	[4.437 5.209]	[4.276 5.126]
	sp|P0A761|NANE_ECOLI	nanE	[0.679 0.84]	[0.596 0.813]	[2.915 3.272]	[2.46 3.009]	[5.159 5.79]	[4.448 4.902]	[9.301 14.435]	[8.792 10.017]	[4.589 11.487]	[4.776 5.521]	[8.779 10.982]	[7.916 10.91]	[3.65 4.145]	[4.123 4.712]	[6.231 9.606]			[4.966 6.532]	[3.847 4.602]	[4.06 4.411]	[3.816 4.096]				[4.046 4.531]
	sp|P0A763|NDK_ECOLI	ndk	[0.785 1.066]	[0.709 0.82]	[3.028 3.299]	[2.859 3.217]	[5.345 5.814]	[4.979 6.718]	[8.103 10.935]	[8.764 9.998]	[5.345 5.851]	[3.925 5.061]	[9.872 11.633]	[9.813 11.356]	[3.612 3.743]	[3.986 4.179]	[5.615 6.285]	[6.137 6.792]	[3.428 3.964]	[3.962 4.442]	[3.991 4.291]	[4.421 4.886]	[3.839 4.349]	[3.516 3.754]	[3.961 4.47]	Undetermined	[3.91 4.154]	[3.667 3.961]
	sp|P0A769|MNTH_ECOLI	mntH	[0.538 0.786]	[0.454 0.708]	[1.195 1.392]				[3.263 4.159]		[1.888 2.62]				[2.807 3.364]	[1.311 1.482]	[4.029 5.175]	[2.466 3.137]		[2.62 3.558]	Undetermined	[1.161 1.277]	[2.766 2.986]			[2.187 2.8]	[1.442 2.456]	[1.707 4.596]
	sp|P0A776|RPPH_ECOLI	rppH	[0.722 0.823]	[0.691 1.139]	Undetermined	[2.437 2.958]	[5.382 6.273]	[4.709 5.739]	[5.155 9.718]	[9.478 13.959]	Undetermined	[3.131 4.644]	[7.752 10.233]	[9.025 10.419]	[4.534 5.311]	[4.56 5.031]	[7.109 -252.33]	[7.86 10.791]	[5.003 5.578]	[5.497 6.509]	[5.838 6.872]	[5.783 7.382]	[4.926 7.411]	[6.158 10.269]	[5.138 6.2]	[5.489 5.995]	[5.092 6.058]	[4.259 4.781]
	sp|P0A780|NUSB_ECOLI	nusB	[0.696 1]	[0.725 0.853]	[2.869 3.247]	[2.857 3.274]	[4.769 5.277]	[5.125 5.762]	[10.055 11.788]	[9.091 10.648]	[4.838 5.199]	[5.149 5.723]	[11.032 12.809]	[10.801 13.302]	[4.336 4.661]	[4.335 4.783]	[7.338 8.695]	[7.875 8.414]	[4.404 4.842]	Undetermined	[4.995 6.512]	[5.532 6.254]	[4.268 4.904]	[4.938 5.424]	[4.605 5.021]	[4.85 7.713]	[4.899 5.537]	[4.52 5.108]
	sp|P0A784|ORN_ECOLI	orn	[0.768 0.854]	[1.198 2.365]	[3.321 4.074]	[2.969 3.368]	[5.914 7.49]	Undetermined	[11.135 20.222]	[10.517 13.152]	[5.423 5.893]	[5.815 6.416]	[12.695 16.213]	[12.001 14.011]	[4.081 4.33]	[4.864 5.34]	[7.489 10.732]	[7.41 7.97]	[4.137 4.626]	[5.022 5.742]	[5.068 7.758]	[5.736 6.59]	[4.49 4.84]	[4.324 5.188]	[4.497 4.856]	Undetermined	[4.515 5.31]	[4.113 4.745]
	sp|P0A786|PYRB_ECOLI	pyrB	[0.601 0.688]	[0.496 0.725]	[2.806 3.354]	[3.017 3.862]	[5.606 6.652]	[5.326 5.868]	[10.896 12.635]	[8.154 10.369]	[5.78 6.425]	[5.575 6.021]	[10.324 12.105]	[9.515 11.13]	[4.46 4.936]	[4.664 4.958]	[6.67 7.98]	[7.964 10.856]	[4.333 4.765]	[4.719 5.174]	[4.684 4.995]	[4.658 5.308]	[4.242 5.778]	[4.025 4.352]	[5.041 5.519]	[5.625 9.023]	[4.785 6.366]	[4.277 4.909]
	sp|P0A790|PAND_ECOLI	panD	[0.472 0.532]	[0.52 0.69]	[1.483 1.663]	[1.623 1.987]	[2.663 3.717]					[1.746 2.692]	[3.235 5.555]	[4.419 5.759]		[2.21 2.271]		[2.14 2.271]				[4.426 10.954]	[1.362 1.387]	[1.552 1.875]	[4.212 5.555]			[1.378 1.489]
	sp|P0A794|PDXJ_ECOLI	pdxJ	[0.801 1.843]	[0.682 0.781]	[3.078 3.438]	[2.938 3.245]	[5.191 6.007]	[4.971 5.966]	[11.323 13.023]	[10.662 12.154]	[6.07 6.682]	[5.308 6.278]	Undetermined	[12.534 13.833]	[3.182 104.197]	[5.418 5.839]	[8.893 10.704]	[9.547 10.416]	[5.233 5.651]	[5.323 5.695]	[5.188 5.641]	[5.555 6.099]	[5.7 7.036]	[5.367 5.879]	[5.552 6.158]	[5.557 6.036]	[5.176 5.858]	[4.982 5.666]
	sp|P0A796|PFKA_ECOLI	pfkA	[0.825 1.289]	[0.787 1.285]	[3.019 3.196]	[2.751 3.042]	[5.4 6.168]	[5.628 6.196]	[9.268 12.941]	[9.096 10.596]	[5.76 6.137]	[5.241 5.638]	[10.471 11.626]	[11.696 12.936]	[3.446 3.579]	[3.677 3.854]	[5.648 6.109]	[5.219 6.184]	[3.706 3.948]	[3.865 4.106]	[4.041 4.245]	[4.011 4.3]	[3.493 4.52]	[3.9 4.361]	[3.933 4.211]	[4.667 4.928]	[3.84 4.134]	[3.641 3.965]
	sp|P0A799|PGK_ECOLI	pgk	[0.795 0.964]	[0.746 0.865]	[3.1 3.396]	[3.134 3.507]	[5.675 6.177]	[6.241 6.92]	[12.877 14.246]	[11.385 12.983]	[5.848 6.103]	[5.225 5.592]	[11.636 12.768]	[11.407 12.141]	[4.72 4.972]	[4.888 5.107]	[8.631 9.228]	[8.063 8.53]	[4.822 5.033]	[5.351 5.906]	[5.696 6.34]	[5.208 5.519]	[4.84 5.135]	[4.723 4.944]	[4.974 5.269]	[5.503 6.077]	[4.398 4.74]	[4.643 4.897]
	sp|P0A7A2|GPMB_ECOLI	gpmB	[0.804 1.059]	[0.666 0.758]	[2.826 3.079]	[2.442 2.688]	[4.531 4.973]	[4.136 4.598]	[6.533 7.949]	[6.248 7.816]	[4.805 5.124]	[4.529 5.086]	[6.638 8.249]	[8.271 9.331]	[2.445 2.856]	[2.651 2.956]	[3.331 3.74]	[3.238 5.793]	[2.399 2.517]	[2.544 2.852]	[2.691 3.014]	[2.507 3.329]	[2.278 2.431]	[2.205 2.556]	[3.092 3.41]	[4.093 7.199]	[2.445 2.988]	[2.553 2.686]
	sp|P0A7A5|PIMT_ECOLI	pcm	[0.651 0.771]	[0.693 0.948]	[2.587 3.024]	[2.664 2.93]	[2.343 4.013]	[5.632 8.261]	[8.741 10.021]	[7.945 8.967]	[5.675 6.282]	[4.948 5.417]	[9.093 10.365]	[10.004 11.546]	[3.701 3.89]	[3.711 4.117]	[6.159 6.874]	[6.017 6.762]	[3.402 4.067]	[3.028 6.873]	[4.218 7.169]	[3.93 4.318]	[4.303 6.942]	[3.863 4.113]	[4.548 5.311]	[4.992 5.371]	[3.567 3.929]	[3.45 3.648]
	sp|P0A7A7|PLSB_ECOLI	plsB	[0.67 0.72]	[0.655 0.807]	[3.068 3.464]	[3.217 3.826]	[6.031 6.638]	[6.092 6.912]	[10.391 12.3]	[11.896 14.47]	[6.347 6.858]	[6.588 7.43]	[11.572 13.087]	[13.382 15.702]	[6.045 6.516]	[6.029 6.438]	[12.662 14.522]	[12.376 13.757]	[6.714 7.357]	[6.532 8.462]	[5.77 6.07]	[6.582 7.122]	[6.04 6.377]	[6.601 7.589]	[6.56 7.011]	Undetermined	[6.037 6.404]	[6.242 6.776]
	sp|P0A7A9|IPYR_ECOLI	ppa	[0.616 0.694]	[0.882 1.554]	[3.625 4.413]	[2.785 3.196]	[5.12 5.706]	[5.719 6.439]	[10.382 11.876]	[8.743 12.131]	[4.428 4.913]	[6.236 7.111]	[12.531 15]	[14.223 16.298]	[3.877 4.263]	[4.429 4.839]	[8.381 9.646]	[7.749 8.932]	[4.463 4.904]	[4.807 5.169]	[6.288 7.226]	[5.527 6.534]	[4.908 6.09]	[4.525 4.982]	[5.167 5.566]	[5.927 7.098]	[5.06 5.724]	[4.867 5.924]
	sp|P0A7B1|PPK1_ECOLI	ppk	[0.692 0.823]	[0.717 0.856]	[3.344 3.758]	[2.962 3.128]	[5.41 6.408]	[6.346 7.026]	[12.235 13.299]	Undetermined	[6.337 6.65]	[6.565 7.078]	[11.385 12.693]	[13.237 14.952]	[6.082 6.561]	[5.388 5.739]	[13.115 14.576]	[11.423 12.914]	[6.388 6.762]	[5.733 6.641]	[5.898 6.402]	[5.868 6.245]	[6.626 7.62]	[6.277 6.718]	[6.73 7.333]	[6.355 7.348]	[5.837 6.194]	[5.814 6.34]
	sp|P0A7B3|NADK_ECOLI	nadK	[0.563 0.868]	[0.647 0.96]	[2.244 3.895]	[3.111 4.102]	[4.747 6.453]	[4.798 5.653]		[9.467 16.711]	[5.528 6.011]	[5.337 6.984]	[8.849 15.335]	[10.275 11.686]	[3.673 4.748]	[4.369 5.011]		[7.06 8.212]	[3.981 4.725]	[3.842 4.561]	[5.878 9.926]	[4.316 8.91]	[4.398 4.625]	[5.119 7.83]	[4.34 4.974]	Undetermined	[4.796 5.767]	[4.016 4.53]
	sp|P0A7B5|PROB_ECOLI	proB	[0.723 0.783]	[0.6 0.683]	[2.966 3.183]	[2.766 3.021]	[5.166 5.81]	[5.041 5.421]	[8.912 9.422]	[8.398 9.744]	[5.882 6.546]	[4.86 5.556]	[11.058 12.131]	[11.559 12.32]	[4.053 4.314]	[4.49 4.765]	[9.581 11.414]	[8.226 8.873]	[3.4 5.65]	[3.499 3.796]	[5.091 6.379]	[5.415 5.897]	[3.891 4.824]	[4.079 4.329]	[3.474 3.736]	[4.164 4.424]	[3.491 3.735]	[3.402 3.687]
	sp|P0A7B8|HSLV_ECOLI	hslV	[0.653 0.767]	[0.747 0.939]	[2.025 3.213]	[2.829 3.077]	[5.818 6.846]	[5.719 6.678]	[7.403 12.15]	[10.255 12.282]	[5.637 6.202]	[5.27 5.916]	[12.13 17.354]	Undetermined	[5.277 6.273]	[5.485 5.93]	[9.858 11.362]	[8.373 10.045]	[5.093 5.681]	[5.246 5.689]	[5.708 7.907]	[5.786 7.057]					[5.169 6.242]	[4.577 5.388]
	sp|P0A7C2|LEXA_ECOLI	lexA	[0.481 0.633]	[0.82 4.115]	[1.717 1.897]	[1.897 2.171]	[2.998 3.273]	[3.119 3.482]	[4.503 5.073]	[4.134 5.002]	[2.762 2.918]	[2.445 2.625]	[4.21 4.771]	[4.836 5.314]	[2.984 3.109]	[3.357 3.539]	[4.661 4.977]	[4.594 4.925]	[2.151 2.261]	[2.311 2.534]	[3.704 3.968]	[3.839 4.121]	[3.151 3.369]	[3.005 3.204]	[3.003 3.209]	[2.673 3.198]	[2.952 3.297]	[2.86 3.041]
	sp|P0A7C6|PEPE_ECOLI	pepE	[0.642 0.96]			[2.691 3.473]	[4.775 6.018]	[4.064 5.121]		[8.376 10.608]	[4.715 7.004]	[5.117 6.55]	[9.764 14.531]	[9.543 11.58]	[4.413 5.087]		[5.232 6.507]								[3.062 3.536]
	sp|P0A7D1|PTH_ECOLI	pth	[0.747 0.888]	[0.662 0.762]	[3.07 3.447]	[3.027 3.246]	[5.479 6.22]	[5.888 6.881]	[8.988 14.609]	[9.259 10.691]	[5.844 6.177]	[5.559 6.108]	[10.516 12.04]	[11.189 12.116]	[4.644 5.249]	[4.508 4.898]	[6.999 8.302]	[7.899 9.25]	[3.965 4.364]	Undetermined	[4.531 4.852]	[5.202 5.619]	[4.639 5.023]	[4.392 5.065]	[4.723 5.566]	[4.881 5.432]	[4.21 4.793]	[4.44 4.763]
	sp|P0A7D4|PURA_ECOLI	purA	[0.684 0.849]	[0.686 0.783]	[2.854 3.109]	[2.954 3.278]	[5.425 5.902]	[5.655 6.559]	[10.792 12.206]	[8.744 9.838]	[5.945 6.587]	[5.669 6.198]	[9.515 10.75]	[10.726 11.542]	[4.382 4.548]	[4.221 4.433]	[7.206 7.576]	[6.914 7.373]	[3.928 4.415]	[4.404 4.711]	[4.67 5.242]	[4.401 4.64]	[4.343 4.857]	[4.396 4.712]	[4.063 4.352]	[4.653 4.921]	[4.255 4.564]	[4.061 4.323]
	sp|P0A7D7|PUR7_ECOLI	purC	[0.797 0.981]	[0.71 0.946]	[3.137 3.72]	[2.944 3.297]	[5.557 6.046]	[5.849 6.508]	[10.765 11.836]	[9.707 10.903]	[5.41 5.754]	[4.695 5.326]	[11.438 12.844]	[10.856 12.117]	[4.37 4.689]	[4.528 4.856]	[7.902 8.629]	[7.393 8.14]	[4.342 4.685]	[5.03 6.492]	[4.617 5.679]	[5.217 5.923]	[4.245 4.873]	[4.641 5.52]	[4.245 4.673]	[4.898 5.502]	[4.44 4.836]	[4.531 5.215]
	sp|P0A7E1|PYRD_ECOLI	pyrD	[0.731 0.783]	[0.671 0.768]	[3.083 3.339]	[2.767 2.983]	[5.465 6.25]	[5.327 5.913]	[11.442 16.242]	[11.684 14.115]	[6.018 6.45]	[5.613 6.064]	[13.302 18.29]	[12.463 13.74]	[5.819 6.244]	[6.33 6.686]	[11.11 13.047]	[11.939 14.325]	[5.371 5.745]	[6.196 8.176]	[6.094 7.404]	[6.05 6.519]	[5.979 9.377]	[5.852 6.369]	[6.004 6.396]	[6.681 8.761]	[5.653 6.398]	[6.025 8.139]
	sp|P0A7E3|PYRE_ECOLI	pyrE	[0.691 0.803]	[0.673 0.751]	[2.84 3.384]	[2.377 3.016]	[5.132 5.78]	[4.959 5.427]	[10.589 13.354]	[5.018 10.526]	[5.365 6.317]	[5.114 5.824]	[9.445 11.637]	[10.372 11.649]	[3.544 5.042]	[3.479 3.938]	[5.843 7.153]	[5.847 6.97]	[3.475 3.834]	[3.699 4.444]	[3.705 4.172]	[4.215 5.532]	[3.345 3.919]		[3.131 4.08]	[4.435 4.785]	[3.559 4.011]	[3.672 4.123]
	sp|P0A7E5|PYRG_ECOLI	pyrG	[0.72 0.869]	[0.814 1.146]	[3.092 3.399]	[2.748 3.041]	[6.095 6.703]	[5.673 6.006]	[11.907 14.616]	[10.765 12.238]	[5.97 6.278]	[6.042 6.37]	[11.9 13.296]	[12.85 14.639]	[4.929 5.164]	[5.235 5.467]	[9.333 9.981]	[8.821 9.517]	[5.241 5.5]	[5.415 6.518]	[5.414 5.893]	[5.645 6.085]	[5.061 5.451]	[4.915 5.231]	[5.754 6.358]	[6.229 7.244]	[5.279 5.997]	[4.432 4.79]
	sp|P0A7E9|PYRH_ECOLI	pyrH	[0.832 1.279]	[0.881 1.962]	[3.06 3.914]	[2.725 3.466]	[5.507 6.949]	[6.805 9.296]	[6.495 15.375]	[10.409 13.226]	[5.073 6.372]	[5.586 6.566]	[11.863 17.171]	[13.241 16.537]	[4.845 5.529]	[4.416 5.01]	[7.066 8.153]	[8.385 9.744]	[4.645 5.09]	[4.583 6.868]	[4.469 5.475]	[4.861 6.086]	[4.157 4.97]	[4.61 5.606]	[4.739 5.402]	[3.079 9.301]	[4.091 4.699]	[4.33 4.901]
	sp|P0A7F3|PYRI_ECOLI	pyrI	[0.534 0.651]	Undetermined	[2.599 6.368]	[2.625 3.407]	[4.916 5.737]	[4.874 5.326]	[7.273 12.114]	[7.442 11.787]	[4.759 5.662]	[5.536 6.813]	[10.182 13.087]	[11.127 15.426]	[3.825 4.319]	[4.045 4.429]	[6.522 9.162]	[6.501 7.429]	[3.749 4.62]	[4.36 6.037]	[4.778 5.273]	[4.467 5.251]	[3.831 4.202]	[5.163 8.891]	[5.76 6.588]	[4.542 5.543]	[4.446 6.176]	[3.797 7.387]
	sp|P0A7F6|SPED_ECOLI	speD	[0.476 6.051]	[0.591 0.763]	[2.529 2.881]	[2.678 3.191]	[4.46 5.667]		[8.132 11.221]	[7.329 11.352]	[4.615 5.75]	[4.249 4.639]	[7.503 9.996]	[6.071 7.361]	[2.833 3.051]	[2.663 3.225]	[3.599 5.028]	[3.807 4.547]	[3.62 4.055]	[3.494 6.027]	[3.208 3.781]	[3.368 4.566]	[2.971 4.12]	[2.74 3.664]	[3.899 4.576]	Undetermined	[2.97 4.073]	[2.924 3.43]
	sp|P0A7F9|QUEA_ECOLI	queA	[0.757 1.475]	[0.627 0.703]	[2.652 3.013]	[2.772 2.99]	[4.697 5.447]	[4.299 4.915]	[7.24 7.962]	[6.836 7.868]	[5.435 5.823]	[4.961 5.662]	[8.853 9.926]	[9.138 10.101]	[3.682 3.822]	[3.431 3.699]	[4.899 5.708]	[4.64 4.958]	[3.396 3.608]	[3.588 3.999]	[4.17 5.28]	[4.014 4.664]	[4.15 7.912]	[3.282 3.617]	[3.254 3.89]	[4.508 4.782]	[3.354 3.605]	[3.242 3.444]
	sp|P0A7G2|RBFA_ECOLI	rbfA	[0.691 0.752]	[0.701 0.8]	[2.705 2.93]	[2.771 3.095]	[4.483 5.123]	[5.566 6.439]	[9.674 12.713]	[8.889 10.61]	[4.304 5.296]	[4.428 4.745]	[8.194 9.456]	[8.389 9.168]	[4.298 4.598]	[4.606 4.926]	[7.471 8.881]	[6.998 7.861]	[4.616 4.917]	[4.411 5.185]	[5.143 6.003]	[5.628 6.374]	[3.866 5.057]	[4.301 4.657]	[5.557 6.78]	Undetermined	[4.535 4.935]	[4.223 4.596]
	sp|P0A7G6|RECA_ECOLI	recA	[0.839 1.225]	[0.726 1.492]	[2.747 3.03]	[2.725 2.961]	[4.496 5.056]	[4.626 5.161]	[12.385 17.823]	[8.407 9.141]	[4.803 5.031]	[4.474 4.802]	[9.22 10.854]	[8.832 9.812]	[3.369 3.492]	[3.35 3.506]	[4.904 5.648]	[4.489 4.762]	[5.285 5.654]	[5.661 6.945]	[3.177 3.409]	[3.153 3.361]	[3.237 3.425]	[3.302 3.522]	[5.633 6.13]	[6.497 8.384]	[3.162 3.432]	[3.232 3.46]
	sp|P0A7H0|RECF_ECOLI	recF	[0.777 0.853]	[0.561 0.836]	Undetermined	[2.848 2.99]	[5.109 5.622]	[4.418 5.204]	[9.471 10.81]	[8.657 10.94]	[4.407 5.254]	[2.972 3.772]	[5.873 8.254]	[6.495 9.622]	[4.034 4.484]	[4.131 4.698]	[7.212 9.602]	[7.174 10.138]	[4.195 4.467]	[4.249 4.839]	[4.544 5.019]	[4.712 5.489]	[3.605 4.282]	[3.547 4.556]	[5.049 5.649]	[5.526 5.971]	[3.915 4.42]	[3.274 4.25]
	sp|P0A7H6|RECR_ECOLI	recR	[0.765 0.986]	[0.631 0.81]	[2.359 2.88]	[2.318 2.607]		[3.245 5.524]	[6.846 9.263]	[7.788 11.44]	[4.223 5.131]	[4.633 5.329]	[7.938 9.366]			[4.35 5.051]	[5.868 9.368]	[5.646 7.021]	[4.459 5.596]	[5.023 5.867]	[3.426 5.92]	[4.487 5.27]	[4.213 4.947]	[4.021 4.316]	[4.868 5.955]	[5.604 5.949]	[3.679 6.958]	[2.994 4.538]
	sp|P0A7I0|RF1_ECOLI	prfA	[0.793 1.337]	[0.83 1.251]	[3.068 3.396]	[2.945 3.095]	[5.578 6.055]	[5.746 9.839]	[7.855 9.981]	[9.937 11.292]	[5.737 6.499]	[5.313 5.689]	[10.928 12.102]	[9.309 11.066]	[4.813 5.166]	[5.003 5.329]	[7.921 8.598]	[8.011 8.793]	[4.751 5.04]	[5.032 5.356]	[5.106 9.915]	[5.024 5.329]	[4.538 4.799]	[4.564 4.842]	[5.265 5.725]	[5.884 8.814]	[4.614 4.943]	[4.141 4.435]
	sp|P0A7I4|RF3_ECOLI	prfC	[0.701 0.769]	[0.728 0.841]	[3.203 3.815]	[2.772 3.06]	[5.247 6.083]	[5.629 6.505]	[11.347 15.706]	[8.769 10.682]	[5.738 8.441]	[5.335 5.988]	[9.086 11.634]	[13.104 16.019]	[4.781 5.105]	[4.798 5.263]	[8.315 11.501]	[8.202 9.286]	[4.645 4.977]	[5.04 5.345]	[4.846 5.293]	[5.444 6.124]	[5.159 6.486]	[5.907 7.201]	[5.422 6.231]	[5.188 5.678]	[5.134 5.716]	[4.866 5.461]
	sp|P0A7I7|RIBA_ECOLI	ribA	[0.607 0.706]	[0.673 0.777]	[2.71 3.011]	[2.705 3.336]	[5.029 5.629]	[4.631 5.17]	[8.62 10.125]	[7.785 9.475]	[5.248 5.926]	[5.93 7.435]	[9.066 10.597]	[10.239 11.672]	[3.979 4.34]	[4.244 4.541]	[6.362 7.098]	[6.373 7.745]	[3.856 4.252]	[4.533 5.57]	[4.214 4.617]	[4.426 4.955]	[3.682 6.594]	[4.079 4.402]	[4.503 5.013]	[3.932 4.625]	[4.467 4.975]	[4.217 4.558]
	sp|P0A7J0|RIBB_ECOLI	ribB	[0.562 0.67]	[0.266 56.455]	[1.282 1.492]	[0.971 1.077]	[1.263 1.45]	[1.002 1.107]	[1.372 1.52]	[1.101 1.46]		[0.953 1.024]	[0.957 1.162]	[2.367 2.868]	[1.103 1.547]	[1.222 1.375]	[1.392 1.543]	[1.347 1.926]	[3.898 4.399]	[4.667 5.613]	[1.131 1.906]	[0.999 1.058]	[1.18 1.818]	[1.089 1.121]	[4.593 5.425]	[5.107 6.746]	[0.959 1.28]	[0.912 0.999]
	sp|P0A7J3|RL10_ECOLI	rplJ	[0.721 0.842]	[0.775 0.911]	[3.068 3.372]	[3.044 3.399]	[6.709 7.579]	[6.081 6.533]	[12.244 13.717]	[10.563 12.217]	[5.152 5.558]	[4.965 5.483]	[10.13 11.391]	[10.311 11.715]	[5.441 5.998]	[5.763 6.246]	[10.563 12.588]	[12.064 13.823]	[5.155 5.496]	[6.757 8.323]	[6.33 7.114]	[6.607 7.304]	[6.133 6.792]	[6.233 6.949]	[6.257 6.803]	[6.612 8.266]	[5.231 5.801]	[5.5 6.172]
	sp|P0A7J7|RL11_ECOLI	rplK	[0.678 0.965]	[0.854 1.188]	[3.031 3.277]	[3.128 3.589]	[5.361 6.396]	[5.839 6.402]	[8.91 9.981]	[11.222 14.449]	[4.471 4.744]	[5.064 5.462]	[8.64 9.871]	[9.266 9.973]	[4.967 5.317]	[5.105 5.972]	[8.932 9.937]	[9.711 10.534]	[5.442 5.901]	[5.647 6.156]	[6.34 7.672]	[6.445 7.243]	[5.239 5.617]	[5.65 6.394]	[5.973 6.517]	[5.026 7.115]	[4.69 5.551]	[4.721 5.168]
	sp|P0A7K2|RL7_ECOLI	rplL	[0.671 0.731]	[0.749 0.905]	[2.844 3.342]	[3.182 3.534]	[4.921 5.26]	[6.046 6.664]	[11.883 14.235]	[10.829 12.333]	[4.633 5.159]	[5.266 5.748]	[11.291 12.149]	[11.157 12.377]	[4.659 4.989]	[5.458 5.756]	[10.943 13.022]	[11.661 12.822]	[5.882 6.265]	[6.866 7.635]	[6.47 7.061]	[6.653 7.045]	[6.315 6.771]	[5.072 5.904]	[6.044 6.526]	[6.038 7.029]	[5.802 6.177]	[5.296 5.641]
	sp|P0A7K6|RL19_ECOLI	rplS	[0.634 0.698]	[0.75 0.895]	[3.243 3.936]	[2.925 3.22]	[4.683 5.207]	[5.369 5.771]	[5.928 9.501]	[9.339 10.84]	[4.391 4.732]	[4.985 5.527]	[7.922 9.975]	[8.344 10.066]	[4.964 5.528]	[5.675 6.248]	[7.435 8.91]	[12.277 20.902]	[4.919 5.324]	[5.847 7.921]	[6.505 8.145]	[5.867 6.434]	Undetermined	[5.901 6.802]	[6.363 7.299]	[5.843 6.485]	[6.017 7.194]	[4.988 5.76]
	sp|P0A7L0|RL1_ECOLI	rplA	[0.804 1.059]	[0.736 0.831]	[3.215 3.828]	[3.022 3.303]	[5.308 5.865]	[5.908 6.618]	[9.885 11.665]	[9.854 11.122]	[5.075 5.437]	[5.001 5.489]	[8.415 9.251]	[9.389 10.449]	[5.031 5.346]	[5.367 5.643]	[8.875 9.778]	[8.893 10.305]	[4.555 4.987]	[5.752 6.981]	[5.9 6.329]	[5.763 6.179]	[5.721 6.76]	[5.789 6.465]	[5.485 6.099]	[5.092 6.265]	[4.836 5.157]	[4.773 5.073]
	sp|P0A7L3|RL20_ECOLI	rplT	[0.694 0.768]	[0.578 1.084]	[3.242 3.581]	[3.136 3.54]	[5.076 5.539]	[5.364 5.892]	[9.223 10.372]	[10.44 12.591]	[3.809 4.282]	[4.399 4.732]	[8.065 8.861]	[8.528 9.021]	[4.377 4.649]	[5.141 5.394]	[9.095 10.275]	[8.071 8.871]	[4.33 4.631]	[4.774 5.066]	[6.203 6.999]	[6.369 7.115]	[4.899 5.452]	[5.357 5.717]	[5.471 6.01]	[5.2 5.673]	[4.913 5.333]	[4.842 5.252]
	sp|P0A7L8|RL27_ECOLI	rpmA	[0.753 0.823]	[0.634 1.109]	[2.666 2.896]	[2.859 3.24]	[5.582 6.355]	[5.791 6.78]	[8.258 9.688]	[9.496 11.124]	[4.257 4.575]	[4.793 5.19]	[6.285 7.171]	[7.988 8.635]	[3.65 4.197]	[4.773 4.962]	[6.235 13.064]	[7.541 8.197]	[3.434 3.784]	[4.029 4.843]	[3.726 3.966]	[4.477 5.116]	[4.441 4.739]	[4.735 5.286]	[4.463 5.014]	[3.44 3.708]	[4.031 4.418]	[3.621 3.931]
	sp|P0A7M2|RL28_ECOLI	rpmB	[0.516 0.737]	[0.652 0.757]	[3.078 3.512]	[2.708 3.081]	[4.887 5.555]	[5.405 6.106]	[7.953 9.635]	[7.558 9.517]	[3.647 4.058]	[4.793 5.667]	[7.052 9.538]	[7.797 8.771]	[4.422 5.235]	[4.625 4.957]	[10.707 11.712]	[9.468 10.562]	[4.442 5.141]	[4.333 4.618]	[5.071 6.174]	[5.089 6.113]	[5.158 5.596]	[5.098 5.979]	[5.126 5.657]	[5.197 6.561]	[4.831 5.42]	[4.623 5.307]
	sp|P0A7M6|RL29_ECOLI	rpmC	[0.258 0.42]	[0.802 1.165]		[2.96 5.202]	[5.328 7.593]		[9.213 15.006]			[4.548 6.068]	[5.644 19.8]	[9.247 10.343]		[4.119 4.629]	[9.975 18.39]	[7.202 10.3]	[4.201 5.189]	[3.271 4.679]	[4.242 9.165]	[4.575 6.413]	[4.404 9.214]			Undetermined
	sp|P0A7M9|RL31_ECOLI	rpmE	[0.581 0.676]	[0.596 0.998]						[4.545 7.003]		[2.952 10.99]	[4.132 6.992]	[6.418 8.094]		[4.267 5.446]		[6.378 7.946]			[4.043 5.164]	[5.231 6.608]	[4.034 5.52]	Undetermined	[5.174 9.316]		[3.523 5.511]
	sp|P0A7N1|RL31B_ECOLI	ykgM	[0.608 0.669]	[0.684 0.842]	[2.63 2.992]	[2.614 2.942]	[5.631 6.573]	[5.129 5.581]	[8.946 9.745]			[5.24 7.649]															[1.166 -6.914]
	sp|P0A7N4|RL32_ECOLI	rpmF	[0.618 0.847]	[0.596 1.275]			[4.989 6.09]	[4.417 5.21]	[10.367 18.855]		[3.453 6.111]			[7.104 8.55]			[7.453 11.347]	[7.461 12.787]			[3.59 4.582]	[3.161 4.93]	[4.226 4.649]
	sp|P0A7P5|RL34_ECOLI	rpmH	[0.391 0.575]	[0.537 0.815]	[2.65 3.3]	[2.252 2.769]	[5.648 7.895]	[4.79 6.903]		[6.513 12.746]		[4.487 5.643]	[6.587 13.242]	[6.634 9.34]	[3.603 4.29]	[4.39 5.49]		[7.338 9.9]	[3.339 4.287]	[3.333 3.797]	[3.781 5.218]	[4.879 5.8]	[4.195 8.648]	[4.325 5.512]	[3.12 4.374]	[3.221 3.887]	[4.682 6.078]	[4.217 6.697]
	sp|P0A7Q6|RL36_ECOLI	rpmJ	[0.509 0.626]	[0.365 0.61]	[2.506 3.122]	[1.787 2.276]	Undetermined	[4.639 6.703]		[7.83 9.157]			[6.813 8.919]	[7.671 10.102]		[3.737 4.375]		[9.114 14.752]		[3.319 4.359]		[4.369 9.248]		[4.158 6.204]	[4.532 5.809]	Undetermined	[4.013 5.347]	[3.173 4.273]
	sp|P0A7R1|RL9_ECOLI	rplI	[0.719 0.847]	[0.736 0.926]	[2.704 2.922]	[2.752 2.951]	[5.001 5.569]	[5.133 5.557]	[8.946 9.564]	[8.68 9.652]	[4.044 4.253]	[3.78 3.993]	[6.114 7.384]	[7.016 7.557]	[4.523 4.727]	[4.85 5.096]	[7.845 8.211]	[7.949 8.484]	[4.129 4.34]	[5.004 5.76]	[5.786 6.372]	[5.008 5.606]	[4.826 5.094]	[4.508 4.954]	[5.339 5.75]	[4.486 5.531]	[4.188 4.472]	[4.29 4.516]
	sp|P0A7R5|RS10_ECOLI	rpsJ	[0.611 0.732]	[0.881 1.504]	[3.101 3.725]	[2.899 3.255]	[5.262 5.852]	[5.983 7.542]	[9.847 12.329]	[9.365 11.711]	[4.905 5.567]	[4.996 5.517]	[7.746 10.027]	[9.81 11.113]	[4.898 5.43]	[5.17 5.717]	[9.952 13.215]	[11.309 14.039]	[5.114 5.581]	Undetermined	[6.838 7.463]	[6.773 8.329]	[5.112 5.534]	[5.936 6.874]	[6.074 6.779]	[5.722 6.734]	[5.267 6.689]	[5.087 6.248]
	sp|P0A7R9|RS11_ECOLI	rpsK	[0.783 1.19]	[0.718 0.859]	[3.079 3.394]	[3.009 3.173]	[6.27 6.877]	[6.421 7.392]	[11.339 12.638]	[11.177 18.149]	[4.241 4.491]	[4.707 5.193]	[7.802 9.386]	[8.432 9.758]	[4.682 4.913]	[4.858 5.223]	[8.537 9.164]	[8.983 9.829]	[4.048 4.299]	[4.741 5.234]	[6.23 7.211]	[6.326 6.788]	[4.914 5.269]	[5.283 6.285]	[5.792 6.285]	[5.315 7.546]	[5.148 5.641]	[4.654 4.957]
	sp|P0A7S3|RS12_ECOLI	rpsL	[0.652 0.786]	[0.602 0.738]	[3.007 3.36]	[2.399 2.794]	[7.245 8.858]	[5.597 6.513]	[9.508 11.154]	[11.074 14.619]	[3.872 4.257]	[3.655 4.438]	[7.224 9.678]	[7.343 8.281]	[4.814 5.252]	[5.602 6.129]	[8.381 9.922]	[10.38 16.099]	[3.331 4.072]	[4.469 5.043]	[5.082 6.545]	[5.761 6.822]	[5.028 5.908]	[5.598 6.392]	[4.805 5.84]	[3.958 4.525]	[4.969 5.806]	[4.438 5.596]
	sp|P0A7S9|RS13_ECOLI	rpsM	[0.571 0.626]	[0.609 0.743]	[3.437 4.056]	[3.049 3.568]	[4.682 5.186]	[5.665 6.295]	[8.488 9.629]	[8.184 9.322]	[2.789 3.04]	[3.623 3.921]	[4.985 5.661]	[6.116 7.033]	[3.827 4.244]	[4.192 4.523]	[8.08 9.566]	[5.767 6.374]	[3.756 4.133]	[3.875 4.146]	[6.845 9.072]	[5.457 6.325]	[4.389 4.573]	[4.338 4.958]	[5.767 6.384]	[4.78 5.049]	[3.923 4.234]	[4.643 5.236]
	sp|P0A7T3|RS16_ECOLI	rpsP	[0.58 0.655]	[0.613 0.852]	[3.199 3.908]	[3.041 4.744]	[5.691 6.6]	[5.228 7.056]	[10.319 12.715]	[5.003 8.369]	[3.371 3.934]	[4.288 4.887]	[6.709 8.072]	[6.925 8.301]	[4.514 5.2]	[4.774 5.246]	[7.176 11.64]	[8.752 10.726]	[4.656 5.407]	[4.174 4.71]	[4.488 6.089]	[5.535 6.69]	[4.731 5.664]	[4.594 5.147]	[5.366 6.245]	Undetermined	[3.138 6.066]	[5.432 6.676]
	sp|P0A7T7|RS18_ECOLI	rpsR	[0.475 0.598]	[0.609 1.038]	[2.718 3.079]	[2.843 3.265]	[5.256 5.968]	[6.709 7.977]	[8.775 11.036]	[8.983 10.519]	[3.969 4.683]	[5.184 5.983]	[9.38 12.504]	[10.309 16.241]	[4.99 5.791]	[5.158 5.571]	[8.659 11.597]	[11.96 14.498]	[6.775 8.153]	[5.828 6.76]	[6.453 7.122]	[5.724 6.575]	[4.878 5.475]	[5.094 5.866]	[6.613 7.544]	[5.738 9.864]	[4.485 6.45]	[4.61 5.418]
	sp|P0A7U3|RS19_ECOLI	rpsS	[0.519 0.749]	[0.567 0.746]	[3.203 4.309]	[2.082 3.16]	[4.468 6.145]	[5.023 7.239]	[7.771 11.727]	[8.471 11.367]	[4.446 5.313]	[4.966 5.561]	[6.446 24.846]	[7.615 9.357]	[4.805 5.636]	[4.114 4.467]	[10.349 12.237]	[7.806 9.372]	[4.412 5.703]	[4.354 5.581]	[5.152 9.269]	[6.357 7.966]	[4.534 5.348]	[4.062 4.965]	[5.877 7.426]	Undetermined	[3.673 4.873]	[4.684 6.847]
	sp|P0A7U7|RS20_ECOLI	rpsT	[0.384 0.456]	[0.736 0.907]	Undetermined	[3.318 4.355]	[5.162 6.322]	[5.854 9.531]	[5.168 21.753]	[9.566 13.559]	[4.356 7.726]	[4.256 5.162]	[6.205 12.817]	[5.835 7.248]	[3.815 4.79]	[3.682 4.063]	[6.666 13.947]	[6.317 9.129]	[4.463 5.126]	[4.408 5.028]	[4.234 5.55]	[5.231 7.46]	[3.694 4.201]	[4.108 5.174]	[4.79 6.531]	[4.457 5.549]	[4.494 5.331]	[4.466 5.487]
	sp|P0A7V0|RS2_ECOLI	rpsB	[0.694 0.752]	[0.774 0.972]	Undetermined	[2.765 3.111]	[5.355 6.779]	[5.584 6.07]	[8.57 9.513]	[9.381 10.503]	[3.928 4.153]	[3.347 3.639]	[5.2 8.815]	[6.135 6.641]	[4.173 4.434]	[4.788 5.048]	[6.594 7.213]	[7.293 8.99]	[5.094 5.456]	[5.463 6.704]	[4.854 5.528]	[4.921 5.41]	[4.292 4.529]	[4.935 6.447]	[6.874 9.386]	[6.023 6.878]	[3.955 4.211]	[3.952 4.934]
	sp|P0A7V3|RS3_ECOLI	rpsC	[0.779 0.965]	[0.867 1.302]	[3.291 3.654]	[3.317 3.811]	[5.73 6.146]	[6.62 7.379]	[11.844 13.49]	[10.142 11.908]	[4.753 5.307]	[4.887 5.24]	[7.543 8.821]	[8.044 8.866]	[4.984 5.495]	[5.643 6.18]	[9.935 11.007]	[10.521 11.185]	[5.283 5.636]	[5.484 5.815]	[6.822 7.962]	[6.753 7.656]	[6.233 7.103]	[5.344 5.674]	[6.194 6.822]	[6.141 7.902]	[5.258 5.631]	[5.029 5.585]
	sp|P0A7V8|RS4_ECOLI	rpsD	[0.834 0.997]	[0.89 1.385]	[3.197 3.387]	[3.119 3.334]	[5.832 6.309]	[5.84 6.351]	[9.246 11.247]	[9.984 11.159]	[4.399 4.656]	[4.236 4.532]	[7.143 7.735]	[7.494 8.067]	[4.412 4.688]	[4.994 5.183]	[8.26 8.765]	[8.126 8.623]	[4.058 4.2]	[5.19 5.733]	[6.294 6.784]	[6.677 7.094]	[5.12 5.807]	[5.205 5.621]	[6.132 6.652]	[5.318 6.689]	[4.881 5.348]	[4.507 4.912]
	sp|P0A7W1|RS5_ECOLI	rpsE	[0.756 0.932]	[0.696 0.787]	[3.068 3.446]	[2.954 3.124]	[5.397 5.974]	[5.14 5.57]	[11.276 13.108]	[9.376 10.975]	[4.059 4.398]	[3.337 3.774]	[5.533 6.374]	[5.928 6.934]	[4.697 5.407]	[4.726 5.11]	[6.901 7.536]	[7.746 8.236]	[3.818 4.05]	[4.299 5.315]	[5.136 6.097]	[5.566 6.012]	[4.582 5.103]	[4.633 4.967]	[5.221 6.212]	[4.623 4.948]	[4.553 4.955]	[4.371 4.732]
	sp|P0A7W7|RS8_ECOLI	rpsH	[0.614 0.848]	[0.69 0.875]	[3.094 3.347]	[2.93 3.13]	[5.513 5.974]	[6.125 7.118]	[10.567 11.654]	[9.571 11.78]	[4.201 4.493]	[4.051 4.665]	[7.067 7.932]	[6.439 7.353]	[4.657 5.068]	[5.17 5.501]	[7.665 8.792]	[8.495 10.005]	[3.919 4.518]	[5.042 5.405]	[6.764 9.077]	[6.656 7.608]	[5.14 5.4]	[5.479 5.811]	[5.688 6.153]	[5.535 7.488]	[5.306 5.853]	[5.025 5.459]
	sp|P0A7X3|RS9_ECOLI	rpsI	[0.722 0.767]	[0.768 1.231]	[3.389 4.008]	[3.404 4.112]	[5.625 6.171]	[5.948 6.428]	[11.929 14.282]	[10.684 11.882]	[4.901 5.291]	[4.833 5.244]	[8.496 9.336]	[9.533 10.34]	[5.411 5.819]	[5.931 6.265]	[12.059 12.905]	[11.626 12.328]	[5.091 5.28]	[5.742 6.257]	[6.163 6.525]	[6.637 7.197]	[6.004 6.233]	[6.223 6.81]	[6.642 7.742]	[5.81 6.413]	[5.884 6.508]	[5.509 5.936]
	sp|P0A7X6|RIMM_ECOLI	rimM	[0.699 0.83]	[0.629 0.712]	[2.196 2.52]	[2.538 3.54]	[4.589 5.159]	[4.372 4.827]	[6.589 11.984]	[6.249 8.997]			[3.169 4.388]	[3.976 4.613]				[4.752 5.783]		[2.959 3.519]	[1.212 -12.327]	[4.874 6.038]		[2.904 4.057]	[5.115 6.603]	[5.251 5.483]	[3.592 4.012]
	sp|P0A7Y0|RNC_ECOLI	rnc	[0.601 1.61]	[0.643 0.731]	[2.788 3.231]	[2.591 2.818]	[5.285 6.202]	[5.047 5.727]	[6.591 13.451]	[6.947 9.114]	[5.512 5.818]	[5.103 5.658]	[10.607 11.764]	[10.806 12.593]	[4.302 4.636]	[4.807 5.732]	[7.052 8.369]	[7.636 8.179]	[4.458 4.986]	[4.428 4.713]	[4.724 5.098]	[4.986 5.535]	[4.962 7.041]	[4.473 4.721]	[4.751 5.28]	[4.402 7.939]	[4.654 5.026]	[4.403 4.851]
	sp|P0A7Y4|RNH_ECOLI	rnhA	[0.739 1.025]		[2.672 3.119]	Undetermined	[5.273 6.894]	[5.249 6.629]		[6.308 17.38]	[5.926 8.783]	[5.457 6.466]	Undetermined	[9.622 10.63]	[3.66 4.458]	[5.198 5.58]	[6.482 7.493]	Undetermined	[5.378 10.429]	[5.351 6.41]	Undetermined	[5.149 6.111]	[4.744 5.109]	Undetermined	[5.006 6.942]	Undetermined	Undetermined	[4.133 5.446]
	sp|P0A7Y8|RNPA_ECOLI	rnpA	[0.477 0.556]	[0.854 1.033]	[2.998 3.658]	[2.715 3.153]	[4.361 5.121]	[4.393 5.599]	[6.385 10.909]			[3.424 4.037]	[5.718 11.198]	[6.134 7.288]	[3.031 3.672]	[3.701 4.19]	[7.906 9.92]	[5.255 6.567]		[3.551 11.613]	[4.273 12.011]	[4.645 11.489]	[3.832 4.683]		[6.049 7.303]	Undetermined	[3.46 4.412]	[3.214 4.192]
	sp|P0A7Z0|RPIA_ECOLI	rpiA	[0.704 0.83]	[0.635 0.74]	[2.727 3.268]	[2.52 3.162]	[5.251 6.087]	[4.823 5.353]	[9.082 9.938]	[8.818 10.302]	[5.068 5.586]	[4.638 5.154]	[10.928 13.654]	[10.59 11.779]	[3.496 4.155]	[4.12 4.342]	[6.593 7.056]	[6.494 7.055]	[3.732 4.173]	[3.844 4.14]	[4.169 4.491]	[4.371 4.842]	[3.64 3.875]	[4.379 4.78]	[4.011 4.417]	[4.568 5.656]	[4.093 4.449]	[3.968 4.376]
	sp|P0A7Z4|RPOA_ECOLI	rpoA	[0.781 0.932]	[0.682 0.97]	[3.383 3.758]	[2.859 3.121]	[5.97 6.54]	[6.009 6.722]	[8.241 10.641]	[10.893 12.371]	[5.725 6.3]	[4.856 5.101]	[9.786 11.251]	[9.779 11.19]	[5.506 5.927]	[5.804 6.056]	[9.512 11.242]	[10.59 11.353]	[5.399 5.726]	[6.03 6.335]	[6.202 7.067]	[6.482 6.878]	[5.315 5.487]	[5.28 5.716]	[6.199 6.67]	[6.134 7.645]	[5.193 5.505]	[4.822 5.233]
	sp|P0A800|RPOZ_ECOLI	rpoZ	[0.289 0.343]	[0.51 0.655]	[1.747 2.301]	[2.196 3.084]	[3.712 4.113]	[3.195 3.55]	[4.95 6.3]	[4.968 5.589]	[2.101 2.627]	[2.541 2.986]	[4.847 6.05]	[5.227 6.858]	[2.57 2.94]	[2.53 3.492]	[4.582 6.266]	[4.038 4.335]	[3.131 3.675]	[2.99 4.597]	[2.506 3.004]	[3.15 3.504]	[3.095 3.481]		[3.819 4.485]	[4.135 6.711]	[2.899 3.345]	[2.914 3.231]
	sp|P0A805|RRF_ECOLI	frr	[0.546 0.741]	[0.611 0.766]	[2.703 3.031]	[2.723 2.978]	[4.206 5.015]	[4.796 5.437]	[8.207 9.46]	[7.234 8.491]	[4.435 6.192]	[4.682 5.169]	[8.617 10.253]	[8.694 9.433]	[3.067 3.365]	[3.395 3.705]	[5.995 6.907]	[4.856 5.294]	[3.891 4.215]	[3.889 4.214]	[4.77 5.752]	[4.842 5.398]	[3.904 4.611]	[3.874 4.419]	[4.423 4.978]	[4.609 5.046]	[3.632 4.063]	[3.619 4.243]
	sp|P0A809|RUVA_ECOLI	ruvA	[0.343 0.581]	[0.471 0.688]	[2.896 3.543]	[2.662 2.947]	[3.65 6.756]	[4.8 6.031]	[10.582 15.36]	[6.693 10.162]	[2.21 5.298]	[3.799 5.061]	[9.027 11.429]	[8.954 11.805]	[4.933 5.34]	[4.429 5.149]	[6.29 8.679]	[7.239 8.708]	[3.768 4.858]	[5.026 6.121]	[4.985 5.482]	[4.136 5.005]	[4.738 5.574]	[4.968 6.932]	[4.654 6.626]	[4.009 5.313]	[5.173 6.185]	[5.074 6.093]
	sp|P0A812|RUVB_ECOLI	ruvB	[0.79 2.762]	[0.548 0.667]	[1.803 2.234]	[2.321 3.26]	[2.975 3.336]	[3.499 4.462]	[4.825 5.529]	[5.376 8.215]	[2.886 3.018]	[2.597 4.622]	[4.141 4.594]	[4.713 5.223]	[1.913 2.365]	[1.977 2.121]	[2.364 2.5]	[2.283 2.725]	[2.983 3.643]	[2.872 3.147]	[2.344 2.529]	[2.764 3.219]	[1.79 1.933]	[1.694 1.811]	[4.604 5.06]	Undetermined	[1.591 1.8]	[1.518 1.642]
	sp|P0A814|RUVC_ECOLI	ruvC	[0.597 0.771]	[0.606 0.747]	[1.889 2.597]	[1.975 2.855]	[4.213 4.737]	[3.734 4.836]	[6.449 7.05]	[5.964 7.045]			[5.409 7.799]	[5.746 7.171]	[3.272 3.619]	[3.502 3.867]	[4.427 5.59]	[4.794 6.419]	[3.518 3.726]	[3.04 4.196]	[3.675 4.277]	[2.658 3.354]	[3.074 3.447]	[3.15 3.512]	[4.391 5.111]	[4.706 5.644]	[1.975 -7.411]	[2.574 3.535]
	sp|P0A817|METK_ECOLI	metK	[0.73 0.774]	[0.895 1.274]	[3.001 3.176]	[2.745 2.986]	[4.861 5.382]	[4.027 4.271]	[6.769 7.561]	[6.324 6.841]	[5.051 5.445]	[4.87 5.364]	[9.285 10.211]	[8.982 9.599]	[2.006 2.045]	[2.131 2.211]	[2.684 2.839]	[2.635 2.736]	[1.816 1.877]	[2.346 2.62]	[2.249 2.313]	[2.463 2.6]	[2.03 2.197]	[1.853 1.962]	[2.288 2.392]	[3.087 3.372]	[1.968 2.099]	[2.223 2.329]
	sp|P0A821|SELA_ECOLI	selA	[0.452 0.817]	[0.549 0.869]	[3.207 3.904]	[2.689 2.93]	Undetermined	[6.146 6.701]	[11.385 13.64]	[10.168 12.19]	[5.94 6.792]	[5.51 6.068]	[11.839 13.731]	[10.348 11.966]	[5.116 5.639]	[5.495 6.397]	[8.989 11.028]	[10.686 12.173]	[5.874 6.261]	[6.081 6.593]	[5.319 5.747]	[5.918 6.483]	[4.729 5.091]	[5.857 6.921]	[6.16 6.78]	[5.972 6.464]	[5.344 6.154]	[5.029 5.531]
	sp|P0A823|SFSA_ECOLI	sfsA	[1.056 4.805]	[0.693 0.871]	[3.163 3.508]	[3.076 3.944]	[5.666 6.287]	[5.941 7.177]	[10.114 13.04]	[9.978 12.396]	[5.56 6.158]	[4.985 6.137]	[13.137 16.261]	[11.927 13.083]	[5.566 6.031]	[5.328 5.979]	[7.803 12.404]	[10.269 11.433]	[5.354 6.053]	[5.606 6.64]	[5.506 6.097]	[5.699 6.672]	Undetermined	[5.424 6.274]	[5.788 7.023]	[6.11 7.009]	[5.275 6.771]	[4.591 5.243]
	sp|P0A825|GLYA_ECOLI	glyA	[0.731 0.924]	[0.747 0.863]	[3.181 3.542]	[2.986 3.22]	[5.438 5.845]	[5.157 5.62]	[11.586 12.816]	[8.783 9.553]	[5.905 6.269]	[5.187 5.565]	[10.333 11.372]	[11.119 12.726]	[3.745 3.871]	[3.761 3.884]	[5.882 6.186]	[5.771 6.08]	[3.708 3.831]	[3.688 4.131]	[4.209 4.921]	[4.07 4.246]	[3.821 4.143]	[3.69 3.839]	[3.89 4.072]	[5.076 5.741]	[3.501 3.734]	[3.856 4.105]
	sp|P0A830|DCTA_ECOLI	dctA	[0.559 0.653]	[0.771 1.285]	[2.607 3.163]	Undetermined	[5.067 5.533]	[5.35 6.561]	[10.095 12.442]	[9.704 10.985]		[4.355 6.013]	[7.178 10.331]			[5.036 6.748]								[3.091 4.249]			[2.742 9.263]
	sp|P0A832|SSRP_ECOLI	smpB	[0.69 0.775]	[0.701 0.868]	[3.175 3.648]	[2.565 2.952]	[5.568 6.649]	Undetermined	[11.509 16.326]	[9.909 17.489]	[5.244 5.972]	[5.614 6.15]	[10.654 12.459]	[11.346 12.558]	[5.339 6.268]	[5.806 6.47]	Undetermined	[11.73 14.213]	[4.763 6.019]	[6.47 7.676]	Undetermined	[6.707 8.031]	[4.655 12.992]	[5.904 6.634]	[6.206 7.095]	[5.726 6.425]
	sp|P0A836|SUCC_ECOLI	sucC	[0.766 0.936]	[0.867 1.14]	[3.038 3.216]	[2.933 3.151]	[5.775 6.183]	[5.33 5.897]	[11.139 12.353]	[8.959 9.819]	[5.866 6.255]	[5.657 6.041]	[10.852 11.949]	[12.51 13.742]	[4.241 4.483]	[4.431 4.682]	[7.345 7.977]	[6.88 7.404]	[4.262 4.434]	[4.547 5.16]	[4.382 5.081]	[4.755 5.352]	[4.215 4.397]	[4.356 4.858]	[4.267 4.603]	[4.585 5.56]	[4.023 4.263]	[4.109 4.342]
	sp|P0A840|SURE_ECOLI	surE	[0.672 1.024]	[0.625 0.823]	[2.492 4.771]	[2.638 2.989]	[5.073 6.337]	[5.447 8.988]	[7.86 9.756]	[5.95 12.311]	[4.92 5.889]	Undetermined	Undetermined	[10.929 17.045]		[4.153 4.909]	[5.841 8.351]	[3.976 6.084]		[3.81 4.278]	Undetermined	[3.989 5.359]	[3.71 4.153]	[3.964 4.636]	[4.536 5.248]	[4.447 5.213]	[2.75 3.626]	[3.59 5.358]
	sp|P0A843|TATE_ECOLI	tatE	[0.321 0.5]	[0.543 15.273]	[0.756 1.191]	[0.701 0.788]		[0.87 1.128]	[1.446 1.644]	[0.953 1.183]		[0.755 0.829]	[0.922 1.221]	[2.001 2.298]	[1.399 2.497]		[2.371 3.527]	[1.259 1.698]	[1.018 2.078]	[1.453 2.274]	[0.951 1.608]	[0.725 0.972]	[1.368 1.948]	[0.994 2.08]	[0.946 1.23]	[2.071 3.116]	[0.966 1.668]	[0.83 0.949]
	sp|P0A847|TGT_ECOLI	tgt	[0.562 0.714]	[0.692 0.8]	[2.841 3.636]	[2.939 3.421]	[5.815 7.226]	[5.63 7.277]	[10.376 12.092]	[9.543 12.192]	[6.007 7.136]	[5.093 6.064]	[10.695 22.632]	[11.262 14.761]	[4.713 5.102]	[5.052 5.497]	[8.276 9.48]	[8.678 9.925]	[4.764 5.17]	[5.06 5.664]	[5.267 6.152]	Undetermined	[4.782 5.306]	[4.311 4.577]	[5.243 5.825]	[5.263 5.765]	[3.174 4.801]	[4.109 4.777]
	sp|P0A850|TIG_ECOLI	tig	[0.753 0.86]	[0.879 1.079]	[2.919 3.057]	[3.136 3.365]	[5.564 5.904]	[5.575 5.93]	[9.461 10.123]	[10.578 11.537]	[5.048 5.288]	[4.712 4.991]	[9.385 10.063]	[9.048 9.544]	[4.968 5.236]	[5.467 5.758]	[8.327 8.953]	[9.131 9.754]	[5.075 5.318]	[5.98 6.793]	[5.569 6.483]	[5.834 6.193]	[5.321 6.103]	[5.428 5.9]	[5.833 6.189]	[5.857 6.618]	[4.841 5.173]	[4.774 5.064]
	sp|P0A853|TNAA_ECOLI	tnaA	Undetermined	[0.792 1.891]	[3.056 3.31]	[2.53 2.816]	[4.854 5.244]	[4.799 5.314]	[8.274 11.403]	[8.566 9.717]
	sp|P0A855|TOLB_ECOLI	tolB	[0.747 0.975]	[0.634 0.694]	[2.942 3.302]	[2.979 3.383]	[5.887 6.515]	[6.21 7.999]	[11.209 12.046]	[10.248 11.931]	[5.967 6.239]	[5.49 5.886]	[12.278 13.705]	[12.281 14.13]	[5.968 6.434]	[6.273 6.61]	[13.811 15.835]	[12.157 13.41]	[5.72 6.224]	[6.252 7.516]	[5.728 6.403]	[6.284 6.746]	[6.337 7.167]	Undetermined	[5.524 5.992]	[5.323 5.583]	[6.324 6.866]	[5.385 5.717]
	sp|P0A858|TPIS_ECOLI	tpiA	[0.732 1.028]	[0.69 0.781]	[2.92 3.244]	[2.868 3.232]	[5.735 6.214]	[5.629 6.138]	[10.176 11.496]	[9.792 11.205]	[5.76 6.07]	[5.427 5.949]	[12.37 15.271]	[12.087 13.003]	[4.444 4.731]	[4.776 5.069]	[7.665 8.377]	[8.411 8.918]	[4.454 4.599]	[5.371 6.576]	[5.394 7.248]	[4.88 5.208]	[4.528 4.971]	[4.536 4.87]	[5.036 5.519]	[5.841 7.446]	[4.564 5.001]	[4.266 4.549]
	sp|P0A862|TPX_ECOLI	tpx	[0.897 1.344]	[0.69 0.778]	[3.033 3.371]	[2.904 3.387]	[5.414 6.35]	[5.874 6.501]	[10.219 13.46]	[9.072 10.899]	[5.513 5.927]	[6.15 6.808]	[12.432 15.466]	[12.208 13.458]	[4.68 5.097]	[4.907 5.382]	[7.951 9.467]	[9.273 11.453]	[4.546 4.814]	[5.249 6.298]	[4.686 5.144]	[4.797 5.275]	[5.139 6.101]	[4.681 5.175]	[5.072 6.011]	[4.939 5.489]	[4.303 5.356]	[4.364 5.105]
	sp|P0A867|TALA_ECOLI	talA	[0.856 1.91]	[0.699 1.067]	[3.047 3.384]	[2.94 3.15]	[5.548 5.903]	[5.759 6.688]	[10.917 12.619]	[10.779 12.754]	[5.649 6.43]	[5.57 6.016]	[12.227 13.662]	[12.243 13.143]	[4.917 5.17]	[5.201 5.48]	[8.31 9.709]	[10.194 11.378]	[4.984 5.444]	[5.532 6.138]	[5.146 5.479]	[5.909 6.528]	[5.307 5.775]	[5.03 5.334]	[5.312 5.694]	[5.192 5.798]	[5.231 5.736]	[4.737 5.099]
	sp|P0A870|TALB_ECOLI	talB	[0.733 0.784]	[0.803 1.019]	[3.222 3.706]	[3.229 3.702]	[5.459 5.901]	[5.686 6.218]	[11.338 12.793]	[9.807 10.765]	[6.087 6.401]	[5.88 6.385]	[13.128 15.633]	[12.523 13.886]	[4.779 5.196]	[5.201 5.417]	[8.85 9.441]	[9.026 9.644]	[4.711 5.054]	[5.121 5.61]	[5.215 5.691]	[5.588 5.953]	[4.828 5.338]	[5.325 5.964]	[4.81 5.082]	[5.091 6.617]	[4.893 5.366]	[4.827 5.101]
	sp|P0A873|TRMD_ECOLI	trmD	[0.721 0.797]	[0.816 1.927]	[2.971 3.927]	[2.539 2.862]	[5.553 7.266]	[5.081 5.896]	[8.733 10.164]	[7.006 8.11]	[5.382 6.758]	[5.107 6.494]	[9.457 12.187]	[9.25 11.459]	[3.832 4.199]	[4.118 4.932]	[7.533 8.374]	[6.516 7.499]	[3.538 4.48]	[3.875 4.291]	[4.104 4.549]	[4.798 5.4]	[4.009 4.364]	[3.963 4.56]	[3.128 4.313]	[5.038 5.484]	[4.164 4.773]	[3.767 4.212]
	sp|P0A877|TRPA_ECOLI	trpA	[0.702 0.761]	[0.595 1.509]	[3.011 3.192]	[2.921 3.234]	[5.259 6.103]	[5.31 6.843]	[8.119 9.89]	[8.29 9.907]	[5.043 5.534]	[5.3 5.722]	[11.426 13.332]	[10.906 12.389]	[3.417 3.509]	[3.643 3.87]	[4.238 4.674]	[5.439 5.935]	[3.222 3.363]	[3.877 5.311]	[3.621 3.843]	[4.075 4.794]	[3.304 3.49]	[3.381 3.6]	[3.424 3.634]	[4.203 4.461]	[3.669 3.97]	[3.459 3.701]
	sp|P0A879|TRPB_ECOLI	trpB	[0.76 1.014]	[0.642 0.749]	[2.86 3.207]	[2.709 3.08]	[4.936 6.127]	[4.877 5.328]	[9.337 10.499]	[8.671 11.22]	[6.223 9.386]	[4.973 5.722]	[9.834 11.592]	[11.399 13.586]	[3.411 3.612]	[3.436 3.709]	[5.02 5.519]	[5.315 5.689]	[3.307 3.483]	[3.521 3.671]	[3.392 3.613]	[3.769 4.011]	[3.251 3.469]	[3.479 3.715]	[3.499 3.79]	[3.969 4.234]	[3.762 4.368]	[3.4 3.663]
	sp|P0A881|TRPR_ECOLI	trpR	[0.344 0.441]	[0.913 1.307]	[2.88 3.708]	[2.706 3.121]	[4.384 5.354]	[4.556 5.796]	[8.053 10.179]	[6.619 8.318]	[1.637 2.327]	[3.741 4.46]	[6.62 13.161]	[6.696 7.513]	[2.904 3.891]	[2.857 3.152]	[6.357 8.122]	[4.183 5.456]		[4.73 5.502]	[3.08 11.354]			[3.594 5.096]	[6.244 9.68]	[6.12 7.557]	[3.84 4.355]	[3.325 3.815]
	sp|P0A884|TYSY_ECOLI	thyA	[0.649 0.747]	[0.673 0.768]	[2.925 3.422]	[2.965 3.732]	[5.525 6.274]	[5.087 5.559]	[10.046 10.822]	[9.185 11.615]	[5.227 5.901]	[5.412 6.127]	[6.768 11.537]	[10.611 14.758]	[4.146 4.953]	[4.446 5.038]	[7.679 8.852]	[7.126 8.265]	[4.786 5.164]	[4.663 5.186]	[3.95 4.877]	[4.443 5.042]	[3.923 4.313]	[4.07 4.818]	[3.979 4.963]	[4.689 5.348]	[4.499 5.038]	[4.035 4.402]
	sp|P0A887|UBIE_ECOLI	ubiE	[0.705 1.101]	[0.363 0.566]	[2.284 2.554]	[2.313 2.493]	[4.513 4.981]	[4.186 5.14]	[7.788 8.71]	[7.316 8.103]	[4.554 4.786]	[3.98 4.507]	[8.371 9.323]	[8.427 9.044]	[3.988 4.225]	[4.428 4.814]	[6.942 7.568]	[8.135 10.876]	[4.69 5.263]	[4.758 5.141]	[4.365 6.283]	[4.345 4.993]	[3.991 4.196]	[4.029 4.521]	[5.096 5.763]	[5.03 5.818]	[4.06 4.451]	[3.93 4.372]
	sp|P0A890|TUSA_ECOLI	tusA	[0.299 0.597]				[5.494 7.008]					[4.631 6.411]	[7.54 25.322]			[3.635 5.313]		[6.181 9.479]							Undetermined
	sp|P0A894|RAPZ_ECOLI	rapZ	[0.917 3.104]	[0.538 0.738]	[2.915 3.285]	[2.832 3.089]	[6.67 8.646]	[5.261 6.265]	[11.259 13.012]	[10.198 11.754]	[5.78 6.3]	[5.587 6.198]	[10.634 13]	[11.947 13.041]	[4.117 4.412]	[4.547 4.859]	[5.629 7.917]	[8.402 10.097]	[4.273 4.609]	[4.445 5.023]	[4.389 4.805]	[5.011 6.08]	[4.103 7.277]	[4.309 4.909]	[4.584 5.072]	[5.461 7.688]	[4.238 4.715]	[4.193 4.721]
	sp|P0A898|YBEY_ECOLI	ybeY	[0.518 0.948]		[3.18 4.874]	[3.138 4.588]		[5.093 6.469]	[6.776 9.079]	Undetermined	[3.636 6.253]	[5.221 6.329]	Undetermined	[11.096 13.387]	[4.359 6.455]	[4.481 5.537]		[7.521 8.944]	[4.467 5.296]	[5.047 6.106]	[4.946 6.241]	[4.697 6.761]	[4.518 5.667]		[4.524 4.963]	[4.401 6.323]	[4.702 12.261]	[3.825 4.291]
	sp|P0A8A0|YEBC_ECOLI	yebC	[0.684 0.761]	[0.666 0.823]	[2.378 2.71]	[2.386 2.659]	[3.774 4.135]	[3.877 4.305]	[6.946 8.342]	[6.269 7.517]	[3.942 4.382]	[3.096 3.359]	[5.943 6.466]	[6.661 8.284]	[2.922 3.327]	[3.129 3.259]	[3.939 4.305]	[3.95 4.187]	[3.97 4.431]	[4.561 5.622]	[3.063 3.268]	[3.269 3.56]	[2.827 2.962]	[3.002 3.351]	[4.558 5.03]	[5.108 6.661]	[2.854 3.212]	[2.669 3.064]
	sp|P0A8A2|YEEN_ECOLI	yeeN	[0.657 0.744]	[0.688 0.876]	[2.499 2.929]	[2.904 3.551]	[3.973 5.059]	[5.115 11.77]	[8.172 10.327]	[8.32 11.877]	[4.784 5.161]	[4.4 6]	[9.354 10.28]	[8.418 9.524]	[3.724 4.808]	[4.574 5.273]	[6.683 8.416]	[6.353 7.039]	[4.755 5.218]	[4.535 5.536]	[4.303 4.627]	[4.562 8.358]	[3.963 4.194]	[3.986 4.339]	[4.805 5.483]	[4.877 5.743]	[4.087 5.186]	[3.487 4.116]
	sp|P0A8A4|PSRP_ECOLI	ppsR	[0.68 0.761]	[0.755 1.013]	[3.002 3.655]	[2.825 3.196]	[5.62 6.646]	[4.833 5.612]	[9.72 12.498]	[7.783 10.426]	[5.547 6.166]	[4.9 5.351]	[9.418 11.012]	[10.655 11.998]	[4.049 4.267]	[3.959 4.36]	[6.836 7.334]	[6.14 6.769]	[4.014 4.394]	[4.004 4.364]	[4.031 4.564]	[4.331 4.676]	[3.9 4.168]	[3.578 4.6]	[4.418 4.765]	[4.69 9.952]	[3.509 4.031]	[3.961 4.468]
	sp|P0A8A8|RIMP_ECOLI	rimP	[0.769 1.058]	[0.666 0.848]	[2.925 3.492]	[2.828 3.301]	[5.337 6.089]	[5.519 6.436]	[10.313 12.459]	[10.112 12.51]	[5.424 6.121]	[5.186 5.743]	[11.995 15.983]	[10.415 11.224]	[4.848 5.553]	[5.129 5.639]	[8.785 10.071]	[8.68 10.958]	[4.485 5.385]	[4.284 4.982]	Undetermined	[4.968 5.735]	[4.585 5.179]	[5.016 5.467]	[5.718 6.442]	[4.585 5.391]	[4.665 5.443]	[4.577 5.409]
	sp|P0A8B2|YFCN_ECOLI	yfcN	[0.62 0.711]	[0.698 0.83]	[2.549 3.106]	[1.894 2.418]	[3.714 4.23]	[3.546 3.92]		[4.944 5.796]	[2.64 3.429]	[2.855 3.47]	[5.195 6.01]	[6.052 6.833]	[2.686 3.217]	[2.913 3.198]	[2.933 4.704]	[3.883 4.4]	[2.783 2.993]	[2.676 3.192]	Undetermined	[3.466 4.406]	[3.257 3.617]	[2.489 2.8]	[3.447 4.127]	[4.045 4.406]	[3.622 4.318]	[3.123 3.788]
	sp|P0A8B5|YBAB_ECOLI	ybaB	[0.582 0.699]	Undetermined	[2.531 2.974]	[2.457 2.842]	[3.945 4.745]	[4.289 4.9]	[6.914 8.527]	[6.919 8.163]	[3.505 4.041]	[4.339 5.168]	[8.434 10.03]	[8.883 10.829]	[2.887 3.05]	[2.936 3.211]	[5.39 5.908]	[4.227 4.717]	[4.004 4.909]	[3.949 4.835]	[4.374 5.031]	[4.146 4.823]	[3.679 4.238]	[3.003 3.536]	[5.422 6.371]	[5.456 8.748]	[2.327 3.604]	[3.387 4.164]
	sp|P0A8C1|YBJQ_ECOLI	ybjQ	[0.626 0.725]	Undetermined	[2.62 3.27]	[2.664 3.25]	[5.256 6.007]	[4.66 6.34]	[7.122 8.944]	[10.103 16.075]	[5.513 5.893]	[5.138 5.604]	[11.138 13.635]	[11.146 13.146]	[3.275 3.771]	[4.051 4.311]	[4.925 10.033]	[6.078 6.537]	[3.492 4.107]	[3.925 4.642]	[4.071 4.541]	[4.225 4.77]	[3.311 3.875]	[3.929 4.592]	[3.975 4.701]	[4.475 4.909]	[4.121 4.636]	[3.973 4.359]
	sp|P0A8C4|YGFB_ECOLI	ygfB	[0.621 0.82]	[0.632 0.818]	[2.466 2.904]	[2.458 2.827]	[4.593 5.317]	[4.946 6.045]	[7.698 11.101]	[7.634 10.507]	[3.564 5.043]	[5.044 7.023]	[7.759 11.616]		[3.35 4.199]	[3.772 4.256]	[5.774 7.065]	[4.537 5.366]	[3.936 4.892]	[4.322 5.301]	[3.014 3.884]	[4.133 4.986]	[3.265 3.774]	[3.574 3.976]		Undetermined	[3.388 5.733]	[2.919 3.708]
	sp|P0A8D0|NRDR_ECOLI	nrdR	[0.92 3.53]	[0.697 0.799]	[2.569 8.431]	[1.817 2.278]	[4.63 5.178]	[4.119 4.532]	[8.37 9.219]	[8.016 11.197]	[4.022 5.51]	[4.51 4.916]	[10.101 11.376]	[10.2 11.512]	[3.5 4.031]	[4.386 4.754]	[5.671 7.619]	[6.117 6.643]	[5.273 6.022]	[5.75 6.735]	Undetermined	[4.32 4.65]	[4.265 4.438]	[4.19 4.574]	[6.204 7.158]	[5.121 5.83]	[3.935 5.259]	[3.204 3.849]
	sp|P0A8D3|YAII_ECOLI	yaiI	[0.695 0.773]	[0.386 0.798]	[2.59 3.049]	[2.44 2.942]	[3.856 4.561]	[4.125 4.886]	[9.046 10.865]	[5.314 7.61]	[4.653 5.347]	[5.306 5.894]	[8.331 9.99]	[8.672 9.645]	[3.087 3.437]	[3.518 4.268]	[4.668 5.204]	[3.869 4.306]	[2.937 3.242]		[3.16 3.975]	[4.077 4.474]	[3.104 3.593]	[2.888 3.287]	[3.719 4.777]	[2.495 3.601]	[3.023 3.353]	[2.975 3.311]
	sp|P0A8D6|YMDB_ECOLI	ymdB	[0.659 0.806]	[0.623 0.798]	Undetermined	[2.623 3.014]	[5.617 7.33]	[5.176 5.698]	[8.121 10.264]	[9.009 11.452]	[5.384 5.718]	[5.79 7.041]	[10.107 14.356]	[11.271 13.276]	[4.07 4.808]	[4.597 5.144]	[6.054 7.213]	[6.555 7.588]	[3.517 3.737]	[4.179 6.246]	[4.056 4.509]	[4.125 4.528]	[3.778 4.041]	[3.989 4.309]	[4.68 5.198]	Undetermined	[3.865 4.345]	[3.459 3.972]
	sp|P0A8E1|YCFP_ECOLI	ycfP	[0.65 0.785]	[0.759 0.971]	[2.591 3.484]	[2.118 2.532]	[4.453 5.194]	[4.35 4.685]	[7.931 9.906]	[6.06 7.206]	[4.675 5.289]	[4.987 5.375]	[9.77 12.183]	[9.747 10.922]	[3.544 3.745]	[4.083 4.321]	[5.673 7.105]	[6.311 7.066]	[3.637 4.071]	[4.292 7.007]	[4.232 4.822]	[4.784 5.234]	[3.836 4.022]	[4.097 6.287]	[4.372 5.135]	[4.628 5.036]	[4.03 6.611]	[3.499 3.981]
	sp|P0A8E5|YACL_ECOLI	yacL	[0.579 0.817]	Undetermined	[2.036 2.266]	[2.099 2.363]	[3.835 4.317]	[3.218 3.817]	[6.061 6.66]	[5.874 6.817]	[2.4 2.9]	[2.003 2.599]	[3.709 4.371]	[4.472 5.371]		[1.704 1.861]		[2.427 3.32]	[3.325 3.736]	Undetermined	[1.836 2.594]	[1.804 1.917]	[1.557 1.661]	[1.64 1.67]	[4.557 5.132]	[4.687 5.245]	[1.848 2.052]	[1.89 2.123]
	sp|P0A8E7|YAJQ_ECOLI	yajQ	[0.508 0.925]	[0.946 1.212]	[3.21 3.565]	[2.854 3.128]	[5.114 5.766]	[5.906 8.667]	[9.481 11.936]	[9.22 13.4]	[3.805 4.394]	[5.499 6.681]	[10.288 13.332]	[12.466 15.665]	[3.719 4.132]	[4.536 4.933]	[8.892 10.308]	[7.693 8.541]	[5.458 5.882]	[6.175 8.368]	[6.541 7.801]	[6.101 7.069]	[4.748 5.863]	[4.681 5.08]	[5.779 6.361]	[5.599 7.161]	[5.556 6.809]	[5.09 6.168]
	sp|P0A8F0|UPP_ECOLI	upp	[0.719 0.79]	[1.023 1.935]	[3.151 3.382]	[2.727 2.973]	[5.822 6.444]	[5.376 5.846]	[10.076 14.438]	[9.115 10.754]	[5.952 6.719]	[6.329 7.34]	[11.121 12.946]	[9.015 12.79]	[5.207 5.922]	[5.675 6.078]	[10.461 21.391]	[9.455 10.781]	[4.813 5.055]	[5.225 5.594]	[4.737 5.146]	[5.444 6.186]	[4.916 9.571]	[4.924 5.435]	[5.397 5.961]	[5.51 5.818]	[5.179 5.651]	[4.94 5.473]
	sp|P0A8F4|URK_ECOLI	udk	[0.762 0.906]	[0.524 0.991]	[2.709 2.974]	[2.765 3.016]	[4.805 5.434]	[4.763 5.368]	[9.109 10.285]	[8.308 10.021]	[4.471 5.163]	[5.139 5.732]	[7.297 9.115]	[9.148 14.187]	[4.181 4.458]	[4.111 4.764]	[6.391 7.356]	[6.185 7.089]	[4.164 4.579]	[4.421 5.342]	[3.491 4.535]	[4.802 7.312]	Undetermined	[3.644 4.367]	[4.515 5.96]	[5.165 6.353]	[4.226 4.578]	[4.16 4.572]
	sp|P0A8F8|UVRB_ECOLI	uvrB	[0.597 0.718]	[0.657 0.752]	[2.475 2.672]	[2.23 2.407]	[3.779 4.179]	[3.812 4.371]	[6.085 6.619]	[5.902 6.884]	[3.559 3.709]	[3.563 3.867]	[5.24 5.785]	[6.016 6.379]	[2.755 2.967]	[2.995 3.136]	[4.945 5.957]	[4.032 4.599]	[4.418 4.688]	[4.445 4.707]	[3.117 4.031]	[3.111 3.418]	[2.895 3.184]	[2.872 3.043]	[4.91 5.406]	[5.077 5.718]	[2.792 3.005]	[2.715 2.895]
	sp|P0A8G0|UVRC_ECOLI	uvrC	[0.68 0.988]	[0.87 1.776]	[2.636 3.184]	[2.67 2.92]	[5.072 5.709]	[4.466 5.24]	[6.731 8.856]	[7.214 8.988]	[4.499 4.957]	[4.235 4.802]	[8.255 9.002]	[8.125 8.567]	[4.462 4.839]	[4.837 5.256]	[8.137 8.975]	[8.022 9.505]	[5.067 5.426]	[4.851 5.228]	[5.53 7.534]	[5.443 7.957]	[4.481 4.909]	[4.689 5.045]	[6.586 7.728]	[5.698 6.259]	[4.697 5.037]	[4.482 4.827]
	sp|P0A8G3|UXAC_ECOLI	uxaC	[1.009 4.978]	[0.678 1.194]	[3.106 3.446]	[2.328 2.628]	[5.506 6.254]	[5.496 6.683]	[11.41 14.066]	[10.634 11.939]	[4.937 5.778]	[4.831 5.634]	[8.706 10.059]	[9.75 11.542]	[3.42 3.986]	[4.155 4.604]	[5.481 7.817]	[5.853 6.476]	[3.547 3.939]	[3.918 5.364]	[3.786 4.23]	[4.071 4.447]	[4.101 10.58]	[3.612 3.914]	[4.462 4.92]	[4.718 5.634]	[3.719 4.154]	[3.567 3.976]
	sp|P0A8G6|NQOR_ECOLI	wrbA	[0.71 0.78]	[0.664 0.784]	[3.064 3.381]	[3.049 3.455]	[5.812 6.285]	[5.555 6.338]	[11.235 12.609]	[9.641 11.294]	[5.583 6.251]	[4.878 6.267]	[10.874 12.115]	[11.241 12.665]	[4.905 5.177]	[5.407 5.752]	[10.255 11.317]	[8.931 9.515]	[4.805 5.013]	[5.647 6.757]	[5.548 6.643]	[4.994 5.756]	[5.281 5.914]	[5.209 5.549]	[5.173 5.646]	[5.415 5.71]	[4.754 5.122]	[4.652 5.082]
	sp|P0A8G9|EX7S_ECOLI	xseB	[0.183 0.398]				[5.871 7.055]	[4.706 7.97]	[10.544 22.666]		[3.792 6.644]	[3.783 6.946]	[8.74 25.207]	[13.555 17.795]	[4.82 6.428]	[4.14 5.355]	Undetermined	[8.364 11.88]		[5.134 6.933]			[5.056 9.594]		[6.091 9.964]
	sp|P0A8H6|YIHI_ECOLI	yihI	Undetermined	[0.717 1.87]	[2.328 2.751]	[2.381 2.671]	[4.075 5.497]	[3.797 4.329]	[6.992 10.942]	[5.643 6.291]		[2.745 3.251]	[4.502 5.31]	[5.559 6.245]	[2.66 5.001]	[3.442 4.035]	[5.753 6.939]	[4.727 5.014]	[5.147 6.321]	[4.286 5.165]	[3.136 4.725]	[3.793 4.42]	[4.117 4.893]	[3.479 3.927]	[5.097 6.18]	[4.894 5.477]	[4.086 7.537]	[2.451 3.477]
	sp|P0A8I1|YQGF_ECOLI	yqgF	[0.701 0.803]	[0.698 0.857]	[2.601 2.926]	[2.843 3.196]	[5.066 7.178]	[4.468 5.317]	[8.912 11.174]	[8.14 14.344]	[4.864 5.207]	[4.659 5.116]	[5.323 9.776]	[9.092 12.041]	[3.63 4.12]	[3.702 4.023]	[5.662 6.116]	[6.859 12.862]		[4.273 5.687]	[3.822 4.283]	[4.012 5.108]	[3.404 3.736]	[3.442 3.724]	[4.296 5.36]	[4.682 5.057]	[3.433 3.709]	[3.285 3.902]
	sp|P0A8I3|YAAA_ECOLI	yaaA	[0.651 0.744]	[0.711 1.26]	[2.458 2.779]	[2.553 2.878]	[3.719 4.144]	[3.049 3.392]	[6.42 6.77]	[5.471 6.743]	[3.042 3.936]	[3.028 3.752]	[5.105 6.151]	[6.049 7.375]	[2.158 2.585]	[2.631 2.808]	[3.353 3.6]	[3.243 3.744]	[2.292 2.411]	[2.622 2.979]	[2.636 4.063]	[2.844 3.058]	[2.574 2.8]	[2.529 2.778]	[2.326 2.956]	[3.119 3.279]	[2.67 3.151]	[2.236 2.526]
	sp|P0A8I5|TRMB_ECOLI	trmB	[0.587 0.71]	[0.63 0.81]		[2.357 3.246]	[4.327 4.913]	[4.855 5.509]	[7.821 8.852]	[7.261 8.755]		[3.342 4.335]	[7.215 9.464]	[7.713 8.39]	[3.845 6.048]	[4.211 4.747]	[5.618 16.449]	[5.911 7.475]		[4.208 5.633]	Undetermined	[3.958 6.491]	[5.605 9.655]		[4.811 5.403]	[4.938 5.339]	[4.437 4.796]	[3.282 4.374]
	sp|P0A8I8|RLMH_ECOLI	rlmH	[0.629 0.704]	[0.632 0.754]	[2.537 2.862]	[2.632 3.159]	[4.252 5.024]	[4.755 6.015]	[9.418 12.553]	[7.04 9.061]	[4.399 5.219]	[4.117 4.653]	[8.47 10.825]	[8.648 9.552]	[4.517 4.951]	[4.802 5.252]	[7.993 9.67]	[7.396 8.166]	[2.979 3.317]	[2.922 3.839]	[4.615 5.889]	[6.293 8.399]	[5.168 9.947]	[4.468 6.139]	[5.094 5.661]	[5.209 5.689]	[2.253 3.98]	[3.358 3.625]
	sp|P0A8J2|DNAT_ECOLI	dnaT	[0.548 0.677]	[0.621 1.213]			[3.154 3.895]		[4.968 5.817]	[4.139 6.123]	[2.79 3.154]	[2.18 2.686]	[4.838 6.114]	[5.415 6.228]			[2.897 4.716]	[2.198 2.34]		[3.959 4.62]			[1.6 1.768]	[1.64 2.207]	[4.196 4.823]	[4.665 5.22]
	sp|P0A8J4|YBED_ECOLI	ybeD	[0.415 0.61]	[0.625 1.076]		[1.885 2.368]	[2.597 2.847]			[2.855 3.263]	[2.058 2.115]	[1.905 2.095]	[3.054 3.365]	[3.426 3.919]		[1.307 1.385]		[1.496 1.594]	[1.709 2.093]	[2.368 2.665]	[1.983 2.244]	[1.995 2.863]	[1.234 1.256]		[2.198 3.143]	[4.232 4.775]	[1.432 1.665]	[1.207 1.392]
	sp|P0A8J8|RHLB_ECOLI	rhlB	[0.641 0.856]	[0.718 0.786]	[2.976 3.24]	[3.015 3.546]	[5.471 6.195]	[5.477 5.847]	[8.223 10.751]	[9.555 11.43]	[5.206 5.48]	[4.589 5.008]	[9.622 10.433]	[9.373 10.016]	[4.472 4.709]	[4.678 5.017]	[7.936 8.474]	[6.993 8.272]	[5.496 5.789]	[5.571 6.88]	[4.765 5.331]	[5.104 5.47]	[5.316 7.04]	[4.61 5.42]	[5.798 6.115]	[5.867 6.34]	[4.975 5.63]	[4.426 4.762]
	sp|P0A8K1|PSD_ECOLI	psd	[0.631 0.809]	[0.507 0.87]	[2.706 3.471]	[2.226 2.784]	[5.455 6.322]	[6.078 7.697]	[11.945 14.951]	[11.034 14.131]	[5.821 7.067]	[5.626 6.267]	[12.155 14.477]	[12.185 14.835]	[6.531 7.505]	[6.223 7.128]	Undetermined	[10.913 15.362]	[5.85 6.754]	[4.515 10.937]	[5.373 6.114]	[5.229 6.668]	[5.096 6.111]	[5.977 6.926]	[5.51 7.014]	[5.961 7.047]	[6.008 6.859]	[5.055 6.251]
	sp|P0A8K5|YAEP_ECOLI	yaeP	[0.287 0.557]			[2.886 3.572]	[4.039 5.031]	[4.243 5.379]		[6.184 7.809]	[2.926 5.317]	[4.726 5.869]	[8.271 13.093]	[8.201 9.935]	[3.525 4.853]	[2.686 3.876]	[6.915 8.207]	[6.661 11.002]	[3.487 4.937]	[4.024 5.031]	[4.506 10.591]	[3.092 5.614]	[4.116 7.301]	[3.791 4.495]	[5.243 7.16]	[5.202 7.117]	[3.295 7.144]	[3.389 4.499]
	sp|P0A8L1|SYS_ECOLI	serS	[0.685 0.738]	[0.767 0.893]	[3.428 4.293]	[3.185 3.912]	[5.621 6.165]	[6.305 7.803]	[11.481 12.409]	[10.337 12.046]	[6.118 6.87]	[5.873 6.315]	[12.951 15.534]	[11.708 13.471]	[5.214 5.65]	[5.625 6.046]	[8.883 9.535]	[8.939 9.649]	[4.918 5.175]	[5.599 6.038]	[5.169 5.82]	[5.331 5.782]	[5.279 5.849]	[5.251 6.078]	[5.24 5.726]	[5.586 6.302]	[4.775 5.229]	[4.738 6.088]
	sp|P0A8L7|YCIU_ECOLI	yciU	[0.705 0.806]		[2.613 3.284]	[2.306 2.891]	[5.311 7.521]	[4.712 5.852]		[8.18 9.728]		Undetermined	[10.341 21.159]	[7.924 9.215]		[3.524 4.19]	[6.197 9.112]	[6.425 8.19]	[3.758 4.28]	[4.365 5.087]	[4.134 6.482]	[4.189 6.394]	[3.433 4.213]		[4.891 6.47]	[5.153 6.394]		[3.122 4.359]
	sp|P0A8M0|SYN_ECOLI	asnS	[1.023 1.767]	[0.717 0.785]	[3.333 3.901]	[2.722 3.034]	[6.255 7]	[5.871 6.434]	[11.036 12.202]	[10.437 12.833]	[6.71 8.134]	[6.057 6.593]	[11.899 13.722]	[12.341 13.731]	[5.205 5.491]	[5.186 5.485]	[9.12 10.073]	[9.072 10.046]	[5.377 5.741]	[5.364 6.206]	[5.495 6.476]	[5.836 6.766]	[4.925 5.208]	[5.332 5.702]	[5.792 6.638]	[5.527 5.826]	[4.952 5.503]	[5.358 6.048]
	sp|P0A8M3|SYT_ECOLI	thrS	[0.689 0.741]	[0.666 0.76]	[3.07 3.371]	[2.976 3.324]	[5.749 6.307]	[6.394 7.352]	[11.434 12.418]	[10.059 11.352]	[5.939 6.241]	[5.717 6.081]	[11.894 13.41]	[12.922 15.217]	[5.127 5.43]	[5.306 5.551]	[9.327 10.109]	[9.232 9.984]	[4.91 5.12]	[5.915 7.337]	[6.012 7.224]	[5.856 6.48]	[4.793 6.151]	[5.196 5.697]	[5.015 5.291]	[5.879 6.791]	[5.229 5.553]	[5.07 5.553]
	sp|P0A8M6|YEEX_ECOLI	yeeX	[0.279 0.362]	[0.728 1.257]	Undetermined	[2.971 4.606]	[5.421 6.898]	[5.303 6.972]	[8.229 16.038]	[8.967 10.959]	[4.038 4.911]	[4.257 5.399]	[9.236 14.116]	[8.596 10.77]	[4.961 5.943]	[4.959 5.702]	[12.044 18.271]	[11.512 19.182]	[5.08 5.613]	[5.726 6.586]	Undetermined	[6.022 8.683]	[4.851 6.976]	[5.721 6.497]	[7.054 9.049]	[6.138 7.641]	[6.018 7.847]	[4.306 5.819]
	sp|P0A8N0|MATP_ECOLI	matP	[0.435 0.581]	[0.763 1.223]	[2.781 3.655]	[2.903 3.336]	[4.558 7.25]	[5.068 7.005]	[5.763 8.513]	[10.825 23.572]	[2.885 3.649]	Undetermined	[7.969 12.195]	[8.283 11.263]	[1.604 2.959]	[3.592 5.499]	[10.875 23.34]	[5.667 7.9]	[4.597 7.016]	[4.947 6.279]	[3.975 7.064]	[4.913 7.178]	[3.746 4.496]	[4.252 7.019]	Undetermined	[6.166 7.514]	[4.355 5.894]	[3.159 3.985]
	sp|P0A8N3|SYK1_ECOLI	lysS	[1.013 2.549]	[0.753 0.856]	[2.977 3.337]	[2.841 3.158]	[5.559 6.237]	[5.661 6.182]	[10.328 11.458]	[9.01 10.779]	[5.707 6.054]	[5.249 5.689]	[9.099 11.207]	[10.556 11.851]	[4.522 4.82]	[5.168 5.434]	[8.718 9.31]	[8.323 8.875]	[5.218 5.461]	[5.167 6.015]	[5.076 5.757]	[5.367 6.222]	[5.026 5.664]	[4.923 5.345]	[5.238 5.768]	[5.562 6.563]	[4.908 5.705]	[4.934 5.279]
	sp|P0A8N5|SYK2_ECOLI	lysU	[0.759 1.33]	[0.74 1.449]	[2.891 3.059]	[2.975 3.288]	[5.322 5.721]	[5.627 6.2]	[9.481 10.506]	[8.958 11.134]	[5.562 5.949]	[5.197 5.536]	[10.527 11.574]	[10.682 12.072]	[4.387 4.589]	[4.853 5.142]	[6.673 7.78]	[7.941 8.796]	[4.988 5.225]	[5.052 5.408]	[4.665 5.278]	[5.01 5.346]	[4.703 5.174]	[4.632 5.039]	[5.017 5.501]	[5.8 7.013]	[4.683 4.945]	[4.704 5.187]
	sp|P0A8N7|EPMA_ECOLI	epmA	[0.645 0.882]	[0.575 0.814]	[2.416 3.927]	[2.16 2.774]	[4.463 9.844]			[8.63 11.666]	[4.939 7.604]	[5.93 7.727]	[9.799 26.694]	[9.787 27.917]		[2.808 4.122]			[3.804 5.139]		[2.877 3.999]		[3.817 4.092]			[5.189 6.143]	[3.575 5.597]	[2.678 5.047]
	sp|P0A8P1|LFTR_ECOLI	aat	[0.343 0.42]		[0.567 0.817]	[0.618 0.921]													[3.84 4.735]	[3.501 4.521]					[5.247 5.991]	Undetermined
	sp|P0A8P3|FETP_ECOLI	yggX	[0.333 0.42]	[0.636 0.896]	[3.026 3.602]	[2.708 3.016]	[4.498 5.722]	[4.838 5.719]	[8.297 11.524]	[6.637 8.642]		[5.033 6.563]	[6.58 11.068]	[9.781 10.83]	[3.082 4.261]	[3.5 3.882]	[5.569 8.567]	[5.481 6.698]	[4.642 5.329]	[4.368 5.716]	[4.253 5.68]	[4.587 5.879]	[4.649 8.112]	[3.2 5.203]	[5.499 6.68]	[5.857 6.977]	[3.948 4.607]	[3.518 3.981]
	sp|P0A8P6|XERC_ECOLI	xerC	[0.452 0.524]	[0.604 0.804]	[1.254 1.467]	[1.662 2.054]		[2.464 2.908]			[1.94 2.256]	[1.544 1.786]	[2.371 3.093]	[3.21 3.875]		[1.629 2.04]	[1.976 2.408]	[1.865 2.149]	[2.177 2.365]	[2.189 2.356]	[2.391 2.702]	[2.005 2.411]	[1.291 1.488]		[4.299 4.735]	[4.026 5.379]	[1.684 2.022]	[1.372 1.524]
	sp|P0A8P8|XERD_ECOLI	xerD	[0.513 0.612]	[0.469 0.58]	[1.455 1.638]	[1.814 2.059]	[3.021 3.177]	[2.826 3.144]	[4.147 5.037]	[3.22 4.108]				[2.559 3.104]	[2.139 2.205]	[2.359 2.547]	[3.38 3.726]	[2.798 3.576]	[2.005 2.093]	[1.747 2.299]	[4.31 5.492]	[4.377 5.721]		[1.978 2.152]	[4.428 5.513]	[5.246 8.856]	[1.974 2.06]	[1.983 2.153]
	sp|P0A8Q0|FRDC_ECOLI	frdC	[0.716 1.048]	[0.623 0.913]	[2.706 2.973]	[2.67 2.919]	[5.253 6.011]	[5.067 6.003]	[8.993 12.754]	[10.157 12.462]	[4.497 5.644]	[4.814 5.587]	[11.484 14.228]	[11.468 13.12]	[5.292 6.256]	[5.119 6.026]	[8.891 11.369]	[10.852 15]	[4.24 5.279]	Undetermined	[5.127 7.21]	[5.744 6.55]	[4.869 6.145]	[5.743 6.572]	[5.028 5.886]	[5.67 6.331]	[5.402 6.391]	[5.721 7.268]
	sp|P0A8Q6|CLPS_ECOLI	clpS	[0.372 0.391]	[0.316 0.432]	[0.47 0.587]			[0.599 0.66]		[0.406 0.521]			[0.748 1.037]						[5.136 7.307]	Undetermined		[1.02 1.087]	[0.839 0.891]	[0.828 0.863]	[5.199 6.186]	[5.77 6.57]
	sp|P0A8R0|RRAA_ECOLI	rraA	[0.635 1.861]	[0.581 0.726]	[3.323 3.61]	[2.904 3.181]	[5.161 6.035]	[6.607 7.562]	[11.631 15.247]	[12.123 15.247]	[5.999 6.64]	[5.435 6.054]	[12.08 16.284]	[10.915 12.162]	[4.606 5.237]	[4.93 5.526]	[7.533 9.252]	[7.353 8.583]	[4.729 5.129]	[4.858 5.814]	[4.237 4.515]	[4.516 5.052]	[4.741 5.452]	[4.768 5.831]	[5.036 5.474]	[5.352 5.653]	[4.176 4.5]	[4.081 4.292]
	sp|P0A8R4|SLYX_ECOLI	slyX	[0.262 0.436]				[4.091 8.347]	[3.493 5.131]		Undetermined		[3.59 4.64]	[4.759 23.708]	[5.906 8.53]											[1.727 5.716]	[5.535 7.725]
	sp|P0A8R7|YCJF_ECOLI	ycjF	[0.602 0.695]	[0.657 0.782]	[2.715 3.74]	[2.582 2.989]	[4.141 5.053]	[4.521 5.46]	[9.57 13.663]	[8.141 17.303]	[5.093 5.66]	[4.308 5.141]	[7.668 8.938]	[8.454 9.144]	[4.736 5.546]	[5.055 5.691]	[8.015 9.418]	[7.753 9.015]	[5.085 5.466]	[4.518 5.418]	[4.599 4.948]	[4.687 5.207]	[3.719 4.511]	[4.646 5.292]	[5.393 6.24]	[4.662 5.539]	[4.701 5.429]	[4.267 5.046]
	sp|P0A8R9|HDFR_ECOLI	hdfR	[0.609 0.711]	[0.669 0.768]	[2.898 3.325]	[2.631 3.476]	[5.144 6.288]	[5.296 6.156]	[9.427 10.756]	[8.241 9.959]	[5.68 6.259]	[5.708 7.022]	[9.691 11.06]	[12.054 14.398]	[3.984 4.903]	[4.781 5.348]	[7.123 8.68]	[7.091 7.888]	[4.57 4.975]	[4.499 5.327]	Undetermined	[4.832 5.31]	[4.319 4.848]	[4.379 4.712]	[4.924 5.318]	[5.452 5.844]	[3.983 4.399]	[3.79 4.262]
	sp|P0A8S1|ARGP_ECOLI	argP	[0.698 0.796]	[0.739 0.884]	[3.059 3.419]	[2.644 2.965]	Undetermined	[5.673 6.291]	[10.778 12.898]	[10.4 12.892]	[5.567 6.428]	[5.634 6.639]	[12.016 13.626]	[12.98 15.25]	[4.666 6.31]	[5.98 6.683]	[8.627 10.326]	[9.581 10.558]	[4.817 5.194]	[5.874 8.229]	[5.114 5.674]	[5.844 6.576]	[5.337 6.01]	[4.81 5.825]	[4.894 5.683]	[5.49 5.932]	[4.887 5.628]	[4.535 4.845]
	sp|P0A8T1|PRMA_ECOLI	prmA	[0.557 0.661]	[0.723 1.174]	[2.95 4.468]	[2.659 2.901]	[4.059 5.151]	[5.026 5.494]	[9.226 10.336]	[8.296 9.74]	[4.675 6.112]	[5.045 5.909]	[9.855 11.909]	[10.271 11.685]	[4.32 4.795]	[4.045 4.456]	[6.002 10.044]	[6.066 6.491]	[3.916 4.461]	[4.386 4.843]	[3.635 4.275]	[4.467 5.158]	[3.564 5.056]	[4.619 8.925]	[3.964 4.333]	[5.502 11.593]	[3.543 4.259]	[3.612 4.376]
	sp|P0A8T7|RPOC_ECOLI	rpoC	[0.641 0.681]	[0.759 0.948]	[2.557 2.664]	[2.524 2.654]	[4.792 5.002]	[4.768 5.082]	[7.695 8.013]	[7.232 7.812]	[4.649 4.794]	[4.437 4.588]	[8.388 8.872]	[8.501 9.027]	[3.611 3.688]	[3.847 3.941]	[6.001 6.238]	[5.886 6.133]	[5.419 5.568]	[5.923 6.28]	[4.038 4.324]	[3.978 4.088]	[3.694 3.853]	[3.8 3.97]	[6.577 6.856]	[6.348 6.753]	[3.876 4.052]	[3.558 3.658]
	sp|P0A8U0|SYDP_ECOLI	syd	[0.7 1.103]	[0.622 0.779]	Undetermined	Undetermined	[2.177 4.602]	[4.807 6.306]		[8.548 11.244]	[4.705 6.615]	[5.179 6.86]	[9.552 12.306]	[11.616 19.452]		[3.291 4.273]	[6.049 6.878]	[7.328 9.925]			[4.341 5.294]	[5.273 8.395]	[3.179 3.976]	[3.218 4.898]	[4.112 5.66]	[4.047 5.043]	[3.831 4.865]	[3.67 4.439]
	sp|P0A8U2|YAFD_ECOLI	yafD	[0.31 0.53]	Undetermined	[1.485 2.042]	[1.419 1.643]	[2.211 2.854]	[2.203 2.742]	[3.393 3.68]	[3.11 3.994]	[2.362 2.558]	[2.039 2.852]	[3.406 4.021]	[3.507 4.596]	[2.629 2.765]	[2.691 2.974]	[3.525 5.126]	[3.834 4.415]	[3.856 5.147]		[3.037 3.865]	[2.724 3.323]	[1.852 2.252]	[2.709 3.2]	[4.427 4.967]	Undetermined	[2.333 2.47]	[2.692 3.129]
	sp|P0A8U6|METJ_ECOLI	metJ	[0.244 0.391]	[0.828 1.279]	[2.702 3.781]	[2.552 4.429]	[4.711 6.407]	[3.905 11.532]		[4.84 8.197]	[2.771 5.313]	[4.215 6.295]	[8.748 52.846]	[7.817 10.852]	[3.104 9.048]	[4.248 6.431]	[8.245 126.185]	[4.604 8.479]		[5.305 6.151]	[3.982 13.102]	[5.481 7.367]	[4.146 10.185]	[5.347 6.915]	Undetermined	Undetermined	[5.729 8.025]	[4.61 7.915]
	sp|P0A8V0|RBN_ECOLI	rbn	[0.54 0.681]	[0.551 0.766]	[2.782 3.49]	[2.749 3.118]	[5.543 6.849]	[4.707 5.686]	[8.366 11.17]	[9.392 11.839]	[5.671 7.681]	[4.042 5.2]	[10.775 15.792]	[9.098 10.755]	[3.865 4.431]	[3.335 4.248]	[6.464 8.122]	[7.077 8.318]	[5.093 7.837]	[4.414 5.033]	[4.736 5.459]	[4.013 10.408]	[4.112 4.502]	[4.108 5.55]	[3.177 4.322]	[4.068 5.127]	[3.494 4.477]	[3.516 4.404]
	sp|P0A8V2|RPOB_ECOLI	rpoB	[0.724 0.886]	[0.727 0.83]	[2.673 2.797]	[2.797 2.984]	[5.114 5.353]	[5.352 5.669]	[9.217 9.775]	[10.776 11.645]	[5.08 5.254]	[5.019 5.233]	[10.145 10.83]	[10.119 10.596]	[4.352 4.481]	[4.634 4.783]	[8.14 8.723]	[7.885 8.229]	[5.896 6.049]	[6.507 6.882]	[4.831 5.094]	[4.931 5.168]	[4.424 4.595]	[4.536 4.696]	[6.712 7.02]	[6.491 6.934]	[4.641 4.901]	[4.356 4.497]
	sp|P0A8V6|FADR_ECOLI	fadR	[0.996 4.68]	[0.691 0.864]	[2.685 2.956]	[2.726 3.199]	[5.507 6.104]	[5.947 7.78]	[8.778 13.334]	[8.415 10.27]	[4.904 5.465]	[3.57 4.539]	[8.768 10.532]	[6.778 8.835]	[5.364 7.05]	[5.34 6.272]	[9.847 10.977]	[9.345 11.156]	[5.318 5.738]	[5.113 7.031]	[5.122 6.234]	[5.827 7.268]	[5.342 5.706]	[4.252 5.311]	[4.761 5.213]	[5.223 5.723]	[4.443 5.412]	[4.97 5.311]
	sp|P0A8W0|NANR_ECOLI	nanR	[0.627 0.694]	Undetermined	[2.218 2.564]	[2.256 2.535]	[3.787 4.432]	[4.058 4.474]	[5.36 7.1]	[5.804 7.84]	[3.082 4.018]	[3.492 3.897]	[5.708 6.683]	[6.086 6.811]	[3.305 4.562]	[3.894 4.236]	[4.793 5.962]	[5.013 5.444]	[4.578 5.404]	[4.936 5.378]	[3.624 4.164]	[4.494 6.153]	[3.506 3.837]	[3.373 3.86]	[5.111 5.743]	[5.33 5.84]	[3.58 4.4]	[2.813 3.244]
	sp|P0A8W2|SLYA_ECOLI	slyA	[0.587 0.676]	[0.87 1.102]	[3.182 4.304]	[2.816 3.427]	[4.565 5.663]	[4.807 5.964]	[10.331 12.601]	[10.197 12.925]	[3.355 4.496]	[5.11 5.832]	[8.644 12.319]	[8.613 10.235]	[4.307 5.349]	[4.864 5.696]	[10.291 17.178]	[8.278 10.009]	[5.422 6.563]	[5.389 6.012]	Undetermined	[6.081 7.164]	[5.502 7.267]	[5.111 5.969]	[5.654 6.36]	[5.648 6.242]	[5.333 6.484]	[5.007 6.71]
	sp|P0A8W5|YQGE_ECOLI	yqgE	[0.719 1.043]	[0.618 0.776]	[2.619 2.801]	[2.923 3.423]	[4.428 5.24]	[5.178 6.993]	[7.725 9.303]	[6.887 9.476]	[4.816 5.335]	[4.573 5.733]	[7.906 9.477]	[9.226 16.166]	[4.043 4.264]	[4.206 5.152]	[5.961 6.981]	[6.59 7.91]	[4.44 4.77]	[6.131 8.621]	[2.645 2.867]	[2.914 3.102]	[3.877 4.32]	[4.052 5.221]	[3.971 4.35]	[4.586 4.995]	[3.791 4.241]	[3.758 4.394]
	sp|P0A8W8|YFBU_ECOLI	yfbU	[0.632 0.742]	[0.691 0.804]	[3.06 3.251]	[3.107 3.766]	[6.163 6.625]	[5.643 6.158]	[11.43 12.621]	[11.167 13.577]	[5.779 6.199]	[6.49 7.238]	Undetermined	Undetermined	[5.221 5.631]	[6.062 6.438]	[10.857 12.077]	[12.56 16.947]	[5.478 5.955]	[6.547 7.778]	[5.279 6.688]	[6.096 6.576]	[5.755 6.559]	[5.834 6.561]	[6.209 6.884]	[6.416 7.475]	[5.341 5.978]	[4.791 5.241]
	sp|P0A8X0|YJGA_ECOLI	yjgA	[0.71 -4.896]	[0.692 0.864]	[2.287 2.551]	[2.432 2.907]	[3.915 4.234]	[4.178 4.581]	[8.21 11.077]	[5.961 6.637]	[2.581 3.481]	[3.438 3.837]	[6.052 7.103]	[6.722 7.199]	[2.375 2.503]	[2.757 3.026]	[4.832 5.714]	[3.565 4.172]	[5.02 5.726]	[4.638 5.023]	[3.104 3.783]	[3.225 3.535]	[3.144 3.549]	[2.699 3.088]	[5.145 5.86]	[5.492 5.88]	[3.282 3.961]	[2.906 3.592]
	sp|P0A8X2|YCEI_ECOLI	yceI	[0.654 0.747]	[0.819 1.267]	[3.168 3.636]	[2.911 3.202]	[4.779 5.733]	Undetermined	[12.399 14.85]	[6.587 9.51]	[6.055 6.461]	[5.56 6.183]	[13.604 16.755]	[12.131 13.981]	[5.548 5.967]	[6.355 6.925]	[8.094 11.069]	[11.333 13.71]	[5.885 6.476]	[5.88 7.195]	[6.272 7.726]	[5.948 6.577]	[6.193 6.747]	[6.056 6.559]	[5.402 6.199]	[5.02 5.933]	[6.791 8.199]	[5.461 6.178]
	sp|P0A8Y1|YJJG_ECOLI	yjjG	[0.594 0.73]	[0.63 0.829]	[0.601 0.69]	[0.587 0.656]	[0.627 0.723]			[1.874 7.119]	[1.064 1.338]	[0.621 0.836]			[0.961 1.309]			[1.124 2.319]		[0.451 0.594]		[0.396 0.82]			[4.947 5.494]	[5.081 5.638]	[0.426 0.488]	[0.449 0.535]
	sp|P0A8Y3|YIHX_ECOLI	yihX	[0.961 4.281]	[0.646 0.886]	[2.858 3.174]	[2.629 3.053]	[5.315 6.51]	[5.823 8.092]	[8.506 11.313]	[8.528 10.006]	[4.609 5.808]	[4.85 5.661]	[8.399 9.831]	[9.174 10.362]	[3.461 3.797]	[4.331 5.05]	[5.552 7.139]	[5.643 6.591]	[4.232 5.073]	[5.64 8.834]	[4.181 4.904]	[4.69 6.597]	[3.825 4.384]	[3.596 4.016]	[3.423 4.753]	Undetermined	[3.952 4.573]	[3.894 4.521]
	sp|P0A8Y5|YIDA_ECOLI	yidA	[0.612 0.708]	[0.624 0.817]	[2.647 3.257]	[2.924 3.609]	[5.022 6.046]	[5.559 6.379]	[9.632 10.646]	[8.803 10.887]	[4.913 5.406]	[4.449 5.622]	[9.876 11.729]	[11.164 13.025]	[3.17 3.617]	[3.518 3.834]	[4.508 5.807]	[5.303 5.669]	[3.337 3.571]	[3.617 3.934]	[3.645 3.893]	[3.249 4.079]	[3.59 4.08]	[2.956 3.684]	[3.5 3.922]	[4.066 4.583]	[3.151 3.746]	[3.204 3.607]
	sp|P0A8Y8|ENTH_ECOLI	entH	[0.5 1.168]	[0.636 0.849]																						[5.405 8.789]
	sp|P0A8Z0|YCIA_ECOLI	yciA	[0.626 0.731]	[0.415 0.752]	[2.556 3.179]	[2.881 3.176]	[4.698 6.009]	[5.417 7.175]	[9.6 13.719]	[9.341 13.302]	[5.958 6.357]	[5.042 5.915]	[11.795 14.988]	[12.475 14.488]	[5.287 6.116]	[5.296 5.798]	[8.729 11.332]	[9.425 11.569]	[3.912 5.352]	[5.484 6.149]	[5.596 6.879]	[5.252 5.9]	[4.795 5.176]	[5.151 5.923]	[4.347 5.228]	[5.029 5.622]	[4.747 5.781]	[4.202 5.539]
	sp|P0A8Z3|YBGC_ECOLI	ybgC	[0.683 0.827]	[0.631 1.289]	Undetermined	[2.985 3.242]	[5.304 6.732]	[5.653 6.476]	[8.677 10.714]	[10.497 15.837]	[5.829 6.17]	[5.021 5.76]	[11.487 14.198]	[11.88 13.343]	[4.924 5.546]	[5.073 5.659]	[9.636 11.238]	[11.178 19.319]	[5.546 6.286]	[5.779 9.488]	[5.734 6.483]	[5.869 7.157]	[5.727 6.261]	[6.499 7.222]	[4.941 6.241]	[5.936 6.556]	[5.272 6.434]	[5.328 5.918]
	sp|P0A901|BLC_ECOLI	blc	[0.716 0.877]	[0.501 0.822]	[2.742 3.023]	[2.644 2.887]	[4.897 5.42]	[5.47 5.913]	[10.6 15.127]	[6.822 12.516]	[5.517 5.703]	[5.023 5.489]	[9.857 12.414]	[10.545 11.696]	[5.497 5.887]	[5.641 6.132]	[10.026 11.714]	[12.23 13.333]	[5.612 6.124]	[6.026 7.543]	[6.242 9.124]	[6.007 6.447]	[4.944 5.858]	[5.634 5.906]	[5.726 6.165]	[5.584 5.962]	[5.496 6.669]	[5.273 5.909]
	sp|P0A903|BAMC_ECOLI	bamC	[0.704 0.983]	[0.678 0.743]	[3.124 3.577]	[2.976 3.705]	[5.636 6.435]	[5.679 6.138]	[10.718 11.615]	[9.462 10.621]	[5.524 5.783]	[5.442 5.715]	[11.124 13.481]	[11.333 12.828]	[5.563 5.85]	[5.846 6.144]	[11.704 13.297]	[11.284 12.099]	[5.521 5.787]	[5.911 6.918]	[6.306 7.303]	[6.269 6.789]	[5.588 5.786]	[5.718 6.329]	[4.987 5.367]	[5.196 7.016]	[5.318 5.896]	[5.702 6.057]
	sp|P0A905|SLYB_ECOLI	slyB	[0.679 0.751]	[0.667 0.758]	[2.808 3.031]	[2.788 2.983]	[4.532 5.217]	[5.533 6.479]	[8.69 10.761]	[8.617 9.766]	[5.758 6.634]	[5.351 5.837]	[11.376 12.718]	[10.105 12.014]	[5.211 5.665]	[5.426 5.702]	[11.457 12.933]	[10.388 11.288]	[5.467 6.086]	[5.407 6.482]	[6.296 7.476]	[5.442 5.841]	[6.065 7.116]	[5.364 6.004]	[4.922 5.246]	[5.126 5.817]	[5.675 6.086]	[5.742 7.039]
	sp|P0A908|MIPA_ECOLI	mipA	[0.595 0.702]	[0.6 0.827]	[2.103 2.947]	[2.354 3.026]	[4.564 6.872]	[5.664 6.7]	[12.948 18.394]	[10.196 14.573]	[5.379 6.435]	[5.153 5.976]	Undetermined	[11.87 14.254]	[5.37 9.265]	[5.634 6.207]	[11.623 14.839]	[10.64 25.28]	[6.328 8.028]	[6.511 8.207]	[6.398 7.174]	[4.84 5.925]	[6.354 7.276]	[4.856 5.684]	[6.169 7.815]	[4.889 6.004]	[5.339 6.614]	[5.166 7.212]
	sp|P0A910|OMPA_ECOLI	ompA	[0.972 1.186]	[0.74 0.965]	[3.292 3.712]	[3.171 3.519]	[6.591 6.963]	[6.423 6.861]	[13.21 15.158]	[11.216 12.75]	[6.075 6.416]	[6.06 6.362]	[14.883 16.357]	[13.973 15.082]	[5.893 6.13]	[6.501 6.693]	[12.791 13.309]	[13.853 14.53]	[6.646 6.91]	[6.775 7.571]	[6.824 7.337]	[6.778 7.224]	[6.884 7.563]	[6.277 6.761]	[6.835 7.133]	[6.043 6.571]	[5.884 6.186]	[5.558 5.75]
	sp|P0A912|PAL_ECOLI	pal	[0.647 0.692]	[1.117 3.369]	[2.981 3.298]	[2.899 3.221]	[5.065 5.726]	[5.602 6.079]	[10.648 12.396]	[9.231 10.71]	[6.217 6.604]	[5.235 5.557]	[11.788 13.336]	[9.502 10.655]	[6.035 6.601]	[5.859 6.231]	[12.959 13.511]	[11.427 12.421]	[5.83 6.248]	[5.928 7.266]	[6.493 6.988]	[5.699 6.247]	[6.311 7.219]	[5.948 6.427]	[5.813 7.297]	[5.958 6.885]	[5.011 5.488]	[5.508 5.799]
	sp|P0A915|OMPW_ECOLI	ompW	[0.891 2.862]	[0.809 1.354]	[3.248 4.101]	[3.221 3.66]	[6.574 7.688]	[7.084 9.042]	[10.801 12.347]	[12.329 15.399]		[5.557 6.876]	[12.462 20.138]	[13.812 17.638]		[6.696 7.927]		Undetermined	Undetermined	[5.116 6.409]	[5.473 6.192]	Undetermined	[5.807 6.589]	[6.025 7.606]	[5.796 7.395]	[6.408 7.235]	[6.367 9.24]	[4.048 6.15]
	sp|P0A917|OMPX_ECOLI	ompX	[0.718 0.774]	[0.823 1.152]	[3.011 3.374]	[2.821 3.208]	[5.876 6.636]	[5.324 6.493]	[13.414 17.04]	[12.787 14.887]	[6.01 6.583]	[5.864 6.177]	[12.873 13.904]	[12.108 12.897]	[5.85 6.231]	[6.022 6.259]	[11.699 12.697]	[13.159 14.305]	[5.874 6.212]	[6.481 6.958]	[6.189 6.495]	[6.924 7.455]	[6.518 7.029]	[5.798 6.792]	[7.308 8.118]	[6.54 7.126]	[5.688 6.083]	[5.592 5.908]
	sp|P0A921|PA1_ECOLI	pldA	[0.645 0.78]	[0.717 0.887]	[2.884 3.215]	[2.871 3.083]	[4.936 6.468]	[6.485 7.944]	[12.814 16.456]	[12.555 15.67]	[5.681 6.487]	[5.877 6.567]	[12.145 15.586]	[13.244 16.539]	[5.696 6.267]	[6.188 7.058]	[12.232 15.967]	[11.628 14.203]	[5.447 6.222]	[5.831 7.303]	[6.28 7.033]	[6.476 9.921]	Undetermined	[5.94 6.849]	[6.203 6.806]	[6.078 6.627]	[5.605 7.54]	[5.203 5.813]
	sp|P0A924|PGPB_ECOLI	pgpB	[0.55 0.937]		[2.839 3.461]	Undetermined	[5.491 6.714]	[5.273 6.899]	[9.037 24.151]	[10.246 32.637]	[5.801 7.442]	[5.233 6.393]	[10.921 13.774]	[7.888 11.341]	[5.452 9.093]	[5.56 6.287]	[9.834 13.725]	[11.284 13.698]	[6.31 7.858]	[6.356 8.427]	[5.869 6.333]	[4.214 6.015]	[5.563 10.093]		[5.73 7.528]	[5.473 6.267]	[4.708 6.762]	[5.851 6.917]
	sp|P0A927|TSX_ECOLI	tsx	[0.722 0.883]	Undetermined	Undetermined	[3.049 3.673]	Undetermined	[5.791 6.478]	[11.173 22.207]	[11.648 15.79]	[4.875 5.997]	[6.065 7.688]	Undetermined	[13.228 15.756]	[5.752 6.359]	[6.547 7.579]	[10.993 16.502]	Undetermined	Undetermined	Undetermined	Undetermined	Undetermined	[5.771 7.167]	[5.409 7.447]	[6.578 9.432]	Undetermined	Undetermined	[6.009 8.249]
	sp|P0A932|GFCE_ECOLI	gfcE	[0.636 0.778]	[0.607 0.829]	[2.653 3.293]	[2.189 2.737]				[3.804 9.834]		[4.102 8.775]	[8.931 17.937]			[3.158 3.866]				[4.607 6.236]		[5.101 15.652]	[3.762 4.421]	[4.489 5.084]		[4.461 6.289]	[3.898 4.192]	[4.247 15.803]
	sp|P0A935|MLTA_ECOLI	mltA	[0.798 1.352]	[0.655 0.881]	[1.762 1.988]	[1.801 1.981]	[2.602 2.827]	[2.608 3.251]	[4.215 4.826]	[3.687 4.286]	[3.842 4.097]	[3.289 3.611]	[6.057 6.743]	[6.3 7.306]	[3.17 3.394]	[2.537 2.9]	[3.412 3.689]	[3.733 4.391]	[4.161 4.544]	[3.883 4.345]	[4.024 4.419]	[3.76 4.042]	[3.391 6.091]	[3.271 3.501]	[3.623 4.136]	[5.045 9.227]	[3.074 3.551]	[2.543 2.908]
	sp|P0A940|BAMA_ECOLI	bamA	[0.625 0.789]	[0.691 0.749]	[2.967 3.153]	[3.063 3.303]	[5.78 6.121]	[5.967 6.613]	[11.269 12.412]	[9.889 11.197]	[5.51 5.907]	[5.461 5.738]	[11.67 13.95]	[11.582 12.329]	[5.708 6.133]	[6.215 6.537]	[11.791 14.781]	[12.914 13.979]	[5.966 6.227]	[6.705 7.764]	[5.84 6.641]	[6.483 7.151]	[6.214 6.747]	[5.924 6.472]	[5.847 6.298]	[6.625 8.509]	[5.587 6.018]	[5.732 6.253]
	sp|P0A944|RIMI_ECOLI	rimI	[0.634 0.822]		Undetermined				[11.101 27.922]			[4.122 5.023]		[6.821 10.215]	[3.599 4.073]	[3.236 4.811]		[5.707 6.736]		[3.762 5.633]	[3.719 7.932]	[3.488 4.539]				[5.208 6.139]	[3.493 4.277]
	sp|P0A948|RIMJ_ECOLI	rimJ	[0.716 0.831]	[0.777 1.248]	[2.821 3.265]	[2.934 3.31]	[4.483 5.553]	[4.686 5.526]	[7.839 9.697]	[8.602 10.087]	[5.187 6.262]	[4.921 5.272]	[10.759 13.105]	Undetermined	[3.376 3.681]	[3.468 3.772]	[4.954 7.698]	[5.395 6.307]	[3.122 3.778]	[3.177 4.233]	[3.878 4.525]	[3.827 4.656]	[3.435 3.654]	[3.61 5.11]	[3.761 4.061]	[4.671 5.905]	[3.742 4.494]	[3.646 4.716]
	sp|P0A951|ATDA_ECOLI	speG	[0.749 1.849]	[0.709 1.111]	[2.56 3.16]	[2.338 2.856]	[4.649 5.562]	[5.022 5.569]	[8.859 11.382]	[9.797 12.837]	[4.907 5.54]	[4.461 5.485]	[10.183 12.274]	[11.153 12.979]	[4.539 5.079]	[4.705 5.448]	[7.754 9.287]	[9.655 13.075]	[4.549 5.053]	[5.883 9.391]	Undetermined	[5.351 9.397]	[3.876 4.78]	[5.334 6.355]	[4.992 6.07]	[5.142 5.931]	[4.814 5.685]	[4.845 5.411]
	sp|P0A953|FABB_ECOLI	fabB	[0.669 0.723]	[0.677 0.737]	[2.914 3.125]	[2.881 3.045]	[5.611 6.007]	[6.028 6.637]	[9.137 11.514]	[10.636 12.125]	[5.914 6.234]	[5.543 5.901]	[11.68 12.737]	[11.844 13.201]	[4.618 4.795]	[4.775 4.957]	[8.32 9.134]	[7.666 8.521]	[4.943 5.285]	[4.863 5.169]	[4.659 4.939]	[5.011 5.311]	[4.593 4.811]	[4.75 5.12]	[4.741 5.199]	[5.423 5.765]	[4.468 5.126]	[4.653 5.051]
	sp|P0A955|ALKH_ECOLI	eda	[0.733 0.815]	[0.763 0.871]	[3.137 3.62]	[2.511 2.748]	[6.306 7.172]	[5.423 5.849]	[6.991 10.775]	[9.22 10.647]	[5.326 5.57]	[4.925 5.805]	[11.65 13.385]	[11.506 12.4]	[4.349 4.698]	[4.604 4.887]	[6.241 7.062]	[7.316 8.305]	[3.795 4.156]	[4.375 5.069]	[4.235 4.915]	[5.003 5.627]	[4.183 4.632]	[4.643 5.234]	[4.477 4.951]	[5.067 5.285]	[4.251 4.575]	[4.064 4.314]
	sp|P0A959|ALAA_ECOLI	alaA	[0.619 0.687]	[0.572 0.739]	[2.727 3.19]	[2.873 3.962]	[5.278 6.429]	[4.683 6.582]	[9.327 10.238]	[8.01 9.207]	[6.071 7.396]	[4.855 6.188]	[10.903 12.652]	[10.993 12.865]	[3.428 3.696]	[3.808 4.146]	[6.707 9.07]	[6.285 6.838]	[3.159 3.443]	[3.342 3.725]	[4.395 7.884]	[3.873 4.292]	[3.267 5.328]	[3.578 3.873]	[3.731 4.313]	[4.284 4.734]	[3.498 4.023]	[3.762 4.307]
	sp|P0A962|ASPG1_ECOLI	ansA	[0.638 0.8]	[0.726 0.913]	[3.077 3.341]	[3.011 3.316]	[5.638 7.414]	[4.685 5.904]	[11.564 14.498]	[9.943 12.801]	[5.684 6.907]	[5.037 5.802]	[10.147 16.484]	[9.726 11.448]	[5.399 6.598]	[5.308 5.804]	[9.315 12.43]	[9.917 12.888]	[4.878 5.242]	[5.187 5.99]	[5.086 6.163]	[5.486 6.181]	[5.545 6.277]	[5.771 6.653]	[4.729 5.577]	[5.655 6.301]	[4.584 5.323]	[4.808 5.393]
	sp|P0A964|CHEW_ECOLI	cheW	[0.395 0.497]	[0.635 0.763]	[1.64 1.877]	[1.511 2.028]	[1.776 2.101]	[1.617 2.035]	[3.581 7.25]	[2.423 2.704]		[0.653 1.254]		[8.696 11.089]		[1.242 2.898]	[1.611 3.611]		[4.342 5.408]	[3.848 4.862]	[4.607 7.701]	[4.354 5.941]		[4.278 6.777]	[4.46 5.104]	[5.376 5.884]	Undetermined	Undetermined
	sp|P0A972|CSPE_ECOLI	cspE	[0.496 0.608]	[0.645 0.721]	[1.999 2.316]	[2.046 2.3]	[2.115 2.4]	[2.316 2.694]	[2.814 3.217]	[2.097 2.402]	[1.823 2.113]	[1.795 2.091]	[2.642 3.346]	[3.174 3.6]	[1.721 2.129]	[1.582 1.809]	[2.22 2.53]	[2.053 2.129]	[2.178 2.446]	[2.115 2.394]	[3.232 3.879]	[3.19 3.529]	[1.689 1.76]	[1.603 1.748]	[3.425 4.006]	[3.112 3.702]	[2.012 2.332]	[1.618 1.939]
	sp|P0A978|CSPG_ECOLI	cspG	[0.363 0.608]
	sp|P0A988|DPO3B_ECOLI	dnaN	[0.615 3.244]	[0.674 0.772]	[2.851 3.679]	[2.829 3.226]	[5.453 5.979]	[5.808 6.785]	[10.509 11.631]	[10.402 12.95]	[5.92 6.367]	[5.368 6.111]	[11.079 13.252]	[10.251 13.231]	[4.519 4.821]	[4.803 5.253]	[7.522 8.217]	[7.209 8.209]	[4.856 5.215]	[5.761 7.619]	[5.147 5.62]	[5.192 5.766]	[4.704 7.268]	[4.727 5.299]	[5.142 6.451]	[5.637 6.702]	[4.169 4.662]	[4.298 4.736]
	sp|P0A991|ALF1_ECOLI	fbaB	[0.703 0.878]	[0.981 5.311]	[3.45 3.953]	[2.941 3.18]	[6.414 7.127]	[6.322 7.031]	[11.403 13.422]	[11.965 15.218]	[5.762 6.23]	[5.804 6.516]	[12.899 15.345]	[11.639 13.769]	[5.111 5.558]	[5.56 5.838]	[9.771 11.23]	[9.371 10.339]	[5.377 5.695]	[5.875 6.645]	[5.343 5.669]	[6.238 6.759]	[5.384 6.338]	[6.076 7.02]	[5.548 6.058]	[5.928 6.894]	[5.076 5.723]	[4.901 5.208]
	sp|P0A993|F16PA_ECOLI	fbp	[0.466 0.87]	[0.923 1.936]	[2.985 3.433]	[2.438 2.926]	[4.971 5.522]	[4.382 5.313]	[7.561 8.918]	[7.572 11.128]	[5.485 6.126]	[5.545 6.088]	[9.747 11.245]	[10.251 11.367]	[3.039 3.267]	[3.114 3.365]	[4.385 4.884]	[4.524 4.996]	[2.844 3.09]	[2.946 3.24]	[3.527 5.205]	[3.297 3.685]	[3.417 5.551]	[3.026 3.62]	[3.958 4.357]	[4.118 4.472]	[3.151 3.445]	[2.988 3.262]
	sp|P0A998|FTNA_ECOLI	ftnA	[0.899 2.848]	[0.561 0.906]	[2.432 3.165]	Undetermined	[5.817 6.62]	[5.114 5.719]	[6.205 9.579]	Undetermined	[4.304 4.94]	[4.785 5.778]	[9.61 11.167]	[10.335 11.656]	[3.055 3.265]	[3.361 3.662]	[4.286 4.653]	[4.331 4.676]	[2.811 3.265]	[3.604 4.012]	[3.266 3.794]	[3.809 6.239]	[4.035 6.096]	[2.907 3.161]	[3.998 4.576]	[5.216 9.041]	[3.293 7.202]	[1.922 2.686]
	sp|P0A9A2|FTNB_ECOLI	ftnB	[0.136 0.151]														[1.433 1.913]				[2.491 2.801]	[2.687 3.122]			[2.702 4.213]	[2.48 3.311]
	sp|P0A9A6|FTSZ_ECOLI	ftsZ	[0.492 0.539]	[0.495 0.579]	[1.143 1.245]	[1.251 1.36]	[1.994 2.133]	[1.827 1.937]	[2.789 2.941]	[2.459 2.625]	[2.637 2.746]	[2.314 2.413]	[3.893 4.085]	[4.658 4.843]	[1.704 1.744]	[1.813 1.9]	[2.868 3.073]	[2.567 2.647]	[4.567 4.766]	[5.093 6.229]	[1.967 2.23]	[1.774 1.866]	[1.951 2.215]	[1.596 1.699]	[5.199 5.565]	[5.147 5.761]	[1.904 2.005]	[1.911 1.984]
	sp|P0A9A9|FUR_ECOLI	fur	[0.558 1.586]	[0.46 0.77]	[1.945 3.455]	[1.849 2.736]	[3.757 4.791]	[3.831 5.19]	[6.557 7.524]	[8.798 10.962]	[4.825 5.538]	[4.655 6.389]	[9.115 12.196]	[10.662 15.498]	[3.775 4.265]	[4.875 5.448]	[7.141 11.336]	[11.514 17.485]	[4.37 5.553]	[5.455 6.052]	[5.729 6.559]	[5.995 7.454]	[5.223 6.476]	[2.723 4.459]	[4.767 7.513]	[6.289 8.252]	[3.352 4.934]	[2.637 4.1]
	sp|P0A9B2|G3P1_ECOLI	gapA	[0.76 0.831]	[0.665 0.832]	[3.178 3.375]	[3.291 3.553]	[6.024 6.367]	[6.066 6.364]	[11.959 12.736]	[11.26 12.374]	[6.121 6.428]	[6.114 6.567]	[12.76 13.591]	[11.769 12.493]	[5.601 6.023]	[5.453 5.698]	[9.351 9.68]	[9.405 10.542]	[5.091 5.285]	[5.502 5.837]	[5.265 5.477]	[5.175 5.636]	[5.304 5.679]	[5.296 5.527]	[5.636 5.873]	[6.039 6.618]	[5.088 5.663]	[4.931 5.255]
	sp|P0A9B6|E4PD_ECOLI	epd	[0.66 0.714]	[0.504 0.648]	[2.797 3.036]	[2.703 2.883]	[4.801 5.811]	[4.392 5.545]	[8.508 9.411]	[7.307 8.964]	[5.066 5.709]	[5.278 5.927]	[9.702 11.566]	[8.937 10.121]	[3.367 3.93]	[3.181 3.559]	[4.812 10.692]	[4.932 5.59]	[3.454 3.828]	[5.428 11.818]	[3.972 11.508]	[3.424 3.893]	[3.355 9.124]	[3.164 3.319]	[4.065 4.413]	[4.664 5.074]	[3.339 3.721]	[3.511 4.094]
	sp|P0A9C3|GALM_ECOLI	galM	[0.73 0.836]	[0.609 0.871]	[3.114 3.737]	[2.698 3.2]	[5.758 6.46]	[6.613 8.503]	[10.498 12.027]	[11.498 15.902]	[5.721 6.391]	[6.243 7.284]	[10.732 15.377]	Undetermined	[3.82 4.35]	[4.642 6.335]	[6.536 7.68]	[7.547 9.595]	[4.202 5.436]	[4.32 4.926]	[4.493 4.939]	[4.275 4.853]	Undetermined	[4.033 4.525]	[4.801 5.301]	[4.998 5.323]	[4.097 4.407]	[3.914 4.78]
	sp|P0A9C5|GLN1B_ECOLI	glnA	[0.748 0.916]	[0.602 0.701]	[3.381 4.176]	[2.909 3.179]	[5.343 6.151]	[6.323 7.693]	[10.87 12.682]	[10.322 12.452]	[5.684 6.069]	[5.574 5.916]	[11.203 12.328]	[11.923 13.168]	[4.139 4.305]	[4.22 4.353]	[7.852 8.445]	[6.645 7.052]	[4.252 4.462]	[4.516 5.141]	[5.104 5.506]	[4.623 5.061]	[4.543 4.923]	[4.386 4.686]	[5.1 5.314]	[5.194 5.614]	[3.822 4.051]	[4.005 4.222]
	sp|P0A9C9|GLPX_ECOLI	glpX	[0.784 1.076]	[0.73 0.91]	[3.152 4.214]	[3.256 3.974]	[5.279 5.795]	[4.945 5.611]	[9.573 11.091]	[8.821 10.058]	[5.454 5.758]	[5.627 6.195]	[11.938 13.837]	[10.4 12.066]	[3.98 4.309]	[4.543 5.264]	[6.345 7.49]	[6.819 7.672]	[4.176 4.617]	[4.669 5.364]	[4.174 4.393]	[4.122 4.578]	[4.774 6.013]	[4.115 4.634]	[4.618 4.94]	Undetermined	[4.254 4.692]	[3.957 4.211]
	sp|P0A9D2|GSTA_ECOLI	gstA	[0.919 2.819]	[0.675 0.842]	[2.811 3.218]	[2.442 2.963]	[5.595 6.275]	[5.125 5.849]	[11.617 15.787]	[8.922 10.992]	[4.849 5.691]	[5.354 5.97]	[8.406 12.432]	[10.542 11.656]	[4.413 4.957]	[4.781 5.146]	[6.653 25.111]	[8.288 10.552]	[4.146 4.664]	[5.358 10.44]	[6.037 9.35]	[4.99 5.749]	[4.465 4.864]	[4.655 5.31]	[4.53 4.866]	[4.902 5.346]	[4.6 5.598]	[3.909 4.597]
	sp|P0A9D4|CYSE_ECOLI	cysE	[0.644 0.727]	[0.632 0.734]	[3.108 4.569]	[3.024 4.445]	[5.332 6.012]	[5.031 5.68]	[9.776 10.775]	[8.344 10.746]	[5.74 6.119]	[5.495 6.008]	[9.758 12.362]	[11.249 12.853]	[4.474 4.907]	[4.914 5.951]	[7.405 9.081]	[7.211 8.048]	[4.515 5.109]	[4.649 5.108]	[4.542 5.05]	[4.708 5.15]	[4.134 4.352]	[4.225 4.569]	[4.668 5.326]	[5.211 5.532]	[4.64 5.123]	[4.437 4.877]
	sp|P0A9D8|DAPD_ECOLI	dapD	[0.633 0.702]	[0.738 1.223]	[2.946 3.093]	[2.809 3.025]	[5.375 5.87]	[4.785 5.379]	[9.097 10.242]	[9.072 10.076]	[5.562 6.509]	[5.656 6.002]	[10.857 12.024]	[10.236 11.006]	[4.024 4.213]	[4.129 4.427]	[6.562 6.936]	[6.804 7.269]	[4.072 4.224]	[4.247 4.424]	[4.131 5.031]	[4.377 4.583]	[3.94 4.704]	[3.861 4.074]	[4.663 5.048]	[4.761 5.065]	[3.908 4.182]	[4.113 4.303]
	sp|P0A9E0|ARAC_ECOLI	araC	[0.392 0.437]		[0.599 0.635]	[0.792 0.984]	[1.348 1.414]	[1.276 1.717]	[1.752 1.95]	[1.511 2.174]			[1.053 1.2]		[0.738 1.762]	[1.088 1.157]	[1.471 1.57]	[1.125 1.196]		[1.589 2.514]	[1.174 1.245]	[1.262 1.382]	[1.123 2.223]	[0.881 0.966]	[4.818 5.736]	[5.335 5.725]	[0.783 1.036]	[0.592 0.684]
	sp|P0A9E5|FNR_ECOLI	fnr	[0.461 0.636]	[0.476 0.595]	[1.126 1.259]	[1.232 1.329]	[1.617 1.816]	[1.617 1.805]	[2.14 2.359]	[1.849 2.558]	[1.61 1.76]	[1.36 2.021]	[1.663 1.866]	[2.688 3.329]	[1.242 1.342]	[1.387 1.453]	[1.566 1.669]	[1.626 1.879]	[2.888 3.099]	[2.911 3.075]	[1.325 1.448]	[1.386 1.464]	[1.211 1.268]	[1.118 1.201]	[4.034 4.916]	[4.095 4.413]	[1.204 1.326]	[1.167 1.276]
	sp|P0A9F1|MNTR_ECOLI	mntR	[0.622 0.717]	[0.658 0.896]	[2.693 3.46]	[2.819 3.124]	[4.364 5.482]	[4.636 5.915]	[7.562 8.741]	[9.276 55.039]	[3.523 4.139]	[3.82 4.446]	[7.742 8.82]	[6.857 9.249]	[4.311 4.705]	[4.366 5.388]	[7.516 8.595]	[8.987 16.117]	[4.922 6.02]	[4.62 8.045]	[5.305 6.375]	[5.54 7.064]	[4.344 4.998]	[3.908 6.256]	[5.533 6.472]	[5.018 6.006]	[5.035 6.052]	[4.455 4.812]
	sp|P0A9F3|CYSB_ECOLI	cysB	[0.703 0.794]	[0.75 0.931]	[2.714 2.933]	[2.901 3.445]	[5.215 6.32]	[5.251 5.858]	[7.705 11.359]	[10.096 11.655]	[4.135 4.343]	[3.578 4.011]	[6.379 7.859]	[7.163 7.894]	[4.98 5.346]	[5.349 6.038]	[10.334 12.486]	[10.078 11.166]	[4.577 4.857]	[4.328 4.873]	[5.74 6.248]	[5.523 6.265]	[5.305 5.538]	[5.539 7.408]	[6.076 7.73]	[6.405 8.641]	[4.898 5.297]	[4.654 5.033]
	sp|P0A9F6|GCVA_ECOLI	gcvA	[0.66 0.977]	[0.619 0.741]	[2.989 3.654]	[2.867 3.399]	[5.697 6.549]	[6.542 7.738]	[9.93 11.443]	[10.652 12.24]	[5.585 5.943]	[5.606 6.166]	[13.172 15.573]	[11.926 12.904]	[6.14 7.006]	[6.643 7.801]	[9.485 15.857]	[11.02 14.067]	[6.019 6.911]	Undetermined	Undetermined	[5.162 6]	[5.271 6.106]	[5.893 6.596]	[5.224 6.366]	[5.88 6.381]	[5.577 6.419]	[5.267 5.729]
	sp|P0A9F9|METR_ECOLI	metR	[0.42 0.455]	[0.466 1.819]	[0.741 0.855]	[0.781 0.881]	[0.996 1.106]	[1.133 1.504]	[1.194 1.474]	[0.785 0.916]		[0.574 0.649]		[1.677 2.116]	[0.98 1.115]	[1.209 1.272]	[1.785 2.292]	[1.467 1.81]	[1.498 1.55]	[1.352 1.627]	[2.492 4.82]	[2.345 2.617]	[1.006 1.24]	[0.71 0.804]	[4.759 5.69]	[5.053 5.314]	[0.982 1.109]	[1.117 1.224]
	sp|P0A9G4|CUER_ECOLI	cueR	[0.351 0.578]		[1.167 1.479]		[1.786 2.141]			[1.789 2.881]		[0.85 1.064]	[1.68 2.09]	[2.414 3.048]				[0.937 1.247]	[1.348 1.557]		[1.408 1.797]	[2.121 3.598]			[4.729 5.669]	[3.701 5.036]
	sp|P0A9G6|ACEA_ECOLI	aceA	[0.618 0.831]	[0.586 0.687]	[2.979 3.578]	[2.909 3.39]	[4.461 4.757]	[4.594 5.392]	[6.792 7.38]	[7.79 9.206]	[4.625 5.099]	[4.662 5.994]	[10.168 19.966]	[8.58 9.334]	[2.518 2.669]	[3.323 3.558]	[2.79 3.116]	[3.19 3.536]	[2.881 3.173]	[3.188 3.871]	[2.418 2.713]	[2.679 3.071]	[2.34 2.521]	[2.101 2.371]	[3.166 3.94]	[3.864 4.262]	[2.369 2.785]	[2.202 2.79]
	sp|P0A9G8|MODE_ECOLI	modE	[0.957 2.822]	Undetermined	[3.14 3.358]	[2.677 3.009]	[5.886 6.714]	[5.84 7.277]	[11.615 13.209]	[11.046 15.635]	[6.308 6.951]	[5.518 6.078]	[11.47 12.925]	[11.462 12.815]	[5.39 6.023]	[5.481 5.974]	[11.007 12.784]	[11.254 12.704]	[5.16 6.084]	[5.881 6.353]	[5.733 6.256]	[6.569 7.147]	[6.554 9.754]	[5.329 6.37]	[5.113 5.548]	[4.848 5.979]	[5.674 6.326]	[5.383 6.071]
	sp|P0A9H1|MUG_ECOLI	mug	[0.626 0.721]	[0.661 0.779]	[2.858 3.514]	[2.941 3.393]	[5.278 5.944]	[5.655 6.342]	[11.43 14.766]	[10.1 12.783]	[5.775 6.129]	[5.084 6.057]	[10.109 13.336]	[11.139 12.735]	[4.66 5.043]	[5.301 5.732]	[8.372 9.405]	[8.493 9.619]	[4.604 5.293]	[5.072 6.044]	[5.198 6.178]	[5.417 6.035]	[5.45 11.426]	[5.026 5.461]	[4.57 5.626]	[5.272 6.056]	[4.434 4.854]	[4.784 5.529]
	sp|P0A9H5|BTUR_ECOLI	btuR	[0.656 0.8]	[0.583 0.734]	[2.987 3.406]	[3.141 4.317]	[4.729 5.22]	[4.971 5.322]	[9.712 10.278]	[8.496 9.879]	[5.663 6.022]	[5.448 6.356]	[9.977 11.425]	[10.647 11.959]	[4.101 4.342]	[4.053 4.472]	[6.394 7.403]	[6.014 6.825]	[4.278 4.523]	[4.425 4.872]	[4.675 8.933]	[4.19 4.737]	[3.569 4.244]	[4.275 5.144]	[4.099 5.01]	[4.787 5.441]	[3.992 4.626]	[3.894 4.218]
	sp|P0A9H7|CFA_ECOLI	cfa	[0.345 0.366]	[0.382 0.601]	[0.391 0.453]	[0.466 0.611]	[0.573 0.627]	[0.553 0.66]	[0.955 1.179]	[0.587 0.827]	[0.756 0.928]	[0.421 0.518]	[0.647 0.861]	[1.643 2.015]	[0.7 0.762]	[0.493 0.636]	[0.882 1.214]	[0.682 0.751]	[0.824 0.965]	[0.736 0.956]	[0.682 1.184]	[0.415 0.515]	[0.449 0.617]	[0.383 0.441]	[1.733 2.025]	[2.15 2.509]	[0.476 0.602]	[0.458 0.492]
	sp|P0A9H9|CHEZ_ECOLI	cheZ	[0.501 0.628]	[0.498 0.811]	[1.03 1.453]	Undetermined			[2.248 3.083]
	sp|P0A9I3|GCVR_ECOLI	gcvR	[0.761 2.283]	[0.628 1.104]	[2.759 3.25]	[2.715 3.273]	[5.283 6.196]	[4.627 6.077]	[10.712 12.887]	[5.885 9.139]	[5.898 6.164]	[4.862 6.029]	[10.308 12.022]	[12.016 14.303]	[3.992 4.375]	[4.412 4.928]	[6.859 8.887]	[6.703 7.942]	[3.869 4.739]	[4.285 4.799]	[4.628 4.97]	[4.142 4.8]	[4.202 4.814]	[4.318 4.859]	[3.965 4.791]	[5.067 5.922]	[3.607 4.7]	[3.592 4.588]
	sp|P0A9J0|RNG_ECOLI	rng	[0.707 1.302]	[0.667 0.896]	[3.066 4.291]	[2.442 2.767]	[4.215 4.767]	[3.966 4.585]	[8.224 9.873]	[7.503 8.95]	[5.162 5.647]	[5.559 6.494]	[9.836 10.788]	[9.929 10.945]	[2.39 2.629]	[2.599 2.797]	[3.238 3.566]	[3.346 3.665]	[2.434 2.614]	[2.505 2.798]	[2.828 4.769]	[2.831 3.234]	[2.457 5.648]	[2.474 2.845]	[3.403 3.918]	[3.456 4.938]	[2.655 2.891]	[2.358 2.601]
	sp|P0A9J4|PANE_ECOLI	panE	[0.665 0.784]						[3.95 5.243]		[5.316 5.881]	[5.108 6.909]	Undetermined	[10.749 14.866]	[2.641 3.55]							[3.205 3.621]					[2.616 2.934]	[3.152 4.39]
	sp|P0A9J6|RBSK_ECOLI	rbsK	[0.67 0.788]	Undetermined	[3.084 3.343]	[2.963 3.174]	[5.56 5.87]	[5.382 5.843]	[11.06 13.64]	[10.321 12.89]	[5.795 6.047]	[5.645 6.046]	[10.826 14.988]	[10.928 11.673]	[4.229 4.779]	[4.869 5.129]	[6.765 8.353]	[7.63 8.515]	[4.349 4.893]	[5.424 12.308]	[4.487 4.807]	[4.936 5.459]	[4.215 4.757]	[4.175 4.673]	[4.51 5.136]	Undetermined	[4.416 4.972]	[4.225 4.589]
	sp|P0A9J8|PHEA_ECOLI	pheA	[0.67 0.723]	[0.546 0.657]	[2.893 3.21]	[1.893 2.611]	[5.108 5.608]	[5.149 5.684]	[9.777 11.856]	[9.723 13.534]	[5.994 6.615]	[5.26 5.687]	[10.984 12.799]	[11.144 12.347]	[4.006 4.206]	[3.924 4.415]	[6.073 6.953]	[6.24 7.027]	[3.564 4.18]	[4.037 4.382]	[4.322 5.326]	[4.383 4.788]	[4.897 7.037]	[3.866 4.206]	[3.82 4.207]	[5.427 8.423]	[3.965 4.334]	[3.905 4.419]
	sp|P0A9K1|PHOH_ECOLI	phoH	[0.122 0.142]		[0.175 0.253]	[0.119 0.133]	[0.135 0.225]	[0.321 1.444]		[0.615 1.453]		[0.228 0.804]	[0.422 1.58]	[1.595 2.052]	[0.851 1.379]	[0.366 0.487]		[0.538 0.61]	[1.937 2.067]	[1.86 1.977]	[0.701 1.593]	[0.294 0.458]	[0.607 1.607]	[0.205 0.236]	[5.747 6.915]	[5.156 5.587]	[0.275 0.373]	[0.279 0.324]
	sp|P0A9K3|PHOL_ECOLI	ybeZ	[0.931 2.225]	[0.525 0.649]	[2.48 2.649]	[2.556 3.584]	[4.401 5.344]	[4.505 5.117]	[7.59 8.257]	[7.014 7.904]	[4.36 4.631]	[4.109 4.4]	[7.398 8.023]	[7.249 8.601]	[2.951 3.115]	[3.208 3.342]	[4.226 4.596]	[4.236 4.456]	[4.002 4.317]	[4.184 4.516]	[3.79 4.831]	[3.812 4.122]	[2.782 3.034]	[2.881 3.12]	[4.463 4.993]	[5.195 6.268]	[3.098 3.263]	[2.998 3.329]
	sp|P0A9K7|PHOU_ECOLI	phoU	[0.737 2.033]	[0.667 0.833]	[2.839 3.106]	[2.694 2.913]	[4.895 5.644]	[4.659 5.008]	[8.375 12.184]	[8.356 9.77]	[4.872 5.302]	[5.078 5.45]	[10.073 11.597]	[10.422 11.255]	[3.789 4.07]	[4.07 4.456]	[5.977 6.502]	[6.32 6.898]	[4.144 4.44]	[4.73 5.287]	[4.088 6.439]	[4.421 4.856]	[3.863 4.047]	[4.186 4.721]	[4.144 4.526]	[4.786 5.015]	[3.851 4.349]	[3.817 4.069]
	sp|P0A9K9|SLYD_ECOLI	slyD	[0.668 0.725]	[0.793 1.159]	[2.561 2.978]	[2.919 3.09]	[4.554 4.93]	[4.384 4.682]	[7.82 9.086]	[7.597 8.182]	[4.762 5.082]	[3.947 4.426]	[8.139 9.215]	[8.476 9.014]	[3.216 3.376]	[3.573 3.708]	[4.589 4.95]	[5.294 6.391]	[4.031 4.173]	[3.834 4.274]	[3.849 4.412]	[4.066 4.469]	[3.198 3.365]	[3.55 3.754]	[4.287 4.69]	[5.121 5.405]	[3.268 3.503]	[3.289 3.478]
	sp|P0A9L3|FKBB_ECOLI	fklB	[0.906 1.38]	[0.676 0.784]	[2.772 3.076]	[2.954 3.496]	[5.117 5.738]	[5.136 7.038]	[9.514 10.445]	[9.548 12.624]	[5.328 5.944]	[5.164 6.029]	[9.864 10.96]	[10.795 12.538]	[3.434 3.608]	[3.594 3.741]	[5.164 5.669]	[4.992 5.415]	[4.048 4.228]	[4.534 5.451]	[4.582 6.306]	[4.437 4.974]	[3.52 3.706]	[3.665 4.023]	[4.545 4.909]	[5.011 5.263]	[3.102 3.564]	[3.461 3.721]
	sp|P0A9L5|PPIC_ECOLI	ppiC	[0.379 0.488]	[0.714 1.02]	[3.056 3.372]	[2.593 3.293]	[5.104 5.894]	[5.34 6.043]	[8.224 10.834]	[7.947 10.03]	[3.165 4.375]	[5.028 5.853]	[8.982 13.11]	[9.852 11.226]	[3.213 5.215]	[4.016 5]	[6.491 7.657]	[6.754 8.985]	[3.18 4.155]	[5.198 6.315]	[5.02 6.799]	[6.048 7.562]	[3.979 5.779]	[4.512 5.067]	[6.359 7.913]	[5.527 6.928]	[4.712 6.654]	[5.448 8.073]
	sp|P0A9L8|P5CR_ECOLI	proC	[0.669 0.745]	[0.623 0.707]	[2.782 3.614]	[2.636 3.157]	[6.361 8.28]	[5.388 6.213]	[11.012 14.174]	[7.59 10.668]	[4.646 5.23]	[5.234 7.304]	[11.226 13.535]	[10.732 12.015]	[3.767 5.235]	[5.458 5.884]	[7.734 9.624]	[9.586 10.568]	[4.626 5.246]	[5.662 6.364]	[5.075 5.623]	[5.35 6.91]	[4.878 5.494]	[4.786 5.377]	[5.478 5.99]	[5.399 15.053]	[5.203 6.842]	[4.654 5.813]
	sp|P0A9M0|LON_ECOLI	lon	[0.728 0.849]	[0.653 0.749]	[2.773 3.009]	[2.79 3.003]	[5.609 6.263]	[5.728 6.231]	[10.221 11.72]	[10.882 12.031]	[5.539 5.914]	[5.29 5.582]	[10.595 11.582]	[10.122 10.623]	[4.51 4.744]	[4.773 4.956]	[5.937 6.486]	[6.995 7.339]	[6.141 6.469]	[6.421 7.171]			[4.412 5.136]	[4.593 4.832]	[2.743 3.526]		[4.343 4.846]	[4.298 4.51]
	sp|P0A9M2|HPRT_ECOLI	hpt	[0.689 0.778]	[0.684 0.882]	[2.794 3.218]	[2.479 3.113]	[2.974 4.698]	[5.26 6.783]	[8.701 10.977]	[7.767 10.831]	[5.409 5.839]	[5.089 5.702]	[12.5 16.367]	[10.767 12.558]	[3.822 4.502]	[3.943 4.307]	[6.231 7.466]	[7.176 8.519]	[3.915 4.358]	[4.134 6.132]	[4.476 7.751]	[4.418 4.909]	[3.763 4.886]	[3.774 4.314]	[4.033 4.667]	[4.428 4.877]	[4.027 4.478]	[3.656 4.235]
	sp|P0A9M5|XGPT_ECOLI	gpt	[0.741 0.868]	[0.646 0.851]	[2.915 3.151]	[2.879 3.052]	[5.415 6.033]	[5.038 5.793]	[10.038 11.017]	[8.665 10.096]	[5.955 6.718]	[5.469 6.239]	[9.419 27.485]	[12.091 16.492]	[3.763 4.322]	[4.114 4.482]	[5.959 8.777]	[5.835 6.976]	[3.523 3.818]	[3.794 4.399]	[3.809 4.228]	[4.317 5.248]	[3.825 4.509]	[4 4.349]	[4.162 4.864]	[4.645 4.907]	[4.202 4.505]	[4.038 4.411]
	sp|P0A9M8|PTA_ECOLI	pta	[0.604 0.861]	[0.631 0.833]	[3.044 3.306]	[2.847 3.437]	[5.504 6.095]	[5.318 5.573]	[10.694 11.728]	[10.152 11.597]	[5.746 6.08]	[6.346 7.155]	[10.826 12.265]	[11.704 12.537]	[5.83 6.294]	[6.055 6.395]	[10.935 13.371]	[11.536 12.403]	[5.196 5.636]	[5.834 7.022]	[5.701 6.016]	[6.059 6.576]	[5.893 7.226]	[5.76 6.155]	[5.809 6.44]	[5.856 6.416]	[5.704 6.335]	[5.501 6.463]
	sp|P0A9N0|PTSO_ECOLI	ptsO	[0.503 2.291]	[0.475 0.867]	[1.778 2.338]	[2.045 2.564]	[2.841 3.493]	[3.116 3.757]		[3.953 4.635]		[2.205 2.518]	[3.624 4.817]	[4.363 5.28]		[2.222 3.45]	[3.585 4.043]	[3.656 4.782]		[2.775 3.174]	[1.769 3.224]		[2.299 2.537]		[4.185 5.939]	[4.5 5.286]	[2.023 2.155]
	sp|P0A9N4|PFLA_ECOLI	pflA	[0.614 0.729]	[0.805 1.058]	[2.846 3.114]	[2.741 2.93]	[4.281 5.35]	[5.699 6.82]	[8.905 11.323]	[8.837 10.492]	[4.893 5.097]	[4.326 4.838]	[9.849 11.881]	[8.818 10.265]	[4.015 4.311]	[4.367 5.019]	[6.571 7.217]	[6.11 6.647]	[3.745 4.127]	[4.62 9.311]	[4.33 4.695]	[4.291 4.652]	[4.008 6.686]	[4.572 5.905]	[4.572 5.312]	[4.559 5.092]	[3.374 4.114]	[3.893 4.326]
	sp|P0A9P0|DLDH_ECOLI	lpd	[0.735 0.823]	[0.72 0.855]	[3.063 3.273]	[2.959 3.147]	[6.239 6.654]	[6.573 7.288]	[11.398 12.382]	[12.611 14.307]	[6.025 6.377]	[5.691 6.388]	[13.747 15.478]	[13.778 14.63]	[5.652 6.031]	[6.468 6.777]	[12.066 13.465]	[13.152 13.942]	[5.973 6.25]	[6.288 6.627]	[6.299 7.117]	[5.936 6.43]	[6.337 6.994]	[5.886 6.206]	[6.571 7.103]	[6.376 7.659]	[5.968 6.413]	[5.678 6.005]
	sp|P0A9P4|TRXB_ECOLI	trxB	[0.717 0.891]	[0.568 0.659]	[2.865 3.374]	[2.955 3.55]	[5.624 6.826]	[4.968 5.716]	[9.906 13.405]	[8.283 9.647]	[5.339 5.688]	[4.166 5.108]	[10.357 11.566]	[9.887 11.128]	[3.526 3.818]	[3.839 4.049]	[6.149 7.127]	[5.769 6.378]	[3.479 3.635]	[3.919 4.887]	[3.826 4.039]	[3.866 4.097]	[3.586 3.741]	[3.33 3.647]	[3.779 4.153]	[3.972 4.304]	[3.618 3.992]	[3.495 3.781]
	sp|P0A9P6|DEAD_ECOLI	deaD	[0.581 0.629]	[0.519 0.99]	[1.5 1.814]	[1.122 1.204]	[1.041 1.241]	[1.399 1.708]	[1.163 1.486]	[0.915 1.293]	[0.731 1.165]	[0.344 0.406]	[0.585 0.742]	[1.021 1.135]	[2.693 5.945]	[0.765 0.854]	[0.888 1.066]	[0.746 0.946]	[0.927 0.977]	[0.868 1.16]	[4.419 4.702]	[4.793 5.249]	[0.615 0.667]	[0.475 0.513]	[5.521 5.919]	[5.423 5.798]	[0.752 0.824]	[0.846 0.99]
	sp|P0A9P9|IDNO_ECOLI	idnO	Undetermined	[0.572 0.719]	[2.68 2.938]	[2.133 2.411]	[4.68 5.676]	[4.146 4.777]	[6.593 9.929]	[7.237 8.697]	[4.881 6.646]	[3.664 5.324]	[5.82 7.098]	[6.213 8.684]		[2.872 3.158]				[2.911 5.028]			[2.523 3.03]			[5.865 9.435]	[2.104 2.974]
	sp|P0A9Q1|ARCA_ECOLI	arcA	[0.712 0.782]	[0.671 0.754]	[2.544 2.825]	[2.67 2.889]	[5.392 5.93]	[5.616 6.247]	[10.242 11.144]	[7.538 9.004]	[4.908 5.388]	[5.065 5.381]	[9.985 11.019]	[9.816 10.603]	[4.299 4.692]	[4.848 5.238]	[7.645 8.32]	[7.986 8.661]	[4.794 5.025]	[5.458 7.495]	[5.64 6.444]	[5.318 5.704]	[4.738 5.052]	[4.841 5.195]	[5.544 6.021]	[4.824 5.841]	[4.609 5.088]	[4.509 5.383]
	sp|P0A9Q5|ACCD_ECOLI	accD	[0.744 0.806]	[0.63 0.787]	[3.074 3.447]	[2.711 2.926]	[6.115 6.819]	[5.659 6.056]	[10.408 11.381]	[10.551 12.636]	[5.647 5.854]	[5.642 6.139]	[11.659 12.701]	[11.837 13.305]	[5.636 5.868]	[6.116 6.65]	[11.686 12.632]	[11.653 12.483]	[5.726 6.105]	[6.458 7.644]	[5.088 5.394]	[6.072 7.255]	[5.56 6.944]	[5.982 6.346]	[5.57 6.063]	[5.684 6.582]	[5.73 6.209]	[5.18 5.55]
	sp|P0A9Q7|ADHE_ECOLI	adhE	[0.661 0.741]	[0.704 0.766]	[2.768 3.017]	[2.733 2.933]	[4.842 5.083]	[5.083 5.702]	[9.207 10.362]	[8.563 9.235]	[4.305 4.52]	[4.095 4.297]	[7.445 7.825]	[8.277 9.009]	[4.185 4.369]	[4.213 4.376]	[6.776 7.057]	[6.876 7.288]	[6.109 6.331]	[6.645 7.192]	[4.17 4.45]	[4.266 4.516]	[4.299 4.549]	[4.265 4.677]	[6.005 6.327]	[7.045 8.021]	[4.219 4.49]	[4.309 4.617]
	sp|P0A9Q9|DHAS_ECOLI	asd	[0.762 1.176]	[0.69 0.777]	[2.908 3.337]	[2.721 2.972]	[5.206 5.785]	[5.327 5.926]	[9.491 10.628]	[8.265 9.337]	[5.671 6.306]	[5.316 5.799]	[10.934 13.191]	[9.293 11.01]	[3.534 3.674]	[3.695 4.173]	[5.516 6.272]	[5.516 6.098]	[3.327 3.783]	[3.766 5.226]	[4.106 6.212]	[3.663 4.74]	[3.662 4.008]	[3.452 3.916]	[3.689 3.982]	[4.69 6.279]	[3.144 3.472]	[3.491 3.882]
	sp|P0A9R4|FER_ECOLI	fdx	[0.727 1.041]	[0.636 0.846]	[3.432 4.131]	[2.064 3.372]	Undetermined	[4.833 6.127]	[5.89 7.625]	[5.425 8.192]	[4.255 5.899]	[5.23 5.794]	[9.396 11.676]	[10.41 12.282]	[4.227 4.905]	[3.027 4.31]	[9.341 11.73]	[6.819 7.661]	[4.587 5.585]	[5.238 10.03]	[5.219 12.223]	[4.531 5.899]	[4.028 4.368]	[4.985 6.071]	[4.59 5.273]	[4.707 5.208]	[3.7 4.495]	[2.533 4.623]
	sp|P0A9R7|FTSE_ECOLI	ftsE	[0.566 0.734]	[0.622 0.775]	[2.598 2.918]	[2.616 2.957]	[5.193 5.715]	[5.325 5.92]	[9.55 11.169]	[9.238 10.56]	[5.157 5.632]	[4.963 5.342]	[11.611 16.106]	[9.845 10.795]	[5.064 5.692]	[5.402 5.814]	[8.672 12.519]	[6.222 14.11]	[5.661 6.437]	Undetermined	[5.072 5.631]	[5.52 6.327]	[5.289 5.785]	[5.368 5.898]	[5.631 6.214]	[5.456 6.178]	[4.978 5.631]	[5.054 5.716]
	sp|P0A9S1|FUCO_ECOLI	fucO	[0.642 0.721]	[0.76 0.948]	[2.83 3.068]	[2.928 3.288]	[5.193 5.793]	[5.259 6.476]	[10.225 11.426]	[9.758 11.158]	[5.056 5.966]	[5.165 5.866]	[9.369 11.347]	[9.652 10.557]	[3.375 4.242]	[4.949 5.496]	[4.169 5.509]	[4.626 5.754]	[2.729 3.306]	[3.188 4.419]	[4.033 5.222]	[4.323 5.822]	[3.166 3.667]	[3.168 3.636]	[4.045 4.823]	[4.311 4.795]	[2.203 3.248]	[2.142 3.643]
	sp|P0A9S5|GLDA_ECOLI	gldA	[0.678 0.771]	[1.097 3.677]	[3.002 3.264]	[2.879 3.151]	[5.502 6.673]	[5.208 5.746]	[10.399 12.04]	[10.744 13.977]	[6.129 6.745]	[5.842 6.692]	[12.145 14.674]	[12.212 13.437]	[4.861 6.18]	[3.974 4.348]	[5.875 6.532]	[6.24 7.504]	[3.54 3.766]	[4.036 5.765]	[4.247 4.686]	[4.202 4.636]	[3.904 4.648]	[3.86 4.207]	[4.368 4.856]	[4.649 5.056]	[2.523 4.285]	[3.725 4.013]
	sp|P0A9S7|LIVG_ECOLI	livG	[0.724 0.79]	[0.813 1.446]	[2.941 3.382]	[3.028 3.165]	[5.742 6.192]	[6.129 6.69]	[11.193 12.73]	[11.331 12.908]	[6.15 6.59]	[5.701 6.077]	[12.444 14.427]	[12.005 12.807]	[5.753 6.101]	[5.991 6.423]	[11.294 12.879]	[12.11 13.011]	[5.585 5.981]	[6.126 6.829]	[5.4 5.891]	[6.209 6.82]	[6.163 6.718]	[5.28 6.152]	[5.843 6.269]	[6.097 8.173]	[5.665 6.474]	[5.19 5.688]
	sp|P0A9T0|SERA_ECOLI	serA	[0.655 0.712]	[0.722 0.929]	[2.896 3.112]	[3.006 3.378]	[5.208 5.633]	[5.584 6.222]	[11.03 14.172]	[9.949 11.243]	[5.919 6.483]	[5.662 6.069]	[10.887 13.522]	[11.113 11.946]	[3.911 4.141]	[3.711 4]	[5.506 5.919]	[5.76 6.2]	[4.281 4.778]	[4.224 4.832]	[3.856 4.142]	[4.057 4.394]	[3.663 3.8]	[3.612 3.943]	[4.635 5.131]	[5.101 5.395]	[3.975 4.291]	[3.891 4.211]
	sp|P0A9T4|TAS_ECOLI	tas	[0.757 0.999]	[0.656 0.798]	[3.129 3.622]	[3.242 3.723]	[5.372 6.23]	[5.647 6.483]	[8.831 11.119]	[10.369 11.805]	[6.182 7.134]	[5.672 6.386]	[12.042 13.882]	[12.185 13.302]	[4.291 4.72]	[5.087 5.471]	[7.13 9.38]	[8.424 9.463]	[5.013 5.38]	[5.001 5.836]	[4.773 5.125]	[4.81 5.29]	[5.379 5.837]	[5.177 5.641]	[5.066 6.069]	[5.455 6.653]	[3.99 4.737]	[4.576 5.193]
	sp|P0A9T6|YBAQ_ECOLI	ybaQ	[0.425 0.489]	[0.374 0.458]	[0.842 0.874]	[0.863 0.905]	[0.9 1.015]	[0.948 1.056]	[1.359 1.74]		[0.882 0.999]	[0.896 1.27]	[1.122 1.307]	[2.072 2.344]	[1.051 1.104]		[0.955 1.247]		[3.325 4.406]	[3.838 4.442]		[0.836 1.074]		[0.83 0.876]	[4.61 5.616]	[4.653 5.334]	[0.837 0.903]	[0.899 0.943]
	sp|P0A9U1|YBHF_ECOLI	ybhF	[0.584 0.693]	[0.6 0.76]	[2.866 3.641]	[3.032 3.928]	[5.814 7.745]	Undetermined	[11.899 15.269]	[8.758 12.575]	[5.649 6.978]	[5.717 6.424]	[11.644 13.749]	[11.103 12.932]	[5.586 6.761]	[5.693 6.313]	[10.007 13.098]	[12.308 15.606]	[5.21 5.802]	[6.009 7.254]	[5.582 6.953]	[5.359 6.479]	[5.637 6.394]	[6.143 7.073]	[5.119 6.24]	[5.611 6.316]	[5.126 5.888]	[5.66 6.825]
	sp|P0A9U3|YBIT_ECOLI	ybiT	[0.63 0.666]	[0.737 1.133]	[2.984 3.219]	[2.617 2.79]	[5.321 5.799]	[5.325 5.885]	[9.57 10.479]	[9.657 10.75]	[5.387 6.006]	[4.299 4.675]	[9.227 10.835]	[6.803 9.682]	[4.17 4.31]	[4.088 4.312]	[6.461 6.826]	[6.188 6.722]	[4.024 4.279]	[4.21 4.983]	[4.054 4.268]	[4.485 4.828]	[4.213 4.836]	[4.103 4.292]	[4.533 4.831]	[5.067 6.287]	[4.288 4.527]	[4.02 4.269]
	sp|P0A9U6|PUUR_ECOLI	puuR	[0.643 0.714]	[0.574 0.736]	[2.201 3.979]	Undetermined	[3.79 4.509]	[3.541 4.466]	[5.032 5.937]	[5.1 6.22]	[4.322 6.141]	[3.576 4.004]	[5.356 7.098]	[6.575 8.125]	[2.281 2.403]	[2.802 3.366]	[3.342 3.704]	[3.29 3.567]	[3.031 3.371]	[4.53 24.138]	[3.495 5.362]	[3.638 4.162]	[2.709 4.191]		[4.721 7.6]	[4.655 5.129]	[2.514 2.923]	[2.463 2.785]
	sp|P0A9U8|YDIO_ECOLI	ydiO	[0.419 0.628]	[0.297 0.35]		[1.579 3.786]		Undetermined		[2.002 2.566]		[0.722 0.828]	[2.092 2.865]				[2.073 2.296]	[2.033 2.282]						[1.316 1.52]	[4.872 11.108]	[5.62 6.299]		[0.958 1.111]
	sp|P0A9V1|LPTB_ECOLI	lptB	[0.661 0.75]	[0.786 1.233]	[2.698 2.939]	[2.621 3.022]	[5.58 6.566]	[5.644 6.611]	[9.864 11.74]	[10.792 12.662]	[5.27 6.041]	[5.092 5.495]	[10.772 13.09]	[12.014 14.108]	[5.175 5.552]	[5.358 6.067]	[10.241 21.796]	[11.98 13.532]	[5.583 6.457]	[6.336 7.035]	[5.471 5.839]	[5.825 7.237]	[5.747 6.148]	[5.402 6.492]	[5.953 6.984]	[5.313 6.878]	[5.542 6.316]	[4.917 5.343]
	sp|P0A9W0|ULAR_ECOLI	ulaR	[0.787 1.249]	[0.505 0.665]	[3.012 3.307]	[2.869 3.147]	[5.289 6.089]	[5.665 7.215]	[11.258 12.436]	[8.51 10.643]	[6.825 9.181]	[5.453 5.91]	[11.782 14.885]	[12.37 14.884]	[5.373 6.356]	[5.149 5.996]	[10.667 12.319]	[9.744 11.174]	[5.238 6.101]	[5.692 6.431]	[4.855 5.369]	[5.896 6.589]	[5.545 5.904]	[6.051 6.556]	[5.526 6.058]	[5.469 5.939]	[5.56 7.021]	[5.337 6.107]
	sp|P0A9W3|ETTA_ECOLI	ettA	[0.724 0.937]	[0.651 0.75]	[3.01 3.251]	[3.031 3.296]	[5.568 6.016]	[5.251 5.62]	[9.621 12.143]	[9.424 10.416]	[5.537 6.009]	[5.534 5.944]	[11.265 12.308]	[10.638 12.201]	[4.251 4.77]	[4.398 4.674]	[6.777 7.408]	[7.247 7.857]	[4.133 4.361]	[5.337 7.062]	[4.774 5.663]	[4.618 4.979]	[4.425 4.99]	[4.518 4.899]	[4.626 5.294]	[4.889 5.22]	[4.493 4.848]	[4.216 4.79]
	sp|P0A9W6|IBAG_ECOLI	ibaG	[0.619 0.711]	[0.556 0.845]	[3.059 3.837]	[2.613 3.036]	[4.141 4.923]		[7.1 9.33]	[6.694 8.638]	[4.209 5.098]	[4.569 5.429]	[10.145 13.477]	[9.415 10.756]	[3.809 4.491]	[3.85 4.297]	[5.136 13.05]	[6.634 8.33]	[3.36 4.147]	[3.856 4.167]	[4.76 5.276]	[5.762 8.079]	[3.838 4.071]	[4.231 5.411]	[4.325 6.298]	[5.148 6.103]	[4.101 4.5]	[3.683 4.073]
	sp|P0A9W9|YRDA_ECOLI	yrdA	[0.648 0.755]	[0.856 2.24]	[2.688 3.24]	[2.901 3.428]	Undetermined	[5.862 8.309]	[10.265 12.993]	[6.998 11.069]	[5.925 6.414]	[5.904 6.859]	[13.571 17.511]	[12.628 14.252]	[4.745 5.255]	[5.109 6.555]	[8.594 9.671]	[7.879 8.729]	[5.371 9.847]	[4.304 4.731]	[4.465 5.405]	[5.344 6.206]	[4.199 5.027]	[5.136 7.509]	[5.375 7.279]	Undetermined	[4.472 5.291]	[4.322 4.919]
	sp|P0A9X1|ZNUC_ECOLI	znuC	[0.453 0.518]	[0.452 0.495]	[2.454 2.979]	[2.475 2.665]	[4.242 4.71]	[4.138 4.506]	[7.25 8.61]	[4.287 5.861]	[3.945 4.408]	[3.817 4.38]	[8.653 9.938]	[6.08 6.776]	[2.709 3.025]	[2.277 2.391]	[3.329 3.932]	[6.044 6.833]	[4.618 5.063]	[5.1 5.747]	[1.857 2.012]	[1.923 2.261]	[2.81 5.109]	[1.987 2.299]	[5.414 6.276]	[5.102 5.685]	[2.135 3.817]	[3.688 40.369]
	sp|P0A9X4|MREB_ECOLI	mreB	[0.772 1.051]	[0.698 1.039]	[2.896 3.181]	[2.934 3.168]	[6.207 6.741]	[6.413 7.659]	[11.519 13.942]	[10.9 12.228]	[6.055 6.347]	[5.474 5.905]	[11.53 12.722]	[11.735 13.803]	[5.729 5.987]	[6.179 6.663]	[12.11 13.362]	[10.984 12.238]	[5.869 6.22]	Undetermined	[5.416 5.783]	[6.567 7.467]	[5.941 6.434]	[6.541 7.353]	[5.826 6.562]	Undetermined	[5.616 6.11]	[5.293 5.768]
	sp|P0A9X9|CSPA_ECOLI	cspA	[0.434 0.67]	[0.232 0.43]	[1.621 2.007]	[1.343 1.752]	[0.782 1.446]	[1.116 2.535]	[1.306 1.843]	[0.621 0.983]	[1.692 1.884]	[0.28 0.357]	[1.149 1.521]	[1.237 1.329]	[2.828 38.861]	[1.037 1.225]	[1.514 1.839]	[0.916 1.229]	[0.876 1.094]	[0.465 0.525]	[1.854 2.169]	[1.518 2.069]	[1.229 1.512]	[0.52 0.651]	[0.747 0.927]	[0.622 0.8]	[1.771 2.182]	[1.675 2.355]
	sp|P0A9Y6|CSPC_ECOLI	cspC	[0.674 0.766]	[0.401 0.841]	[1.348 2.449]	[2.485 3.077]	[2.782 3.311]	[3.262 3.626]	[4.617 10.824]	[4.361 5.232]	[2.9 3.421]	[2.582 2.916]	[4.696 7.834]	[3.808 4.516]	[2.596 2.773]	[2.761 3.24]	[3.778 3.955]	[3.842 4.279]	[3.03 3.23]	[3.043 3.84]	[3.492 3.713]	[3.746 5.232]	[2.726 2.898]	[2.747 3.171]	[4.036 4.651]	[3.481 4.232]	[2.457 2.829]	[2.558 2.796]
	sp|P0A9Z1|GLNB_ECOLI	glnB	[0.429 0.773]	[0.675 0.894]	[3.042 4.46]	[2.807 3.181]	[5.185 5.739]	[5.086 6.452]	[10.328 12.385]	[8.948 10.752]	[5.7 6.313]	[5.317 5.797]	[10.395 12.204]	[11.396 12.655]	[4.074 4.637]	[4.836 5.241]	[7.681 10.231]	[8.138 10.187]	[4.552 5.082]	[5.479 7.645]	[4.667 6.023]	[5.121 5.803]	[4.491 5.397]	[4.717 5.857]	[4.959 5.796]	[5.551 6.933]	[4.049 5.1]	[4.745 5.349]
	sp|P0AA04|PTHP_ECOLI	ptsH	[0.636 0.726]	[0.711 0.801]	[3.375 4.523]	[3.342 4.107]	[5.218 5.705]	Undetermined	[11.947 18.764]	[9.54 10.813]	[5.505 6.107]	[4.8 5.373]	[11.246 12.543]	[12.076 13.624]	[5.069 5.646]	[5.402 5.75]	[9.35 10.233]	[11.193 14.254]	[5.547 5.936]	[5.948 6.903]	[5.901 6.811]	[5.624 6.258]	[4.315 4.896]	[5.535 6.151]	[5.97 6.771]	[5.898 7.408]	[5.425 6.496]	[4.783 5.183]
	sp|P0AA10|RL13_ECOLI	rplM	[0.658 0.725]	[0.838 1.688]	[3.164 3.483]	[3.008 3.255]	[6.243 7.121]	[6.212 6.89]	[9.786 12.36]	[11.669 13.966]	[4.817 5.274]	[5.159 6.098]	[9.651 10.942]	[9.939 11.017]	[4.736 5.036]	[5.572 6.054]	[10.442 11.327]	[11.428 12.746]	[4.423 4.847]	[5.819 6.495]	[6.714 8.269]	[6.827 7.596]	[5.574 5.879]	[5.599 6.102]	[5.587 6.08]	[5.319 5.819]	[5.617 6.087]	[5.488 6.152]
	sp|P0AA16|OMPR_ECOLI	ompR	[0.553 0.955]	[0.712 0.799]	[2.886 3.193]	[3.114 4.281]	[5.6 6.096]	[5.575 6.177]	[9.669 10.664]	[9.551 11.482]	[5.577 5.991]	[5.379 5.699]	[10.516 11.807]	[10.523 11.357]	[4.426 4.61]	[4.614 5.051]	[8.089 8.939]	[8.319 8.915]	[4.723 5.111]	[6.17 8.497]	[5.655 9.181]	[5.356 6.115]	[4.484 6.994]	[4.861 5.206]	[5.347 5.92]	[4.752 5.21]	[4.88 5.25]	[4.25 4.571]
	sp|P0AA25|THIO_ECOLI	trxA	[0.546 0.644]	[0.718 0.969]	[3.13 3.78]	[3 3.568]	[4.271 5.057]	[5.251 6.504]	[8.91 10.746]	[8.469 10.998]	[4.002 5.288]	[3.965 5.557]	[10.647 13.038]	[8.784 10.283]	[3.667 4.132]	[4.262 4.664]	[8.605 11.282]	[6.469 8.391]	[4.378 5.043]	[4.723 5.217]	[5.227 6.638]	[5.491 6.254]	[4.865 5.565]	[4.333 5.078]	[4.242 5.164]	[4.775 5.255]	[4.467 5.716]	[4.465 5.374]
	sp|P0AA31|YEDF_ECOLI	yedF	[0.323 0.599]		[1.812 4.321]	[2.355 7.096]	[3.873 5.399]	[4.436 8.792]		[4.62 8.688]
	sp|P0AA37|RLUA_ECOLI	rluA	[0.644 0.803]	[0.692 0.876]	[2.967 5.374]		[6.873 8.776]		[10.063 13.725]	Undetermined		[5.819 7.085]		[11.579 14.172]	[4.243 4.868]	[4.407 5.238]		[6.749 8.685]	[3.933 4.573]	[4.611 5.347]	[3.309 4.41]	[4.74 6.078]	[4.605 5.222]	[4.863 5.517]	[4.627 5.114]	[4.759 5.48]	[4.461 5.256]	[4.147 4.769]
	sp|P0AA39|RLUC_ECOLI	rluC	[0.693 0.762]	[0.669 0.772]	[2.992 3.161]	[2.882 3.009]	[5.278 6.642]	[5.416 5.968]	[8.204 10.478]	[9.177 11.821]	[5.458 5.803]	[5.175 5.868]	[11.074 13.779]	[10.539 11.449]	[4.914 5.074]	[5.212 5.675]	[8.304 9.173]	[9.062 10.095]	[4.845 5.306]	[5.177 5.5]	[5.362 6.473]	[5.291 5.714]	[5.331 8.492]	[4.895 5.391]	[5.306 6.095]	[5.417 5.75]	[5.385 6.916]	[4.614 5.032]
	sp|P0AA41|TRUC_ECOLI	truC	[0.77 0.992]	[0.612 0.783]	[2.891 3.574]	[2.498 3.188]	[3.069 5.293]	Undetermined	[10.744 13.413]	[9.312 15.709]	[4.734 6.412]	[4.534 5.863]	[9.831 12.338]	[10.28 11.558]	[4.204 4.47]	[5.356 7.389]	[6.325 7.788]		[4.159 4.615]	[4.305 4.935]	[4.245 4.773]		[3.844 4.748]	[4.679 6.642]	[4.542 5.329]	[4.194 5.232]	[4.21 4.786]	[3.69 4.901]
	sp|P0AA43|RSUA_ECOLI	rsuA	[0.668 0.799]	[0.131 0.646]	[2.669 3.239]	[2.811 3.379]	[4.34 4.929]	[4.319 5.58]	[7.329 9.502]	[8.015 10.38]	[4.01 4.482]	[3.562 3.993]	[6.699 8.176]	[6.709 7.425]	[3.352 3.603]	[3.534 3.827]	[5.875 7.134]	[5.478 5.993]	[4.041 4.771]	[4.736 5.624]	[4.109 4.678]	[4.406 5.594]	[3.527 3.752]	[3.537 3.935]	[4.974 5.656]	[4.883 5.559]	[3.557 4.135]	[3.558 3.92]
	sp|P0AA47|PLAP_ECOLI	plaP	[0.479 0.602]	[0.421 0.504]	[0.651 0.867]	[0.598 0.722]
	sp|P0AA53|QMCA_ECOLI	qmcA	[0.752 0.884]	[0.693 0.853]	[2.993 4.532]	[2.748 3.129]	[5.526 6.49]	[5.441 6.71]	[11.586 15.485]	[7.891 10.645]	Undetermined	[5.318 6.085]	[9.042 12.633]	[10.645 12.69]	[6.779 7.656]	[6.069 6.823]	Undetermined	[7.767 12.098]	[5.763 6.504]	[5.279 6.381]	[5.11 5.764]	[6.126 7.211]	[6.107 6.701]	[5.74 6.223]	[4.582 5.604]	[5.569 6.348]	[4.968 5.803]	[5.574 6.434]
	sp|P0AA57|YOBA_ECOLI	yobA	[0.514 0.759]	[0.558 0.99]		[2.791 3.379]	[5.264 6.072]	[4.989 5.606]	[9.55 10.877]	[6.24 22.203]		[4.397 5.332]	[8.489 12.305]	[7.861 9.74]	[5.881 6.393]	[5.106 5.997]	[8.207 11.58]	[9.188 11.041]			[5.252 6.534]		Undetermined		[4.811 6.49]		[3.375 8.541]
	sp|P0AA60|YGHB_ECOLI	yghB	[0.51 0.841]			[1.808 2.924]	[2.567 3.755]	[4.235 6.223]		[6.404 8.353]		Undetermined		[5.667 18.42]						[3.884 5.497]				[2.854 3.803]		[4.172 4.795]
	sp|P0AA84|CLSB_ECOLI	clsB	[0.694 0.949]		[2.633 3.084]	[2.209 3.506]	[5.253 9.814]	[3.617 4.217]	[6.254 8.727]	[3.535 6.277]	[4.318 11.25]	[3.888 4.335]	[10.404 18.268]	[6.277 7.02]	[3.723 4.149]	[3.383 3.78]	[5.84 7.496]	[5.058 6.848]	[4.413 4.821]	[4.129 4.543]	[3.41 3.719]	[4.12 4.918]	[3.52 3.927]	[3.396 4.184]	[4.681 5.872]	[4.737 5.238]	[3.875 4.364]	[3.723 4.036]
	sp|P0AA86|DSBE_ECOLI	dsbE	[0.753 0.9]	[0.764 1.213]	[2.941 3.195]	[2.742 3.18]	[5.356 7.182]	[5.428 6.928]	[11.371 18.878]	[10.447 15.57]		[4.665 6.133]	[11.966 16.066]	[10.02 12.849]	[5.268 6.796]	[5.861 7.032]	[12.662 15.085]	Undetermined	[5.358 6.186]	Undetermined	[5.727 6.491]	Undetermined	[6.054 6.753]	Undetermined	[6.035 6.943]	[5.951 6.726]	[5.859 6.89]	[5.146 6.764]
	sp|P0AA91|YEAY_ECOLI	yeaY	Undetermined	[0.735 0.897]	[2.918 3.377]	[2.763 3.046]	[5.644 6.189]	[5.949 6.485]	[7.979 10.435]	[11.333 13.62]	[5.919 6.199]	[5.95 6.467]	[13.161 14.97]	Undetermined	[5.95 6.48]	[6.338 7.431]	[11.725 13.518]	[13.632 16.501]	[5.979 6.477]	[6.116 6.677]	[6.015 7.215]	[6.215 6.822]	[5.967 6.469]	[5.777 6.336]	[5.285 6.036]	[5.677 7.609]	[5.302 6.422]	[5.375 6.084]
	sp|P0AA95|YACC_ECOLI	yacC	[0.389 0.518]	[0.53 1.67]	Undetermined	[1.253 2.135]	[3.596 4.792]	[2.8 3.476]		[3.967 5.884]	[2.278 3.044]	[3.409 4.323]	[4.767 6.112]	[5.975 6.823]	[2.905 3.186]	[2.933 3.442]	[5.266 8.115]	[4.346 5.17]	[3.191 3.502]	[3.196 3.728]		[2.301 3.398]	[4.927 10.997]		[2.925 3.65]	[3.012 3.347]	[2.695 4.556]	[3.232 3.962]
	sp|P0AA97|YAEQ_ECOLI	yaeQ	[0.712 1.51]	[0.497 -12.369]	[2.403 3.081]	Undetermined	[4.986 6.145]	Undetermined	[9.348 10.609]	[6.449 9.705]	[4.398 5.12]	[4.894 5.368]	Undetermined	[9.433 10.713]		[4.14 4.653]	[6.634 8.532]	[6.606 7.679]	[3.526 4.027]	[3.61 4.565]	[4.54 4.947]	[5.289 6.316]	[4.452 5.945]	[3.581 6.264]	[5.208 6.16]	[5.081 6.343]	[2.992 3.833]	[3.043 3.72]
	sp|P0AA99|YAFK_ECOLI	yafK	[0.148 0.194]	[0.104 0.118]	[0.313 0.743]	[0.137 0.292]	[0.98 2.286]		[1.368 2.695]		[0.788 1.808]	[0.447 1.009]	[0.761 1.706]	[1.667 2.056]	[0.868 1.033]	[0.762 1.026]	[0.852 1.291]	[1.75 2.497]	[0.596 0.881]	[0.548 0.669]	[0.559 0.748]		[0.691 1.083]		[0.669 0.985]		[0.624 0.888]	[0.569 0.743]
	sp|P0AAA1|YAGU_ECOLI	yagU	[0.533 1.807]	[0.765 1.353]	[2.954 4.017]	[2.446 3.902]	[6.093 7.446]	[5.823 7.924]	[11.513 18.749]	[10.94 22.362]	[5.756 11.337]	[4.973 6.18]	[10.863 21.469]	[10.858 15.836]	[4.986 7.126]	[5.726 6.399]	[8.163 11.824]	Undetermined	[5.541 8.749]	Undetermined	[6.049 7.012]	[6.37 7.638]	[5.612 6.937]	Undetermined	[6.202 7.257]	[6.283 7.231]	[5.909 6.899]	[5.546 6.434]
	sp|P0AAA7|WZXE_ECOLI	wzxE	[0.394 0.775]									[4.4 7.264]
	sp|P0AAB4|UBID_ECOLI	ubiD	[0.628 0.737]	[0.648 0.811]	[2.973 3.574]	[2.606 2.853]	[5.942 7.019]	[5.645 6.727]	[10.873 12.383]	[10.102 11.95]	[5.658 6.219]	[5.752 6.398]	[11.57 14.615]	[11.315 12.874]	[5.628 6.384]	[5.42 5.907]	[9.694 13.163]	[10.395 13.175]	[5.34 7.02]	[5.736 6.284]	[5.33 6.273]	[6.171 7.491]	[6.347 8.966]	[5.996 6.691]	[5.838 6.43]	[6.022 7.87]	[5.892 7.933]	[5.75 6.282]
	sp|P0AAB8|USPD_ECOLI	uspD	[0.684 0.797]	Undetermined		[2.734 3.308]	[5.224 5.781]		[8.739 11.617]	[7.959 10.484]	[4.601 5.388]	[3.591 5.516]	[7.06 21.749]	[10.197 11.533]		[3.463 3.956]	[5.157 5.753]	[5.041 6.3]	[3.361 3.836]	[3.74 4.29]	[4.204 4.763]	[4.355 5.009]	[3.603 3.865]		[3.19 4.984]	[4.198 4.779]	[2.023 4.679]	[1.987 3.646]
	sp|P0AAC0|USPE_ECOLI	uspE	[0.656 0.776]	[0.7 0.821]	[3.047 3.473]	[2.553 2.869]	[5.123 6.299]	[5.364 5.749]	[9.494 10.951]	[8.9 10.295]	[5.707 6.409]	[4.646 5.615]	[11.181 13.692]	[11.52 12.737]	[4.799 4.973]	[4.985 5.28]	[7.728 9.09]	[8.62 9.239]	[4.305 4.602]	[4.775 5.471]	[4.856 6.302]	[5.227 5.718]	[4.234 4.684]	[4.654 5.434]	[4.453 5.014]	[4.686 5.008]	[4.11 5.078]	[4.188 4.609]
	sp|P0AAC4|YBHL_ECOLI	ybhL	[0.444 0.629]		[1.748 1.845]	[2.319 2.726]	[2.504 3.677]		[5.59 6.513]		[3.104 5.833]	[3.211 4.239]	[6.197 7.323]	[6.499 7.705]	[2.793 3.451]		[4.812 5.975]			[2.635 3.704]	[2.178 2.952]							[2.504 3.052]
	sp|P0AAC8|ISCA_ECOLI	iscA	[0.524 0.587]	[0.444 0.521]	[1.065 1.219]	[1.208 1.313]	[1.465 1.681]	[1.583 1.755]	[2.033 2.735]	[1.689 1.984]	[1.538 1.69]	[1.034 1.175]	[1.745 2.06]	[2.808 3.114]	[1.042 1.081]	[1.161 1.272]	[1.193 1.363]	[1.195 1.292]	[1.328 1.503]	[2.37 6.916]	[1.919 2.065]	[2 2.29]	[0.968 1.122]	[0.856 0.926]	[3.09 3.656]	[3.905 4.277]	[0.903 0.987]	[0.795 0.876]
	sp|P0AAD6|SDAC_ECOLI	sdaC	[0.551 0.646]	Undetermined	[1.744 1.976]		[3.408 4.564]	[5.218 12.309]		[2.209 3.505]		[1.387 1.827]	[3.644 5.01]	[3.31 3.709]									[0.866 1.054]
	sp|P0AAE0|CYCA_ECOLI	cycA	[0.559 0.728]	[0.564 0.675]	[2.445 3.645]	[2.973 4.663]	[4.081 4.588]	Undetermined	[7.688 8.63]	[7.576 9.902]	[4.192 4.803]	[4.586 5.503]	[5.497 6.87]	[6.569 7.569]	[3.266 4.185]	[2.731 2.966]	[3.019 17.66]	[4.623 5.08]	[3.273 3.529]	[3.136 3.72]	[2.684 2.916]	[2.928 3.304]	[3.381 3.689]	[2.888 3.114]	[3.888 4.338]	[4.195 4.742]	[2.94 4.365]	[2.75 3.697]
	sp|P0AAF6|ARTP_ECOLI	artP	[0.752 0.904]	[0.698 0.808]	Undetermined	Undetermined	[6.135 6.772]	[5.589 6.35]		[10.037 14.527]		[5.123 7.583]	[10.275 12.753]	[10.966 12.633]	[4.679 5.232]	[5.711 6.687]	[9.215 11.21]	[9.981 11.744]	[5.239 5.586]	[5.302 6.093]	[4.522 5.401]	[5.409 7.282]	[5.93 6.952]		[4.891 6.459]	[5.965 7.276]	[4.599 5.542]	[4.18 4.891]
	sp|P0AAG0|DPPD_ECOLI	dppD	Undetermined	[0.955 2.13]	[3.054 3.651]	[2.776 3.068]	[5.194 8.181]	[6.765 8.532]	[11.5 14.125]	[10.328 12.413]	[6.22 6.896]	[5.762 6.26]	[11.736 13.387]	[12.764 15.853]	[5.355 6.262]	[5.817 6.418]	[11.952 13.02]	[11.951 13.815]	[5.868 6.27]	[6.202 6.725]	[6.18 7.453]	[7.044 8.883]	[6.258 7.296]	[5.457 5.909]	[5.627 6.194]	[6.685 8.679]	[5.84 6.639]	[5.717 7.379]
	sp|P0AAG3|GLTL_ECOLI	gltL	[0.565 0.712]	[0.788 1.234]	[2.688 3.026]	[2.851 3.653]	[5.562 6.541]	[5.786 6.477]	[10.076 12.476]	[10.523 12.706]	[5.226 5.71]	[5.103 6.363]	[9.451 11.343]	[11.059 14.524]	[5.474 5.971]	[5.456 6.499]	[10.331 13.732]	[10.926 11.904]	[5.381 5.838]	[6.128 8.739]	[5.644 6.514]	[5.699 6.466]	[6.641 9.396]	[5.573 6.204]	[5.436 6.067]	[5.895 7.977]	[5.358 6.426]	[4.882 5.755]
	sp|P0AAG5|MDLB_ECOLI	mdlB	[0.574 0.683]	[0.68 0.877]	[2.533 3.253]		[3.815 4.609]	[4.22 5.48]	[9.228 11.926]	[6.737 7.716]	[4.857 5.965]	[4.585 5.086]	[8.335 11.911]	[9.71 12.148]	[4.124 5.24]	[4.461 4.668]	[5.797 8.123]	[5.994 7.457]	[5.542 6.761]	[5.277 6.733]	[3.351 4.593]	[3.702 4.497]	[4.123 4.831]	[3.94 4.544]	[5.714 6.616]	[6.424 7.106]	[3.741 4.307]	[4.16 5.168]
	sp|P0AAG8|MGLA_ECOLI	mglA	[0.658 0.721]	[0.684 0.759]	[3.085 3.598]	[2.947 3.389]	[5.331 5.746]	[5.265 5.569]	[11.044 13.452]	[9.819 11.456]	[5.531 5.831]	[4.857 5.339]	Undetermined	[10.752 11.678]	[4.094 4.943]	[4.954 6.598]	[5.87 6.902]	[7.39 8.318]	[3.937 4.657]	[4.347 5.216]		[3.701 5.695]	[4.588 15.221]	[4.623 5.288]		[4.204 5.529]	[4.1 5.632]	[4.461 4.914]
	sp|P0AAH0|PSTB_ECOLI	pstB	[0.675 0.976]	[0.645 0.691]	[2.841 3.131]	[2.926 3.322]	[5.392 6.148]	Undetermined	[7.067 14.561]	[7.865 9.981]	[4.602 5.743]	[5.533 6.228]	[11.213 12.476]	[11.273 13.594]	[4.444 4.868]	[4.785 5.195]	[7.942 9.765]	[8.903 10.009]	[4.398 5.213]	Undetermined	[4.631 8.101]	[4.775 5.485]	[4.691 5.286]	[4.425 4.749]	[5.188 5.57]	[4.58 5.967]	[4.584 5.382]	[4.15 4.69]
	sp|P0AAH4|SAPD_ECOLI	sapD	[0.613 0.759]	[0.704 0.855]	[2.83 3.077]	[2.603 2.983]	[5.04 5.752]	[5.222 6.178]	[10.211 12.492]	[9.894 12.749]	[5.197 5.487]	[5.113 5.999]	[10.009 11.445]	[10.64 11.582]	[5.206 5.634]	[5.542 5.959]	[9.726 11.119]	[10.015 11.506]	[5.256 5.723]	[5.636 6.015]	[5.237 6.127]	[5.866 6.724]	[5.042 5.499]	[5.622 6.652]	[5.507 6.046]	[5.491 10.361]	[4.5 5.475]	[5.055 5.512]
	sp|P0AAH8|SAPF_ECOLI	sapF	[0.66 0.762]	[0.367 1.154]	[2.555 3.244]	[2.852 3.345]	[5.207 6.102]	[5.691 6.203]	[11.344 16.967]	[8.193 11.203]	[6.071 6.799]	[5.388 5.909]	[11.594 13.44]	[11.677 13.612]	[5.006 6.323]	[5.084 5.942]	[9.985 13.014]	[12.067 13.747]	[5.575 5.933]	[5.484 6.556]	[3.834 4.981]	[5.803 6.65]	[5.76 6.479]	[5.339 6.523]	[5.177 6.393]	[5.728 6.12]	[5.4 6.745]	[5.292 5.878]
	sp|P0AAI3|FTSH_ECOLI	ftsH	[0.64 0.694]	[0.747 1.144]	[2.956 3.46]	[2.87 3.217]	[4.937 5.374]	[5.45 6.383]	[10.456 12.075]	[9.823 11.107]	[5.608 7.474]	[5.675 6.113]	[9.656 10.618]	[10.107 10.647]	[4.609 4.83]	[4.252 4.427]	[7.884 9.52]	[7.862 8.679]	[5.024 5.235]	[4.784 5.384]	[4.622 4.879]	[4.852 5.183]	[4.465 4.745]	[4.696 5.165]	[4.62 4.842]	[4.938 5.203]	[4.234 4.938]	[4.165 4.59]
	sp|P0AAI5|FABF_ECOLI	fabF	[0.69 0.769]	[0.673 0.759]	[3.023 3.258]	[2.875 3.38]	[5.951 6.774]	[5.542 6.167]	[11.188 12.525]	[11.329 13.734]	[6.146 6.541]	[5.548 6.35]	[11.611 13.391]	[12.165 13.259]	[4.421 4.916]	[4.942 5.342]	[6.835 11.073]	[7.914 8.544]	[4.617 4.978]	[4.797 5.408]	[4.676 5.06]	[5.168 5.74]	[4.542 4.805]	[4.826 5.319]	[4.825 5.332]	[5.848 11.839]	[4.789 5.214]	[4.563 5.052]
	sp|P0AAI9|FABD_ECOLI	fabD	[0.669 2.544]	[0.661 0.741]	[2.797 3.23]	[2.622 2.868]	[5.613 6.929]	[5.556 6.197]	[10.6 12.777]	[9.407 11.877]	[4.999 5.935]	[4.778 5.747]	[10.56 13.488]	[11.419 13.397]	[3.717 4.427]	[4.246 4.896]	[6.21 7.557]	[7.003 8.625]	[4.287 4.57]	[4.728 5.178]	[5.612 8.386]	[4.606 5.146]	[4.299 4.622]	[4.463 5.012]	[4.559 5.11]	[5.056 7.202]	[4.463 5.547]	[4.243 4.879]
	sp|P0AAN3|HYPB_ECOLI	hypB	[0.496 0.591]	[0.607 0.884]	[2.211 2.552]	[2.09 2.354]	[3.805 4.531]	[3.79 4.813]	[6.139 7.464]	[6.152 7.091]	[3.257 4.171]	[3.512 3.982]	[6.794 8.661]	[6.461 7.217]	[2.577 2.829]	[3.252 3.998]	[2.828 4.22]	[3.834 4.827]		[2.82 3.572]	[3.106 3.73]	[3.467 3.695]	[2.569 2.833]	[2.457 3.105]	[3.196 4.205]	[4.07 4.871]	[2.886 3.315]	[2.72 3.528]
	sp|P0AAN5|YAIA_ECOLI	yaiA	[0.455 0.81]		[2.854 5.222]		[2.162 5.376]			[6.181 9.883]		[4.816 5.884]	[6.811 11.298]	[9.676 12.147]	[3.599 4.847]	[3.457 4.955]	[8.372 12.026]	[6.061 9.255]	[4.718 6.422]	[3.756 6.029]	[3.629 5.548]	[4.933 9.001]	[4.372 7.134]	[3.897 6.053]	[5.319 7.936]	Undetermined	[3.46 6.869]	[4.149 5.783]
	sp|P0AAN9|IRAP_ECOLI	iraP	[0.287 0.374]	[0.759 1.319]	[3.456 4.621]	[2.747 3.626]	[4.186 5.177]	[4.36 6.757]	[7.829 9.516]	[5.063 7.102]	[2.303 3.302]	[4.917 5.8]	[9.369 12.636]	[8.872 10.099]	[2.969 5.693]	[2.786 3.149]	[9.11 18.146]	[3.753 4.854]	[2.772 3.392]	[4.064 4.866]	[4.13 25.585]	[4.325 6.105]	[4.419 5.862]	[3.343 4.185]	[4.966 6.615]	Undetermined	[3.976 4.431]	[3.61 5.014]
	sp|P0AAP3|FRMR_ECOLI	frmR	[0.45 0.581]	[0.67 1]	[2.382 3.023]	[2.154 2.533]	[4.867 5.975]	[4.843 6.838]	[7.458 13.441]	[6.345 7.833]	[2.755 4.142]	[5.197 7.198]	[7.263 11.622]	[7.526 9.005]	[3.261 4.852]	[4.126 4.751]		[6.57 8.976]	[4.782 6.589]	[4.528 5.68]	Undetermined		[4.677 5.578]	[4.577 5.265]	[5.793 8.233]	[5.807 6.793]	[3.276 4.615]	[3.552 4.608]
	sp|P0AAQ2|YAJD_ECOLI	yajD	[0.505 0.58]	[0.449 0.632]	[0.718 0.817]	[1.115 1.233]		[1.522 2.004]		[2.243 2.636]		[1.103 1.268]	[2.227 2.625]	[3.554 4.04]		[1.895 2.061]		[1.487 1.593]	[1.714 1.847]	[1.432 1.917]	[2.282 2.526]	[2.804 3.421]	[1.369 1.615]	[1.469 1.586]	[4.429 5.72]	[3.146 3.467]	[1.789 2.646]	[1.003 1.298]
	sp|P0AAR3|YBAK_ECOLI	ybaK	[0.512 0.597]	Undetermined	[2.819 3.254]	[2.732 3.316]	[3.515 4.328]	[5.364 6.785]	[6.613 9.152]	[10.544 16.778]	[4.044 4.979]	[4.579 5.191]	[8.33 10.805]	[9.153 10.251]	[3.7 4.234]	[3.873 4.415]	[7.451 9.621]	[7.048 8.026]	[4.206 4.894]	[4.196 5.234]	[5.537 6.535]	[5.638 7.493]	[4.918 5.378]	[4.485 5.979]	[5.231 6.068]	[5.903 9.616]	[5.173 6.686]	[4.573 5.543]
	sp|P0AAS0|YLAC_ECOLI	ylaC	[0.284 0.4]	[0.154 0.309]	[0.363 0.947]	[0.435 0.568]		[0.668 1.117]				[0.395 0.639]	[0.453 0.711]		[1.405 3.515]
	sp|P0AAS7|YBCJ_ECOLI	ybcJ	[0.613 0.704]	[0.836 2.464]	[1.777 2.242]	[2.331 3.563]	[3.293 7.871]	[3.089 3.691]	[4.616 4.924]	[3.748 4.639]	[2.058 2.256]	[1.712 1.863]	[3.074 4.25]	[3.265 3.972]	[2.575 2.764]	[2.466 3.098]	[3.26 4.525]	[3.091 4.236]	[2.964 3.454]	[3.061 4.366]	[3.224 3.488]	[3.662 7.898]	[2.206 2.392]	[2.867 3.467]	[4.06 4.67]	[3.362 4.447]	[2.143 2.747]	[1.997 2.439]
	sp|P0AAT2|YBDF_ECOLI	ybdF	[0.583 0.732]	[0.728 1.18]	[3.099 5.062]	[2.353 3.619]	[4.685 5.949]	[4.708 5.545]	[8.662 16.557]	[9.718 12.68]	[3.538 4.541]	[4.977 6.049]	[8.665 12.754]	[10.073 12.035]	[3.991 5.037]	[4.757 5.492]	[10.414 13.134]	[7.631 9.849]		[5.537 7.109]	[4.661 11.874]	[6.186 8.36]	[5.044 8.482]	[5.383 5.878]	[4.614 6.217]	[5.154 6.604]	[5.263 6.422]	[4.297 5.382]
	sp|P0AAT4|YBDG_ECOLI	ybdG	[0.45 0.641]	[0.533 0.693]	[3.251 5.032]	[2.975 3.232]	[5.485 6.522]	[5.85 6.762]	[13.186 15.045]	[12.223 15.8]	[4.936 6.011]	[5.875 6.705]	[13.207 16.283]	[12.19 13.529]	[5.513 6.331]	[6.266 6.862]	[9.985 11.902]	[12.172 14.298]	[6.036 7.176]	[5.654 6.773]	[5.246 6.251]	[6.448 9.467]	[6.017 6.569]	[6.047 6.502]	[5.487 7.092]	[6.382 7.252]	[5.851 6.931]	[6.025 6.635]
	sp|P0AAT6|IOJAP_ECOLI	rsfS	[0.653 0.793]	Undetermined	[2.472 3.849]	[1.858 2.641]	[3.165 4.11]			Undetermined		[2.067 2.362]	[3.706 4.377]			[2.565 2.895]	[3.343 3.979]	[3.215 3.585]	[2.291 2.637]	[3.607 7.221]	[5.376 7.019]	[4.615 5.229]	[1.963 2.412]	[2.13 2.393]	[5.047 5.9]	[6.115 8.534]	[2.618 2.972]	[2.414 2.637]
	sp|P0AAT9|YBEL_ECOLI	ybeL	[0.79 0.949]	Undetermined	[2.924 3.181]	[2.428 2.721]	[4.404 4.866]	[4.454 4.843]	[8.058 9.261]	[6.627 9.949]	[4.61 5.297]	[6.199 7.944]	[9.861 11.426]	[10.773 11.814]	[3.267 3.64]	[4.129 4.479]	[9.218 21.692]	[7.371 10.202]	[4.382 4.818]	[4.327 5.026]	[4.865 5.917]	[5.011 5.826]	[4.744 5.308]	[4.294 4.656]	[4.825 5.764]	[5.659 8.085]	[4.004 4.868]	[3.429 4.049]
	sp|P0AAU2|YBFA_ECOLI	ybfA	[0.221 0.25]							[2.625 7.6]		[0.493 1.432]	[1.654 3.444]	[3.632 5.791]		[1.988 2.812]		[2.832 5.988]			Undetermined	[2.702 7.462]			[1.53 3.437]	[2.338 4.101]	[1.025 1.694]	[0.998 2.885]
	sp|P0AAV4|YBGJ_ECOLI	ybgJ	[0.554 0.738]	[0.395 0.631]	[2.926 3.842]	[3.184 4.422]	[5.727 6.713]	[5.724 7.079]	[10.272 13.219]	[9.472 12.966]	[5.608 7.44]	[5.15 6.323]	Undetermined	[10.184 12.854]	[4.1 5.557]	[5.787 6.43]	[9.084 13.933]	[9.519 14.7]	[5.144 5.633]	[4.571 6.904]	[5.553 8.61]	[6.178 10.051]	[4.935 5.437]	[5.578 7.216]	[4.875 5.844]	[5.283 6.059]	[4.515 5.606]	[4.479 5.514]
	sp|P0AAW1|YBHP_ECOLI	ybhP	[0.615 0.876]	[0.632 1.078]	[2.058 2.837]	[2.877 3.059]	[4.726 6.075]	[4.174 5.114]	[7.373 10.624]	[10.575 16.889]	[5.153 5.52]	[4.738 5.277]	[10.601 13.513]	[10.403 11.995]	[5.121 5.957]	[4.09 5.532]	[12.908 16.158]	[12.419 14.548]	[5.656 6.17]	[5.911 7.233]	[5.257 6.211]	[5.625 6.429]	Undetermined	[5.104 7.149]	[5.852 6.901]	[5.742 6.309]	[5.379 6.54]	[5.035 5.471]
	sp|P0AAX3|YBIJ_ECOLI	ybiJ	[0.617 0.885]																								[0.343 0.348]
	sp|P0AAX8|YBIS_ECOLI	ldtB	[0.83 1.606]	[0.309 1.333]	[2.685 3.021]	[2.865 3.061]	[5.402 6.341]	[5.411 5.976]	[10.842 13.059]	[10.292 12.491]	[5.378 5.797]	[5.336 5.964]	[11.633 14.64]	[11.124 12.208]	[5.344 5.74]	[6.182 6.709]	[10.081 17.252]	[13.453 15.937]	[5.223 5.909]	[5.494 6.436]	[5.734 6.124]	[6.045 6.757]	[6.08 6.507]	[5.77 6.605]	[5.386 6.019]	[5.775 12.687]	[6.326 7.574]	[5.458 6.27]
	sp|P0AAY6|YBJN_ECOLI	ybjN	[0.32 0.587]	[0.465 0.866]	[0.484 0.917]	Undetermined				[0.999 1.54]						[0.819 0.925]					[2.757 10.709]		[1.643 7.574]		[0.566 5.894]	[3.876 4.673]	[1.84 5.183]	[0.631 0.951]
	sp|P0AAZ4|RARA_ECOLI	rarA	[0.754 0.864]	[0.709 0.914]	[2.77 3.093]	[2.929 3.351]	[5.228 6.035]	[4.943 5.455]	[8.282 9.381]	[8.817 11.4]	[4.722 5.336]	[4.882 5.396]	[9.296 10.744]	[9.504 10.419]	[3.653 3.846]	[3.701 4.093]	[4.651 6.083]	[4.421 5.622]	[4.077 4.371]	[4.592 5.272]	[3.715 5.976]	[4.279 4.839]	[4.615 8.377]	[3.717 4.039]	[4.839 6.207]	[5.37 6.472]	[3.405 3.7]	[3.634 3.879]
	sp|P0AAZ7|YCAR_ECOLI	ycaR	[0.251 0.31]	[0.611 0.832]	[1.359 1.839]	[1.572 1.871]	[4.47 5.216]	[4.215 5.186]	[9.122 10.886]	[7.189 8.625]	[3.229 3.838]	[3.599 4.21]	[6.218 9.052]	[7.955 8.809]	[2.891 3.408]	[2.83 3.12]	[5.646 8.496]	[5.422 6.254]	[5.102 6.499]	[5.404 6.578]	[3.77 4.803]	[3.987 4.357]	Undetermined	[3.706 4.031]	Undetermined	Undetermined	[4.372 7.455]	[3.317 4.404]
	sp|P0AB01|ELYC_ECOLI	elyC	[0.528 0.712]	[0.665 1.143]	[2.857 3.203]	[3.246 3.909]	[4.51 6.132]	[4.954 6.437]	[4.716 13.923]	[11.399 17.985]	[6.283 7.596]	[6.362 7.476]	[11.604 13.908]	[7.347 10.284]	[5.896 6.691]	[5.564 6.302]	Undetermined	[10.566 13.338]	[5.845 6.693]	[5.323 6.652]	[5.635 6.283]	[5.41 6.262]	[6.198 8.955]	Undetermined	[6.04 6.938]	[5.683 6.023]	[4.961 5.716]	[5.857 6.429]
	sp|P0AB12|YCCF_ECOLI	yccF	[0.653 0.774]	[0.472 0.912]	[2.83 3.417]	[2.191 3.47]	[5.559 7.191]	[5.627 7.41]	[12.009 14.74]	[10.03 14.263]	[5.296 6.41]	[5.818 6.548]	[10.081 14.503]	[11.073 13.259]	[6.832 8.586]	[5.152 6.717]	[8.83 11.424]	[11.441 19.998]	[5.304 6.376]	[5.969 7.913]	[5.628 6.715]	[5.323 6.229]	[5.557 6.215]	[5.853 6.081]	[5.649 8.582]	[5.201 6.764]	[5.453 7.513]	[5.23 6.71]
	sp|P0AB14|YCCJ_ECOLI	yccJ	[0.593 0.697]	[0.508 0.808]	[2.379 2.975]	[2.283 2.665]	[3.414 4.118]	[4.182 5.007]	[5.485 7.694]	[4.531 5.488]	[3.064 3.562]	[2.598 2.916]	[4.531 6.406]	[5.09 6.116]	[2.306 2.553]	[2.273 2.425]	[4.338 4.909]	[2.713 3.611]	[4.051 4.515]	Undetermined	[3.405 4.799]	[2.715 3.158]	[2.542 2.714]		[4.829 5.738]	[5.342 6.404]	[2.204 2.546]	[2.367 2.763]
	sp|P0AB18|TUSE_ECOLI	tusE	[0.716 2.457]	[0.637 1.026]	[2.782 3.179]	[2.53 2.936]	[4.598 5.532]	[4.933 6.71]	[9.467 12.546]	[9.651 31.976]	[4.182 5.43]	[4.423 5.093]	[9.294 11.373]	[9.478 10.935]	[3.045 3.323]	[3.659 3.959]	[6.15 8.504]	[5.963 7.155]	[3.232 4.253]	[3.401 4.766]	[5.216 10.112]	[4.748 5.592]	[3.851 4.541]	[3.611 4.474]	[4.218 5.167]	[3.997 5.295]	[3.853 4.453]	[3.825 4.244]
	sp|P0AB24|EFEO_ECOLI	efeO	[0.671 0.736]	[0.784 1.141]	[2.846 3.07]	[2.697 3.332]	[5.965 7.81]	[5.494 6.007]	[10.893 13.73]	[10.637 18.333]	[4.943 5.613]	[4.379 5.221]	[7.385 16.634]	[10.517 21.94]	[5.598 6.228]	[5.353 5.786]	[9.891 11.175]	[9.478 10.985]	[4.034 4.895]	[4.316 4.861]	[5.429 6.411]	[5.323 6.353]	[5.716 10.608]	[5.115 5.797]	[4.262 6.292]	[3.526 3.87]	[2.769 4.867]	[3.972 9.641]
	sp|P0AB26|YCEB_ECOLI	yceB	[0.661 0.779]	[0.57 0.702]	[3.027 3.619]	[3.224 4.636]	[4.5 5.8]	[5.292 6.125]	[10.865 15.898]	[9.66 12.304]	[5.828 6.594]	[5.444 6.269]	[11.225 13.822]	[11.673 13.046]	[5.232 5.817]	[5.633 6.408]	[12.363 13.918]	[12.402 15.304]	[5.613 6.412]	Undetermined	[6.459 7.613]	[6.022 6.962]	[5.041 12.711]	[5.733 6.374]	[5.721 6.564]	Undetermined	[5.921 7.174]	[5.687 6.983]
	sp|P0AB28|YCED_ECOLI	yceD	[0.658 0.753]	[0.714 0.877]	[1.938 2.205]	[1.687 1.921]	[4.089 4.765]	[3.907 5.497]	[6.661 8.581]	[6.041 7.624]	[3.718 4.593]	[4.193 4.919]	[7.597 9.749]	[8.114 9.477]	[2.865 4.289]	[3.653 4.152]	[3.941 8.608]	[4.834 5.272]	[4.048 4.302]	[4.782 8.029]	[3.218 3.631]	[3.537 4.002]	[3.224 3.644]	[3.339 3.819]	[4.201 5.009]	[5.243 9.901]	[3.371 4.265]	[2.409 2.963]
	sp|P0AB35|YCFJ_ECOLI	ycfJ	[0.059 0.083]			[0.729 0.975]						[0.398 0.435]		[1.175 1.249]		[0.821 1.114]			[0.641 0.809]						[0.633 0.729]	[0.727 1.097]		[0.552 0.714]
	sp|P0AB38|LPOB_ECOLI	lpoB	[0.66 0.729]	[0.596 0.697]	[2.932 3.814]	[3.07 3.936]	[5.908 7.249]	[5.617 6.127]	[10.879 12.316]	[9.604 11.033]	[5.889 6.346]	[5.431 6.154]	[11.554 13.786]	[9.609 12.347]	[5.711 6.52]	[5.895 6.353]	[11.577 13.721]	[11.378 12.657]	[5.198 5.66]	[5.709 6.261]	[6.313 7.255]	[5.722 6.543]	[6.359 7.19]	[6.145 6.724]	[4.805 5.301]	[5.135 5.707]	[5.875 7.152]	[5.799 7.495]
	sp|P0AB43|YCGL_ECOLI	ycgL	[0.575 0.665]	Undetermined	[2.418 2.824]	[2.507 3.205]	[4.126 4.682]	[4.55 5.062]	[7.384 9.801]	[6.961 9.333]	[4.117 4.799]	[4.143 4.992]	[8.009 9.505]	[8.159 9.343]		[3.296 3.722]	[3.835 10.044]	[5.639 6.173]	[3.684 4.018]	[4.065 5.612]	[4.131 4.569]	[4.796 5.722]	[3.256 3.394]	[3.648 3.951]	[4.704 5.56]	[4.274 5.424]	[3.904 4.714]	[3.075 4.049]
	sp|P0AB46|YMGD_ECOLI	ymgD	[0.403 0.542]	[0.513 0.795]		[2.56 3.012]	[3.799 5.67]	[4.328 5.477]	[5.504 9.018]	[5.493 8.6]	[3.243 4.181]	[4.734 5.663]	[7.233 10.729]	[8.62 10.008]		[4.053 6.283]	[9.246 17.023]	[4.975 24.95]		[3.734 4.297]			[5.731 6.953]		[2.666 4.082]	[2.53 3.065]	[3.616 8.349]	[3.347 5.9]
	sp|P0AB52|YCHN_ECOLI	ychN	[0.733 0.859]	[0.629 1.305]	[2.314 3.608]	[2.073 3.034]	[5.805 9.496]	[4.473 7.441]	[10.94 14.613]	[11.497 17.358]		[4.764 6.309]	[11.152 17.948]	[10.43 12.393]	[4.906 6.754]	[4.967 5.963]	[8.859 13.796]	[8.371 10.879]	[4.608 5.772]	[4.692 6.69]	[4.028 8.942]	[5.63 7.312]	[3.178 4.646]	[5.589 6.736]	[4.677 5.926]	[5.703 6.875]	[4.306 5.618]	[4.296 5.319]
	sp|P0AB55|YCII_ECOLI	yciI	[0.543 0.69]	[0.344 0.744]	Undetermined	[2.436 3.19]	[4.145 5.219]	[4.999 5.661]		[7.531 12.399]		[5.421 6.726]	[9.495 13.684]	Undetermined	Undetermined	[4.28 4.748]	[3.419 52.198]	[7.263 8.033]	[3.805 6.367]	[4.059 5.691]	[4.934 5.95]	[3.895 6.298]	[4.221 4.628]	[4.155 5.15]	[4.573 5.388]	[4.849 5.479]	[4.479 9.439]	[4.364 4.888]
	sp|P0AB58|LAPB_ECOLI	lapB	[0.673 0.755]	[1.021 40.336]	[2.942 3.349]	[2.93 3.216]	[5.6 6.373]	[5.664 6.067]	[11.666 14.492]	[10.833 12.325]	[5.785 6.12]	[4.83 5.902]	[12.352 13.512]	[10.933 13.439]	[5.88 6.299]	[5.95 6.299]	[12.713 20.439]	[13.675 15.951]	[6.049 6.65]	Undetermined	[6.024 7.059]	[6.142 6.61]	[5.864 6.304]	[6.207 7.056]	[5.325 6.249]	[5.764 6.379]	[5.763 6.327]	[5.628 6.533]
	sp|P0AB61|YCIN_ECOLI	yciN	[0.342 0.623]		[2.528 2.766]		[4.262 6.356]	[4.355 5.036]	[5.443 9.312]	[7.268 41.606]		[4.993 7.592]	[8.731 15.246]	Undetermined	[2.321 2.616]	[2.423 2.688]		[4.123 5.516]		[3.148 4.166]	[3.235 3.934]	[3.505 4.038]	[2.847 3.517]	[2.982 3.219]	[4.476 5.787]	[4.989 5.969]	[2.788 3.417]	[2.608 2.907]
	sp|P0AB65|ACYP_ECOLI	yccX	[0.658 0.849]	[0.593 1.89]	[3.014 4.308]	[2.957 3.526]	[5.525 6.599]	[5.429 6.465]		[7.54 10.184]			[12.183 16.025]	Undetermined	[4.881 5.569]	[4.975 6.007]	[7.144 10.431]	[10.041 12.33]	[5.495 6.039]	[5.146 6.872]	[5.561 6.068]	[5.53 6.486]	[5.222 5.581]	[5.533 6.082]	[5.875 6.729]	[5.545 6.231]	[5.912 7.285]	[4.846 5.763]
	sp|P0AB67|PNTB_ECOLI	pntB	[0.573 0.94]	[0.918 1.402]	[2.917 3.414]	[3.142 4.126]	[4.672 5.304]	[6.558 7.972]	[14.437 16.595]	[12.995 15.526]	[5.916 6.542]	[6.414 7.206]	[9.987 11.651]	[11.703 13.084]	[6.119 7.411]	[5.123 5.577]	[10.747 12.534]	[10.067 14.169]	[6.345 7.162]	[6.15 7.494]	[5.503 5.968]	[4.994 5.916]	[6.741 8.75]	[5.572 6.082]	[6.535 7.381]	[5.82 6.542]	[5.349 6.283]	[5.897 6.813]
	sp|P0AB71|ALF_ECOLI	fbaA	[0.677 0.797]	[0.652 0.732]	[3.093 3.444]	[2.989 3.268]	[5.144 5.712]	[5.625 6.284]	[9.459 10.5]	[8.398 9.634]	[5.598 6.413]	[5.512 5.902]	[11.16 13.277]	[11.656 12.922]	[4.442 4.653]	[5.096 5.318]	[8.08 8.52]	[8.28 8.745]	[4.587 4.729]	[5.318 5.986]	[4.738 5.071]	[4.969 5.554]	[5.004 5.33]	[4.841 5.064]	[5.041 5.552]	[5.212 5.958]	[4.299 4.733]	[4.678 5.268]
	sp|P0AB77|KBL_ECOLI	kbl	[1.067 3.267]	[0.584 0.713]	[3.383 4.561]	[2.87 3.243]	[5.423 6.225]	[5.294 5.767]	Undetermined	[9.201 11.964]	[5.972 6.507]	[5.568 6.1]	[10.317 11.979]	[10.53 11.798]	[4.501 4.97]	[4.139 4.625]	[5.962 7.111]	[6.825 7.603]	[4.253 4.719]	[4.495 4.925]	[4.051 4.468]	[4.649 5.127]	[4.292 4.466]	[4.61 5.917]	[4.661 5.023]	[5.504 7.894]	[4.184 4.485]	[4.25 4.658]
	sp|P0AB80|ILVE_ECOLI	ilvE	[0.748 0.817]	[0.765 0.935]	[3.16 3.471]	[3.061 3.312]	[5.37 5.814]	[5.329 6.09]	[10.406 11.569]	[10.078 11.562]	[5.638 6.057]	[5.219 5.734]	[9.523 11.126]	[11.075 12.203]	[3.471 3.703]	[3.276 3.543]	[5.154 5.492]	[5.2 5.64]	[3.215 3.441]	[4.239 6.663]	[4.795 7.018]	[4.049 4.312]	[3.281 3.608]	[3.416 3.635]	[4.314 5.105]	[4.606 4.845]	[3.563 4.121]	[3.481 3.9]
	sp|P0AB83|END3_ECOLI	nth	[0.657 0.741]	[0.764 2.076]	[3.046 3.579]	[2.999 3.336]	[4.986 6.188]	[5.37 5.92]	[10.496 11.726]	[9.601 11.234]	[5.753 6.872]	[5.142 5.89]	[10.683 12.444]	[9.146 11.744]	[5.51 5.965]	[5.619 6.118]	[10.322 14.29]	[11.007 13.004]	[5.064 5.73]	[5.655 6.287]	Undetermined	[5.762 6.616]	[5.205 6.163]	[5.762 6.602]	[4.754 5.562]	[5.752 6.382]	[4.96 6.531]	[4.938 6.422]
	sp|P0AB85|APBE_ECOLI	apbE	[0.827 1.02]	[0.687 0.892]	[2.497 3.063]	[2.91 3.213]	[5.913 6.867]	[6.019 10.118]	[10.575 12.365]	[10.635 14.985]	[6.554 7.706]	[4.911 6.277]	[11.92 15.771]	[12.107 14.794]	[5.953 6.371]	[6.116 6.758]	[12.717 14.555]	[9.771 12.513]	[6.247 6.858]	[3.78 23.734]	[6.091 7.364]	[6.545 7.845]	[4.598 6.371]	[5.861 6.738]	[5.79 6.793]	[5.945 6.982]	[5.556 6.891]	[5.471 6.123]
	sp|P0AB89|PUR8_ECOLI	purB	[0.632 0.893]	[0.723 0.894]	[2.92 3.254]	[2.856 3.018]	[4.993 5.71]	[5.485 6.096]	[10.584 11.755]	[9.392 10.522]	[5.818 6.662]	[5.201 5.532]	[11.489 13.183]	[11.512 13.045]	[4.478 4.718]	[4.581 4.79]	[8.34 9.069]	[8.103 8.843]	[4.676 4.925]	[5.091 6.423]	[4.618 5.057]	[5.126 5.694]	[5.054 6.178]	[4.629 4.971]	[4.353 4.613]	[4.828 5.321]	[4.57 4.87]	[4.389 4.717]
	sp|P0AB91|AROG_ECOLI	aroG	[0.838 1.464]	[0.689 0.773]	[3.097 3.724]	[2.84 3.141]	[5.538 6.357]	[5.407 6.02]	[9.848 11.245]	[9.428 10.978]	[5.297 5.585]	[5.169 5.614]	[9.851 11.348]	[9.862 10.395]	[2.913 3.071]	[2.965 3.157]	[3.748 3.93]	[3.966 4.291]	[2.821 2.944]	[2.836 3.075]	[3.209 5.557]	[3.052 3.279]	[2.748 2.867]	[2.629 2.797]	[3.237 3.448]	[3.857 4.053]	[3.012 3.235]	[2.814 2.98]
	sp|P0AB96|ARSC_ECOLI	arsC	[0.344 0.45]				[5.004 8.871]	[3.953 11.42]	[7.993 12.56]	[6.517 9.775]		[4.62 5.664]	[6.187 21.572]	[9.046 10.329]	[3.22 6.229]	[2.169 3.177]		[5.15 7.469]		[4.696 5.932]					[6.504 8.21]	[4.887 8.196]		[3.004 4.885]
	sp|P0AB98|ATP6_ECOLI	atpB	[0.59 0.734]	[0.497 0.709]	[2.81 3.242]	[2.942 3.213]	[4.989 5.737]	[4.87 5.812]	[11.67 13.857]	[10.089 13.817]	[5.044 6.002]	[5.181 5.66]	[10.33 12.016]	[11.95 14.203]	[5.357 6.795]		[9.596 13.64]	[10.449 14.493]	[5.342 6.064]	[5.471 7.507]	[5.362 6.396]	[5.607 6.7]	[5.989 7.534]	[5.828 6.58]	[4.648 10.082]	[5.926 6.855]	[5.357 6.453]	[6.042 8.237]
	sp|P0ABA0|ATPF_ECOLI	atpF	[0.727 0.782]	[0.706 0.799]	[3.01 3.361]	[3.062 3.257]	[5.914 6.308]	[6.412 6.9]	[12.173 13.879]	[10.944 12.81]	[4.96 5.528]	[5.676 6.214]	[12.665 15.648]	[12.077 13.223]	[5.371 6.066]	[6.019 6.525]	[13.744 16.456]	[11.795 12.788]	[5.239 5.707]	[5.485 6.894]	[5.057 5.74]	[5.612 6.283]	[6.349 7.145]	[5.567 6.102]	[5.961 6.742]	[5.958 6.361]	[5.747 6.286]	[5.183 5.819]
	sp|P0ABA4|ATPD_ECOLI	atpH	[0.641 0.837]	[0.833 1.267]	[2.966 3.166]	[3.093 3.317]	[5.781 6.423]	[6.068 6.555]	[11.806 13.586]	[11.582 13.125]	[5.585 5.887]	[5.592 6.196]	[12.173 13.329]	[12.061 13.28]	[5.347 5.674]	[5.58 6.027]	[9.327 10.357]	[11.083 12.293]	[5.133 6.188]	[6.858 9.198]	[5.145 5.733]	[5.642 6.369]	[4.978 5.795]	[5.399 5.836]	[5.974 7.256]	[6.344 7.317]	[5.207 5.694]	[5.189 5.652]
	sp|P0ABA6|ATPG_ECOLI	atpG	[0.698 0.742]	[0.826 1.107]	[2.891 3.302]	[2.857 3.019]	[5.975 6.478]	[6.267 7.119]	[11.346 13.847]	[11.066 14.171]	[5.836 6.185]	[5.292 5.852]	[13.062 16.423]	[12.018 15.144]	[4.836 6.533]	[5.421 5.868]	[9.289 10.554]	[9.588 11.193]	[5.238 5.592]	[5.986 6.566]	[5.141 6.808]	[5.552 6.153]	[5.37 5.586]	[4.096 4.926]	[5.255 5.681]	[5.845 7.124]	[5.457 5.844]	[4.919 5.581]
	sp|P0ABB0|ATPA_ECOLI	atpA	[0.757 0.937]	[0.722 0.792]	[3.161 3.417]	[3.098 3.26]	[6.197 6.566]	[6.571 6.939]	[10.841 11.656]	[11.618 12.5]	[6.095 6.355]	[6.119 6.399]	[13.205 14.391]	[12.452 13.387]	[5.689 5.969]	[5.961 6.193]	[10.759 11.567]	[11.034 11.706]	[5.939 6.216]	[6.984 8.162]	[5.441 5.839]	[5.492 5.759]	[5.968 6.62]	[6.02 6.291]	[5.835 6.204]	[6.351 7.331]	[5.748 6.053]	[5.459 5.705]
	sp|P0ABB4|ATPB_ECOLI	atpD	[0.742 0.872]	[0.763 0.932]	[3.303 3.656]	[3.337 3.677]	[6.347 6.718]	[6.155 6.638]	[11.827 12.989]	[11.854 13.149]	[6.064 6.32]	[6.262 6.667]	[12.671 13.882]	[12.865 13.795]	[5.498 5.871]	[5.908 6.233]	[11.683 12.58]	[12.051 13.112]	[6.089 6.412]	[6.637 7.48]	[5.84 6.444]	[6.181 6.825]	[6.972 8.123]	[6.287 6.866]	[6.165 6.644]	[6.313 9.186]	[5.497 5.93]	[5.344 5.974]
	sp|P0ABB8|ATMA_ECOLI	mgtA	[0.689 0.939]	[0.744 0.996]	[1.757 3.39]	Undetermined	[6.113 7.228]	[6.462 8.104]	[13.751 17.097]	[12.131 17.294]	[5.956 7.153]	[6.258 7.755]	Undetermined	[12.685 13.923]	[5.78 7.009]	[5.624 9.668]	[12.296 14.834]	[12.641 19.249]	[6.611 7.818]	[5.478 7.136]	Undetermined	[6.179 11.249]	[5.786 6.368]	[5.694 8.465]		[6.017 6.639]	[5.309 5.828]	[5.753 6.771]
	sp|P0ABC3|HFLC_ECOLI	hflC	[0.69 0.753]	[0.669 0.726]	[2.88 3.164]	[3.04 3.29]	[5.862 6.499]	[5.754 6.193]	[11.667 12.969]	[10.529 11.738]	[6.16 6.784]	[5.306 5.799]	[13.106 16.122]	[12.673 13.535]	[6.278 7.153]	[6.366 6.891]	[12.215 14.493]	[11.606 12.777]	[5.807 6.087]	[5.932 6.484]	[6.086 6.683]	[6.016 6.663]	[6.003 6.717]	[6.141 6.626]	[5.462 5.943]	[6.659 8.139]	[5.213 5.799]	[5.711 6.219]
	sp|P0ABC7|HFLK_ECOLI	hflK	[0.701 1.105]	[0.701 0.768]	[2.986 3.156]	[2.82 3.029]	[5.719 6.145]	[6.402 7.194]	[12.612 15.207]	[11.694 13.149]	[6.062 6.516]	[5.697 5.982]	[12.916 15.096]	[13.068 15.148]	[5.928 6.192]	[6.687 7.302]	[12.533 16.32]	[12.864 13.97]	[5.974 6.271]	Undetermined	[6.033 6.788]	[6.425 7.045]	[6.441 7.371]	[6.259 6.852]	[6.25 6.711]	[7.04 8.108]	[6.389 7.106]	[5.826 6.262]
	sp|P0ABC9|BETT_ECOLI	betT	[0.647 0.864]	[0.754 0.977]	[2.522 4.049]	Undetermined	[4.357 7.674]		[11.475 15.032]	[8.679 12.43]	[4.949 5.706]	[6.313 8.197]	[11.324 18.434]	[11.516 12.882]	[5.391 7.21]		[8.24 12.609]		[6.602 8.403]	[5.767 10.489]	Undetermined		[5.977 7.528]	[4.314 5.504]	[5.363 6.798]	[5.998 6.723]	[4.549 5.572]	[4.654 5.926]
	sp|P0ABD3|BFR_ECOLI	bfr	[0.459 1.177]	[0.556 0.716]	Undetermined	[3.428 4.218]	[5.301 6.146]	[7.322 8.291]	[9.615 10.887]	[11.577 13.568]	[5.151 5.556]	[6.161 6.884]	[12.514 15.249]	[12.037 13.245]	[5.161 5.589]	[5.496 6.099]	[11.666 12.418]	[13.053 17.536]	[5.409 5.74]	[5.998 6.851]	[5.907 7.141]	[6.488 7.29]	[7.099 8.432]	[5.723 6.184]	Undetermined	[6.01 6.745]	[5.631 8.146]	[5.453 5.937]
	sp|P0ABD5|ACCA_ECOLI	accA	[0.733 0.827]	[0.668 0.731]	[3.3 4.304]	[3.28 3.793]	[6.997 8.872]	[6.834 8.812]	[11.779 15.021]	[11.124 12.674]	[6.257 6.678]	[5.88 6.284]	[13.476 17.329]	[12.163 12.942]	[5.723 6.152]	[6.519 6.986]	[7.974 12.188]	[12.501 13.815]	[6.426 7.348]	Undetermined	[6.582 8.565]	[6.478 7.412]	[6.456 8.192]	[6.005 6.436]	[6.279 7]	[5.279 6.041]	[5.225 5.932]	[5.225 5.794]
	sp|P0ABD8|BCCP_ECOLI	accB	[0.617 2.358]	[0.556 1.178]	[1.565 3.457]	[2.137 3.328]	[4.289 6.116]	[5.459 6.627]	[9.208 11.268]	[3.509 12.095]	[3.806 4.727]	[4.78 5.798]	[4.409 11.177]	[10.19 11.517]	[4.537 6.902]	[4.279 5.362]	[12.417 15.228]	[3.39 8.248]	[2.287 5.65]	[6.441 7.081]	[4.572 6.937]	[3.496 6.288]	[4.245 6.303]	[5.892 6.467]	[6.343 8.071]	[4.552 11.413]	[5.469 6.166]	[4.038 5.382]
	sp|P0ABF1|PCNB_ECOLI	pcnB	[0.73 0.896]	[0.647 0.7]	[2.192 2.444]	[2.265 2.414]	[4.254 4.67]	[3.842 4.837]	[5.933 8.169]	[5.78 6.893]	[4.242 4.408]	[3.368 3.676]	[6.758 7.388]	[6.961 7.956]	[3.686 3.878]	[3.758 4.035]	[6.015 6.856]	[5.791 6.184]	[5.117 5.683]	[5.349 7.926]	[3.144 4.526]	[3.615 3.886]	[3.427 3.669]	[3.578 4.02]	[5.29 5.759]	[5.949 7.381]	[3.239 3.405]	[3.484 3.668]
	sp|P0ABF4|EUTM_ECOLI	eutM	[0.594 0.76]	[0.496 0.678]	[2.852 3.36]	[1.871 2.388]	[5.31 5.789]	[5.523 6.868]	[10.99 14.52]	[9.104 12.236]	[4.251 6.825]	[5.087 5.588]	[9.86 13.092]	[11.434 14.729]	[4.114 5.175]	[4.632 5.457]	[6.421 7.885]	[7.451 8.377]		[5.68 12.277]	[3.956 4.934]	[4.723 5.918]	[3.592 4.476]	[4.193 4.832]	[3.466 4.372]	[4.395 5.355]	[4.532 5.148]	[4.125 6.804]
	sp|P0ABF6|CDD_ECOLI	cdd	Undetermined	[0.711 0.925]	Undetermined	[2.776 3.346]	[5.378 6.319]	[5.403 7.756]	[9.568 13.701]	[9.092 11.532]	[5.706 6.145]	[5.533 6.17]	[10.238 12.881]	[10.775 13.305]	[4.767 5.216]	[4.775 5.451]	[7.87 9.675]	[8.272 8.887]	[5.101 6.082]	[4.719 7.036]	[6.172 7.655]	[5.351 6.174]	[5.215 9.805]	[4.937 5.456]	[4.835 5.241]	[5.35 5.707]	[4.518 5.042]	[4.596 5.532]
	sp|P0ABF8|PGSA_ECOLI	pgsA	[0.328 0.472]	[0.5 0.719]	[2.39 4.699]	[2.676 3.498]	[3.804 8.623]	[5.221 7.063]		[12.645 19.735]	[5.058 6.435]	[6.754 9.322]	[10.705 16.634]	[10.351 12.076]			[5.104 7.752]	[8.043 35.173]	[5.482 7.881]	[4.51 11.541]		[5.041 6.705]	Undetermined	[6.359 8.135]	[5.299 14.879]		[4.234 9.72]
	sp|P0ABG4|FTSW_ECOLI	ftsW	[0.497 0.781]	[0.54 0.705]	[1.827 2.98]	[1.814 4.327]				[2.888 3.583]		[2.326 3.975]	[4.295 5.974]						[3.232 3.407]	[2.293 3.041]	[3.316 4.042]			[2.885 3.14]		[4.017 5.083]	[1.81 2.931]	[2.975 3.65]
	sp|P0ABG7|RODA_ECOLI	mrdB	[0.612 0.724]	[0.633 0.817]	[3.084 3.639]	Undetermined	[5.409 6.016]	[5.507 7.027]	Undetermined	[10.844 16.954]	[5.632 6.067]	[5.653 6.707]	[11.251 13.329]	[11.133 12.189]	[5.848 6.994]	[6.192 7.005]	[9.913 11.59]	[11.565 13.334]	[5.807 7.342]	[5.471 6.646]	[5.557 6.359]	[4.858 5.727]	[5.383 5.986]	[5.533 6.093]	[6.17 7.848]	[5.428 6.049]	[5.308 5.869]	[5.984 6.888]
	sp|P0ABH0|FTSA_ECOLI	ftsA	[0.78 1.694]	[0.67 0.758]	[2.808 3.125]	[2.872 3.443]	[5.359 6.098]	[5.489 6.083]	[9.789 11.129]	[8.636 11.007]	[5.613 6.115]	[5.562 6.242]	[10.758 12.588]	[10.295 11.808]	[4.854 5.822]	[5.323 6.06]	[9.536 11.284]	[10.76 11.998]	[5.834 6.266]	[6.273 7.349]	[5.99 6.903]	[5.319 6.159]	[5.583 7.844]	[5.862 6.459]	[5.616 6.244]	[5.9 6.401]	[5.013 5.693]	[5.127 5.958]
	sp|P0ABH7|CISY_ECOLI	gltA	[0.753 0.897]	[0.901 1.199]	[3.137 3.464]	[2.901 3.273]	[5.205 5.61]	[4.903 5.26]	[10.545 11.548]	[7.813 9.585]	[5.089 5.692]	[5.403 6.168]	[9.676 10.974]	[10.162 11.464]	[2.848 2.954]	[2.925 3.058]	[4.532 5.473]	[4.006 4.297]	[2.878 3.04]	[3.01 3.26]	[2.921 3.416]	[3.425 3.888]	[2.804 3.109]	[2.819 3.06]	[3.445 3.714]	[4.208 5.156]	[2.742 2.93]	[3.178 3.476]
	sp|P0ABH9|CLPA_ECOLI	clpA	[0.493 0.579]	[0.451 0.552]	[0.774 0.829]	[0.775 0.823]	[0.912 0.973]	[0.931 1.074]	[1.274 1.423]	[0.899 0.989]	[0.901 0.975]	[0.632 0.675]	[0.938 1.097]	[1.994 2.236]	[1.12 1.202]	[0.879 0.925]	[1.011 1.078]	[1.009 1.092]	[5.819 5.987]	[6.485 6.893]	[0.871 1.018]	[0.979 1.099]	[0.913 1.184]	[0.702 0.744]	[6.135 6.489]	[6.593 7.282]	[0.817 0.852]	[0.791 0.835]
	sp|P0ABI4|CORA_ECOLI	corA	[0.634 0.741]	[0.557 0.694]	[3.045 3.481]	[2.624 2.909]	[5.376 7.035]	[5.739 6.73]	[9.626 15.504]	[10.722 12.813]	[4.814 6.392]	[5.419 6.116]	[11.515 13.551]	[11.892 13.817]	[5.07 6.22]	[6.195 6.976]	[7.389 17.145]	[12.202 14.152]	[5.614 7.109]	[5.714 7.11]	Undetermined	[6.539 7.337]	[5.166 6.068]	[6.152 6.681]	[5.453 6.517]	[5.804 6.3]	[5.772 6.906]	[5.87 7.303]
	sp|P0ABI8|CYOB_ECOLI	cyoB	[0.563 0.682]	[0.649 0.761]	[3.023 3.931]	Undetermined	[4.886 5.486]	[6.155 6.994]	[13.435 16.157]	[11.556 18.62]	[5.584 6.356]	[5.811 6.498]	[11.248 15.305]	Undetermined	[5.594 6.923]	[5.146 5.895]	[10.979 14.101]	[10.246 12.764]	[6.627 7.274]	Undetermined	[5.674 6.527]	[5.369 6.723]	[6.491 8.489]	[5.901 7.043]	[6.447 7.414]	[5.816 6.606]	[5.553 6.695]	[6.172 8.101]
	sp|P0ABJ1|CYOA_ECOLI	cyoA	[0.563 0.727]	[0.642 0.749]	Undetermined	[3.057 3.316]	[5.721 7.351]	[6.808 8.55]	Undetermined	[11.39 13.03]	[5.334 6.314]	[5.433 6.5]	[10.709 13.413]	[11.006 13.3]	[5.615 6.226]	[6.062 6.6]	Undetermined	[10.927 13.929]	[6.683 7.412]	Undetermined	[5.34 7.322]	[5.614 6.317]	[5.764 6.352]	[6.522 7.152]	[4.25 6.004]	[6.352 6.948]	[5.006 5.68]	[5.393 6.612]
	sp|P0ABJ9|CYDA_ECOLI	cydA	[0.571 0.66]	[0.801 2.8]	[3 3.362]	[3.59 4.341]	[5.659 6.22]	[5.971 6.464]	[13.038 15.951]	[11.615 13.189]	[6.29 6.575]	[6.382 6.87]	[11.213 12.499]	[12.573 13.494]	[6.303 6.804]	[5.883 6.207]	[12.442 13.998]	[10.921 12.531]	[6.665 7.714]	[5.907 6.638]	[6.322 7.351]	[5.814 6.287]	[5.767 6.152]	[6.083 6.595]	[6.159 7.665]	[6.008 6.382]	[5.667 6.741]	[5.989 6.529]
	sp|P0ABK5|CYSK_ECOLI	cysK	[0.713 0.842]	[0.672 0.74]	[3.433 3.748]	[3.19 3.47]	[5.345 5.895]	[6.325 6.902]	[12.767 13.933]	[9.817 10.803]	[5.834 6.088]	[5.296 5.688]	[13.208 14.652]	[11.822 12.663]	[4.35 4.513]	[4.826 5.054]	[7.848 8.176]	[8.219 8.645]	[4.802 4.929]	[5.204 5.653]	[4.632 5.009]	[5.11 5.388]	[4.671 4.931]	[4.754 5.126]	[5.197 5.475]	[5.115 5.479]	[4.564 4.816]	[4.274 4.496]
	sp|P0ABK9|NRFA_ECOLI	nrfA	[0.554 0.692]						Undetermined								[10.448 11.839]	[8.11 12.836]		[5.291 6.59]						[3.277 4.622]
	sp|P0ABM9|CCMH_ECOLI	ccmH	[0.508 2.6]	[0.755 0.926]	[2.795 4.215]	[2.91 3.436]	[5.156 5.636]	Undetermined	[8.853 10.11]	[8.317 10.975]	[3.257 3.772]	[4.038 4.673]	[6.65 8.513]	[4.963 6.687]	[3.33 4.84]	[3.461 3.859]	[5.55 6.423]	[5.343 6.849]	[3.71 4.008]	Undetermined	Undetermined	[3.56 4.564]	[3.558 4.2]	[3.004 3.296]	[3.948 4.356]	[3.402 3.72]	[3.101 3.486]	[3.07 3.718]
	sp|P0ABN1|KDGL_ECOLI	dgkA	[0.631 0.936]	Undetermined	[2.996 3.457]	[3.009 3.589]	[5.803 6.895]	[5.575 6.802]	[11.667 21.716]	[10.056 13.267]	[5.192 6.291]	[5.137 5.66]	[10.76 12.421]	[10.24 12.087]	[5.448 7.104]	[5.301 6.13]	[11.684 25.002]	[9.862 13.689]	[5.264 6.262]	[6.805 8.814]	[4.996 6.605]	[5.912 6.924]	[4.07 6.785]	[6.109 6.926]	[4.764 11.012]	[5.639 7.711]	[5.071 5.987]	[5.473 8.883]
	sp|P0ABN5|DCUA_ECOLI	dcuA	[0.601 1.002]			Undetermined		[5.386 7.449]	Undetermined	[9.177 12.547]	[5.744 9.577]	[4.201 13.552]	[11.871 14.543]	[9.562 15.463]			Undetermined	[7.565 12.84]	[5.949 7.356]	[5.475 7.08]			[5.701 7.118]	Undetermined		[5.057 6.545]	[5.056 7.231]	[4.398 9.026]
	sp|P0ABP8|DEOD_ECOLI	deoD	[0.708 0.782]	[0.685 0.783]	[3.109 3.55]	[2.774 3.176]	[6.082 6.603]	[5.474 5.853]	[12.427 14.934]	[10.986 12.314]	[5.773 6.068]	[5.133 5.664]	[12.661 14.192]	[11.797 14.238]	[4.013 4.269]	[4.475 4.773]	[6.41 7.847]	[7.618 8.215]	[4.233 4.454]	[4.989 6.009]	[4.89 5.553]	[5.027 5.757]	[3.963 4.312]	[4.226 4.559]	[4.749 5.24]	[5.452 6.019]	[4.185 4.586]	[4.31 4.702]
	sp|P0ABQ0|COABC_ECOLI	coaBC		[0.784 1.33]	[3.052 3.402]	[2.961 3.214]	[5.019 5.956]	[5.51 6.14]	[9.379 11.091]	[12.994 17.366]	[5.689 6.345]	[6.072 6.633]	[11.129 12.221]	[11.282 12.512]	[4.83 5.47]	[4.076 4.501]	[8.656 10.225]	[7.526 8.67]	[5.466 5.98]	[6.032 7.326]	[4.749 5.289]	[5.185 6.988]	[4.989 5.204]	[5.606 6.161]	[6.305 7.112]	[5.655 5.986]	[4.593 5.051]	[4.502 4.913]
	sp|P0ABQ2|GARR_ECOLI	garR	[0.621 0.871]	[0.443 0.606]	[2.675 3.056]	[2.775 3.135]	[4.581 6.219]	[4.9 6.714]	[9.193 11.665]	[7.915 9.979]	[5.176 5.566]	[4.871 5.71]	[9.378 11.207]	[9.842 11.091]	[2.659 2.965]	[3.289 3.64]	[4.163 4.507]	[3.701 4.194]	[2.851 3.088]	[2.87 3.314]	[3.435 4.069]	[3.219 3.615]	[3.259 5.037]	[2.851 3.26]	[3.321 3.698]	[3.886 4.602]	[2.565 3.068]	[2.855 3.173]
	sp|P0ABQ4|DYR_ECOLI	folA	[0.67 0.789]	[0.656 0.836]	Undetermined	[3.256 4.09]	[5.075 6.228]	[5.813 7.138]	[11.39 14.108]	[9.442 11.881]	[5.591 6.105]	[5.695 6.771]	[11.074 13.175]	[11.617 14.266]	[4.77 5.106]	[4.475 5.602]	[8.372 10.562]	[8.711 10.22]	[4.295 4.819]	[4.825 5.59]	[4.905 5.502]	[5.02 5.768]	[5.145 5.604]	[4.62 5.077]	[4.634 5.232]	[5.005 5.709]	Undetermined	[4.1 5.773]
	sp|P0ABR1|DINI_ECOLI	dinI	[0.221 0.267]		[0.53 0.653]	[0.949 2.007]							[0.756 0.995]					[0.692 0.74]			[1.981 2.601]	[1.569 2.412]	[2.129 2.459]		[3.364 3.821]	[3.283 4.018]
	sp|P0ABS1|DKSA_ECOLI	dksA	[0.54 0.599]	[0.6 0.771]	[1.684 1.87]	[1.406 1.8]	[3.27 3.697]	[2.807 3.397]	[4.224 5.397]	[4.836 6.141]	[2.873 3.716]	[3.98 4.38]	[7.497 12.935]	[7.556 10.06]	[3.03 3.48]	[3.837 4.327]	[6.588 7.649]	[6.557 7.45]	[5.175 5.687]	[5.138 11.538]	[3.533 3.761]	[4.039 4.511]	[3.783 4.067]	[3.017 3.293]	[5.981 6.78]	[5.621 6.152]	[2.971 3.335]	[2.946 3.256]
	sp|P0ABS5|DNAG_ECOLI	dnaG	[0.629 0.781]	[0.651 0.756]	[2.416 2.612]	[2.449 2.662]	[3.668 4.188]	[4.157 4.822]	[9.92 16.26]	[8.783 11.5]	[5.664 6.775]	[4.907 5.324]	[7.42 9.597]	[11.182 13.204]	[3.741 4.178]	[4.213 4.851]	[6.101 7.223]	[5.855 6.248]	[4.205 4.446]	Undetermined	[5.463 9.393]	[4.126 4.5]	[3.988 4.443]	[3.893 4.406]	[4.222 4.621]	[4.592 7.877]	[3.57 4.003]	[3.324 3.613]
	sp|P0ABT2|DPS_ECOLI	dps	[0.549 0.669]	[0.446 0.517]	[1.625 1.728]	[1.677 1.764]	[2.721 2.899]	[2.426 2.882]	[4.204 4.815]	[3.747 4.925]	[2.955 3.218]	[2.924 3.327]	[5.481 6.641]	[5.521 5.8]	[2.825 2.927]	[3.086 3.22]	[4.567 4.873]	[5.033 5.549]	[5.583 6.047]	[6.328 6.785]	[2.91 3.037]	[2.943 3.181]	[2.975 3.159]	[3.066 3.401]	[6.13 6.562]	[6.792 8.773]	[3.193 3.719]	[2.722 3.06]
	sp|P0ABT5|DUSB_ECOLI	dusB	Undetermined	[0.606 0.788]	[2.605 2.755]	[2.721 3.531]	[2.718 3.884]	[3.775 4.604]	[6.657 8.07]	[5.052 8.008]	[4.572 6.382]	[3.739 7.262]	[8.183 9.632]	[7.028 8.405]		[2.027 2.467]	[2.769 4.658]		[3.027 3.579]						[3.931 4.464]	[4.658 5.701]	[2.064 2.515]	[1.745 2.826]
	sp|P0ABU0|MENB_ECOLI	menB	[0.637 0.74]	[0.642 0.745]	[3.125 3.411]	[2.394 2.701]	[5.449 6.484]	[4.825 5.571]	[9.71 10.757]	[8.541 9.697]	[5.372 5.701]	[5.34 5.952]	[10.261 11.607]	[10.21 11.479]	[3.65 3.941]	[3.812 4.126]	[4.969 7.063]	[6.064 6.556]	[3.881 4.286]	[3.898 4.156]	[4.024 4.311]	[4.482 5.14]	[3.845 4.791]	[3.856 4.225]	[4.054 4.359]	[4.717 5.93]	[3.688 4.02]	[3.528 4.025]
	sp|P0ABU2|YCHF_ECOLI	ychF	[0.69 0.843]	[0.686 0.765]	[3.271 4.357]	[3.104 3.989]	[4.181 5.059]	[4.774 5.182]	[9.119 9.859]	[8.117 9.553]	[5.179 5.647]	[4.648 5.034]	[8.489 10.563]	[9.415 10.527]	[3.304 3.441]	[3.489 3.786]	[4.701 5.183]	[5.172 5.583]	[3.228 3.361]	[3.759 4.72]	[4.074 7.152]	[4.009 4.518]	[3.464 4.28]	[3.25 3.761]	[3.66 3.999]	[3.858 4.195]	[3.622 3.949]	[3.44 3.763]
	sp|P0ABU5|ELBB_ECOLI	elbB	[0.781 1.444]	[0.673 0.829]	Undetermined	[2.291 2.572]	[6.702 9.337]	[5.567 6.503]	[10.045 12.439]	[9.747 11.368]	[5.715 6.078]	[5.088 5.872]	[11.633 14.21]	[12.576 15.734]	[4.214 4.627]	[4.817 5.588]	[6.75 8.876]	[6.757 7.721]	[4.131 4.463]	[4.421 4.858]	[4.33 5.281]	[4.912 5.843]	[4.296 4.533]	[4.73 5.551]	[4.81 6.192]	[4.864 5.223]	[4.296 4.876]	[4.235 4.665]
	sp|P0ABU7|EXBB_ECOLI	exbB	Undetermined	[0.376 0.477]	[1.46 2.343]	[1.251 2.056]	[1.773 2.258]			[2.081 7.156]		[1.283 1.481]		[3.229 3.976]					[4.318 5.362]	[6.396 10.56]					[4.803 7.975]	[5.586 7.211]	[0.636 1.315]	[1.271 12.695]
	sp|P0ABU9|TOLQ_ECOLI	tolQ	[0.668 0.772]	[0.668 0.794]	[3.142 3.455]	[2.867 3.094]	[5.391 7.006]	[5.698 6.479]	[11.794 14.221]	[10.276 11.804]	[5.591 6.1]	[5.594 6.535]	[12.433 14.26]	[11.386 13.17]	[5.339 5.948]	[5.676 6.038]	[9.759 11.299]	[11.876 13.799]	[5.98 6.681]	[5.622 6.518]	[6.464 9.601]	[5.675 6.209]	[6.274 10.216]	[6.234 6.649]	[5.974 7.115]	[4.461 5.993]	[5.766 6.329]	[5.763 6.493]
	sp|P0ABV2|EXBD_ECOLI	exbD	[0.528 0.59]	[0.439 0.921]	[1.368 1.563]	[1.07 1.432]	[0.195 -13.74]	[1.239 1.363]	[2.225 2.627]	[1.202 1.563]		[0.804 1.364]		[2.006 2.317]		[1.083 1.157]			[2.178 2.542]	[2.653 3.818]					[2.677 3.227]	[2.196 2.706]	[0.501 0.779]
	sp|P0ABV6|TOLR_ECOLI	tolR	[0.651 21.106]	[0.613 0.691]	[2.905 3.382]	[2.929 3.261]	[5.226 6.251]	[5.475 5.897]	[11.755 13.193]	[9.875 13.608]	[4.585 5.464]	[5.553 6.327]	[9.765 14.865]	[10.851 13.024]	[5.275 5.847]	[5.562 6.307]	[12.312 13.944]	[11.178 13.065]	[5.21 5.845]	[3.825 8.756]	[5.32 5.739]	[5.496 6.309]	[5.745 9.436]	[5.471 6.04]	[5.383 6.531]	Undetermined	[4.893 5.833]	[5.649 6.779]
	sp|P0ABW9|FLGB_ECOLI	flgB	[0.109 0.249]	[0.099 0.582]	[0.844 3.026]
	sp|P0ABX5|FLGG_ECOLI	flgG	[0.305 0.633]	[0.394 0.764]	[1.055 1.832]	[1.384 2.257]	[4.422 28.382]	[1.959 3.607]	[3.398 10.534]	[5.922 11.258]									Undetermined						[2.764 3.421]	[6.239 7.377]
	sp|P0ABX8|FLIL_ECOLI	fliL	[0.66 0.883]	[0.504 0.617]	[1.9 2.102]	[1.336 1.55]	[2.189 2.545]	[1.841 2.111]	[3.027 3.311]	[2.736 2.966]
	sp|P0ABY2|FLIT_ECOLI	fliT	[0.157 0.202]	[0.118 0.161]	[0.174 0.212]
	sp|P0ABY7|FLHC_ECOLI	flhC	[0.061 0.079]	Undetermined	[0.215 0.304]			[0.34 1.1]												[3.032 8.256]						Undetermined
	sp|P0ABZ1|FLIG_ECOLI	fliG	[0.967 3.306]	[0.525 0.639]	[2.39 2.729]	[1.975 2.19]	[3.383 4.481]	[3.362 4.148]	[5.215 6.251]	[5.641 6.439]									[4.75 5.728]						[4.091 5.898]
	sp|P0ABZ4|KDSC_ECOLI	kdsC	[0.763 1.012]	[0.697 0.848]	Undetermined	[1.833 4.062]	[2.355 5.785]	[4.51 6.44]	[10.805 15.143]	[7.98 12.508]		[5.726 7.732]	[11.209 16.741]	[11.32 15.209]		[4.031 5.956]	[6.126 7.686]	[7.625 8.919]	[4.64 5.185]	[4.75 6.742]	[4.22 5.074]	[5.06 5.695]	[4.343 5.246]		[5.332 5.887]	[5.403 8.072]	[4.03 4.421]	[4.195 4.881]
	sp|P0ABZ6|SURA_ECOLI	surA	[0.602 0.733]	[0.836 1.201]	[2.779 3.037]	[2.939 3.149]	[6.176 7.319]	[5.868 6.363]	[11.729 12.985]	[10.562 11.691]	[5.475 5.766]	[5.7 6.23]	[11.511 12.613]	[10.857 11.799]	[5.707 5.95]	[6.3 7.003]	[12.769 14.931]	[11.705 13.093]	[5.353 5.778]	[5.917 9.292]	[5.768 6.918]	[6.427 6.962]	[6.377 7.214]	[6.043 6.499]	[5.294 5.83]	[5.174 6.531]	[5.696 6.237]	[5.132 5.818]
	sp|P0AC02|BAMD_ECOLI	bamD	[0.722 0.789]	[0.808 1.088]	[3.08 3.323]	[3.014 3.204]	[5.777 6.335]	[6.276 7.068]	[11.611 12.647]	[11.693 13.381]	[5.549 5.734]	[5.557 5.961]	[11.681 13.177]	[11.729 13.905]	[5.564 5.949]	[6.16 6.445]	[10.533 13.008]	[12.406 14.558]	[5.347 6.114]	Undetermined	Undetermined	[6.257 6.78]	[5.807 6.737]	[6.324 6.973]	[5.55 6.139]	[5.866 6.19]	[5.813 6.326]	[5.306 5.654]
	sp|P0AC05|FLIP_ECOLI	fliP	[0.556 0.988]	[0.648 0.797]	[2.613 2.928]			[5.056 7.525]		[7.997 11.472]
	sp|P0AC13|DHPS_ECOLI	folP	[0.719 0.798]	Undetermined	[2.697 3.119]	[2.783 2.962]	[3.304 4.677]	[4.864 5.324]	Undetermined	[9.058 10.646]	[5.605 5.869]	[5.325 5.759]	[10.417 11.814]	[11.096 11.887]	[3.714 3.951]	[3.865 4.237]	[6.186 6.658]	[5.818 6.312]	[3.608 3.83]	[3.737 3.978]	[3.871 4.193]	[4.108 4.512]	[3.626 3.821]	[4.157 12.163]	[3.615 3.909]	[4.079 5.112]	[3.692 3.946]	[3.473 3.79]
	sp|P0AC16|FOLB_ECOLI	folB	[0.628 0.727]	[0.671 0.872]	[3.321 3.744]	[2.891 3.118]	[6.012 6.576]	[5.453 6.092]	[9.904 12.096]	[11.351 14.369]	[6.417 7.373]	[5.351 6.689]	[11.359 13.556]	[11.441 13.586]	[4.633 5.423]	[5.596 5.998]	[10.824 14.058]	[8.615 9.646]		[5.299 6.564]	[4.588 5.349]	[5.505 6.574]	[5.417 6.031]	[4.837 5.391]	[5.288 5.64]	[5.532 6.45]	Undetermined	[4.726 5.218]
	sp|P0AC19|FOLX_ECOLI	folX	[0.642 1.557]	[0.744 1.014]	Undetermined	[3.325 3.783]	[4.416 4.871]	[4.621 5.248]	[8.56 25.464]	[6.854 7.653]	[4.597 5.113]	[5.165 5.821]	[10.625 13.347]	[10.527 12.065]	[2.34 2.504]	[2.659 2.847]	[3.755 4.278]	[3.854 4.109]	[2.085 2.412]	[2.905 3.619]	[3.234 3.685]	[3.346 3.801]	[2.54 2.727]	[2.837 3.079]	[3.551 3.851]	[4.139 4.937]	[2.905 3.178]	[2.669 3.014]
	sp|P0AC23|FOCA_ECOLI	focA	[0.572 0.758]	Undetermined		[2.76 5.464]	[4.649 11.326]	Undetermined	[8.336 11.078]	Undetermined	[5.938 7]	[5.9 6.942]	Undetermined	[12.961 16.242]	[5.577 7.747]	[4.975 6.528]	[9.228 14.306]	[9.182 16.58]	[6.667 8.988]	[5.8 8.457]	[5.849 6.35]	[4.8 6.845]	[5.862 6.489]	Undetermined	[5.179 7.631]	[6.085 7.409]	[4.928 6.979]	[5.962 10.234]
	sp|P0AC26|NIRC_ECOLI	nirC	[0.405 0.592]	[0.827 4.559]
	sp|P0AC28|5FCL_ECOLI	ygfA	[0.683 0.87]	[0.618 0.953]	[2.599 3.019]	[2.595 2.807]	[4.632 5.658]	[4.323 4.732]	[7.634 10.38]	[5.79 7.477]	[3.797 4.262]	[3.355 4.077]	[7.249 9.031]	[6.786 8.544]		[2.447 2.741]	[4.176 4.531]		[3.63 3.884]	[3.66 4.421]	[1.916 2.636]	[2.822 3.152]			[4.276 4.602]	[5.241 5.611]	[2.493 2.683]
	sp|P0AC30|FTSX_ECOLI	ftsX	[0.707 0.797]	[0.472 0.627]	[2.938 3.205]	[3.125 3.453]	[5.049 6.286]	[5.785 6.475]	[12.926 15.777]	[9.936 11.718]	[6.262 6.897]	[4.886 6.058]	[11.796 13.379]	[13.555 15.445]	[6.13 6.59]	[6.255 6.745]	[9.954 12.266]	[12.643 14.526]	[6.273 7.027]	[5.917 6.57]	[6.13 8.165]	[5.707 6.552]	[5.822 6.159]	[5.717 6.505]	[5.637 6.17]	[6.404 7.085]	[5.529 6.087]	[5.833 6.71]
	sp|P0AC33|FUMA_ECOLI	fumA	[0.73 0.786]	[0.713 0.819]	[3.154 3.409]	[2.895 3.084]	[4.331 4.65]	[4.172 4.413]	[8.271 9.066]	[6.41 6.994]	[5.014 5.203]	[4.655 5.262]	[8.67 9.287]	[8.685 9.117]	[2.302 2.412]	[2.606 2.735]	[3.296 3.612]	[3.195 3.402]	[2.582 2.822]	[2.697 3.222]	[2.531 3.214]	[2.761 3.037]	[2.558 3.262]	[2.143 2.266]	[3.124 3.317]	[4.226 5.636]	[2.275 2.565]	[2.254 2.372]
	sp|P0AC38|ASPA_ECOLI	aspA	[0.702 0.787]	[0.677 0.803]	[2.349 2.666]	[2.279 2.407]	[4.128 4.434]	[4.025 4.598]	[6.824 7.233]	[5.87 6.451]	[4.743 5.051]	[4.49 4.916]	[8.477 10.21]	[8.954 9.484]	[2.423 3.853]	[2.896 3.656]	[2.637 3.146]	[2.355 4.099]	[4.498 5.055]	[5.359 7.47]	[1.496 1.659]	[1.635 1.988]	[1.02 1.173]	[1.139 1.193]	[5.039 5.646]	[5.483 6.061]	[1.627 2.592]	[1.216 1.553]
	sp|P0AC41|SDHA_ECOLI	sdhA	[0.656 0.751]	[0.693 0.756]	[3.118 3.454]	[2.989 3.147]	[6.067 6.367]	[6.485 7.078]	[11.869 13.344]	[10.048 11.087]	[6.141 6.447]	[5.906 6.35]	[12.962 14.03]	[12.426 13.751]	[5.378 5.751]	[5.899 6.223]	[10.045 11.418]	[10.781 12.059]	[5.383 5.636]	[6.005 7.241]	[4.306 5.178]	[5.471 5.822]	[5.369 5.64]	[5.839 6.098]	[5.955 6.575]	[5.871 7.005]	[5.505 6.297]	[5.32 5.704]
	sp|P0AC44|DHSD_ECOLI	sdhD	[0.577 0.662]	[0.46 1.016]	[2.864 3.294]	[2.634 3.499]	[5.459 7.427]	[4.866 6.977]	[12.805 18.59]	[7.896 9.897]				[11.824 13.215]	[5.238 5.993]	[5.451 7.035]							[5.653 6.366]	[5.397 7.436]
	sp|P0AC47|FRDB_ECOLI	frdB	[0.679 0.784]	[0.673 0.797]	[2.809 3.724]	[2.802 3.074]	[5.459 5.913]	[5.628 6.06]	[8.117 11.596]	[10.72 14.918]	[5.474 6.141]	[4.678 5.782]	[12.079 16.409]	[11.819 12.733]	[5.433 6.109]	[6.2 6.734]	[9.871 12.179]	[12.369 14.834]	[5.135 5.95]	[5.725 6.406]	[5.198 5.796]	[6.02 6.737]	[6.473 9.398]	[5.803 6.763]	[5.946 7.283]	Undetermined	[5.611 6.184]	[5.498 6.053]
	sp|P0AC51|ZUR_ECOLI	zur	[0.41 0.619]	[0.547 0.661]			[2.907 5.429]		[6.771 8.814]	[9.137 11.91]	[3.024 5.869]	[3.462 4.059]	[7.399 11.207]	[7.599 9.197]		[4.801 5.555]		[5.398 7.514]	[5.074 5.892]	[4.928 6.092]	[4.846 6.342]	[5.027 6.734]	[4.864 5.339]		[5.223 6.747]	[4.163 5.259]	[2.892 14.799]	[2.745 5.077]
	sp|P0AC53|G6PD_ECOLI	zwf	[0.707 0.904]	[0.52 0.747]	[3.264 3.618]	[3.339 3.801]	[5.95 6.489]	[6.269 7.03]	[11.771 13.857]	[9.716 11.449]	[5.986 6.414]	[5.736 6.042]	[13.615 16.227]	[11.926 13.638]	[5.789 6.126]	[5.7 6.181]	[12.303 13.908]	[12.432 13.952]	[6.404 7.249]	[7.1 8.418]	[6.642 7.866]	[6.303 6.736]	[6.568 7.185]	[6.065 6.397]	[5.99 6.426]	[6.222 6.829]	[5.63 6.132]	[5.855 6.233]
	sp|P0AC55|GLNK_ECOLI	glnK	[0.36 0.753]	[0.551 0.721]	Undetermined		[6.124 8.23]		Undetermined	[10.077 38.09]	Undetermined	[5.46 10.289]	[6.616 -45.18]	[9.319 15.998]	[4.966 5.304]	[5.503 5.959]	[7.959 8.708]	[8.662 10.109]	[4.685 5.092]	[5.282 5.765]	[4.801 5.26]	[4.874 5.277]	[5.074 5.659]	[5.369 5.735]	[5.221 5.961]	Undetermined	[4.571 5.022]	[4.703 5.075]
	sp|P0AC59|GLRX2_ECOLI	grxB	[0.652 0.747]	Undetermined	Undetermined	[2.732 3.165]	[5.089 5.777]	[5.325 6.209]	[11.991 14.221]	[9.759 11.229]	[4.649 5.282]	[5.379 6.104]	[11.164 12.43]	[11.216 13.043]	[4.693 5.164]	[4.977 5.294]	[8.625 9.9]	[9.096 10.245]	[4.341 4.763]	[5.221 5.971]	[4.997 6.376]	[5.605 6.32]	[5.357 6.189]	[4.864 5.694]	[4.534 5.059]	Undetermined	[4.988 5.654]	[4.463 5.02]
	sp|P0AC62|GLRX3_ECOLI	grxC	[0.474 0.588]	Undetermined	[3.04 3.473]	[2.321 2.799]	[3.985 5.144]	[5.195 7.004]	Undetermined	[6.796 9.122]	[4.661 5.588]	[5.064 6.331]	[11.557 16.035]	[10.097 14.339]		[4.15 5.361]	[6.203 10.082]	[10.563 11.904]	[5.168 7.395]	[4.637 5.631]	[4.761 6.684]	[4.192 6.536]	[4.667 5.368]	[4.32 5.566]		[6.032 7.232]	[3.655 5.449]	[5.849 8.875]
	sp|P0AC69|GLRX4_ECOLI	grxD	[0.401 0.506]	[0.605 1.02]	[2.41 2.623]	[1.958 2.61]	[4.917 6.378]	[4.097 5.005]	[6.214 8.096]	[5.677 8.048]	[3.452 4.141]	[4.604 7.07]	[10.014 23.781]	[8.356 9.075]	[2.825 3.238]	[3.137 3.933]	[5.564 6.871]	[4.305 5.287]	[5.425 8.514]	[4.667 5.133]	[3.785 4.667]	[4.013 4.987]	[3.587 3.946]	[3.455 3.886]		[5.906 6.737]	[3.119 3.498]	[3.373 3.781]
	sp|P0AC75|KDTA_ECOLI	waaA	[0.7 0.992]	[0.801 1.303]	[3.013 3.408]	[3.104 3.433]	[5.42 6.343]	[6.08 7.106]	[10.427 13.782]	[8.069 10.781]	[6.101 6.569]	[6.071 6.562]	[10.788 12.469]	[11.599 12.987]	[6.103 7.024]	[6.186 6.883]	[11.853 19.01]	[11.494 14.599]	[6.696 7.517]	[5.796 6.68]	[6.152 6.729]	[5.04 6.661]	[5.987 7.72]	[5.982 6.543]	[5.646 6.493]	[5.451 6.349]	[5.499 7.228]	[5.905 6.507]
	sp|P0AC81|LGUL_ECOLI	gloA	[0.692 0.884]	[0.576 0.788]	[2.864 3.211]	[3.206 5.051]	[5.134 5.632]	[5.206 5.863]	[7.909 9.655]	[8.405 9.935]	[5.385 5.844]	[4.796 5.729]	[9.865 12.353]	[11.492 13.112]	[3.896 4.321]	[4.396 4.956]	[6.107 9.089]	[7.935 9.687]	[3.933 4.342]	[4.6 5.178]	[4.477 5.15]	[4.772 5.741]	[4.324 4.595]	[4.313 5.904]	[4.646 5.1]	[5.024 5.824]	[4.253 4.941]	[3.663 4.455]
	sp|P0AC84|GLO2_ECOLI	gloB	[0.718 0.836]	[0.585 0.865]	[2.797 3.027]	[2.62 2.829]	[4.649 5.067]	[4.481 4.868]	[5.26 7.789]	[7.445 8.432]	[4.552 4.895]	[4.666 5.158]	[7.532 8.805]	[8.825 10.018]	[3.972 4.357]	[4.248 4.694]	[5.863 6.796]	[6.101 6.592]	[4.024 4.168]	[4.223 4.559]	[4.115 5.045]	[3.971 5.293]	[4.636 6.797]	[4.102 4.413]	[4.002 5.016]	[3.896 6.537]	[3.991 4.671]	[3.53 3.928]
	sp|P0AC86|PHSG_ECOLI	glgP	[0.831 1.479]	[0.567 0.746]	[3.153 3.635]	[2.839 3.137]	[5.128 5.617]	[5.01 5.37]	[9.85 11.291]	[9.28 10.176]	[5.984 6.26]	[5.712 6.122]	[10.752 11.652]	[11.925 13.459]	[5.247 5.651]	[5.248 5.68]	[10.097 11.03]	[9.167 10.128]	[5.144 5.486]	[5.095 6.181]	[5.356 6.401]	[5.234 5.703]	[5.404 6.385]	[5.407 5.751]	[5.57 5.986]	[6.1 6.86]	[5.155 5.596]	[5.515 5.91]
	sp|P0AC92|GNSA_ECOLI	gnsA	[0.424 0.595]	[0.521 1.398]	[2.588 4.142]	[2.535 3.068]	[1.524 8.699]	[5.872 7.271]	[9.607 12.9]	[7.898 10.542]		[5.121 7.68]	[11.735 20.898]	Undetermined	[4.156 6.336]	[5.493 9.536]	[9.804 28.738]	Undetermined	[5.646 6.838]	[5.126 6.114]	[6.378 8.594]	[4.753 8.608]	[6.056 6.853]	[5.819 8.187]	Undetermined	Undetermined	[5.449 7.409]	[4.871 6.154]
	sp|P0AC98|SATP_ECOLI	satP	[0.399 -1.716]	[0.384 -1.087]	[2.221 6.002]	Undetermined
	sp|P0ACA1|YIBF_ECOLI	yibF	[0.685 0.778]	[0.63 0.725]	[2.911 3.389]	[2.923 3.827]	[5.127 5.694]	[5.242 6.106]	[10.643 12.05]	[9.096 11.299]	[5.029 5.717]	[5.332 6.06]	[10.999 15.117]	[10.507 12.138]	[3.914 4.164]	[3.973 4.65]	[6.365 7.099]	[6.398 7.087]	[3.444 3.744]	[3.812 4.157]	[3.439 4.692]	[4.329 5.035]	[3.938 4.378]	[3.611 4.715]	[3.892 4.276]	[5.004 9.784]	[3.915 4.294]	[3.849 4.989]
	sp|P0ACA3|SSPA_ECOLI	sspA	[0.726 0.835]	[0.705 3.726]	[2.739 3.077]	[2.832 3.055]	[5.125 5.843]	[5.934 6.816]	[10.562 12.232]	[9.611 11.302]	[5.578 6.315]	[5.513 6.047]	[13.252 15.544]	[11.981 13.315]	[5.374 5.845]	[5.831 6.193]	[10.38 12.166]	[11.38 12.732]	[5.796 6.153]	[5.618 6.165]	[5.913 6.628]	[6.19 7.134]	[5.234 5.848]	[5.915 6.571]	[5.56 6.041]	[5.852 6.355]	[5.273 6.074]	[5.179 5.722]
	sp|P0ACA7|GSTB_ECOLI	gstB	[0.845 -7.792]	[0.727 0.985]	[2.972 3.216]	[2.554 2.897]	[6.007 7.235]	[5.418 6.392]	[9.062 10.399]	[8.242 9.726]	[5.214 5.779]	[5.477 6.621]	[11.222 13.565]	[11.431 12.47]	[3.995 4.319]	[4.681 4.992]	[7.204 9.12]	[7.333 8.152]	[4.058 4.32]	[4.535 4.991]	[4.08 4.494]	[4.714 5.132]	[4.626 10.185]	[4.114 4.256]	[4.591 5.147]	[5.177 5.753]	[4.517 4.902]	[4.158 4.597]
	sp|P0ACB0|DNAB_ECOLI	dnaB	[0.771 1.181]	[0.645 0.716]	[2.654 3.003]	[2.708 3.007]	[5.311 5.811]	[5.226 5.927]	[9.125 9.953]	[8.821 10.448]	[5.714 6.549]	[5.23 5.636]	[10.567 16.692]	[10.397 11.446]	[3.975 4.271]	[4.608 4.916]	[6.84 9.215]	[7.036 7.98]	[4.3 5.134]	[6.255 10.053]	[4.32 4.615]	[4.51 5.181]	[4.189 4.588]	[4.302 4.751]	[5.556 6.193]	[5.666 7.396]	[4.132 4.537]	[4.169 5.096]
	sp|P0ACB2|HEM2_ECOLI	hemB	[0.758 0.967]	[0.708 1.179]	[2.949 3.148]	[2.853 3.01]	[5.037 5.673]	[5.309 5.763]	[8.16 9.499]	[9.952 11.854]	[5.863 6.422]	[5.636 5.969]	[11.236 12.336]	[11.589 12.58]	[4.566 4.998]	[5.083 5.432]	[7.603 9.161]	[7.461 8.051]	[4.861 5.16]	[5.782 7.583]	[4.984 6.455]	[5.036 5.578]	[4.576 4.93]	[4.952 5.262]	[4.99 5.384]	[5.421 5.72]	[4.57 5.135]	[4.46 4.718]
	sp|P0ACB4|HEMG_ECOLI	hemG	[0.694 0.762]	[0.681 0.816]	[2.936 3.535]	[2.767 3.016]	[5.321 6.125]	[5.061 6.713]	[9.003 10.975]	[8.714 10.058]	[5.542 6.031]	[5.436 5.801]	[11.533 13.435]	[11.038 11.777]	[5.089 5.863]	[5.222 5.71]	[9.457 13.607]	[10.649 11.813]	[5.465 6.219]	[6.093 6.708]	[5.583 6.733]	[5.759 6.965]	[5.147 11.034]	[5.666 6.502]	[5.4 6.277]	[5.451 10.578]	[5.563 6.087]	[5.385 5.966]
	sp|P0ACB7|HEMY_ECOLI	hemY	[0.652 0.719]	[0.656 0.734]	[2.922 3.179]	[3.045 3.406]	[5.884 6.715]	[5.601 6.421]	[11.985 16.316]	[10.436 15.969]	[5.514 6.136]	[6.061 6.77]	[11.768 15.301]	[11.46 12.516]	[5.949 6.432]	[6.004 8.688]	[11.626 12.843]	[12.232 13.679]	[6.153 6.699]	[6.015 6.88]	[5.885 6.454]	[5.941 6.4]	[6.132 8.134]	Undetermined	[5.618 6.067]	[5.766 6.212]	[5.665 6.439]	[5.515 6.401]
	sp|P0ACC3|ERPA_ECOLI	erpA	[0.593 0.687]	[0.163 0.635]	[1.409 1.519]	[1.659 1.93]	[2.24 2.754]	[2.956 3.773]	[2.712 3.694]	[3.669 4.653]	[2.375 2.629]	[2.179 2.435]	[3.882 5.469]	[4.438 6.087]	[1.563 1.595]	[1.789 1.909]	[2.154 2.354]	[2.205 3.225]	[2.268 2.671]	Undetermined	[3.19 4.684]	[3.098 3.885]	[1.953 2.844]	[1.594 1.929]	[4.025 4.414]	[4.695 9.237]	[1.683 1.899]	[1.593 1.825]
	sp|P0ACC7|GLMU_ECOLI	glmU	[0.686 0.732]	[0.613 0.842]	[2.878 3.105]	[2.738 2.975]	[5.877 6.649]	[5.34 5.797]	[10.124 12.928]	[11.006 13.9]	[6.007 6.443]	[5.513 5.898]	[11.972 13.493]	[11.502 15.395]	[4.961 5.226]	[4.948 5.375]	[8.413 9.458]	[9.202 10.27]	[4.985 5.319]	[5.982 7.818]	[5.072 5.461]	[5.362 5.99]	[4.775 5.252]	[5.019 5.317]	[5.512 6.147]	[6.19 8.444]	[4.76 5.299]	[4.675 5.024]
	sp|P0ACD4|ISCU_ECOLI	iscU	[0.431 0.489]	[0.557 -4.861]	[1.534 2.328]	[1.689 2.304]	[1.879 2.146]	[1.771 1.96]	[2.348 2.74]	[1.902 2.282]	[2.087 2.279]	[1.925 2.075]	[2.79 3.223]	[4.066 4.461]	[1.174 1.269]	[1.283 1.519]	[1.524 1.615]	[1.479 1.739]	[1.536 1.718]	[1.464 1.515]	[1.799 2.349]	[1.669 1.768]	[1.312 1.607]	[1.109 1.225]	[2.88 3.188]	[3.373 3.882]	[1.236 1.333]	[1.019 1.131]
	sp|P0ACE0|MBHM_ECOLI	hybC	[0.709 1.047]	[0.615 0.714]	[1.86 2.033]	[2.053 2.371]	[3.437 3.869]	[4.379 6.11]	[7.355 12.365]	[5.666 6.293]	[5.269 8.281]	[3.172 3.683]	[6.953 8.977]	[9.185 26.015]	[3.275 3.754]	[3.265 3.65]	[4.308 4.977]		[3.54 3.848]	[4.8 6.186]	Undetermined	[2.759 3.323]	[2.482 3.123]	[3.905 6.813]	[3.881 4.741]	[5.287 6.303]	[2.536 2.98]	[2.056 3.038]
	sp|P0ACE3|HHA_ECOLI	hha	[0.143 0.19]				[1.265 1.526]	[1.345 3.856]		[0.802 0.938]																[2.547 3.448]
	sp|P0ACE7|HINT_ECOLI	hinT	[0.582 0.664]	[0.865 1.079]	[3.075 3.985]	[2.958 3.423]	[4.697 5.391]	[4.922 6.153]	[5.612 10.913]	[8.741 11.934]	[4.66 6.503]	[5.318 6.562]	[11.15 15.437]	[10.238 12.234]	[3.902 4.902]	[4.089 4.473]	[7.416 8.93]	[6.587 7.862]	[4.404 4.789]	[5.06 5.853]	Undetermined	[5.068 6.09]	[4.862 5.46]	[4.371 4.876]	[4.647 5.334]	Undetermined	[4.541 5.472]	[4.137 4.814]
	sp|P0ACF0|DBHA_ECOLI	hupA	[0.448 0.51]	[0.727 0.857]	[3.034 3.318]	[2.744 3.078]	[4.652 5.497]	[5.707 6.465]	[9.17 11.396]	[8.88 11.011]	[3.863 4.337]	[4.929 5.929]	[10.459 14.352]	[9.168 11.078]	[4.659 5.292]	[5.121 5.575]	[11.515 12.484]	[11.145 12.623]	[6.231 7.13]	[5.556 6.352]	[5.938 6.506]	[5.568 6.279]	[4.908 5.613]	[5.223 6.201]	[6.988 7.959]	[5.878 10.347]	[4.963 5.688]	[5.216 5.749]
	sp|P0ACF4|DBHB_ECOLI	hupB	[0.469 0.526]	[0.718 0.866]	[2.641 3.08]	[2.764 3.095]	[4.405 5.401]	[4.971 5.786]	[6.646 7.938]	[7.171 8.17]	[3.838 4.374]	[4.77 5.491]	[9.771 13.95]	[9.8 10.606]	[4.571 5.535]	[4.829 5.323]	[9.947 11.85]	[10.274 11.405]	[5.255 5.967]	Undetermined	[6.212 9.936]	[5.962 6.644]	[5.804 7.074]	[5.114 5.98]	[6.68 8.53]	[6.257 6.811]	[5.396 5.999]	[5.054 5.653]
	sp|P0ACF8|HNS_ECOLI	hns	[0.49 0.714]	[0.737 2.926]	[2.514 2.893]	[2.977 3.246]	[5.68 6.382]	[6 6.922]	[8.708 9.801]	[8.933 10.196]	[4.343 4.939]	[5.393 6.057]	[10.02 13.165]	[11.558 12.399]	[5.3 5.919]	[4.775 5.145]	[12.663 14.613]	[9.233 10.221]	[5.799 6.237]	Undetermined	[7.141 9.042]	[6.802 7.864]	[5.86 6.653]	[5.887 6.424]	Undetermined	[6.335 8.055]	[6.307 7.242]	[4.677 5.354]
	sp|P0ACG1|STPA_ECOLI	stpA	[0.337 0.4]	[0.65 0.896]	[2.741 3.359]	[2.787 3.189]	[5.3 6.699]	[5.135 7.111]	[7.04 9.907]	[7.169 10.247]	[3.432 4.674]	[5.684 6.639]	[8.544 13.028]	[10.926 12.501]	[4.516 6.902]	[4.131 4.755]	[13.046 17.15]	[8.178 10.533]	[5.673 7.679]	[5.846 6.686]	[5.215 12.684]	[6.2 8.052]	[6.168 7.491]	[5.898 7.223]	[6.993 9.332]	[5.379 7.025]	[5.736 7.142]	[4.838 5.982]
	sp|P0ACH8|MELR_ECOLI	melR	Undetermined		[1.703 2.154]	[2.062 2.828]	[3.137 3.507]	[3.299 3.85]	[3.71 4.919]	[3.652 4.045]			[3.975 12.955]	[3.552 4.312]					[2.155 2.341]	[1.607 2.455]				[2.246 2.807]	[5 5.995]	Undetermined	[1.623 2.252]
	sp|P0ACI0|ROB_ECOLI	rob	[0.702 0.891]	Undetermined	[2.588 3.241]	[2.848 3.104]	[5.877 6.735]	[5.424 8.605]	[10.444 12.574]	[9.874 13.059]	[4.867 5.933]	[4.845 5.759]	[10.85 13.471]	[10.869 12.187]	[4.613 5.16]	[5.128 5.786]	[9.258 10.607]	[8.31 9.639]	[4.975 5.429]	[5.399 5.809]	[5.041 5.418]	[5.38 6.211]	[5.613 7.719]	[4.643 5.198]	[4.586 5.053]	[5.506 5.87]	[4.812 5.585]	[5.029 6.232]
	sp|P0ACI3|XYLR_ECOLI	xylR	[0.633 0.808]	[0.732 1.517]	[2.683 3.365]	[2.698 2.892]	[5.122 5.521]	[4.934 5.535]	[8.968 9.782]	[8.635 9.736]	[5.363 5.933]	[4.911 5.457]	[9.72 11.289]	[8.08 10.462]	[3.248 3.537]	[3.768 4.694]	[4.971 5.457]	[3.003 4.771]	[4.943 5.609]	[5.79 7.341]	[3.437 3.911]	[3.662 4.336]	Undetermined	[3.39 3.682]	[4.736 5.957]	[5.554 6.622]	[3.222 3.491]	[2.415 3.21]
	sp|P0ACI6|ASNC_ECOLI	asnC	[0.697 0.84]	[0.611 0.726]	[3.163 4.236]	[3.138 3.728]	[5.584 6.999]	[5.801 6.782]		[10.035 13.127]	[6.725 8.203]	[5.789 7.372]	[11.641 15.434]	[12.373 13.766]	[5.464 7.298]	[5.032 5.934]	[9.791 14.502]	[10.466 12.806]		[5.497 6.475]	[5.305 5.984]	[5.534 6.362]	[5.036 5.932]	[6.348 7.898]	Undetermined	[5.364 5.984]	[5.122 7.419]	[4.737 6.204]
	sp|P0ACJ0|LRP_ECOLI	lrp	[0.785 1.062]	[0.775 0.864]	[3.259 3.713]	[2.926 3.242]	[5.814 6.186]	[6.124 6.842]	[10.259 11.6]	[9.846 11.519]	[5.153 5.701]	[5.792 6.321]	[13.123 16.107]	[12.666 14.42]	[5.168 5.573]	[6.073 6.492]	[10.958 12.179]	[11.991 13.023]	[5.828 6.38]	[6.846 7.515]	[5.898 9.036]	[7.33 8.668]	[6.305 6.92]	[6.403 7.046]	[6.127 6.721]	[5.672 7.862]	[5.887 6.729]	[5.656 6.103]
	sp|P0ACJ5|DECR_ECOLI	decR	[0.434 0.751]	[0.811 1.092]	[3.035 5.073]	[2.711 3.23]	[4.298 5.339]	[4.853 6.146]	[9.72 12.016]	[4.214 11.149]	[4.026 4.972]		[7.393 8.853]	[10.973 14.628]	[3.297 5.786]	[3.963 5.174]	[10.867 13.364]	[4.324 9.949]	[4.581 5.151]	[3.865 5.334]		[5.495 6.483]	[2.505 4.507]	[5.338 5.98]	[5.044 5.672]	[6.183 6.836]	[4.69 5.954]	[4.553 5.326]
	sp|P0ACJ8|CRP_ECOLI	crp	[0.687 0.734]	[0.71 0.771]	[2.938 3.233]	[2.681 2.859]	[5.652 6.134]	[5.483 6.141]	[9.892 11.172]	[9.195 10.046]	[5.048 5.53]	[4.722 5.092]	[8.95 9.651]	[9.814 10.527]	[4.38 4.745]	[4.515 4.707]	[7.146 7.812]	[7.49 7.957]	[4.661 4.909]	[5.046 6.174]	[4.512 5.117]	[4.792 5.06]	[4.53 5.217]	[4.397 4.646]	[4.775 5.124]	[5.508 5.843]	[4.663 4.914]	[4.186 4.445]
	sp|P0ACK2|AGAR_ECOLI	agaR	[0.67 0.76]	[0.705 0.869]	[2.748 3.113]	[2.777 3.579]	[4.445 5.872]	[5.279 5.872]	[9.381 11.428]	[8.822 10.468]	[4.657 5.256]	[4.837 5.527]	[7.759 10.011]	[9.815 10.816]	[4.225 4.956]	[4.977 5.477]	[7.564 14.553]	[8.323 9.051]	[5.225 5.809]	[5.943 8.438]	[4.777 5.359]	[4.863 6.148]	[4.46 4.935]	[4.631 5.383]	[5.556 6.322]	Undetermined	[5.181 5.716]	[4.314 5.04]
	sp|P0ACK5|DEOR_ECOLI	deoR	[0.697 0.918]			[2.519 3.009]	[5.607 7.273]	[5.194 7.445]	[7.589 12.985]	[9.185 12.004]	[5.153 6.243]	[5.49 7.496]	[9.487 12.873]	Undetermined	[5.445 6.111]	[5.442 6.371]	[9.212 12.448]	[9.713 11.561]	[4.888 6.455]	[5.922 7.431]	[5.103 6.765]	[6.609 10.103]	[6.321 8.424]	[5.34 6.719]	[6.297 8.559]	[6.161 6.597]	[4.419 5.573]	[4.24 6.406]
	sp|P0ACK8|FUCR_ECOLI	fucR	[0.418 0.472]		[0.611 0.671]	[0.712 0.794]	[1.041 1.155]		[1.481 1.688]	[1.074 1.202]					[1.14 1.521]		[0.2 0.24]		[2.53 2.75]	[2.682 3.013]					[4.598 5.164]	[4.549 5.041]		[0.525 0.751]
	sp|P0ACL0|GLPR_ECOLI	glpR	[0.7 0.783]	[0.637 0.849]	[2.655 2.875]	[2.777 3.057]	[5.135 6.174]	[5.255 7.523]	[10.051 11.456]	[9.858 11.824]	[5.244 5.794]	[4.764 5.363]	[10.734 13.068]	[9.508 12.768]	[5.446 6.712]	[5.297 6.078]	[9.484 11.328]	[9.656 11.089]	[5.346 6.001]	[5.685 6.741]	[5.419 6.015]	[5.501 6.263]	[4.981 5.395]	[4.818 5.49]	[5.993 6.696]	[5.802 6.85]	[5.668 6.715]	[4.518 5.33]
	sp|P0ACL2|EXUR_ECOLI	exuR	[0.552 0.647]	[0.59 0.706]	[1.951 2.148]	[1.792 2.032]	[3.337 3.712]	[3.671 4.104]	[4.632 5.663]	[4.934 5.527]	[3.091 3.31]	[2.591 3.007]	[4.42 5.051]	[4.511 5.868]	[1.959 2.036]	[1.896 1.978]	[2.396 3.521]	[2.276 2.375]	[3.622 4.123]	[4.17 5.104]	[2.131 2.311]	[2.326 2.909]	[1.868 2.154]	[1.818 1.944]	[5.189 5.919]	[5.38 5.952]	[2.108 2.382]	[1.924 2.106]
	sp|P0ACL5|GLCC_ECOLI	glcC	[0.495 0.543]	[0.52 0.632]	[1.191 1.27]	[1.331 1.416]	[1.917 2.939]	[1.903 2.043]	[2.327 2.613]	[2.076 2.421]	[1.644 1.804]	[1.355 1.464]	[2.018 2.285]	[2.983 3.358]	[1.29 1.337]	[0.994 1.252]	[1.716 1.913]	[1.495 1.609]		[1.261 1.444]		[1.153 1.265]			[4.523 5.079]	[4.58 4.932]	[1.287 1.424]	[1.364 1.424]
	sp|P0ACL9|PDHR_ECOLI	pdhR	[0.596 0.984]	[0.653 0.882]	[2.772 3.299]	[2.778 2.964]	[5.816 6.946]	[5.973 6.871]	[7.851 10.335]	[8.093 13.285]	[4.838 5.366]	[5.268 7.243]	[8.272 21.586]	[8.45 13.6]	[3.827 4.299]	[4.627 5.442]	[7.707 11.661]		[4.93 5.575]	[4.383 6.899]	[3.887 4.888]		[4.323 6.149]	[4.624 5.016]	[5.103 5.885]	[5.276 5.984]	[4.471 5.163]	[3.799 4.937]
	sp|P0ACM2|RSPR_ECOLI	rspR	[0.579 0.732]	[0.739 0.855]	[2.623 3.642]	[2.52 7.702]	[5.908 9.511]	[4.94 6.424]	[9.072 12.921]	[8.671 11.122]	[4.666 6.839]	[4.4 5.332]	[8.879 14.156]	[7.866 9.222]	[4.728 6.915]	[5.21 6.554]	[8.305 25.815]	[9.115 13.046]		[5.722 11.853]	[4.69 5.992]	[5.812 7.453]	[5.312 7.626]	[4.867 6.862]	[4.682 8.253]	[5.903 6.79]	[4.367 6.12]	[2.457 4.394]
	sp|P0ACM5|YEGW_ECOLI	yegW	[0.665 0.78]	[0.592 0.721]	[2.51 2.91]	[2.58 3.095]	[4.308 4.899]	[4.86 5.37]	[8.07 8.93]	[8.017 9.579]	[3.763 5.07]	[3.69 4.997]	[6.87 9.95]	[7.52 8.22]	[3.729 4.134]	[3.928 4.44]	[6.569 7.157]	[6.775 7.521]	[4.427 4.776]	Undetermined	[4.007 5.051]	[4.13 5.278]	[3.582 4.541]	[3.971 4.649]	[5.214 6.34]	[5.285 6.227]	[3.728 4.361]	[3.607 4.026]
	sp|P0ACM9|YIHL_ECOLI	yihL	[0.685 0.825]	[0.502 0.928]	Undetermined	[2.784 3.198]	Undetermined	[5.747 7.34]	[11.4 24.455]	[9.815 12.379]	[5.829 6.732]	[3.126 4.75]		[8.029 10.996]	[4.82 6.989]	[5.45 6.612]	[8.807 11.01]	[6.952 10.406]	[5.464 6.093]	[5.81 6.68]	[4.805 6.063]	Undetermined	[4.83 5.751]	[3.864 7.119]	[5.281 7.078]	[5.776 6.843]	[4.603 5.363]
	sp|P0ACN2|YTFH_ECOLI	ytfH	[0.544 0.788]	[0.653 1.016]	[1.821 2.245]		[2.481 3.315]	[2.88 3.603]		[3.274 4.715]												[2.076 2.288]				[4.344 5.33]		[2.014 2.227]
	sp|P0ACN4|ALLR_ECOLI	allR	[0.735 0.84]	[0.649 0.761]	[2.752 3.009]	[2.56 2.85]	[5.497 6.066]	[5.189 5.885]	[11.029 12.406]	[9.541 11.205]	[5.471 6.007]	[4.883 5.452]	[9.767 11.464]	[11.216 12.212]	[4.361 5.191]	[4.661 5.563]	[8.908 9.765]	[9.103 10.163]	[4.479 4.93]	[4.371 7.682]	[3.079 4.819]	[4.755 5.454]	[4.722 5.042]	[5.041 5.72]	[4.74 5.699]	Undetermined	[4.346 5.075]	[3.906 4.344]
	sp|P0ACN7|CYTR_ECOLI	cytR	[0.717 5.551]	Undetermined	[2.93 3.297]	[2.976 3.272]	[5.679 7.091]	[5.915 7.148]	[8.346 11.593]	[9.863 12.657]	[5.749 6.57]	[5.128 5.884]	[9.744 11.653]	[10.041 10.958]	[4.742 5.089]	[5.032 5.55]	[8.27 9.265]	[9.732 12.735]	[5.736 6.381]	[5.533 6.442]	[4.987 7.168]	[5.903 8.702]	[4.656 5.103]	[4.894 5.393]	[6.387 8.215]	[5.603 7.389]	Undetermined	[4.984 5.468]
	sp|P0ACP1|CRA_ECOLI	cra	[0.754 0.855]	[0.664 0.758]	[2.726 4.511]	[2.75 3.159]	[5.414 5.962]	[5.387 5.818]	[9.715 11.592]	[8.614 10.346]	[5.43 5.915]	[5.321 5.784]	[10.037 11.316]	[10.246 11.101]	[5.202 5.847]	[5.54 6.071]	[9.896 13.05]	[9.746 10.616]	[4.732 5.681]	[5.14 6.088]	[5.471 5.997]	[5.8 6.252]	[4.867 5.403]	[5.369 5.948]	[5.863 6.235]	[5.861 6.254]	[5.211 5.953]	[4.309 5.331]
	sp|P0ACP5|GNTR_ECOLI	gntR	[0.707 0.813]	[0.822 1.742]	Undetermined	Undetermined	[6.233 7.901]	[5.714 6.84]	[6.984 10.821]	Undetermined	[6.188 6.945]	Undetermined	Undetermined	Undetermined	[5.395 6.311]	[6.105 6.878]	[11.053 15.742]	[12.456 21.392]	[5.012 6.429]	Undetermined	[5.007 5.579]	[5.919 7.704]	[5.187 5.759]	[5.85 6.426]	[5.838 6.828]	[5.015 9.436]	[5.592 6.41]	[5.313 5.774]
	sp|P0ACP7|PURR_ECOLI	purR	[0.683 0.79]	[0.655 0.749]	[2.887 3.232]	[2.817 3.166]	[5.567 6.794]	[5.24 6.058]	[10.597 11.956]	[9.021 10.404]	[5.036 6.253]	[4.839 5.159]	[8.961 10.919]	[10.369 13.892]	[4.377 4.82]	[5.209 5.73]	[8.243 9.569]	[5.223 9.039]	[5.028 5.533]	[5.103 5.544]	[4.949 5.332]	[5.286 6.061]	[4.357 4.668]	[4.451 4.693]	[4.012 5.778]	[5.53 6.637]	[4.169 4.535]	[4.254 5.417]
	sp|P0ACQ4|OXYR_ECOLI	oxyR	[0.708 0.782]	[0.711 0.823]	[2.758 3.014]	[2.194 2.557]	[5.216 6.136]	[4.348 4.791]	[8.745 15.362]	[7.781 8.674]	[4.502 5.087]	[4.501 5.05]	[9.145 11.203]	[9.26 10.616]	[4.141 4.528]	[4.545 4.85]	[8.617 22.016]	[7.647 9.177]	[5.366 5.865]	[6.927 8.274]	[4.198 4.792]	[4.317 5.035]	[4.361 4.715]	[4.419 5.893]	[6.084 7.008]	[5.915 6.786]	[4.109 4.47]	[3.793 4.091]
	sp|P0ACR2|YDHB_ECOLI	ydhB	[0.591 0.746]		[2.299 2.987]	[2.213 3.123]	Undetermined		[9.379 11.6]	[8.643 13.475]	[4.89 6.497]	[4.59 5.567]	[7.484 8.722]	[8.371 9.631]	[4.638 5.151]	[4.476 4.998]	[7.898 9.994]	[7.862 9.727]	[4.569 5.274]	[4.692 5.675]	Undetermined	[4.44 6.407]	[3.475 4.549]	[5.171 6.516]	[4.6 6.987]	[5.58 6.115]	[4.003 4.852]	[4.441 5.259]
	sp|P0ACR7|YFER_ECOLI	yfeR	[0.544 0.766]	[0.694 0.914]	[2.635 3.08]		[4.827 6.864]	Undetermined	[10.931 18.163]	[9.824 13.372]		[3.588 4.223]	[6.544 8.637]	[3.689 6.978]	[4.331 5.249]	[4.195 6.043]	[7.749 9.59]	[9.084 10.716]	[4.737 5.06]	[3.931 6.116]			[5.031 5.806]	[4.557 5.519]	[5.285 6.03]	[6.063 6.982]	[4.714 5.687]	Undetermined
	sp|P0ACR9|MPRA_ECOLI	mprA	[0.762 0.862]	[0.724 0.873]	[2.565 3.315]	[2.31 2.762]	[5.293 6.388]	[4.872 5.549]	[10.289 12.779]	[9.134 12.605]	[4.165 4.91]	[4.948 5.53]	[9.333 10.647]	[9.068 10.337]	[4.221 4.739]	[4.906 5.294]	[6.029 7.595]	[6.835 7.951]	[5.913 7.709]	[6.203 7.325]	[4.311 5.841]	[5.134 6.715]	[4.666 5.633]	[5.087 9.147]	[6.099 7.012]	[5.828 6.67]	[4.297 5.668]	[4.087 5.613]
	sp|P0ACS2|SOXR_ECOLI	soxR	Undetermined				[1.959 2.946]		[3.034 4.021]	[2.442 3.638]					[1.26 1.404]				[1.179 1.549]			[1.771 3.982]			[3.785 4.514]	[4.391 4.725]		[1.435 1.541]
	sp|P0ACS5|ZNTR_ECOLI	zntR	[0.327 0.371]	[0.543 1.069]				[0.784 0.967]	[0.82 1.295]						[0.917 0.953]	[0.523 0.607]						[1.705 2.942]			[3.704 4.087]	[4.49 5.736]	[0.491 0.725]	[0.448 0.634]
	sp|P0ACS7|RPIR_ECOLI	rpiR	[0.681 0.767]	[0.7 0.818]	[3.063 3.692]	[2.648 2.942]	[6.101 8.282]	[5.853 7.84]	[9.814 23.656]	[10.757 27.04]	[5.83 6.701]	[5.484 6.512]	[10.811 12.733]	[12.1 14.589]	[5.022 7.712]	[5.082 5.905]	[10.672 15.231]	[9.221 10.821]	[5.853 6.528]	[5.471 6.231]		[5.414 6.049]	[4.231 6.034]	[5.511 6.653]	[6.028 7.273]	[5.8 6.367]	[4.798 5.606]	[5.571 6.392]
	sp|P0ACS9|ACRR_ECOLI	acrR	[0.712 0.947]	[0.727 0.895]	Undetermined	[2.203 2.859]		[4.771 6.799]	[9.846 13.035]	[8.63 12.847]	[4.495 5.346]		[6.886 8.176]		[4.581 7.7]		[10.818 12.419]					[4.634 6.021]		[5.281 7.503]	[4.506 5.543]	[5.27 6.206]	[6.184 8.408]	[4.043 5.094]
	sp|P0ACT6|UIDR_ECOLI	uidR	[0.737 0.902]	[0.707 1.053]	[2.513 3.207]	[3.415 4.553]	[5.718 6.389]	[5.477 6.81]	Undetermined	[9.629 12.238]	[4.293 4.864]	[4.521 4.943]	[9.52 11.667]	[9.663 10.809]	[4.856 5.641]	[3.94 5.305]	[8.932 10.258]	[7.661 11.35]	[4.517 5.181]	[4.929 6.424]	Undetermined	[5.661 6.568]	[3.482 4.407]	[4.604 5.214]	[6.23 8.477]	[5.122 6.09]	[4.529 8.522]	[4.252 6.695]
	sp|P0ACU0|YBIH_ECOLI	ybiH	[0.701 0.867]	Undetermined	[2.575 3.035]	[1.801 2.784]	[4.793 5.911]	[4.764 5.724]	Undetermined	[7.213 11.402]	[3.899 4.576]	[4.287 5.257]	[10.047 12.112]	[8.59 11.633]	[4.271 6.006]	[4.033 5.161]	[6.729 8.345]	[7.158 8.793]	[4.123 5.904]	[5.055 6.848]	Undetermined	[3.97 4.478]	[4.184 5.037]	[4.533 5.35]	[5.084 7.485]	[5.301 6.008]	[4.076 4.699]	[4.141 5.133]
	sp|P0ACU2|RUTR_ECOLI	rutR	[0.637 0.778]	[0.571 0.828]	[1.563 2.53]	[2.27 3.309]	[4.825 5.996]		[11.37 16.419]	[9.467 12.455]	[4.358 5.531]	[3.83 5.011]	[8.728 11.179]	[9.538 10.868]	[4.553 5.088]	[5.447 6.62]	[8.028 12.644]	[10.626 13.409]	[5.061 5.99]	[5.139 7.2]	[5.67 6.603]	[4.084 6.148]	Undetermined	[5.234 6.266]	[6.23 7.593]	[4.873 6.32]	[5.095 5.79]	[3.901 5.081]
	sp|P0ACU5|FABR_ECOLI	fabR	[0.693 0.749]	[0.644 0.781]	[2.305 2.994]	[2.754 2.983]	[5.041 5.902]	[5.138 8.849]	[10.944 15.019]	[9.133 10.371]	[5.529 5.92]	[4.507 5.389]	[10.016 11.826]	[9.638 12.595]	[5.565 6.045]	[5.285 6]	[9.297 14.918]	[8.061 10.892]	[5.717 6.283]	[5.309 6.013]	Undetermined	[5.718 6.365]	[5.9 6.478]	[6.016 6.65]	[5.497 6.766]	[6.242 6.915]	[5.485 6.554]	[5.656 6.26]
	sp|P0ACU7|YJDC_ECOLI	yjdC	Undetermined	[0.666 0.747]	[3.085 3.45]	[2.468 2.776]	[4.752 5.232]	[4.544 4.969]	[10.875 14.121]	[8.049 9.165]	[4.155 4.877]	[5.34 5.867]	[11.92 13.671]	[10.761 11.983]	[3.347 3.494]	[3.401 3.544]	[5.325 6.153]	[5.14 5.511]	[3.133 3.851]	[3.533 4.122]	[3.17 3.61]	[3.948 4.446]	[4.004 5.705]	[3.348 3.504]	[3.239 3.518]	[3.981 4.225]	[3.272 3.52]	[3.296 3.577]
	sp|P0ACV6|MPAA_ECOLI	mpaA	[0.689 0.839]	[0.514 0.779]	[3.013 3.458]	[2.736 2.955]	[3.603 4.803]	[5.053 5.599]	[8.9 9.99]	[8.075 10.286]	[3.955 5.007]	[4.56 5.557]	[9.037 11.324]	[9.976 12.929]	[3.724 4.014]	[2.956 4.138]	[6.426 7.678]	[6.233 7.264]	[3.792 4.164]	[4.201 4.548]	[3.639 4.115]	[4.29 4.762]	[3.421 3.949]	[3.681 4.136]	[3.867 5.069]	[3.904 4.817]	[3.942 4.242]	[3.591 4.014]
	sp|P0ACX3|YDHR_ECOLI	ydhR	[0.38 0.485]	[0.757 0.947]	[3.198 3.595]	[2.844 3.276]	[4.51 5.094]	[4.539 5.171]	[8.172 14.368]	[6.206 8.445]	[3.933 5.116]	[4.838 5.471]	[9.141 13.379]	[8.765 9.988]	[3.091 3.396]	[3.187 3.449]	[5.777 7.046]	[4.871 5.443]	[3.262 3.563]	[3.781 4.137]	[4.962 7.857]	[4.877 7.29]	[3.844 4.179]	[3.664 4.132]	[4.361 4.881]	[4.947 8.345]	[3.876 4.436]	[3.711 4.345]
	sp|P0ACY1|YDJA_ECOLI	ydjA	[0.666 0.774]	[0.922 2.547]	[2.61 3.333]	[2.7 3.099]	[5.358 5.777]	[5.178 5.681]	[11.773 13.986]	[5.244 9.779]	[5.554 5.901]	[5.107 5.912]	[10.148 11.302]	[11.299 14.115]	[4.38 5.321]	[4.395 4.828]	[6.604 7.911]	[6.63 7.405]	[4.332 5.108]	[4.81 7.595]	[4.402 4.972]	[4.715 5.373]	[4.43 4.74]	[4.281 4.788]	[4.641 5.471]	[5.047 5.527]	[4.736 5.38]	[4.324 5.042]
	sp|P0ACY3|YEAG_ECOLI	yeaG	[0.663 0.736]	[0.632 0.854]	[2.815 3.012]	[2.53 2.698]	[3.492 3.701]	[3.167 3.307]	[4.802 5.423]	[4.319 4.575]	[4.59 4.847]	[4.589 4.799]	[6.894 7.358]	[7.963 8.457]	[2.352 2.452]	[2.502 2.615]	[2.942 3.098]	[3.081 3.245]	[2.606 2.778]	[2.624 2.765]	[2.158 2.27]	[2.501 2.612]	[2.432 2.599]	[2.409 2.514]	[2.772 2.896]	[3.712 4.724]	[2.218 2.351]	[2.161 2.236]
	sp|P0ACY9|YEBG_ECOLI	yebG	[0.399 0.453]		[0.89 1.115]	[0.883 1.07]	[1.139 1.313]	[1.032 1.218]		[1.003 1.766]	[0.787 0.886]	[0.887 1.511]		[2.298 2.514]		[1.017 1.156]	[1.572 2.257]	[1.543 2.038]	[5.47 6.92]	Undetermined	[0.832 0.948]	[0.833 0.938]	[0.947 1.028]	[0.811 0.957]	[5.524 6.774]	[4.96 5.623]	[1.995 3.057]	[1.633 2.472]
	sp|P0ACZ2|ETP_ECOLI	etp	[0.399 0.54]								[2.244 3.457]														[3.183 5.7]	[5.182 5.715]
	sp|P0ACZ8|CUSR_ECOLI	cusR	[0.659 0.871]	[0.629 0.931]	[2.761 3.448]	[2.332 2.625]	[4.478 5.637]	[5.383 7.439]	[8.533 9.996]	[7.508 8.61]	[4.383 5.1]	[4.019 4.593]	[7.982 9.802]	[8.787 9.687]	[3.823 4.14]	[4.385 6.042]	[6.837 10.075]	[6.096 7.541]	[3.885 4.317]	[4.06 4.509]	[4.489 5.023]	[4.37 5.167]	[3.594 4.036]	[3.527 5.222]	[3.962 4.824]	[4.696 7.608]	[3.834 4.397]	[3.249 3.686]
	sp|P0AD01|DCUR_ECOLI	dcuR	[0.396 0.513]	[0.596 0.768]	[1.457 1.703]	[1.714 1.908]	[3.229 3.922]	[2.869 3.154]	[4.832 5.343]	[4.624 5.306]		[1.431 1.771]	[3.133 3.731]	[3.98 4.618]	[3.328 3.512]	[3.258 4.032]	[5.399 7.113]	[5.084 5.731]	[2.744 2.996]		[3.422 3.643]	[3.062 3.599]	[3.629 4.015]	[3.733 5.318]	[4.954 5.425]	[5.142 6.246]	[3.057 3.566]	[2.823 3.004]
	sp|P0AD05|YECA_ECOLI	yecA	[0.598 0.744]	[0.675 0.881]	[2.204 2.57]	Undetermined	[3.818 4.485]	[5.551 7.283]	[7.159 8.036]	[9.075 11.647]	[4.709 5.133]	[4.253 4.617]	[7.337 10.356]	[7.29 9.43]	[3.639 3.866]	[3.78 4.493]	[5.667 6.572]	[4.387 4.832]	[4.183 4.623]	[5.075 6.969]	[3.685 4.41]	[4.452 5.139]	[4.224 4.934]	[3.656 4.164]	[4.926 5.9]	[5.168 5.731]	[3.245 4.231]	[2.484 3.562]
	sp|P0AD10|YECJ_ECOLI	yecJ	[0.305 0.492]	[0.762 1.257]	[2.153 6.316]		[3.437 4.638]	[3.914 7.364]	[4.964 27.906]	[7.097 9.69]	[3.014 5.142]	[5.022 6.657]	[7.188 16.991]	[7.294 19.147]		[2.813 4.043]		[5.216 7.641]					[2.836 28.175]		[4.45 7.378]	[4.6 9.08]	[2.912 10.301]	[2.688 4.186]
	sp|P0AD12|YEEZ_ECOLI	yeeZ	[0.715 0.8]	[0.746 1.306]	[2.827 3.066]	[3.013 3.342]	[4.741 5.319]	[4.822 5.244]	[9.195 10.111]	[7.391 8.471]	[5.652 6.036]	[5.198 5.601]	[10.863 11.822]	[10.349 11.579]	[3.954 4.126]	[4.505 4.825]	[6.926 8.878]	[6.654 7.481]	[4.108 4.305]	[4.339 5.456]	[4.627 6.698]	[4.497 4.835]	[4.413 5.53]	[4.15 4.562]	[4.43 4.756]	[4.867 5.128]	[4.172 5.042]	[4.278 4.595]
	sp|P0AD14|BTSS_ECOLI	btsS	[0.443 0.614]	[0.844 1.125]	[2.48 2.781]	[2.706 3.408]	[5.234 6.231]	[4.807 5.334]	[9.682 11.163]	[9.43 14.705]	[5.276 6.487]	[5.609 7.159]	[8.537 13.116]	[11.347 12.548]
	sp|P0AD24|YEJL_ECOLI	yejL	[0.265 0.419]		[2.642 3.359]	[2.692 3.425]	[3.674 9.439]	[3.959 6.923]	[8.508 14.068]	[7.85 12.278]		[5.069 6.864]		[9.719 11.27]	[3.111 4.996]	[2.62 4.247]		[6.935 13.61]		[4.076 5.709]	[2.595 6.414]	[5.128 6.063]	[2.362 -12.483]	[4.973 6.274]	[5.914 7.733]	[4.891 7.073]	[3.672 8.799]	[2.797 3.567]
	sp|P0AD27|YEJM_ECOLI	yejM	[0.63 0.711]	[0.618 0.812]	[2.705 3.522]	[3.42 3.974]	[4.821 5.592]	[5.824 6.335]	[11.955 14.248]	[10.378 16.108]	[6.08 6.471]	[6.117 6.746]	[10.09 15.501]	[10.501 12.189]	[6.488 7.16]	[5.061 6.128]	[12.04 16.048]	[10.98 13.57]	[6.667 7.401]	Undetermined	[5.695 6.301]	[5.513 6.255]	Undetermined	[5.864 6.574]	[6.3 7.087]	[6.083 6.636]	[5.554 6.638]	[5.707 6.439]
	sp|P0AD33|YFCZ_ECOLI	yfcZ	[0.419 0.547]	[0.403 1.348]	[2.166 2.626]	[2.033 2.439]	[3.923 4.755]	[3.645 4.385]	[8.576 16.111]	[4.925 5.841]	[4.589 5.931]	[5.065 5.627]	[8.154 10.548]	[8.112 9.06]	[2.098 2.627]	[1.738 1.956]	[3.661 4.265]	[2.974 3.68]	[4.681 6.276]	Undetermined	[2.037 2.252]	[2.875 4.163]	[2.124 2.341]	[2.074 2.871]	[4.463 6.571]	[5.047 5.543]	[2.216 2.726]	[2.1 2.555]
	sp|P0AD40|YPEB_ECOLI	ypeB	[0.366 0.549]					[4.04 6.86]		[5.242 9.162]		[2.752 4.12]	[7.395 18.664]	[5.543 8.842]											[5.135 8.381]	[4.738 8.008]
	sp|P0AD42|PGPC_ECOLI	pgpC	[0.469 0.84]			[1.904 2.812]	[3.413 4.726]		[6.828 13.727]	[7.57 11.991]		[1.683 1.993]		[3.269 3.516]	[2.245 2.417]	[2.66 3.235]	[3.333 5.08]	[3.834 6.928]	[2.698 3.001]		[1.994 2.157]		[2.17 2.673]	[2.306 2.437]	[2.842 3.727]	[3.321 6.936]	[2.459 2.825]	[2.532 3.07]
	sp|P0AD44|YFHG_ECOLI	yfhG	[0.71 0.821]	[0.733 1.478]	[3.176 3.677]	[3.062 3.528]	[5.54 6.433]	[5.771 7.01]	[12.068 15.435]	[11.489 14.282]	Undetermined	[5.087 6.347]	[13.117 16.001]	[8.824 11.568]	[5.153 6.048]	[6.298 7.85]	[12.276 14.208]	[13.179 17.131]	[5.777 6.98]	[6.181 6.985]	[6.581 7.61]	[6.051 7.614]	[5.449 6.473]	[5.977 6.969]	[5.849 6.546]	[5.763 6.34]	[5.663 6.329]	[5.444 7.355]
	sp|P0AD49|YFIA_ECOLI	raiA	[0.231 0.456]	[0.36 0.786]	[0.641 0.857]	[0.808 1.213]		[1.946 2.876]	[2.322 3.427]	[1.877 2.569]			[1.307 2.019]					[0.904 1.311]		[4.524 5.266]			[0.941 3.529]		[4.758 6.557]	[6.447 8.005]	[0.601 0.802]
	sp|P0AD53|YGAC_ECOLI	ygaC	[0.18 0.325]	[0.245 0.561]	[0.989 1.193]	[1.189 1.375]	[2.03 2.379]	[1.376 1.489]		[1.314 1.55]	[1.114 1.272]	[0.83 0.932]		[2.373 2.899]	[0.253 0.305]	[0.903 0.984]		[1.014 1.293]	[1.244 1.888]		[3.166 3.391]	[2.241 3.397]	[0.81 0.826]		[4.685 5.388]	[4.266 4.832]	[0.798 0.907]	[0.518 0.578]
	sp|P0AD57|ISPB_ECOLI	ispB	[0.722 0.809]	[0.707 0.895]	[2.774 3.137]	[2.785 3.459]	[4.864 5.85]	[5.218 5.868]	[9.231 11.32]	[8.86 10.352]	[5.194 7.302]	[4.84 5.637]	[10.661 12.73]	[10.571 12.053]	[3.657 3.972]	[3.888 4.227]	[6.052 6.63]	[6.212 6.632]	[3.956 4.349]	[3.929 4.198]	[4.543 6.697]	[4.737 5.276]	[3.684 3.968]	[3.341 3.788]	[3.689 3.903]	[4.336 4.855]	[3.746 4.192]	[3.605 5.072]
	sp|P0AD59|IVY_ECOLI	ivy	[0.5 0.585]	[0.783 1.226]	[3.075 3.842]	Undetermined	Undetermined	[5.62 6.291]	[5.797 56.884]	[8.104 9.703]	[4.803 5.654]	[5.331 5.925]	[12.108 15.435]	[11.304 13.137]	[4.98 5.993]	[5.845 6.732]	[11.558 13.134]	[11.959 13.786]	[4.62 5.442]	[5.858 7.101]	[5.753 6.906]	[5.895 6.748]	[5.575 6.514]	[5.861 6.946]	[5.637 6.284]	[4.526 4.964]	Undetermined	[5.657 6.504]
	sp|P0AD61|KPYK1_ECOLI	pykF	[0.746 0.836]	[0.711 0.795]	[3.188 3.522]	[2.724 2.889]	[6.36 6.91]	[5.753 6.437]	[10.744 12.082]	[10.997 12.486]	[5.635 5.966]	[5.706 6.176]	[11.884 13.174]	[11.708 12.55]	[4.783 5.009]	[5.345 5.622]	[8.772 10.473]	[9.017 9.569]	[4.811 5.079]	[5.328 5.609]	[5.459 5.997]	[5.537 5.814]	[5.061 5.455]	[5.222 5.536]	[5.6 5.95]	[6.555 7.827]	[4.72 5.138]	[4.577 4.844]
	sp|P0AD65|MRDA_ECOLI	mrdA	[0.676 0.737]	[1.232 2.824]	[2.886 3.24]	[2.878 3.152]	[5.769 6.536]	[6.289 9.988]	[10.53 14.934]	[10.525 12.115]	[5.712 6.366]	[5.987 6.99]	[11.352 15.07]	[12.541 16.933]	[5.723 6.169]	[6.501 7.713]	[13.108 14.985]	[11.952 13.625]	[6.536 7.941]	[5.457 6.798]	[5.73 7.315]	[5.868 6.838]	[6.662 7.702]	[6.029 6.705]	[6.843 9.037]	[6.395 8.784]	[5.268 6.112]	[5.565 5.986]
	sp|P0AD68|FTSI_ECOLI	ftsI	[0.865 1.377]	[0.699 0.824]	[1.607 1.741]	[1.768 1.895]	[2.259 2.657]	[2.146 2.389]	[2.884 3.109]	[2.324 2.71]	[3.164 3.516]	[3.135 3.465]	[4.061 4.634]	[4.821 5.96]	[2.407 2.791]	[2.547 2.729]	[3.137 3.424]	[2.839 3.22]	[2.351 2.475]	[2.162 2.613]	[2.12 2.377]	[2.173 2.635]	[2.539 3.122]	[2.161 2.354]	[2.666 2.875]	[2.561 3.154]	[2.622 2.84]	[2.736 2.89]
	sp|P0AD70|AMPH_ECOLI	ampH	[0.545 0.643]	[0.657 0.72]	[1.634 1.813]	[2.122 2.268]	[3.859 4.675]	[3.078 3.388]	[6.166 7.126]	[4.53 5.024]	[3.773 4.067]	[3.106 3.569]	[5.139 5.602]	[6.379 7.575]	[3.161 3.347]	[4.503 4.858]	[4.845 6.557]	[4.902 5.276]	[2.207 2.319]	[2.387 3.169]	[3.644 3.831]	[3.464 3.784]	[3.075 3.295]	[3.405 3.717]	[2.917 3.204]	[3.441 6.269]	[2.911 3.299]	[3.131 3.372]
	sp|P0AD96|LIVJ_ECOLI	livJ	[0.813 1.013]	[0.714 0.837]	[3.275 3.539]	[3.05 3.243]	[6.098 6.646]	[5.937 6.305]	[11.043 11.971]	[10.826 12.127]	[5.572 5.869]	[5.439 5.826]	[12.074 13.401]	[12.522 14.257]	[5.673 5.934]	[6.119 6.379]	[11.794 12.662]	[11.921 12.58]	[5.234 5.493]	[5.946 6.615]	[5.722 6.474]	[6.453 6.822]	[5.89 6.296]	[5.872 6.493]	[6.07 6.611]	[5.48 6.901]	[5.893 6.311]	[5.613 6.048]
	sp|P0AD99|BRNQ_ECOLI	brnQ	[0.42 0.628]	[0.465 1.253]								[0.876 1.035]	[1.538 1.68]	[2.212 2.508]
	sp|P0ADA1|TESA_ECOLI	tesA	[0.647 0.777]	[0.706 0.818]	[2.998 3.362]	[3.079 3.614]	[5.492 7.301]	[5.629 6.868]	[9.394 38.759]	[6.441 7.688]	[4.739 5.227]	[5.207 5.819]	[10.125 14.559]	[10.212 11.547]	[4.788 5.347]	[5.222 5.681]	[6.992 10.425]	[11.263 17.109]	[4.214 4.61]	[4.879 5.91]	[5.484 7.648]	[6.301 7.759]	[6.052 6.762]	[5.741 7.429]	[3.939 4.385]	[3.668 4.518]	[4.954 5.731]	[4.096 5.421]
	sp|P0ADA3|NLPD_ECOLI	nlpD	[0.706 1.127]	[0.572 0.756]	[2.834 3.054]	[2.785 3.053]	[5.418 6.071]	[5.892 6.365]	[13.542 17.414]	[9.797 10.923]	[5.745 6.102]	[5.504 5.904]	[11.909 13.302]	[10.642 12.319]	[5.553 6.446]	[5.779 6.372]	Undetermined	[11.317 12.946]	[5.83 6.33]	[5.982 6.702]	[6.427 7.204]	[6.721 7.85]	[6.094 6.376]	[6.314 7.006]	[5.439 5.914]	[5.61 7.105]	[6.126 6.695]	[6.019 6.477]
	sp|P0ADA5|YAJG_ECOLI	yajG	[0.646 0.8]	[0.847 1.161]	Undetermined	Undetermined	[6.766 8.258]	[6.806 9.265]	[11.694 13.841]	[11.149 14.063]	[5.934 6.555]	[5.998 6.586]	[13.767 16.561]	[13.687 16.225]	[6.146 6.777]	[5.961 6.637]	[12.936 14.476]	[11.266 13.472]	[4.874 5.44]	Undetermined	[6.224 7.102]	[5.148 6.308]	Undetermined	[5.469 7.664]	[4.928 5.491]	[5.698 10.742]	[5.684 6.999]	[5.101 5.836]
	sp|P0ADB1|OSME_ECOLI	osmE	[0.618 0.713]	[0.595 0.724]	[2.939 3.479]	[2.738 3.019]	[6.206 7.099]	[5.364 5.991]	[11.004 12.255]	[8.357 10.438]	[5.582 6.274]	[5.284 5.84]	[11.873 14.307]	[11.496 12.874]	[5.653 6.158]	Undetermined	[9.311 12.388]	[13.191 14.899]	[5.239 5.666]	[5.725 6.209]	Undetermined	[6.067 6.714]	Undetermined	[6.291 7.197]	[5.228 5.741]	[5.401 5.825]	[5.547 6.3]	[5.347 5.847]
	sp|P0ADC1|LPTE_ECOLI	lptE	[0.814 1.445]	[0.642 0.721]	[2.834 3.16]	[2.837 3.076]	[6.342 8.325]	[5.871 6.628]	[11.793 13.613]	[11.853 15.011]	[6.591 8.214]	Undetermined	[10.822 14.097]	[12.689 13.796]	[6.18 6.629]	[5.896 6.677]	[8.939 12.301]	[12.265 13.916]	[5.748 6.306]	Undetermined	Undetermined	[6.015 6.601]	[6.135 6.615]	[5.919 6.435]	[5.093 5.632]	[6.592 9.441]	[6.57 7.944]	[5.649 6.351]
	sp|P0ADC3|LOLC_ECOLI	lolC	[0.629 2.021]	[0.634 0.722]	[2.926 3.202]	[3.047 3.267]	[4.35 5.439]	[6.23 7.312]	[11.396 14.337]	[9.971 14.653]	[5.985 6.325]	[5.977 6.454]	[10.783 12.335]	[12.549 13.771]	[5.466 6.267]	[5.39 6.171]	[10.936 13.115]	[12.492 16.379]	[6.358 7.455]	[5.909 8.048]	[6.379 8.926]	[5.304 5.993]	[5.92 6.612]	[5.465 6.098]	[6.406 7.242]	[5.924 6.388]	[5.565 6.437]	[6.211 7.73]
	sp|P0ADC6|LPTG_ECOLI	lptG	[0.551 0.657]	[0.619 0.8]	[2.996 3.438]	Undetermined	[5.077 8.052]	[6.406 8.083]	[11.117 14.579]	[10.813 13.508]	[6.161 7.033]	[5.56 6.236]	[12.013 13.877]	[13.146 15.269]	[5.563 6.832]	[5.695 6.324]	[11.676 13.647]	[12.107 14.719]	[6.493 7.176]	[5.811 6.762]	[6.038 6.678]	[5.247 6.19]	[6.156 9.217]	[5.886 6.657]	[6.067 6.88]	Undetermined	[6.015 6.899]	[5.441 6.077]
	sp|P0ADD5|YJJP_ECOLI	yjjP	[0.665 1.22]						[10.098 29.814]			[5.784 8.43]
	sp|P0ADE4|TAMA_ECOLI	tamA	[0.845 1.228]	[0.668 0.916]	[2.833 3.228]	[2.893 3.133]	[5.337 6.725]	[6.101 6.896]	[11.724 13.261]	[12.097 14.589]	[6.113 6.757]	[5.87 6.555]	[12.423 13.828]	[12.878 16.464]	[5.678 6.073]	[6.668 8.112]	[12.079 14.347]	[12.391 15.828]	[6.1 7.943]	[6.217 7.318]	[6.22 7.521]	[5.604 6.348]	[6.033 7.117]	[5.947 7.28]	[6.041 6.559]	Undetermined	[5.352 6.183]	[5.613 6.339]
	sp|P0ADE6|YGAU_ECOLI	kbp	[0.482 1.094]	[0.694 0.853]	[2.952 3.599]	[2.904 3.379]	[4.936 5.843]	[5.458 6.092]	[9.812 11.52]	[8.579 9.705]	[4.723 5.137]	[5.267 5.765]	[10.654 12.787]	[10.96 12.861]	[4.532 4.922]	[4.51 4.747]	[9.72 10.936]	[8.263 8.789]	[5.045 5.387]	[5.915 6.945]	[5.999 6.834]	[6.011 6.59]	[5.794 6.257]	[5.703 6.202]	[5.792 6.61]	[5.705 6.805]	[5.249 5.854]	[4.834 5.329]
	sp|P0ADE8|YGFZ_ECOLI	ygfZ	[0.721 0.937]	[0.707 0.961]	[2.658 2.995]	[2.667 2.987]	[5.213 6.01]	[5.112 5.532]	[9.226 10.46]	[7.787 8.793]	[5.41 5.79]	[5.231 5.789]	[11.609 13.991]	[9.455 10.593]	[4.431 8.101]	[4.605 4.965]	[7.476 8.428]	[7.569 8.368]	[4.343 4.567]	[4.735 5.168]	[5.056 5.98]	[4.893 5.428]	[4.768 5.669]	[4.688 5.899]	[4.804 5.269]	[4.893 5.232]	[3.932 4.822]	[4.081 4.596]
	sp|P0ADF6|EDD_ECOLI	edd	[0.587 0.69]	[0.778 0.99]	[2.68 3.027]	[3.033 3.631]			[8.173 9.092]		[5.314 5.788]	[4.802 5.478]	[9.286 11.086]	[9.123 10.154]	[3.014 3.227]	[2.723 2.964]	[4.413 4.637]	[4.17 4.979]		[3.043 3.461]		[3.306 3.628]	[3.388 5.565]	[2.698 2.937]	[2.786 3.595]	[3.666 4.44]	[2.694 3.101]	[2.877 3.249]
	sp|P0ADF8|ILVN_ECOLI	ilvN	[0.438 0.547]	[0.875 1.853]	[2.478 3.048]	[2.055 2.393]	[3.341 4.104]	[2.92 4.637]	[4.315 6.034]	[3.697 4.55]	[1.971 2.6]	[2.949 3.424]	[5.384 8.008]	[4.893 5.957]	[1.401 1.504]	[1.392 1.499]	[2.348 2.663]	[1.965 2.22]	[1.304 1.402]	[1.718 2.004]	[2.143 2.608]		[1.802 2.002]	[1.501 1.68]	[3.506 4.078]	[4.527 13.063]	[1.453 1.755]	[1.408 1.971]
	sp|P0ADG1|ILVM_ECOLI	ilvM	[0.325 0.365]	[0.356 0.541]	[0.739 3.94]	[0.397 0.43]		[0.281 0.366]	[0.432 0.696]			[0.297 0.406]	[0.464 0.829]	[1.251 1.441]	[0.784 0.867]		[0.781 1.203]	[0.65 0.883]	[0.912 1.012]		[0.589 0.761]				[3.708 4.109]	Undetermined
	sp|P0ADG4|SUHB_ECOLI	suhB	[0.768 0.929]	[0.736 1.171]	[3.034 3.293]	[2.748 2.994]	[5.358 6.262]	[5.915 7.357]	[10.867 12.269]	[11.518 13.754]	[5.784 6.464]	[5.794 6.265]	[13.143 16.681]	[12.129 14.647]	[5.232 5.57]	[5.449 5.885]	[8.869 11.311]	[9.715 11.398]	[5.121 5.611]	[6.61 9.012]	Undetermined	[5.554 6.065]	[5.206 5.531]	[4.841 5.244]	[5.485 5.887]	[5.656 6.878]	[5.513 5.95]	[4.885 5.261]
	sp|P0ADG7|IMDH_ECOLI	guaB	[0.586 0.904]	[0.711 0.919]	[3.109 3.575]	[2.473 2.974]	[5.439 6.231]	[5.42 6.023]	[11.395 14.065]	[8.927 11.111]	[6.012 6.452]	[5.573 6.072]	[12.127 13.973]	[11.691 12.512]	[3.893 4.14]	[4.462 4.668]	[6.527 7.119]	[6.349 6.784]	[3.67 3.817]	[3.714 3.908]	[4.3 5.04]	[4.881 5.519]	[3.874 4.349]	[3.887 4.188]	[4.761 5.257]	[4.813 5.214]	[3.868 4.607]	[3.458 3.979]
	sp|P0ADH5|FIMB_ECOLI	fimB	Undetermined														[0.855 1.171]				[1.721 2.127]				[4.309 5.206]	[5.655 6.256]	[0.575 0.649]	[0.768 0.892]
	sp|P0ADI4|ENTB_ECOLI	entB	[0.707 0.782]	[0.6 0.663]	[2.09 2.574]	[1.861 2.281]	[3.188 4.277]	[2.764 3.245]	[5.691 6.937]	[4.387 6.484]				[5.012 6.108]			[3.409 6.585]		[2.338 2.637]					[1.268 1.744]	[4.155 4.766]	[5.837 11.26]	[1.178 1.696]	[1.614 2.861]
	sp|P0ADI7|YECD_ECOLI	yecD	[0.67 0.787]	[0.611 0.739]	[3.163 3.459]	[2.713 2.989]	[5.69 6.25]	[5.212 5.92]	[10.882 12.426]	[9.233 11.58]	[5.64 6.18]	[5.102 6.532]	[11.29 13.188]	[12.16 14.299]	[4.57 4.991]	[5.344 5.891]	[8.982 11.027]	[9.316 10.285]	[4.876 5.707]	[4.583 5.11]	Undetermined	[5.754 6.444]	[4.826 5.154]	[4.765 5.151]	[5.21 5.655]	[5.391 5.897]	[4.974 6.048]	[4.475 4.954]
	sp|P0ADK0|YIAF_ECOLI	yiaF	[0.632 0.726]	[0.51 1.584]	[2.859 3.21]	[2.868 3.122]	[5.803 6.907]	[5.734 6.208]	[13.062 16.469]	[11.136 13.992]	[5.595 5.94]	[5.712 6.306]	[12.334 14.284]	[10.916 12.608]	[5.521 6.347]	[5.433 5.924]	[10.893 13.576]	[12.158 13.975]	[5.694 6.197]	Undetermined	[6.227 6.875]	[5.813 6.504]	[5.832 6.209]	[6.188 7.238]	[5.752 6.35]	[5.888 6.469]	[5.048 5.939]	[6.042 7.605]
	sp|P0ADK6|YIBA_ECOLI	yibA	[0.596 0.817]	[0.485 0.682]	[1.754 2.333]	[1.843 2.259]	[3.197 3.78]	[3.672 5.279]	[4.922 5.731]	[4.602 5.884]	[2.739 3.013]	[2.302 2.56]	[3.865 4.529]	[5.211 6.092]	[1.919 2.114]	[2.22 2.428]	[2.548 2.802]	[2.411 2.738]	[4.586 5.3]	[4.47 5.401]	[2.293 2.47]	[2.657 3.392]	[1.823 1.914]	[2.895 6.351]	[5.369 6.052]	[4.99 5.741]	[1.886 2.035]	[1.478 1.706]
	sp|P0ADK8|YIBL_ECOLI	yibL	[0.888 -19.119]	Undetermined	[2.586 3.525]	Undetermined	Undetermined	Undetermined	[6.154 9.569]	[8.067 26.221]	[2.707 3.694]	[3.484 4.353]	[4.347 13.909]	[5.335 6.725]	[3.055 3.423]	[3.951 5.455]	[6.752 9.458]	[5.165 6.196]	[4.352 4.923]	[3.708 4.632]	[3.574 5.666]	[5.602 7.212]	[3.422 5.11]	[4.163 6.914]	[5.425 9.994]	[4.815 5.858]	[3.615 4.023]	[3.31 8.216]
	sp|P0ADL3|YICN_ECOLI	yicN	[0.628 0.789]	[0.667 0.941]	[2.487 4.218]	[2.59 3.127]	[4.677 5.689]	[4.548 5.581]	[9.013 23.082]	[6.971 12.359]	[4.356 5.384]	[4.157 4.847]	[8.15 14.628]	[7.171 9.343]		[4.453 4.992]	[7.814 17.419]		[4.843 5.452]	[4.636 5.799]	Undetermined	[4.565 5.47]		[4.596 4.911]	[4.636 5.333]	[6.045 8.18]	[4.394 4.875]	[4.464 5.146]
	sp|P0ADM4|YIDQ_ECOLI	yidQ	[0.688 0.787]		[2.264 2.832]	[2.525 2.869]	[4.768 5.19]	[4.26 4.651]	[8.892 10.945]	[7.52 8.393]	[4.125 5.289]	[4.651 5.342]	[9.873 12.15]	[10.858 11.837]	[5.253 6.753]	[5.543 6.029]	[10.404 14.294]	[9.603 10.45]	[5.081 6.072]	[6.151 6.803]	[4.802 8.531]	[5.195 6.221]	[4.554 8.013]	[4.762 5.534]	[4.927 6]	[5.457 6.09]	[3.992 4.771]	[4.232 4.841]
	sp|P0ADM8|YIEE_ECOLI	yieE	[0.557 1.151]	[0.7 0.995]	[2.289 3.482]	Undetermined	[2.584 3.296]	[3.299 4.568]	[6.527 7.707]	[5.838 8.033]	[2.935 3.832]	[2.946 3.313]	[3.736 5.925]	[5.224 6.768]	[1.889 2.108]	[2.13 2.368]	[3.316 3.647]	[3.349 4.332]	[3.569 4.155]	[4.018 5.284]	[2.154 2.386]	[2.111 2.475]	[2.985 6.321]	[2.247 2.638]	[5.034 6.671]	Undetermined	[2.286 3.263]	[2.251 2.364]
	sp|P0ADN0|VIAA_ECOLI	viaA	[0.504 0.75]		[1.513 2.431]	[1.572 2.683]	[5.026 6.567]	[4.046 6.309]	[7.423 10.612]	[7.024 9.113]		[3.189 4.158]	[5.805 7.95]	[6.153 7.684]	[4.144 5.019]	[4.24 5.419]	[6.062 30.784]	[7.716 10.239]	[4.781 5.53]	[4.667 6.349]	[4.588 5.273]	[4.196 5.082]	[3.046 3.972]	[4.164 5.332]	[5.346 6.964]	[4.765 5.275]	[3.515 4.132]	[3.447 4.523]
	sp|P0ADN2|YIFE_ECOLI	maoP	[0.614 0.698]	[0.586 0.702]	[2.093 2.239]	[2.03 2.458]	[3.982 4.675]	[4.192 5.6]		[5.311 6.23]	[3.335 3.568]	[2.684 3.015]	[4.833 5.418]	[5.675 6.276]	[2.774 3.216]	[3.117 3.272]	[5.435 6.092]	[5.285 5.988]	[3.927 5.993]	Undetermined	[4.056 4.945]	[5.41 6.287]	[3.441 3.825]	Undetermined	[5.482 6.43]	Undetermined	[3.056 3.404]	[3.185 3.523]
	sp|P0ADN6|YIFL_ECOLI	yifL	[0.506 0.8]	[0.358 0.704]	[2.222 3.171]	[2.97 3.672]	[3.867 5.11]	[5.424 6.945]	Undetermined	Undetermined	[2.441 3.664]	Undetermined	[10.31 13.409]	[10.76 13.242]	[4.402 6.237]	[6.246 7.696]	[11.055 15.272]	Undetermined	[3.338 6.934]	[5.311 6.971]	[3.307 18.829]	[6.071 8.161]	[3.787 16.341]	[6.633 9.065]	[4.553 8.026]	[4.974 5.71]	[5.408 9.039]	[5.224 6.86]
	sp|P0ADP0|YIGB_ECOLI	yigB	[0.741 0.861]	[0.669 0.855]	Undetermined	[2.927 3.456]	[5.389 6.716]	[5.048 6.09]	[10.159 12.237]	[7.641 11.299]	[5.118 5.877]	[5.475 7.344]	[10.819 12.641]	[10.484 12.856]	[3.374 3.826]	[3.755 4.44]		[6.127 7.401]	[3.866 4.305]	[4.677 5.471]	[4.621 5.721]	[4.33 4.955]	[3.654 4.025]	[3.408 4.191]	[4.445 5.073]	[5.037 6.657]	[3.725 4.038]	[3.528 3.783]
	sp|P0ADP2|YIGI_ECOLI	yigI	Undetermined	[0.613 0.681]	[2.595 2.86]	[2.654 3.247]	[5.149 7.676]	[4.573 6.274]	[8.406 9.787]	[4.086 6.951]	[4.875 5.281]	[4.68 5.194]	[10.348 18.259]	[9.372 15.894]	[2.352 2.431]	[2.616 2.787]	[3.625 4.049]	[3.93 5.066]	[2.102 2.277]	[2.331 2.496]	[3.097 5.653]	[2.771 3.04]	[2.367 2.478]	[2.257 2.361]	[4.3 5.388]	[4.804 5.8]	[2.124 2.25]	[2.186 2.336]
	sp|P0ADP7|UBIJ_ECOLI	ubiJ	[0.669 0.747]	[0.62 0.783]	[2.785 3.07]	[2.515 2.732]	[4.273 5.152]	[4.242 6.116]	[6.849 8.117]	[7.235 8.501]	[4.91 5.319]	[4.439 5.129]	[7.676 10.666]	[8.411 9.474]	[4.635 5.021]	[4.236 5.257]	[8.195 8.794]	[8.052 9.293]	[4.263 4.965]	Undetermined	[4.607 5.485]	[4.59 5.363]	Undetermined	[4.526 5.458]	[4.725 5.717]	[5.166 5.599]	[4.71 5.292]	[4.529 5.064]
	sp|P0ADP9|YIHD_ECOLI	yihD	[0.324 0.67]	[1.022 1.757]	[2.679 3.607]	Undetermined	[4.027 4.923]	[4.18 6.532]	[7.5 10.093]	[5.265 6.939]	[3.485 5.508]	[4.869 7.038]	[9.037 13.817]	[10.429 12.711]	[2.646 2.922]	[2.603 2.816]	[8.081 25.461]	[3.805 4.455]	[3.888 4.829]	[4.754 6.882]	[3.382 4.578]	[3.677 4.546]	[3.366 5.076]	[3.226 4.026]	[5.987 11.271]	[5.171 7.468]	[2.739 4.267]	[2.636 3.248]
	sp|P0ADQ2|YIID_ECOLI	yiiD	[0.61 0.682]	[0.693 0.827]	[2.724 3.005]	[2.771 2.942]	[5.133 5.641]	[5.187 6.47]	[8.805 10.599]	[9.393 10.789]	[5.749 6.375]	[5.44 6.016]	[10.809 12.088]	[10.526 14.343]	[4.635 4.957]	[4.456 4.806]	[8.36 11.956]	[7.408 8.32]	[4.038 4.448]	[4.536 4.856]	[4.521 4.992]	[4.71 5.58]	[4.125 4.832]	[5.308 6.263]	[5.391 6.42]	[5.104 5.412]	[3.878 4.55]	[4.341 4.825]
	sp|P0ADQ7|YGAM_ECOLI	ygaM	[0.705 -3.324]	[0.557 0.689]	[2.49 2.939]	[1.859 2.279]	[5.287 7.002]	[4.982 6.267]	[8.904 15.034]	[8.017 9.653]	[4.693 5.392]	[4.986 5.69]	[9.643 12.696]	[9.924 11.626]	[5.163 5.847]	[5.426 5.822]	[11.053 14.022]	[8.955 12.191]	[5.639 6.235]	Undetermined	Undetermined	[6.539 7.998]	[5.252 16.622]	[6.036 8.436]	[5.514 6.509]	[5.563 6.223]	[4.383 5.231]	[4.509 5.345]
	sp|P0ADR6|RLMM_ECOLI	rlmM	[0.633 0.738]	[0.619 0.844]	[3.449 4.733]	[2.715 3.121]	[5.74 6.837]	[5.409 5.843]	[9.19 10.533]	[9.433 11.854]	[5.593 6.1]	[5.352 5.901]	[10.461 11.833]	[11.46 12.584]	[4.441 4.735]	[4.796 5.184]	[7.311 9.2]	[7.831 8.493]	[4.473 4.722]	[4.804 5.128]	[4.351 12.553]	[4.877 5.223]	[4.457 4.68]	[4.768 5.18]	[4.854 5.671]	[4.915 5.613]	[4.65 5.205]	[4.472 4.959]
	sp|P0ADR8|PPNN_ECOLI	ppnN	[0.673 0.741]	[0.776 1.29]	[3.016 3.25]	[2.829 3.06]	[5.533 6.35]	[5.713 6.548]	[10.738 12.345]	[10.493 11.663]	[6.043 6.619]	[5.03 6.167]	[11.5 13.046]	[11.066 12.062]	[4.877 5.322]	[4.903 5.204]	[8.827 10.427]	[8.987 9.874]	[4.658 5.106]	[4.762 5.331]	[4.683 5.175]	[5.097 5.472]	[4.927 5.212]	[4.662 5.314]	[4.788 5.218]	[5.643 7.699]	[4.261 4.649]	[4.453 5.015]
	sp|P0ADS2|ZAPA_ECOLI	zapA	[0.252 0.539]		[3.105 5.148]		[5.151 6.398]	[5.146 8.434]		[8.467 13.738]	[3.833 5.85]	[4.899 6.762]	[8.31 18.88]	[9.506 10.734]	[3.758 5.085]	[3.768 6.14]	[9.198 11.621]	[6.527 10.363]	Undetermined		[4.404 12.358]	[6.194 8.465]	[4.536 8.1]	[5.596 7.679]	Undetermined	[6.077 9.152]	[4.807 6.404]	[4.468 5.487]
	sp|P0ADS6|YGGE_ECOLI	yggE	[0.666 0.717]	[0.578 0.808]	[3.1 3.538]	[2.953 3.274]	[5.846 6.562]	[5.213 5.993]	[10.412 11.95]	[11.708 15.011]	[5.229 5.785]	[5.453 5.951]	[11.016 13.774]	[10.452 11.989]	[5.186 5.565]	[6.065 6.538]	[12.392 13.433]	[10.602 11.977]	[5.765 6.655]	[6.602 7.845]	[5.258 6.84]	[7.192 8.042]	Undetermined	[6.912 8.092]	[6.44 7.147]	[5.889 6.39]	[5.741 6.392]	[5.678 6.168]
	sp|P0ADS9|YGGN_ECOLI	yggN	[0.665 0.75]	[0.636 0.722]	[2.838 3.275]	[2.587 3.067]	[4.123 5.049]	[5.036 6.502]	[8.064 10.434]	[6.544 7.546]	[4.815 5.237]	[4.804 5.258]	[9.404 11.504]	[9.202 10.181]	[5.482 5.834]	[5.678 6.064]	[9.039 11.771]	[9.522 11.462]	[4.004 4.608]	[5.402 6.068]	[5.217 5.701]	[6.072 7.292]	[4.038 7.051]	[5.382 5.816]	[3.807 4.177]	[3.574 3.793]	[5.607 6.116]	[5.477 6.13]
	sp|P0ADT2|YGIB_ECOLI	ygiB	[0.436 0.485]	[0.495 0.565]	[1.49 1.612]	[1.812 2.536]	[3.695 4.182]	[3.379 3.643]	[5.977 6.621]	[5.169 5.714]	[3.55 3.907]	[2.984 3.405]	[6.852 7.89]	[7.37 7.884]	[3.357 3.562]	[4.523 4.896]	[6.798 7.869]	[6.226 7.811]	[3.725 4.209]	[4.116 4.68]	[3.407 3.867]	[3.587 3.947]	[3.658 3.98]	[3.781 4.192]	[2.806 3.529]	[3.52 6.262]	[2.973 4.607]	[2.659 3.023]
	sp|P0ADT5|YGIC_ECOLI	ygiC	[0.888 1.527]	[0.687 1.398]	[2.967 3.626]	[2.783 3.264]	[5.807 7.419]	[4.815 5.295]	[9.404 10.822]	[8.458 10.082]	[5.506 6.176]	[5.192 5.8]	[10.272 12.626]	[11.025 12.267]	[4.239 4.46]	[4.353 4.795]	[7.681 10.654]	[7.068 7.929]	[4.108 4.465]	[4.626 5.754]	[4.425 6.204]	[4.415 4.998]	[3.749 4.132]	[4.165 5.08]	[3.703 4.161]	Undetermined	[3.952 4.439]	[4.172 4.709]
	sp|P0ADT8|YGIM_ECOLI	ygiM	[0.652 0.723]	[0.632 0.724]	[2.902 3.26]	[2.9 3.102]	[5.398 5.969]	[5.782 6.242]	[10.291 12.221]	[10.34 11.786]	[4.792 6.099]	[5.395 5.944]	[11.649 14.07]	[11.386 13.138]	[5.683 6.219]	[5.422 6.073]	[10.328 11.918]	[11.642 13.423]	[5.386 6.921]	Undetermined	[5.76 7.511]	[5.999 6.738]	[6.094 7.433]	[6.213 6.645]	[5.222 6.043]	Undetermined	[5.866 6.772]	[5.338 5.879]
	sp|P0ADU2|YGIN_ECOLI	ygiN	[0.655 0.729]	[0.698 0.789]	[3.035 3.807]	[2.628 3.23]	[4.996 5.592]	[5.211 5.64]	[9.329 10.956]	[10.028 11.314]	[5.74 6.117]	[5.576 5.94]	[11.7 12.705]	[10.729 11.333]	[4.026 4.314]	[4.463 4.665]	[6.521 7.021]	[6.262 8.557]	[4.02 4.319]	Undetermined	[4.757 5.165]	[5.414 5.943]	[4.118 4.507]	[4.52 5.2]	[4.766 5.234]	[4.859 5.175]	[4.36 5.04]	[4.575 4.962]
	sp|P0ADU5|YGIW_ECOLI	ygiW	[0.745 1.047]	[0.652 0.854]	[2.908 4.033]	[2.261 2.559]	[4.787 5.938]	[5.691 7.213]	[7.212 7.969]	[5.288 6.712]	[4.038 4.525]	[4.855 5.523]	[6.326 7.689]	[8.545 9.548]	[5.374 5.988]	[6.345 7.291]	[11.19 12.965]	[10.702 12.517]	[4.427 4.714]	[5.132 6.086]	[5.616 6.332]	[5.966 7.013]	[5.627 6.291]	[5.543 6.039]	[3.535 4.546]	[3.581 3.86]	[5.659 6.632]	[5.223 6.308]
	sp|P0ADU7|YQIB_ECOLI	yqiB	[0.169 -0.523]				[2.895 3.356]	[2.159 2.731]			[3.717 3.962]	[3.02 4.17]	[6.021 8.356]	[7.262 8.929]		[1.973 2.097]	[2.728 2.958]		[5.032 5.789]	[4.477 9.439]	[1.818 1.948]	[1.953 2.895]	[1.663 1.939]		[6.048 7.172]	[5.515 6.787]	[2.297 2.525]	[1.916 2.302]
	sp|P0ADV1|LPTA_ECOLI	lptA	[0.588 0.726]	[0.63 0.726]	[3.005 3.484]	[2.709 3.126]	[5.31 5.991]	[5.198 6.151]	[9.253 11.465]	[9.576 12.256]	[5.555 5.94]	[5.431 6.316]	[10.224 12.129]	[11.358 13.882]	[5.498 5.859]	[5.502 6.108]	[7.724 10.305]	[10.465 11.913]	[5.922 6.614]	Undetermined	[5.266 11.664]	[5.212 6.308]	[5.8 8.53]	[5.532 6.228]	[5.247 6.175]	[4.812 5.651]	[5.859 7.605]	[5.144 6.499]
	sp|P0ADV5|YHBW_ECOLI	yhbW	[0.664 0.809]	[0.638 0.758]	[2.545 3.289]	[2.868 3.801]	[5.059 5.561]	Undetermined	Undetermined	[6.229 9.445]	[6.105 6.821]	[5.116 6.359]	[10.233 12.51]	[10.194 11.949]	[4.184 7.678]	[3.252 3.827]	[6.06 7.48]	[4.399 5.351]	[3.48 3.689]	[4.096 6.114]	[3.656 3.965]	[3.896 4.256]	[3.611 3.974]	[5.246 8.014]	[3.956 4.472]	[4.513 4.93]	[3.418 4.017]	[3.268 3.538]
	sp|P0ADV7|MLAC_ECOLI	mlaC	[0.57 0.619]	[0.744 0.945]	[3.338 3.817]	[3.053 3.502]	[4.778 5.248]	[5.263 5.929]	[8.277 9.081]	[7.088 8.155]	[4.821 5.351]	[5.681 6.205]	[10.608 13.727]	[10.247 11.379]	[5.245 5.606]	[5.435 5.881]	[11.487 14.923]	[11.328 13.196]	[4.665 5.091]	[5.771 6.294]	[6.873 8.75]	[6.408 7.073]	[6.12 7.409]	[6.44 6.84]	[5.063 5.543]	[4.777 5.324]	[6.13 6.833]	[5.74 6.256]
	sp|P0ADV9|LPTC_ECOLI	lptC	[0.708 0.822]	[0.592 0.726]	[2.719 2.997]	Undetermined	[5.497 6.282]	[5.539 6.78]	[11.12 14.301]	[8.794 11.205]	[5.426 6.201]	[5.547 6.325]	[10.575 13.839]	[10.309 14.268]	[5.286 6.12]	[4.856 6.166]	[10.486 13.553]	[9.641 11.33]	[5.569 6.43]	[5.464 6.068]	[5.512 5.965]	[5.56 6.311]	[5.452 5.826]	[5.805 6.674]	[5.693 6.436]	[5.485 6.125]	[6.035 7.32]	[6.334 7.696]
	sp|P0ADW3|YHCB_ECOLI	yhcB	[0.702 0.799]	[0.847 2.326]	[2.944 4.459]	[2.971 3.253]	[5.883 6.633]	[6.042 7.193]	[12.539 16.602]	[9.636 11.455]	[4.741 5.555]	[5.513 5.98]	[12.249 14.383]	[10.976 12.612]	[5.377 6.094]	[5.619 6.087]	[10.937 13.676]	[10.707 11.784]	[5.011 5.545]	[5.722 6.096]	[5.016 6.89]	[5.497 5.942]	[5.528 6.643]	[5.001 5.468]	[5.66 6.445]	[6.064 6.43]	[5.744 6.495]	[5.327 5.854]
	sp|P0ADW8|YHEV_ECOLI	yheV	Undetermined		[1.02 -23.728]	[1.137 2.086]	[2.864 3.442]	[2.609 73.278]		[2.137 3.045]	[2.792 4.632]		[6.985 10.837]	[5.614 6.97]				[2.319 2.758]	[3.559 4.172]	[2.697 3.909]	[1.78 2.224]	Undetermined			[3.117 7.466]	[4.715 6.402]	[1.892 2.883]	[1.795 2.375]
	sp|P0ADX1|YHFA_ECOLI	yhfA	[0.255 0.628]	Undetermined	Undetermined	Undetermined	[5.345 7.378]	[5.802 8.153]	[9.566 21.239]	[6.591 11.811]	[5.519 6.133]	[4.519 5.82]	Undetermined	[13.054 17.613]	[3.712 5.181]	[4.969 5.973]	[6.619 10.633]	[8.532 10.204]	[3.96 4.653]	[5.607 8.692]	[4.777 5.265]	[5.726 7.774]	[4.211 4.74]	[4.593 5.276]	[4.525 5.77]	[4.923 5.815]	[4.317 7.886]	[4.563 5.672]
	sp|P0ADX9|RSMD_ECOLI	rsmD	[0.683 0.757]	[0.975 4.333]	[2.902 3.537]	[2.846 3.124]	[5.34 6.119]	[4.977 5.986]	[9.913 12.748]	[8.152 9.974]	[4.682 5.17]	[5.101 5.472]	[10.297 13.17]	[9.873 11.588]	[3.335 5.018]	[4.772 5.187]		[8.202 26.558]	[4.369 5.073]	[4.63 5.228]	[5.031 5.779]	[4.965 5.574]	[4.245 4.559]	[4.466 4.687]	[4.705 5.383]	[5.409 5.932]	[4.161 8.58]	[4.596 4.937]
	sp|P0ADY1|PPID_ECOLI	ppiD	[0.779 0.931]	[0.673 0.891]	[3.095 3.348]	[2.825 2.958]	[5.705 6.082]	[5.728 6.351]	[11.177 12.524]	[12.354 14.899]	[5.838 6.143]	[5.694 6.041]	[12.107 12.915]	[11.687 12.79]	[5.838 6.146]	[6.21 6.485]	[13.252 14.848]	[11.151 11.959]	[6.059 7.022]	[6.312 6.829]	[5.905 6.539]	[6.366 6.785]	[5.645 6.278]	[5.653 6.029]	[6.043 6.396]	[6.855 8.567]	[6.303 6.985]	[5.495 5.869]
	sp|P0ADY3|RL14_ECOLI	rplN	[0.737 0.81]	[0.715 0.879]	[2.903 3.158]	[2.848 3.526]	[5.405 5.927]	[5.408 5.949]	[7.725 9.583]	[10.463 20.32]	[5.027 6.801]	[4.318 4.84]	[6.98 9.345]	[7.795 8.535]	[4.133 4.399]	[4.358 4.743]	[7.069 7.976]	[7.404 8.247]	[3.403 3.787]	[3.572 3.906]	[4.051 4.385]	[4.524 4.965]	[4.041 4.333]	[4.337 4.696]	[5.613 6.278]	[5.973 9.074]	[3.905 4.263]	[3.814 4.216]
	sp|P0ADY7|RL16_ECOLI	rplP	[0.773 0.885]	Undetermined	Undetermined	[3.298 4.914]	[6.678 7.404]	Undetermined	[10.985 20.78]	Undetermined	[4.717 5.949]	[5.853 7.143]	Undetermined	[9.94 12.265]	[3.992 5.646]	[6.589 7.547]	[11.577 16.026]	[13.556 18.409]	[5.703 6.339]	[5.612 6.565]	[7.385 8.692]	Undetermined	[6.38 6.82]	[5.782 6.809]	Undetermined	Undetermined	[3.821 6.154]	[6.065 7.618]
	sp|P0ADZ0|RL23_ECOLI	rplW	[0.566 0.654]	[0.801 1.005]	Undetermined	[2.889 3.245]	[4.75 5.506]	[4.973 6.03]	[7.771 9.769]	[9.765 11.75]	[3.462 4.362]	[5.072 6.054]	[6.75 9.499]	[8.414 10.568]	[4.549 5.558]	[4.77 11.3]	[9.135 11.496]	[8.284 10.661]	[4.942 5.634]	[5.086 5.63]	[5.528 7.424]	Undetermined	[5.354 6.044]	[5.761 6.388]	[6.814 8.116]	Undetermined	[4.571 5.871]	Undetermined
	sp|P0ADZ4|RS15_ECOLI	rpsO	[0.547 1.148]	[0.783 0.926]	[3.251 3.64]	[3.162 3.817]	[5.217 6.273]	[6.028 8.616]	[9.282 17.123]	[10.185 18.49]	[3.771 4.749]	[4.867 5.816]	[6.646 10.593]	[8.576 10.415]	[5.63 7.502]	[4.805 5.229]	[10.899 13.993]	[8.874 10.523]	[4.83 5.733]	[5.02 5.323]	[5.551 7.259]	[5.655 7.412]	[6.067 10.078]	[5.45 6.124]	[6.196 8.566]	[3 6.689]	[4.897 6.002]	[5.033 6.872]
	sp|P0ADZ7|YAJC_ECOLI	yajC	[0.68 0.78]	[0.727 0.803]	[3.062 3.475]	[2.914 3.21]	[5.744 6.382]	[5.655 6.365]	[9.993 12.418]	[11.001 12.885]	[6.447 7.622]	[5.391 7.047]	[12.135 14.689]	[11.964 13.623]	[5.016 5.617]	[5.565 6.481]	[12.865 15.87]	[10.594 12.293]	[5.95 6.384]	[6.415 8.243]	[5.624 6.128]	[5.661 6.2]	[5.453 6.692]	[5.344 5.771]	[5.301 5.899]	[5.846 6.886]	[5.605 6.6]	[6.005 7.084]
	sp|P0AE01|TRMJ_ECOLI	trmJ	[0.645 3.966]	[0.561 0.878]	[2.805 3.276]	[2.359 2.834]	[4.632 5.468]	[4.998 6.933]	[9.121 10.982]	[8.403 10.455]	[4.717 5.918]	[4.938 5.471]	[9.301 10.922]	[10.231 12.229]	[4.257 4.771]	[4.031 4.345]	[6.239 10.594]	[6.801 7.621]	[3.82 4.182]	[3.833 4.255]	[4.825 7.284]	[4.295 4.734]	[3.864 4.268]	[4.089 4.563]	[4.089 4.46]	[4.87 5.306]	[4.351 5.134]	[3.892 4.448]
	sp|P0AE06|ACRA_ECOLI	acrA	[0.851 1.446]	[0.699 0.79]	[2.757 3.069]	[2.844 3.039]	[5.194 5.878]	[5.939 6.418]	[11.709 12.848]	[11.302 12.542]	[5.671 6.025]	[5.613 5.968]	[12.257 14.085]	[11.476 12.272]	[5.879 6.336]	[6.02 6.327]	[12.375 14.252]	[12.926 13.929]	[5.905 6.228]	Undetermined	[6.493 7.604]	[6 6.491]	[5.979 6.229]	[6.189 6.855]	[5.46 6.004]	[5.352 7.29]	[5.865 6.316]	[5.588 5.999]
	sp|P0AE08|AHPC_ECOLI	ahpC	[0.762 0.926]	[0.732 0.942]	[2.821 3.291]	[2.567 2.938]	[4.909 5.371]	[4.702 5.281]	[7.778 8.442]	[6.758 7.822]	[5.089 5.358]	[5.498 6.029]	[9.039 9.603]	[9.362 10.11]	[1.87 1.969]	[2.07 2.222]	[2.494 2.737]	[2.525 2.696]	[1.974 2.074]	[2.31 2.535]	[2.113 2.299]	[2.168 2.48]	[1.834 2.199]	[1.775 1.887]	[2.569 2.752]	[2.888 3.087]	[2.05 2.209]	[2.042 2.187]
	sp|P0AE12|AMN_ECOLI	amn	[0.729 0.821]	[0.657 0.781]	[3.29 3.821]	[2.828 3.074]	[5.588 6.092]	[6.316 7.501]	[9.862 10.848]	[9.975 11.885]	[6.221 6.624]	[5.69 6.253]	[13.129 14.913]	Undetermined	[4.197 4.463]	[4.536 4.865]	[6.901 7.83]	[8.504 9.903]	[4.426 5.194]	[5.318 7.424]	[4.131 4.466]	[4.902 5.58]	[5.033 6.557]	[4.608 5.274]	[4.983 5.402]	[6.151 9.085]	[4.146 4.49]	[4.265 4.605]
	sp|P0AE14|AMPE_ECOLI	ampE	Undetermined	[0.627 0.759]	[3.092 3.465]	[3.013 3.468]	[5.259 6.035]	[5.308 5.995]	[11.949 23.535]	[9.189 11.787]	Undetermined	[5.375 6.375]	[10.917 13.351]	Undetermined	[5.468 6.644]	[6.506 8.231]	[9.561 46.324]	[11.051 13.441]		[5.498 7.355]	[4.483 5.713]	[5.152 6.073]	[6.346 6.919]	Undetermined	[5.792 6.704]	[6.071 6.854]	[5.054 6.483]	[5.711 7.198]
	sp|P0AE18|MAP1_ECOLI	map	[0.72 1.157]	[0.666 0.821]	[3.223 4.212]	[2.976 3.991]	[5.357 5.966]	[5.193 5.608]	[9.426 10.517]	[10.075 11.753]	[5.562 6.369]	[5.444 7.052]	[10.979 13.543]	[10.902 14.005]	[3.874 4.16]	[4.577 5.126]	[5.862 7.505]	[6.831 7.783]	[4.348 4.825]	[4.298 4.759]	[4.946 7.088]	[4.522 5.072]	[4.362 4.898]	[4.295 5.456]	[4.21 4.858]	[4.809 7.757]	[3.984 4.525]	[4.19 4.82]
	sp|P0AE22|APHA_ECOLI	aphA	[0.667 0.794]	Undetermined	[3.403 3.96]	[3.155 4.228]	[5.771 6.519]	Undetermined	[8.323 12.579]	[12.095 15.14]	[5.943 8.079]	[5.72 6.27]	[11.114 15.556]	[12.268 14.637]	[5.372 5.935]	[5.545 6.418]	Undetermined	Undetermined	[6.319 9.266]	Undetermined	[6.175 7.294]	Undetermined	[6.119 6.714]	[5.749 6.755]	[7.16 8.264]	[5.49 5.811]	[5.374 6.707]	[5.35 6.06]
	sp|P0AE28|AROM_ECOLI	aroM	[0.559 0.781]	[0.532 0.924]	[2.095 2.697]	[2.205 2.366]	[3.368 3.712]	[2.645 2.884]		[3.352 4.119]				[7.157 8.788]	[1.616 1.703]	[1.575 1.807]				[2.167 2.405]						[3.668 4.32]	[1.276 1.572]
	sp|P0AE34|ARTQ_ECOLI	artQ	[0.636 0.937]	[0.567 1.006]	[2.998 3.632]	[2.213 3.042]	[5.616 7.938]	[4.856 6.241]	[9.757 14.868]	[9.421 16.512]		[6.229 7.429]	[10.247 14.156]	[11.898 13.622]			[7.48 13.582]	[9.267 23.862]		[4.796 8.962]		[5.737 7.366]	[5.446 6.877]	[6.564 8.059]	[6.825 9.269]
	sp|P0AE39|YPDB_ECOLI	ypdB	[0.741 0.897]	[0.757 0.921]	[2.841 3.406]	[2.319 2.706]	[5.752 7.49]	[4.639 6.752]	[8.906 9.73]	[7.909 8.935]	[5.173 5.733]	[4.075 4.831]	[9.225 10.875]	[8.45 10.433]	[4.042 4.245]	[4.535 4.948]	[6.22 10.385]	[6.407 7.355]	[4.066 4.528]	[4.346 5.188]	[3.985 4.486]	[4.876 5.677]	[3.82 4.247]	[3.872 4.172]	[4.746 5.465]	[5.181 5.591]	[3.833 4.12]	[3.854 4.285]
	sp|P0AE45|YTFL_ECOLI	ytfL	[0.524 0.667]	[0.546 0.695]	[2.648 3.083]	[2.842 3.403]	[4.68 5.389]	[4.635 6.226]	[8.246 9.911]	[7.82 9.503]	[4.65 5.516]	[4.774 5.185]	[8.324 9.633]	[8.683 9.479]	[3.297 4.949]	[4.592 4.802]	[7.278 8.954]	[6.921 7.554]	[5.69 6.211]	[6.325 10.571]	[3.732 4.215]	[3.998 4.557]	[4.553 5.107]	[3.823 4.625]	[4.976 5.885]	[5.747 6.08]	[4.088 4.684]	[4.475 4.948]
	sp|P0AE48|YTFP_ECOLI	ytfP	Undetermined	[0.637 0.776]	[2.448 3.064]	[2.212 2.675]	[5.032 5.655]	[4.909 5.776]	[8.26 9.09]	[8.249 10.114]	[4.989 6.204]	[4.703 5.369]	[9.647 11.152]	[10.655 15.598]	[3.756 4.405]	[4.588 5.298]	[5.86 9.55]	[7.761 8.817]	[4.291 4.715]	[4.486 5.078]	[4.185 7.431]	[5.082 5.614]	[4.441 5.336]	[4.675 5.517]	[4.963 5.971]	[4.682 4.978]	[4.371 5.294]	[4.645 5.929]
	sp|P0AE52|BCP_ECOLI	bcp	[0.684 0.752]	[0.699 0.794]	[2.957 3.739]	[2.247 2.572]	[5.04 5.624]	[4.87 6.077]	[5.858 9.126]	[7.628 8.743]	[4.118 4.559]	[4.215 4.694]	[9.575 11.875]	[10.329 12.672]	[3.718 3.942]	[4.141 4.555]	[7.25 8.376]	[6.884 7.545]	[4.462 5.016]	[5.466 6.181]	[6.258 9.394]	[4.93 5.92]	[4.557 5.466]	[4.544 5.235]	[5.285 5.879]	[5.016 5.537]	[4.124 4.501]	[3.993 4.412]
	sp|P0AE60|CEDA_ECOLI	cedA	[0.698 0.875]								[3.001 4.088]	[4.516 5.745]		[8.147 10.967]		[3.213 4.258]	[5.179 9.09]			[4.785 5.678]			[3.408 4.488]		[5.986 7.536]	Undetermined
	sp|P0AE67|CHEY_ECOLI	cheY	[0.656 0.803]	[0.679 0.827]	[2.082 2.283]	[2.26 2.77]	[3.878 4.991]	[3.597 4.008]	[5.434 6.865]	[5.375 6.442]		[3.649 4.212]	[5.311 6.937]	[6.001 7.433]	[2.858 3.695]	[4.121 4.74]	[5.14 5.949]	[5.368 6.107]	[3.651 4.455]		[3.254 8.186]	[4.647 6.749]	[2.927 3.111]	[3.755 5.19]	[4.479 5.225]	[3.858 4.657]	[3.483 6.012]
	sp|P0AE70|MAZF_ECOLI	mazF	[0.333 0.486]	[0.642 0.859]	[3.009 3.807]	[2.741 3.223]	[4.735 5.462]	[5.107 6.261]	Undetermined	[7.894 11.152]		[5.598 6.927]	[8.709 15.915]	[9.773 11.901]	[3.674 5.325]	[2.965 4.901]	[9.1 14.098]	[6.993 11.437]	[5.873 7.023]	Undetermined	[5.589 7.185]	[6.136 7.888]	[5.799 6.735]	[5.834 6.84]	[6.091 7.992]	[5.899 6.762]	[4.923 6.275]	[5.271 6.103]
	sp|P0AE72|MAZE_ECOLI	mazE	[0.62 0.903]					[5.175 6.235]				[0.985 1.912]		[3.762 5.543]		[1.839 2.042]	[5.223 9.428]	[2.857 4.148]	[2.45 2.564]	[1.933 2.316]		[2.917 3.464]		[2.021 2.341]	[4.466 5.911]	[4.401 6.659]		[2.021 2.796]
	sp|P0AE78|CORC_ECOLI	corC	[0.678 0.746]	[0.741 0.904]	[2.892 3.214]	[2.662 2.918]	[5.175 5.558]	[5.731 6.993]	[9.677 11.366]	[8.66 10.695]	[5.108 5.727]	[4.95 5.389]	[7.919 10.338]	[9.937 11.279]	[4.522 4.82]	[4.381 4.705]	[7.662 8.743]	[7.468 9.467]	[4.566 4.991]	[4.56 5.285]	[4.67 8.828]	[4.785 5.171]	[5.166 7.022]	[4.427 4.689]	[4.84 5.228]	[5.634 6.824]	[4.576 5.109]	[4.399 4.91]
	sp|P0AE82|CPXA_ECOLI	cpxA	[0.583 0.712]	[0.685 0.788]	[2.827 3.114]	[2.805 3.173]	[5.477 5.944]	[5.913 6.396]	[10.533 11.866]	[7.525 10.174]	[5.624 6.144]	[5.752 6.474]	[10.866 12.183]	[11.564 12.513]	[5.911 6.346]	[5.749 6.31]	[11.606 12.998]	[12.258 14.731]	[6.579 7.332]	[6.07 7.8]	[5.316 6.044]	[5.489 5.907]	Undetermined	[6.041 6.524]	[5.844 6.381]	[5.995 8.132]	[5.403 5.83]	[5.742 6.519]
	sp|P0AE88|CPXR_ECOLI	cpxR	[0.736 1.124]	[0.563 0.729]	[2.868 4.96]	[2.771 3.108]	[5.023 5.587]	[5.409 5.779]	[10.264 11.726]	[10 14.768]	[5.459 6.491]	[5.621 6.628]	[10.106 11.586]	[10.492 11.635]	[5.679 8.992]	[4.644 5.526]	[7.664 9.184]	[8.653 9.733]	[4.524 4.9]	[4.992 5.451]	Undetermined	[4.98 5.6]	[4.646 5.095]	[4.608 5.091]	[4.816 5.425]	[5.614 7.334]	[4.658 5.492]	[4.651 5.818]
	sp|P0AE91|CREA_ECOLI	creA	[0.983 1.796]	[0.641 0.745]	[2.962 3.32]	[2.535 2.927]	[5.463 6.57]	[5.585 6.413]	[8.768 12.356]	[11.763 17.344]	[5.172 7.185]	[6.346 7.344]	Undetermined	[12.85 14.151]	[4.948 6.109]	[6.465 8.394]	[10.435 16.272]	[12.799 14.959]	[5.608 6.439]	Undetermined	[5.57 6.219]	Undetermined	[5.98 6.772]	[6.139 7.586]	[5.43 6.696]	[5.316 5.732]	[5.851 6.547]	[5.532 6.205]
	sp|P0AEA8|CYSG_ECOLI	cysG	[0.865 1.37]	[0.65 0.736]	[2.881 3.307]	[3.068 4.831]	[5.032 5.535]	[5.432 5.913]	[9.523 10.822]	[9.547 10.729]	[5.481 5.817]	[6.314 8.41]	[12.557 19.96]	[11.131 12.357]	[4.085 4.379]	[4.328 4.782]	[7.174 8.254]	[7.175 7.787]	[4.015 4.329]	[4.033 5.098]	[4.174 10.044]	[4.185 5.021]	[4.462 4.68]	[3.404 4.239]	[4.87 5.92]	[4.889 5.179]	[4.504 6.47]	[3.866 4.333]
	sp|P0AEB2|DACA_ECOLI	dacA	[0.736 0.868]	[0.702 0.823]	[2.998 3.405]	[3.056 3.558]	[5.66 6.232]	[5.837 6.54]	[12.578 15.661]	[9.329 10.871]	[5.742 6.356]	[5.975 6.365]	[12.437 14.786]	[12.429 13.416]	[5.981 6.291]	[6.117 6.562]	[14.336 17.857]	[12.668 13.494]	[6.04 6.357]	[6.604 8.017]	[6.187 6.543]	[6.511 7.261]	[6.182 6.485]	[5.956 6.282]	[5.537 5.868]	[6.136 7.354]	[5.92 6.342]	[5.728 6.139]
	sp|P0AEB5|YNAI_ECOLI	ynaI	[0.719 0.854]	[0.655 1.118]	[2.7 3.255]	[2.807 3.448]	[5.663 6.511]	[6.08 7.255]	[10.695 13.521]	[10.503 13.387]	[6.189 6.655]	[4.572 6.345]	Undetermined	[11.632 14.19]	[5.656 6.216]	[5.648 6.685]	[11.1 12.463]	[10.582 19.344]	[6.045 7.101]	[5.349 7.637]	[6.192 7.783]	[5.858 7.349]	[5.616 6.726]	[6.448 7.263]	[5.216 6.449]	[6.095 6.881]	[5.504 6.161]	[5.897 6.826]
	sp|P0AEB7|YOAB_ECOLI	yoaB	[0.416 0.704]	[0.717 0.931]	[2.865 3.49]	[2.551 3.336]	[5.975 7.422]	[6.565 9.616]	[12.323 14.528]	[10.986 18.374]	[5.691 6.456]	[4.903 8.7]	[8.277 14.302]	[12.068 15.155]	[4.962 5.799]	[6.419 8.185]	[9.648 14.732]	[9.819 11.805]	[4.939 6.242]	[4.858 5.772]	[4.882 5.535]	[5.22 6.583]	[4.352 5.111]	[4.926 5.525]	[5.101 6.734]	[5.229 6.038]	[5.428 7.032]	[4.235 5.476]
	sp|P0AEC0|YOAE_ECOLI	yoaE	[0.616 0.793]	[0.444 0.826]	[2.906 3.577]	Undetermined	[5.407 6.783]	[5.428 6.117]	[11.625 14.675]	[10.708 12.813]	[4.935 6.38]	[6.156 7.022]	[11.854 14.642]	[10.138 12.749]	[5.653 6.648]	[6.444 8.429]	[10.024 21.361]	[13.74 15.767]	[6.306 7.151]	[5.298 9.039]	[6.248 7.013]	[5.132 6.998]	[6.256 6.806]	[5.362 7.912]	[6.062 7.855]	[6.748 7.559]	[4.745 5.739]	[5.034 6.304]
	sp|P0AEC3|ARCB_ECOLI	arcB	[0.662 0.757]	[0.673 0.754]	[3.047 3.344]	[2.851 3.157]	[5.611 6.051]	[5.699 6.213]	[10.295 11.883]	[10.057 11.635]	[5.326 5.784]	[5.404 6.323]	[10.645 11.893]	[11.204 11.897]	[5.115 5.738]	[5.482 5.855]	[10.73 11.817]	[9.082 10.725]	[6.037 6.394]	[5.658 7.157]	[4.381 5.664]	[5.26 5.707]	[5.491 6.072]	[5.628 6.04]	[5.645 6.039]	[5.695 6.101]	[5.339 5.799]	[5.334 5.842]
	sp|P0AEC5|BARA_ECOLI	barA	Undetermined	[0.678 0.794]	[3.107 3.776]	[3.304 3.7]	[5.43 6.586]	[5.638 6.452]	[10.835 12.498]	[8.319 10.736]	[6.016 6.757]	[5.932 6.653]	[10.569 12.104]	[10.618 12.571]	Undetermined	[5.607 6.082]	[11.836 13.319]	[12.708 14.87]	[5.989 6.554]	[5.243 6.137]	[6.51 7.276]	[4.933 5.578]	[5.388 6.029]	[6.454 7.671]	[6.205 6.88]	[5.868 6.568]	[5.306 6.499]	[5.524 5.995]
	sp|P0AEC8|DCUS_ECOLI	dcuS	[0.562 0.713]	[0.653 0.926]	[2.557 3.339]	[2.893 3.254]	[5.516 6.224]	[5.075 7.097]	[10.602 12.621]	[10.391 15.101]		[5.629 7.192]	[10.546 13.813]	[8.774 15.572]	[4.628 7.272]	[5.812 8.306]	[5.382 13.763]	[10.468 13.927]	[5.445 7.55]		[5.316 6.105]	[4.957 7.634]	[5.256 6.519]	[5.163 6.249]	[5.554 8.948]	[6.571 7.513]	[4.599 5.803]	[5.553 6.559]
	sp|P0AED0|USPA_ECOLI	uspA	[0.599 0.912]	[0.547 0.799]	[3.279 4.155]	[2.731 3.349]	[4.356 6.562]	[4.618 5.673]	[10.335 13.932]	[8.104 11.707]	[5.627 6.377]	[5.339 6.493]	[9.047 14.595]	[7.257 10.376]	[3.904 4.801]	[3.86 4.862]			[4.302 5.663]	[4.343 5.87]	[4.49 5.052]	[3.087 5.106]	[4.145 4.914]	[2.708 8.582]		[3.301 4.94]	[3.398 6.29]	[3.811 5.901]
	sp|P0AED5|UVRY_ECOLI	uvrY	[0.572 0.637]	Undetermined	[1.715 1.906]	[1.528 1.765]	[2.768 3.104]	[3.063 3.246]	[4.024 4.304]	[3.753 4.143]	[1.722 1.752]	[1.807 1.916]	[3.406 3.837]	[3.991 4.384]	[1.694 1.747]	[1.952 2.179]	[2.525 3.084]	[2.483 2.653]	[2.386 2.571]	[2.422 2.602]	[2.573 2.678]	[2.548 2.855]	[1.792 2.282]	[1.562 1.782]	[4.732 5.226]	[5.289 6.472]	[1.577 1.846]	[1.567 1.705]
	sp|P0AED7|DAPE_ECOLI	dapE	[0.686 0.754]	[0.737 0.841]	[2.766 2.994]	[2.969 3.535]	[5.102 5.686]	[5.313 6.96]	[9.015 10.057]	[8.884 11.178]	[5.708 6.19]	[5.024 5.518]	[11.492 13.202]	[8.974 10.716]	[4.351 4.539]	[4.206 4.596]	[7.714 8.058]	[6.429 7.351]	[4.288 4.622]	[4.45 4.72]	[5.48 9.09]	[4.452 4.918]	[4.247 4.478]	[4.245 4.727]	[4.398 4.738]	[5.131 5.516]	[4.39 5.037]	[3.949 4.301]
	sp|P0AED9|DCM_ECOLI	dcm	[0.658 0.746]	Undetermined	[2.231 2.517]	[2.161 2.375]	[2.961 3.467]	[3.263 3.667]	[5.069 5.938]	[5.286 8.941]	[3.21 3.463]	[2.568 2.843]	[5.076 9.805]	[5.041 5.528]	[2.697 2.846]	[3.22 3.42]	[3.562 4.08]	[3.901 4.248]	[4.859 5.286]	[5.038 5.459]	[2.578 2.806]	[3.053 3.452]	[2.791 2.92]	[3.069 3.648]	[5.435 6.039]	[6.34 10.128]	[2.635 2.857]	[2.474 2.698]
	sp|P0AEE1|DCRB_ECOLI	dcrB	[0.514 0.628]	[0.559 0.732]	[2.777 3.274]	Undetermined	[5.17 5.956]	Undetermined	[6.662 26.028]	[10.347 14.328]	[5.86 6.981]	[4.414 5.098]	[8.197 14.99]	[10.415 12.276]	[5.074 5.978]	[5.436 6.027]	[9.562 11.719]	[10.685 12.129]	[5.805 6.454]	[5.189 6.604]	[5.838 7.069]	[5.497 6.798]	[5.334 5.641]	[5.105 5.649]	[5.119 5.513]	[5.144 10.556]	[5.76 8.846]	[4.653 5.677]
	sp|P0AEE3|DEGS_ECOLI	degS	[0.531 0.629]	[0.682 0.753]	[2.849 3.378]	[3.19 3.659]	[5.473 5.968]	[5.663 6.628]	[10.982 13.524]	[9.294 11.971]	[6.552 8.375]	[6.202 7.971]	[10.477 12.817]	[11.893 13.57]	[6.185 6.818]	[5.13 5.86]	[14.322 16.753]	[10.953 13.623]	[6.179 6.697]	Undetermined	[5.41 5.915]	[5.809 6.345]	[5.053 6.061]	[5.766 6.406]	[7.22 8.88]	[6.414 7.017]	[5.485 5.989]	[6.256 7.189]
	sp|P0AEE5|DGAL_ECOLI	mglB	[0.668 0.759]	[0.564 0.704]	[3.323 3.626]	[3.043 3.345]	[5.661 5.909]	[6.215 6.57]	[11.221 12.055]	[9.694 10.541]	[6.107 6.505]	[5.726 6.665]	[12.085 13.423]	[11.916 13.8]	[5.705 6.187]	[6.442 6.996]	[6.911 8.799]	[12.176 13.629]	[5.7 6.391]	[5.777 6.295]	[4.188 5.851]	[6.635 7.681]	[6.58 8.276]	[5.731 6.269]	[5.972 6.648]	[5.941 8.573]	Undetermined	[5.788 6.801]
	sp|P0AEE8|DMA_ECOLI	dam	[0.661 0.808]	[0.607 0.734]	[2.803 3.179]	[2.783 3.047]	[4.722 5.646]	[5.097 7.766]	[9.594 10.638]	[9.406 11.365]	[5.242 5.958]	[4.785 5.687]	[10.263 11.852]	[10.323 11.34]	[4.838 5.244]	[3.79 4.871]	[10.052 11.633]	[8.665 10.477]	[3.899 4.27]	[3.974 4.485]	[2.1 3.882]	[5.221 6.68]	[5.379 5.853]	[5.28 7.171]	[5.033 6.137]	[5.716 6.899]	[4.494 5.045]	[4.029 4.541]
	sp|P0AEF0|DNAC_ECOLI	dnaC	[0.417 0.731]	[0.852 3.008]	[2.015 2.516]	[1.707 2.069]	[4.316 5.995]	[3.872 4.889]	[3.675 6.169]	[5.188 5.963]	[3.599 4.036]	[2.904 3.502]	[5.166 6.228]	[7.784 11.142]	[2.305 2.433]	[1.79 2.251]	[3.149 4.074]	[3.124 3.476]	[2.499 2.958]	[2.572 3.053]	[2.293 2.552]	[2.727 3.018]	[1.596 2.239]	[2.259 2.443]	[3.524 4.073]	[3.839 4.462]	[2.226 2.555]	[1.976 2.694]
	sp|P0AEF4|DPIA_ECOLI	dpiA	[0.722 0.954]		[1.844 2.863]		[4.317 6.965]		[7.734 8.742]		[2.701 3.313]	[3.084 4.559]	[6.472 8.9]	[7.156 8.497]	[2.466 2.657]	[3.202 3.698]	[4.426 6.341]	[5.253 5.714]	[3.195 3.56]	[3.085 3.812]				[3.003 4.008]	[4.36 5.476]		[2.907 3.62]
	sp|P0AEF8|DPPB_ECOLI	dppB	[0.608 0.793]	[0.527 1.421]	[2.649 4.183]	[2.785 6.054]	[5.722 8.035]	[5.812 7.713]	[11.759 17.642]	[9.523 16.394]	[5.625 7.035]	[5.161 6.281]	[10.022 15.671]	[8.576 14.466]	[5.87 7.421]	[5.769 6.917]	[5.997 52.401]	[12.543 19.254]	[6.576 8.264]	[4.834 7.119]	[5.009 6.652]	[3.673 8.174]	[4.956 7.104]	[4.517 5.82]	[6.307 8.295]	[5.805 7.789]	[5.304 5.999]	[5.598 7.105]
	sp|P0AEG1|DPPC_ECOLI	dppC	[0.669 1.004]	[0.389 0.895]		[3.047 4.034]	Undetermined	Undetermined	[12.263 16.448]	[8.91 14.812]	[5.591 6.604]	[5.696 6.947]	[11.585 13.292]	[6.674 14.427]	[5.621 6.497]	[6.199 7.401]	[8.539 10.725]	[8.668 21.251]	[4.925 5.665]	[4.91 7.044]	[4.954 5.955]	[5.611 8.838]	[5.921 7.077]			[5.293 7.23]	[5.214 6.059]	[5.638 7.014]
	sp|P0AEG4|DSBA_ECOLI	dsbA	[0.675 0.761]	[0.741 1.233]	[3.055 3.433]	[2.737 2.93]	[4.794 5.489]	[5.343 5.704]	[9.852 10.952]	[6.598 7.821]	[5.436 5.927]	[5.441 5.894]	[10.07 11.478]	[11.642 12.766]	[5.392 5.896]	[5.66 6.018]	[10.903 12.602]	[11.154 11.986]	[4.593 5.031]	[5.027 5.622]	[6.24 8.075]	[6.313 6.954]	[5.828 6.156]	[5.958 6.404]	[4.906 5.624]	[4.709 6.343]	[6.237 7.115]	[5.599 6.105]
	sp|P0AEG6|DSBC_ECOLI	dsbC	[0.646 1.282]	[0.775 1.232]	[3.259 4.211]	[2.66 3.282]	[5.367 6.413]	[5.036 6.186]	[10.643 13.482]	[8.639 10.96]	[4.776 5.448]	[5.725 8.306]	[12.287 15.664]	[11.163 14.804]	[5.045 6.326]	[5.753 6.247]	[10.068 13.964]	[12.933 16.55]	[4.992 5.909]	[5.659 6.662]	[5.677 6.588]	[5.928 7.189]	[5.993 6.511]	[6.121 8.588]	[4.806 5.719]	[4.835 6.618]	[6.17 7.394]	[5.537 6.612]
	sp|P0AEH1|RSEP_ECOLI	rseP	[0.901 1.795]	[0.708 0.898]	[2.408 2.675]	[2.654 3.066]	[3.491 3.877]	[4.412 5.24]	[7.257 8.228]	[6.923 8.101]	[4.14 5.162]	[3.568 3.946]	[5.265 6.092]	[6.565 7.004]	[4.133 4.509]	[3.985 4.209]	[7.391 8.093]	[6.522 7.169]	[4.758 5.125]	[4.376 4.804]	[4.309 6.307]	[4.771 5.38]	[4.179 4.402]	[4.11 4.332]	[4.818 5.189]	[5.021 6.743]	[4.315 4.925]	[4.428 4.891]
	sp|P0AEH3|ELAA_ECOLI	elaA	[0.426 0.712]	[0.671 0.81]	[2.236 2.379]	[2.303 2.495]	[4.236 4.768]	[3.908 4.322]	[6.698 8.845]	[6.1 6.863]	[4.005 4.579]	[4.589 5.039]	[10.26 11.972]	[8.187 9.762]	[2.543 2.703]	[2.607 2.892]	[3.515 4.134]	[3.76 4.031]	[3.856 4.159]	Undetermined	[3.252 3.749]	[3.501 3.856]	[2.87 3.082]	[3.574 7.732]	[4.01 4.422]	[4.617 5.037]	[2.202 2.465]	[2.052 2.226]
	sp|P0AEH5|ELAB_ECOLI	elaB	[0.53 0.692]	[0.448 1.312]	Undetermined	[3.19 3.71]	[5.432 6.477]	[6.082 8.276]	[9.655 11.384]	[8.209 11.903]	[3.675 4.616]	[5.713 6.842]	[11.318 13.511]	[12.299 13.53]	[5.233 5.787]	[6.092 6.938]	[14.108 17.046]	[12.54 16.323]	[5.169 6.135]	Undetermined	Undetermined	Undetermined	[6.532 7.821]	[6.221 7.117]	[6.052 6.798]	[6.01 6.923]	[5.456 6.514]	[4.714 6.164]
	sp|P0AEI1|MIAB_ECOLI	miaB	[0.551 0.605]	[0.579 0.904]	[1.331 1.695]	[1.45 1.591]	[1.918 2.185]	[2.102 2.575]	[2.666 2.894]	[2.342 2.587]	[2.122 2.32]	[1.674 1.764]	[3.189 3.815]	[3.81 4.261]	[1.604 1.683]	[1.596 1.647]	[2.032 2.164]	[1.961 2.342]	[1.831 1.902]	[2.095 2.327]	[1.654 2.292]	[2.104 2.604]	[1.573 1.764]	[1.424 1.522]	[4.601 5.26]	[4.489 4.99]	[1.436 1.503]	[1.517 1.709]
	sp|P0AEI4|RIMO_ECOLI	rimO	[0.525 1.015]	[0.847 1.187]	[2.388 3.208]	[1.813 2.176]	[4.25 5.167]	[3.826 4.444]	[5.701 6.818]	[6.456 9.952]	[3.662 4.866]	[3.479 6.654]	[6.46 7.951]	[5.845 6.664]	[2.969 3.342]	[3.575 4.032]	[4.555 6.071]	[4.948 5.971]	[2.18 2.496]	[2.139 2.348]	[3.348 3.641]	[4.166 5.337]	[3.432 3.654]	[3.192 4.302]	[4.125 4.628]	[4.315 5.032]	[2.775 3.22]	[2.809 3.01]
	sp|P0AEI6|NUDJ_ECOLI	nudJ	[0.676 0.84]	Undetermined	Undetermined	[2.396 2.987]	[4.885 6.006]	[4.361 6.495]	[10.277 17.489]	[9.377 11.416]	[5.104 6.255]	[5.033 5.753]	[9.543 13.445]	[10.173 12.176]	[3.757 5.156]	[4.116 5.547]	[5.839 6.791]	[5.384 7.362]	[3.845 4.225]	[4.31 5.462]	[4.202 4.738]	[4.261 5.841]	[4.21 4.721]		[3.654 5.754]	[4.471 5.689]	[4.183 6.103]	[4.063 6.152]
	sp|P0AEJ0|EMRB_ECOLI	emrB	[0.468 0.656]		[2.995 5.119]					Undetermined		[5.304 6.622]	[9.122 13.793]	[8.806 11.104]					[6.304 7.509]	[4.557 10.911]	[5.446 6.523]		[6.063 7.861]	[5.689 6.792]		[6.117 9.222]	[4.299 6.248]	[4.786 8.045]
	sp|P0AEJ2|ENTC_ECOLI	entC	[0.634 0.704]	[0.543 0.961]	[1.621 4.814]		[1.999 3.487]
	sp|P0AEJ4|ENVZ_ECOLI	envZ	[0.646 0.743]	[0.626 0.777]	[3.062 3.572]	[2.99 3.226]	[5.708 6.444]	[5.925 6.626]	Undetermined	[10.515 12.181]	[5.884 6.587]	[6.87 8.323]	[12.48 16.35]	[12.796 15.686]	[6.236 6.875]	[5.891 6.447]	[11.332 14.678]	[12.429 14.545]	[6.421 7.114]	[6.695 9.684]	[5.192 7.013]	[5.93 6.994]	[5.941 6.875]	[5.735 6.315]	[5.771 7.027]	[6.237 6.587]	[5.544 6.218]	[5.965 6.95]
	sp|P0AEJ6|EUTB_ECOLI	eutB	[0.702 0.814]	[0.723 0.868]	[3.295 3.899]	[2.9 3.427]	[5.775 6.503]	[5.845 7.072]	[10.915 12.588]	[9.617 11.609]	[5.956 6.599]	[6.097 6.927]	[10.959 11.942]	[11.834 13.526]	[3.8 4.064]	[3.475 3.994]	[5.815 6.445]	[5.942 6.601]	[4.584 5.619]	[4.955 7.112]	[4.033 5.837]	[4.369 4.843]	[3.599 3.996]	[3.929 4.899]	[4.774 5.352]	[5.102 10.405]	[3.588 3.907]	[3.883 4.307]
	sp|P0AEK0|EXOX_ECOLI	exoX	[0.489 0.656]	[0.356 0.499]	[1.054 1.2]	[1.281 1.423]	[1.608 2.292]	[1.982 2.269]		[2.114 2.567]	[1.757 1.87]	[1.15 1.304]		[3.167 3.751]	[1.239 1.336]	[1.386 1.523]	[2.031 2.405]	[1.715 2.076]	[1.575 1.728]	[1.409 1.564]	[1.81 1.917]	[2.125 3.74]	[1.166 1.245]	[1.175 1.232]	[3.683 4.438]	[3.818 33.459]	[0.966 1.007]	[0.948 1.032]
	sp|P0AEK2|FABG_ECOLI	fabG	[0.697 0.963]	[0.835 1.361]	[2.951 3.166]	[2.818 2.998]	[5.555 6.037]	[5.342 6.921]	[11.666 22.301]	[9.663 10.904]	[5.971 6.727]	[5.617 5.985]	[11.213 12.571]	[10.287 11.399]	[4.466 4.758]	[4.886 5.14]	[7.993 9.143]	[8.302 8.841]	[4.656 4.904]	[4.774 5.093]	[4.215 6.123]	[5.165 5.971]	[4.536 4.781]	[4.796 5.089]	[4.743 5.18]	[4.779 5.487]	[4.577 5.058]	[4.154 5.748]
	sp|P0AEK4|FABI_ECOLI	fabI	[0.701 0.783]	[0.673 0.866]	[3.121 3.625]	[3.008 3.331]	[4.603 5.703]	[6.309 7.16]	[11.321 12.543]	[9.042 11.607]	[5.942 6.341]	[5.637 7.009]	[12.699 15.192]	[12.618 14.879]	[4.99 5.328]	[5.243 5.597]	[10.965 12.364]	[8.042 9.665]	[4.794 5.376]	[5.327 6.047]	[5.257 6.232]	[5.717 6.44]	[5.01 5.551]	[5.199 5.47]	[5.294 5.642]	[5.141 5.546]	[4.578 4.996]	[4.912 5.458]
	sp|P0AEL3|FEOA_ECOLI	feoA	[0.33 0.952]																						[3.256 5.238]	[3.137 3.999]
	sp|P0AEL6|FEPB_ECOLI	fepB	[0.694 0.778]	[0.691 0.941]		Undetermined	[5.02 5.711]	[4.851 5.713]	[11.465 17.843]	[8.421 9.798]	[5.732 7.099]	[5.99 7.546]	[8.166 12.196]	Undetermined	[4.838 5.698]	[5.389 6.781]	[10.921 14.602]	[6.356 11.866]	[4.082 5.008]	[4.42 5.388]	Undetermined	[5.404 7.061]	[4.747 5.589]		[3.523 4.491]	[3.067 3.62]	[3.922 6.288]	[4.349 10.642]
	sp|P0AEM0|FKBX_ECOLI	fkpB	[0.738 0.878]		[2.643 3.063]		[4.354 5.471]	[4.241 5.311]	[8.913 12.338]	[6.951 9.592]	[5.369 5.797]	[4.81 6.147]	[9.293 15.409]		[4.217 4.681]			[5.51 6.384]		[4.454 5.185]		[4.635 5.559]			[4.284 5.464]		[3.43 4.14]	[3.526 4.483]
	sp|P0AEM6|FLIA_ECOLI	fliA	[0.511 0.64]	[0.516 0.591]	[1.507 1.827]	[1.786 2.068]	[2.582 2.981]	[1.932 2.629]	[1.935 3.044]	[3.436 3.874]															[4.18 6.043]
	sp|P0AEM9|FLIY_ECOLI	tcyJ	[0.723 0.845]	[0.911 1.407]	[3.498 3.86]	[3.174 3.372]	[5.63 6.032]	[6.289 7.196]	[10.47 11.63]	[12.743 15.643]	[5.363 5.727]	[6.178 6.556]	[13.911 15.224]	[13.754 15.21]	[5.11 5.45]	[6.029 6.261]	[14.666 16.131]	[12.439 13.379]	[5.131 5.45]	[5.998 6.404]	[7.133 7.86]	[6.878 7.505]	[6.367 6.915]	[6.797 7.45]	[6.368 6.813]	[5.639 6.085]	[6.169 7.213]	[6.12 6.761]
	sp|P0AEN1|FRE_ECOLI	fre	Undetermined	[0.66 0.772]	[2.701 3.061]	[2.482 2.744]	[5.591 6.671]	[5.171 5.823]	[9.483 10.68]	[6.441 8.609]	[5.038 5.706]	[3.433 4.469]	[8.97 10.561]	[8.804 9.789]	[3.91 4.132]	[4.247 4.526]	[6.558 8.305]	[6.452 7.706]	[4.622 4.962]	[4.189 5.259]	[3.807 4.877]	[4.711 5.228]	[3.918 4.303]	[4.087 4.472]	[4.845 5.258]	[4.706 9.787]	[4.104 5.709]	[3.507 3.799]
	sp|P0AEN4|FTSL_ECOLI	ftsL	[0.99 12.24]	[0.668 0.87]	[2.306 2.852]	[2.465 2.875]	[3.499 4.271]		[6.397 7.149]	[7.195 10.922]	[3.913 4.429]	[3.64 4.276]	[5.952 8.798]	[3.262 6.802]	[3.543 4.355]	[4.396 5.052]	[5.281 5.659]	[4.649 5.196]	[3.456 3.899]	[3.532 4.04]	[3.878 5.192]	[3.825 4.306]	[2.534 3.419]		[4.89 6.11]	[4.129 4.44]	[3.4 3.629]	[3.263 3.475]
	sp|P0AEN8|FUCM_ECOLI	fucU	[0.73 0.87]	[0.891 1.126]	[2.949 3.306]	[2.819 3.176]	[5.805 7.051]	[6.079 8.368]	[11.605 13.768]	[12.252 15.707]	[4.882 6.158]	[5.717 7.099]	[11.936 13.708]	[11.158 12.407]	[4.675 5.601]	[5.409 5.863]	[8.791 10.773]	[10.32 12.148]	[4.796 7.27]	[6.248 7.284]	Undetermined	[5.93 7.331]	[5.327 14.623]	[5.291 5.78]	[5.4 6.506]	[5.93 6.682]	[5.289 5.898]	[5.153 5.769]
	sp|P0AEP3|GALU_ECOLI	galU	[0.742 0.848]	[0.724 0.811]	Undetermined	[2.672 2.972]	[5.532 6.261]	[4.919 6.365]	[10.753 12.534]	[9.282 10.706]	[5.434 5.918]	[5.458 6.121]	[9.768 14.102]	[10.938 12.667]	[4.381 4.755]	[4.546 4.964]	[6.952 8.032]	[7.411 8.244]	[4.157 4.456]	[4.92 6.093]	[5.059 5.588]	[5.092 5.998]	[4.573 6.451]	[4.344 4.617]	[4.334 4.63]	[4.847 5.298]	[4.534 4.954]	[4.496 4.972]
	sp|P0AEQ1|GLCG_ECOLI	glcG	[0.625 0.736]	[0.607 0.77]	[2.872 3.329]	[2.818 3.214]	[4.91 5.647]	[4.959 5.648]	[9.371 10.259]	[8.503 10.643]	[5.5 6.014]	[4.746 5.555]	[10.648 14.369]	[10.073 11.924]	[4.087 4.32]	[4.15 4.63]		[5.328 6.807]	[3.67 4.298]	[3.966 4.665]	[3.647 4.653]	[4.15 4.8]	Undetermined	[4.032 4.538]	[4.417 4.815]	[4.977 5.56]	[4.095 4.842]	[3.811 4.189]
	sp|P0AEQ3|GLNH_ECOLI	glnH	[0.746 0.85]	[0.686 0.807]	[3.343 3.699]	[3.023 3.505]	[6.035 6.577]	[6.461 6.864]	[12.221 13.213]	[10.091 11.734]	[5.744 6.043]	[6.022 6.755]	[12.691 16.075]	[13.057 15.052]	[5.91 6.534]	[6.368 6.977]	[11.51 13.593]	[13.102 14.477]	[4.316 4.741]	[6.43 9.102]	[6.23 7.656]	[6.511 7.07]	[6.025 7.599]	[6.588 7.382]	[4.39 4.756]	[4 5.165]	[5.569 6.407]	[6.014 8.161]
	sp|P0AEQ6|GLNP_ECOLI	glnP	[0.462 0.834]	[0.432 0.76]	[2.966 3.483]	[2.921 3.607]	[5.923 6.784]	[5.564 6.436]	Undetermined	[10.157 13.506]	[5.225 6.242]	Undetermined	[11.25 14.58]	[12.015 14.917]	[6.448 7.997]	[5.868 6.93]	[7.332 9.729]	[11.482 19.5]	[5.655 6.452]	[4.588 7.468]	[5.147 6.359]	[5.198 6.975]	[6.303 7.44]	[6.053 7.01]	[6.052 9.128]	[6.638 9.252]	[4.972 5.904]	[5.688 9.802]
	sp|P0AER3|GLTJ_ECOLI	gltJ	[0.507 0.623]	[0.629 0.782]	[2.902 3.463]	[2.844 3.282]	[4.346 5.251]	[5.942 7.595]		[10.523 15.028]		[5.615 8.406]	[11.409 17.319]	[10.218 12.146]	[4.56 5.713]	[5.336 5.971]	[7.465 10.908]	[12.644 19.537]	[4.783 6]	[5.782 6.522]	[5.911 7.061]	[5.972 6.88]	[5.779 6.477]	[7.274 8.709]	[5.887 7.977]	[5.434 6.264]	[4.697 6.353]	[4.976 7.181]
	sp|P0AES0|GSP_ECOLI	gss	[0.687 1.252]	[0.784 0.946]	[3.017 3.597]	[2.547 2.901]	[4.986 5.974]	[4.546 5.317]	[10.27 11.565]	[9.727 11.094]	[5.972 6.464]	[5.314 5.69]	[10.129 11.334]	[11.196 12.302]	[4.547 4.783]	[4.506 4.758]	[8.285 9.18]	[7.794 8.518]	[4.316 4.707]	[4.56 4.938]	[5.858 8.85]	[4.904 5.522]	[4.346 4.639]	[4.54 4.966]	[4.691 5.247]	[4.88 5.225]	[4.562 4.942]	[4.28 4.568]
	sp|P0AES2|GUDD_ECOLI	gudD	[0.639 0.837]	[0.786 3.287]	[2.757 3.438]	[2.801 3.208]	[4.424 5.118]	[5.165 6.538]	[8.703 9.56]	[8.007 9.164]	[5.421 6.455]	[4.443 5.357]	[8.261 9.898]	[8.098 10.064]	[3.091 3.325]	[2.823 3.393]	[4.477 4.782]	[4.31 4.727]	[3.473 4.075]	[3.531 3.902]	[3.187 3.452]	[3.306 3.75]	[3.257 5.149]	[3.11 3.47]	[3.691 4.105]	[4.368 4.88]	[2.981 3.183]	[3.169 3.532]
	sp|P0AES4|GYRA_ECOLI	gyrA	[0.687 0.882]	[0.732 0.865]	[2.69 2.851]	[2.625 2.875]	[4.803 5.211]	[4.891 5.235]	[8.093 8.9]	[7.193 8.635]	[5.315 5.588]	[4.928 5.237]	[9.354 10.646]	[10.486 11.392]	[5.076 5.335]	[5.095 5.302]	[9.22 10.494]	[9.355 10.278]	[5.868 6.129]	[6.324 6.744]	[5.265 6.261]	[5.827 6.233]	[5.035 5.449]	[5.285 5.586]	[6.62 7.117]	[6.32 7.442]	[5.065 5.846]	[4.689 5.052]
	sp|P0AES6|GYRB_ECOLI	gyrB	[0.602 0.668]	[0.839 1.642]	[3.041 3.505]	[2.889 3.195]	[5.117 5.807]	[5.773 6.981]	[9.669 11.153]	[9.072 11.648]	[5.629 5.928]	[5.373 5.749]	[9.126 10.935]	[10.986 11.851]	[5.375 5.644]	[5.172 5.403]	[9.295 10.076]	[9.961 11.127]	[5.66 6.016]	Undetermined	[5.129 5.748]	[5.887 6.383]	[5.068 5.286]	[5.531 5.887]	[6.082 6.814]	[6.194 7.302]	[4.558 5.709]	[5.16 6.013]
	sp|P0AET5|HDED_ECOLI	hdeD	[0.587 1.689]			[1.683 3.165]			Undetermined	Undetermined	[4.579 8.549]	[4.501 5.74]	[7.397 12.374]	[9.381 12.883]	[4.87 5.406]	[4.889 6.364]		[8.259 12.937]	[5.25 6.31]	[3.913 7.089]	[4.911 5.54]	[4.518 5.501]	[4.531 5.192]	[5.526 6.642]	[3.749 8.674]	[4.143 8.052]	[5.228 9.113]	[4.979 9.572]
	sp|P0AET8|HDHA_ECOLI	hdhA	[0.597 0.693]	[0.693 0.876]	[3.432 4.673]	[2.839 3.424]	[4.517 4.991]	[5.821 6.806]	[10.284 11.798]	[8.883 9.87]	[5.748 6.135]	[5.123 5.576]	[11.264 12.777]	[10.891 12.287]	[4.248 4.708]	[4.502 4.846]	[7.002 7.609]	[7.058 7.612]	[3.575 4.226]	[4.532 5.362]	[5.296 6.761]	[4.712 5.353]	[4.288 4.941]	[4.635 5.084]	[4.595 5.441]	[4.674 4.998]	[3.961 4.299]	[4.241 4.603]
	sp|P0AEU0|HISJ_ECOLI	hisJ	[0.684 1.111]	[0.674 0.787]	[3.015 3.398]	[2.802 3.127]	[5.481 5.965]	[6.396 8.18]	[12.476 14.01]	[12.069 13.998]	[5.41 6.295]	[5.829 7.577]	[12.686 14.927]	[13.058 17.1]	[5.187 5.589]	[6 6.434]	[12.711 14.718]	[13.278 15.148]	[5.731 6.084]	[5.848 6.314]	[5.909 6.475]	[6.228 6.853]	[5.858 6.268]	[5.937 6.383]	[6.296 7.19]	Undetermined	[5.803 7.444]	[4.981 5.518]
	sp|P0AEU3|HISM_ECOLI	hisM	[0.544 0.74]	[0.745 1.274]	Undetermined	Undetermined	[5.439 6.914]	[4.891 5.859]	[10.646 14.276]	[9.114 11.917]	[6.063 6.596]		[10.919 13.186]	[10.416 13.847]	[6.603 7.677]	[5.929 6.953]	[7.766 9.368]	[12.426 14.87]	[5.594 6.733]	[5.083 7.657]	[5.633 6.587]	[6.288 8.858]	[5.524 6.731]		Undetermined		[6.282 9.439]	[5.859 8.026]
	sp|P0AEU7|SKP_ECOLI	skp	[0.482 0.565]	[1.221 2.219]	[2.757 3.06]	[3.128 3.714]	[5.557 6.781]	[5.554 6.274]	[9.417 11.631]	[9.028 11.45]	[6.04 9.901]	[5.562 6.703]	[12.006 17.16]	[12.538 13.921]	[4.956 5.502]	[5.681 6.421]	[11.456 12.932]	[13.689 15.865]	[6.09 6.558]	Undetermined	[6.345 7.901]	[6.073 6.516]	[6.099 6.423]	[7.115 8.348]	[7 8.361]	[6.024 11.591]	[6.118 7.689]	[5.98 7.002]
	sp|P0AEV1|RSSB_ECOLI	rssB	[0.448 0.62]	[0.282 0.523]	[2.729 3.206]	[2.246 2.79]	[3.576 4.542]	[4.401 4.991]	[8.328 9.929]	[7.412 8.664]	[5.418 6.234]	[4.922 5.668]	[9.545 11.699]	[9.067 10.579]	[3.109 3.529]	[3.227 3.753]	[4.878 5.973]	[4.637 5.289]	[2.965 3.427]	[2.82 3.188]	[3.157 3.551]	[3.508 4.121]	[2.945 3.214]	[2.877 3.392]	[3.293 3.906]	[4.205 4.555]	[2.797 3.101]	[2.735 3.274]
	sp|P0AEV7|HYCH_ECOLI	hycH	[0.656 0.828]	[0.614 0.916]	[2.07 2.703]			[3.403 4.126]		[6.055 8.271]	[2.913 3.575]		[5.741 7.263]	[5.786 7.567]	[2.34 2.478]	[1.983 2.179]		[2.24 2.458]		[2.212 3.246]	[1.998 2.423]	[2.376 2.745]				[3.502 3.99]	[1.556 1.872]
	sp|P0AEW4|CPDA_ECOLI	cpdA	[0.799 1.298]	[0.664 0.859]	[2.745 3.212]	[2.757 3.14]	[4.205 5.801]	[5.561 6.339]	[9.727 17.735]	[9.736 11.784]	[4.032 4.868]	[4.151 4.818]	[7.507 9.51]	[8.352 9.746]	[3.644 4.294]	[4.827 5.592]	[7.182 9.493]	[8.067 9.723]	[4.179 4.804]	[4.459 5.279]	[4.697 5.462]	[4.67 5.185]	[4.126 4.701]	[4.447 5.205]	[4.167 5.147]	[5.271 6.206]	[4.33 5.389]	[3.217 4.901]
	sp|P0AEW6|INGK_ECOLI	gsk	[0.696 1.005]	[0.869 3.165]	[2.705 3.704]	[2.329 2.928]	[4.345 5.424]	[4.918 11.651]		[6.905 10.183]	[5.049 5.612]	[4.484 5.214]	[8.951 11.291]	[8.329 10.098]	[3.705 4.266]	[3.996 4.67]	[6.163 7.536]	[7.108 14.353]	[3.877 4.437]	[5.221 10.017]	[3.985 4.881]	[5.865 10.964]	[4.009 4.378]	[4.198 5.025]	[4.166 5.219]	[4.566 5.371]	[3.888 4.69]	[3.641 4.005]
	sp|P0AEW9|K1PF_ECOLI	fruK	[0.69 0.786]	[0.658 0.76]	[2.806 3.393]	[2.598 4.021]	[6.243 8.252]	[6.052 8.272]	[11.113 15.01]	[10.411 13.317]	[5.746 6.399]	[5.942 6.923]	[13.157 17.968]	[11.292 12.479]	[5.465 6.085]	[5.187 5.79]	[9.776 12.086]	[10.067 11.351]	[4.918 6.808]	[5.897 8.244]	[4.318 5.016]	[5.788 7.392]	[5.31 5.689]	[5.784 8.046]	[5.105 5.59]	[5.08 5.962]	[5.04 5.569]	[4.95 5.91]
	sp|P0AEX3|KGTP_ECOLI	kgtP	[0.583 0.779]		[2.448 2.83]	[2.547 4.082]	[3.541 6.201]		[6.957 37.431]	[7.554 9.28]	[4.1 5.011]	[3.934 4.481]	[5.399 8.09]	[5.363 6.964]	[1.655 2.558]												[1.419 1.475]	[1.67 1.874]
	sp|P0AEX5|KPPR_ECOLI	prkB	[0.513 0.748]	[0.618 1.027]	[2.744 3.469]	[2.63 3.134]	[5.092 6.356]	[4.862 5.94]	[11.232 19.642]	[7.785 11.304]	[5.879 6.475]	[5.665 6.723]	[8.386 14.825]	[12.33 16.678]	[4.803 5.718]	[5.087 6.275]	[11.173 14.479]	[8.416 10.162]	[5.131 6.068]	[4.626 6.037]	[3.312 4.755]	[4.845 6.245]	[4.187 4.814]	[4.274 7.415]	[4.915 5.635]	[5.058 6.384]	[4.624 5.842]	[4.387 6.405]
	sp|P0AEX9|MALE_ECOLI	malE	[0.746 0.933]	[0.641 0.757]	[3.386 3.711]	[3.143 3.353]	[6.759 7.325]	[5.893 6.318]	Undetermined	[12.527 15.844]	[6.656 7.412]	Undetermined	Undetermined	[13.855 17.689]	[7.003 8.229]	Undetermined	Undetermined	Undetermined	[6.963 8.198]	[6.248 7.295]	[6.469 8.338]	Undetermined	[2.715 5.611]	Undetermined	Undetermined	[5.895 6.858]	[6.023 7.268]	[6.557 9.087]
	sp|P0AEY1|MARC_ECOLI	marC	[0.639 0.8]	[0.614 0.827]			[4.636 6.291]	[5.45 7.003]	[9.212 15.227]	[7.719 17.377]	[5.581 6.856]	[5.768 6.966]	[8.472 22.451]	[12.495 15.317]	Undetermined	[4.775 6.864]		[8.495 14.478]	[4.87 7.981]	[5.746 9.285]	[5.926 7.364]	[4.813 7.045]		[5.147 6.936]	[6.405 7.435]	Undetermined	[4.874 7.592]	[5.202 7.964]
	sp|P0AEY3|MAZG_ECOLI	mazG	[0.699 0.795]	[0.645 0.74]	[2.466 2.64]	[2.368 2.583]	[4.645 5.465]	[4.011 7.015]	[5.957 7.293]	[5.606 7.133]	[3.603 3.793]	[3.341 3.708]	[4.692 5.552]	[6.846 7.582]	[2.603 2.668]	[2.545 2.685]	[3.018 3.413]	[3.237 3.53]	[3.66 3.909]	[4.038 4.903]	[2.957 4.381]	[2.838 3.095]	[2.347 2.549]	[2.467 2.6]	[4.229 4.851]	[5.018 5.377]	[2.481 2.688]	[2.284 2.544]
	sp|P0AEY5|MDAB_ECOLI	mdaB	[0.69 0.768]	[0.649 0.964]	[2.98 4.575]	[2.672 3.425]	[4.553 5.313]	[3.606 6.439]	[6.491 7.902]	[5.57 6.664]	[5.376 7.998]	Undetermined	[7.342 9.129]	[8.075 8.997]	[1.934 2.064]	[2.165 2.336]	Undetermined	[2.509 2.791]	[1.686 2.012]	[1.945 2.117]	[2.09 2.216]	[2.146 2.285]	[1.833 1.915]	[1.944 2.062]	Undetermined	[2.465 2.84]	[1.725 2.514]	[2.14 2.996]
	sp|P0AEZ1|METF_ECOLI	metF	[0.726 0.96]	[0.73 1.152]	[2.701 3.033]	[2.949 3.306]	[4.896 5.42]	[4.672 4.916]	[8.084 9.589]	[7.998 8.859]	[5.475 5.727]	[5.238 5.623]	[10.316 11.545]	[10.106 10.733]	[2.89 3.007]	[3.028 3.167]	[4.259 4.629]	[4.264 4.789]	[2.759 2.851]	[3.245 3.942]	[3.344 3.544]	[3.548 3.735]	[3.01 3.712]	[2.468 2.72]	[3.08 3.289]	[4.033 4.182]	[2.823 3.068]	[3.061 3.785]
	sp|P0AEZ3|MIND_ECOLI	minD	[0.86 1.419]	[0.682 0.751]	[2.868 3.258]	[2.712 2.936]	[5.406 5.931]	[5.231 5.651]	[8.68 10.584]	[10.093 11.301]	[4.562 5.043]	[4.816 5.372]	[8.985 9.946]	[8.772 9.521]	[4.786 5.05]	[5.288 5.58]	[9.068 10.204]	[9.942 10.795]	[4.89 5.275]	[5.082 5.692]	[5.176 5.989]	[5.56 5.984]	[5.079 5.833]	[5.279 5.64]	[5.226 5.697]	[4.209 6.667]	[4.728 5.055]	[4.669 5.053]
	sp|P0AEZ7|MLTD_ECOLI	mltD	[0.098 0.165]																						[2.907 3.926]	[3.655 5.494]
	sp|P0AEZ9|MOAB_ECOLI	moaB	[0.776 0.965]	[0.665 0.734]	[2.799 3.157]	[3.183 3.577]	[5.392 5.864]	[5.953 6.843]	[10.7 11.973]	[8.196 10.694]	[5.828 6.627]	[5.777 6.124]	[12.214 14.119]	[12.859 14.835]	[4.137 4.528]	[4.904 5.261]	[8.405 8.888]	[7.552 8.017]	[5.206 6.03]	[5.509 6.759]	[4.864 5.337]	[4.894 5.243]	[4.985 6.221]	[4.718 5.15]	[5.741 6.158]	[5.496 6.184]	[4.66 5.05]	[4.4 4.699]
	sp|P0AF03|MOG_ECOLI	mog	[0.577 0.712]	[0.839 2.355]	[2.409 2.949]	[2.857 3.036]	[5.17 5.832]	[5.358 7.284]	[9.067 10.896]	[7.778 9.971]	[5.448 5.949]	[4.754 5.559]	[9.778 12.983]	[10.772 12.072]	[4.263 4.59]	[4.638 4.988]	[6.891 8.896]	[7.824 9.114]	[3.62 4.146]	[4.376 4.883]	[4.479 4.788]	[4.52 6.902]	[4.412 4.731]	[4.414 4.851]	[3.857 4.707]	[4.921 5.815]	[4.858 5.598]	[4.191 4.728]
	sp|P0AF06|MOTB_ECOLI	motB	[0.395 0.44]	[0.37 0.705]	[0.641 0.703]	[0.641 0.76]		[0.892 1.874]		[1.09 1.701]
	sp|P0AF08|APBC_ECOLI	mrp	[0.673 0.744]	[0.671 0.761]	[2.932 3.082]	[2.628 2.835]	[4.85 6.05]	[4.872 5.272]	[9.058 12.405]	[7.935 9.044]	[5.295 5.699]	[4.643 5.147]	[9.685 11.26]	[9.035 10.049]	[3.42 3.712]	[3.714 4.019]	[5.549 6.32]	[5.46 6.442]	[4.028 5.016]	[4.21 4.695]	[3.809 4.012]	[4.136 4.687]	[3.745 4.007]	[3.894 4.198]	[4.119 4.7]	[5.087 6.759]	[3.529 4.32]	[3.73 4.014]
	sp|P0AF10|MTLR_ECOLI	mtlR	[0.678 0.904]	[0.507 1.091]	[2.09 2.442]	[2.5 2.963]	[3.802 4.832]	[3.945 5.495]	[8.06 20.045]	[9.866 21.18]		[4.218 4.949]	[9.44 12.713]	[10.419 19.746]		[3.142 4.057]	[5.328 7.202]	[4.601 7.73]				[3.488 4.719]			[3.612 4.371]	[4.454 5.021]		[3.281 3.607]
	sp|P0AF12|MTNN_ECOLI	mtnN	[0.814 1.969]	[0.66 0.774]	[3.113 3.913]	[2.884 3.279]	[5.802 6.711]	[5.98 7.105]	[10.914 18.081]	[10.175 13.45]	[5.337 6.352]	[5.414 5.938]	[11.47 13.468]	[11.066 12.732]	[4.362 4.677]	[4.935 5.478]	[7.494 10.626]	[7.363 8.05]	[4.142 4.572]	[4.211 4.702]	[4.95 5.556]	Undetermined	[4.414 4.721]	[4.046 4.542]	[4.266 4.884]	[4.979 5.54]	[4.531 5.466]	[4.732 7.886]
	sp|P0AF16|MURJ_ECOLI	murJ	[0.566 0.736]	[0.487 0.86]	[2.746 4.313]					[8.476 11.718]	[5.126 7.271]	[4.678 5.976]	[9.231 11.898]	[8.48 15.162]			[6.645 9.838]	[8.91 11.243]	[5.465 6.879]	[4.855 6.464]				[5.391 6.436]	[5.59 8.687]	[5.596 7.006]	[5.217 7.143]	[5.274 8.135]
	sp|P0AF18|NAGA_ECOLI	nagA	[0.693 0.814]	[0.776 1.012]	[3.423 4.756]	[2.646 3.046]	[6.336 8.19]	[6.065 7.734]	[10.052 12.803]	[10.182 13.481]	[5.772 6.418]	[5.731 7.357]	[13.579 19.337]	[12.68 19.567]	[3.607 5.101]	[5.11 5.553]	[7.946 11.841]	[8.629 9.511]	[4.967 6.349]	[5.26 8.971]	Undetermined	[5.52 6.623]	[4.481 5.021]	[5.252 5.763]	[4.934 5.58]	[5.388 5.862]	[3.688 6.019]	[3.945 4.434]
	sp|P0AF20|NAGC_ECOLI	nagC	[1.157 4.095]	[0.982 2.172]	[2.806 3.07]	[2.821 3.263]	[5.781 6.843]	[5.519 8.217]	[9.417 10.968]	[11.047 14.546]	[5.812 6.403]	[5.801 9.074]	[12.38 20.267]	[13.706 16.371]	[5.968 6.24]	[5.381 6.065]	[12.282 13.369]	[11.509 15.561]	[6.063 6.469]	[5.545 6.575]	[5.251 6.606]	[6.358 7.061]	[5.772 6.171]	[5.556 6.218]	[5.37 6.459]	[5.589 6.601]	[4.637 5.525]	[6.022 7.808]
	sp|P0AF24|NAGD_ECOLI	nagD	[0.686 0.827]	[0.656 0.767]	[2.942 3.304]	[3.02 3.337]	[5.441 6.107]	[5.406 5.93]	[11.248 13.801]	[9.587 12.259]	[5.308 6.118]	[5.943 6.73]	[10.987 12.938]	[7.434 11.246]	[5.126 5.925]	[5.12 5.789]	[8.547 12.082]	[9.218 10.409]	[5.156 6.113]	[5.079 5.682]	[5.063 5.856]	[5.97 6.74]	[5.316 5.769]	[5.461 6.077]	[5.681 8.482]	[5.88 6.38]	[5.36 6.101]	[5.254 5.682]
	sp|P0AF28|NARL_ECOLI	narL	[0.679 0.779]	[0.652 0.778]	[2.764 3.113]	[2.888 3.584]	[4.382 5.628]	[4.81 5.511]	[10.338 11.736]	[8.135 10.385]	[5.664 6.594]	[4.286 5.173]	[9.945 11.488]	[7.834 10.085]	[3.976 4.295]	[4.049 4.478]	[6.571 8.624]	[6.708 7.436]	[4.01 4.578]	[5.16 12.238]	[4.293 4.919]	[4.622 5.55]	[3.351 4.294]	[4.14 4.563]	[4.33 4.857]	[5.486 12.385]	[3.941 4.436]	[3.954 4.385]
	sp|P0AF36|ZAPB_ECOLI	zapB	[0.19 0.311]	[0.743 0.948]	[2.459 2.981]	[2.699 3.16]	[4.828 6.021]	[4.044 5.482]	[7.944 11.483]	[6.045 7.382]		[4.286 4.796]	[6.232 12.934]	[7.929 8.665]	[2.605 3.303]	[2.728 2.977]	[5.5 8.412]	[3.557 3.658]	[5.248 6.683]	[4.846 6.021]	[3.072 6.847]	[3.442 4.468]		[2.924 3.615]	[6.756 8.503]	[6.483 8.379]	[2.732 4.206]	[2.587 3.161]
	sp|P0AF43|YJBB_ECOLI	yjbB	[0.526 1.109]		[2.746 3.527]	Undetermined	[4.62 6.055]	[5.156 5.925]	Undetermined	[10.288 12.855]	[5.752 6.542]	[5.755 6.519]	[10.136 13.48]	[10.597 12.629]	[6.051 6.977]		[11.202 17.424]	[5.489 11.039]	[4.915 8.256]	[5.415 8.242]	Undetermined	[5.437 7.431]	[5.814 6.778]	[4.745 5.765]	[5.403 7.842]
	sp|P0AF48|YJBQ_ECOLI	yjbQ	[0.571 0.73]		[2.885 3.155]	[2.722 3.106]	[4.275 5.065]	[4.329 5.517]	[9.829 11.955]	[9.945 18.585]	[5.083 5.892]	[5.151 6.04]	[9.926 14.819]	[10.007 11.59]	[3.742 4.165]	[3.798 4.246]	[5.999 6.755]	[6.451 7.553]		Undetermined	[4.243 5.737]	[3.145 4.63]	[3.877 4.559]		[4.051 4.569]	[4.351 5.318]	[3.657 4.955]	[3.63 5.733]
	sp|P0AF50|YJBR_ECOLI	yjbR	[0.29 0.434]	[0.432 0.755]	Undetermined		[4.297 5.174]	[4.265 5.206]	[7.051 9.638]	[5.403 7.103]	[2.976 4.971]	[4.987 6.08]	[7.736 14.034]	[9.307 10.415]	[3.444 4.17]	[3.481 4.018]	[4.905 -71.887]	[5.444 7.406]	[4.306 5.643]	[5.464 6.383]	[4.806 6.106]	[4.695 6.812]	[4.556 5.663]		[6.422 8.671]	[5.766 6.896]		[4.205 4.582]
	sp|P0AF52|GHXP_ECOLI	ghxP	[0.658 0.806]	[0.629 0.762]	[2.766 3.831]	[3.179 4.136]	[5.643 6.742]	[5.737 6.511]	[13.851 18.071]	[9.792 12.134]	[6.191 7.079]	[5.804 6.614]	[10.065 18.592]	[13.251 18.366]	[5.864 6.615]	[6.011 7.527]	[11.742 14.308]	[10.767 12.535]	[5.804 7.2]	[5.995 8.402]	[5.509 7.668]	Undetermined	Undetermined	[5.674 6.923]	[6.359 7.652]	[5.839 7.387]	[5.514 7.31]	Undetermined
	sp|P0AF56|YJCO_ECOLI	yjcO	[0.414 0.484]	[0.383 0.536]	[0.903 1.099]	[0.952 1.294]	[1.043 1.143]	[1.93 2.442]	[2.375 19.769]	[1.128 1.326]	[1.312 2.727]	[0.845 0.922]	[1.069 1.201]	[1.699 1.968]		[0.948 1.37]		[0.639 0.672]	[2.447 3.924]	[1.251 1.786]	[1.276 1.371]				[2.563 3.072]	[2.661 3.085]		[0.658 0.694]
	sp|P0AF59|YJDI_ECOLI	yjdI	[0.521 0.808]			[1.528 2.267]	[5.969 11.662]	Undetermined		[6.433 10.654]	Undetermined	[5.279 6.784]	[9.075 12.181]	[9.733 11.862]	[4.37 11.48]	[4.477 5.324]	[6.978 9.199]	[8.525 10.707]	[4.13 6.427]		[4.854 6.801]	[5.827 7.04]	[4.266 5.136]	[5.131 6.571]	[5.021 6.775]	[5.02 5.791]	[3.061 5.095]	[4.175 5.52]
	sp|P0AF63|NSRR_ECOLI	nsrR	[0.665 0.756]	[0.978 3.637]	[2.787 3.34]	[2.679 2.992]	[5.223 5.841]	[5.667 9.543]	[8.687 9.607]	[7.647 10.077]	[3.959 4.414]	[3.577 4.274]	[6.167 7.302]	[5.429 6.141]	[4.356 5.123]	[5.329 5.737]	[9.106 10.885]	[9.829 11.365]	[6.197 7.019]	[6.413 7.218]	[4.826 5.472]	[5.083 5.761]	[5.262 5.536]	[5.132 5.912]	[6.68 9.638]	[6.018 6.772]	[5.104 5.675]	[4.85 5.464]
	sp|P0AF67|TSAE_ECOLI	tsaE	[0.617 0.811]	[0.705 0.808]	[2.902 3.166]	[2.953 3.508]	[5.04 5.853]	[5.156 5.833]	[8.786 11.309]	[9.391 11.429]	[5.493 6.474]	[5.024 6.445]	[9.991 12.738]	[10.714 11.991]	[3.768 4.205]	[4.358 4.937]	[7.648 8.652]	[7.234 8.614]	[4.075 4.366]	[4.225 4.728]	[4.333 4.833]	[4.147 5.13]	[4.054 4.854]		[4.503 5.204]	[4.829 5.379]	[4.073 4.616]	[4.113 4.923]
	sp|P0AF70|YJEI_ECOLI	yjeI	[0.768 0.927]	[0.644 0.808]	[3.039 3.427]	[2.903 3.446]	[5.779 6.773]	[4.406 7.964]	[10.446 12.149]	[8.604 12.38]	[5.712 6.726]	[5.272 6.537]	[9.131 13.876]	[11.319 13.565]		[6.865 7.388]	[11.598 13.238]	[12.36 14.486]	[5.63 6.361]	[5.809 7.111]		[5.918 6.949]		[6.276 7.559]	[5.587 6.596]
	sp|P0AF78|YJFJ_ECOLI	yjfJ	[0.526 0.763]	[0.551 0.769]
	sp|P0AF90|RRAB_ECOLI	rraB	[0.57 0.659]	[0.641 1.478]	[1.819 2.42]		[4.024 4.754]	[5.563 8.275]	[5.808 9.085]	[8.623 12.39]	[2.432 2.873]	[2.378 2.818]	[6.017 7.369]	[5.484 8.035]		[3.898 4.421]	[7.269 12.051]	[5.94 6.881]	[3.76 5.211]	[3.39 3.9]	[3.835 10.01]	[4.267 6.6]	[3.524 4.157]	[3.724 4.499]	[4.512 6.54]	[5.41 6.479]	[3.367 4.398]	[3.365 3.987]
	sp|P0AF93|RIDA_ECOLI	ridA	[0.682 0.749]	[0.815 1.014]	[3.086 3.69]	[2.842 3.093]	[5.354 6.026]	[5.161 5.791]	[10.917 12.288]	[9.178 11.039]	[5.375 6.04]	[5.201 6.307]	[11.573 13.378]	[12.296 14.414]	[4.632 4.924]	[4.833 5.171]	[8.575 10.052]	[8.322 9.186]	[4.47 4.866]	[5.232 5.979]	[5.418 6.161]	[5.725 6.431]	[5.094 5.367]	[5.067 5.651]	[5.428 5.953]	[5.808 8.297]	[5.385 5.903]	[4.487 4.865]
	sp|P0AF96|TABA_ECOLI	tabA	[0.775 2.329]	[0.715 0.913]	Undetermined	[2.283 5.786]	Undetermined	[5.502 9.583]	[6.948 10.219]	[6.392 10.568]	[3.578 4.329]	[4.788 5.634]	[8.137 12.504]	[8.817 12.283]	[2.955 3.281]	[3.063 3.463]	[4.837 5.563]	[4.729 5.715]	[2.233 3.513]	[5.134 6.504]	Undetermined	[4.029 7.119]	[3.085 3.853]		[3.801 5.301]	[3.571 4.727]	[3.272 4.192]	[3.435 4.304]
	sp|P0AF98|LPTF_ECOLI	lptF	[0.655 0.795]	[0.618 0.7]	[2.858 3.255]	[3.1 3.499]	[5.89 6.505]	[5.375 6.041]		[8.889 12.404]	[5.952 6.378]	[6.79 8.503]	[11.119 13.326]	[12.385 13.776]	[5.586 6.393]	[5.6 6.359]	[9.542 19.55]	[11.553 13.322]	[5.993 6.97]	Undetermined	[6.01 6.609]	[5.378 6.29]	Undetermined	[5.964 7.725]	[6.298 7.5]	[6.197 7.329]	[5.408 5.964]	[5.852 6.986]
	sp|P0AFA2|NARX_ECOLI	narX	[0.67 2.495]	[0.682 0.887]	[2.878 3.285]	[2.84 3.536]	[4.264 6.565]	[5.198 6.345]	[10.048 12.461]	[9.607 12.025]	[5.83 6.473]	[5.594 6.375]	[8.99 11.045]	[11.276 12.964]	[5.294 6.171]	[5.297 5.941]	[9.812 11.321]	[10.852 12.48]	[5.915 6.743]	[5.585 6.987]	[4.751 5.595]	[5.174 5.858]	[5.533 5.957]	Undetermined	[5.505 6.753]	[4.959 7.451]	[5.214 6.235]	[4.944 5.496]
	sp|P0AFA7|NHAB_ECOLI	nhaB	[0.622 0.724]	[0.833 5.23]	[2.771 3.254]	Undetermined	[5.418 6.345]	Undetermined	[11.833 15.314]	[12.376 16.791]	[5.779 6.778]	[6.382 7.569]	[11.898 14.094]	[11.54 14.131]	[5.375 7.265]	[4.928 6.595]	[6.978 9]	[12.452 17.284]	[6.282 9.033]	Undetermined	[6.273 7.25]	[5.034 5.856]	[6.446 7.269]	[5.765 7.046]	[6.26 8.187]	Undetermined	[5.775 6.866]	[5.862 7.383]
	sp|P0AFB1|NLPI_ECOLI	nlpI	[0.704 0.793]	[0.634 0.705]	[3.116 3.565]	[2.905 3.064]	[5.785 6.556]	[5.321 6.037]	[10.417 13.103]	[9.908 12.163]	[6.331 9.794]	[6.487 8.677]	[12.23 13.736]	[12.655 14.122]	[5.618 6.354]	[5.951 6.623]	[12.328 19.127]	[10.899 13.612]	[5.79 6.577]	[5.741 7.338]	[5.988 7.369]	[6.359 6.935]	Undetermined	[6.239 6.882]	[5.91 6.403]	[6.426 7.036]	[5.424 6.219]	[6.067 9.884]
	sp|P0AFB5|NTRB_ECOLI	glnL	[0.658 0.744]	[0.664 0.771]	[3.154 3.645]	[2.7 3.002]	[4.864 5.631]	[4.721 6.098]	[8.872 14.808]	[7.587 10.721]	[6.78 8.325]	[6.281 7.326]	[8.389 11.29]	[11.776 13.731]	[4.596 4.914]	[3.9 4.579]	[8.55 9.497]	[7.216 7.869]	[4.698 5.118]	[5.214 6.834]	[4.772 5.15]	[4.743 5.113]	[4.859 6.596]	[4.49 5.116]	[4.921 5.396]	[5.182 5.544]	[4.637 4.997]	[4.421 4.903]
	sp|P0AFB8|NTRC_ECOLI	glnG	[0.673 0.746]	[0.66 0.737]	[2.531 2.845]	[2.515 2.862]	[4.563 5.333]	[4.603 4.963]	[7.828 8.299]	[7.641 8.419]	[4.092 4.491]	[4.023 4.313]	[7.205 7.844]	[7.215 8.137]	[4.537 4.739]	[4.65 4.957]	[7.158 7.643]	[7.527 7.974]	[4.748 5.069]	[5.017 5.979]	[4.918 5.628]	[5.145 5.416]	[4.506 4.72]	[4.801 5.46]	[4.841 5.335]	[5.786 6.71]	[4.195 4.534]	[4.141 4.438]
	sp|P0AFC0|NUDB_ECOLI	nudB	[0.654 0.81]		[2.042 9.74]	Undetermined		Undetermined	[3.597 5.629]	[4.415 5.673]	[2.653 3.171]	[2.474 2.76]			[2.352 2.452]	[1.704 2.509]	[3.102 3.878]			Undetermined	[2.669 3.607]		[2.537 2.944]	Undetermined		[3.472 4.521]		[1.869 2.313]
	sp|P0AFC3|NUOA_ECOLI	nuoA	[0.642 1.093]	[0.465 0.784]	[3.036 4.122]	[3.541 4.461]	[6.183 7.372]	Undetermined	[12.449 14.305]	[10.768 15.217]	[6.039 6.532]	[5.877 6.812]	[12.452 21.575]	[12.065 13.673]	[5.605 6.668]	[5.988 6.751]	[9.7 13.561]	Undetermined	Undetermined	[6.333 9.309]	Undetermined	[5.645 6.993]	[6.165 7.824]	[4.927 5.989]	[6.138 7.669]	[6.702 7.796]	[5.551 7.285]	[5.762 7.031]
	sp|P0AFC7|NUOB_ECOLI	nuoB	[0.81 1.385]	[0.75 1.233]	[2.776 2.932]	[2.841 3.14]	[5.75 6.638]	[5.592 6]	[9.578 10.702]	[11.123 13.688]	[5.472 5.928]	[5.333 5.64]	[11.476 12.767]	[11.423 14.94]	[5.798 6.195]	[6.618 7.618]	[11.278 12.668]	[12.637 13.697]	[5.809 6.159]	[5.686 6.365]	[4.761 5.405]	[6.263 6.898]	[6.007 6.452]	[6.263 6.686]	[5.563 5.912]	[5.98 7.486]	[5.793 6.206]	[5.519 6.001]
	sp|P0AFD1|NUOE_ECOLI	nuoE	[0.682 0.803]	[0.69 0.908]	[2.856 3.236]	[2.096 2.465]	[4.325 5.779]	[4.366 4.932]	[6.635 9.659]	[8.584 11.647]	[3.734 5.405]	[4.73 5.991]	[9.588 13.059]	[10.228 11.585]	[3.946 6.49]	[4.569 5.942]	[9.203 10.992]	[9.153 12.378]	[4.806 5.903]	[5.517 6.426]	[5.078 6.274]	[5.902 6.838]	Undetermined	[5.468 6.304]	[5.712 6.956]	[4.755 5.216]	[5.828 6.939]	[6.091 7.732]
	sp|P0AFD4|NUOH_ECOLI	nuoH	[0.607 0.7]	[0.609 0.742]	[3.261 4.105]	Undetermined	[5.514 6.4]	[6.267 9.57]	[12.8 18.622]	[10.836 14.494]	[5.584 7.031]	[5.411 7.393]	[9.357 13.286]	[13.13 18.237]	[5.91 8.158]	[5.732 6.757]	[9.149 12.721]	[6.357 10.355]	[5.786 6.899]	[5.668 8.135]	[5.135 6.329]	[5.534 7.877]	[5.078 5.97]	[5.433 6.619]	[6.326 8.354]	Undetermined	[5.08 5.886]	[6.347 8.788]
	sp|P0AFD6|NUOI_ECOLI	nuoI	[0.793 0.999]	[0.76 1.066]	[3.304 3.603]	[2.99 3.443]	[5.904 6.36]	[6.117 6.658]	[10.251 12.214]	[11.691 14.479]	[5.567 6.647]	[5.735 6.174]	[13.501 17.22]	[11.519 12.541]	[4.957 5.338]	[6.475 7.261]	[14.794 16.996]	[13.557 15.924]	[6.7 7.778]	[6.781 8.429]	[6.579 7.751]	[6.871 7.797]	[6.039 6.541]	[6.216 6.772]	[5.553 6.46]	[6.355 6.902]	[6 6.834]	[5.864 6.832]
	sp|P0AFE4|NUOK_ECOLI	nuoK	[0.556 0.678]			[2.756 4.149]	[6.289 8.384]	[5.965 11.128]		[8.2 20.264]	[6.802 8.064]	[5.903 8.448]	[9.186 17.583]	[11.1 19.756]					[5.468 7.797]			Undetermined	[5.553 13.117]		Undetermined	[6.345 9.274]	[4.401 6.252]
	sp|P0AFE8|NUOM_ECOLI	nuoM	Undetermined	[0.626 0.867]	[2.984 4.051]	Undetermined	[5.72 6.73]	Undetermined	[11.51 18.117]	Undetermined	[5.721 6.459]	[5.742 7.268]	Undetermined	[13.964 16.92]	Undetermined	[5.569 6.507]	[10.239 14.575]	[11.005 13.319]	[6.226 7.332]	[5.279 7.952]	[5.821 7.435]	[5.839 6.812]	[6.071 6.474]	[4.679 5.506]	[6.35 10.771]	[6.201 7.354]	[5.489 9.077]	[5.796 8.209]
	sp|P0AFF2|NUPC_ECOLI	nupC	[0.58 0.691]	[0.688 0.917]	[3.183 4.106]	[3.009 4.605]	[5.527 7.323]	[5.763 7.045]	Undetermined	[10.566 15.194]		[5.223 5.967]	[10.863 14.588]	[12.888 14.357]	[6.267 7.472]	[5.519 6.334]	[6.056 8.612]	[10.345 14.193]	[5.843 7.065]	[5.818 7.38]	[5.033 6.244]	[5.712 6.484]	[5.936 6.479]	[5.256 6.938]	[6.876 8.125]	[6.23 7.229]	[5.242 6.099]	[5.792 7.268]
	sp|P0AFF6|NUSA_ECOLI	nusA	[0.802 1.144]	[0.644 0.759]	[2.821 3.057]	[2.904 3.156]	[4.886 5.671]	[6.194 7.675]	[11.116 12.902]	[8.268 10.258]	[5.692 6.052]	[5.166 5.732]	[9.977 11.71]	[9.831 11.004]	[5.144 5.533]	[5.612 5.924]	[8.932 9.779]	[9.639 10.722]	[5.23 5.463]	[5.971 6.92]	[5.345 5.849]	[5.651 6.093]	[5.593 6.386]	[5.427 5.744]	[5.581 6.01]	[5.342 7.283]	[5.305 5.695]	[5.011 5.392]
	sp|P0AFG0|NUSG_ECOLI	nusG	[0.728 0.807]	[0.546 0.784]	[2.737 3.024]	[2.84 3.232]	[5.133 6.637]	[5.173 5.835]	[8.019 9.015]	[8.852 11.943]	[4.765 5.37]	[5.301 5.719]	[9.059 10.089]	[9.63 11.376]	[3.739 4.045]	[4.205 4.498]	[6.11 6.597]	[6.322 6.779]	[4.3 4.621]	[4.914 5.622]	[3.853 4.3]	[4.656 5.194]	[4.032 4.273]	[4.039 4.35]	[4.411 5.127]	[5.696 8.086]	[4.047 4.767]	[4.101 4.59]
	sp|P0AFG3|ODO1_ECOLI	sucA	[0.657 0.795]	[0.657 0.714]	[2.359 2.638]	[2.446 2.621]	[5.087 5.456]	[4.881 5.129]	[8.334 9.095]	[8.264 9.086]	[4.709 4.989]	[4.501 4.712]	[8.578 9.127]	[9.517 10.1]	[5.206 5.602]	[5.222 5.502]	[10.061 11.59]	[9.021 10.075]	[5.544 6.115]	[6.341 7.921]	[3.607 9.309]	[5.217 5.868]	[5.542 6.602]	[5.413 6.301]	[5.835 6.304]	[5.705 6.01]	[4.963 5.275]	[4.598 5.145]
	sp|P0AFG6|ODO2_ECOLI	sucB	[0.665 0.763]	[0.743 1.1]	[2.626 3.01]	[2.94 3.352]	[5.281 5.768]	[5.597 6.217]	[10.462 11.163]	[10.924 12.809]	[5.511 6.076]	[5.437 5.894]	[10.63 11.78]	[11.983 13.64]	[4.71 5.157]	[5.265 5.594]	[11.566 14.139]	[8.475 10.062]	[5.912 6.333]	[5.435 7.664]	[4.939 5.83]	[5.265 5.87]	[5.187 5.796]	[5.247 5.667]	[5.679 7.186]	Undetermined	[4.784 5.185]	[4.729 5.042]
	sp|P0AFG8|ODP1_ECOLI	aceE	[0.671 0.782]	[0.716 0.776]	[3.036 3.162]	[2.973 3.094]	[6.075 6.395]	[6.363 6.958]	[11.982 13.104]	[11.402 12.211]	[6.049 6.295]	[6.353 6.675]	[11.675 12.538]	[13.217 14.11]	[6.112 6.571]	[6.095 6.339]	[12.87 13.48]	[12.67 13.6]	[6.285 6.588]	[6.708 7.177]	[5.957 6.655]	[6.381 6.661]	[6.275 6.862]	[6.301 6.57]	[6.283 6.54]	[6.557 6.98]	[5.953 6.201]	[5.796 6.002]
	sp|P0AFH0|OGT_ECOLI	ogt	[0.595 0.835]	Undetermined		[2.387 2.872]	[5.139 5.839]	[4.553 5.853]	[9.324 12.818]	[8.364 12.221]	[4.926 5.353]	[4.74 5.309]	[6.252 12.968]	[8.494 10.447]	[3.777 4.346]	[4.841 5.277]	[7.193 8.458]	[7.331 8.358]	[4.386 4.85]	[4.099 6.408]	Undetermined	[5.969 6.739]	[4.861 5.448]	[6.046 8.181]	[4.67 6.646]	[5.86 6.433]	[3.771 4.281]	[3.434 4.048]
	sp|P0AFH2|OPPB_ECOLI	oppB	[0.407 0.614]	[0.514 0.741]	[2.181 3.255]	[2.337 4.189]	[4.133 8.126]	[5.636 6.484]	[12.961 20.681]	[8.685 14.28]	[5.156 9.45]	[3.814 6.151]	[9.608 12.362]	[7.056 11.686]	[4.751 7.908]	[3.192 5.053]		[11.342 16.731]	[5.368 6.201]	[5.375 7.804]	[5.285 6.2]	[3.226 5.306]	[5.555 6.811]	[5.572 7.784]	[5.161 6.968]	[5.853 7.16]	[4.783 6.893]	[5.289 7.217]
	sp|P0AFH6|OPPC_ECOLI	oppC	[0.325 0.592]	[0.548 0.708]	[2.713 3.213]	[3.094 4.077]	[4.989 6.15]	[4.847 6.247]	[10.732 15.282]	[8.416 9.82]	[5.488 5.907]	[4.447 5.819]	[8.082 10.169]	[9.91 11.505]	[4.607 6.216]	[4.812 5.303]	[7.676 9.673]	[7.802 9.122]	[5.14 5.775]	[4.962 6.384]	[4.313 4.964]	[4.001 4.666]	Undetermined	[4.352 4.836]	[4.884 5.89]	[4.693 5.282]	[4.279 4.96]	[5.082 5.83]
	sp|P0AFH8|OSMY_ECOLI	osmY	[0.669 0.721]	[0.662 0.76]	[2.838 3.188]	[2.784 3.043]	[4.915 5.631]	[5.146 5.978]	[9.163 10.522]	[6.257 7.266]	[4.559 5.054]	[4.768 5.279]	[8.18 9.195]	[9.318 10.554]	[5.101 5.535]	[5.543 5.826]	[10.87 11.995]	[10.765 11.595]	[4.738 5.066]	[4.271 4.755]	[5.3 5.63]	[5.748 6.129]	[5.672 6.153]	[5.395 5.743]	[3.576 3.926]	[3.219 3.847]	[5.156 5.793]	[4.825 5.268]
	sp|P0AFI2|PARC_ECOLI	parC	[0.739 1.257]	[0.651 0.724]	[2.482 2.648]	[2.242 2.404]	[3.621 3.924]	[3.529 3.939]	[5.997 6.445]	[5.503 6.053]	[2.903 3.028]	[2.808 3.062]	[4.712 5.402]	[5.448 6.242]	[3.153 3.384]	[3.465 3.706]	[4.921 5.919]	[4.791 5.149]	[5.71 6]	[6.605 9.463]	[3.52 5.116]	[3.57 3.81]	[3.594 4.529]	[3.136 3.566]	[5.586 6.348]	[5.446 6.095]	[3.178 3.471]	[2.976 3.177]
	sp|P0AFI5|PBP7_ECOLI	pbpG	[0.522 0.667]	[0.596 0.691]	[1.01 1.308]	[1.069 1.507]	[1.617 2.263]	[1.025 2.252]	[3.638 4.879]	[3.896 12.092]	[5.543 7.666]	[0.937 1.383]	[3.788 24.19]	[4.049 6.539]	[2.28 3.01]	[3.162 3.397]	[3.05 3.32]	[2.829 3.029]	[3.149 3.833]	[3.589 16.526]	[2.444 2.562]	[2.698 3.509]	[2.675 3.463]	[1.929 2.353]	[2.587 2.831]	[3.027 6.022]	[1.7 2.035]	[1.59 1.99]
	sp|P0AFI7|PDXH_ECOLI	pdxH	[0.728 0.827]	Undetermined	[2.883 3.361]	[3.206 5.136]	[5.271 6.403]	[5.094 5.579]	[9.004 10.226]	[10.018 14.817]	[5.57 5.911]	[5.242 5.915]	[10.672 12.297]	[10.18 12.004]	[3.991 4.183]	[4.05 4.35]	[7.108 12.147]	[7.532 9.352]	[4.327 4.72]	[4.526 5.001]	[4.494 4.717]	[4.506 4.936]	[4.053 4.29]	[4.084 4.398]	[4.39 4.931]	[4.92 5.357]	[4.548 5.077]	[3.787 4.2]
	sp|P0AFI9|PERM_ECOLI	perM	Undetermined	[0.656 1.383]	Undetermined	Undetermined	[5.619 7.905]	[5.189 6.24]	[11.066 14.584]	[9.062 17.281]	[5.697 7.076]	Undetermined	[10.606 20.44]	Undetermined	[5.211 5.917]	Undetermined	[7.666 11.481]	[8.667 17.912]	[6.13 7.357]	Undetermined	[4.614 5.993]	Undetermined	[5.227 6.838]	Undetermined	Undetermined	Undetermined	Undetermined	Undetermined
	sp|P0AFJ1|PHNA_ECOLI	phnA	[0.496 0.698]	[0.862 1.355]	[2.351 2.593]	[2.474 2.733]	[4.912 6.258]	Undetermined	[9.283 10.619]	[9.413 11.987]	[4.993 6.196]	[4.784 5.768]	[11.304 15.324]	Undetermined		[4.467 5.367]	[8.811 11.791]	[8.472 13.385]	Undetermined	[6.011 8.28]	[4.78 5.648]	[5.878 7.62]	[5.052 5.755]	[5.98 8.136]	[5.359 6.087]	[5.009 5.724]	[4.511 5.165]	[4.227 5.056]
	sp|P0AFJ5|PHOB_ECOLI	phoB	[0.634 0.82]	[0.674 1.129]	[2.835 3.494]	[2.562 2.943]	[4.785 5.761]	[5.124 5.779]	[8.271 9.62]	[6.056 8.661]	[6.003 7.915]	[5.074 5.754]	[10.816 12.725]	[10.494 11.535]	[3.885 4.819]	[4.438 5.051]		[7.613 8.623]	[3.938 4.46]	[4.744 6.093]	[4.894 5.684]	[5.134 5.823]	[2.358 4.097]	[4.345 4.88]	[4.768 5.313]	Undetermined	[4.426 5.465]	[3.887 4.44]
	sp|P0AFJ7|PITA_ECOLI	pitA	[0.661 1.077]	[0.728 1.21]	[3.336 4.287]	[3.144 4.708]	[4.912 5.924]	[6.5 8.531]	[12.752 18.403]	[11.978 16.051]	[5.913 6.66]	[6.248 7.52]	[10.688 13.233]	[12.174 14.614]	[5.25 6.892]	[5.493 7.388]	[11.438 15.867]	Undetermined	[6.359 8.726]	[3.783 11.175]	Undetermined	[5.729 6.896]	Undetermined	[5.568 6.133]	[6.444 8.444]	[6.313 7.076]	[5.143 6.125]	[5.965 7.616]
	sp|P0AFK0|PMBA_ECOLI	pmbA	[0.766 1.191]	[0.913 2.25]	[3.341 4.37]	[2.761 3.247]	[5.595 6.368]	[4.979 5.478]	[9.18 10.077]	[8.29 9.061]	[5.448 5.959]	[5.136 5.482]	[9.691 10.572]	[9.642 10.527]	[3.991 4.149]	[4.347 4.602]	[5.969 6.465]	[6.453 6.94]	[4.16 4.491]	[4.135 4.368]	[4.184 4.365]	[4.276 4.565]	[3.852 4.412]	[3.904 4.146]	[4.052 4.628]	[4.722 4.95]	[3.858 4.369]	[3.965 4.337]
	sp|P0AFK4|POTB_ECOLI	potB	[0.491 0.61]	[0.551 0.742]	[2.251 4.34]	Undetermined	[4.972 7.356]		[3.714 10.12]	[9.259 22.69]		[1.427 3.904]	[4.594 11.706]			[4.286 6.083]					Undetermined	[4.847 6.307]	Undetermined	[4.597 5.872]	[0.983 29.305]	[5.196 7.601]	[4.811 5.839]	[5.523 6.255]
	sp|P0AFK6|POTC_ECOLI	potC	[0.639 0.803]	[0.479 0.838]	[2.235 3.092]	[2.9 4.971]	[4.814 5.994]	Undetermined		[11.65 17.673]	[6.151 6.36]	[5.585 7.183]	[10.426 14.385]	[7.917 10.44]	[5.411 6.683]	[5.999 7.055]	[7.16 54.734]	[12.073 16.295]		[5.498 8.083]	[5.171 6.264]		[3.735 8.162]			[5.45 6.508]	[5.017 6.244]	[4.976 6.798]
	sp|P0AFK9|POTD_ECOLI	potD	[0.667 0.725]	[0.719 0.852]	[3.452 4.349]	[2.916 3.157]	[5.712 6.391]	[6.278 7.519]	[12.199 14.07]	[12.438 16.254]	[5.639 6.063]	[5.006 5.729]	[12.069 13.246]	[11.838 12.936]	[5.651 6.209]	[6.032 6.434]	[11.431 12.655]	[11.402 12.591]	[4.892 5.149]	[5.359 6.09]	[5.763 6.774]	[6.008 6.653]	[6.337 7.55]	[5.752 6.332]	[5.6 6.118]	Undetermined	[5.817 6.596]	[5.274 6.178]
	sp|P0AFL3|PPIA_ECOLI	ppiA	[0.693 0.781]	[0.708 0.819]	[3.002 3.498]	[2.841 3.095]	[4.206 4.962]	[5.196 5.633]	[8.806 9.807]	[6.815 7.802]	[4.696 5.36]	[5.376 5.885]	[10.295 12.011]	[10.89 13.166]	[5.065 5.683]	[5.287 5.886]	[9.479 11.546]	[9.696 10.998]	[4.786 5.304]	Undetermined	[5.571 6.121]	[5.783 6.776]	Undetermined	[5.813 6.415]	[4.288 4.742]	[4.049 10.411]	[5.797 6.573]	[4.752 5.335]
	sp|P0AFL6|PPX_ECOLI	ppx	[0.647 0.729]	[0.325 0.798]	[2.307 2.483]	[2.439 2.591]	[4.425 5.086]	[4.356 4.98]	[6.665 7.186]	[5.95 6.554]	[4.175 4.568]	[3.375 3.781]	[6.744 7.342]	[6.175 6.885]	[3.45 3.817]	[3.919 4.175]	[5.019 7.061]	[5.612 6.115]	[4.925 5.359]	[5.128 5.496]	[3.601 4.012]	[3.868 4.361]	[3.502 3.763]	[3.738 4.152]	[5.379 5.872]	[5.769 6.038]	[3.521 3.761]	[3.604 3.839]
	sp|P0AFM2|PROX_ECOLI	proX	[0.689 0.786]	[0.6 0.708]	[3.278 4.259]	[2.909 3.803]	[5.702 7.189]			[2.483 -53.137]		[5.77 7.14]		[11.712 14.884]	[4.454 6.369]	Undetermined	[9.752 13.281]		[4.462 5.712]	[4.359 5.633]	[4.922 5.993]		[5.583 6.283]	[6.048 11.169]	[4.464 6.485]	Undetermined	[4.315 6.843]	[5.164 5.947]
	sp|P0AFM6|PSPA_ECOLI	pspA	[0.679 0.747]	Undetermined	[2.616 3.147]	[2.564 2.763]	[5.039 5.664]	[4.647 5.152]	[9.001 9.959]	[8.703 9.806]	[5.609 6.287]	[5.538 6.63]	[11.742 13.168]	[11.756 12.904]	[4.045 4.425]	[4.314 4.606]	[8.707 9.998]	[8.109 9.007]	[4.916 5.37]	[5.611 6.214]	[3.774 4.936]	[5.234 6.287]	[4.15 5.062]	[4.287 4.718]	[5.827 6.391]	[5.519 6.157]	[5.456 6.439]	[4.424 5.608]
	sp|P0AFM9|PSPB_ECOLI	pspB	[0.655 0.975]	[0.518 0.961]	[2.845 3.193]	[2.444 2.941]	[3.366 7.065]	[5.76 7.557]	[10.42 26.787]	[10.058 14.542]	[2.344 5.862]	[5.24 6.118]	[10.558 12.635]	[11.951 13.732]	[5.081 6.825]	[5.723 6.798]	Undetermined	[12.243 18.754]		[5.551 6.672]	[3.255 4.534]	[5.428 7.317]	[3.561 39.217]	[4.915 7.425]	[5.906 7.437]	[5.453 7.865]	[5.219 6.365]	[5.456 7.574]
	sp|P0AFN2|PSPC_ECOLI	pspC	[0.591 0.703]	[0.633 0.839]	[2.259 2.767]	[2.232 2.862]	[2.332 4.903]	[4.336 4.579]	[8.079 10.906]	[2.831 7.539]		[5.824 10.729]	[8.657 10.476]	[9.694 11.697]	[4.58 5.122]	[4.53 5.307]	[6.633 15.93]	[8.422 9.948]		Undetermined	Undetermined	[5.573 5.793]	[5.428 6.255]	[4.965 5.341]	[5.11 5.956]	[5.159 5.749]	[4.589 5.019]	[3.654 5.107]
	sp|P0AFP4|YBBO_ECOLI	ybbO	[0.718 0.801]	[0.607 0.762]	[2.83 3.183]	[2.986 3.327]	[5.618 6.709]	[5.797 6.82]	[11.196 13.705]	[11.687 20.322]	[5.653 6.413]	[5.678 6.462]	[7.83 11.926]	[9.932 13.083]	[5.29 6.23]	[5.968 6.646]	[11.259 12.104]	[9.565 16.625]	[5.715 7.261]	[5.254 6.055]	[5.241 5.889]	[5.966 7.138]	[3.693 4.857]	[6.149 6.762]	[5.626 7.085]	[5.406 6.522]	[5.128 6.042]	[5.246 5.981]
	sp|P0AFP6|GCH1L_ECOLI	ybgI	[0.731 0.916]	[0.751 0.913]	[2.867 3.251]	[2.438 2.95]	[5.878 7.252]	[5.409 6.171]	[9.096 11.391]	[9.714 11.484]	[4.383 5.735]	[5.238 5.884]	[10.628 13.997]	[9.798 10.883]	[3.331 3.672]	[3.481 4.226]	[4.894 5.567]	[5.81 6.82]	[3.636 3.853]	[3.456 4.052]	[3.791 4.142]	[4.05 6.147]	[3.54 3.73]	[3.801 4.632]	[4.026 4.394]	[4.192 4.673]	[3.634 4.222]	[3.301 3.732]
	sp|P0AFP9|YBHR_ECOLI	ybhR	[0.492 0.708]	[0.639 1.131]		[2.696 5.029]	[5.162 6.776]	[5.262 7.673]	[11.091 15.765]	[10.544 16.679]		[5.833 7.031]	Undetermined	[13.001 18.268]	[5.725 7.376]	[5.46 7.224]	[9.9 13.04]	[11.541 14.571]	[6.986 8.654]	[5.017 6.78]	[6.549 7.78]		Undetermined		Undetermined	[6.708 7.47]	[4.579 5.501]	[4.511 7.064]
	sp|P0AFQ7|YCFH_ECOLI	ycfH	[0.653 0.753]	[0.598 0.696]	[2.324 2.705]	[2.354 2.502]	[4.624 5.823]	[4.079 4.538]	[7.996 22.525]	[7.524 8.472]	[4.319 4.669]	[4.045 4.572]	[6.582 7.468]	[7.598 8.695]	[3.38 4.464]	[3.261 3.571]	[5.032 7.752]	[4.406 4.78]	[3.169 3.449]	[3.171 3.573]	[3.374 3.79]	[3.51 4.511]	[2.669 3.195]	[3.044 3.414]	[4.524 5.331]	[4.31 5.243]	[2.755 3.576]	[2.688 2.969]
	sp|P0AFR0|RSSA_ECOLI	rssA	[0.605 0.711]	Undetermined	[2.63 3.393]	[2.746 3.159]	[4.955 6.203]	[4.444 5.713]	[9.593 14.042]	[8.719 10.966]	[5.077 6.427]	[5.322 6.009]	[10.29 12.692]	[11.225 13.072]	[4.979 6.583]	[4.947 6.302]	[8.524 11.949]	[7.204 8.561]	[4.373 4.695]	[4.529 5.133]		[4.461 6.41]	[4.555 5.281]	[4.684 5.259]	[4.487 5.149]	[5.051 5.369]	[4.361 4.89]	[4.196 4.651]
	sp|P0AFR2|DAUA_ECOLI	dauA	[0.441 0.728]	[0.473 0.955]		[1.625 2.434]	[3.983 30.695]	[4.872 6.957]	Undetermined				[5.976 11.118]		[3.786 7.967]	[6.27 10.07]		Undetermined	[5.077 6.49]	[5.787 8.014]	[4.292 7.466]	[5.648 7.603]		[5.351 5.688]	[4.038 11.306]	[5.535 6.643]	[4.945 6.175]	[5.492 6.973]
	sp|P0AFR4|YCIO_ECOLI	yciO	[0.696 2.153]	[0.702 0.863]	[2.741 3.358]	[3.005 3.367]	[4.659 5.923]	[6.645 7.716]	[9.654 13.969]	[9.933 18.97]	[4.324 4.725]	[4.566 4.969]	[12.143 16.673]	[10.996 12.594]	[5.071 5.757]	[4.63 6.387]	[10.672 18.609]	[12.628 19.196]	[4.843 5.485]	Undetermined	[5.73 6.471]	[6.991 8.904]	[5.739 6.852]	[5.701 6.694]	[4.978 6.035]	[5.003 5.653]	[6.565 7.691]	[5.353 6.687]
	sp|P0AFS3|FOLM_ECOLI	folM	[0.695 0.782]	[0.699 1.549]	[2.94 3.366]	[2.986 3.242]	[5.518 6.03]	[5.153 6.083]	[11.45 13.121]	[9.844 11.855]	[5.293 6.042]	[5.024 6.01]	[11.678 13.717]	[9.359 16.977]	[4.999 5.406]	[5.243 5.646]	[8.321 9.722]	[8.515 10.417]	[4.258 4.8]	[5.723 6.655]	[4.85 5.654]	[5.449 6.605]	[4.762 5.24]	[5.308 5.982]	[4.77 5.188]	[5.252 5.734]	[4.798 5.569]	[4.254 4.889]
	sp|P0AFS9|MEPM_ECOLI	mepM	[0.126 0.143]	[0.114 0.165]	[0.445 0.859]	[0.908 1.29]	[2.846 4.202]	[2.513 4.455]	[4.755 8.886]							[4.779 6.179]								[5.631 7.204]		[2.124 7.295]
	sp|P0AFT2|YECS_ECOLI	yecS	[0.516 1.029]	[0.602 1.024]		[2.961 3.344]	[4.966 6.377]	[4.707 5.696]	[11.701 23.086]	[12.947 20.696]	[5.211 6.32]	[5.226 7.915]	[8.256 20.45]	[11.053 13.19]	[4.956 8.172]	[5.142 7.124]	[6.972 10.201]	[11.525 18.454]		[6.487 7.92]				[6.533 8.094]			Undetermined	[4.774 7.434]
	sp|P0AFT5|BTSR_ECOLI	btsR	[0.718 0.818]	[0.639 0.741]	[3.048 3.736]	[2.562 2.895]	[5.255 6.272]	[5.089 5.723]	Undetermined	[7.454 9.201]	[5.24 5.674]	Undetermined	[9.472 11.111]	[9.39 10.689]	[4.657 5.673]	[4.616 5.294]	[6.184 7.333]	[6.82 7.975]	[4.304 5.31]	[3.994 4.706]	[4.954 6.323]		Undetermined	[4.68 6.016]		[5.346 6.527]	[3.205 4.769]
	sp|P0AFU2|YFBS_ECOLI	yfbS	[0.592 0.835]		Undetermined		[4.714 6.491]					Undetermined	[8.597 17.583]	[11.767 17.184]	[5.49 9.176]	[3.801 5.332]	[10.362 25.072]	[8.499 12.499]			[5.691 8.577]	[5.319 6.726]	[5.947 7.045]	[6.475 7.402]			[5.302 6.845]	[5.546 8.172]
	sp|P0AFU4|GLRR_ECOLI	glrR	[0.662 0.719]	[0.67 0.759]	[2.88 3.384]	[3.137 3.668]	[5.315 5.892]	[5.751 6.568]	[8.382 10.486]	[10.936 15.123]	[5.301 5.796]	[4.955 5.63]	[11.217 13.433]	[11.384 12.28]	[3.945 4.512]	[4.002 4.661]	[7.275 8.362]	[7.309 8.03]	[4.212 4.673]	[4.596 5.557]	[4.534 5.281]	[4.84 5.437]	[4.201 4.477]	[4.38 4.889]	[5.097 6.301]	[6.047 11.761]	[4.034 4.49]	[4.342 5.028]
	sp|P0AFU8|RISA_ECOLI	ribC	[0.689 1.527]	[0.651 0.738]	[2.714 3.027]	[2.975 3.59]	[5.103 5.681]	[5.085 5.694]	[11.611 22.24]	[8.379 9.683]	[5.924 6.908]	[5.279 5.818]	[11.178 12.517]	[10.927 12.056]	[4.063 4.204]	[4.241 4.492]	[6.428 6.978]	[6.561 7.304]	[4.206 4.59]	[4.24 4.582]	[4.387 5.156]	[4.618 5.013]	[4.004 4.242]	[3.967 4.302]	[4.445 4.897]	[4.807 5.082]	[4.364 4.732]	[4.228 5]
	sp|P0AFV4|MEPS_ECOLI	mepS	[0.182 0.254]	[0.267 0.327]	[0.608 0.912]	[1.094 1.615]	[3.047 4.684]	[2.591 3.737]	[5.427 9.062]	[7.456 10.774]	[2.769 4.756]	[3.073 3.521]	[3.431 5.733]	[4.047 6.508]	[1.077 1.203]	[2.918 3.632]	[2.502 4.415]	[4.97 5.874]	[2.065 3.684]	[1.335 1.786]	[2.213 2.63]	[2.048 2.58]	[2.906 4.816]	[1.313 2.005]	[3.035 3.799]	[1.702 2.386]	[1.755 2.365]	[2.208 3.294]
	sp|P0AFW0|RFAH_ECOLI	rfaH	[0.486 0.69]	[0.355 0.826]	[2.482 6.493]	[2.064 3.382]	[2.891 6.643]	[5.553 7.687]	[6.47 8.688]	[3.837 12.378]	[4.775 5.05]	[3.565 4.058]		[6.843 8.83]		[2.655 3.975]	[4.189 4.746]	[5.218 8.277]	[3.38 3.711]	[2.846 3.903]	[3.643 4.294]	[3.205 5.049]	[3.013 3.483]		[3.123 4.574]	[4.385 5.271]	[2.235 3.345]	[2.002 2.887]
	sp|P0AFW4|RNK_ECOLI	rnk	[0.469 0.553]		[0.886 1.027]	[1.057 1.127]	[1.523 1.709]	[1.391 1.601]	[1.926 2.267]	[1.557 3.119]	[1.357 1.362]			[2.24 2.909]	[1.575 2.407]	[0.879 1.023]					[1.435 1.55]				[3.943 4.318]	[3.912 4.816]
	sp|P0AFW8|ROF_ECOLI	rof	[0.339 0.498]		Undetermined	[1.76 2.091]	[1.358 3.219]		[3.023 5.023]	[2.888 3.583]	[2.051 2.72]	[3.339 4.988]	[3.331 5.677]	[5.747 7.237]	[1.541 1.987]	[1.93 3.044]	[3.031 3.789]		[4.231 5.99]	[4.009 5.862]	[2.104 2.746]	[1.712 2.158]	[1.794 1.872]		Undetermined	[5.18 5.794]	[1.615 1.811]	[1.626 2.198]
	sp|P0AFX0|HPF_ECOLI	hpf	[0.888 1.663]	[0.706 1.096]	[2.268 2.555]	[2.443 2.795]	[4.462 5.363]	[4.163 5.235]	[7.726 9.479]	[6.485 9.672]	[3.842 4.451]	[4.05 4.586]	[6.977 8.384]	[6.21 7.276]	[2.932 3.154]	[3.517 4.014]	[4.713 14.589]	[6.777 8.684]	[3.427 3.814]	[4.094 4.59]	[3.821 4.16]	[3.906 4.464]	[3.248 3.429]	[3.447 3.87]	[3.494 4.424]	[4.278 4.711]	[3.5 3.93]	[3.399 3.923]
	sp|P0AFX4|RSD_ECOLI	rsd	[0.683 0.873]	[0.834 1.598]	Undetermined	[1.801 2.07]	[2.98 3.308]	[2.842 3.124]	[4.527 6.103]	[4.315 6.187]		[2.991 4.244]	[4.9 6.419]	[5.288 6.15]	[2.479 2.989]	[2.184 2.429]	[3.12 3.33]	[2.68 3.293]		[5.973 6.844]		[2.534 3.119]	[2.356 2.827]	[2.059 2.539]	[3.871 5.945]	Undetermined	[2.073 2.197]	[2.132 3.399]
	sp|P0AFX7|RSEA_ECOLI	rseA	Undetermined	[0.217 0.507]			[0.366 0.893]	[0.231 1.275]		[0.327 0.829]	[0.682 0.97]		[0.567 0.963]	[1.191 1.538]	[0.796 0.941]	[0.71 1.336]	[0.908 1.342]	[0.657 1.098]							[0.521 0.765]	Undetermined
	sp|P0AFX9|RSEB_ECOLI	rseB	[0.686 0.83]	[0.796 2.213]	[2.912 3.344]	[2.61 3.021]	[5.432 6.061]	[5.824 7.586]	[9.825 11.27]	[9.407 11.209]	[6.024 6.749]	[4.989 5.861]	[10.788 12.261]	[11.874 13.255]	[6.056 7.83]	[6.164 7.19]	[11.496 18.577]	[11.04 13.43]	[5.737 6.255]	[5.86 6.887]	[5.499 6.28]	[5.664 6.217]	[5.784 6.412]	[5.848 6.551]	[5.525 6.301]	Undetermined	[5.633 6.766]	[5.114 5.853]
	sp|P0AFY2|SANA_ECOLI	sanA	[0.634 0.739]	[0.632 1.093]	[2.939 3.407]	[2.874 3.25]	[5.513 6.524]	[5 6.469]	[10.867 12.142]	[8.548 13.344]	[5.718 6.554]	[5.327 6.217]	[11.323 13.962]	[11.566 12.566]	[5.26 6.19]	[5.718 6.333]	[10.048 11.787]	[10.363 15.35]	[5.255 6.44]	Undetermined	[5.966 6.43]	[4.964 5.594]	[6.481 8.796]	[5.954 6.697]	[5.252 7.181]	[5.029 5.925]	[5.723 6.311]	[5.769 6.339]
	sp|P0AFY6|SBMA_ECOLI	sbmA	[0.633 0.87]	[0.654 0.761]	[2.787 3.216]	Undetermined	[5.421 6.325]	[3.05 6.293]	[11.223 13.571]	[9.251 11.891]	[5.614 6.451]	[4.968 6.226]	[10.944 14.222]	Undetermined			[7.788 9.267]	[7.417 11.425]	[4.647 6.423]	[4.423 6.632]	[5.321 6.17]	[4.44 6.018]	[4.236 5.984]	[5.443 6.283]	[4.921 6.711]	[4.826 5.98]	[4.882 6.064]	[4.95 6.51]
	sp|P0AFY8|SEQA_ECOLI	seqA	[0.559 0.771]	[0.666 0.788]	[2.554 2.974]	[2.539 2.949]	[3.879 4.589]	[4.913 6.159]	[9.453 17.98]	[9.33 21.521]	[4.701 5.399]	[4.166 4.66]	[8.428 10.637]	[8.402 9.337]	[4.159 4.688]	[4.815 5.191]	[8.76 10.027]	[6.722 9.124]	[5.443 6.075]	[5.112 6.381]	[4.268 7.007]	[4.755 5.441]	[5.126 6.794]	[4.806 7.794]	[6.102 7.496]	[5.477 6.208]	[4.133 4.783]	[3.933 4.302]
	sp|P0AFZ1|SSEB_ECOLI	sseB	[0.636 0.817]	[0.675 1.133]	[2.329 2.561]		[3.769 4.914]	[4.28 5.469]	[6.646 7.276]	[5.98 7.277]		[3.34 4.026]	[6.679 8.849]		[2.447 3.303]			[4.117 4.675]	[3.047 3.366]	[3.451 4.199]	[3.31 7.092]	[3.086 3.805]	[2.64 2.817]			[2.964 4.726]	[2.031 2.708]	[2.176 2.804]
	sp|P0AFZ3|SSPB_ECOLI	sspB	[0.56 2.776]	[0.624 0.878]	[2.414 2.801]	[2.632 2.971]	[4.607 8.39]	[5.031 6.947]	[6.681 9.011]	[6.565 7.807]	[3.022 3.497]	[4.05 4.401]	[6.867 9.333]	[6.844 7.395]		[3.148 3.383]	[6.387 11.833]	[3.751 4.375]	[4.195 4.71]	[4.41 5.079]	Undetermined	[4.302 5.257]	[3.88 4.898]	[3.319 3.617]	[5.359 6.114]	[5.538 5.87]	[3.275 3.903]	[3.079 3.537]
	sp|P0AG00|WZZE_ECOLI	wzzE	[0.668 0.793]	[0.647 0.759]	[3.377 4.346]	[2.957 3.374]	[5.712 6.586]	[5.908 7.58]	Undetermined	[11.233 14.512]	[6.248 6.735]	[5.832 6.488]	[12.052 13.921]	[12.783 14.798]	[6.961 7.934]	[5.49 6.093]	[13.058 15.609]	[10.615 12.662]	[5.295 6.347]	[6.236 6.939]	[6.267 7.013]	[6.164 6.852]	[5.606 6.183]	[6.694 8.646]	[6.301 6.892]	[6.737 7.556]	[6.007 6.706]	[5.685 6.594]
	sp|P0AG03|UBIX_ECOLI	ubiX	[0.705 0.913]	[0.596 0.795]	[3.176 3.806]	[2.8 3.17]	[6.245 8.458]	[5.242 6.643]	[11.001 13.8]	[9.088 11.444]	[4.925 5.917]	[5.373 6.04]	[10.127 13.197]	[10.926 13.931]	[3.544 4.196]	[4.203 4.493]	[5.223 9.807]	[7.376 9.374]	[3.55 4.59]	[4.273 5.217]	[3.838 4.53]	[4.783 6.142]	[3.741 4.098]	[4.306 5.169]	[4.861 5.492]	[5.302 5.922]	[4.392 4.937]	[4.171 5.401]
	sp|P0AG07|RPE_ECOLI	rpe	[0.694 0.816]	[0.748 2.045]	[3.147 3.582]	[2.851 3.287]	[4.097 5.579]	[5.667 6.672]	[9.71 12.191]	[10.716 13.541]	[5.849 6.394]	[5.085 5.585]	[11.188 12.608]	[11.121 13.227]	[4.688 5.245]	[4.551 4.913]	[6.957 7.936]	[7.284 8.019]	[4.011 4.337]	[4.776 5.228]	[4.286 4.982]	[4.452 5.152]	[4.287 4.566]	[5.982 7.825]	[4.866 5.197]	[5.169 5.716]	[3.476 4.118]	[4.427 5.151]
	sp|P0AG14|SOHB_ECOLI	sohB	[0.877 1.525]	[0.628 0.737]	[2.835 3.28]	[2.859 3.584]	[4.557 5.501]	Undetermined	[10.159 12.399]	[10.566 12.695]	[5.687 6.437]	[4.799 5.605]	[9.407 11.534]	[11.893 12.934]	[5.82 6.389]	[5.863 6.273]	[12.025 21.354]	[11.943 13.943]	[5.654 6.582]	[5.897 6.707]	[5.633 6.265]	[5.978 6.679]	[5.544 6.085]	[5.818 6.237]	[5.55 6.233]	[6.349 8.211]	[6.076 7.424]	[5.139 5.821]
[truncated: 2,170 more rows]

## Sheet: TableS3_Old
Column Name	Description
Protein ID	Uniprot Protein IDs
Gene names
Average_hl_P6	Average half-life across replicates for in P-lim bacteria doubling at 6 h
[truncated: 293 more rows]
