# Supplementary material for: Global protein turnover quantification in Escherichia coli reveals cytoplasmic recycling under nitrogen limitation
Source: Nat Commun. 2024 Jul 13;15:5890. doi: 10.1038/s41467-024-49920-8 (PMC11246515; doi:10.1038/s41467-024-49920-8)
Supplement: Supplementary file 11 — Supplementary Data 8 [file 41467_2024_49920_MOESM11_ESM.xlsx]

## Sheet: Sheet1
	Variable	Unit	Constant or time dependent?	Description
	D	hr¹	Constant	Dilution rate out of the chemostat
		L hr1	Constant	Volumetric flow rate into the chemostat
	I	Unitless	Constant	Probability of all the elements being light due to naturally occurring isotopic composition of each element.
		hr¹	Constant	Rate of assimilation of ammonium by the bacteria in the form of amino acids
		hr 1	Constant	Rate of conversion of nitrogen from amino acids into the nitrogen in proteins
		hr¹	Constant	Rate of conversion of nitrogen in from proteins into amino acids
		hr1	Constant for a peptide	Rate of active decay of peptide
		mol hr1	Constant	Rate of synthesis of total peptide P
		mol	Time dependent	Monoisotopic peak intensity, the MS peak where all the elements are light
		mol	Constant	Nitrogen in the amino acid pools
		mol	Time dependent	Light nitrogen in the amino acid pool
		mol L-1	Constant	Nitrogen concentration in the form of ammonium in the feed
		mol L-1	Time dependent	Light nitrogen concentration in the form of ammonium in the feed
		mol	Constant	Nitrogen in the form of proteins inside the bacteria
		mol	Time dependent	Light nitrogen in proteins inside bacteria
		mol	Constant	Nitrogen in the form of ammonium in the vessel
		mol	Time dependent	Light nitrogen in the form of ammonium in the vessel
	N	mol	Constant	Total amount of nitrogen in the vessel =
	P	mol	Constant	Total amount of peptide (sum of all MS peaks (M, i = 0, ...,) for the peptide)
	a	Unitless	Constant	(Kd,bulk + D)/D
	C	Unitless	Constant
	d	Unitless	Constant
	f	Unitless	Constant	Number of nitrogen atoms in the peptide
	Simplified model parameters
		mol	Constant	Nitrogen available to translate protein
		mol	Time dependent	Light nitrogen available to translate protein
	K	Unitless	Constant	determines how fast the nitrogen available to make the proteins is exchanged
