# Supplementary material for: Global protein turnover quantification in Escherichia coli reveals cytoplasmic recycling under nitrogen limitation
Source: Nat Commun. 2024 Jul 13;15:5890. doi: 10.1038/s41467-024-49920-8 (PMC11246515; doi:10.1038/s41467-024-49920-8)
Supplement: Supplementary file 13 — Source Data [file 41467_2024_49920_MOESM13_ESM.zip]

Archive with 13 entries (13 files):
- Source_Data/Figure1_source_data.xlsx
- Source_Data/Figure2_source_data.xlsx
- Source_Data/Figure3_source_data.xlsx
- Source_Data/Figure4_source_data.xlsx
- Source_Data/Figure5_source_data.xlsx
- Source_Data/Figure6_source_data.xlsx
- Source_Data/FigureS1_source_data.xlsx
- Source_Data/FigureS10_sourcedata.xlsx
- Source_Data/FigureS2_source_data.xlsx
- Source_Data/FigureS6_sourcedata.xlsx
- Source_Data/FigureS8_sourcedata.csv
- Source_Data/FigureS9_sourcedata.csv
- Source_Data/Reviewer1_Comment4_sourcedata.xlsx
