# Supplementary material for: Global protein turnover quantification in Escherichia coli reveals cytoplasmic recycling under nitrogen limitation
Source: Nat Commun. 2024 Jul 13;15:5890. doi: 10.1038/s41467-024-49920-8 (PMC11246515; doi:10.1038/s41467-024-49920-8)
Supplement: Supplementary file 13 — Source Data [file 41467_2024_49920_MOESM13_ESM.zip › Source_Data/Figure1_source_data.xlsx]

## Sheet: Figure1D
Fgure 1D: Data for ompF												Fgure 1D: Data for rpoS
# of hours post switch (X axis)	0	1.66667	3.75	5.91667	8.83333	12	16.25	27			0	1.5166666666666666	3.5833333333333335	5.95	9.033333333333333	11.966666666666667	16.116666666666667	26.916666666666668
	0.970057	0.799262	0.817902	0.51068	0.580762	0.401758	0.205773	0.000775694			1.12949	0.441258	0.065033	0.000135925	0.000194249	0.000202467	0.000267136	0.000165548
	0.888914	0.83483	0.938584	0.671785	0.405346	0.315043	0.189341	0.0431292			1.09675	0.440316	0.0974293	0.00034457	0.000446991	0.000465337	0.000613951	0.00037989
	1.18321	1.01095	0.767902	0.648835	0.365421	0.307697	0.00146344	0.00149756			1.08856	0.476363	0.069516	0.000373555	0.00045435	0.000472406	0.000623328	0.00038572
	1.06375	0.987	0.896951	0.503411	0.391966	0.256899	0.133958	0.0530368			1	0.435029	0.110953	0.0178818	0.0274063	0.0268261	0.0179712	0.000676256
	1.04025	0.8321	0.752287	0.65915	0.396943	0.386952	0.182666	0.0366236
	1.0016	0.933063	0.789206	0.61885	0.476901	0.24426	0.156517	0.0665705
	0.964683	0.840225	1.04172	0.510035	0.469786	0.263545	0.150318	0.0466575
	1.00624	0.812954	0.763834	0.706232	0.388309	0.398665	0.162614	0.0481214
	1.10653	0.872768	0.844105	0.495848	0.40154	0.261213	0.21736	0.0876055
	0.846996	0.795018	0.983975	0.68922	0.38972	0.367202	0.175732	0.0391075
	0.985949	0.899559	0.79994	0.643292	0.421101	0.344507	0.138403	0.0542208
	1.05252	0.861737	0.748922	0.638138	0.368708	0.406633	0.176407	0.0339046
	1.05156	0.940358	0.731912	0.608172	0.371024	0.36361	0.182924	0.0374087
	1.06656	0.828151	0.789712	0.629337	0.461845	0.338032	0.126976	0.0463551
	0.994233	0.823648	0.720537	0.647647	0.45898	0.401354	0.20129	0.0392823
	0.955686	0.973918	0.843138	0.607557	0.417604	0.343512	0.145129	0.000426602
	1.03123	0.923552	0.773706	0.57618	0.489544	0.274368	0.217612	0.00077879
	1.34917	0.699295	0.788831	0.639076	0.417041	0.253858	0.139444	0.000258176
	1.17067	0.800983	0.701064	0.573341	0.464704	0.3909	0.184889	0.000421035
	1.08809	1.05147	0.790524	0.661393	0.392043	0.302255	0.000544332	0.000655523
	1.07724	0.870612	0.764707	0.6106	0.418734	0.327562	0.169984	0.0475359
	1.10468	0.860891	0.737708	0.608497	0.42045	0.34077	0.170765	0.0432101
	1.0894	0.967918	0.862442	0.54077	0.409809	0.254337	0.16206	0.000230345
	0.992394	0.931657	0.822426	0.6079	0.457553	0.295278	0.179305	0.000456169
	0.977268	0.897432	0.74468	0.689155	0.378476	0.369196	0.196239	0.0345243
	1.22876	0.855118	0.925478	0.69071	0.583087	0.00101591	0.00146906	0.00133451
	0.936532	0.956137	0.996002	0.572384	0.356982	0.275634	0.145576	0.0477242
	0.790588	0.804381	0.836273	0.705485	0.506193	0.311446	0.213775	0.118829
	1	0.92804	0.893734	0.574175	0.41087	0.277255	0.15265	0.0502478
	1.21767	0.936559	0.752825	0.609228	0.418088	0.24009	0.112276	0.000238131
	0.948139	0.856185	0.956905	0.557624	0.430174	0.304406	0.1796	0.0539377
	1.15537	1.04082	0.780446	0.466439	0.369895	0.291388	0.182383	0.000225124
	0.656086	0.697316	1.20247	0.979815	0.450068	0.226647	1.72985e-05	0.0745531
	1.1138	0.973983	0.870199	0.489403	0.393464	0.215449	0.166294	0.0643813
	1.09202	0.84581	0.845569	0.548628	0.477596	0.278106	0.195544	0.00369641
	1.08939	0.98509	0.857742	0.534614	0.419954	0.215014	0.184413	0.000750435
	0.880997	0.911618	0.607235	0.529684	0.32169	0.450782	0.417547	0.167418
	0.891687	0.649737	0.9581	0.607925	0.473861	0.464074	0.241135	0.000452239
	1.2591	0.911364	0.727726	0.524782	0.362133	0.309991	0.149596	0.0422766
	1.01445	1.061	0.965756	0.625414	0.61655	0.00100095	0.00147013	0.00133583
	1.04912	0.886369	0.776902	0.501232	0.433906	0.433287	0.20561	0.000540002
	1.16281	0.922391	0.759233	0.580094	0.422981	0.276219	0.162492	0.000752757
	1.07924	0.964833	0.768962	0.623368	0.566685	0.00129088	0.279606	0.00298611
	1.04036	0.888769	0.822871	0.606569	0.392336	0.304053	0.171	0.061011
	1.01613	0.903816	0.773825	0.626955	0.405568	0.310925	0.19211	0.0576399
	1.09067	0.875287	0.835628	0.600281	0.400943	0.301454	0.182295	0.000409742
	1.02546	0.905843	0.764915	0.635214	0.43905	0.33578	0.180303	0.000409421
	1.04862	0.802344	0.798246	0.686698	0.409528	0.356179	0.184947	0.000408708
	1.28291	0.914094	0.672791	0.450559	0.432886	0.279607	0.253391	0.000728716
	1.02952	1.01748	0.737204	0.60754	0.478924	0.241976	0.170619	0.00371243
	1.09783	0.912429	0.730716	0.582687	0.443702	0.281343	0.191	0.0472686
	1.18248	1.03682	0.840099	0.448698	0.423671	0.16877	0.153005	0.0334277
	1.05573	0.850365	0.683936	0.693092	0.445243	0.314388	0.191964	0.0522544
	1.11377	0.872014	0.716021	0.62446	0.426264	0.276596	0.206774	0.0510759
	1.14846	0.841436	0.698499	0.591723	0.429464	0.324872	0.187126	0.0653914
	1.1238	0.836368	0.718032	0.581916	0.389246	0.39541	0.194264	0.0479312
	1.2531	0.959952	0.659187	0.615848	0.348315	0.44774	0.00135325	0.00147881
	1.10012	0.837431	0.710878	0.633217	0.474604	0.337906	0.189143	0.00367502
	1.22515	0.972948	0.798287	0.529986	0.369803	0.22748	0.162572	0.000750004
	0.76905	0.721479	1.14628	0.648775	0.415393	0.368455	0.177164	0.0403739
	1.14621	1.05674	0.703989	0.667751	0.441354	0.267929	0.00149662	0.00150218
	1.08853	0.75534	0.680468	0.61454	0.471766	0.390234	0.220032	0.0660622
	1.0264	0.778942	0.712728	0.615651	0.452231	0.332277	0.225806	0.142934
	1.20354	1.05496	0.781343	0.618944	0.432566	0.195056	0.000246346	0.000323432
	1.12952	0.927417	0.797515	0.558751	0.37329	0.293977	0.154284	0.0522181
	1.16564	0.902943	0.716519	0.559806	0.420259	0.289003	0.171507	0.0612945
	1.0825	0.944654	0.746709	0.579761	0.379521	0.335105	0.164775	0.0539439
	1.1534	0.932033	0.712606	0.579107	0.407959	0.302808	0.161696	0.0373613
	1.00683	0.956314	0.771707	0.580033	0.451993	0.277904	0.198516	0.0436777
	1.15864	1.01577	0.664705	0.549959	0.424527	0.306773	0.126823	0.0397781
	1.12501	0.890786	0.713055	0.672674	0.475604	0.240874	0.16822	0.000746434
	0.366059	0.285409	0.263333	0.282553	0.643626	1.24521	0.861152	0.339633
	0.738575	0.746248	1.1188	0.65724	0.451611	0.364411	0.170104	0.0399807

## Sheet: Figure1E
Figure 1E:
	Gene names	Replicate1	Replicate2
	yciZ	3.93264	3.60114
	gnd	5.57243	6.13149
	frdA	6.08038	6.67041
	gdhA	4.46211	4.85553
	ndh	4.98905	8
	sodA	4.47248	5.75665
	nrdA	5.21857	4.6097
	malP	7.15503	6.31206
	aspC	5.58374	5.52599
	thrB	6.03583	5.2157
	mtlA	6.5422	7.30414
	thrA	5.74159	6.05143
	metL	5.03493	4.74458
	rpoD	5.24929	4.55724
	polA	5.69242	6.17408
	phoA	5.6018	6.82825
	lacZ	4.98236	5.81307
	lepB	5.91379	8
	ansB	5.64769	5.1138
	ampC	5.75727	6.1637
	cynS	5.4841
	lysA	5.40949	4.11576
	ppc	5.93666	5.62536
	aroH	7.75977	5.29202
	aroF	3.04652	2.52346
	ilvI	5.74893	7.07682
	ilvH	6.0221	5.84212
	trpE	5.62246	5.78721
	pabA	6.16622	5.59583
	trpGD	4.85562	4.71463
	trpC	4.86521	5.07066
	phrB	5.90306	6.5974
	dsdA	6.09302	8
	thrC	5.90618	6.11226
	metB	4.54998	5.4146
	xylA	4.73294	4.94213
	manA	5.3466	5.60413
	trpS	5.38194	5.37994
	ileS	6.05219	6.03321
	alaS	5.70368	6.32582
	metG	5.42468	5.64903
	glyQ	6.60848	6.2693
	glyS	5.94835	5.82816
	glnS	6.54436	6.23598
	asnA	3.00711	2.78643
	carB	5.54808	5.94395
	rpsF	6.18575	7.55818
	rpsG	5.90815	6.11887
	rplO	4.75445	5.64316
	malF	7.28918	5.65366
	mrcA	5.43232	5.97188
	mrcB	5.59009	6.59729
	araF	5.73971	6.40375
	rbsB	5.39351	6.88135
	tonB	3.92188	3.27986
	tolC	6.41342	6.50521
	ompF	6.36778	7.29407
	phoE	6.13758	5.82642
	tsr	4.75213	4.30492
	lamB	7.99463	5.69829
	dnaA	3.91073	3.8831
	dnaQ	2.98055	1.28322
	uvrD	4.4229	5.01636
	lacI	5.34482	6.272
	galR	4.47364	4.23529
	lysR	6.28267
	ygeA	4.59592	4.25458
	mioC	5.06413	4.26506
	kefC	5.75059	6.39206
	malM	5.02897	4.84161
	dapB	6.23748	5.96749
	guaA	6.01872	5.84637
	frsA	3.68486	3.83969
	argI	4.90636	4.51464
	alkA	2.84973
	gshB	6.39856	6.49952
	tyrB	5.12321	4.71385
	gltX	6.4298	6.1223
	livK	6.10667	6.16153
	pepN	5.63149	5.4704
	nlpA	5.45267	5.53631
	fliC	0.985057	0.46205
	kdsB	6.18193	7.02072
	ilvA	4.79712	4.39736
	rbsD	5.42194	7.94858
	rbsA	5.97495	6.09709
	recD	4.3198	4.46892
	xseA	6.36945	5.84857
	sbcB	5.67341	6.06596
	pyrC	6.17583	5.10802
	pabB	5.30073	5.46905
	fumC	5.82168	5.98639
	appY	3.88431	4.33423
	pnp	6.15547	6.45792
	tag	1.67915
	aroD	4.82483	6.30037
	ptrA	5.49544	6.32401
	pdxB	5.42475	5.74395
	mutM	6.06807	8
	apaH	4.7229	4.71238
	trg	4.57808	4.26045
	hsdS	6.26327	5.78949
	ilvD	5.40154	5.21126
	ilvC	5.52447	5.67851
	uidA	5.09509	5.83223
	fepA	7.13258	7.64104
	ilvY	5.00292	5.9346
	tsaD	4.26672	5.17537
	btuB	5.9813	6.26609
	ada	3.37775
	ftsQ	3.0844	2.83661
	dld	4.51195	4.04647
	cdh	7.82678	6.35213
	btuE	4.85524	5.00235
	btuD	3.78274	3.20414
	topA	5.96032	5.95796
	era	4.17067	4.17763
	birA	4.92419	4.55827
	dnaX	4.519	4.34781
	gor	6.62344	5.91037
	melA	4.43291	4.06046
	metC	4.00552	5.51135
	mutH	4.84191	5.48299
	ebgR	5.73597	6.15111
	ebgA	5.09963	5.42905
	aceF	5.76498	5.79071
	cca	4.5043	5.61645
	dicA	4.70591	5.78916
	dut	5.41563	5.27942
	fhuA	6.90495	6.38268
	fliM	3.32085	4.59527
	hemC	4.83213	6.1315
	hisC	5.29855	5.46069
	hisB	5.92385	6.37874
	hisD	5.807	6.13398
	hisI	6.3629	4.89653
	rsmA	5.93579	4.87955
	malT	1.11421	0.980639
	ompC	5.93569	7.33846
	pfkB	6.54052	5.64124
	pldB	6.78492	6.2459
	pntA	6.03742	8
	poxB	5.73762	5.44221
	proA	5.82596	5.53543
	prfB	5.18302	4.79701
	sdhB	6.37602	6.19328
	tar	4.12081	3.94688
	tap	2.78264	3.24378
	tyrA	4.66058	4.45629
	ushA	5.64083	6.37067
	appA	8	6.04802
	hisP	6.17776	5.89076
	putP	5.46744	5.56942
	valS	5.78663	5.80573
	cheB	3.06697	3.35611
	cheA	1.46775	1.62334
	pheT	6.60192	6.08036
	tyrR	5.80762	5.88119
	metAS	3.4928	3.03867
	aroB	5.30291	5.01921
	recC	5.34443	5.79958
	truA	4.58047	8
	deoA	5.95831	5.60613
	pstA	5.46978	4.75371
	glgB	5.76314	6.35836
	leuS	5.57038	5.56305
	fhuC	6.69623
	fhuD	5.85931
	ddlB	6.2421	5.53034
	tdh	3.95197	4.78505
	ilvB	3.12571	2.59475
	purM	5.61455	5.70423
	purN	4.09227	7.1586
	fimF	5.55243
	fimH	5.39016	6.53477
	folC	5.00332	5.18531
	glpT	5.73492	6.31278
	icd	5.54991	5.61761
	araA	5.90661	5.6356
	araB	3.90064	4.14904
	pyrF	5.73865	7.16679
	yciH	3.84379	4.37953
	pheS	6.42169	5.96561
	cpdB	5.82973	6.03006
	mutT	5.09982	4.98979
	creB	4.90193	4.82104
	murB	4.38721	5.27211
	usg	5.61933	5.60802
	recB	5.536	4.5297
	sppA	5.44909	5.24742
	phoR	5.56737	6.07006
	creC	5.71007	7.37875
	dacC	5.29758	7.07551
	dsdX	5.79736
	dnaJ	4.8105	5.12743
	lysC	4.91596	4.43132
	ptsI	6.09632	5.52693
	hsdR	4.63198	4.77647
	hsdM	5.27105	5.23277
	aceB	3.34384	2.99475
	purK	5.92972	7.73999
	xthA	5.85412	5.87245
	avtA	4.31058	4.20711
	xylB	5.77658	5.95563
	hemD	4.54862	4.35037
	hemX	6.14865	5.81882
	galE	5.80453	5.44453
	galT	5.3152	5.71303
	leuA	3.54325	3.88373
	narG	6.80553
	rnd	5.40378	5.06585
	speE	6.47698	7.63801
	ompT	5.85072	6.48792
	nagE	6.00314	5.76428
	grpE	5.55108	5.30329
	pflB	3.08414	3.00269
	glpQ	6.82639	6.12389
	mtlD	5.73178	6.62689
	putA	3.10013	3.90415
	dedD	3.22659	3.68369
	argT	5.68666	6.98275
	gltB	4.92528	4.85
	gltD	4.62476	4.57949
	modC	6.22346	5.31782
	uhpB	5.22513	4.34575
	uhpC	6.04421
	rep	4.38615	5.38586
	uvrA	5.68966	6.68213
	ubiB	6.66655	6.58595
	ackA	6.41979	6.27528
	leuC	3.19443	3.1385
	acpP	4.02619	5.86434
	alr	6.06205	5.44215
	iscS	2.93564	2.63028
	nfo	2.48722	2.34983
	argA	3.5822	2.99597
	argB	4.89585	5.48285
	argR	4.45907	5.9317
	aroA	5.51562	6.39469
	aroK	4.00724	3.96976
	aroL	4.68525	5.81991
	argG	5.32661	5.21199
	atpC	6.26663	6.43334
	bioD	3.42606	6
	carA	5.14673	8
	glpK	5.37519	5.42146
	groL	6.61741	6.67329
	groS	5.65055	6.88157
	pncC	5.98726	5.19312
	clpP	8	6.06062
	clpX	1.84827	2.18287
	hslU	5.28459	6.59312
	clsA	6.65477	6.61714
	cmk	5.16031	5.7292
	coaA	6.07091	5.34831
	coaD	6.18278	5.83229
	coaE	4.1821	5.47859
	cysC	6.93512	2.6558
	cysZ	5.91449	5.06813
	dadA	1.72958	1.57144
	ddlA	4.55884	8
	dapF	6.24435	5.60245
	def	3.9264	3.94637
	deoB	5.06096	4.29566
	deoC	6.19156	6.26596
	dapA	5.87	5.06148
	nanA	4.05309	3.55837
	uxaB	4.63485	4.53464
	hscB	4.6702	4.81058
	dtd	5.58504	5.36691
	fusA	5.98201	6.51222
	efp	4.79096	4.75874
	yeiP	5.49254	5.35467
	tsf	5.66709	6.01119
	der	5.47343	5.62933
	engB	5.70827	5.4437
	eno	5.79564	6.09914
	fabA	5.65234	5.599
	fabZ	6.67693	5.52969
	fabH	4.99619	5.72177
	fis	0.990229
	flgH	5.05252	4.22629
	ftsB	4.29949	5.08116
	gpsA	5.84299	5.75435
	pgi	5.97738	6.01128
	galK	5.9432	5.47959
	folE	3.8066	3.12151
	mnmG	2.40057	2.30517
	rsmG	6.18564	8
	glgA	6.95676	6.4511
	glgC	5.52503	6.54962
	glk	6.83589	5.75876
	glsA2	6.09917	8
	greA	4.34118	4.62046
	gshA	6.30214	5.76997
	hemA	1.94332	1.73542
	hfq	8	5.9117
	ihfA	8	6.88186
	ihfB	3.99269	4.61483
	hslO	3.92816	3.77289
	dnaK	5.30923	6.3863
	hscA	4.14238	4.80993
	htpG	5.40136	6.11192
	infB	5.84213	5.60962
	infC	5.52782	5.58249
	kdsA	6.40348	5.6887
	prs	6.48151	7.30175
	tmk	5.06018	5.16296
	lpxA	5.91195	5.67092
	lpxC	0.939977	0.782796
	yceF	5.18819	5.16029
	mgsA	5.58994	5.43954
	minE	4.40275	4.78584
	moaC	5.02727	4.88682
	mscL	5.93111	6.30828
	msrA	5.17987	5.39912
	msrB	4.40231	3.63952
	murA	5.20544	6.90038
	nadD	5.11396	4.7847
	kefG	4.88801	6.50827
	nagB	5.57147	6.0933
	nanE	5.45642	4.66379
	ndk	5.56986	5.71911
	rppH	5.79334	5.17311
	nusB	5.01038	5.42504
	orn	6.60963	8
	pyrB	6.08479	5.58409
	panD	3.1027
	pdxJ	5.56945	5.42309
	pfkA	5.75869	5.89822
	pgk	5.9156	6.56317
	gpmB	4.74204	4.35488
	pcm	2.95847	6.69798
	plsB	6.31992	6.47623
	ppa	5.3973	6.05766
	ppk	5.86674	6.66883
	nadK	5.46984	5.19035
	proB	5.46944	5.22402
	hslV	6.29041	6.16169
	lexA	3.12975	3.29052
	pepE	5.32496	4.53202
	pth	5.82652	6.34591
	purA	5.65334	6.07365
	purC	5.79097	6.16058
	pyrD	5.83154	5.6052
	pyrE	5.43661	5.18232
	pyrG	6.38435	5.83478
	pyrH	6.1448	7.85783
	pyrI	5.29486	5.09014
	speD	4.99179
	queA	5.04461	4.58645
	rbfA	4.78165	5.97047
	recA	4.75954	4.87869
	recF	5.35353	4.77906
	prfA	5.80678	7.25509
	prfC	5.63406	6.03533
	ribA	5.31215	4.88576
	ribB	1.34996	1.05194
	rplJ	7.11746	6.2985
	rplK	5.83298	6.10731
	rplL	5.08501	6.34032
	rplS	4.93121	5.56247
	rplA	5.57278	6.24287
	rplT	5.29692	5.6159
	rpmA	5.94386	6.24656
	rpmB	5.2001	5.73459
	rpmC	6.2618
	ykgM	6.06537	5.34531
	rpmF	5.48494	4.78076
	rpmH	6.58477	5.65539
	rpmJ	8	5.48309
	rplI	5.2695	5.33636
	rpsJ	5.54113	6.67235
	rpsK	6.55929	6.87251
	rpsL	7.9708	6.02008
	rpsM	4.92108	5.96376
	rpsP	6.112	6.0062
	rpsR	5.58941	7.28828
	rpsS	5.1739	5.93094
	rpsT	5.68356	7.25302
	rpsB	5.98327	5.81661
	rpsC	5.9311	6.97933
	rpsD	6.06105	6.08481
	rpsE	5.67115	5.34621
	rpsH	5.7344	6.58433
	rpsI	5.88561	6.17907
	rimM	4.85778	4.5887
	rnc	5.70707	5.36541
	rnhA	5.97547	5.85889
	rnpA	4.71041	4.92339
	rpiA	5.63833	5.07446
	rpoA	6.24236	6.34548
	rpoZ	3.90212	3.36323
	frr	4.57511	5.09615
	ruvA	4.73924	5.34515
	ruvB	3.14523	3.92248
	ruvC	4.45957	4.21406
	metK	5.10833	4.14548
	selA	8	6.41146
	sfsA	5.96042	6.50089
	glyA	5.63377	5.37847
	dctA	5.28975	5.89377
	smpB	6.06067	8
	sucC	5.97237	5.59898
	surE	5.63472	6.78351
	tgt	6.44432	6.3486
	tig	5.72923	5.74711
	tnaA	5.04192	5.04331
	tolB	6.18555	6.99206
	tpiA	5.96487	5.87215
	tpx	5.84483	6.17189
	talA	5.71968	6.1891
	talB	5.67145	5.94006
	trmD	6.29512	5.45852
	trpA	5.64961	5.98027
	trpB	5.46707	5.09245
	trpR	4.82035	5.10164
	thyA	5.87571	5.31286
	ubiE	4.73523	4.61419
	tusA	6.15963
	rapZ	7.5306	5.7189
	yebC	3.94598	4.07976
	yeeN	4.45057	7.13115
	ppsR	6.08998	5.19344
	rimP	5.68801	5.9421
	yfcN	3.95522	3.72383
	ybaB	4.30801	4.57455
	ybjQ	5.60643	5.37144
	ygfB	4.92892	5.44053
	nrdR	4.88851	4.31555
	yaiI	4.17893	4.47327
	ymdB	6.36045	5.42431
	ycfP	4.79514	4.51146
	yacL	4.0619	3.49212
	yajQ	5.42015	7.02487
	upp	6.1172	5.60143
	udk	5.10022	5.04756
	uvrB	3.96902	4.07235
	uvrC	5.37178	4.82249
	uxaC	5.8567	6.03176
	wrbA	6.03965	5.9207
	xseB	6.409	5.91759
	zupT	0.830293
	yihI	4.68059	4.04539
	yqgF	5.93968	4.85538
	yaaA	3.91971	3.21143
	trmB	4.60146	5.16162
	rlmH	4.60603	5.31093
	dnaT	3.48559
	ybeD	2.71637
	rhlB	5.8106	5.65587
	psd	5.85631	6.7926
	yaeP	4.48078	4.74391
	yihY	4.25842	8
	serS	5.88037	6.97422
	yciU	6.22581	5.22048
	asnS	6.60664	6.13928
	thrS	6.01525	6.83983
	yeeX	6.07049	6.02426
	matP	5.59718	5.88079
	lysS	5.87855	5.90993
	lysU	5.5144	5.89963
	epmA	6.14179
	yggX	5.03667	5.2418
	xerD	3.09688	2.97634
	frdC	5.60652	5.49551
	frdD	4.76742	5.40801
	rraA	5.5639	7.05217
	slyX	5.49039	4.15649
	ycjF	4.55202	4.94677
	hdfR	5.65854	5.6938
	argP	8	5.966
	prmA	4.54043	5.24951
	rpoC	4.89462	4.91991
	syd	2.95615	5.45555
	yafD	2.49182	2.44284
	metJ	5.42952	5.83392
	rbn	6.12734	5.15052
	rpoB	5.23058	5.50584
	fadR	5.79007	6.74112
	nanR	4.08417	4.25555
	slyA	5.0554	5.32299
	yqgE	4.79989	5.95037
	yfbU	6.3857	5.88945
	yjgA	4.068	4.37001
	yceI	5.21268	8
	yjjG	0.671349
	yihX	5.85192	6.77237
	yidA	5.48624	5.94051
	yciA	5.27335	6.17327
	ybgC	5.93341	6.03698
	blc	5.14518	5.68274
	bamC	6.00885	5.89924
	slyB	4.85086	5.96895
	mipA	5.4848	6.13867
	ompA	6.77201	6.63462
	pal	5.37528	5.83117
	ompW	7.08754	7.94431
	ompX	6.23315	5.85079
	pldA	5.59888	7.14067
	pgpB	6.04097	5.97737
	tsx	8	6.11511
	mltA	2.70966	2.89428
	bamA	5.94552	6.27307
	rimJ	4.96123	5.07145
	speG	5.06474	5.28157
	fabB	5.80215	6.31803
	eda	6.7112	5.62761
	alaA	5.79691	5.47214
	ansA	6.4048	5.22449
	cheW	1.92472	1.80244
	cspD	0.386474
	cspE	2.2488	2.49072
	dnaN	5.70399	6.25836
	fbaB	6.75192	6.65775
	fbp	5.23201	4.80254
	ftnA	6.19243	5.39967
	ftsZ	2.06137	1.88037
	fur	4.2116	4.40782
	gapA	6.19092	6.21133
	epd	5.25746	4.90162
	galM	6.08895	7.44012
	glnA	5.71891	6.94071
	glpX	5.52486	5.25677
	gstA	5.9155	5.46308
	cysE	5.65156	5.33581
	dapD	5.61178	5.0648
	araC	1.38039	1.46403
	fnr	1.71054	1.70548
	mntR	4.85921	5.19846
	cysB	5.71448	5.53775
	gcvA	6.09338	7.0896
	metR	1.04817	1.29212
	cueR	1.94703
	aceA	4.60429	4.96112
	modE	6.27279	6.47938
	mug	5.59148	5.97899
	btuR	4.96252	5.14089
	cfa	0.598704	0.601846
	gcvR	5.70349	5.25357
	rng	4.47411	4.2535
	rbsK	5.71086	5.60296
	pheA	5.34666	5.40334
	phoH	0.169002	0.525418
	ybeZ	4.8271	4.79168
	phoU	5.24271	4.82733
	slyD	4.73449	4.52787
	fklB	5.40963	5.93836
	ppiC	5.47051	5.6697
	proC	7.19498	5.771
	lon	5.91786	5.96913
	hpt	3.64208	5.92546
	gpt	5.70729	5.38915
	pta	5.78449	5.44248
	ptsO	3.13351	3.40655
	pflA	4.75634	6.20883
	lpd	6.43994	6.91173
	trxB	6.16683	5.31592
	deaD	1.13253	1.53785
	idnO	5.13003	4.43913
	arcA	5.64843	5.91475
	accD	6.44796	5.851
	adhE	4.95928	5.37444
	asd	5.4803	5.61069
	fdx	8	5.40356
	ftsE	5.44136	5.60702
	fucO	5.47655	5.8045
	gldA	6.03147	5.464
	livG	5.95825	6.39719
	serA	5.41261	5.88598
	tas	5.76952	6.03631
	ybaQ	0.953961	0.999199
	ybbA	5.96106	5.06079
	ybhF	6.64193	8
	ybiT	5.54978	5.5912
	puuR	4.11826	3.94995
	lptB	6.03268	6.08962
	yihU	3.47419	6.07114
	ulaR	5.66075	6.34658
	ettA	5.78357	5.4292
	ibaG	4.49825
	yrdA	8	6.87411
	znuC	4.46389	4.31413
	mreB	6.46278	6.98057
	cspA	1.01507	1.54951
	cspC	3.02347	3.43439
	glnB	5.44796	5.68834
	ptsH	5.45053	8
	rplM	6.65335	6.53325
	ompR	5.83711	5.86088
	trxA	4.63087	5.81078
	yedF	4.5102	5.89666
	rluA	7.70897
	rluC	5.88214	5.67827
	truC	3.88517	8
	rsuA	4.61612	4.86921
	qmcA	5.96919	6.00956
	yobA	5.63923	5.28
	yghB	3.0493	5.03965
	dgoT	4.88757	4.18942
	exuT	5.80734	6.05924
	clsB	6.84357	3.89375
	dsbE	6.13587	6.08725
	dosC	3.14776	3.17217
	yeaY	5.90394	6.20581
	yacC	4.10893	3.10159
	yaeQ	5.50483	8
	yafK	1.37202
	yagU	6.70175	6.71269
	ubiD	6.43536	6.13861
	uspD	5.48833
	uspE	5.65044	5.54982
	ybhL	2.97931
	iscA	1.56545	1.66483
	sdaC	3.9021	7.329
	cycA	4.3199	8
	potE	8	8
	araG	3.90721	3.93735
	artP	6.43789	5.94489
	dppD	6.35421	7.5467
	gltL	6.01204	6.11163
	mdlB	4.17451	4.76772
	mglA	5.53074	5.41316
	pstB	5.7451	8
	sapD	5.37211	5.65996
	sapF	5.61951	5.93644
	ftsH	5.14582	5.87961
	fabF	6.33585	5.83807
	fabD	6.20174	5.8589
	fdoH	6.14874
	hypB	4.13654	4.24061
	yaiA	3.08351
	iraP	4.62911	5.29999
	frmR	5.36463	5.67023
	ybaA	2.1271	3.13786
	ybaK	3.87935	5.99141
	ybbJ	8	8
	ybcJ	4.64355	3.36335
	ybdD	1.16925	1.81187
	ybdF	5.24189	5.09235
	ybdG	5.9589	6.27292
	rsfS	3.5759
	ybeL	4.62386	4.64018
	ybgJ	6.18104	6.33009
	ybgS	5.24293
	ybhP	5.31638	4.59644
	ldtB	5.83425	5.67979
	rarA	5.60263	5.18645
	ycaR	4.8139	4.65077
	elyC	5.19761	5.59857
	ycbJ	3.76449	4.06547
	ycbK	2.86916	2.46217
	yccF	6.27077	6.39629
	yccJ	3.73312	4.55737
	tusE	5.02169	5.6863
	efeO	6.76376	5.7391
	yceB	5.06818	5.67833
	yceD	4.40122	4.56739
	lpoB	6.51035	5.86084
	ycgL	4.38682	4.7926
	ymgD	4.54929	4.83485
	ychN	7.20556	5.58727
	yciI	4.62046	5.30957
	lapB	5.96151	5.85864
	yciN	5.10261	4.6706
	yccX	6.01445	5.90207
	pntB	4.96822	7.19616
	fbaA	5.41289	5.93645
	kbaY	3.19967
	kbl	5.79633	5.5206
	ilvE	5.58287	5.68419
	nth	5.52207	5.63198
	apbE	6.35423	7.54796
	fucA	5.12924	4.42366
	purB	5.3273	5.77435
	aroG	5.91921	5.69704
	arsC	6.39902	5.8733
	atpB	5.33656	5.29907
	atpF	6.10435	6.6469
	atpH	6.08506	6.30205
	atpG	6.21633	6.6659
	atpA	6.37593	6.75
	atpD	6.52744	6.38745
	mgtA	6.62378	7.19077
	hflC	6.16373	5.96552
	hflK	5.92447	6.77464
	betT	5.55823
	bfr	5.69225	7.77626
	accA	7.82356	7.69796
	accB	5.04202	5.98644
	bolA	2.62278	2.4269
	cybB	5.30794
	pcnB	4.45217	4.2824
	eutM	5.53956	6.12236
	cdd	5.81078	6.36911
	pgsA	5.27882	6.00387
	mrdB	5.69621	6.17479
	ftsA	5.70473	5.77062
	gltA	5.39987	5.0754
	clpA	0.941696	0.997401
	corA	6.09492	6.19524
	cyoB	5.16866	6.54773
	cyoA	6.43433	7.58012
	cydA	5.92649	6.20776
	cysK	5.60647	6.60074
	napC	3.96508
	ccmH	5.38552	8
	dgkA	6.30245	6.12763
	dedA	5.65157	4.40172
	deoD	6.33179	5.65741
	coaBC	5.44737	5.80797
	garR	5.27544	5.66551
	folA	5.59286	6.40742
	dksA	3.47069	3.07392
	dnaG	3.91068	4.46488
	dps	2.80713	2.63403
	dusB	3.19784	4.14888
	menB	5.92176	5.17143
	ychF	4.57816	4.96947
	elbB	7.80345	5.99851
	exbB	1.98625
	tolQ	6.0933	6.06307
	exbD	0.396062	1.29772
	tolR	5.69288	5.67811
	flgG	7.65244	2.539
	fliL	2.35346	1.96628
	fliG	3.85516	3.71365
	kdsC	3.34716	5.30474
	surA	6.69869	6.10582
	frlB	2.6626	2.07612
	bamD	6.04309	6.64817
	folP	3.87241	5.08372
	folB	6.28107	5.75492
	folX	4.63234	4.91433
	focA	6.59201	8
	ygfA	5.09393	4.51795
	ftsX	5.60018	6.11069
	fumA	4.48453	4.28903
	aspA	4.27564	4.29225
	sdhA	6.21349	6.76871
	sdhD	6.2928	5.7333
	frdB	5.67699	5.83599
	zur	3.78678
	zwf	6.20798	6.62775
	glnK	7.02256
	grxB	5.41104	5.73346
	grxC	4.49084	5.96496
	grxD	5.55284	4.50544
	ebgC	5.59437	6.48874
	waaA	5.84534	6.55279
	wecA	5.75252
	gloA	5.37164	5.51534
	gloB	4.84883	4.66644
	glgP	5.36165	5.1834
	gnsA	2.59364	6.49707
	gntP	5.96664	6.1121
	yibF	5.39549	5.64103
	sspA	5.46023	6.34451
	gstB	6.56383	5.86486
	dnaB	5.5499	5.55437
	hemB	5.33657	5.52692
	hemG	5.69508	5.77127
	hemY	6.27193	5.98327
	prmC	4.89692	6.10093
	erpA	2.4707	3.31516
	glmU	6.23921	5.559
	iscU	2.00402	1.86089
	hybC	3.64005	5.10118
	hha	1.38352	1.99417
	hinT	5.02043	5.46916
	hupA	5.03953	6.06197
	hupB	4.85227	5.34759
	hns	6.01097	6.42797
	stpA	5.91755	5.96396
	hslR	4.65456	6.73966
	melR	3.31148	3.55349
	rob	6.27701	6.65357
	xylR	5.31383	5.21699
	asnC	6.21189	6.25317
	lrp	5.99405	6.46312
	decR	4.76233	5.42356
	crp	5.88321	5.7934
	agaR	5.05969	5.55969
	deoR	6.33199	6.11903
	fucR	1.09503
	glpR	5.60683	6.1874
	exuR	3.51451	3.87574
	glcC	2.32095	1.97031
	lldR	2.47091	3.24479
	pdhR	6.33096	6.39046
	rspR	7.28828	5.58552
	yegW	4.58489	5.10183
	yihL	8	6.44667
	ytfH	2.83816	3.20095
	allR	5.76768	5.51501
	cytR	6.30706	6.47354
	cra	5.67465	5.5943
	gntR	6.96812	6.22641
	purR	6.1195	5.61921
	oxyR	5.63871	4.55882
	ydhB	8
	yeiE	6.23898	5.31489
	yfeR	5.6679	8
	mprA	5.78913	5.18856
	soxR	2.35334
	rpiR	7.02628	6.70216
	uidR	6.03459	6.07117
	ybiH	5.29367	5.19971
	rutR	5.34746
	fabR	5.43796	6.50151
	yjdC	4.98068	4.74687
	lpxL	7.93273
	mpaA	4.11751	5.31192
	ydcA	4.48889
	ydcH	1.93935	1.79678
	ydhR	4.7843	4.83411
	fumD	4.78997
	ydjA	5.55965	5.41794
	yeaG	3.5935	3.23521
	yebG	1.21987	1.1176
	cusR	4.99156	6.24614
	dcuR	3.54192	3.00478
	yecA	4.12481	6.29998
	yecJ	3.94809	5.11129
	yeeZ	5.01354	5.02441
	btsS	5.68934	5.05662
	yejL	5.28888	5.03684
	yejM	5.17757	6.06873
	yfcA	5.26206	5.10304
	yfcZ	4.29918	3.9807
	pgpC	3.96329
	yfhG	5.95341	6.33015
	ygaC	2.19058	1.43012
	ispB	5.31163	5.52388
	ivy	8	5.93667
	pykF	6.62365	6.07582
	mrdA	6.12894	7.71794
	ftsI	2.44204	2.26077
	ampH	4.22836	3.22568
	livJ	6.36047	6.11541
	tesA	6.26865	6.18697
	nlpD	5.72582	6.1193
	yajG	7.4379	7.84754
	osmE	6.62274	5.66029
	lptE	7.19986	6.22659
	lolC	4.83399	6.72748
	lptG	6.2272	7.14781
	ytfK	0.174104
	tamA	5.95112	6.47411
	kbp	5.35154	5.75752
	ygfZ	5.58342	5.31393
	ilvN	3.68328	3.58388
	suhB	5.77506	6.55749
	guaB	5.80815	5.70536
	entB	3.65284	2.98504
	yecD	5.95681	5.54334
	yiaF	6.30698	5.96126
	yibA	3.46411	4.3311
	yibL	8	8
	yicN	5.13392	5.01186
	yidH	5.77955	5.70515
	yidQ	4.97021	4.44692
	yieE	2.89709	3.83087
	viaA	5.69389	4.93037
	maoP	4.30041	4.79485
	yifL	4.40229	6.09099
	yigB	5.97971	5.52028
	yigI	6.16345	5.2903
	ubiJ	4.67161	5.00951
	yihD	4.43035	5.09765
	yiiD	5.37525	5.75791
	ygaM	6.02464	5.55142
	rlmM	6.24075	5.61761
	ppnN	5.91344	6.1019
	zapA	5.70733	6.39241
	yggE	6.18332	5.57591
	yggN	4.53905	5.67605
	ygiB	3.92346	3.50629
	ygiC	6.51485	5.04383
	ygiM	5.669	6.00312
	ygiN	5.27721	5.41721
	ygiW	5.3003	6.362
	yqiB	3.10849	2.41178
	lptA	5.62986	5.63444
	yhbW	5.29802	6
	mlaC	5.0023	5.57618
	lptC	5.86343	6.09663
	yhcB	6.23554	6.56734
	yheV	3.12625	5.03902
	yhfA	6.19883	6.77956
	rsmD	5.70269	5.435
	ppiD	5.88745	6.02351
	rplN	5.65387	5.66579
	rplP	7.02215	8
	rplW	5.09979	5.45042
	rpsO	5.69672	7.09349
	yajC	6.04618	5.98922
	trmJ	5.01534	5.80836
	acrA	5.51461	6.16952
	ahpC	5.12976	4.97487
	amn	5.82935	6.85773
	ampE	5.62055	5.63097
	ampG	4.44584
	map	5.64532	5.39261
	aphA	6.12186	8
	araH	4.17465	3.90721
	aroM	3.53158	2.75951
	artQ	6.57805	5.46213
	astA	4.33851	4.77338
	ypdB	6.50727	5.49929
	ytfL	5.00986	5.31386
	ytfP	5.32508	5.30761
	bcp	5.31567	5.40704
	chaB	5.53311
	cheY	4.36463	3.79172
	mazF	5.07249	5.6252
	corC	5.35955	6.29956
	cpxA	5.70119	6.14527
	cpxP	2.38903	2.39257
	cpxR	5.29025	5.58797
	creA	5.96577	5.9706
	cysG	5.27138	5.66231
	cysW	3.96611	5.9694
	dacA	5.93248	6.16862
	ynaI	6.0574	6.61582
	yoaB	6.6207	7.80288
	yoaE	6.01717	5.75182
	arcB	5.82247	5.94482
	barA	5.95264	6.01761
	dcuS	5.84862	5.9178
	uspA	5.23587	5.09183
	uvrY	2.92598	3.15168
	dapE	5.37828	6.02623
	dcm	3.19403	3.4531
	dcrB	5.5352	8
	degS	5.70971	6.10776
	mglB	5.7823	6.38739
	dam	5.14257	6.15486
	dnaC	5.01878	4.32116
	dpiA	5.33001
	dppB	6.68402	6.62868
	dppC	8	8
	dsbA	5.11816	5.51774
	dsbC	5.84371	5.5519
	rseP	3.67404	4.79038
	elaA	4.48637	4.10493
	elaB	5.90896	7.01159
	miaB	2.04286	2.31429
	rimO	4.66428	4.112
	nudJ	5.38782	5.21831
	entC	2.54136
	envZ	6.05392	6.25606
	eutB	6.11705	6.39997
	exoX	1.89014	2.11573
	fabG	5.78572	6.02985
	fabI	5.09401	6.70741
	fepB	5.34302	5.24681
	fkpB	4.84923	4.71613
	fliA	2.76711	2.22745
	tcyJ	5.82442	6.71193
	fre	6.08323	5.4776
	ftsL	3.84625
	fucU	6.36794	7.04184
	galP	4.50926
	galU	5.87428	5.54894
	glcD	3.75129	3.48952
	glcG	5.25261	5.2811
	glnH	6.29421	6.65644
	glnP	6.32403	5.9681
	gltJ	4.75571	6.66745
	gltK	5.69542	6.40899
	gss	5.43557	4.90114
	gudD	4.74571	5.77101
	gyrA	4.99869	5.05696
	gyrB	5.44047	6.31987
	hdhA	4.74248	6.27531
	hisJ	5.71299	7.17842
	hisM	6.08806	5.33149
	skp	6.10803	5.89204
	rssB	4.00171	4.6774
	hycI	5.15106	4.86995
	cpdA	4.87566	5.92481
	gsk	4.82498	6.91616
	fruK	7.10825	6.98985
	kgtP	4.50806
	prkB	5.65464	5.34717
	livH	8	7.74123
	malE	7.031	6.09776
	marC	5.33814	6.12992
	mazG	5.02204	5.10412
	mdaB	4.90331	4.6229
	metF	5.14489	4.79079
	minD	5.65656	5.43304
	moaB	5.61838	6.36724
	mog	5.48119	6.1743
	mrp	5.38356	5.06408
	mtlR	4.25516	4.5927
	mtnN	6.22311	6.49424
	nagA	7.14492	6.79847
	nagC	6.26731	6.60284
	nagD	5.7545	5.65587
	narL	4.92717	5.13665
	narV	6.54352
	zapB	5.35893	4.65455
	yjbB	5.24132	5.51339
	yjbQ	4.63662	4.85164
	yjbR	4.69484	4.68848
	ghxP	6.14411	6.0995
	yjcH	5.77146	5.91409
	yjcO	1.09048	2.1561
	yjdI	7.89622	8
	nsrR	5.51447	7.11156
	tsaE	5.41603	5.47394
	yjeI	6.2363	5.67342
	rraB	4.35896	6.65286
	ridA	5.67034	5.45777
	tabA	8	6.99082
	lptF	6.18258	5.68843
	narX	5.16978	5.71455
	nhaB	5.84507	8
	nlpI	6.14634	5.65629
	glnL	5.21913	5.32184
	glnG	4.91775	4.77591
	nuoA	6.72525	8
	nuoB	6.1621	5.78861
	nuoE	4.94737	4.63158
	nuoH	5.92395	7.57396
	nuoI	6.12362	6.37627
	nuoJ	6.69759
	nuoK	7.1873	7.76695
	nuoM	6.18396	8
	nuoN	6.71145	8
	nupC	6.29967	6.33993
	nusA	5.2496	6.85557
	nusG	5.78915	5.48427
	sucA	5.26535	5.00229
	sucB	5.51359	5.89078
	aceE	6.231	6.64697
	ogt	5.46709	5.12187
	oppB	5.4788	6.03043
	oppC	5.50919	5.45864
	osmY	5.24868	5.53104
	parC	3.76635	3.72283
	pbpG	1.8858	1.40879
	pdxH	5.78237	5.32557
	perM	6.5688	5.66598
	phnA	5.50422	8
	phoB	5.22756	5.43202
	pitA	5.37056	7.37809
	pmbA	5.95675	5.21655
	pnuC	5.91672	6.35661
	potB	5.93323
	potC	5.33961	8
	potD	6.03267	6.84232
	ppiA	4.55299	5.40595
	ppx	4.73232	4.6474
	proX	6.35967
	pspA	5.33339	4.88666
	pspB	4.55984	6.53723
	pspC	3.16108	4.45409
	atl	4.03789
	ybbO	6.11508	6.26734
	ybgI	6.49326	5.765
	ybhR	5.85976	6.24283
	ybhS	5.35825
	ycfH	5.15503	4.29619
	rssA	5.50893	4.99928
	dauA	7.05152	5.73099
	yciO	5.21511	7.14057
	lsrD	6.10776
	folM	5.76261	5.57967
	mepM	3.39317	3.21308
	yecS	5.58369	5.15444
	btsR	5.71841	5.38744
	yejB	6.611	5.0577
	yfbS	5.46183
	glrR	5.58872	6.13225
	ribC	5.37658	5.37238
	mepS	3.69216	3.06061
	rfaH	4.02915	6.44768
	rmf	0.0711753
	rnk	1.61082	1.48876
	rof	1.91019
	hpf	4.87132	4.63761
	rsd	3.13542	2.97609
	rseA	0.519285	0.391433
	rseB	5.72907	6.58952
	sanA	5.97637	5.64027
	sbmA	5.83841	4.10903
	seqA	4.2044	5.46573
	sseB	4.26586	4.80185
	sspB	5.94784	5.83551
	trkH	6.06113	6.19656
	wzzE	6.11807	6.64023
	ubiX	7.18507	5.8602
	rpe	4.72446	6.12836
	sohB	4.98454	8
	purF	4.2902	3.73024
	purE	5.14535	5.79592
	relA	4.94906	4.79149
	spoT	5.35405	5.40306
	yibN	6.22152	8
	rho	6.09084	5.74172
	rhtB	1.47417
	ribF	5.84913	5.42551
	rplQ	7.28119	5.85503
	rplU	6.3618	6.64996
	rpmD	5.83162	5.62281
	rplF	6.13658	8
	rpsN	5.97469	7.8066
	rpsQ	6.01339	5.78483
	rpsA	6.10314	6.43543
	rmuC	4.95667	4.78546
	sbcD	5.59753	5.21008
	sbp	6.68717	8
	ugpB	6.20699	6.31491
	pstS	5.82021	6.25558
	yghA	6.72136	5.88786
	secB	7.726	6.97187
	secD	5.6372	6.08529
	secF	5.13702	6.20921
	secE	5.22106	4.99967
	secG	4.02552	5.80349
	secY	4.81771	5.2546
	uhpA	3.42222	5.08951
	serB	4.88438	5.24941
	rpoE	5.75658	5.94624
	uhpT	1.98144	1.93768
	slt	6.16301	6.52038
	ytjB	5.25127	7.12053
	sodC	6.84137	5.6896
	sodB	6.01836	5.89897
	ffh	4.86969	4.92641
	ssb	5.00747	5.42074
	sstT	6.26239	5.48493
	chrR	5.59339	5.88751
	sucD	5.34099	5.5148
	csdE	4.64984	5.71742
	thiL	5.35555	5.46407
	tesB	6.15552	6.68094
	trxC	2.6136	3.55901
	tldD	4.82414	5.45771
	yhhJ	7.01493
	pstC	5.99212	8
	rbsC	5.87424	5.60338
	xylH	4.25636	5.85827
	trkA	6.15257	6.95991
	trmH	6.16453	5.23095
	yfiF	5.20349	5.93482
	trmL	6.25517
	tyrS	6.57628	6.06159
	ubiA	1.72677	2.10973
	yhbY	5.81128	5.64667
	iscR	1.79778	1.71537
	tdcF	5.42387
	rsmE	4.7764	7.51149
	uraA	5.24646	4.86171
	rplR	5.21471	6.01312
	ppnP	5.07653	4.96445
	ibpA	1.84397	1.80858
	mltC	4.93314	5.66272
	relE	4.77063	3.73482
	slmA	5.60148	5.3881
	srkA	5.81144	4.94813
	osmC	6.05608	7.19448
	proP	4.92097	4.31058
	rlmE	5.5781	6.15307
	mscS	6.15728	6.33255
	rimK	5.13022	5.47038
	degP	5.68325	6.08409
	paaJ	3.31082	3.42187
	kbaZ	3.28784
	emtA	3.22347	2.74618
	eptC	6.33665	6.48647
	tufB	5.7259	5.92633
	insL3	2.14674	1.2355
	rph	8	5.27779
	rcsC	6.13603	6.10146
	rcsB	4.41953	4.28267
	rlpA	6.19164	5.5901
	ftsY	5.82663	5.8435
	glnQ	3.75287	5.99947
	hisA	6.18445	5.24899
	entE	5.31718
	fadL	6.15528	6.17509
	secA	6.20273	5.68648
	iap	2.46071
	lpxB	7.32849	6.10739
	rnhB	2.37385	2.97617
	dnaE	4.39771	5.24072
	nadB	4.8314	3.98948
	ugpC	5.25544	5.82489
	ugpQ	5.45647	5.52617
	aceK	6.18821	6.50958
	yfiL	5.08753	5.26129
	narH	5.76778	5.84939
	argC	6.71946	4.67289
	argH	5.82119	5.35079
	entF	7.52423
	nadA	1.45115	1.33322
	fucP	3.02097
	damX	5.69546	5.3285
	argS	5.55139	6.22142
	murF	5.30294	7.18224
	aroC	5.83024	6.00932
	moeA	4.35978	5.56802
	moeB	6.44216	5.73429
	ung	5.03721	5.30054
	udp	6.26963	6.22234
	ybhB	6.38142	5.7648
	bioA	6.08222	5.81193
	bioB	1.35433	1.24058
	bioF	5.31409	5.01268
	bioD1	5.82419	6.64718
	bioH	5.1076	5.7113
	metH	5.15235	4.95205
	ampD	4.32218	3.90126
	fdhE	3.37613	3.5878
	katG	5.74799	5.95148
	glpD	3.13731	3.89117
	rpoS	1.02654	0.610472
	sbcC	5.12677	5.29294
	treA	6.76513	6.4072
	csrD	6.03782	6.04652
	chiA	5.71853
	mngR	8	6.15318
	nhaA	3.8972	6.54984
	rimL	5.65056	5.92461
	selB	5.1448	5.98361
	topB	3.09777	3.15198
	zraR	3.02503	4.86381
	zraS	4.91313
	fumB	6.13394	5.16461
	murD	4.88907	5.86868
	mcrB	4.56895	7.48066
	fecB	5.67127
	recE	4.11993	4.2719
	racC	5.13252
	pepP	6.15771	5.84068
	helD	4.74916	5.3631
	ligA	4.91993	6.43938
	entA	4.43005	6
	glgX	5.27064	5.67434
	fliN	4.2689	4.19137
	cstA	5.17309	5.51583
	srlR	6.36682	6.91177
	purL	6.25256	5.69847
	flk	4.27902	4.85166
	pepD	5.3285	5.8953
	prlF	4.04582	2.98618
	purH	6.14212	5.60897
	purD	6.08044	6.65011
	dgt	6.45122	5.89761
	aroE	5.41816	5.43772
	gcd	6.17365	6.70083
	malQ	6.5988	5.94395
	aroP	5.49748	6.12001
	sdaA	2.27401	2.26037
	miaA	5.57319	5.36643
	hycE	5.17875
	selD	4.85643	5.04348
	tus	5.18975	5.89756
	iclR	5.75568	5.10875
	proS	6.35626	5.88415
	cysA	5.53273	1.63339
	phnB	4.95202	5.62909
	phnO	2.25409	2.72885
	cysP	6.10586	6.10548
	cysU	4.25762	4.25261
	cysM	6.15848	5.86675
	fhuE	7.63456	8
	rhsB	5.44283	6.5355
	mreC	4.77175	6.37287
	menD	6.70324	6.61784
	gutQ	4.98834	5.68676
	nfsA	4.21689	5.38169
	glmS	5.16248	5.58662
	cirA	8	7.87207
	chbC	6.9004	6.45848
	chbR	1.74425	2.0312
	chbF	5.21735	7.6919
	murG	6.31126	7.31869
	betB	5.04493	5.38083
	mutY	4.93747	4.73763
	cysI	4.16399	4.16286
	cysH	2.50085	3.32152
	priA	5.99684	5.69578
	murC	5.12417	6.05464
	ubiG	5.54709	4.37043
	pncB	4.22659	3.84887
	minC	5.53368	5.91247
	argD	6.22095	5.97353
	yjjA	3.89823	3.84818
	dmsA	5.90591
	dmsB	6.70239
	dmsC	5.22324
	malI	5.30475	5.19423
	nadE	6.21521	6.35309
	ggt	5.90898	5.91585
	narW	1.54057	1.3684
	narY	5.44727	5.62464
	narZ	5.33636	7.1694
	fhlA	6.10374	4.56512
	pdxA	5.50825	5.57303
	eutC	4.82686	6.03101
	malX	2.1947	6
	agp	6.19313	5.95274
	tolA	6.03521	6.00794
	parE	4.93765	4.6197
	bisC	4.98929	4.14298
	fic	6.19537	5.9454
	fruA	6.30919	5.91091
	fadA	4.59663	5.41012
	cysD	2.08958	1.79461
	pepQ	5.78252	5.66395
	speC	5.09497	5.2727
	speA	5.6853	5.16691
	fadB	4.92893	4.8424
	katE	5.59742	5.92733
	polB	4.48208	5.32784
	rna	5.30144	7.87524
	gltP	4.94545
	yciF	4.49731	5.58959
	yciE	5.29407	5.15339
	ycaC	5.44704	8
	pncA	7.21855	5.31997
	rnr	6.14601	5.96715
	srmB	5.75517	5.18177
	rne	5.8276	5.54433
	yahA	4.56129	5.56015
	malZ	3.9112	3.80518
	pykA	6.02484	5.95377
	lpxD	5.71241	5.45609
	dbpA	3.78392
	ybhA	2.43041	4.5395
	kdpD	5.47119	6.52123
	kdpE	4.81593	5.88896
	cysS	5.46961	5.34531
	aspS	5.89297	5.9256
	recJ	4.12345	3.20458
	asnB	5.11923	4.8268
	mraZ	5.84372	6.44625
	murE	5.73642	5.85648
	cysQ	5.26844	6.11981
	gabT	5.03929	4.67178
	pckA	5.87329	6.46628
	add	6.38493	8
	mukB	5.11159	5.20228
	mukE	5.72813	5.96303
	ycbB	6.37838	6.62625
	rihC	5.55038	5.69659
	murI	5.37361	5.61132
	livM	5.3399	6.24122
	livF	5.70292	6.02024
	ispA	5.85437	5.84421
	trmA	6.36706	7.4093
	tnaB	4.14722	5.99119
	mglC	5.88594	8
	malY	5.07957	5.44233
	yigA	2.65545	2.04179
	arpA	5.48785
	tdk	5.0258	4.93754
	mutL	5.60876	5.61848
	garL	5.13984	5.10717
	garK	4.10467	5.92736
	ppsA	5.55778	5.99124
	serC	6.02356	5.40311
	eco	5.89637
	pssA	5.5622	5.71263
	phoP	4.95124	5.1212
	phoQ	5.96683	5.90452
	yicC	5.95011	5.4214
	dinD	3.01625
	yfeA	4.47901	6.10741
	oppA	6.24774	6.18153
	cysN	1.72885	1.48499
	dppA	5.96094	7.9756
	priC	4.0446	3.32586
	prc	5.4691	5.85578
	ppiB	6.42718	5.6389
	hemH	5.5896	6.89499
	aes	5.32809	5.36968
	hipA	5.47793	5.81658
	fepC	5.56767
	fmt	5.56513	6.26191
	puuC	2.70139	2.90633
	cydC	5.83648	6.00984
	hemL	7.57528	7.28067
	htpX	5.03747	4.61765
	nlpC	1.4039
	argE	5.63038	5.29586
	mutS	4.67624	5.25305
	mak	5.59376	6.00163
	lnt	5.74526	7.27849
	dcp	5.30687	6.03733
	rfaC	5.92961	5.53539
	acrD	4.98191	8
	yffB	6.56149	5.63702
	accC	6.57048	5.80277
	folD	6.44697	6.17097
	yceA	0.307799
	hypD	4.1792	3.70958
	hypE	5.05861	8
	ygiD	5.75539
	mrr	4.74346	5.01241
	yjiA	5.1514	5.12748
	lpxM	6.07479	6.04488
	uxuA	5.32592	4.93247
	fliD	0.700833	0.552464
	acpS	5.68542	6.05056
	dacB	6.81668	5.60208
	recG	5.8345	6.50207
	hmp	3.83122	3.4164
	ascG	4.3604	5.45509
	crl	3.13392	3.15821
	rpoN	4.68092	4.81921
	radA	4.86589	4.92151
	ptrB	5.02586	5.19487
	tehB	5.05438	5.32264
	frmA	6.35361	5.37955
	acnA	5.37501	5.55718
	hflX	3.86774	4.43155
	mnmE	5.57426	5.34264
	codA	5.87687	5.72845
	gabD	5.85546	5.03385
	ubiH	4.29464	4.54736
	ubiI	6.12164	4.91826
	yhdE	5.6049	5.65313
	ribD	6.69794	6.81257
	gppA	5.24786	4.96261
	aldA	5.62631	6.09772
	metE	4.17025	4.27003
	htrL	5.57713	5.51844
	yidC	5.07275	7.67487
	malS	6.73119	5.79571
	lysP	8	8
	msyB	3.89293	3.98621
	rfaG	6.97345	6.47434
	rfaP	6.42885	6.93885
	rfaQ	5.64276	6.52835
	mnmA	6.67422	7.89061
	hflD	6.04012	5.70817
	yeiB	6.48243	6.45884
	galS	4.35371	5.12464
	fliF	5.04476	4.42326
	rhlE	7.19693
	preA	2.34541
	loiP	4.8197	5.4013
	pdxI	5.55447	5.49943
	amiB	2.47031	2.78992
	ubiC	4.46327	4.07521
	amyA	6.90474	5.67361
	maeA	5.71988	6.15436
	acuI	6.15813	8
	plsC	6.41796
	ftsP	6.0731	6.02051
	cynR	4.88796	4.6086
	rfaS	4.45497	5.28398
	rfaB	5.83583	8
	rfaI	4.98127	5.84377
	rfaJ	4.8514	5.53135
	yfeD	4.55945
	rfaY	5.89328	5.87703
	rfaZ	1.75705	1.27636
	waaU	5.45081	8
	marR	6.11552	5.2399
	plsX	5.75478	5.29248
	gcvT	5.1413	6.2864
	glnD	4.81697	4.55167
	ahr	7.33165	5.52492
	nadR	5.32284	6.18752
	dinG	4.41449	3.44386
	bax	2.34465	2.59631
	prlC	5.31843	5.02638
	lpxK	7.12389	7.38152
	tktA	5.3543	5.03125
	emrA	6.23381	6.5137
	gluQ	5.73083
	sthA	6.45897	5.72631
	roxA	5.43743	5.06876
	rodZ	5.92399	5.44996
	acs	4.59603	5.21557
	wecB	5.34717	6.25231
	wecC	6.42726	7.98503
	rffG	6.30736	6.46958
	wecD	5.85841	5.94677
	wecE	7.33973	5.87002
	wecG	5.73249	5.94782
	yifK	6.70458	6.94155
	cyaY	6.74136	4.47982
	yigL	5.04897	4.70925
	tatD	5.19948	5.68153
	yigZ	4.70073	4.53993
	narQ	6.22564	7.23887
	mliC	7.46979	5.56903
	dcd	5.02685	4.59687
	asmA	6.26472	6.08557
	qorA	6.14362	5.80962
	pabC	5.77155	5.39133
	mltG	6.19923	7.10067
	adiA	5.30937	4.97655
	holA	4.68204	7.56518
	holB	5.83963	5.48248
	trmO	6.26259	5.50231
	metQ	6.35546	6.6781
	fpr	5.41023	5.82501
	nrdD	2.16567	1.82479
	treC	2.37338	1.5896
	holC	8	5.69777
	dadX	6.01603	6.37487
	ycgB	1.53189	1.44778
	cydD	5.73291	6.02571
	ftsN	5.38853	5.31357
	menC	6.01843	5.39868
	yceH	6.02865	5.97728
	hemE	6.36859	5.50667
	flgL	0.437789	0.348543
	pepT	5.5185	7.11756
	nadC	5.79848	5.85545
	rnt	6.294	5.61357
	lhr	5.99433	6.61703
	leuB	5.02726	5.08708
	leuD	3.09111	2.95399
	greB	4.45248	4.81647
	fimD	6.02332
	thiC	2.08944	2.09932
	thiE	4.34379	5.17079
	thiF	4.15665	3.90339
	thiG	1.72784	1.4924
	thiH	1.0373	0.994385
	ybiB	5.47191	6.21412
	hcxB	5.46743	4.57929
	moaA	1.27938	0.950654
	moaD	4.46803	5.04597
	moaE	5.54505	6.00552
	metN	6.02579	5.49471
	basR	5.20405	5.45598
	basS	5.46549	6.51781
	eptA	5.97077	6.27915
	baeS	5.97867	8
	rnb	5.508	6.09402
	artI	6.14057	5.66515
	artJ	5.54392	6.71806
	dkgB	5.86172	4.91308
	yafC	4.88126	5.31176
	glnE	5.82403	7.4805
	ygiF	6.38226	6.11138
	mfd	6.04877	6.04949
	panB	7.14392	6.71047
	modF	5.21146	5.25456
	yedD	6.5916	5.73463
	yedE	4.37409	4.50028
	fliH	3.44881	3.82456
	kch	5.36009	4.19879
	aas	6.02564	7.15433
	glmM	6.2947	6.24525
	ydeI	5.06066	5.37635
	ydeJ	5.8651	6.43587
	potF	6.0517	6.62517
	potG	6.06441	5.77312
	potH	5.05875	5.2605
	sseA	5.09412	6.39153
	acrB	5.9757	7.66709
	yicH	5.82299	5.98688
	yicI	6.47854	7.38177
	yicJ	4.17693	4.33607
	yicL	6.04481
	adeQ	5.83587
	ade	3.08352	3.30395
	yidJ	4.46688	4.22374
	yidR	6.23066	5.61061
	dgoR	5.60339	5.47704
	adeP	5.43395	5.69241
	yieK	3.23551
	ravA	5.605	5.91007
	yieP	7.1826	5.62681
	efeB	4.39936
	metI	6.38495
	thiQ	6.21825	5.65185
	thiB	5.94139	6.28231
	caiD	4.82915	5.08588
	lptD	6.28004	6.25768
	fixB	5.9027
	nfrA	6.13248	6.76518
	hchA	5.43788	4.94419
	prpC	2.85261	2.9566
	panC	5.5423	5.46278
	otsA	3.88093	3.83469
	otsB	4.11425	4.47679
	djlA	5.83364	6.11368
	fimC	5.08511	6.01158
	narP	3.2585	3.57034
	nnr	5.42278	7.62831
	yciK	5.73895	5.80167
	yddA	4.91442	5.65972
	yddB	6.3472	5.98618
	pqqL	5.62356	6.1712
	nuoF	5.5611	5.69154
	ydcD	4.28589
	intA	1.18538	1.07372
	lplA	5.45791	6.29478
	mobB	5.09926	5.36115
	hemN	4.28754	4.17444
	bipA	5.80542	5.79828
	yihM	2.89812
	yihQ	5.10776	8
	yihS	4.36616
	yihT	5.22932	7.79266
	yihV	4.97325	6.92776
	yihW	5.1184	5.10836
	yiiG	6.57879
	yiiM	5.46185	7.3024
	yiiQ	4.39882	6.11835
	yiiS	6.30466	3.59159
	rhaD	5.10173
	rhaA	4.48846	7.20732
	mobA	5.57939	6.22281
	fdoG	5.79781
	fdhD	4.90773	4.68198
	gph	4.90564	6.20767
	nudC	5.28714	4.88631
	fsaB	3.33952	4.46724
	yijO	5.04442	7.13971
	yjaG	5.77607	6.07764
	yjaH	6.39038	8
	rluF	4.39227	3.8295
	yjbD	1.65292
	dusA	5.44774	5.4168
	yjcC	6.44667	6.93614
	yjcE	5.11132	6.08555
	actP	6.32106	5.88709
	alsK	4.06272	3.80968
	alsC	5.91165
	alsA	5.26876	5.2609
	yeeA	5.26998	5.53302
	sbmC	3.936	3.86752
	yeiG	5.48424	5.69808
	psuG	4.80187	4.04724
	yeiQ	0.862528
	yeiR	5.69777	5.61753
	opgG	6.19265	6.04153
	gcvP	5.04998	4.8453
	yebE	4.75107	4.22309
	yebF	4.73343	4.12576
	purT	5.73882	6.17514
	aidB	6.08235	5.73116
	torA	2.75505	6.53452
	recT	3.7639	3.82501
	lldD	3.47114	4.05848
	flgK	0.368775	0.277597
	yehE	0.465347
	yehR	3.80284	4.33989
	yehS	5.86441	6.72803
	mlrA	3.32392	4.4046
	yehX	4.80037	5.11208
	yehZ	5.65662	5.73669
	bglX	6.0861	6.26247
	yohD	5.72477
	yohF	4.92299	5.4615
	dusC	8	6.63792
	tktB	5.78229	5.47568
	nikA	8
	sgrR	5.43835	5.84205
	recX	4.02811
	nuoC	6.22063	6.07919
	nuoG	5.73051	5.7156
	nuoL	7.98471	6.39504
	rluD	5.78301	5.88208
	yfiH	5.61906	4.59735
	chpB	6.08494
	feoB	0.748585
	selU	6.56394	5.17701
	yejA	6.10288	6.04977
	yejF	5.53833	5.73621
	radD	4.13596	4.63115
	yejK	6.18926	5.95501
	ccmF	8
	napA	5.01359	4.02701
	yojI	3.75105	8
	ydcF	5.94218	5.52911
	ahpF	4.68843	4.68934
	eutR	1.41613
	amiA	3.55013	3.55169
	hemF	4.60237	5.87643
	cobS	5.26135	6.44412
	cobT	5.10956	4.15153
	cmoM	5.8581	5.05408
	cueO	5.9487	6.00611
	dsbD	5.33025	5.11636
	cbpA	4.99627	6.7215
	torD	4.24331
	treB	3.98952	4.46073
	treR	5.25125	5.94673
	zapD	6.90472	6.20239
	acnB	4.67128	4.7525
	rdgC	7.40644	5.5031
	lrhA	4.88325	4.51938
	yadG	6.01018	6.40438
	yadI	0.895478
	yegD	5.47877	4.7726
	rsmB	7.99013	5.32579
	gatR	5.8301	5.404
	pgm	5.77613	8
	rlmN	1.81245	1.97609
	rlmA	5.60354
	lasT	6.31983	4.9203
	clcA	5.99799	5.60148
	hrpB	4.67722	4.61892
	thpR	6.43995	6.06299
	btuF	6.70884	5.45176
	purU	7.19805	5.33501
	ychJ	6.30911
	pepB	6.63054	6.42038
	nudK	4.44233
	nrdF	3.54371	2.96072
	fxsA	6.92882	7.40956
	ptsP	5.62848	5.92493
	hybD	6.50956	4.89731
	slp	7.59251	8
	yhjA	4.55601	5.9781
	dppF	6.58879	5.98038
	ybcH	6.54036	5.80671
	intS	5.58847	5.47898
	yfdC	5.67285	5.34902
	modA	5.7988	6.22601
	glcB	5.81088	5.23048
	csiR	3.3846	3.9892
	lhgO	5.31829	5.63883
	mdtK	8	6.87635
	pspF	5.77862	5.38217
	yecE	4.28279
	dhaM	6.40159	5.64397
	rpiB	5.88792	5.30238
	menE	8
	xylF	5.09186	5.72835
	xylG	5.2174	8
	ucpA	6.40712	5.82623
	pmrD	4.31828
	iaaA	5.19122	4.78274
	tauD	4.01579
	panZ	7.03679	5.3593
	yhhM	5.80826	6.40591
	zntA	4.26874	4.828
	acpT	5.06817	4.80726
	rbbA	5.33653
	yhiI	6.06932	6.35681
	yhiL	4.15627	4.53147
	yhiN	6.84491	5.99331
	rlmJ	5.7815	6.44156
	mdtE	6.09484
	yhjC	3.18627	3.66706
	yhjD	3.98626	4.16301
	yhjG	5.57856	5.85244
	kdgK	5.88389	6.02998
	yhjJ	6.12507	6.70809
	yhjK	4.95615	6.45065
	bcsC	6.10301	6.66842
	bcsZ	6.11931	6.70866
	bcsB	6.02509	6.1757
	bcsA	2.43216	3.58104
	bcsG	3.8647	4.69825
	eptB	4.85634	4.82379
	yiaD	5.37795	5.53153
	ghrB	5.83875	5.15761
	yiaJ	5.94087	6.20817
	dlgD	5.34994	5.11348
	yiaO	6.46546	6.9116
	lyx	3.17984	4.91261
	sgbH	5.40007	4.94397
	sgbU	1.73761	1.47187
	yiaU	7.88652	8
	aldB	5.31481	4.88099
	gpmI	5.81958	5.34535
	envC	5.74584	5.8095
	rfaF	5.47268	5.67817
	wbbK	5.52931
	narU	6.27544	6.40026
	rluB	5.32391	6.26003
	ydiF	5.62781	4.7686
	yfhH	4.17229	4.45148
	kduD	4.03752	4.25791
	yjfF	6.05268
	mpl	6.03373	8
	yecC	4.75228	5.75442
	chbG	4.78961	4.23836
	gltI	6.99713	6.51837
	uspF	6.19174	5.30871
	puuB	6.69986
	yfjD	5.72119	7.20945
	cysJ	5.2893	4.69174
	menF	4.70685	4.93719
	cusA	7.07209
	rspA	6.15616	5.90306
	rspB	3.47564	3.43367
	etk	3.30399
	nfsB	3.98968	2.77408
	ygdG	3.74666	8
	yggL	5.56638	5.25212
	torR	4.89464	5.36429
	degQ	6.31011	6.29928
	uxuB	3.95058	4.68861
	uxuR	3.89967	3.81762
	znuA	5.33651	5.75221
	yeaD	6.6557	8
	erfK	5.26513	6.00995
	uspG	6.26663
	flu	5.37475	3.47553
	ytfJ	4.91957	4.98473
	lplT	5.82996
	prmB	6.02912	5.45403
	idnK	3.10093	2.4958
	fimI	6.06479
	alsB	5.09978	7.94134
	yjcZ	5.01771	6.6423
	yjeJ	5.942	3.71079
	epmB	1.46431	1.67493
	mscM	6.1682	7.28554
	rsgA	5.5274	5.82313
	bsmA	8	7.31954
	yjfP	5.94843	5.48876
	ulaD	4.01942	6.19136
	ytfB	4.54855	5.45632
	qorB	5.62009	6.06246
	tamB	5.61381	6.31886
	ytfQ	6.15545	6.05875
	yjgH	6.32047
	bdcR	4.18645
	yjgL	2.05535	5.84287
	yjgM	4.69928	5.53014
	yjgR	5.14969	5.62719
	idnD	2.71152
	intB	5.13218
	yjhC	6.49099	5.65529
	yjhU	6.38298	6.14742
	yjhF	6.56136	8
	yjhG	5.03129	5.03217
	yjhH	4.58867	4.93185
	yjhI	1.66556	1.53532
	sgcR	2.53563	2.60504
	sgcE	1.44171
	sgcA	4.40008	4.90602
	sgcQ	5.31089	5.99638
	sgcC	5.5201	6.48336
	sgcX	6.44426	6.03226
	yjhP	4.66708	5.19728
	nanS	5.84444	8
	nanM	6.36102	6.2991
	yjiE	5.18274
	iadA	6.28936	5.6585
	kptA	1.9398	2.56425
	yjiK	4.32527
	yjiL	3.90002	3.42797
	yjiM	1.9848
	yjiN	5.36278	5.22779
	yjiR	4.63617	4.52915
	lgoR	1.15146
	mdoB	2.90165	3.07517
	rsmC	6.68313	6.13751
	yjjU	3.89719	3.88128
	yjjJ	4.96993	6.83032
	yjjX	5.16423	4.87879
	nrdE	2.72779	2.49359
	garD	2.88302	3.56598
	ybaL	5.41799	6.32719
	ydfG	5.21585	8
	gntT	6.09521	8
	rcsD	5.89921	6.70032
	opgD	6.23742	6.17167
	pdxK	5.24728	4.88602
	nlpE	5.83867	6.95417
	arfB	4.63206
	qseC	8	5.81017
	solA	5.31571	5.6542
	nanT	3.93217	3.70661
	mltB	2.34604	8
	azoR	3.56305	3.21429
	rihA	5.44462	6.26192
	patA	0.653545	0.607507
	ygjH	4.32913	5.15586
	ygjI	3.83406
	fadH	5.0323	4.84451
	rlmG	5.93693	5.81196
	ygjP	1.23085	2.04752
	ygjR	4.95851	5.60188
	uxaA	4.05533	3.73638
	yqjC	5.8819
	yqjG	5.68527	5.59918
	yhaK	4.70536
	tdcE	2.86382	2.25637
	obgE	3.48808	3.68095
	agaV	5.49876	4.64349
	agaB	4.8419	5.28806
	yraK	6.00867	6.48678
	hrpA	6.17663	6.4993
	nudL	4.40771	5.65926
	ycaK	5.81292	7.92604
	lpxH	8	6.00583
	pqiB	7.74372	6.51517
	uup	5.56498	6.06568
	kdsD	5.38219	5.16353
	yhcG	5.88621
	yhcH	6.01359	4.99918
	nanK	5.32109	4.68759
	lpoA	5.63124	5.59637
	yraN	2.96751
	yraR	6.01919	8
	yhbO	5.25691	5.37388
	kefB	5.75091	5.99503
	fkpA	6.57095	6.79026
	tusC	6.12613	5.87081
	yhfK	5.87333
	frlD	3.2702
	frlR	5.12284	5.14615
	yhfZ	5.23067	5.37534
	ais	5.93998	3.92282
	dxr	5.49212	5.15771
	proQ	4.35545	4.67117
	luxS	3.83055	4.26826
	hcxA	5.21994	5.33833
	tsaC	5.94425	5.28367
	hofM	4.94182	8
	yrdD	6.02866
	nudE	5.7157	4.77197
	yrfF	5.55661	8
	yhgE	3.73184	3.98163
	cpoB	5.68333	7.11025
	mtgA	6.42872	8
	dsdC	5.44249	8
	hexR	3.29342	5.74236
	yajI	5.12048	5.96283
	yedI	5.0145	6.8289
	ybhC	5.99983	6.54754
	yhdP	6.29599	6.94677
	yhgF	4.5591	4.82241
	rtcA	5.51349	5.6893
	rtcB	3.1614	2.39761
	yhhW	5.51023	5.1047
	yhhX	5.20545	5.96393
	aaaT	4.95685	4.69617
	gntK	8	8
	tynA	6.45033	6.3555
	yecH	5.53153
	uspC	3.71035
	ftsK	1.27902	1.43774
	ybaE	3.01857	2.97607
	torZ	4.2957	5.1957
	mlc	5.42888	6.40746
	puuE	3.13766	2.47734
	yaiL	3.13543	3.32781
	frmB	7.97057	6.54638
	ycjG	7.11698	5.49583
	torY	4.09286
	yecM	4.63566	2.60786
	ygfF	5.93367
	rdgB	4.96998	5.23403
	yggW	4.13899	5.50198
	glcE	2.42379	2.61104
	glcF	2.50761	2.3315
	qseB	5.34067	5.68262
	hisQ	5.62176	5.62534
	ldcC	7.90372	6.51064
	tilS	5.57751	5.98233
	glrK	6.03256	8
	rstA	5.33807	4.72888
	ratB	5.51729	4.51676
	rnlB	5.11167
	ygbI	5.38178	5.28287
	ldhA	6.31885	5.62045
	hslJ	6.28519	4.66136
	ydbH	6.11741	6.2916
	ydbK	3.08013	3.62329
	pgl	5.88513	8
	rlmD	5.00014	5.24576
	ygcE	3.64994	4.40751
	ygaP	5.17473	6.85471
	wecF	8	8
	yifN	6.12359
	ysgA	4.89715	4.1465
	srlE	4.9314
	rapA	5.69919	6.81926
	mukF	4.95161	5.89788
	truB	4.81722	5.59058
	rsmH	5.25279	6.1937
	rplB	6.05771	6.28125
	rplC	5.91969	5.87185
	ispU	4.02389	3.43788
	gmk	5.04275	7.18899
	guaC	5.95874	6.30918
	hisH	5.64198	4.98774
	rplX	4.70608	5.08825
	speB	6.19149	6.21884
	hisF	5.40712	5.64623
	lipA	1.86113	1.99486
	lipB	5.39979	6.65939
	rplD	6.20183	7.56375
	msbA	5.53731	5.72191
	hisG	5.3183	4.56474
	plsY	6.28583
[truncated: 653 more rows]
