# Supplementary material for: Global protein turnover quantification in Escherichia coli reveals cytoplasmic recycling under nitrogen limitation
Source: Nat Commun. 2024 Jul 13;15:5890. doi: 10.1038/s41467-024-49920-8 (PMC11246515; doi:10.1038/s41467-024-49920-8)
Supplement: Supplementary file 13 — Source Data [file 41467_2024_49920_MOESM13_ESM.zip › Source_Data/Figure2_source_data.xlsx]

## Sheet: Figure2A,B,C-C-LIM
Figure 2A, B, C- Carbon limited
Protein ID	Half_life (hours) Clim	Confidently degrading	Gene names	Subcellular location
sp|A5A614|YCIZ_ECOLI	3.76689	yes	yciZ
sp|P00350|6PGD_ECOLI	5.85196		gnd
sp|P00363|FRDA_ECOLI	6.3754		frdA
sp|P00370|DHE4_ECOLI	4.65882	yes	gdhA
sp|P00393|DHNA_ECOLI	6.49453		ndh	Cell membrane.
sp|P00448|SODM_ECOLI	5.11456		sodA
sp|P00452|RIR1_ECOLI	4.91413		nrdA
sp|P00490|PHSM_ECOLI	6.73354		malP
sp|P00509|AAT_ECOLI	5.55487		aspC	Cytoplasm.
sp|P00547|KHSE_ECOLI	5.62577		thrB	Cytoplasm
sp|P00550|PTM3C_ECOLI	6.92317		mtlA	Cell inner membrane
sp|P00561|AK1H_ECOLI	5.89651		thrA
sp|P00562|AK2H_ECOLI	4.88975		metL
sp|P00579|RPOD_ECOLI	4.90326		rpoD	Cytoplasm
sp|P00582|DPO1_ECOLI	5.93325		polA
sp|P00634|PPB_ECOLI	6.21502		phoA	Periplasm.
sp|P00722|BGAL_ECOLI	5.39771		lacZ
sp|P00803|LEP_ECOLI	6.95689		lepB	Cell inner membrane
sp|P00805|ASPG2_ECOLI	5.38075		ansB	Periplasm.
sp|P00811|AMPC_ECOLI	5.96048		ampC	Periplasm.
sp|P00861|DCDA_ECOLI	4.76263		lysA
sp|P00864|CAPP_ECOLI	5.78101		ppc
sp|P00887|AROH_ECOLI	6.52589		aroH
sp|P00888|AROF_ECOLI	2.78499	yes	aroF
sp|P00893|ILVI_ECOLI	6.41288		ilvI
sp|P00894|ILVH_ECOLI	5.93211		ilvH
sp|P00895|TRPE_ECOLI	5.70483		trpE
sp|P00903|PABA_ECOLI	5.88103		pabA
sp|P00904|TRPGD_ECOLI	4.78512		trpGD
sp|P00909|TRPC_ECOLI	4.96794		trpC
sp|P00914|PHR_ECOLI	6.25023		phrB
sp|P00926|SDHD_ECOLI	7.04651		dsdA
sp|P00934|THRC_ECOLI	6.00922		thrC
sp|P00935|METB_ECOLI	4.98229		metB	Cytoplasm.
sp|P00944|XYLA_ECOLI	4.83753		xylA	Cytoplasm.
sp|P00946|MANA_ECOLI	5.47537		manA	Cytoplasm
sp|P00954|SYW_ECOLI	5.38094		trpS	Cytoplasm
sp|P00956|SYI_ECOLI	6.0427		ileS	Cytoplasm.
sp|P00957|SYA_ECOLI	6.01475		alaS	Cytoplasm.
sp|P00959|SYM_ECOLI	5.53686		metG	Cytoplasm.
sp|P00960|SYGA_ECOLI	6.43889		glyQ	Cytoplasm.
sp|P00961|SYGB_ECOLI	5.88825		glyS	Cytoplasm.
sp|P00962|SYQ_ECOLI	6.39017		glnS	Cytoplasm
sp|P00963|ASNA_ECOLI	2.89677	yes	asnA	Cytoplasm.
sp|P00968|CARB_ECOLI	5.74602		carB
sp|P02358|RS6_ECOLI	6.87197		rpsF
sp|P02359|RS7_ECOLI	6.01351		rpsG
sp|P02413|RL15_ECOLI	5.19881		rplO
sp|P02916|MALF_ECOLI	6.47142		malF	Cell inner membrane
sp|P02918|PBPA_ECOLI	5.7021		mrcA	Cell inner membrane
sp|P02919|PBPB_ECOLI	6.09369		mrcB	Cell inner membrane; Single-pass type II membrane protein.
sp|P02924|ARAF_ECOLI	6.07173		araF	Periplasm.
sp|P02925|RBSB_ECOLI	6.13743		rbsB	Periplasm
sp|P02929|TONB_ECOLI	3.60087	yes	tonB	Cell inner membrane; Single-pass membrane protein; Periplasmic side.
sp|P02930|TOLC_ECOLI	6.45931		tolC	Cell outer membrane
sp|P02931|OMPF_ECOLI	6.83092		ompF	Cell outer membrane
sp|P02932|PHOE_ECOLI	5.982		phoE	Cell outer membrane; Multi-pass membrane protein.
sp|P02942|MCP1_ECOLI	4.52853	yes	tsr	Cell inner membrane
sp|P02943|LAMB_ECOLI	6.84646		lamB	Cell outer membrane
sp|P03004|DNAA_ECOLI	3.89692	yes	dnaA	Cytoplasm.
sp|P03007|DPO3E_ECOLI	2.13189		dnaQ
sp|P03018|UVRD_ECOLI	4.71963		uvrD
sp|P03023|LACI_ECOLI	5.80841		lacI
sp|P03024|GALR_ECOLI	4.35447	yes	galR
sp|P03813|YGEA_ECOLI	4.42525	yes	ygeA
sp|P03817|MIOC_ECOLI	4.6646		mioC
sp|P03819|KEFC_ECOLI	6.07133		kefC	Cell inner membrane
sp|P03841|MALM_ECOLI	4.93529		malM	Periplasm.
sp|P04036|DAPB_ECOLI	6.10248		dapB	Cytoplasm.
sp|P04079|GUAA_ECOLI	5.93255		guaA
sp|P04335|FRSA_ECOLI	3.76227	yes	frsA
sp|P04391|OTC1_ECOLI	4.7105	yes	argI	Cytoplasm
sp|P04425|GSHB_ECOLI	6.44904		gshB
sp|P04693|TYRB_ECOLI	4.91853		tyrB	Cytoplasm.
sp|P04805|SYE_ECOLI	6.27605		gltX	Cytoplasm
sp|P04816|LIVK_ECOLI	6.1341		livK	Periplasm.
sp|P04825|AMPN_ECOLI	5.55095		pepN	Cell inner membrane; Peripheral membrane protein; Cytoplasmic side.
sp|P04846|NLPA_ECOLI	5.49449		nlpA	Cell inner membrane; Lipid-anchor.
sp|P04949|FLIC_ECOLI	0.723554	yes	fliC	Secreted. Bacterial flagellum.
sp|P04951|KDSB_ECOLI	6.60133		kdsB	Cytoplasm
sp|P04968|ILVA_ECOLI	4.59724	yes	ilvA
sp|P04982|RBSD_ECOLI	6.68526		rbsD	Cytoplasm
sp|P04983|RBSA_ECOLI	6.03602		rbsA	Cell inner membrane
sp|P04993|RECD_ECOLI	4.39436	yes	recD
sp|P04994|EX7L_ECOLI	6.10901		xseA	Cytoplasm.
sp|P04995|EX1_ECOLI	5.86968		sbcB
sp|P05020|PYRC_ECOLI	5.64193		pyrC
sp|P05041|PABB_ECOLI	5.38489		pabB
sp|P05042|FUMC_ECOLI	5.90403		fumC	Cytoplasm
sp|P05052|APPY_ECOLI	4.10927	yes	appY
sp|P05055|PNP_ECOLI	6.30669		pnp
sp|P05194|AROD_ECOLI	5.5626		aroD
sp|P05458|PTRA_ECOLI	5.90972		ptrA	Periplasm.
sp|P05459|PDXB_ECOLI	5.58435		pdxB	Cytoplasm
sp|P05523|FPG_ECOLI	7.03404		mutM
sp|P05637|APAH_ECOLI	4.71764		apaH
sp|P05704|MCP3_ECOLI	4.41926	yes	trg	Cell inner membrane
sp|P05719|T1SK_ECOLI	6.02638		hsdS
sp|P05791|ILVD_ECOLI	5.3064		ilvD
sp|P05793|ILVC_ECOLI	5.60149		ilvC	Cytoplasm
sp|P05804|BGLR_ECOLI	5.46366		uidA
sp|P05825|FEPA_ECOLI	7.38681		fepA	Cell outer membrane; Multi-pass membrane protein.
sp|P05827|ILVY_ECOLI	5.46876		ilvY	Cytoplasm.
sp|P05852|TSAD_ECOLI	4.72105		tsaD	Cytoplasm
sp|P06129|BTUB_ECOLI	6.12369		btuB	Cell outer membrane
sp|P06136|FTSQ_ECOLI	2.9605	yes	ftsQ	Cell inner membrane
sp|P06149|DLD_ECOLI	4.27921	yes	dld	Cell inner membrane
sp|P06282|CDH_ECOLI	7.08946		cdh	Cell inner membrane; Single-pass membrane protein.
sp|P06610|BTUE_ECOLI	4.92879		btuE	Periplasm
sp|P06611|BTUD_ECOLI	3.49344	yes	btuD	Cell inner membrane; Peripheral membrane protein.
sp|P06612|TOP1_ECOLI	5.95914		topA
sp|P06616|ERA_ECOLI	4.17415	yes	era	Cytoplasm
sp|P06709|BIRA_ECOLI	4.74123		birA
sp|P06710|DPO3X_ECOLI	4.43341	yes	dnaX
sp|P06715|GSHR_ECOLI	6.26691		gor	Cytoplasm.
sp|P06720|AGAL_ECOLI	4.24668	yes	melA
sp|P06721|METC_ECOLI	4.75843		metC	Cytoplasm
sp|P06722|MUTH_ECOLI	5.16245		mutH	Cytoplasm.
sp|P06846|EBGR_ECOLI	5.94354		ebgR
sp|P06864|BGA2_ECOLI	5.26434		ebgA
sp|P06959|ODP2_ECOLI	5.77784		aceF
sp|P06961|CCA_ECOLI	5.06038		cca
sp|P06966|DICA_ECOLI	5.24753		dicA
sp|P06968|DUT_ECOLI	5.34752		dut
sp|P06971|FHUA_ECOLI	6.64381		fhuA	Cell outer membrane
sp|P06974|FLIM_ECOLI	3.95806		fliM	Cell inner membrane; Peripheral membrane protein. Bacterial flagellum basal body.
sp|P06983|HEM3_ECOLI	5.48182		hemC
sp|P06986|HIS8_ECOLI	5.37962		hisC
sp|P06987|HIS7_ECOLI	6.15129		hisB	Cytoplasm
sp|P06988|HISX_ECOLI	5.97049		hisD
sp|P06989|HIS2_ECOLI	5.62971		hisI	Cytoplasm.
sp|P06992|RSMA_ECOLI	5.40767		rsmA	Cytoplasm
sp|P06993|MALT_ECOLI	1.04743	yes	malT
sp|P06996|OMPC_ECOLI	6.63708		ompC	Cell outer membrane; Multi-pass membrane protein.
sp|P06999|PFKB_ECOLI	6.09088		pfkB
sp|P07000|PLDB_ECOLI	6.51541		pldB	Cell inner membrane; Peripheral membrane protein.
sp|P07001|PNTA_ECOLI	7.01871		pntA	Cell inner membrane; Multi-pass membrane protein.
sp|P07003|POXB_ECOLI	5.58991		poxB	Cell membrane; Peripheral membrane protein.
sp|P07004|PROA_ECOLI	5.68069		proA	Cytoplasm
sp|P07012|RF2_ECOLI	4.99002		prfB	Cytoplasm. Note=Recruited to the 70S ribosome by ArfA even in the absence of mRNA (PubMed:22922063, PubMed:25355516, PubMed:27934701).
sp|P07014|SDHB_ECOLI	6.28465		sdhB	Cell inner membrane
sp|P07017|MCP2_ECOLI	4.03385	yes	tar	Cell inner membrane
sp|P07018|MCP4_ECOLI	3.01321	yes	tap	Cell inner membrane
sp|P07023|TYRA_ECOLI	4.55843	yes	tyrA	Cytoplasm.
sp|P07024|USHA_ECOLI	6.00575		ushA	Periplasm. Note=Exported from the cell, except a small proportion that is internally localized.
sp|P07102|PPA_ECOLI	7.02401		appA	Periplasm.
sp|P07109|HISP_ECOLI	6.03426		hisP	Cell inner membrane; Peripheral membrane protein.
sp|P07117|PUTP_ECOLI	5.51843		putP	Cell inner membrane
sp|P07118|SYV_ECOLI	5.79618		valS	Cytoplasm.
sp|P07330|CHEB_ECOLI	3.21154	yes	cheB	Cytoplasm
sp|P07363|CHEA_ECOLI	1.54554	yes	cheA	Cytoplasm.
sp|P07395|SYFB_ECOLI	6.34114		pheT	Cytoplasm.
sp|P07604|TYRR_ECOLI	5.8444		tyrR
sp|P07623|METAS_ECOLI	3.26574	yes	metAS	Cytoplasm
sp|P07639|AROB_ECOLI	5.16106		aroB	Cytoplasm
sp|P07648|RECC_ECOLI	5.572		recC
sp|P07649|TRUA_ECOLI	6.29023		truA
sp|P07650|TYPH_ECOLI	5.78222		deoA
sp|P07654|PSTA_ECOLI	5.11175		pstA	Cell inner membrane
sp|P07762|GLGB_ECOLI	6.06075		glgB
sp|P07813|SYL_ECOLI	5.56671		leuS	Cytoplasm.
sp|P07862|DDLB_ECOLI	5.88622		ddlB	Cytoplasm.
sp|P07913|TDH_ECOLI	4.36851		tdh	Cytoplasm
sp|P08142|ILVB_ECOLI	2.86023	yes	ilvB
sp|P08178|PUR5_ECOLI	5.65939		purM	Cytoplasm.
sp|P08179|PUR3_ECOLI	5.62543		purN
sp|P08191|FIMH_ECOLI	5.96246		fimH	Fimbrium
sp|P08192|FOLC_ECOLI	5.09432		folC
sp|P08194|GLPT_ECOLI	6.02385		glpT	Cell inner membrane; Multi-pass membrane protein.
sp|P08200|IDH_ECOLI	5.58376		icd
sp|P08202|ARAA_ECOLI	5.77111		araA
sp|P08204|ARAB_ECOLI	4.02484	yes	araB
sp|P08244|PYRF_ECOLI	6.45272		pyrF
sp|P08245|YCIH_ECOLI	4.11166	yes	yciH
sp|P08312|SYFA_ECOLI	6.19365		pheS	Cytoplasm.
sp|P08331|CPDB_ECOLI	5.9299		cpdB	Periplasm
sp|P08337|MUTT_ECOLI	5.04481		mutT
sp|P08368|CREB_ECOLI	4.86148		creB	Cytoplasm
sp|P08373|MURB_ECOLI	4.82966		murB	Cytoplasm
sp|P08390|USG_ECOLI	5.61368		usg
sp|P08394|RECB_ECOLI	5.03285		recB
sp|P08395|SPPA_ECOLI	5.34825		sppA	Cell inner membrane
sp|P08400|PHOR_ECOLI	5.81871		phoR	Cell inner membrane
sp|P08401|CREC_ECOLI	6.54441		creC	Cell inner membrane; Multi-pass membrane protein.
sp|P08506|DACC_ECOLI	6.18654		dacC	Cell inner membrane
sp|P08622|DNAJ_ECOLI	4.96896		dnaJ	Cytoplasm.
sp|P08660|AK3_ECOLI	4.67364		lysC
sp|P08839|PT1_ECOLI	5.81162		ptsI	Cytoplasm
sp|P08956|T1RK_ECOLI	4.70423	yes	hsdR
sp|P08957|T1MK_ECOLI	5.25191		hsdM
sp|P08997|MASY_ECOLI	3.16929	yes	aceB	Cytoplasm.
sp|P09029|PURK_ECOLI	6.83486		purK
sp|P09030|EX3_ECOLI	5.86328		xthA
sp|P09053|AVTA_ECOLI	4.25885	yes	avtA	Cytoplasm
sp|P09099|XYLB_ECOLI	5.86611		xylB
sp|P09126|HEM4_ECOLI	4.4495	yes	hemD
sp|P09127|HEMX_ECOLI	5.98374		hemX	Cell inner membrane
sp|P09147|GALE_ECOLI	5.62453		galE
sp|P09148|GAL7_ECOLI	5.51412		galT
sp|P09151|LEU1_ECOLI	3.71349	yes	leuA
sp|P09155|RND_ECOLI	5.23481		rnd	Cytoplasm.
sp|P09158|SPEE_ECOLI	7.05749		speE	Cytoplasm
sp|P09169|OMPT_ECOLI	6.16932		ompT	Cell outer membrane; Multi-pass membrane protein.
sp|P09323|PTW3C_ECOLI	5.88371		nagE	Cell inner membrane
sp|P09372|GRPE_ECOLI	5.42719		grpE	Cytoplasm
sp|P09373|PFLB_ECOLI	3.04341	yes	pflB	Cytoplasm.
sp|P09394|GLPQ_ECOLI	6.47514		glpQ	Periplasm
sp|P09424|MTLD_ECOLI	6.17934		mtlD
sp|P09546|PUTA_ECOLI	3.50214		putA
sp|P09549|DEDD_ECOLI	3.45514	yes	dedD	Cell inner membrane
sp|P09551|ARGT_ECOLI	6.3347		argT	Periplasm.
sp|P09831|GLTB_ECOLI	4.88764		gltB
sp|P09832|GLTD_ECOLI	4.60212	yes	gltD
sp|P09833|MODC_ECOLI	5.77064		modC	Cell inner membrane; Peripheral membrane protein.
sp|P09835|UHPB_ECOLI	4.78544		uhpB	Cell inner membrane
sp|P09980|REP_ECOLI	4.88601		rep
sp|P0A698|UVRA_ECOLI	6.18589		uvrA	Cytoplasm
sp|P0A6A0|UBIB_ECOLI	6.62625		ubiB	Cell inner membrane
sp|P0A6A3|ACKA_ECOLI	6.34753		ackA	Cytoplasm.
sp|P0A6A6|LEUC_ECOLI	3.16646	yes	leuC
sp|P0A6A8|ACP_ECOLI	4.94527		acpP	Cytoplasm.
sp|P0A6B4|ALR1_ECOLI	5.7521		alr
sp|P0A6B7|ISCS_ECOLI	2.78296	yes	iscS	Cytoplasm
sp|P0A6C1|END4_ECOLI	2.41852	yes	nfo
sp|P0A6C5|ARGA_ECOLI	3.28909	yes	argA	Cytoplasm
sp|P0A6C8|ARGB_ECOLI	5.18935		argB	Cytoplasm
sp|P0A6D0|ARGR_ECOLI	5.19538		argR	Cytoplasm.
sp|P0A6D3|AROA_ECOLI	5.95516		aroA	Cytoplasm
sp|P0A6D7|AROK_ECOLI	3.9885	yes	aroK	Cytoplasm
sp|P0A6E1|AROL_ECOLI	5.25258		aroL	Cytoplasm
sp|P0A6E4|ASSY_ECOLI	5.2693		argG	Cytoplasm
sp|P0A6E6|ATPE_ECOLI	6.34999		atpC	Cell inner membrane
sp|P0A6E9|BIOD2_ECOLI	4.71303		bioD	Cytoplasm
sp|P0A6F1|CARA_ECOLI	6.57337		carA
sp|P0A6F3|GLPK_ECOLI	5.39832		glpK
sp|P0A6F5|CH60_ECOLI	6.64535		groL	Cytoplasm
sp|P0A6F9|CH10_ECOLI	6.26606		groS	Cytoplasm
sp|P0A6G3|PNCC_ECOLI	5.59019		pncC
sp|P0A6G7|CLPP_ECOLI	7.03031		clpP	Cytoplasm.
sp|P0A6H1|CLPX_ECOLI	2.01557	yes	clpX
sp|P0A6H5|HSLU_ECOLI	5.93886		hslU	Cytoplasm.
sp|P0A6H8|CLSA_ECOLI	6.63596		clsA	Cell inner membrane
sp|P0A6I0|KCY_ECOLI	5.44475		cmk	Cytoplasm.
sp|P0A6I3|COAA_ECOLI	5.70961		coaA	Cytoplasm
sp|P0A6I6|COAD_ECOLI	6.00754		coaD	Cytoplasm
sp|P0A6I9|COAE_ECOLI	4.83034		coaE	Cytoplasm
sp|P0A6J1|CYSC_ECOLI	4.79546		cysC
sp|P0A6J3|CYSZ_ECOLI	5.49131		cysZ	Cell inner membrane
sp|P0A6J5|DADA_ECOLI	1.65051	yes	dadA	Cell inner membrane
sp|P0A6J8|DDLA_ECOLI	6.27942		ddlA	Cytoplasm.
sp|P0A6K1|DAPF_ECOLI	5.9234		dapF	Cytoplasm
sp|P0A6K3|DEF_ECOLI	3.93639	yes	def
sp|P0A6K6|DEOB_ECOLI	4.67831		deoB	Cytoplasm.
sp|P0A6L0|DEOC_ECOLI	6.22876		deoC	Cytoplasm
sp|P0A6L2|DAPA_ECOLI	5.46574		dapA	Cytoplasm.
sp|P0A6L4|NANA_ECOLI	3.80573	yes	nanA	Cytoplasm.
sp|P0A6L7|UXAB_ECOLI	4.58475	yes	uxaB
sp|P0A6L9|HSCB_ECOLI	4.74039		hscB
sp|P0A6M4|DTD_ECOLI	5.47597		dtd	Cytoplasm
sp|P0A6M8|EFG_ECOLI	6.24711		fusA	Cytoplasm.
sp|P0A6N4|EFP_ECOLI	4.77485		efp	Cytoplasm.
sp|P0A6N8|EFPL_ECOLI	5.42361		yeiP
sp|P0A6P1|EFTS_ECOLI	5.83914		tsf	Cytoplasm.
sp|P0A6P5|DER_ECOLI	5.55138		der
sp|P0A6P7|ENGB_ECOLI	5.57598		engB
sp|P0A6P9|ENO_ECOLI	5.94739		eno	Cytoplasm, cytoskeleton. Secreted. Cell surface. Note=Fractions of enolase are present in both the cytoplasm and on the cell surface. As part of the bacterial cytoskeleton in the cytoplasm, is organized as extended coiled structures that wind around the cell, from one cell pole to the other. When covalently bound to the substrate at Lys-342, the inactive enolase is secreted, and remains attached …
sp|P0A6Q3|FABA_ECOLI	5.62567		fabA	Cytoplasm.
sp|P0A6Q6|FABZ_ECOLI	6.10331		fabZ	Cytoplasm.
sp|P0A6R0|FABH_ECOLI	5.35898		fabH	Cytoplasm
sp|P0A6S0|FLGH_ECOLI	4.63941		flgH	Cell outer membrane
sp|P0A6S5|FTSB_ECOLI	4.69033		ftsB	Cell inner membrane
sp|P0A6S7|GPDA_ECOLI	5.79867		gpsA	Cytoplasm
sp|P0A6T1|G6PI_ECOLI	5.99433		pgi	Cytoplasm
sp|P0A6T3|GAL1_ECOLI	5.71139		galK	Cytoplasm
sp|P0A6T5|GCH1_ECOLI	3.46405	yes	folE
sp|P0A6U3|MNMG_ECOLI	2.35287	yes	mnmG	Cytoplasm
sp|P0A6U5|RSMG_ECOLI	7.09282		rsmG	Cytoplasm
sp|P0A6U8|GLGA_ECOLI	6.70393		glgA
sp|P0A6V1|GLGC_ECOLI	6.03733		glgC
sp|P0A6V8|GLK_ECOLI	6.29732		glk	Cytoplasm.
sp|P0A6W0|GLSA2_ECOLI	7.04959		glsA2
sp|P0A6W5|GREA_ECOLI	4.48082	yes	greA
sp|P0A6W9|GSH1_ECOLI	6.03606		gshA
sp|P0A6X1|HEM1_ECOLI	1.83937	yes	hemA
sp|P0A6X3|HFQ_ECOLI	6.95585		hfq
sp|P0A6X7|IHFA_ECOLI	7.44093		ihfA	Cytoplasm, nucleoid
sp|P0A6Y1|IHFB_ECOLI	4.30376		ihfB	Cytoplasm.
sp|P0A6Y5|HSLO_ECOLI	3.85052	yes	hslO	Cytoplasm.
sp|P0A6Y8|DNAK_ECOLI	5.84776		dnaK	Cytoplasm
sp|P0A6Z1|HSCA_ECOLI	4.47616		hscA
sp|P0A6Z3|HTPG_ECOLI	5.75664		htpG	Cytoplasm
sp|P0A705|IF2_ECOLI	5.72587		infB	Cytoplasm
sp|P0A707|IF3_ECOLI	5.55515		infC	Cytoplasm
sp|P0A715|KDSA_ECOLI	6.04609		kdsA	Cytoplasm.
sp|P0A717|KPRS_ECOLI	6.89163		prs	Cytoplasm
sp|P0A720|KTHY_ECOLI	5.11157		tmk
sp|P0A722|LPXA_ECOLI	5.79144		lpxA	Cytoplasm.
sp|P0A725|LPXC_ECOLI	0.861386	yes	lpxC
sp|P0A729|YCEF_ECOLI	5.17424		yceF	Cytoplasm
sp|P0A731|MGSA_ECOLI	5.51474		mgsA	Cytoplasm.
sp|P0A734|MINE_ECOLI	4.59429	yes	minE
sp|P0A738|MOAC_ECOLI	4.95705		moaC
sp|P0A742|MSCL_ECOLI	6.11969		mscL	Cell inner membrane
sp|P0A744|MSRA_ECOLI	5.28949		msrA
sp|P0A746|MSRB_ECOLI	4.02092		msrB
sp|P0A749|MURA_ECOLI	6.05291		murA	Cytoplasm
sp|P0A752|NADD_ECOLI	4.94933		nadD
sp|P0A756|KEFG_ECOLI	5.69814		kefG	Cell inner membrane
sp|P0A759|NAGB_ECOLI	5.83239		nagB
sp|P0A761|NANE_ECOLI	5.0601		nanE
sp|P0A763|NDK_ECOLI	5.64448		ndk	Cytoplasm
sp|P0A776|RPPH_ECOLI	5.48322		rppH
sp|P0A780|NUSB_ECOLI	5.21771		nusB
sp|P0A784|ORN_ECOLI	7.30481		orn	Cytoplasm
sp|P0A786|PYRB_ECOLI	5.83444		pyrB
sp|P0A794|PDXJ_ECOLI	5.49627		pdxJ	Cytoplasm.
sp|P0A796|PFKA_ECOLI	5.82846		pfkA	Cytoplasm
sp|P0A799|PGK_ECOLI	6.23938		pgk	Cytoplasm.
sp|P0A7A2|GPMB_ECOLI	4.54846	yes	gpmB
sp|P0A7A5|PIMT_ECOLI	4.82823		pcm	Cytoplasm.
sp|P0A7A7|PLSB_ECOLI	6.39807		plsB	Cell inner membrane
sp|P0A7A9|IPYR_ECOLI	5.72748		ppa	Cytoplasm
sp|P0A7B1|PPK1_ECOLI	6.26778		ppk	Cell membrane
sp|P0A7B3|NADK_ECOLI	5.3301		nadK	Cytoplasm
sp|P0A7B5|PROB_ECOLI	5.34673		proB	Cytoplasm
sp|P0A7B8|HSLV_ECOLI	6.22605		hslV	Cytoplasm.
sp|P0A7C2|LEXA_ECOLI	3.21014	yes	lexA
sp|P0A7C6|PEPE_ECOLI	4.92849		pepE	Cytoplasm
sp|P0A7D1|PTH_ECOLI	6.08621		pth	Cytoplasm.
sp|P0A7D4|PURA_ECOLI	5.86349		purA	Cytoplasm.
sp|P0A7D7|PUR7_ECOLI	5.97578		purC
sp|P0A7E1|PYRD_ECOLI	5.71837		pyrD	Cell membrane; Peripheral membrane protein.
sp|P0A7E3|PYRE_ECOLI	5.30947		pyrE
sp|P0A7E5|PYRG_ECOLI	6.10957		pyrG
sp|P0A7E9|PYRH_ECOLI	7.00131		pyrH
sp|P0A7F3|PYRI_ECOLI	5.1925		pyrI
sp|P0A7F9|QUEA_ECOLI	4.81553		queA	Cytoplasm
sp|P0A7G2|RBFA_ECOLI	5.37606		rbfA	Cytoplasm
sp|P0A7G6|RECA_ECOLI	4.81911		recA	Cytoplasm.
sp|P0A7H0|RECF_ECOLI	5.06629		recF	Cytoplasm
sp|P0A7I0|RF1_ECOLI	6.53094		prfA	Cytoplasm.
sp|P0A7I4|RF3_ECOLI	5.83469		prfC	Cytoplasm.
sp|P0A7I7|RIBA_ECOLI	5.09895		ribA
sp|P0A7J0|RIBB_ECOLI	1.20095	yes	ribB	Cell membrane
sp|P0A7J3|RL10_ECOLI	6.70798		rplJ
sp|P0A7J7|RL11_ECOLI	5.97015		rplK
sp|P0A7K2|RL7_ECOLI	5.71267		rplL
sp|P0A7K6|RL19_ECOLI	5.24684		rplS
sp|P0A7L0|RL1_ECOLI	5.90782		rplA
sp|P0A7L3|RL20_ECOLI	5.45641		rplT
sp|P0A7L8|RL27_ECOLI	6.09521		rpmA
sp|P0A7M2|RL28_ECOLI	5.46734		rpmB
sp|P0A7N1|RL31B_ECOLI	5.70534		ykgM
sp|P0A7N4|RL32_ECOLI	5.13285		rpmF
sp|P0A7P5|RL34_ECOLI	6.12008		rpmH
sp|P0A7Q6|RL36_ECOLI	6.74154		rpmJ
sp|P0A7R1|RL9_ECOLI	5.30293		rplI
sp|P0A7R5|RS10_ECOLI	6.10674		rpsJ
sp|P0A7R9|RS11_ECOLI	6.7159		rpsK
sp|P0A7S3|RS12_ECOLI	6.99544		rpsL
sp|P0A7S9|RS13_ECOLI	5.44242		rpsM
sp|P0A7T3|RS16_ECOLI	6.0591		rpsP
sp|P0A7T7|RS18_ECOLI	6.43884		rpsR
sp|P0A7U3|RS19_ECOLI	5.55242		rpsS
sp|P0A7U7|RS20_ECOLI	6.46829		rpsT
sp|P0A7V0|RS2_ECOLI	5.89994		rpsB
sp|P0A7V3|RS3_ECOLI	6.45522		rpsC
sp|P0A7V8|RS4_ECOLI	6.07293		rpsD
sp|P0A7W1|RS5_ECOLI	5.50868		rpsE
sp|P0A7W7|RS8_ECOLI	6.15937		rpsH
sp|P0A7X3|RS9_ECOLI	6.03234		rpsI
sp|P0A7X6|RIMM_ECOLI	4.72324		rimM	Cytoplasm
sp|P0A7Y0|RNC_ECOLI	5.53624		rnc	Cytoplasm
sp|P0A7Y4|RNH_ECOLI	5.91718		rnhA	Cytoplasm
sp|P0A7Y8|RNPA_ECOLI	4.8169		rnpA
sp|P0A7Z0|RPIA_ECOLI	5.35639		rpiA
sp|P0A7Z4|RPOA_ECOLI	6.29392		rpoA
sp|P0A800|RPOZ_ECOLI	3.63268	yes	rpoZ
sp|P0A805|RRF_ECOLI	4.83563		frr	Cytoplasm.
sp|P0A809|RUVA_ECOLI	5.0422		ruvA	Cytoplasm
sp|P0A812|RUVB_ECOLI	3.53385	yes	ruvB	Cytoplasm
sp|P0A814|RUVC_ECOLI	4.33681	yes	ruvC	Cytoplasm
sp|P0A817|METK_ECOLI	4.6269		metK	Cytoplasm
sp|P0A821|SELA_ECOLI	7.20573		selA	Cytoplasm.
sp|P0A823|SFSA_ECOLI	6.23066		sfsA
sp|P0A825|GLYA_ECOLI	5.50612		glyA	Cytoplasm.
sp|P0A830|DCTA_ECOLI	5.59176		dctA	Cell inner membrane
sp|P0A832|SSRP_ECOLI	7.03033		smpB	Cytoplasm
sp|P0A836|SUCC_ECOLI	5.78568		sucC
sp|P0A840|SURE_ECOLI	6.20911		surE	Cytoplasm
sp|P0A847|TGT_ECOLI	6.39646		tgt
sp|P0A850|TIG_ECOLI	5.73817		tig	Cytoplasm
sp|P0A853|TNAA_ECOLI	5.04261		tnaA	Cytoplasm
sp|P0A855|TOLB_ECOLI	6.58881		tolB
sp|P0A858|TPIS_ECOLI	5.91851		tpiA	Cytoplasm
sp|P0A862|TPX_ECOLI	6.00836		tpx
sp|P0A867|TALA_ECOLI	5.95439		talA	Cytoplasm
sp|P0A870|TALB_ECOLI	5.80575		talB	Cytoplasm
sp|P0A873|TRMD_ECOLI	5.87682		trmD	Cytoplasm
sp|P0A877|TRPA_ECOLI	5.81494		trpA
sp|P0A879|TRPB_ECOLI	5.27976		trpB
sp|P0A881|TRPR_ECOLI	4.961		trpR	Cytoplasm.
sp|P0A884|TYSY_ECOLI	5.59428		thyA	Cytoplasm
sp|P0A887|UBIE_ECOLI	4.67471	yes	ubiE
sp|P0A894|RAPZ_ECOLI	6.62475		rapZ
sp|P0A8A0|YEBC_ECOLI	4.01287	yes	yebC	Cytoplasm
sp|P0A8A2|YEEN_ECOLI	5.79086		yeeN	Cytoplasm
sp|P0A8A4|PSRP_ECOLI	5.64171		ppsR
sp|P0A8A8|RIMP_ECOLI	5.81506		rimP	Cytoplasm
sp|P0A8B2|YFCN_ECOLI	3.83953	yes	yfcN
sp|P0A8B5|YBAB_ECOLI	4.44128	yes	ybaB	Cytoplasm, nucleoid
sp|P0A8C1|YBJQ_ECOLI	5.48893		ybjQ
sp|P0A8C4|YGFB_ECOLI	5.18473		ygfB
sp|P0A8D0|NRDR_ECOLI	4.60203		nrdR
sp|P0A8D3|YAII_ECOLI	4.3261	yes	yaiI
sp|P0A8D6|YMDB_ECOLI	5.89238		ymdB
sp|P0A8E1|YCFP_ECOLI	4.6533	yes	ycfP
sp|P0A8E5|YACL_ECOLI	3.77701	yes	yacL
sp|P0A8E7|YAJQ_ECOLI	6.22251		yajQ
sp|P0A8F0|UPP_ECOLI	5.85931		upp
sp|P0A8F4|URK_ECOLI	5.07389		udk	Cytoplasm.
sp|P0A8F8|UVRB_ECOLI	4.02069	yes	uvrB	Cytoplasm.
sp|P0A8G0|UVRC_ECOLI	5.09713		uvrC	Cytoplasm.
sp|P0A8G3|UXAC_ECOLI	5.94423		uxaC
sp|P0A8G6|NQOR_ECOLI	5.98017		wrbA
sp|P0A8G9|EX7S_ECOLI	6.1633		xseB	Cytoplasm.
sp|P0A8H6|YIHI_ECOLI	4.36299		yihI
sp|P0A8I1|YQGF_ECOLI	5.39753		yqgF	Cytoplasm
sp|P0A8I3|YAAA_ECOLI	3.56557	yes	yaaA
sp|P0A8I5|TRMB_ECOLI	4.88154		trmB
sp|P0A8I8|RLMH_ECOLI	4.95848		rlmH	Cytoplasm
sp|P0A8J8|RHLB_ECOLI	5.73324		rhlB	Cytoplasm
sp|P0A8K1|PSD_ECOLI	6.32445		psd	Cell membrane
sp|P0A8K5|YAEP_ECOLI	4.61234	yes	yaeP
sp|P0A8K8|YIHY_ECOLI	6.12921		yihY	Cell inner membrane
sp|P0A8L1|SYS_ECOLI	6.42729		serS	Cytoplasm
sp|P0A8L7|YCIU_ECOLI	5.72315		yciU
sp|P0A8M0|SYN_ECOLI	6.37296		asnS	Cytoplasm.
sp|P0A8M3|SYT_ECOLI	6.42754		thrS	Cytoplasm
sp|P0A8M6|YEEX_ECOLI	6.04738		yeeX
sp|P0A8N0|MATP_ECOLI	5.73898		matP	Cytoplasm
sp|P0A8N3|SYK1_ECOLI	5.89424		lysS	Cytoplasm.
sp|P0A8N5|SYK2_ECOLI	5.70702		lysU	Cytoplasm.
sp|P0A8P3|FETP_ECOLI	5.13923		yggX
sp|P0A8P8|XERD_ECOLI	3.03661	yes	xerD	Cytoplasm
sp|P0A8Q0|FRDC_ECOLI	5.55102		frdC	Cell inner membrane; Multi-pass membrane protein.
sp|P0A8Q3|FRDD_ECOLI	5.08772		frdD	Cell inner membrane; Multi-pass membrane protein.
sp|P0A8R0|RRAA_ECOLI	6.30804		rraA	Cytoplasm
sp|P0A8R4|SLYX_ECOLI	4.82344		slyX
sp|P0A8R7|YCJF_ECOLI	4.74939		ycjF	Cell inner membrane; Multi-pass membrane protein.
sp|P0A8R9|HDFR_ECOLI	5.67617		hdfR
sp|P0A8S1|ARGP_ECOLI	6.983		argP
sp|P0A8T1|PRMA_ECOLI	4.89497		prmA	Cytoplasm.
sp|P0A8T7|RPOC_ECOLI	4.90726		rpoC
sp|P0A8U0|SYDP_ECOLI	4.20585		syd	Cell inner membrane; Peripheral membrane protein; Cytoplasmic side. Note=Loosely associated with the cytoplasmic side of the inner membrane, probably via SecY.
sp|P0A8U2|YAFD_ECOLI	2.46733	yes	yafD	Cytoplasm
sp|P0A8U6|METJ_ECOLI	5.63172		metJ	Cytoplasm.
sp|P0A8V0|RBN_ECOLI	5.63893		rbn
sp|P0A8V2|RPOB_ECOLI	5.36821		rpoB
sp|P0A8V6|FADR_ECOLI	6.26559		fadR	Cytoplasm
sp|P0A8W0|NANR_ECOLI	4.16986	yes	nanR
sp|P0A8W2|SLYA_ECOLI	5.18919		slyA
sp|P0A8W5|YQGE_ECOLI	5.37513		yqgE
sp|P0A8W8|YFBU_ECOLI	6.13758		yfbU
sp|P0A8X0|YJGA_ECOLI	4.219	yes	yjgA	Cytoplasm
sp|P0A8X2|YCEI_ECOLI	6.60634		yceI	Periplasm
sp|P0A8Y3|YIHX_ECOLI	6.31214		yihX
sp|P0A8Y5|YIDA_ECOLI	5.71338		yidA
sp|P0A8Z0|YCIA_ECOLI	5.72331		yciA
sp|P0A8Z3|YBGC_ECOLI	5.98519		ybgC	Cell inner membrane
sp|P0A901|BLC_ECOLI	5.41396		blc	Cell outer membrane; Lipid-anchor.
sp|P0A903|BAMC_ECOLI	5.95405		bamC	Cell outer membrane
sp|P0A905|SLYB_ECOLI	5.40991		slyB	Cell outer membrane
sp|P0A908|MIPA_ECOLI	5.81174		mipA	Cell outer membrane
sp|P0A910|OMPA_ECOLI	6.70332		ompA	Cell outer membrane
sp|P0A912|PAL_ECOLI	5.60322		pal	Cell outer membrane
sp|P0A915|OMPW_ECOLI	7.51593		ompW	Cell outer membrane.
sp|P0A917|OMPX_ECOLI	6.04197		ompX	Cell outer membrane; Multi-pass membrane protein.
sp|P0A921|PA1_ECOLI	6.36977		pldA	Cell outer membrane
sp|P0A924|PGPB_ECOLI	6.00917		pgpB	Cell inner membrane
sp|P0A927|TSX_ECOLI	7.05755		tsx	Cell outer membrane
sp|P0A935|MLTA_ECOLI	2.80197	yes	mltA	Cell outer membrane; Lipid-anchor.
sp|P0A940|BAMA_ECOLI	6.1093		bamA	Cell outer membrane
sp|P0A948|RIMJ_ECOLI	5.01634		rimJ	Cytoplasm.
sp|P0A951|ATDA_ECOLI	5.17315		speG	Cytoplasm
sp|P0A953|FABB_ECOLI	6.06009		fabB	Cytoplasm.
sp|P0A955|ALKH_ECOLI	6.1694		eda	Cytoplasm
sp|P0A959|ALAA_ECOLI	5.63453		alaA	Cytoplasm
sp|P0A962|ASPG1_ECOLI	5.81464		ansA	Cytoplasm.
sp|P0A964|CHEW_ECOLI	1.86358	yes	cheW	Cytoplasm.
sp|P0A972|CSPE_ECOLI	2.36976	yes	cspE	Cytoplasm
sp|P0A988|DPO3B_ECOLI	5.98118		dnaN	Cytoplasm
sp|P0A991|ALF1_ECOLI	6.70484		fbaB	Cytoplasm
sp|P0A993|F16PA_ECOLI	5.01727		fbp	Cytoplasm
sp|P0A998|FTNA_ECOLI	5.79605		ftnA	Cytoplasm.
sp|P0A9A6|FTSZ_ECOLI	1.97087	yes	ftsZ	Cytoplasm
sp|P0A9A9|FUR_ECOLI	4.30971	yes	fur	Cytoplasm.
sp|P0A9B2|G3P1_ECOLI	6.20113		gapA	Cytoplasm
sp|P0A9B6|E4PD_ECOLI	5.07954		epd	Cytoplasm.
sp|P0A9C3|GALM_ECOLI	6.76454		galM	Cytoplasm
sp|P0A9C5|GLN1B_ECOLI	6.32981		glnA	Cytoplasm
sp|P0A9C9|GLPX_ECOLI	5.39081		glpX	Cytoplasm.
sp|P0A9D2|GSTA_ECOLI	5.68929		gstA	Cytoplasm.
sp|P0A9D4|CYSE_ECOLI	5.49369		cysE	Cytoplasm.
sp|P0A9D8|DAPD_ECOLI	5.33829		dapD	Cytoplasm.
sp|P0A9E0|ARAC_ECOLI	1.42221	yes	araC	Cytoplasm.
sp|P0A9E5|FNR_ECOLI	1.70801	yes	fnr	Cytoplasm
sp|P0A9F1|MNTR_ECOLI	5.02883		mntR	Cytoplasm
sp|P0A9F3|CYSB_ECOLI	5.62611		cysB	Cytoplasm.
sp|P0A9F6|GCVA_ECOLI	6.59149		gcvA	Cytoplasm.
sp|P0A9F9|METR_ECOLI	1.17014	yes	metR	Cytoplasm.
sp|P0A9G6|ACEA_ECOLI	4.7827		aceA
sp|P0A9G8|MODE_ECOLI	6.37608		modE	Cytoplasm
sp|P0A9H1|MUG_ECOLI	5.78523		mug	Cytoplasm
sp|P0A9H5|BTUR_ECOLI	5.05171		btuR	Cytoplasm.
sp|P0A9H7|CFA_ECOLI	0.600275	yes	cfa	Cytoplasm.
sp|P0A9I3|GCVR_ECOLI	5.47853		gcvR	Cytoplasm.
sp|P0A9J0|RNG_ECOLI	4.36381	yes	rng	Cytoplasm, cytoskeleton.
sp|P0A9J6|RBSK_ECOLI	5.65691		rbsK	Cytoplasm
sp|P0A9J8|PHEA_ECOLI	5.375		pheA	Cytoplasm
sp|P0A9K1|PHOH_ECOLI	0.34721	yes	phoH	Cytoplasm.
sp|P0A9K3|PHOL_ECOLI	4.80939		ybeZ	Cytoplasm
sp|P0A9K7|PHOU_ECOLI	5.03502		phoU	Cytoplasm
sp|P0A9K9|SLYD_ECOLI	4.63118	yes	slyD	Cytoplasm.
sp|P0A9L3|FKBB_ECOLI	5.67399		fklB
sp|P0A9L5|PPIC_ECOLI	5.57011		ppiC	Cytoplasm.
sp|P0A9L8|P5CR_ECOLI	6.48299		proC	Cytoplasm
sp|P0A9M0|LON_ECOLI	5.9435		lon	Cytoplasm.
sp|P0A9M2|HPRT_ECOLI	4.78377		hpt	Cytoplasm.
sp|P0A9M5|XGPT_ECOLI	5.54822		gpt	Cell inner membrane
sp|P0A9M8|PTA_ECOLI	5.61348		pta	Cytoplasm
sp|P0A9N0|PTSO_ECOLI	3.27003	yes	ptsO	Cytoplasm
sp|P0A9N4|PFLA_ECOLI	5.48258		pflA	Cytoplasm.
sp|P0A9P0|DLDH_ECOLI	6.67583		lpd	Cytoplasm
sp|P0A9P4|TRXB_ECOLI	5.74138		trxB	Cytoplasm.
sp|P0A9P6|DEAD_ECOLI	1.33519	yes	deaD	Cytoplasm
sp|P0A9P9|IDNO_ECOLI	4.78458		idnO
sp|P0A9Q1|ARCA_ECOLI	5.78159		arcA	Cytoplasm
sp|P0A9Q5|ACCD_ECOLI	6.14948		accD	Cytoplasm.
sp|P0A9Q7|ADHE_ECOLI	5.16686		adhE
sp|P0A9Q9|DHAS_ECOLI	5.54549		asd
sp|P0A9R4|FER_ECOLI	6.70178		fdx
sp|P0A9R7|FTSE_ECOLI	5.52419		ftsE	Cell inner membrane
sp|P0A9S1|FUCO_ECOLI	5.64053		fucO
sp|P0A9S5|GLDA_ECOLI	5.74774		gldA
sp|P0A9S7|LIVG_ECOLI	6.17772		livG
sp|P0A9T0|SERA_ECOLI	5.6493		serA
sp|P0A9T4|TAS_ECOLI	5.90291		tas
sp|P0A9T6|YBAQ_ECOLI	0.97658	yes	ybaQ
sp|P0A9T8|YBBA_ECOLI	5.51092		ybbA
sp|P0A9U1|YBHF_ECOLI	7.32096		ybhF
sp|P0A9U3|YBIT_ECOLI	5.57049		ybiT
sp|P0A9U6|PUUR_ECOLI	4.03411	yes	puuR
sp|P0A9V1|LPTB_ECOLI	6.06115		lptB
sp|P0A9V8|SQUU_ECOLI	4.77267		yihU
sp|P0A9W0|ULAR_ECOLI	6.00366		ulaR	Cytoplasm
sp|P0A9W3|ETTA_ECOLI	5.60639		ettA	Cytoplasm
sp|P0A9W9|YRDA_ECOLI	7.43706		yrdA
sp|P0A9X1|ZNUC_ECOLI	4.38901	yes	znuC	Cell inner membrane
sp|P0A9X4|MREB_ECOLI	6.72168		mreB
sp|P0A9X9|CSPA_ECOLI	1.28229	yes	cspA	Cytoplasm
sp|P0A9Y6|CSPC_ECOLI	3.22893	yes	cspC	Cytoplasm
sp|P0A9Z1|GLNB_ECOLI	5.56815		glnB
sp|P0AA04|PTHP_ECOLI	6.72527		ptsH	Cytoplasm.
sp|P0AA10|RL13_ECOLI	6.5933		rplM
sp|P0AA16|OMPR_ECOLI	5.84899		ompR	Cytoplasm.
sp|P0AA25|THIO_ECOLI	5.22082		trxA
sp|P0AA31|YEDF_ECOLI	5.20343		yedF
sp|P0AA39|RLUC_ECOLI	5.7802		rluC
sp|P0AA41|TRUC_ECOLI	5.94259		truC
sp|P0AA43|RSUA_ECOLI	4.74267		rsuA
sp|P0AA53|QMCA_ECOLI	5.98938		qmcA	Cell inner membrane
sp|P0AA57|YOBA_ECOLI	5.45962		yobA	Periplasm
sp|P0AA60|YGHB_ECOLI	4.04447		yghB	Cell inner membrane; Multi-pass membrane protein.
sp|P0AA76|DGOT_ECOLI	4.5385		dgoT	Cell inner membrane; Multi-pass membrane protein.
sp|P0AA78|EXUT_ECOLI	5.93329		exuT	Cell inner membrane; Multi-pass membrane protein.
sp|P0AA84|CLSB_ECOLI	5.36866		clsB	Cell membrane
sp|P0AA86|DSBE_ECOLI	6.11156		dsbE	Cell inner membrane; Single-pass membrane protein; Periplasmic side.
sp|P0AA89|DOSC_ECOLI	3.15996	yes	dosC
sp|P0AA91|YEAY_ECOLI	6.05487		yeaY	Cell membrane
sp|P0AA95|YACC_ECOLI	3.60526		yacC
sp|P0AA97|YAEQ_ECOLI	6.75241		yaeQ
sp|P0AAA1|YAGU_ECOLI	6.70722		yagU	Cell inner membrane
sp|P0AAB4|UBID_ECOLI	6.28699		ubiD	Cell membrane
sp|P0AAC0|USPE_ECOLI	5.60013		uspE	Cytoplasm
sp|P0AAC8|ISCA_ECOLI	1.61514	yes	iscA
sp|P0AAD6|SDAC_ECOLI	5.61555		sdaC	Cell inner membrane; Multi-pass membrane protein.
sp|P0AAE0|CYCA_ECOLI	6.15995		cycA	Cell inner membrane
sp|P0AAF1|POTE_ECOLI	8		potE	Cell inner membrane
sp|P0AAF3|ARAG_ECOLI	3.92228	yes	araG	Cell inner membrane
sp|P0AAF6|ARTP_ECOLI	6.19139		artP	Cell inner membrane
sp|P0AAG0|DPPD_ECOLI	6.95045		dppD	Cell inner membrane
sp|P0AAG3|GLTL_ECOLI	6.06183		gltL	Cell inner membrane
sp|P0AAG5|MDLB_ECOLI	4.47111		mdlB	Cell inner membrane; Multi-pass membrane protein.
sp|P0AAG8|MGLA_ECOLI	5.47195		mglA	Cell inner membrane
sp|P0AAH0|PSTB_ECOLI	6.87255		pstB	Cell inner membrane; Peripheral membrane protein.
sp|P0AAH4|SAPD_ECOLI	5.51604		sapD	Cell inner membrane
sp|P0AAH8|SAPF_ECOLI	5.77798		sapF	Cell inner membrane
sp|P0AAI3|FTSH_ECOLI	5.51272		ftsH	Cell inner membrane
sp|P0AAI5|FABF_ECOLI	6.08696		fabF
sp|P0AAI9|FABD_ECOLI	6.03032		fabD
sp|P0AAN3|HYPB_ECOLI	4.18858	yes	hypB
sp|P0AAN9|IRAP_ECOLI	4.96455		iraP	Cytoplasm
sp|P0AAP3|FRMR_ECOLI	5.51743		frmR	Cytoplasm
sp|P0AAQ6|YBAA_ECOLI	2.63248	yes	ybaA
sp|P0AAR3|YBAK_ECOLI	4.93538		ybaK	Cytoplasm
sp|P0AAS3|YBBJ_ECOLI	8		ybbJ	Cell inner membrane; Multi-pass membrane protein.
sp|P0AAS7|YBCJ_ECOLI	4.00345		ybcJ
sp|P0AAS9|YBDD_ECOLI	1.49056	yes	ybdD
sp|P0AAT2|YBDF_ECOLI	5.16712		ybdF
sp|P0AAT4|YBDG_ECOLI	6.11591		ybdG	Cell inner membrane
sp|P0AAT9|YBEL_ECOLI	4.63202	yes	ybeL
sp|P0AAV4|YBGJ_ECOLI	6.25556		ybgJ
sp|P0AAW1|YBHP_ECOLI	4.95641		ybhP
sp|P0AAX8|YBIS_ECOLI	5.75702		ldtB	Periplasm.
sp|P0AAZ4|RARA_ECOLI	5.39454		rarA
sp|P0AAZ7|YCAR_ECOLI	4.73234		ycaR
sp|P0AB01|ELYC_ECOLI	5.39809		elyC	Cell inner membrane
sp|P0AB03|YCBJ_ECOLI	3.91498	yes	ycbJ
sp|P0AB06|YCBK_ECOLI	2.66567	yes	ycbK
sp|P0AB12|YCCF_ECOLI	6.33353		yccF	Cell inner membrane; Multi-pass membrane protein.
sp|P0AB14|YCCJ_ECOLI	4.14525		yccJ
sp|P0AB18|TUSE_ECOLI	5.35399		tusE	Cytoplasm
sp|P0AB24|EFEO_ECOLI	6.25143		efeO	Periplasm
sp|P0AB26|YCEB_ECOLI	5.37326		yceB	Cell membrane
sp|P0AB28|YCED_ECOLI	4.48431	yes	yceD
sp|P0AB38|LPOB_ECOLI	6.1856		lpoB	Cell outer membrane
sp|P0AB43|YCGL_ECOLI	4.58971	yes	ycgL
sp|P0AB46|YMGD_ECOLI	4.69207	yes	ymgD
sp|P0AB52|YCHN_ECOLI	6.39642		ychN
sp|P0AB55|YCII_ECOLI	4.96501		yciI
sp|P0AB58|LAPB_ECOLI	5.91008		lapB	Cell inner membrane
sp|P0AB61|YCIN_ECOLI	4.8866		yciN
sp|P0AB65|ACYP_ECOLI	5.95826		yccX
sp|P0AB67|PNTB_ECOLI	6.08219		pntB	Cell inner membrane; Multi-pass membrane protein.
sp|P0AB71|ALF_ECOLI	5.67467		fbaA
sp|P0AB77|KBL_ECOLI	5.65846		kbl
sp|P0AB80|ILVE_ECOLI	5.63353		ilvE
sp|P0AB83|END3_ECOLI	5.57703		nth
sp|P0AB85|APBE_ECOLI	6.95109		apbE	Cell inner membrane
sp|P0AB87|FUCA_ECOLI	4.77645		fucA
sp|P0AB89|PUR8_ECOLI	5.55083		purB
sp|P0AB91|AROG_ECOLI	5.80813		aroG
sp|P0AB96|ARSC_ECOLI	6.13616		arsC
sp|P0AB98|ATP6_ECOLI	5.31782		atpB	Cell inner membrane
sp|P0ABA0|ATPF_ECOLI	6.37562		atpF	Cell inner membrane
sp|P0ABA4|ATPD_ECOLI	6.19356		atpH	Cell inner membrane
sp|P0ABA6|ATPG_ECOLI	6.44112		atpG	Cell inner membrane
sp|P0ABB0|ATPA_ECOLI	6.56297		atpA	Cell inner membrane
sp|P0ABB4|ATPB_ECOLI	6.45744		atpD	Cell inner membrane; Peripheral membrane protein.
sp|P0ABB8|ATMA_ECOLI	6.90727		mgtA	Cell inner membrane
sp|P0ABC3|HFLC_ECOLI	6.06462		hflC	Cell inner membrane
sp|P0ABC7|HFLK_ECOLI	6.34955		hflK	Cell inner membrane
sp|P0ABD3|BFR_ECOLI	6.73426		bfr
sp|P0ABD5|ACCA_ECOLI	7.76076		accA	Cytoplasm.
sp|P0ABD8|BCCP_ECOLI	5.51423		accB
sp|P0ABE2|BOLA_ECOLI	2.52484	yes	bolA
sp|P0ABF1|PCNB_ECOLI	4.36729	yes	pcnB
sp|P0ABF4|EUTM_ECOLI	5.83096		eutM
sp|P0ABF6|CDD_ECOLI	6.08995		cdd
sp|P0ABF8|PGSA_ECOLI	5.64134		pgsA	Cell inner membrane; Multi-pass membrane protein.
sp|P0ABG7|RODA_ECOLI	5.9355		mrdB	Cell inner membrane
sp|P0ABH0|FTSA_ECOLI	5.73768		ftsA	Cell inner membrane
sp|P0ABH7|CISY_ECOLI	5.23763		gltA
sp|P0ABH9|CLPA_ECOLI	0.969548	yes	clpA
sp|P0ABI4|CORA_ECOLI	6.14508		corA	Cell inner membrane
sp|P0ABI8|CYOB_ECOLI	5.8582		cyoB	Cell inner membrane
sp|P0ABJ1|CYOA_ECOLI	7.00722		cyoA	Cell inner membrane
sp|P0ABJ9|CYDA_ECOLI	6.06712		cydA	Cell inner membrane
sp|P0ABK5|CYSK_ECOLI	6.10361		cysK
sp|P0ABM9|CCMH_ECOLI	6.69276		ccmH	Cell inner membrane; Multi-pass membrane protein.
sp|P0ABN1|KDGL_ECOLI	6.21504		dgkA	Cell inner membrane; Multi-pass membrane protein.
sp|P0ABP6|DEDA_ECOLI	5.02664		dedA	Cell inner membrane; Multi-pass membrane protein.
sp|P0ABP8|DEOD_ECOLI	5.9946		deoD
sp|P0ABQ0|COABC_ECOLI	5.62767		coaBC
sp|P0ABQ2|GARR_ECOLI	5.47048		garR
sp|P0ABQ4|DYR_ECOLI	6.00014		folA
sp|P0ABS1|DKSA_ECOLI	3.2723	yes	dksA	Cytoplasm
sp|P0ABS5|DNAG_ECOLI	4.18778	yes	dnaG
sp|P0ABT2|DPS_ECOLI	2.72058	yes	dps	Cytoplasm, nucleoid.
sp|P0ABT5|DUSB_ECOLI	3.67336		dusB
sp|P0ABU0|MENB_ECOLI	5.5466		menB
sp|P0ABU2|YCHF_ECOLI	4.77382		ychF
sp|P0ABU5|ELBB_ECOLI	6.90098		elbB
sp|P0ABU9|TOLQ_ECOLI	6.07818		tolQ	Cell inner membrane
sp|P0ABV2|EXBD_ECOLI	0.846893	yes	exbD	Cell inner membrane; Single-pass type II membrane protein.
sp|P0ABV6|TOLR_ECOLI	5.68549		tolR	Cell inner membrane
sp|P0ABX5|FLGG_ECOLI	5.09572		flgG	Bacterial flagellum basal body.
sp|P0ABX8|FLIL_ECOLI	2.15987	yes	fliL	Cell inner membrane
sp|P0ABZ1|FLIG_ECOLI	3.78441	yes	fliG	Cell inner membrane; Peripheral membrane protein; Cytoplasmic side. Bacterial flagellum basal body.
sp|P0ABZ4|KDSC_ECOLI	4.32595		kdsC
sp|P0ABZ6|SURA_ECOLI	6.40226		surA
sp|P0AC00|FRLB_ECOLI	2.36936	yes	frlB
sp|P0AC02|BAMD_ECOLI	6.34563		bamD	Cell outer membrane
sp|P0AC13|DHPS_ECOLI	4.47806		folP
sp|P0AC16|FOLB_ECOLI	6.018		folB
sp|P0AC19|FOLX_ECOLI	4.77334		folX
sp|P0AC23|FOCA_ECOLI	7.296		focA	Cell inner membrane
sp|P0AC28|5FCL_ECOLI	4.80594		ygfA
sp|P0AC30|FTSX_ECOLI	5.85543		ftsX	Cell inner membrane
sp|P0AC33|FUMA_ECOLI	4.38678	yes	fumA
sp|P0AC38|ASPA_ECOLI	4.28395	yes	aspA
sp|P0AC41|SDHA_ECOLI	6.4911		sdhA	Cell inner membrane
sp|P0AC44|DHSD_ECOLI	6.01305		sdhD	Cell inner membrane
sp|P0AC47|FRDB_ECOLI	5.75649		frdB
sp|P0AC53|G6PD_ECOLI	6.41786		zwf
sp|P0AC59|GLRX2_ECOLI	5.57225		grxB
sp|P0AC62|GLRX3_ECOLI	5.2279		grxC
sp|P0AC69|GLRX4_ECOLI	5.02914		grxD	Cytoplasm
sp|P0AC73|EBGC_ECOLI	6.04156		ebgC
sp|P0AC75|KDTA_ECOLI	6.19906		waaA	Cell inner membrane
sp|P0AC81|LGUL_ECOLI	5.44349		gloA
sp|P0AC84|GLO2_ECOLI	4.75764		gloB
sp|P0AC86|PHSG_ECOLI	5.27252		glgP
sp|P0AC92|GNSA_ECOLI	4.54536		gnsA
sp|P0AC94|GNTP_ECOLI	6.03937		gntP	Cell inner membrane; Multi-pass membrane protein.
sp|P0ACA1|YIBF_ECOLI	5.51826		yibF
sp|P0ACA3|SSPA_ECOLI	5.90237		sspA
sp|P0ACA7|GSTB_ECOLI	6.21434		gstB
sp|P0ACB0|DNAB_ECOLI	5.55213		dnaB
sp|P0ACB2|HEM2_ECOLI	5.43175		hemB
sp|P0ACB4|HEMG_ECOLI	5.73317		hemG
sp|P0ACB7|HEMY_ECOLI	6.1276		hemY	Cell inner membrane; Multi-pass membrane protein.
sp|P0ACC1|PRMC_ECOLI	5.49893		prmC
sp|P0ACC3|ERPA_ECOLI	2.89293	yes	erpA
sp|P0ACC7|GLMU_ECOLI	5.8991		glmU	Cytoplasm
sp|P0ACD4|ISCU_ECOLI	1.93245	yes	iscU
sp|P0ACE0|MBHM_ECOLI	4.37062		hybC	Cell membrane; Peripheral membrane protein.
sp|P0ACE3|HHA_ECOLI	1.68885	yes	hha
sp|P0ACE7|HINT_ECOLI	5.24479		hinT
sp|P0ACF0|DBHA_ECOLI	5.55075		hupA	Cytoplasm, nucleoid
sp|P0ACF4|DBHB_ECOLI	5.09993		hupB
sp|P0ACF8|HNS_ECOLI	6.21947		hns	Cytoplasm, nucleoid
sp|P0ACG1|STPA_ECOLI	5.94076		stpA	Cytoplasm, nucleoid
sp|P0ACG8|HSLR_ECOLI	5.69711		hslR
sp|P0ACH8|MELR_ECOLI	3.43248	yes	melR
sp|P0ACI0|ROB_ECOLI	6.46529		rob
sp|P0ACI3|XYLR_ECOLI	5.26541		xylR
sp|P0ACI6|ASNC_ECOLI	6.23253		asnC
sp|P0ACJ0|LRP_ECOLI	6.22858		lrp
sp|P0ACJ5|DECR_ECOLI	5.09294		decR
sp|P0ACJ8|CRP_ECOLI	5.8383		crp
sp|P0ACK2|AGAR_ECOLI	5.30969		agaR
sp|P0ACK5|DEOR_ECOLI	6.22551		deoR
sp|P0ACL0|GLPR_ECOLI	5.89712		glpR
sp|P0ACL2|EXUR_ECOLI	3.69512	yes	exuR
sp|P0ACL5|GLCC_ECOLI	2.14563	yes	glcC
sp|P0ACL7|LLDR_ECOLI	2.85785	yes	lldR
sp|P0ACL9|PDHR_ECOLI	6.36071		pdhR
sp|P0ACM2|RSPR_ECOLI	6.4369		rspR
sp|P0ACM5|YEGW_ECOLI	4.84336		yegW
sp|P0ACM9|YIHL_ECOLI	7.22334		yihL
sp|P0ACN2|YTFH_ECOLI	3.01955	yes	ytfH
sp|P0ACN4|ALLR_ECOLI	5.64135		allR
sp|P0ACN7|CYTR_ECOLI	6.3903		cytR
sp|P0ACP1|CRA_ECOLI	5.63447		cra
sp|P0ACP5|GNTR_ECOLI	6.59727		gntR
sp|P0ACP7|PURR_ECOLI	5.86936		purR
sp|P0ACQ4|OXYR_ECOLI	5.09876		oxyR
sp|P0ACR4|YEIE_ECOLI	5.77693		yeiE
sp|P0ACR7|YFER_ECOLI	6.83395		yfeR
sp|P0ACR9|MPRA_ECOLI	5.48885		mprA
sp|P0ACS7|RPIR_ECOLI	6.86422		rpiR
sp|P0ACT6|UIDR_ECOLI	6.05288		uidR
sp|P0ACU0|YBIH_ECOLI	5.24669		ybiH	Cytoplasm
sp|P0ACU5|FABR_ECOLI	5.96974		fabR	Cytoplasm
sp|P0ACU7|YJDC_ECOLI	4.86377		yjdC
sp|P0ACV6|MPAA_ECOLI	4.71472		mpaA
sp|P0ACW6|YDCH_ECOLI	1.86806	yes	ydcH
sp|P0ACX3|YDHR_ECOLI	4.80921		ydhR
sp|P0ACY1|YDJA_ECOLI	5.4888		ydjA
sp|P0ACY3|YEAG_ECOLI	3.41436	yes	yeaG
sp|P0ACY9|YEBG_ECOLI	1.16873	yes	yebG
sp|P0ACZ8|CUSR_ECOLI	5.61885		cusR	Cytoplasm
sp|P0AD01|DCUR_ECOLI	3.27335	yes	dcuR	Cytoplasm
sp|P0AD05|YECA_ECOLI	5.2124		yecA
sp|P0AD10|YECJ_ECOLI	4.52969		yecJ
sp|P0AD12|YEEZ_ECOLI	5.01897		yeeZ
sp|P0AD14|BTSS_ECOLI	5.37298		btsS	Cell inner membrane
sp|P0AD24|YEJL_ECOLI	5.16286		yejL
sp|P0AD27|YEJM_ECOLI	5.62315		yejM	Cell inner membrane; Multi-pass membrane protein.
sp|P0AD30|YFCA_ECOLI	5.18255		yfcA	Cell inner membrane; Multi-pass membrane protein.
sp|P0AD33|YFCZ_ECOLI	4.13994	yes	yfcZ
sp|P0AD44|YFHG_ECOLI	6.14178		yfhG
sp|P0AD53|YGAC_ECOLI	1.81035	yes	ygaC
sp|P0AD57|ISPB_ECOLI	5.41775		ispB
sp|P0AD59|IVY_ECOLI	6.96833		ivy	Periplasm.
sp|P0AD61|KPYK1_ECOLI	6.34973		pykF
sp|P0AD65|MRDA_ECOLI	6.92344		mrdA	Cell inner membrane
sp|P0AD68|FTSI_ECOLI	2.3514	yes	ftsI	Cell inner membrane
sp|P0AD70|AMPH_ECOLI	3.72702		ampH	Cell inner membrane
sp|P0AD96|LIVJ_ECOLI	6.23794		livJ	Periplasm.
sp|P0ADA1|TESA_ECOLI	6.22781		tesA	Periplasm
sp|P0ADA3|NLPD_ECOLI	5.92256		nlpD	Cell inner membrane
sp|P0ADA5|YAJG_ECOLI	7.64272		yajG	Cell membrane
sp|P0ADB1|OSME_ECOLI	6.14151		osmE	Cell inner membrane
sp|P0ADC1|LPTE_ECOLI	6.71323		lptE	Cell outer membrane
sp|P0ADC3|LOLC_ECOLI	5.78074		lolC	Cell inner membrane; Multi-pass membrane protein.
sp|P0ADC6|LPTG_ECOLI	6.6875		lptG	Cell inner membrane; Multi-pass membrane protein.
sp|P0ADE4|TAMA_ECOLI	6.21261		tamA	Cell outer membrane
sp|P0ADE6|YGAU_ECOLI	5.55453		kbp	Cytoplasm
sp|P0ADE8|YGFZ_ECOLI	5.44868		ygfZ	Cytoplasm
sp|P0ADF8|ILVN_ECOLI	3.63358	yes	ilvN
sp|P0ADG4|SUHB_ECOLI	6.16627		suhB
sp|P0ADG7|IMDH_ECOLI	5.75675		guaB
sp|P0ADI4|ENTB_ECOLI	3.31894	yes	entB	Cytoplasm
sp|P0ADI7|YECD_ECOLI	5.75007		yecD
sp|P0ADK0|YIAF_ECOLI	6.13412		yiaF
sp|P0ADK6|YIBA_ECOLI	3.89761		yibA
sp|P0ADK8|YIBL_ECOLI	8		yibL	Cytoplasm
sp|P0ADL3|YICN_ECOLI	5.07289		yicN
sp|P0ADM0|YIDH_ECOLI	5.74235		yidH	Cell inner membrane; Multi-pass membrane protein.
sp|P0ADM4|YIDQ_ECOLI	4.70856		yidQ
sp|P0ADM8|YIEE_ECOLI	3.36398		yieE
sp|P0ADN0|VIAA_ECOLI	5.31213		viaA
sp|P0ADN2|YIFE_ECOLI	4.54763		maoP
sp|P0ADN6|YIFL_ECOLI	5.24664		yifL	Cell membrane
sp|P0ADP0|YIGB_ECOLI	5.74999		yigB
sp|P0ADP2|YIGI_ECOLI	5.72687		yigI
sp|P0ADP7|UBIJ_ECOLI	4.84056		ubiJ
sp|P0ADP9|YIHD_ECOLI	4.764		yihD
sp|P0ADQ2|YIID_ECOLI	5.56658		yiiD
sp|P0ADQ7|YGAM_ECOLI	5.78803		ygaM	Cell inner membrane
sp|P0ADR6|RLMM_ECOLI	5.92918		rlmM	Cytoplasm
sp|P0ADR8|PPNN_ECOLI	6.00767		ppnN
sp|P0ADS2|ZAPA_ECOLI	6.04987		zapA	Cytoplasm
sp|P0ADS6|YGGE_ECOLI	5.87961		yggE
sp|P0ADS9|YGGN_ECOLI	5.10755		yggN
sp|P0ADT2|YGIB_ECOLI	3.71488	yes	ygiB
sp|P0ADT5|YGIC_ECOLI	5.77934		ygiC
sp|P0ADT8|YGIM_ECOLI	5.83606		ygiM	Membrane
sp|P0ADU2|YGIN_ECOLI	5.34721		ygiN
sp|P0ADU5|YGIW_ECOLI	5.83115		ygiW	Periplasm
sp|P0ADU7|YQIB_ECOLI	2.76013	yes	yqiB
sp|P0ADV1|LPTA_ECOLI	5.63215		lptA	Periplasm
sp|P0ADV5|YHBW_ECOLI	5.64901		yhbW
sp|P0ADV7|MLAC_ECOLI	5.28924		mlaC	Periplasm
sp|P0ADV9|LPTC_ECOLI	5.98003		lptC	Cell inner membrane
sp|P0ADW3|YHCB_ECOLI	6.40144		yhcB	Cell inner membrane
sp|P0ADW8|YHEV_ECOLI	4.08264		yheV
sp|P0ADX1|YHFA_ECOLI	6.4892		yhfA
sp|P0ADX9|RSMD_ECOLI	5.56885		rsmD
sp|P0ADY1|PPID_ECOLI	5.95548		ppiD	Cell inner membrane
sp|P0ADY3|RL14_ECOLI	5.65983		rplN
sp|P0ADY7|RL16_ECOLI	7.51107		rplP
sp|P0ADZ0|RL23_ECOLI	5.2751		rplW
sp|P0ADZ4|RS15_ECOLI	6.3951		rpsO
sp|P0ADZ7|YAJC_ECOLI	6.0177		yajC	Cell inner membrane
sp|P0AE01|TRMJ_ECOLI	5.41185		trmJ	Cytoplasm
sp|P0AE06|ACRA_ECOLI	5.84207		acrA	Cell inner membrane
sp|P0AE08|AHPC_ECOLI	5.05231		ahpC	Cytoplasm
sp|P0AE12|AMN_ECOLI	6.34354		amn
sp|P0AE14|AMPE_ECOLI	5.62576		ampE	Cell inner membrane; Multi-pass membrane protein.
sp|P0AE18|MAP1_ECOLI	5.51897		map
sp|P0AE22|APHA_ECOLI	7.06093		aphA	Periplasm
sp|P0AE26|ARAH_ECOLI	4.04093	yes	araH	Cell inner membrane
sp|P0AE28|AROM_ECOLI	3.14555	yes	aroM
sp|P0AE34|ARTQ_ECOLI	6.02009		artQ	Cell inner membrane; Multi-pass membrane protein.
sp|P0AE37|ASTA_ECOLI	4.55595	yes	astA
sp|P0AE39|YPDB_ECOLI	6.00328		ypdB	Cytoplasm
sp|P0AE45|YTFL_ECOLI	5.16186		ytfL	Cell inner membrane; Multi-pass membrane protein.
sp|P0AE48|YTFP_ECOLI	5.31634		ytfP
sp|P0AE52|BCP_ECOLI	5.36135		bcp
sp|P0AE67|CHEY_ECOLI	4.07818	yes	cheY	Cytoplasm.
sp|P0AE70|MAZF_ECOLI	5.34884		mazF
sp|P0AE78|CORC_ECOLI	5.82955		corC
sp|P0AE82|CPXA_ECOLI	5.92323		cpxA	Cell inner membrane
sp|P0AE85|CPXP_ECOLI	2.3908	yes	cpxP	Periplasm
sp|P0AE88|CPXR_ECOLI	5.43911		cpxR	Cytoplasm
sp|P0AE91|CREA_ECOLI	5.96819		creA
sp|P0AEA8|CYSG_ECOLI	5.46685		cysG
sp|P0AEB0|CYSW_ECOLI	4.96775		cysW	Cell inner membrane; Multi-pass membrane protein.
sp|P0AEB2|DACA_ECOLI	6.05055		dacA	Cell inner membrane; Peripheral membrane protein; Cytoplasmic side. Note=N-terminal lies in the periplasmic space.
sp|P0AEB5|YNAI_ECOLI	6.33661		ynaI	Cell inner membrane
sp|P0AEB7|YOAB_ECOLI	7.21179		yoaB
sp|P0AEC0|YOAE_ECOLI	5.88449		yoaE	Cell inner membrane; Multi-pass membrane protein.
sp|P0AEC3|ARCB_ECOLI	5.88365		arcB	Cell inner membrane
sp|P0AEC5|BARA_ECOLI	5.98513		barA	Cell inner membrane
sp|P0AEC8|DCUS_ECOLI	5.88321		dcuS	Cell inner membrane; Multi-pass membrane protein.
sp|P0AED0|USPA_ECOLI	5.16385		uspA	Cytoplasm.
sp|P0AED5|UVRY_ECOLI	3.03883	yes	uvrY	Cytoplasm
sp|P0AED7|DAPE_ECOLI	5.70225		dapE
sp|P0AED9|DCM_ECOLI	3.32357	yes	dcm
sp|P0AEE1|DCRB_ECOLI	6.7676		dcrB	Periplasm.
sp|P0AEE3|DEGS_ECOLI	5.90874		degS	Cell inner membrane
sp|P0AEE5|DGAL_ECOLI	6.08484		mglB	Periplasm.
sp|P0AEE8|DMA_ECOLI	5.64872		dam
sp|P0AEF0|DNAC_ECOLI	4.66997		dnaC
sp|P0AEF8|DPPB_ECOLI	6.65635		dppB	Cell inner membrane; Multi-pass membrane protein.
sp|P0AEG1|DPPC_ECOLI	8		dppC	Cell inner membrane; Multi-pass membrane protein.
sp|P0AEG4|DSBA_ECOLI	5.31795		dsbA	Periplasm.
sp|P0AEG6|DSBC_ECOLI	5.6978		dsbC	Periplasm
sp|P0AEH1|RSEP_ECOLI	4.23221		rseP	Cell inner membrane
sp|P0AEH3|ELAA_ECOLI	4.29565	yes	elaA
sp|P0AEH5|ELAB_ECOLI	6.46028		elaB	Cell inner membrane
sp|P0AEI1|MIAB_ECOLI	2.17858	yes	miaB	Cytoplasm
sp|P0AEI4|RIMO_ECOLI	4.38814		rimO	Cytoplasm
sp|P0AEI6|NUDJ_ECOLI	5.30307		nudJ
sp|P0AEJ4|ENVZ_ECOLI	6.15499		envZ	Cell inner membrane; Multi-pass membrane protein.
sp|P0AEJ6|EUTB_ECOLI	6.25851		eutB
sp|P0AEK0|EXOX_ECOLI	2.00293	yes	exoX
sp|P0AEK2|FABG_ECOLI	5.90778		fabG
sp|P0AEK4|FABI_ECOLI	5.90071		fabI
sp|P0AEL6|FEPB_ECOLI	5.29492		fepB	Periplasm.
sp|P0AEM0|FKBX_ECOLI	4.78268		fkpB
sp|P0AEM6|FLIA_ECOLI	2.49728	yes	fliA	Cytoplasm
sp|P0AEM9|FLIY_ECOLI	6.26817		tcyJ	Periplasm.
sp|P0AEN1|FRE_ECOLI	5.78042		fre
sp|P0AEN8|FUCM_ECOLI	6.70489		fucU	Cytoplasm
sp|P0AEP3|GALU_ECOLI	5.71161		galU
sp|P0AEP9|GLCD_ECOLI	3.6204	yes	glcD
sp|P0AEQ1|GLCG_ECOLI	5.26685		glcG
sp|P0AEQ3|GLNH_ECOLI	6.47533		glnH	Periplasm
sp|P0AEQ6|GLNP_ECOLI	6.14607		glnP	Cell inner membrane; Multi-pass membrane protein.
sp|P0AER3|GLTJ_ECOLI	5.71158		gltJ	Cell inner membrane
sp|P0AER5|GLTK_ECOLI	6.05221		gltK	Cell inner membrane
sp|P0AES0|GSP_ECOLI	5.16836		gss
sp|P0AES2|GUDD_ECOLI	5.25836		gudD
sp|P0AES4|GYRA_ECOLI	5.02782		gyrA	Cytoplasm
sp|P0AES6|GYRB_ECOLI	5.88017		gyrB	Cytoplasm
sp|P0AET8|HDHA_ECOLI	5.5089		hdhA
sp|P0AEU0|HISJ_ECOLI	6.44571		hisJ	Periplasm.
sp|P0AEU3|HISM_ECOLI	5.70977		hisM	Cell inner membrane
sp|P0AEU7|SKP_ECOLI	6.00004		skp	Periplasm
sp|P0AEV1|RSSB_ECOLI	4.33956		rssB
sp|P0AEV9|HYCI_ECOLI	5.0105		hycI
sp|P0AEW4|CPDA_ECOLI	5.40024		cpdA
sp|P0AEW6|INGK_ECOLI	5.87057		gsk
sp|P0AEW9|K1PF_ECOLI	7.04905		fruK
sp|P0AEX5|KPPR_ECOLI	5.5009		prkB
sp|P0AEX7|LIVH_ECOLI	7.87061		livH	Cell inner membrane; Multi-pass membrane protein.
sp|P0AEX9|MALE_ECOLI	6.56438		malE	Periplasm
sp|P0AEY1|MARC_ECOLI	5.73403		marC	Cell inner membrane; Multi-pass membrane protein.
sp|P0AEY3|MAZG_ECOLI	5.06308		mazG
sp|P0AEY5|MDAB_ECOLI	4.7631		mdaB
sp|P0AEZ1|METF_ECOLI	4.96784		metF
sp|P0AEZ3|MIND_ECOLI	5.5448		minD	Cell inner membrane; Peripheral membrane protein.
sp|P0AEZ9|MOAB_ECOLI	5.99281		moaB
sp|P0AF03|MOG_ECOLI	5.82775		mog
sp|P0AF08|APBC_ECOLI	5.22382		mrp
sp|P0AF10|MTLR_ECOLI	4.42393	yes	mtlR
sp|P0AF12|MTNN_ECOLI	6.35868		mtnN
sp|P0AF18|NAGA_ECOLI	6.9717		nagA
sp|P0AF20|NAGC_ECOLI	6.43507		nagC
sp|P0AF24|NAGD_ECOLI	5.70519		nagD
sp|P0AF28|NARL_ECOLI	5.03191		narL
sp|P0AF36|ZAPB_ECOLI	5.00674		zapB	Cytoplasm
sp|P0AF43|YJBB_ECOLI	5.37735		yjbB	Cell membrane
sp|P0AF48|YJBQ_ECOLI	4.74413		yjbQ
sp|P0AF50|YJBR_ECOLI	4.69166	yes	yjbR
sp|P0AF52|GHXP_ECOLI	6.1218		ghxP	Cell inner membrane
sp|P0AF54|YJCH_ECOLI	5.84277		yjcH	Cell inner membrane; Multi-pass membrane protein.
sp|P0AF56|YJCO_ECOLI	1.62329	yes	yjcO
sp|P0AF59|YJDI_ECOLI	7.94811		yjdI
sp|P0AF63|NSRR_ECOLI	6.31301		nsrR
sp|P0AF67|TSAE_ECOLI	5.44498		tsaE	Cytoplasm
sp|P0AF70|YJEI_ECOLI	5.95486		yjeI
sp|P0AF90|RRAB_ECOLI	5.50591		rraB	Cytoplasm
sp|P0AF93|RIDA_ECOLI	5.56406		ridA	Cytoplasm
sp|P0AF96|TABA_ECOLI	7.49541		tabA
sp|P0AF98|LPTF_ECOLI	5.9355		lptF	Cell inner membrane; Multi-pass membrane protein.
sp|P0AFA2|NARX_ECOLI	5.44217		narX	Cell inner membrane
sp|P0AFA7|NHAB_ECOLI	6.92253		nhaB	Cell inner membrane
sp|P0AFB1|NLPI_ECOLI	5.90132		nlpI	Cell membrane; Lipid-anchor.
sp|P0AFB5|NTRB_ECOLI	5.27049		glnL	Cytoplasm
sp|P0AFB8|NTRC_ECOLI	4.84683		glnG	Cytoplasm
sp|P0AFC3|NUOA_ECOLI	7.36263		nuoA	Cell inner membrane
sp|P0AFC7|NUOB_ECOLI	5.97535		nuoB	Cell inner membrane; Peripheral membrane protein; Cytoplasmic side.
sp|P0AFD1|NUOE_ECOLI	4.78947		nuoE
sp|P0AFD4|NUOH_ECOLI	6.74896		nuoH	Cell inner membrane; Multi-pass membrane protein.
sp|P0AFD6|NUOI_ECOLI	6.24995		nuoI	Cell inner membrane
sp|P0AFE4|NUOK_ECOLI	7.47713		nuoK	Cell inner membrane; Multi-pass membrane protein.
sp|P0AFE8|NUOM_ECOLI	7.09198		nuoM	Cell inner membrane; Multi-pass membrane protein.
sp|P0AFF0|NUON_ECOLI	7.35572		nuoN	Cell inner membrane; Multi-pass membrane protein.
sp|P0AFF2|NUPC_ECOLI	6.3198		nupC	Cell inner membrane
sp|P0AFF6|NUSA_ECOLI	6.05258		nusA	Cytoplasm
sp|P0AFG0|NUSG_ECOLI	5.63671		nusG
sp|P0AFG3|ODO1_ECOLI	5.13382		sucA
sp|P0AFG6|ODO2_ECOLI	5.70218		sucB
sp|P0AFG8|ODP1_ECOLI	6.43899		aceE
sp|P0AFH0|OGT_ECOLI	5.29448		ogt	Cytoplasm
sp|P0AFH2|OPPB_ECOLI	5.75461		oppB	Cell inner membrane; Multi-pass membrane protein.
sp|P0AFH6|OPPC_ECOLI	5.48391		oppC	Cell inner membrane; Multi-pass membrane protein.
sp|P0AFH8|OSMY_ECOLI	5.38986		osmY	Periplasm.
sp|P0AFI2|PARC_ECOLI	3.74459	yes	parC	Cell membrane; Peripheral membrane protein.
sp|P0AFI5|PBP7_ECOLI	1.64729	yes	pbpG	Periplasm.
sp|P0AFI7|PDXH_ECOLI	5.55397		pdxH
sp|P0AFI9|PERM_ECOLI	6.11739		perM	Cell membrane
sp|P0AFJ1|PHNA_ECOLI	6.75211		phnA
sp|P0AFJ5|PHOB_ECOLI	5.32979		phoB	Cytoplasm.
sp|P0AFJ7|PITA_ECOLI	6.37432		pitA	Cell inner membrane; Multi-pass membrane protein.
sp|P0AFK0|PMBA_ECOLI	5.58665		pmbA	Cytoplasm.
sp|P0AFK2|PNUC_ECOLI	6.13667		pnuC	Cell inner membrane
sp|P0AFK6|POTC_ECOLI	6.6698		potC	Cell inner membrane
sp|P0AFK9|POTD_ECOLI	6.4375		potD	Periplasm
sp|P0AFL3|PPIA_ECOLI	4.97947		ppiA	Periplasm.
sp|P0AFL6|PPX_ECOLI	4.68986	yes	ppx	Cell membrane
sp|P0AFM6|PSPA_ECOLI	5.11003		pspA
sp|P0AFM9|PSPB_ECOLI	5.54853		pspB	Cell inner membrane; Single-pass membrane protein.
sp|P0AFN2|PSPC_ECOLI	3.80759		pspC	Cell inner membrane
sp|P0AFP4|YBBO_ECOLI	6.19121		ybbO
sp|P0AFP6|GCH1L_ECOLI	6.12913		ybgI
sp|P0AFP9|YBHR_ECOLI	6.0513		ybhR	Cell inner membrane
sp|P0AFQ7|YCFH_ECOLI	4.72561		ycfH
sp|P0AFR0|RSSA_ECOLI	5.25411		rssA
sp|P0AFR2|DAUA_ECOLI	6.39126		dauA	Cell inner membrane
sp|P0AFR4|YCIO_ECOLI	6.17784		yciO
sp|P0AFS3|FOLM_ECOLI	5.67114		folM
sp|P0AFS9|MEPM_ECOLI	3.30313	yes	mepM	Cell inner membrane
sp|P0AFT2|YECS_ECOLI	5.36906		yecS	Cell inner membrane
sp|P0AFT5|BTSR_ECOLI	5.55292		btsR
sp|P0AFU0|YEJB_ECOLI	5.83435		yejB	Cell inner membrane; Multi-pass membrane protein.
sp|P0AFU4|GLRR_ECOLI	5.86049		glrR	Cytoplasm
sp|P0AFU8|RISA_ECOLI	5.37448		ribC
sp|P0AFV4|MEPS_ECOLI	3.37639	yes	mepS	Cell outer membrane
sp|P0AFW0|RFAH_ECOLI	5.23841		rfaH
sp|P0AFW4|RNK_ECOLI	1.54979	yes	rnk
sp|P0AFX0|HPF_ECOLI	4.75446		hpf
sp|P0AFX4|RSD_ECOLI	3.05575	yes	rsd	Cytoplasm
sp|P0AFX7|RSEA_ECOLI	0.455359	yes	rseA	Cell inner membrane
sp|P0AFX9|RSEB_ECOLI	6.1593		rseB
sp|P0AFY2|SANA_ECOLI	5.80832		sanA	Cell inner membrane; Single-pass membrane protein.
sp|P0AFY6|SBMA_ECOLI	4.97372		sbmA	Cell inner membrane
sp|P0AFY8|SEQA_ECOLI	4.83506		seqA	Cytoplasm
sp|P0AFZ1|SSEB_ECOLI	4.53386		sseB
sp|P0AFZ3|SSPB_ECOLI	5.89168		sspB
sp|P0AFZ7|TRKH_ECOLI	6.12885		trkH	Cell inner membrane
sp|P0AG00|WZZE_ECOLI	6.37915		wzzE	Cell inner membrane
sp|P0AG03|UBIX_ECOLI	6.52264		ubiX
sp|P0AG07|RPE_ECOLI	5.42641		rpe
sp|P0AG14|SOHB_ECOLI	6.49227		sohB	Cell inner membrane; Single-pass membrane protein.
sp|P0AG16|PUR1_ECOLI	4.01022	yes	purF
sp|P0AG18|PURE_ECOLI	5.47063		purE
sp|P0AG20|RELA_ECOLI	4.87028		relA
sp|P0AG24|SPOT_ECOLI	5.37855		spoT	Cytoplasm
sp|P0AG27|YIBN_ECOLI	7.11076		yibN
sp|P0AG30|RHO_ECOLI	5.91628		rho
sp|P0AG40|RIBF_ECOLI	5.63732		ribF
sp|P0AG44|RL17_ECOLI	6.56811		rplQ
sp|P0AG48|RL21_ECOLI	6.50588		rplU
sp|P0AG51|RL30_ECOLI	5.72721		rpmD
sp|P0AG55|RL6_ECOLI	7.06829		rplF
sp|P0AG59|RS14_ECOLI	6.89064		rpsN
sp|P0AG63|RS17_ECOLI	5.89911		rpsQ
sp|P0AG67|RS1_ECOLI	6.26929		rpsA	Cytoplasm
sp|P0AG71|RMUC_ECOLI	4.87106		rmuC
sp|P0AG76|SBCD_ECOLI	5.4038		sbcD
sp|P0AG78|SUBI_ECOLI	7.34358		sbp	Periplasm.
sp|P0AG80|UGPB_ECOLI	6.26095		ugpB	Periplasm.
sp|P0AG82|PSTS_ECOLI	6.03789		pstS	Periplasm.
sp|P0AG84|YGHA_ECOLI	6.30461		yghA
sp|P0AG86|SECB_ECOLI	7.34894		secB	Cytoplasm.
sp|P0AG90|SECD_ECOLI	5.86124		secD	Cell inner membrane
sp|P0AG93|SECF_ECOLI	5.67312		secF	Cell inner membrane; Multi-pass membrane protein.
sp|P0AG96|SECE_ECOLI	5.11037		secE	Cell inner membrane
sp|P0AG99|SECG_ECOLI	4.91451		secG	Cell inner membrane; Multi-pass membrane protein.
sp|P0AGA2|SECY_ECOLI	5.03615		secY	Cell inner membrane; Multi-pass membrane protein.
sp|P0AGA6|UHPA_ECOLI	4.25587		uhpA	Cytoplasm
sp|P0AGB0|SERB_ECOLI	5.0669		serB
sp|P0AGB6|RPOE_ECOLI	5.85141		rpoE	Cytoplasm
sp|P0AGC0|UHPT_ECOLI	1.95956	yes	uhpT	Cell inner membrane
sp|P0AGC3|SLT_ECOLI	6.34169		slt	Periplasm. Note=Tightly associated with the murein sacculus.
sp|P0AGC7|SMP_ECOLI	6.1859		ytjB	Cell inner membrane
sp|P0AGD1|SODC_ECOLI	6.26549		sodC	Periplasm.
sp|P0AGD3|SODF_ECOLI	5.95867		sodB
sp|P0AGD7|SRP54_ECOLI	4.89805		ffh	Cytoplasm. Note=The SRP-RNC complex is targeted to the cytoplasmic membrane.
sp|P0AGE0|SSB_ECOLI	5.2141		ssb
sp|P0AGE4|SSTT_ECOLI	5.87366		sstT	Cell inner membrane; Multi-pass membrane protein.
sp|P0AGE6|CHRR_ECOLI	5.74045		chrR
sp|P0AGE9|SUCD_ECOLI	5.42789		sucD
sp|P0AGF2|CSDE_ECOLI	5.18363		csdE
sp|P0AGG0|THIL_ECOLI	5.40981		thiL
sp|P0AGG2|TESB_ECOLI	6.41823		tesB
sp|P0AGG4|THIO2_ECOLI	3.0863		trxC	Cytoplasm.
sp|P0AGG8|TLDD_ECOLI	5.14092		tldD
sp|P0AGH8|PSTC_ECOLI	6.99606		pstC	Cell inner membrane; Multi-pass membrane protein.
sp|P0AGI1|RBSC_ECOLI	5.73881		rbsC	Cell inner membrane
sp|P0AGI4|XYLH_ECOLI	5.05731		xylH	Cell inner membrane; Multi-pass membrane protein.
sp|P0AGI8|TRKA_ECOLI	6.55624		trkA	Cell inner membrane
sp|P0AGJ2|TRMH_ECOLI	5.69774		trmH
sp|P0AGJ5|YFIF_ECOLI	5.56916		yfiF
sp|P0AGJ9|SYY_ECOLI	6.31894		tyrS	Cytoplasm
sp|P0AGK1|UBIA_ECOLI	1.91825	yes	ubiA	Cell inner membrane
sp|P0AGK4|YHBY_ECOLI	5.72898		yhbY	Cytoplasm
sp|P0AGK8|ISCR_ECOLI	1.75657	yes	iscR
sp|P0AGL7|RSME_ECOLI	6.14394		rsmE	Cytoplasm
sp|P0AGM7|URAA_ECOLI	5.05409		uraA	Cell inner membrane
sp|P0C018|RL18_ECOLI	5.61391		rplR
sp|P0C037|PPNP_ECOLI	5.02049		ppnP
sp|P0C054|IBPA_ECOLI	1.82627	yes	ibpA	Cytoplasm
sp|P0C066|MLTC_ECOLI	5.29793		mltC	Cell outer membrane
sp|P0C077|RELE_ECOLI	4.25272		relE
sp|P0C093|SLMA_ECOLI	5.49479		slmA	Cytoplasm, nucleoid
sp|P0C0K3|SRKA_ECOLI	5.37978		srkA	Cytoplasm
sp|P0C0L2|OSMC_ECOLI	6.62528		osmC	Cytoplasm.
sp|P0C0L7|PROP_ECOLI	4.61578		proP	Cell inner membrane
sp|P0C0R7|RLME_ECOLI	5.86559		rlmE	Cytoplasm
sp|P0C0S1|MSCS_ECOLI	6.24491		mscS	Cell inner membrane
sp|P0C0U4|RIMK_ECOLI	5.3003		rimK
sp|P0C0V0|DEGP_ECOLI	5.88367		degP	Cell inner membrane
sp|P0C7L2|PAAJ_ECOLI	3.36634	yes	paaJ
sp|P0C960|EMTA_ECOLI	2.98482	yes	emtA	Cell outer membrane
sp|P0CB39|EPTC_ECOLI	6.41156		eptC	Cell inner membrane
sp|P0CE48|EFTU2_ECOLI	5.82611		tufB
sp|P0CF93|INSL3_ECOLI	1.69112	yes	insL3
sp|P0CG19|RNPH_ECOLI	6.63889		rph
sp|P0DMC5|RCSC_ECOLI	6.11874		rcsC	Cell inner membrane
sp|P0DMC7|RCSB_ECOLI	4.3511	yes	rcsB
sp|P10100|RLPA_ECOLI	5.89087		rlpA	Cell membrane
sp|P10121|FTSY_ECOLI	5.83507		ftsY	Cell inner membrane
sp|P10346|GLNQ_ECOLI	4.87617		glnQ	Cell inner membrane
sp|P10371|HIS4_ECOLI	5.71672		hisA	Cytoplasm.
sp|P10384|FADL_ECOLI	6.16518		fadL	Cell outer membrane
sp|P10408|SECA_ECOLI	5.9446		secA	Cell inner membrane; Peripheral membrane protein; Cytoplasmic side. Cytoplasm. Note=Distribution is 50-50.
sp|P10441|LPXB_ECOLI	6.71794		lpxB
sp|P10442|RNH2_ECOLI	2.67501	yes	rnhB	Cytoplasm
sp|P10443|DPO3A_ECOLI	4.81921		dnaE	Cytoplasm.
sp|P10902|NADB_ECOLI	4.41044		nadB	Cytoplasm.
sp|P10907|UGPC_ECOLI	5.54016		ugpC	Cell inner membrane; Peripheral membrane protein.
sp|P10908|UGPQ_ECOLI	5.49132		ugpQ	Cytoplasm
sp|P11071|ACEK_ECOLI	6.3489		aceK	Cytoplasm.
sp|P11289|YFIL_ECOLI	5.17441		yfiL
sp|P11349|NARH_ECOLI	5.80859		narH	Cell membrane; Peripheral membrane protein.
sp|P11446|ARGC_ECOLI	5.69618		argC	Cytoplasm
sp|P11447|ARLY_ECOLI	5.58599		argH	Cytoplasm
sp|P11458|NADA_ECOLI	1.39218	yes	nadA	Cytoplasm.
sp|P11557|DAMX_ECOLI	5.51198		damX	Cell inner membrane
sp|P11875|SYR_ECOLI	5.88641		argS	Cytoplasm.
sp|P11880|MURF_ECOLI	6.24259		murF	Cytoplasm
sp|P12008|AROC_ECOLI	5.91978		aroC
sp|P12281|MOEA_ECOLI	4.9639		moeA
sp|P12282|MOEB_ECOLI	6.08822		moeB
sp|P12295|UNG_ECOLI	5.16887		ung	Cytoplasm.
sp|P12758|UDP_ECOLI	6.24598		udp	Cytoplasm.
sp|P12994|YBHB_ECOLI	6.07311		ybhB	Cytoplasm.
sp|P12995|BIOA_ECOLI	5.94708		bioA	Cytoplasm
sp|P12996|BIOB_ECOLI	1.29745	yes	bioB
sp|P12998|BIOF_ECOLI	5.16339		bioF
sp|P13000|BIOD1_ECOLI	6.23569		bioD1	Cytoplasm.
sp|P13001|BIOH_ECOLI	5.40945		bioH	Cytoplasm
sp|P13009|METH_ECOLI	5.0522		metH
sp|P13016|AMPD_ECOLI	4.11172	yes	ampD	Cytoplasm.
sp|P13024|FDHE_ECOLI	3.48196	yes	fdhE	Cytoplasm.
sp|P13029|KATG_ECOLI	5.84973		katG
sp|P13035|GLPD_ECOLI	3.51424	yes	glpD	Cytoplasm.
sp|P13445|RPOS_ECOLI	0.818506	yes	rpoS	Cytoplasm
sp|P13458|SBCC_ECOLI	5.20986		sbcC
sp|P13482|TREA_ECOLI	6.58616		treA	Periplasm.
sp|P13518|CSRD_ECOLI	6.04217		csrD	Cell membrane
sp|P13669|MNGR_ECOLI	7.07659		mngR
sp|P13738|NHAA_ECOLI	5.22352		nhaA	Cell inner membrane; Multi-pass membrane protein.
sp|P13857|RIML_ECOLI	5.78759		rimL	Cytoplasm.
sp|P14081|SELB_ECOLI	5.56421		selB	Cytoplasm.
sp|P14294|TOP3_ECOLI	3.12487	yes	topB
sp|P14375|ZRAR_ECOLI	3.94442		zraR	Cytoplasm
sp|P14407|FUMB_ECOLI	5.64928		fumB
sp|P14900|MURD_ECOLI	5.37887		murD	Cytoplasm.
sp|P15005|MCRB_ECOLI	6.0248		mcrB
sp|P15032|RECE_ECOLI	4.19592	yes	recE
sp|P15034|AMPP_ECOLI	5.9992		pepP	Cytoplasm.
sp|P15038|HELD_ECOLI	5.05613		helD
sp|P15042|DNLJ_ECOLI	5.67965		ligA
sp|P15047|ENTA_ECOLI	5.21502		entA
sp|P15067|GLGX_ECOLI	5.47249		glgX
sp|P15070|FLIN_ECOLI	4.23013	yes	fliN	Cell inner membrane; Peripheral membrane protein; Cytoplasmic side. Bacterial flagellum basal body.
sp|P15078|CSTA_ECOLI	5.34446		cstA	Cell inner membrane
sp|P15082|SRLR_ECOLI	6.63929		srlR
sp|P15254|PUR4_ECOLI	5.97551		purL	Cytoplasm
sp|P15286|FLK_ECOLI	4.56534		flk	Cell inner membrane
sp|P15288|PEPD_ECOLI	5.6119		pepD
sp|P15373|PRLF_ECOLI	3.516		prlF	Cytoplasm
sp|P15639|PUR9_ECOLI	5.87555		purH
sp|P15640|PUR2_ECOLI	6.36528		purD
sp|P15723|DGTP_ECOLI	6.17442		dgt
sp|P15770|AROE_ECOLI	5.42794		aroE
sp|P15877|DHG_ECOLI	6.43724		gcd	Cell inner membrane
sp|P15977|MALQ_ECOLI	6.27137		malQ	Cytoplasm.
sp|P15993|AROP_ECOLI	5.80875		aroP	Cell inner membrane; Multi-pass membrane protein.
sp|P16095|SDHL_ECOLI	2.26719	yes	sdaA
sp|P16384|MIAA_ECOLI	5.46981		miaA
sp|P16456|SELD_ECOLI	4.94996		selD
sp|P16525|TUS_ECOLI	5.54365		tus	Cytoplasm.
sp|P16528|ICLR_ECOLI	5.43221		iclR
sp|P16659|SYP_ECOLI	6.1202		proS	Cytoplasm.
sp|P16676|CYSA_ECOLI	3.58306		cysA	Cell inner membrane
sp|P16681|PHNB_ECOLI	5.29056		phnB
sp|P16691|PHNO_ECOLI	2.49147	yes	phnO
sp|P16700|CYSP_ECOLI	6.10567		cysP	Periplasm.
sp|P16701|CYST_ECOLI	4.25512	yes	cysU	Cell inner membrane
sp|P16703|CYSM_ECOLI	6.01261		cysM
sp|P16869|FHUE_ECOLI	7.81728		fhuE	Cell outer membrane.
sp|P16917|RHSB_ECOLI	5.98917		rhsB
sp|P16926|MREC_ECOLI	5.57231		mreC	Cell inner membrane
sp|P17109|MEND_ECOLI	6.66054		menD
sp|P17115|GUTQ_ECOLI	5.33755		gutQ
sp|P17117|NFSA_ECOLI	4.79929		nfsA
sp|P17169|GLMS_ECOLI	5.37455		glmS	Cytoplasm.
sp|P17315|CIRA_ECOLI	7.93604		cirA	Cell outer membrane.
sp|P17334|PTQC_ECOLI	6.67944		chbC	Cell inner membrane
sp|P17410|CHBR_ECOLI	1.88773	yes	chbR
sp|P17411|CHBF_ECOLI	6.45463		chbF
sp|P17443|MURG_ECOLI	6.81498		murG	Cell inner membrane
sp|P17445|BETB_ECOLI	5.21288		betB
sp|P17802|MUTY_ECOLI	4.83755		mutY
sp|P17846|CYSI_ECOLI	4.16342	yes	cysI
sp|P17854|CYSH_ECOLI	2.91119	yes	cysH	Cytoplasm.
sp|P17888|PRIA_ECOLI	5.84631		priA
sp|P17952|MURC_ECOLI	5.5894		murC	Cytoplasm
sp|P17993|UBIG_ECOLI	4.95876		ubiG
sp|P18133|PNCB_ECOLI	4.03773	yes	pncB
sp|P18196|MINC_ECOLI	5.72307		minC
sp|P18335|ARGD_ECOLI	6.09724		argD	Cytoplasm
sp|P18390|YJJA_ECOLI	3.87321	yes	yjjA
sp|P18811|MALI_ECOLI	5.24949		malI
sp|P18843|NADE_ECOLI	6.28415		nadE
sp|P18956|GGT_ECOLI	5.91242		ggt	Periplasm
sp|P19317|NARW_ECOLI	1.45449	yes	narW	Cytoplasm
sp|P19318|NARY_ECOLI	5.53595		narY	Cell membrane; Peripheral membrane protein.
sp|P19319|NARZ_ECOLI	6.25288		narZ	Cell membrane; Peripheral membrane protein.
sp|P19323|FHLA_ECOLI	5.33443		fhlA
sp|P19624|PDXA_ECOLI	5.54064		pdxA	Cytoplasm
sp|P19636|EUTC_ECOLI	5.42893		eutC
sp|P19642|PTOCB_ECOLI	4.09735		malX
sp|P19926|AGP_ECOLI	6.07293		agp	Periplasm.
sp|P19934|TOLA_ECOLI	6.02157		tolA	Cell inner membrane
sp|P20083|PARE_ECOLI	4.77867		parE
sp|P20099|BISC_ECOLI	4.56614		bisC
sp|P20605|FIC_ECOLI	6.07039		fic
sp|P20966|PTFBC_ECOLI	6.11005		fruA	Cell inner membrane
sp|P21151|FADA_ECOLI	5.00337		fadA	Cytoplasm.
sp|P21156|CYSD_ECOLI	1.9421	yes	cysD
sp|P21165|PEPQ_ECOLI	5.72324		pepQ
sp|P21169|DCOR_ECOLI	5.18384		speC
sp|P21170|SPEA_ECOLI	5.42611		speA	Periplasm
sp|P21177|FADB_ECOLI	4.88567		fadB
sp|P21179|CATE_ECOLI	5.76238		katE	Cytoplasm
sp|P21189|DPO2_ECOLI	4.90496		polB
sp|P21338|RNI_ECOLI	6.58834		rna	Periplasm. Cytoplasm. Note=RNase I (periplasmic) and RNase I* (cytoplasmic) appear to be isoforms apparently encoded by the same gene. The cytoplasmic form is less active towards natural polymer RNA.
sp|P21362|YCIF_ECOLI	5.04345		yciF
sp|P21363|YCIE_ECOLI	5.22373		yciE
sp|P21367|YCAC_ECOLI	6.72352		ycaC
sp|P21369|PNCA_ECOLI	6.26926		pncA
sp|P21499|RNR_ECOLI	6.05658		rnr	Cytoplasm
sp|P21507|SRMB_ECOLI	5.46847		srmB	Cytoplasm
sp|P21513|RNE_ECOLI	5.68597		rne
sp|P21514|YAHA_ECOLI	5.06072		yahA
sp|P21517|MALZ_ECOLI	3.85819	yes	malZ	Cytoplasm.
sp|P21599|KPYK2_ECOLI	5.9893		pykA
sp|P21645|LPXD_ECOLI	5.58425		lpxD
sp|P21829|YBHA_ECOLI	3.48496		ybhA
sp|P21865|KDPD_ECOLI	5.99621		kdpD	Cell inner membrane
sp|P21866|KDPE_ECOLI	5.35244		kdpE	Cytoplasm
sp|P21888|SYC_ECOLI	5.40746		cysS	Cytoplasm.
sp|P21889|SYD_ECOLI	5.90929		aspS	Cytoplasm.
sp|P21893|RECJ_ECOLI	3.66401		recJ
sp|P22106|ASNB_ECOLI	4.97302		asnB
sp|P22186|MRAZ_ECOLI	6.14499		mraZ	Cytoplasm, nucleoid
sp|P22188|MURE_ECOLI	5.79645		murE	Cytoplasm
sp|P22255|CYSQ_ECOLI	5.69412		cysQ	Cell inner membrane
sp|P22256|GABT_ECOLI	4.85554		gabT
sp|P22259|PCKA_ECOLI	6.16978		pckA	Cytoplasm.
sp|P22333|ADD_ECOLI	7.19246		add
sp|P22523|MUKB_ECOLI	5.15694		mukB	Cytoplasm, nucleoid
sp|P22524|MUKE_ECOLI	5.84558		mukE	Cytoplasm, nucleoid. Note=Restricted to the nucleoid region.
sp|P22525|YCBB_ECOLI	6.50231		ycbB	Membrane
sp|P22564|RIHC_ECOLI	5.62349		rihC
sp|P22634|MURI_ECOLI	5.49246		murI
sp|P22729|LIVM_ECOLI	5.79056		livM	Cell inner membrane
sp|P22731|LIVF_ECOLI	5.86158		livF
sp|P22939|ISPA_ECOLI	5.84929		ispA	Cytoplasm.
sp|P23003|TRMA_ECOLI	6.88818		trmA
sp|P23173|TNAB_ECOLI	5.0692		tnaB	Cell inner membrane; Multi-pass membrane protein.
sp|P23200|MGLC_ECOLI	6.94297		mglC	Cell inner membrane; Multi-pass membrane protein.
sp|P23256|MALY_ECOLI	5.26095		malY
sp|P23305|YIGA_ECOLI	2.34862	yes	yigA
sp|P23331|KITH_ECOLI	4.98167		tdk	Cytoplasm
sp|P23367|MUTL_ECOLI	5.61362		mutL
sp|P23522|GARL_ECOLI	5.1235		garL
sp|P23524|GLXK1_ECOLI	5.01601		garK
sp|P23538|PPSA_ECOLI	5.77451		ppsA
sp|P23721|SERC_ECOLI	5.71333		serC	Cytoplasm.
sp|P23830|PSS_ECOLI	5.63741		pssA
sp|P23836|PHOP_ECOLI	5.03622		phoP	Cytoplasm
sp|P23837|PHOQ_ECOLI	5.93567		phoQ	Cell inner membrane
sp|P23839|YICC_ECOLI	5.68575		yicC
sp|P23842|YFEA_ECOLI	5.29321		yfeA	Cell membrane
sp|P23843|OPPA_ECOLI	6.21464		oppA	Periplasm.
sp|P23845|CYSN_ECOLI	1.60692	yes	cysN
sp|P23847|DPPA_ECOLI	6.96827		dppA	Periplasm.
sp|P23862|PRIC_ECOLI	3.68523	yes	priC
sp|P23865|PRC_ECOLI	5.66244		prc	Cell inner membrane; Peripheral membrane protein; Periplasmic side.
sp|P23869|PPIB_ECOLI	6.03304		ppiB	Cytoplasm.
sp|P23871|HEMH_ECOLI	6.2423		hemH	Cytoplasm.
sp|P23872|AES_ECOLI	5.34888		aes	Cytoplasm
sp|P23874|HIPA_ECOLI	5.64726		hipA
sp|P23882|FMT_ECOLI	5.91352		fmt
sp|P23883|PUUC_ECOLI	2.80386	yes	puuC
sp|P23886|CYDC_ECOLI	5.92316		cydC	Cell inner membrane
sp|P23893|GSA_ECOLI	7.42797		hemL	Cytoplasm
sp|P23894|HTPX_ECOLI	4.82756		htpX	Cell inner membrane
sp|P23908|ARGE_ECOLI	5.46312		argE	Cytoplasm
sp|P23909|MUTS_ECOLI	4.96465		mutS
sp|P23917|MAK_ECOLI	5.7977		mak
sp|P23930|LNT_ECOLI	6.51187		lnt	Cell inner membrane
sp|P24171|DCP_ECOLI	5.6721		dcp	Cytoplasm
sp|P24173|RFAC_ECOLI	5.7325		rfaC
sp|P24177|ACRD_ECOLI	6.49095		acrD	Cell inner membrane
sp|P24178|YFFB_ECOLI	6.09926		yffB
sp|P24182|ACCC_ECOLI	6.18663		accC
sp|P24186|FOLD_ECOLI	6.30897		folD
sp|P24192|HYPD_ECOLI	3.94439	yes	hypD
sp|P24193|HYPE_ECOLI	6.52931		hypE
sp|P24202|MRR_ECOLI	4.87793		mrr
sp|P24203|YJIA_ECOLI	5.13944		yjiA
sp|P24205|LPXM_ECOLI	6.05984		lpxM	Cell inner membrane
sp|P24215|UXUA_ECOLI	5.1292		uxuA
sp|P24216|FLID_ECOLI	0.626649	yes	fliD	Secreted. Bacterial flagellum.
sp|P24224|ACPS_ECOLI	5.86799		acpS	Cytoplasm
sp|P24228|DACB_ECOLI	6.20938		dacB	Periplasm
sp|P24230|RECG_ECOLI	6.16828		recG
sp|P24232|HMP_ECOLI	3.62381	yes	hmp
sp|P24242|ASCG_ECOLI	4.90774		ascG
sp|P24251|CRL_ECOLI	3.14607	yes	crl	Cytoplasm.
sp|P24255|RP54_ECOLI	4.75007		rpoN
sp|P24554|RADA_ECOLI	4.8937		radA
sp|P24555|PTRB_ECOLI	5.11036		ptrB
sp|P25397|TEHB_ECOLI	5.18851		tehB
sp|P25437|FRMA_ECOLI	5.86658		frmA	Cytoplasm.
sp|P25516|ACNA_ECOLI	5.46609		acnA
sp|P25519|HFLX_ECOLI	4.14965	yes	hflX	Cytoplasm
sp|P25522|MNME_ECOLI	5.45845		mnmE
sp|P25524|CODA_ECOLI	5.80266		codA
sp|P25526|GABD_ECOLI	5.44465		gabD
sp|P25534|UBIH_ECOLI	4.421	yes	ubiH
sp|P25535|UBII_ECOLI	5.51995		ubiI
sp|P25536|YHDE_ECOLI	5.62902		yhdE	Cytoplasm
sp|P25539|RIBD_ECOLI	6.75526		ribD
sp|P25552|GPPA_ECOLI	5.10523		gppA
sp|P25553|ALDA_ECOLI	5.86201		aldA
sp|P25665|METE_ECOLI	4.22014	yes	metE
sp|P25666|HTRL_ECOLI	5.54779		htrL
sp|P25714|YIDC_ECOLI	6.37381		yidC	Cell inner membrane
sp|P25718|AMY1_ECOLI	6.26345		malS	Periplasm.
sp|P25737|LYSP_ECOLI	8		lysP	Cell inner membrane; Multi-pass membrane protein.
sp|P25738|MSYB_ECOLI	3.93957	yes	msyB
sp|P25740|RFAG_ECOLI	6.7239		rfaG
sp|P25741|RFAP_ECOLI	6.68385		rfaP
sp|P25742|RFAQ_ECOLI	6.08556		rfaQ
sp|P25745|MNMA_ECOLI	7.28241		mnmA	Cytoplasm.
sp|P25746|HFLD_ECOLI	5.87415		hflD
sp|P25747|YEIB_ECOLI	6.47064		yeiB	Cell membrane
sp|P25748|GALS_ECOLI	4.73917		galS
sp|P25798|FLIF_ECOLI	4.73401		fliF	Cell inner membrane
sp|P25894|LOIP_ECOLI	5.1105		loiP	Cell outer membrane
sp|P25906|PDXI_ECOLI	5.52695		pdxI
sp|P26365|AMIB_ECOLI	2.63012	yes	amiB	Periplasm
sp|P26602|UBIC_ECOLI	4.26924	yes	ubiC	Cytoplasm.
sp|P26612|AMY2_ECOLI	6.28918		amyA	Cytoplasm
sp|P26616|MAO1_ECOLI	5.93712		maeA
sp|P26646|ACUI_ECOLI	7.07907		acuI	Cytoplasm
sp|P26648|FTSP_ECOLI	6.04681		ftsP	Periplasm
sp|P27111|CYNR_ECOLI	4.74828		cynR	Cytoplasm.
sp|P27126|RFAS_ECOLI	4.86948		rfaS
sp|P27127|RFAB_ECOLI	6.91791		rfaB
sp|P27128|RFAI_ECOLI	5.41252		rfaI
sp|P27129|RFAJ_ECOLI	5.19138		rfaJ
sp|P27240|RFAY_ECOLI	5.88515		rfaY
sp|P27241|RFAZ_ECOLI	1.51671	yes	rfaZ
sp|P27242|WAAU_ECOLI	6.72541		waaU	Membrane; Peripheral membrane protein.
sp|P27245|MARR_ECOLI	5.67771		marR
sp|P27247|PLSX_ECOLI	5.52363		plsX	Cytoplasm. Note=Associated with the membrane possibly through PlsY.
sp|P27248|GCST_ECOLI	5.71385		gcvT
sp|P27249|GLND_ECOLI	4.68432	yes	glnD
sp|P27250|AHR_ECOLI	6.42829		ahr
sp|P27278|NADR_ECOLI	5.75518		nadR	Cell membrane; Peripheral membrane protein. Cytoplasm
sp|P27296|DING_ECOLI	3.92918		dinG
sp|P27297|BAX_ECOLI	2.47048	yes	bax
sp|P27298|OPDA_ECOLI	5.1724		prlC
sp|P27300|LPXK_ECOLI	7.2527		lpxK
sp|P27302|TKT1_ECOLI	5.19278		tktA
sp|P27303|EMRA_ECOLI	6.37375		emrA	Cell inner membrane
sp|P27306|STHA_ECOLI	6.09264		sthA	Cytoplasm.
sp|P27431|ROXA_ECOLI	5.25309		roxA
sp|P27434|RODZ_ECOLI	5.68697		rodZ	Cell inner membrane
sp|P27550|ACSA_ECOLI	4.9058		acs
sp|P27828|WECB_ECOLI	5.79974		wecB	Cytoplasm
sp|P27829|WECC_ECOLI	7.20615		wecC
sp|P27830|RMLB2_ECOLI	6.38847		rffG
sp|P27832|WECD_ECOLI	5.90259		wecD
sp|P27833|WECE_ECOLI	6.60488		wecE
sp|P27836|WECG_ECOLI	5.84015		wecG
sp|P27837|YIFK_ECOLI	6.82306		yifK	Cell inner membrane; Multi-pass membrane protein.
sp|P27838|CYAY_ECOLI	5.61059		cyaY
sp|P27848|YIGL_ECOLI	4.87911		yigL
sp|P27859|TATD_ECOLI	5.44051		tatD	Cytoplasm
sp|P27862|YIGZ_ECOLI	4.62033	yes	yigZ
sp|P27896|NARQ_ECOLI	6.73226		narQ	Cell inner membrane
sp|P28224|MLIC_ECOLI	6.51941		mliC	Cell outer membrane
sp|P28248|DCD_ECOLI	4.81186		dcd
sp|P28249|ASMA_ECOLI	6.17514		asmA	Periplasm
sp|P28304|QOR1_ECOLI	5.97662		qorA
sp|P28305|PABC_ECOLI	5.58144		pabC
sp|P28306|MLTG_ECOLI	6.64995		mltG	Cell inner membrane
sp|P28629|ADIA_ECOLI	5.14296		adiA	Cytoplasm.
sp|P28630|HOLA_ECOLI	6.12361		holA
sp|P28631|HOLB_ECOLI	5.66105		holB
sp|P28634|TRMO_ECOLI	5.88245		trmO
sp|P28635|METQ_ECOLI	6.51678		metQ	Cell membrane
sp|P28861|FENR_ECOLI	5.61762		fpr	Cytoplasm
sp|P28903|NRDD_ECOLI	1.99523	yes	nrdD
sp|P28904|TREC_ECOLI	1.98149	yes	treC	Cytoplasm
sp|P28905|HOLC_ECOLI	6.84888		holC
sp|P29012|ALR2_ECOLI	6.19545		dadX
sp|P29013|YCGB_ECOLI	1.48984	yes	ycgB
sp|P29018|CYDD_ECOLI	5.87931		cydD	Cell inner membrane
sp|P29131|FTSN_ECOLI	5.35105		ftsN	Cell inner membrane
sp|P29208|MENC_ECOLI	5.70855		menC
sp|P29217|YCEH_ECOLI	6.00297		yceH
sp|P29680|DCUP_ECOLI	5.93763		hemE	Cytoplasm
sp|P29744|FLGL_ECOLI	0.393166	yes	flgL	Secreted. Bacterial flagellum.
sp|P29745|PEPT_ECOLI	6.31803		pepT	Cytoplasm
sp|P30011|NADC_ECOLI	5.82697		nadC
sp|P30014|RNT_ECOLI	5.95379		rnt
sp|P30015|LHR_ECOLI	6.30568		lhr
sp|P30125|LEU3_ECOLI	5.05717		leuB	Cytoplasm
sp|P30126|LEUD_ECOLI	3.02255	yes	leuD
sp|P30128|GREB_ECOLI	4.63447	yes	greB
sp|P30136|THIC_ECOLI	2.09438	yes	thiC
sp|P30137|THIE_ECOLI	4.75729		thiE
sp|P30138|THIF_ECOLI	4.03002	yes	thiF
sp|P30139|THIG_ECOLI	1.61012	yes	thiG	Cytoplasm.
sp|P30140|THIH_ECOLI	1.01584	yes	thiH
sp|P30177|YBIB_ECOLI	5.84302		ybiB
sp|P30178|HCXB_ECOLI	5.02336		hcxB
sp|P30745|MOAA_ECOLI	1.11502	yes	moaA
sp|P30748|MOAD_ECOLI	4.757		moaD
sp|P30749|MOAE_ECOLI	5.77528		moaE
sp|P30750|METN_ECOLI	5.76025		metN	Cell inner membrane
sp|P30843|BASR_ECOLI	5.33001		basR	Cytoplasm
sp|P30844|BASS_ECOLI	5.99165		basS	Cell inner membrane; Multi-pass membrane protein.
sp|P30845|EPTA_ECOLI	6.12496		eptA	Cell inner membrane
sp|P30847|BAES_ECOLI	6.98933		baeS	Cell inner membrane
sp|P30850|RNB_ECOLI	5.80101		rnb	Cytoplasm.
sp|P30859|ARTI_ECOLI	5.90286		artI	Periplasm
sp|P30860|ARTJ_ECOLI	6.13099		artJ	Periplasm
sp|P30863|DKGB_ECOLI	5.3874		dkgB	Cytoplasm
sp|P30864|YAFC_ECOLI	5.09651		yafC
sp|P30870|GLNE_ECOLI	6.65227		glnE
sp|P30871|3PASE_ECOLI	6.24682		ygiF
sp|P30958|MFD_ECOLI	6.04913		mfd	Cytoplasm
sp|P31057|PANB_ECOLI	6.92719		panB	Cytoplasm
sp|P31060|MODF_ECOLI	5.23301		modF	Cell inner membrane
sp|P31063|YEDD_ECOLI	6.16312		yedD	Cell membrane
sp|P31064|YEDE_ECOLI	4.43719	yes	yedE	Cell inner membrane; Multi-pass membrane protein.
sp|P31068|FLIH_ECOLI	3.63668	yes	fliH	Cytoplasm
sp|P31069|KCH_ECOLI	4.77944		kch	Cell inner membrane
sp|P31119|AAS_ECOLI	6.58999		aas	Cell inner membrane; Multi-pass membrane protein.
sp|P31120|GLMM_ECOLI	6.26998		glmM
sp|P31130|YDEI_ECOLI	5.21851		ydeI
sp|P31131|YDEJ_ECOLI	6.15049		ydeJ
sp|P31133|POTF_ECOLI	6.33843		potF	Periplasm
sp|P31134|POTG_ECOLI	5.91877		potG	Cell inner membrane
sp|P31135|POTH_ECOLI	5.15963		potH	Cell inner membrane; Multi-pass membrane protein.
sp|P31142|THTM_ECOLI	5.74283		sseA	Cytoplasm
sp|P31224|ACRB_ECOLI	6.82139		acrB	Cell inner membrane
sp|P31433|YICH_ECOLI	5.90493		yicH
sp|P31434|XYLS_ECOLI	6.93016		yicI
sp|P31435|YICJ_ECOLI	4.2565	yes	yicJ	Cell inner membrane; Multi-pass membrane protein.
sp|P31441|ADEC_ECOLI	3.19373	yes	ade
sp|P31447|YIDJ_ECOLI	4.34531	yes	yidJ
sp|P31455|YIDR_ECOLI	5.92064		yidR
sp|P31460|DGOR_ECOLI	5.54021		dgoR
sp|P31466|ADEP_ECOLI	5.56318		adeP	Cell inner membrane
sp|P31473|RAVA_ECOLI	5.75754		ravA	Cytoplasm.
sp|P31475|YIEP_ECOLI	6.40471		yieP
sp|P31548|THIQ_ECOLI	5.93505		thiQ
sp|P31550|THIB_ECOLI	6.11185		thiB	Periplasm.
sp|P31551|CAID_ECOLI	4.95752		caiD
sp|P31554|LPTD_ECOLI	6.26886		lptD	Cell outer membrane
sp|P31600|NFRA_ECOLI	6.44883		nfrA	Cell outer membrane.
sp|P31658|HCHA_ECOLI	5.19104		hchA	Cytoplasm.
sp|P31660|PRPC_ECOLI	2.9046	yes	prpC
sp|P31663|PANC_ECOLI	5.50254		panC	Cytoplasm
sp|P31677|OTSA_ECOLI	3.85781	yes	otsA
sp|P31678|OTSB_ECOLI	4.29552	yes	otsB
sp|P31680|DJLA_ECOLI	5.97366		djlA	Cell inner membrane
sp|P31697|FIMC_ECOLI	5.54834		fimC	Periplasm.
sp|P31802|NARP_ECOLI	3.41442	yes	narP
sp|P31806|NNR_ECOLI	6.52555		nnr
sp|P31808|YCIK_ECOLI	5.77031		yciK
sp|P31826|YDDA_ECOLI	5.28707		yddA	Cell inner membrane; Multi-pass membrane protein.
sp|P31827|YDDB_ECOLI	6.16669		yddB
sp|P31828|PQQL_ECOLI	5.89738		pqqL
sp|P31979|NUOF_ECOLI	5.62632		nuoF
sp|P32053|INTA_ECOLI	1.12955	yes	intA
sp|P32099|LPLA_ECOLI	5.87635		lplA	Cytoplasm.
sp|P32125|MOBB_ECOLI	5.2302		mobB
sp|P32131|HEMN_ECOLI	4.23099	yes	hemN	Cytoplasm
sp|P32132|TYPA_ECOLI	5.80185		bipA
sp|P32138|SQASE_ECOLI	6.55388		yihQ
sp|P32141|SQUT_ECOLI	6.51099		yihT
sp|P32143|SQUV_ECOLI	5.9505		yihV
sp|P32144|YIHW_ECOLI	5.11338		yihW
sp|P32157|YIIM_ECOLI	6.38212		yiiM
sp|P32160|YIIQ_ECOLI	5.25858		yiiQ
sp|P32162|YIIS_ECOLI	4.94813		yiiS
sp|P32170|RHAA_ECOLI	5.84789		rhaA	Cytoplasm
sp|P32173|MOBA_ECOLI	5.9011		mobA	Cytoplasm.
sp|P32177|FDHD_ECOLI	4.79486		fdhD	Cytoplasm
sp|P32662|GPH_ECOLI	5.55666		gph
sp|P32664|NUDC_ECOLI	5.08673		nudC
sp|P32669|FSAB_ECOLI	3.90338		fsaB	Cytoplasm
sp|P32677|YIJO_ECOLI	6.09206		yijO
sp|P32680|YJAG_ECOLI	5.92686		yjaG
sp|P32681|YJAH_ECOLI	7.19519		yjaH
sp|P32684|RLUF_ECOLI	4.11089	yes	rluF
sp|P32695|DUSA_ECOLI	5.43227		dusA
sp|P32701|YJCC_ECOLI	6.6914		yjcC	Cell inner membrane
sp|P32703|YJCE_ECOLI	5.59844		yjcE	Cell inner membrane
sp|P32705|ACTP_ECOLI	6.10408		actP	Cell inner membrane
sp|P32718|ALSK_ECOLI	3.9362	yes	alsK
sp|P32721|ALSA_ECOLI	5.26483		alsA	Cell inner membrane
sp|P33011|YEEA_ECOLI	5.4015		yeeA	Cell inner membrane; Multi-pass membrane protein.
sp|P33012|SBMC_ECOLI	3.90176	yes	sbmC	Cytoplasm.
sp|P33018|SFGH2_ECOLI	5.59116		yeiG
sp|P33025|PSUG_ECOLI	4.42456		psuG
sp|P33030|YEIR_ECOLI	5.65765		yeiR
sp|P33136|OPGG_ECOLI	6.11709		opgG	Periplasm.
sp|P33195|GCSP_ECOLI	4.94764		gcvP
sp|P33218|YEBE_ECOLI	4.48708		yebE	Cell inner membrane; Single-pass membrane protein.
sp|P33219|YEBF_ECOLI	4.4296		yebF	Secreted
sp|P33221|PURT_ECOLI	5.95698		purT
sp|P33224|AIDB_ECOLI	5.90676		aidB	Cytoplasm
sp|P33225|TORA_ECOLI	4.64478		torA	Periplasm
sp|P33228|RECT_ECOLI	3.79445	yes	recT
sp|P33232|LLDD_ECOLI	3.76481	yes	lldD	Cell inner membrane
sp|P33235|FLGK_ECOLI	0.323186	yes	flgK	Secreted
sp|P33354|YEHR_ECOLI	4.07137	yes	yehR	Cell membrane
sp|P33355|YEHS_ECOLI	6.29622		yehS
sp|P33358|MLRA_ECOLI	3.86426		mlrA
sp|P33360|YEHX_ECOLI	4.95623		yehX
sp|P33362|YEHZ_ECOLI	5.69665		yehZ	Periplasm
sp|P33363|BGLX_ECOLI	6.17428		bglX	Periplasm.
sp|P33368|YOHF_ECOLI	5.19224		yohF
sp|P33371|DUSC_ECOLI	7.31896		dusC
sp|P33570|TKT2_ECOLI	5.62899		tktB
sp|P33595|SGRR_ECOLI	5.6402		sgrR
sp|P33599|NUOCD_ECOLI	6.14991		nuoC
sp|P33602|NUOG_ECOLI	5.72306		nuoG
sp|P33607|NUOL_ECOLI	7.18987		nuoL	Cell inner membrane; Multi-pass membrane protein.
sp|P33643|RLUD_ECOLI	5.83254		rluD
sp|P33644|POLOX_ECOLI	5.10821		yfiH
sp|P33667|SELU_ECOLI	5.87048		selU
sp|P33913|YEJA_ECOLI	6.07633		yejA
sp|P33916|YEJF_ECOLI	5.63727		yejF
sp|P33919|RADD_ECOLI	4.38355	yes	radD
sp|P33920|NDPA_ECOLI	6.07214		yejK	Cytoplasm, nucleoid.
sp|P33937|NAPA_ECOLI	4.5203		napA	Periplasm
sp|P33941|YOJI_ECOLI	5.87552		yojI	Cell inner membrane
sp|P34209|YDCF_ECOLI	5.73565		ydcF
sp|P35340|AHPF_ECOLI	4.68889	yes	ahpF
sp|P36548|AMIA_ECOLI	3.55091	yes	amiA	Periplasm
sp|P36553|HEM6_ECOLI	5.2394		hemF	Cytoplasm.
sp|P36561|COBS_ECOLI	5.85273		cobS	Cell inner membrane
sp|P36562|COBT_ECOLI	4.63054		cobT
sp|P36566|CMOM_ECOLI	5.45609		cmoM
sp|P36649|CUEO_ECOLI	5.97741		cueO	Periplasm. Note=It is exported via the Tat pathway.
sp|P36655|DSBD_ECOLI	5.22331		dsbD	Cell inner membrane; Multi-pass membrane protein.
sp|P36659|CBPA_ECOLI	5.85889		cbpA	Cytoplasm, nucleoid
sp|P36672|PTTBC_ECOLI	4.22513	yes	treB	Cell inner membrane
sp|P36673|TRER_ECOLI	5.59899		treR
sp|P36680|ZAPD_ECOLI	6.55355		zapD	Cytoplasm
sp|P36683|ACNB_ECOLI	4.71189	yes	acnB
sp|P36767|RDGC_ECOLI	6.45477		rdgC	Cytoplasm, nucleoid.
sp|P36771|LRHA_ECOLI	4.70131	yes	lrhA
sp|P36879|YADG_ECOLI	6.20728		yadG
sp|P36928|YEGD_ECOLI	5.12569		yegD
sp|P36929|RSMB_ECOLI	6.65796		rsmB	Cytoplasm
sp|P36930|GATR_ECOLI	5.61705		gatR
sp|P36938|PGM_ECOLI	6.88807		pgm	Cytoplasm
sp|P36979|RLMN_ECOLI	1.89427	yes	rlmN	Cytoplasm
sp|P37005|LAST_ECOLI	5.62007		lasT
sp|P37019|CLCA_ECOLI	5.79973		clcA	Cell inner membrane
sp|P37024|HRPB_ECOLI	4.64807	yes	hrpB
sp|P37025|THPR_ECOLI	6.25147		thpR
sp|P37028|BTUF_ECOLI	6.0803		btuF	Periplasm
sp|P37051|PURU_ECOLI	6.26653		purU
sp|P37095|PEPB_ECOLI	6.52546		pepB	Cytoplasm
sp|P37146|RIR4_ECOLI	3.25221	yes	nrdF
sp|P37147|FXSA_ECOLI	7.16919		fxsA	Cell inner membrane; Multi-pass membrane protein.
sp|P37177|PT1P_ECOLI	5.77671		ptsP	Cytoplasm
sp|P37182|HYBD_ECOLI	5.70344		hybD
sp|P37194|SLP_ECOLI	7.79625		slp	Cell outer membrane
sp|P37197|YHJA_ECOLI	5.26705		yhjA
sp|P37313|DPPF_ECOLI	6.28459		dppF	Cell inner membrane
sp|P37325|YBCH_ECOLI	6.17354		ybcH
sp|P37326|INTS_ECOLI	5.53372		intS
sp|P37327|YFDC_ECOLI	5.51093		yfdC	Cell inner membrane; Multi-pass membrane protein.
sp|P37329|MODA_ECOLI	6.0124		modA	Periplasm
sp|P37330|MASZ_ECOLI	5.52068		glcB	Cytoplasm.
sp|P37338|CSIR_ECOLI	3.6869	yes	csiR	Cytoplasm
sp|P37339|LHGO_ECOLI	5.47856		lhgO
sp|P37340|MDTK_ECOLI	7.43818		mdtK	Cell inner membrane
sp|P37344|PSPF_ECOLI	5.58039		pspF	Cytoplasm
sp|P37349|DHAM_ECOLI	6.02278		dhaM
sp|P37351|RPIB_ECOLI	5.59515		rpiB
sp|P37387|XYLF_ECOLI	5.4101		xylF	Periplasm.
sp|P37388|XYLG_ECOLI	6.6087		xylG	Cell inner membrane
sp|P37440|UCPA_ECOLI	6.11668		ucpA
sp|P37595|IAAA_ECOLI	4.98698		iaaA
sp|P37613|PANZ_ECOLI	6.19804		panZ
sp|P37615|YHHM_ECOLI	6.10708		yhhM
sp|P37617|ZNTA_ECOLI	4.54837		zntA	Cell inner membrane
sp|P37623|ACPT_ECOLI	4.93771		acpT
sp|P37626|YHII_ECOLI	6.21307		yhiI
sp|P37629|YHIL_ECOLI	4.34387	yes	yhiL
sp|P37631|YHIN_ECOLI	6.41911		yhiN
sp|P37634|RLMJ_ECOLI	6.11153		rlmJ
sp|P37641|YHJC_ECOLI	3.42667	yes	yhjC
sp|P37642|YHJD_ECOLI	4.07463	yes	yhjD	Cell inner membrane; Multi-pass membrane protein.
sp|P37645|YHJG_ECOLI	5.7155		yhjG	Cell membrane
sp|P37647|KDGK_ECOLI	5.95693		kdgK
sp|P37648|YHJJ_ECOLI	6.41658		yhjJ	Periplasm
sp|P37649|YHJK_ECOLI	5.7034		yhjK	Cell membrane
sp|P37650|BCSC_ECOLI	6.38572		bcsC
sp|P37651|GUN_ECOLI	6.41398		bcsZ	Secreted.
sp|P37652|BCSB_ECOLI	6.10039		bcsB	Cell inner membrane; Single-pass type I membrane protein.
sp|P37653|BCSA_ECOLI	3.0066		bcsA	Cell inner membrane
sp|P37659|BCSG_ECOLI	4.28148		bcsG	Cell inner membrane
sp|P37661|EPTB_ECOLI	4.84007		eptB	Cell inner membrane
sp|P37665|YIAD_ECOLI	5.45474		yiaD	Cell inner membrane
sp|P37666|GHRB_ECOLI	5.49818		ghrB	Cytoplasm
sp|P37671|YIAJ_ECOLI	6.07452		yiaJ
sp|P37672|DLGD_ECOLI	5.23171		dlgD	Cytoplasm
sp|P37676|YIAO_ECOLI	6.68853		yiaO	Periplasm
sp|P37677|LYXK_ECOLI	4.04623		lyx
sp|P37678|SGBH_ECOLI	5.17202		sgbH
sp|P37679|SGBU_ECOLI	1.60474	yes	sgbU
sp|P37682|YIAU_ECOLI	7.94326		yiaU
sp|P37685|ALDB_ECOLI	5.0979		aldB
sp|P37689|GPMI_ECOLI	5.58247		gpmI
sp|P37690|ENVC_ECOLI	5.77767		envC	Periplasm
sp|P37692|RFAF_ECOLI	5.57543		rfaF
sp|P37758|NARU_ECOLI	6.33785		narU	Cell inner membrane
sp|P37765|RLUB_ECOLI	5.79197		rluB
sp|P37766|YDIF_ECOLI	5.1982		ydiF
sp|P37767|YFHH_ECOLI	4.31189	yes	yfhH
sp|P37769|KDUD_ECOLI	4.14771	yes	kduD
sp|P37773|MPL_ECOLI	7.01686		mpl	Secreted.
sp|P37774|YECC_ECOLI	5.25335		yecC	Cell inner membrane
sp|P37794|CHBG_ECOLI	4.51399		chbG	Cytoplasm
sp|P37902|GLTI_ECOLI	6.75775		gltI	Periplasm
sp|P37903|USPF_ECOLI	5.75023		uspF
sp|P37908|YFJD_ECOLI	6.46532		yfjD	Cell inner membrane; Multi-pass membrane protein.
sp|P38038|CYSJ_ECOLI	4.99052		cysJ
sp|P38051|MENF_ECOLI	4.82202		menF
sp|P38104|RSPA_ECOLI	6.02961		rspA
sp|P38105|RSPB_ECOLI	3.45466	yes	rspB
sp|P38489|NFSB_ECOLI	3.38188		nfsB
sp|P38506|XNI_ECOLI	5.87333		ygdG
sp|P38521|YGGL_ECOLI	5.40925		yggL
sp|P38684|TORR_ECOLI	5.12946		torR	Cytoplasm
sp|P39099|DEGQ_ECOLI	6.3047		degQ	Periplasm
sp|P39160|UXUB_ECOLI	4.31959		uxuB
sp|P39161|UXUR_ECOLI	3.85865	yes	uxuR
sp|P39172|ZNUA_ECOLI	5.54436		znuA	Periplasm.
sp|P39173|YEAD_ECOLI	7.32785		yeaD
sp|P39176|ERFK_ECOLI	5.63754		erfK	Periplasm
sp|P39180|AG43_ECOLI	4.42514		flu	Antigen 43: Periplasm
sp|P39187|YTFJ_ECOLI	4.95215		ytfJ	Periplasm
sp|P39199|PRMB_ECOLI	5.74157		prmB
sp|P39208|IDNK_ECOLI	2.79836	yes	idnK
sp|P39265|ALSB_ECOLI	6.52056		alsB	Periplasm.
sp|P39267|YJCZ_ECOLI	5.83		yjcZ
sp|P39279|YJEJ_ECOLI	4.82639		yjeJ
sp|P39280|EPMB_ECOLI	1.56962	yes	epmB
sp|P39285|MSCM_ECOLI	6.72687		mscM	Cell inner membrane
sp|P39286|RSGA_ECOLI	5.67527		rsgA	Cytoplasm
sp|P39297|BSMA_ECOLI	7.65977		bsmA	Cell membrane
sp|P39298|YJFP_ECOLI	5.7186		yjfP
sp|P39304|ULAD_ECOLI	5.10539		ulaD
sp|P39310|YTFB_ECOLI	5.00243		ytfB	Cell inner membrane
sp|P39315|QOR2_ECOLI	5.84128		qorB
sp|P39321|TAMB_ECOLI	5.96634		tamB	Cell inner membrane
sp|P39325|YTFQ_ECOLI	6.1071		ytfQ	Periplasm.
sp|P39336|YJGL_ECOLI	3.94911		yjgL
sp|P39337|YJGM_ECOLI	5.11471		yjgM
sp|P39342|YJGR_ECOLI	5.38844		yjgR
sp|P39353|YJHC_ECOLI	6.07314		yjhC
sp|P39356|YJHU_ECOLI	6.2652		yjhU
sp|P39357|YJHF_ECOLI	7.28068		yjhF	Cell inner membrane
sp|P39358|YJHG_ECOLI	5.03173		yjhG
sp|P39359|YJHH_ECOLI	4.76026		yjhH	Cytoplasm
sp|P39360|YJHI_ECOLI	1.60044	yes	yjhI
sp|P39361|SGCR_ECOLI	2.57034	yes	sgcR
sp|P39363|SGCA_ECOLI	4.65305		sgcA	Cytoplasm
sp|P39364|SGCQ_ECOLI	5.65363		sgcQ
sp|P39365|SGCC_ECOLI	6.00173		sgcC	Cell inner membrane
sp|P39366|SGCX_ECOLI	6.23826		sgcX
sp|P39367|YJHP_ECOLI	4.93218		yjhP	Membrane
sp|P39370|NANS_ECOLI	6.92222		nanS	Periplasm
sp|P39371|NANM_ECOLI	6.33006		nanM	Periplasm
sp|P39377|IADA_ECOLI	5.97393		iadA	Cytoplasm
sp|P39380|KPTA_ECOLI	2.25203	yes	kptA
sp|P39383|YJIL_ECOLI	3.66399	yes	yjiL
sp|P39385|YJIN_ECOLI	5.29529		yjiN	Cell membrane
sp|P39389|YJIR_ECOLI	4.58266	yes	yjiR
sp|P39401|OPGB_ECOLI	2.98841	yes	mdoB	Cell inner membrane
sp|P39406|RSMC_ECOLI	6.41032		rsmC	Cytoplasm
sp|P39407|YJJU_ECOLI	3.88923	yes	yjjU
sp|P39410|YJJJ_ECOLI	5.90013		yjjJ
sp|P39411|NCPP_ECOLI	5.02151		yjjX
sp|P39452|RIR3_ECOLI	2.61069	yes	nrdE
sp|P39829|GARD_ECOLI	3.2245	yes	garD
sp|P39830|YBAL_ECOLI	5.87259		ybaL	Cell inner membrane
sp|P39831|YDFG_ECOLI	6.60792		ydfG
sp|P39835|GNTT_ECOLI	7.0476		gntT	Cell inner membrane
sp|P39838|RCSD_ECOLI	6.29976		rcsD	Cell inner membrane
sp|P40120|OPGD_ECOLI	6.20454		opgD	Periplasm.
sp|P40191|PDXK_ECOLI	5.06665		pdxK
sp|P40710|NLPE_ECOLI	6.39642		nlpE	Cell outer membrane
sp|P40719|QSEC_ECOLI	6.90509		qseC	Cell inner membrane; Multi-pass membrane protein.
sp|P40874|MTOX_ECOLI	5.48496		solA
sp|P41036|NANT_ECOLI	3.81939	yes	nanT	Cell inner membrane
sp|P41052|MLTB_ECOLI	5.17302		mltB	Cell outer membrane; Lipid-anchor; Periplasmic side.
sp|P41407|AZOR_ECOLI	3.38867	yes	azoR
sp|P41409|RIHA_ECOLI	5.85327		rihA
sp|P42588|PAT_ECOLI	0.630526	yes	patA
sp|P42589|YGJH_ECOLI	4.74249		ygjH
sp|P42593|FADH_ECOLI	4.93841		fadH
sp|P42596|RLMG_ECOLI	5.87444		rlmG	Cytoplasm
sp|P42597|UTPP_ECOLI	1.63918	yes	ygjP
sp|P42599|YGJR_ECOLI	5.28019		ygjR
sp|P42604|UXAA_ECOLI	3.89585	yes	uxaA
sp|P42620|YQJG_ECOLI	5.64222		yqjG
sp|P42632|TDCE_ECOLI	2.56009	yes	tdcE	Cytoplasm
sp|P42641|OBG_ECOLI	3.58452	yes	obgE	Cytoplasm
sp|P42904|PTPB2_ECOLI	5.07113		agaV	Cytoplasm
sp|P42909|PTPB1_ECOLI	5.06498		agaB	Cytoplasm
sp|P43319|YRAK_ECOLI	6.24773		yraK	Fimbrium
sp|P43329|HRPA_ECOLI	6.33797		hrpA
sp|P43337|NUDL_ECOLI	5.03348		nudL
sp|P43340|YCAK_ECOLI	6.86948		ycaK
sp|P43341|LPXH_ECOLI	7.00292		lpxH	Cell inner membrane
sp|P43671|PQIB_ECOLI	7.12944		pqiB	Cell inner membrane
sp|P43672|UUP_ECOLI	5.81533		uup
sp|P45395|KDSD_ECOLI	5.27286		kdsD
sp|P45424|YHCH_ECOLI	5.50639		yhcH
sp|P45425|NANK_ECOLI	5.00434		nanK
sp|P45464|LPOA_ECOLI	5.6138		lpoA	Cell outer membrane
sp|P45469|YRAR_ECOLI	7.0096		yraR
sp|P45470|YHBO_ECOLI	5.31539		yhbO	Cytoplasm
sp|P45522|KEFB_ECOLI	5.87297		kefB	Cell inner membrane
sp|P45523|FKBA_ECOLI	6.68061		fkpA	Periplasm.
sp|P45531|TUSC_ECOLI	5.99847		tusC	Cytoplasm
sp|P45544|FRLR_ECOLI	5.1345		frlR
sp|P45552|YHFZ_ECOLI	5.303		yhfZ
sp|P45565|AIS_ECOLI	4.9314		ais	Periplasm
sp|P45568|DXR_ECOLI	5.32492		dxr
sp|P45577|PROQ_ECOLI	4.51331	yes	proQ	Cytoplasm
sp|P45578|LUXS_ECOLI	4.0494	yes	luxS
sp|P45579|HCXA_ECOLI	5.27913		hcxA
sp|P45748|TSAC_ECOLI	5.61396		tsaC	Cytoplasm
sp|P45753|HOFM_ECOLI	6.47091		hofM
sp|P45799|NUDE_ECOLI	5.24383		nudE
sp|P45800|IGAA_ECOLI	6.77831		yrfF	Cell inner membrane; Multi-pass membrane protein.
sp|P45804|YHGE_ECOLI	3.85673	yes	yhgE	Cell membrane
sp|P45955|CPOB_ECOLI	6.39679		cpoB	Periplasm
sp|P46022|MTGA_ECOLI	7.21436		mtgA	Cell inner membrane
sp|P46068|DSDC_ECOLI	6.72125		dsdC
sp|P46118|HEXR_ECOLI	4.51789		hexR
sp|P46122|YAJI_ECOLI	5.54165		yajI	Cell membrane
sp|P46125|YEDI_ECOLI	5.9217		yedI	Cell inner membrane; Multi-pass membrane protein.
sp|P46130|YBHC_ECOLI	6.27369		ybhC	Cell outer membrane
sp|P46474|YHDP_ECOLI	6.62138		yhdP
sp|P46837|YHGF_ECOLI	4.69075	yes	yhgF
sp|P46849|RTCA_ECOLI	5.60139		rtcA	Cytoplasm.
sp|P46850|RTCB_ECOLI	2.7795	yes	rtcB
sp|P46852|YHHW_ECOLI	5.30746		yhhW
sp|P46853|YHHX_ECOLI	5.58469		yhhX
sp|P46854|AAAT_ECOLI	4.82651		aaaT
sp|P46859|GNTK_ECOLI	8		gntK
sp|P46883|AMO_ECOLI	6.40292		tynA	Periplasm.
sp|P46889|FTSK_ECOLI	1.35838	yes	ftsK	Cell inner membrane
sp|P46890|YBAE_ECOLI	2.99732	yes	ybaE
sp|P46923|TORZ_ECOLI	4.7457		torZ	Periplasm.
sp|P50456|MLC_ECOLI	5.91817		mlc
sp|P50457|PUUE_ECOLI	2.8075	yes	puuE
sp|P51024|YAIL_ECOLI	3.23162	yes	yaiL
sp|P51025|SFGH1_ECOLI	7.25848		frmB
sp|P51981|AEEP_ECOLI	6.3064		ycjG
sp|P52007|YECM_ECOLI	3.62176		yecM
sp|P52061|IXTPA_ECOLI	5.102		rdgB
sp|P52062|YGGW_ECOLI	4.82048		yggW
sp|P52073|GLCE_ECOLI	2.51742	yes	glcE
sp|P52074|GLCF_ECOLI	2.41955	yes	glcF
sp|P52076|QSEB_ECOLI	5.51164		qseB	Cytoplasm
sp|P52094|HISQ_ECOLI	5.62355		hisQ	Cell inner membrane
sp|P52095|DCLZ_ECOLI	7.20718		ldcC
sp|P52097|TILS_ECOLI	5.77992		tilS	Cytoplasm
sp|P52101|GLRK_ECOLI	7.01628		glrK	Cell inner membrane; Multi-pass membrane protein.
sp|P52108|RSTA_ECOLI	5.03347		rstA	Cytoplasm
sp|P52119|RATB_ECOLI	5.01703		ratB
sp|P52598|YGBI_ECOLI	5.33232		ygbI
sp|P52643|LDHD_ECOLI	5.96965		ldhA
sp|P52644|HSLJ_ECOLI	5.47327		hslJ
sp|P52645|YDBH_ECOLI	6.2045		ydbH
sp|P52647|NIFJ_ECOLI	3.35171	yes	ydbK
sp|P52697|6PGL_ECOLI	6.94257		pgl
sp|P55135|RLMD_ECOLI	5.12295		rlmD
sp|P55138|YGCE_ECOLI	4.02873		ygcE
sp|P55734|YGAP_ECOLI	6.01472		ygaP	Cell inner membrane; Multi-pass membrane protein.
sp|P56258|WECF_ECOLI	8		wecF	Cell inner membrane
sp|P56262|DLHH_ECOLI	4.52182		ysgA
sp|P60240|RAPA_ECOLI	6.25922		rapA
sp|P60293|MUKF_ECOLI	5.42474		mukF	Cytoplasm, nucleoid. Note=Restricted to the nucleoid region.
sp|P60340|TRUB_ECOLI	5.2039		truB
sp|P60390|RSMH_ECOLI	5.72325		rsmH	Cytoplasm
sp|P60422|RL2_ECOLI	6.16948		rplB
sp|P60438|RL3_ECOLI	5.89577		rplC
sp|P60472|UPPS_ECOLI	3.73089	yes	ispU
sp|P60546|KGUA_ECOLI	6.11587		gmk	Cytoplasm.
sp|P60560|GUAC_ECOLI	6.13396		guaC
sp|P60595|HIS5_ECOLI	5.31486		hisH	Cytoplasm.
sp|P60624|RL24_ECOLI	4.89716		rplX
sp|P60651|SPEB_ECOLI	6.20516		speB
sp|P60664|HIS6_ECOLI	5.52667		hisF	Cytoplasm.
sp|P60716|LIPA_ECOLI	1.928	yes	lipA	Cytoplasm.
sp|P60720|LIPB_ECOLI	6.02959		lipB	Cytoplasm
sp|P60723|RL4_ECOLI	6.88279		rplD
sp|P60752|MSBA_ECOLI	5.62961		msbA	Cell inner membrane
sp|P60757|HIS1_ECOLI	4.94152		hisG	Cytoplasm.
sp|P60785|LEPA_ECOLI	5.48943		lepA	Cell inner membrane
sp|P60869|YBJL_ECOLI	7.06268		ybjL	Cell membrane
sp|P60872|YIDE_ECOLI	5.32901		yidE	Cell membrane
sp|P60906|SYH_ECOLI	6.13782		hisS	Cytoplasm.
sp|P60932|UPPP_ECOLI	7.20563		uppP	Cell inner membrane
sp|P61175|RL22_ECOLI	6.03337		rplV
sp|P61316|LOLA_ECOLI	5.67882		lolA	Periplasm.
sp|P61320|LOLB_ECOLI	6.23684		lolB	Cell outer membrane; Lipid-anchor.
sp|P61517|CAN_ECOLI	5.98397		can
sp|P61714|RISB_ECOLI	6.40634		ribE
sp|P61887|RMLA2_ECOLI	7.10068		rffH
sp|P61889|MDH_ECOLI	5.65295		mdh
sp|P61949|FLAV_ECOLI	5.30601		fldA
sp|P62399|RL5_ECOLI	6.0087		rplE
sp|P62517|OPGH_ECOLI	6.44772		mdoH	Cell inner membrane; Multi-pass membrane protein.
sp|P62615|ISPE_ECOLI	6.66757		ispE
sp|P62617|ISPF_ECOLI	6.84792		ispF
sp|P62620|ISPG_ECOLI	4.68534	yes	ispG
sp|P62623|ISPH_ECOLI	3.72246	yes	ispH
sp|P62707|GPMA_ECOLI	6.36703		gpmA
sp|P62768|YAEH_ECOLI	5.55323		yaeH
sp|P63020|NFUA_ECOLI	3.40043	yes	nfuA
sp|P63177|RLMB_ECOLI	5.83295		rlmB	Cytoplasm
sp|P63183|KUP_ECOLI	6.79174		kup	Cell inner membrane
sp|P63224|GMHA_ECOLI	5.88575		gmhA	Cytoplasm.
sp|P63228|GMHBB_ECOLI	4.7818		gmhB	Cytoplasm
sp|P63235|GADC_ECOLI	7.24783		gadC	Cell inner membrane; Multi-pass membrane protein.
sp|P63284-2|CLPB_ECOLI	6.62808
sp|P63284|CLPB_ECOLI	5.92814		clpB	Cytoplasm
sp|P63386|MLAF_ECOLI	7.04604		mlaF	Cell inner membrane
sp|P63389|YHES_ECOLI	4.29717		yheS
sp|P63417|YHBS_ECOLI	6.8833		yhbS
sp|P63883|AMIC_ECOLI	4.85166		amiC	Periplasm
sp|P64423|ZNTB_ECOLI	6.04151		zntB	Cell inner membrane; Multi-pass membrane protein.
sp|P64429|YPFJ_ECOLI	5.19155		ypfJ	Membrane
sp|P64448|YNBE_ECOLI	6.88958		ynbE
sp|P64451|YDCL_ECOLI	6.01652		ydcL	Cell membrane
sp|P64461|LSRG_ECOLI	3.65881	yes	lsrG	Cytoplasm
sp|P64463|YDFZ_ECOLI	4.16435	yes	ydfZ
sp|P64479|YDIZ_ECOLI	4.87738		ydiZ
sp|P64483|YEAK_ECOLI	4.89466		yeaK
sp|P64503|YEBV_ECOLI	1.84645	yes	yebV
sp|P64506|YEBY_ECOLI	5.07691		yebY
sp|P64530|RCNR_ECOLI	7.30012		rcnR	Cytoplasm
sp|P64534|RCNB_ECOLI	5.37453		rcnB	Periplasm
sp|P64540|YFCL_ECOLI	3.38709	yes	yfcL
sp|P64554|QUEE_ECOLI	4.33064	yes	queE
sp|P64578|HIGB_ECOLI	6.63086		higB
sp|P64581|YQJD_ECOLI	5.64183		yqjD	Cell inner membrane
sp|P64585|YQJE_ECOLI	5.3642		yqjE	Cell inner membrane; Multi-pass membrane protein.
sp|P64588|YQJI_ECOLI	4.67385		yqjI
sp|P64596|YRAP_ECOLI	5.71666		yraP	Periplasm
sp|P64602|MLAB_ECOLI	5.38678		mlaB	Cytoplasm
sp|P64604|MLAD_ECOLI	5.61194		mlaD	Cell inner membrane
sp|P64612|ZAPE_ECOLI	5.71328		zapE	Cytoplasm
sp|P64624|YHEO_ECOLI	4.69493		yheO
sp|P65292|YGDI_ECOLI	5.25451		ygdI	Cell membrane
sp|P65294|YGDR_ECOLI	4.63351		ygdR	Cell membrane
sp|P65367|YQCA_ECOLI	5.79686		yqcA
sp|P65556|YFCD_ECOLI	4.52634		yfcD
sp|P65807|YGEY_ECOLI	5.22637		ygeY
sp|P65870|QUED_ECOLI	6.53272		queD
sp|P66817|DIAA_ECOLI	5.56193		diaA
sp|P66948|BEPA_ECOLI	5.08317		bepA
sp|P67080|PLPHP_ECOLI	5.71494		yggS
sp|P67087|RSMI_ECOLI	6.47836		rsmI	Cytoplasm
sp|P67095|YFCE_ECOLI	5.48076		yfcE
sp|P67244|YQHA_ECOLI	6.70329		yqhA	Cell membrane
sp|P67430|NEMR_ECOLI	5.91219		nemR
sp|P67553|YNFC_ECOLI	2.38061	yes	ynfC	Cell membrane
sp|P67603|YQFB_ECOLI	5.19648		yqfB
sp|P67660|YHAJ_ECOLI	5.65785		yhaJ
sp|P67662|AAER_ECOLI	6.90656		aaeR
sp|P67762|YHBP_ECOLI	6.1131		yhbP
sp|P67826|CUTC_ECOLI	6.28816		cutC	Cytoplasm
sp|P67910|HLDD_ECOLI	6.04465		rfaD
sp|P68066|GRCA_ECOLI	2.17375	yes	grcA
sp|P68183|MALG_ECOLI	7.35832		malG	Cell inner membrane
sp|P68187|MALK_ECOLI	7.1992		malK	Cell inner membrane
sp|P68206|YJBJ_ECOLI	6.83803		yjbJ
sp|P68567|RSMJ_ECOLI	6.88588		rsmJ	Cytoplasm
sp|P68679|RS21_ECOLI	4.63543		rpsU
sp|P68699|ATPL_ECOLI	5.92908		atpE	Cell inner membrane
sp|P68739|NFI_ECOLI	6.09016		nfi	Cytoplasm.
sp|P68767|AMPA_ECOLI	6.45066		pepA
sp|P68919|RL25_ECOLI	5.63161		rplY
sp|P69222|IF1_ECOLI	5.33799		infA	Cytoplasm
sp|P69228|BAER_ECOLI	5.53689		baeR	Cytoplasm
sp|P69346|YEFM_ECOLI	1.57223	yes	yefM
sp|P69411|RCSF_ECOLI	5.6519		rcsF	Cell outer membrane
sp|P69425|TATB_ECOLI	4.40766		tatB	Cell inner membrane
sp|P69428|TATA_ECOLI	5.33689		tatA	Cell inner membrane
sp|P69441|KAD_ECOLI	6.18441		adk	Cytoplasm
sp|P69451|LCFA_ECOLI	3.97804		fadD	Cell membrane
sp|P69488|CUTA_ECOLI	7.03754		cutA	Cytoplasm
sp|P69490|CCME_ECOLI	6.09336		ccmE	Cell inner membrane
sp|P69503|APT_ECOLI	4.57495		apt	Cytoplasm.
sp|P69776|LPP_ECOLI	4.92299		lpp	Cell outer membrane
sp|P69783|PTGA_ECOLI	5.33527		crr	Cytoplasm
sp|P69786|PTGCB_ECOLI	6.88488		ptsG	Cell inner membrane
sp|P69791|PTQA_ECOLI	1.8246	yes	chbA	Cytoplasm
sp|P69795|PTQB_ECOLI	3.64012		chbB	Cytoplasm
sp|P69797|PTNAB_ECOLI	6.91167		manX
sp|P69805|PTND_ECOLI	6.2068		manZ	Cell inner membrane
sp|P69808|PTFB1_ECOLI	4.02105	yes	fryB	Cytoplasm
sp|P69811|PTFAH_ECOLI	5.74287		fruB	Cytoplasm
sp|P69820|ULAC_ECOLI	3.97086	yes	ulaC	Cytoplasm
sp|P69829|PTSN_ECOLI	5.18383		ptsN	Cytoplasm.
sp|P69856|NANC_ECOLI	6.85601		nanC	Cell outer membrane.
sp|P69874|POTA_ECOLI	6.54853		potA	Cell inner membrane
sp|P69908|DCEA_ECOLI	6.55223		gadA
sp|P69910|DCEB_ECOLI	6.24724		gadB	Cytoplasm
sp|P69913|CSRA_ECOLI	6.2885		csrA	Cytoplasm
sp|P69922|FUCI_ECOLI	5.11916		fucI	Cytoplasm.
sp|P69924|RIR2_ECOLI	5.69891		nrdB
sp|P69931|HDA_ECOLI	5.69564		hda
sp|P71298|INTF_ECOLI	1.50807	yes	intF
sp|P75672|YAFS_ECOLI	4.59288		yafS
sp|P75687|RCLB_ECOLI	3.54387	yes	rclB	Periplasm
sp|P75691|YAHK_ECOLI	5.86255		yahK
sp|P75694|YAHO_ECOLI	4.77544		yahO	Periplasm
sp|P75713|ALLE_ECOLI	6.13316		allE	Cytoplasm
sp|P75728|UBIF_ECOLI	4.3522	yes	ubiF
sp|P75736|YBFF_ECOLI	5.74444		ybfF
sp|P75745|YBGK_ECOLI	5.72659		ybgK
sp|P75746|YBGL_ECOLI	6.2641		ybgL
sp|P75764|YBHJ_ECOLI	1.86795	yes	ybhJ
sp|P75767|GNGF_ECOLI	5.45355		ybhK	Cytoplasm
sp|P75777|YBHG_ECOLI	6.95424		ybhG	Periplasm
sp|P75779|YBIX_ECOLI	4.85575		ybiX
sp|P75780|FIU_ECOLI	7.57734		fiu	Cell outer membrane.
sp|P75782|RLMF_ECOLI	4.8318		rlmF	Cytoplasm
sp|P75783|YBIO_ECOLI	2.55127		ybiO	Cell inner membrane
sp|P75785|OPGE_ECOLI	6.96097		opgE	Cell inner membrane
sp|P75791|YBIU_ECOLI	4.34273		ybiU
sp|P75792|SUPH_ECOLI	7.89349		ybiV
sp|P75796|GSIA_ECOLI	3.95265	yes	gsiA	Cell inner membrane
sp|P75797|GSIB_ECOLI	6.59693		gsiB	Periplasm
sp|P75798|GSIC_ECOLI	6.58385		gsiC	Cell inner membrane; Multi-pass membrane protein.
sp|P75799|GSID_ECOLI	6.44009		gsiD	Cell inner membrane
sp|P75800|YLIE_ECOLI	5.90405		yliE	Cell membrane
sp|P75801|YLIF_ECOLI	5.62854		yliF	Cell membrane
sp|P75809|YBJI_ECOLI	3.95893	yes	ybjI
sp|P75817|RLMC_ECOLI	5.35259		rlmC
sp|P75818|YBJP_ECOLI	6.29571		ybjP	Cell membrane
sp|P75820|AMID_ECOLI	7.03744		amiD	Cell outer membrane
sp|P75821|YBJS_ECOLI	6.66327		ybjS
sp|P75822|YBJT_ECOLI	5.88365		ybjT	Cell inner membrane
sp|P75823|LTAE_ECOLI	5.88032		ltaE
sp|P75829|YBJX_ECOLI	0.730661	yes	ybjX
sp|P75830|MACA_ECOLI	6.04011		macA	Cell inner membrane
sp|P75831|MACB_ECOLI	5.91557		macB	Cell inner membrane
sp|P75838|YCAO_ECOLI	5.13115		ycaO
sp|P75849|GLO22_ECOLI	6.22453		gloC
sp|P75853|SSUA_ECOLI	4.73642		ssuA	Periplasm
sp|P75858|ELFG_ECOLI	5.53505		elfG	Fimbrium
sp|P75863|YCBX_ECOLI	6.0261		ycbX
sp|P75864|RLMKL_ECOLI	6.10097		rlmL	Cytoplasm
sp|P75867|LONH_ECOLI	5.99228		ycbZ
sp|P75870|YCCS_ECOLI	6.3138		yccS	Cell inner membrane; Multi-pass membrane protein.
sp|P75874|YCCU_ECOLI	6.01142		yccU
sp|P75876|RLMI_ECOLI	6.57331		rlmI	Cytoplasm
sp|P75913|GHRA_ECOLI	5.63959		ghrA	Cytoplasm
sp|P75914|YCDX_ECOLI	4.99293		ycdX
sp|P75915|YCDY_ECOLI	6.25111		ycdY
sp|P75919|CLSC_ECOLI	5.37704		clsC
[truncated: 304 more rows]

## Sheet: Figure2A,B,C-P-LIM
Figure 2A, B, C- Phosphorus limited
Protein ID	Half_life (hours) Plim	Confidently degrading	Gene names	Subcellular location
sp|P00350|6PGD_ECOLI	6.05446		gnd
sp|P00363|FRDA_ECOLI	6.03225		frdA
sp|P00370|DHE4_ECOLI	5.3544		gdhA
sp|P00393|DHNA_ECOLI	6.07484		ndh	Cell membrane.
sp|P00448|SODM_ECOLI	5.30768		sodA
sp|P00452|RIR1_ECOLI	5.92511		nrdA
sp|P00490|PHSM_ECOLI	6.39344		malP
sp|P00509|AAT_ECOLI	5.68785		aspC	Cytoplasm.
sp|P00547|KHSE_ECOLI	6.03992		thrB	Cytoplasm
sp|P00550|PTM3C_ECOLI	6.27522		mtlA	Cell inner membrane
sp|P00561|AK1H_ECOLI	6.52693		thrA
sp|P00562|AK2H_ECOLI	6.00373		metL
sp|P00579|RPOD_ECOLI	3.63695	yes	rpoD	Cytoplasm
sp|P00582|DPO1_ECOLI	5.93205		polA
sp|P00634|PPB_ECOLI	6.34434		phoA	Periplasm.
sp|P00803|LEP_ECOLI	6.25318		lepB	Cell inner membrane
sp|P00805|ASPG2_ECOLI	6.54185		ansB	Periplasm.
sp|P00811|AMPC_ECOLI	5.70986		ampC	Periplasm.
sp|P00861|DCDA_ECOLI	5.29361		lysA
sp|P00864|CAPP_ECOLI	5.97106		ppc
sp|P00887|AROH_ECOLI	6.0345		aroH
sp|P00893|ILVI_ECOLI	6.09224		ilvI
sp|P00894|ILVH_ECOLI	5.98434		ilvH
sp|P00895|TRPE_ECOLI	6.71209		trpE
sp|P00903|PABA_ECOLI	6.17902		pabA
sp|P00904|TRPGD_ECOLI	6.54025		trpGD
sp|P00909|TRPC_ECOLI	4.8968		trpC
sp|P00914|PHR_ECOLI	6.17208		phrB
sp|P00926|SDHD_ECOLI	5.98093		dsdA
sp|P00934|THRC_ECOLI	5.75937		thrC
sp|P00935|METB_ECOLI	5.83268		metB	Cytoplasm.
sp|P00936|CYAA_ECOLI	2.1553	yes	cyaA	Cytoplasm.
sp|P00944|XYLA_ECOLI	5.80681		xylA	Cytoplasm.
sp|P00946|MANA_ECOLI	5.70803		manA	Cytoplasm
sp|P00954|SYW_ECOLI	5.65373		trpS	Cytoplasm
sp|P00956|SYI_ECOLI	5.98385		ileS	Cytoplasm.
sp|P00957|SYA_ECOLI	6.20112		alaS	Cytoplasm.
sp|P00959|SYM_ECOLI	5.51204		metG	Cytoplasm.
sp|P00960|SYGA_ECOLI	6.78001		glyQ	Cytoplasm.
sp|P00961|SYGB_ECOLI	6.31248		glyS	Cytoplasm.
sp|P00962|SYQ_ECOLI	5.95902		glnS	Cytoplasm
sp|P00963|ASNA_ECOLI	2.36831	yes	asnA	Cytoplasm.
sp|P00968|CARB_ECOLI	6.19829		carB
sp|P02358|RS6_ECOLI	5.02431		rpsF
sp|P02359|RS7_ECOLI	4.16978		rpsG
sp|P02413|RL15_ECOLI	4.28189		rplO
sp|P02918|PBPA_ECOLI	4.45588	yes	mrcA	Cell inner membrane
sp|P02919|PBPB_ECOLI	6.14671		mrcB	Cell inner membrane; Single-pass type II membrane protein.
sp|P02924|ARAF_ECOLI	5.90907		araF	Periplasm.
sp|P02925|RBSB_ECOLI	6.05499		rbsB	Periplasm
sp|P02929|TONB_ECOLI	3.16545	yes	tonB	Cell inner membrane; Single-pass membrane protein; Periplasmic side.
sp|P02930|TOLC_ECOLI	5.08599		tolC	Cell outer membrane
sp|P02931|OMPF_ECOLI	6.14722		ompF	Cell outer membrane
sp|P02932|PHOE_ECOLI	6.40744		phoE	Cell outer membrane; Multi-pass membrane protein.
sp|P02943|LAMB_ECOLI	7.54841		lamB	Cell outer membrane
sp|P03004|DNAA_ECOLI	3.61071	yes	dnaA	Cytoplasm.
sp|P03007|DPO3E_ECOLI	1.21621	yes	dnaQ
sp|P03018|UVRD_ECOLI	4.82884		uvrD
sp|P03023|LACI_ECOLI	4.77031		lacI
sp|P03024|GALR_ECOLI	3.2603	yes	galR
sp|P03813|YGEA_ECOLI	4.25081		ygeA
sp|P03817|MIOC_ECOLI	5.06733		mioC
sp|P03819|KEFC_ECOLI	6.64055		kefC	Cell inner membrane
sp|P03960|KDPB_ECOLI	7.01172		kdpB	Cell inner membrane
sp|P04036|DAPB_ECOLI	5.71203		dapB	Cytoplasm.
sp|P04079|GUAA_ECOLI	6.08561		guaA
sp|P04335|FRSA_ECOLI	4.40876	yes	frsA
sp|P04391|OTC1_ECOLI	5.11365		argI	Cytoplasm
sp|P04425|GSHB_ECOLI	5.49309		gshB
sp|P04693|TYRB_ECOLI	5.28296		tyrB	Cytoplasm.
sp|P04805|SYE_ECOLI	6.22714		gltX	Cytoplasm
sp|P04816|LIVK_ECOLI	5.65184		livK	Periplasm.
sp|P04825|AMPN_ECOLI	5.88657		pepN	Cell inner membrane; Peripheral membrane protein; Cytoplasmic side.
sp|P04846|NLPA_ECOLI	5.38168		nlpA	Cell inner membrane; Lipid-anchor.
sp|P04949|FLIC_ECOLI	8		fliC	Secreted. Bacterial flagellum.
sp|P04951|KDSB_ECOLI	5.81197		kdsB	Cytoplasm
sp|P04968|ILVA_ECOLI	5.13737		ilvA
sp|P04982|RBSD_ECOLI	6.42751		rbsD	Cytoplasm
sp|P04983|RBSA_ECOLI	6.49899		rbsA	Cell inner membrane
sp|P04993|RECD_ECOLI	4.35795	yes	recD
sp|P04994|EX7L_ECOLI	6.04562		xseA	Cytoplasm.
sp|P04995|EX1_ECOLI	6.72626		sbcB
sp|P05020|PYRC_ECOLI	6.05927		pyrC
sp|P05041|PABB_ECOLI	6.33043		pabB
sp|P05042|FUMC_ECOLI	5.81711		fumC	Cytoplasm
sp|P05050|ALKB_ECOLI	3.76091	yes	alkB
sp|P05052|APPY_ECOLI	3.8908	yes	appY
sp|P05055|PNP_ECOLI	6.04889		pnp
sp|P05194|AROD_ECOLI	5.37826		aroD
sp|P05458|PTRA_ECOLI	5.27659		ptrA	Periplasm.
sp|P05459|PDXB_ECOLI	5.70522		pdxB	Cytoplasm
sp|P05523|FPG_ECOLI	6.46084		mutM
sp|P05637|APAH_ECOLI	4.83311		apaH
sp|P05719|T1SK_ECOLI	5.45572		hsdS
sp|P05791|ILVD_ECOLI	5.71383		ilvD
sp|P05793|ILVC_ECOLI	5.66501		ilvC	Cytoplasm
sp|P05827|ILVY_ECOLI	5.48106		ilvY	Cytoplasm.
sp|P05852|TSAD_ECOLI	4.07417	yes	tsaD	Cytoplasm
sp|P06129|BTUB_ECOLI	6.23373		btuB	Cell outer membrane
sp|P06136|FTSQ_ECOLI	2.76217	yes	ftsQ	Cell inner membrane
sp|P06149|DLD_ECOLI	4.92289		dld	Cell inner membrane
sp|P06282|CDH_ECOLI	6.13285		cdh	Cell inner membrane; Single-pass membrane protein.
sp|P06610|BTUE_ECOLI	4.87021		btuE	Periplasm
sp|P06612|TOP1_ECOLI	5.23913		topA
sp|P06616|ERA_ECOLI	3.50563	yes	era	Cytoplasm
sp|P06709|BIRA_ECOLI	3.63214	yes	birA
sp|P06710|DPO3X_ECOLI	4.21839	yes	dnaX
sp|P06715|GSHR_ECOLI	6.0674		gor	Cytoplasm.
sp|P06720|AGAL_ECOLI	4.91598		melA
sp|P06721|METC_ECOLI	6.09693		metC	Cytoplasm
sp|P06846|EBGR_ECOLI	6.00861		ebgR
sp|P06959|ODP2_ECOLI	6.06697		aceF
sp|P06961|CCA_ECOLI	5.11409		cca
sp|P06966|DICA_ECOLI	5.33072		dicA
sp|P06968|DUT_ECOLI	5.77818		dut
sp|P06971|FHUA_ECOLI	7.39819		fhuA	Cell outer membrane
sp|P06983|HEM3_ECOLI	5.47526		hemC
sp|P06986|HIS8_ECOLI	5.32314		hisC
sp|P06987|HIS7_ECOLI	6.30643		hisB	Cytoplasm
sp|P06988|HISX_ECOLI	5.59467		hisD
sp|P06989|HIS2_ECOLI	6.75305		hisI	Cytoplasm.
sp|P06992|RSMA_ECOLI	5.56179		rsmA	Cytoplasm
sp|P06996|OMPC_ECOLI	6.69543		ompC	Cell outer membrane; Multi-pass membrane protein.
sp|P06999|PFKB_ECOLI	5.83961		pfkB
sp|P07000|PLDB_ECOLI	6.17058		pldB	Cell inner membrane; Peripheral membrane protein.
sp|P07001|PNTA_ECOLI	6.72713		pntA	Cell inner membrane; Multi-pass membrane protein.
sp|P07003|POXB_ECOLI	5.61373		poxB	Cell membrane; Peripheral membrane protein.
sp|P07004|PROA_ECOLI	5.31329		proA	Cytoplasm
sp|P07012|RF2_ECOLI	4.60413		prfB	Cytoplasm. Note=Recruited to the 70S ribosome by ArfA even in the absence of mRNA (PubMed:22922063, PubMed:25355516, PubMed:27934701).
sp|P07014|SDHB_ECOLI	5.13808		sdhB	Cell inner membrane
sp|P07023|TYRA_ECOLI	5.02909		tyrA	Cytoplasm.
sp|P07024|USHA_ECOLI	5.20728		ushA	Periplasm. Note=Exported from the cell, except a small proportion that is internally localized.
sp|P07102|PPA_ECOLI	5.70206		appA	Periplasm.
sp|P07109|HISP_ECOLI	6.17552		hisP	Cell inner membrane; Peripheral membrane protein.
sp|P07117|PUTP_ECOLI	5.18353		putP	Cell inner membrane
sp|P07118|SYV_ECOLI	5.92449		valS	Cytoplasm.
sp|P07395|SYFB_ECOLI	6.00662		pheT	Cytoplasm.
sp|P07604|TYRR_ECOLI	4.84389		tyrR
sp|P07623|METAS_ECOLI	3.94499	yes	metAS	Cytoplasm
sp|P07639|AROB_ECOLI	5.76922		aroB	Cytoplasm
sp|P07648|RECC_ECOLI	6.09796		recC
sp|P07649|TRUA_ECOLI	5.80855		truA
sp|P07650|TYPH_ECOLI	6.06832		deoA
sp|P07654|PSTA_ECOLI	4.95377		pstA	Cell inner membrane
sp|P07762|GLGB_ECOLI	6.35046		glgB
sp|P07813|SYL_ECOLI	6.15795		leuS	Cytoplasm.
sp|P07862|DDLB_ECOLI	5.87136		ddlB	Cytoplasm.
sp|P07913|TDH_ECOLI	6.19967		tdh	Cytoplasm
sp|P08178|PUR5_ECOLI	4.69729		purM	Cytoplasm.
sp|P08179|PUR3_ECOLI	5.58133		purN
sp|P08191|FIMH_ECOLI	6.54701		fimH	Fimbrium
sp|P08192|FOLC_ECOLI	5.34302		folC
sp|P08200|IDH_ECOLI	5.72765		icd
sp|P08202|ARAA_ECOLI	5.04778		araA
sp|P08244|PYRF_ECOLI	5.07584		pyrF
sp|P08312|SYFA_ECOLI	6.27741		pheS	Cytoplasm.
sp|P08331|CPDB_ECOLI	5.23115		cpdB	Periplasm
sp|P08337|MUTT_ECOLI	4.4766		mutT
sp|P08369|CRED_ECOLI	3.17682	yes	creD	Cell inner membrane; Multi-pass membrane protein.
sp|P08373|MURB_ECOLI	4.80585		murB	Cytoplasm
sp|P08390|USG_ECOLI	6.16149		usg
sp|P08394|RECB_ECOLI	6.90053		recB
sp|P08395|SPPA_ECOLI	5.86687		sppA	Cell inner membrane
sp|P08400|PHOR_ECOLI	6.18905		phoR	Cell inner membrane
sp|P08401|CREC_ECOLI	6.85856		creC	Cell inner membrane; Multi-pass membrane protein.
sp|P08506|DACC_ECOLI	5.96232		dacC	Cell inner membrane
sp|P08622|DNAJ_ECOLI	5.1932		dnaJ	Cytoplasm.
sp|P08660|AK3_ECOLI	5.45741		lysC
sp|P08839|PT1_ECOLI	6.02649		ptsI	Cytoplasm
sp|P08956|T1RK_ECOLI	3.93734	yes	hsdR
sp|P08957|T1MK_ECOLI	5.17883		hsdM
sp|P08997|MASY_ECOLI	2.72805	yes	aceB	Cytoplasm.
sp|P09029|PURK_ECOLI	6.16726		purK
sp|P09030|EX3_ECOLI	5.60697		xthA
sp|P09053|AVTA_ECOLI	4.99415		avtA	Cytoplasm
sp|P09099|XYLB_ECOLI	6.61546		xylB
sp|P09126|HEM4_ECOLI	5.07655		hemD
sp|P09127|HEMX_ECOLI	6.17454		hemX	Cell inner membrane
sp|P09147|GALE_ECOLI	5.90862		galE
sp|P09148|GAL7_ECOLI	5.51849		galT
sp|P09151|LEU1_ECOLI	3.82889	yes	leuA
sp|P09152|NARG_ECOLI	5.63726		narG	Cell membrane; Peripheral membrane protein.
sp|P09155|RND_ECOLI	5.81905		rnd	Cytoplasm.
sp|P09158|SPEE_ECOLI	5.85975		speE	Cytoplasm
sp|P09169|OMPT_ECOLI	6.51493		ompT	Cell outer membrane; Multi-pass membrane protein.
sp|P09184|VSR_ECOLI	3.90406	yes	vsr
sp|P09323|PTW3C_ECOLI	6.04203		nagE	Cell inner membrane
sp|P09372|GRPE_ECOLI	5.2564		grpE	Cytoplasm
sp|P09373|PFLB_ECOLI	3.36379	yes	pflB	Cytoplasm.
sp|P09394|GLPQ_ECOLI	5.2342		glpQ	Periplasm
sp|P09424|MTLD_ECOLI	6.02483		mtlD
sp|P09546|PUTA_ECOLI	2.46059	yes	putA
sp|P09549|DEDD_ECOLI	2.83497	yes	dedD	Cell inner membrane
sp|P09551|ARGT_ECOLI	5.97884		argT	Periplasm.
sp|P09831|GLTB_ECOLI	5.30823		gltB
sp|P09832|GLTD_ECOLI	4.53715		gltD
sp|P09833|MODC_ECOLI	6.12		modC	Cell inner membrane; Peripheral membrane protein.
sp|P09980|REP_ECOLI	5.75047		rep
sp|P0A698|UVRA_ECOLI	6.27281		uvrA	Cytoplasm
sp|P0A6A0|UBIB_ECOLI	6.60413		ubiB	Cell inner membrane
sp|P0A6A3|ACKA_ECOLI	5.87832		ackA	Cytoplasm.
sp|P0A6A6|LEUC_ECOLI	2.32422	yes	leuC
sp|P0A6A8|ACP_ECOLI	4.99773		acpP	Cytoplasm.
sp|P0A6B4|ALR1_ECOLI	5.8704		alr
sp|P0A6B7|ISCS_ECOLI	2.58022	yes	iscS	Cytoplasm
sp|P0A6C1|END4_ECOLI	2.36153	yes	nfo
sp|P0A6C5|ARGA_ECOLI	4.55851		argA	Cytoplasm
sp|P0A6C8|ARGB_ECOLI	4.58159		argB	Cytoplasm
sp|P0A6D0|ARGR_ECOLI	4.84737		argR	Cytoplasm.
sp|P0A6D3|AROA_ECOLI	5.97535		aroA	Cytoplasm
sp|P0A6D7|AROK_ECOLI	2.61763	yes	aroK	Cytoplasm
sp|P0A6E1|AROL_ECOLI	3.89989	yes	aroL	Cytoplasm
sp|P0A6E4|ASSY_ECOLI	5.68926		argG	Cytoplasm
sp|P0A6E6|ATPE_ECOLI	5.73062		atpC	Cell inner membrane
sp|P0A6E9|BIOD2_ECOLI	5.80311		bioD	Cytoplasm
sp|P0A6F1|CARA_ECOLI	5.94702		carA
sp|P0A6F3|GLPK_ECOLI	6.30842		glpK
sp|P0A6F5|CH60_ECOLI	6.37984		groL	Cytoplasm
sp|P0A6F9|CH10_ECOLI	5.3565		groS	Cytoplasm
sp|P0A6G3|PNCC_ECOLI	5.89744		pncC
sp|P0A6G7|CLPP_ECOLI	5.75564		clpP	Cytoplasm.
sp|P0A6H1|CLPX_ECOLI	2.10884	yes	clpX
sp|P0A6H5|HSLU_ECOLI	5.29386		hslU	Cytoplasm.
sp|P0A6H8|CLSA_ECOLI	6.27469		clsA	Cell inner membrane
sp|P0A6I0|KCY_ECOLI	4.71152		cmk	Cytoplasm.
sp|P0A6I3|COAA_ECOLI	5.60767		coaA	Cytoplasm
sp|P0A6I6|COAD_ECOLI	6.14336		coaD	Cytoplasm
sp|P0A6I9|COAE_ECOLI	5.34284		coaE	Cytoplasm
sp|P0A6J5|DADA_ECOLI	2.27344	yes	dadA	Cell inner membrane
sp|P0A6J8|DDLA_ECOLI	5.55826		ddlA	Cytoplasm.
sp|P0A6K1|DAPF_ECOLI	5.42152		dapF	Cytoplasm
sp|P0A6K6|DEOB_ECOLI	3.9126	yes	deoB	Cytoplasm.
sp|P0A6L0|DEOC_ECOLI	5.77756		deoC	Cytoplasm
sp|P0A6L2|DAPA_ECOLI	5.71943		dapA	Cytoplasm.
sp|P0A6L4|NANA_ECOLI	4.43192	yes	nanA	Cytoplasm.
sp|P0A6L7|UXAB_ECOLI	5.26208		uxaB
sp|P0A6L9|HSCB_ECOLI	5.45393		hscB
sp|P0A6M4|DTD_ECOLI	5.51715		dtd	Cytoplasm
sp|P0A6M8|EFG_ECOLI	5.92288		fusA	Cytoplasm.
sp|P0A6N4|EFP_ECOLI	4.31766	yes	efp	Cytoplasm.
sp|P0A6N8|EFPL_ECOLI	5.26398		yeiP
sp|P0A6P1|EFTS_ECOLI	5.66403		tsf	Cytoplasm.
sp|P0A6P5|DER_ECOLI	5.42945		der
sp|P0A6P7|ENGB_ECOLI	5.58603		engB
sp|P0A6P9|ENO_ECOLI	5.52363		eno	Cytoplasm, cytoskeleton. Secreted. Cell surface. Note=Fractions of enolase are present in both the cytoplasm and on the cell surface. As part of the bacterial cytoskeleton in the cytoplasm, is organized as extended coiled structures that wind around the cell, from one cell pole to the other. When covalently bound to the substrate at Lys-342, the inactive enolase is secreted, and remains attached …
sp|P0A6Q3|FABA_ECOLI	5.56409		fabA	Cytoplasm.
sp|P0A6Q6|FABZ_ECOLI	5.75083		fabZ	Cytoplasm.
sp|P0A6R0|FABH_ECOLI	5.90746		fabH	Cytoplasm
sp|P0A6S7|GPDA_ECOLI	5.72985		gpsA	Cytoplasm
sp|P0A6T1|G6PI_ECOLI	6.13217		pgi	Cytoplasm
sp|P0A6T3|GAL1_ECOLI	6.11159		galK	Cytoplasm
sp|P0A6T5|GCH1_ECOLI	4.46373	yes	folE
sp|P0A6U3|MNMG_ECOLI	1.90419	yes	mnmG	Cytoplasm
sp|P0A6U5|RSMG_ECOLI	5.87139		rsmG	Cytoplasm
sp|P0A6U8|GLGA_ECOLI	6.32284		glgA
sp|P0A6V1|GLGC_ECOLI	6.46109		glgC
sp|P0A6V8|GLK_ECOLI	7.12854		glk	Cytoplasm.
sp|P0A6W0|GLSA2_ECOLI	5.82406		glsA2
sp|P0A6W5|GREA_ECOLI	3.74746		greA
sp|P0A6W9|GSH1_ECOLI	6.12091		gshA
sp|P0A6X1|HEM1_ECOLI	1.29479	yes	hemA
sp|P0A6X3|HFQ_ECOLI	4.88783		hfq
sp|P0A6X7|IHFA_ECOLI	6.33449		ihfA	Cytoplasm, nucleoid
sp|P0A6Y1|IHFB_ECOLI	2.62218	yes	ihfB	Cytoplasm.
sp|P0A6Y5|HSLO_ECOLI	4.50623	yes	hslO	Cytoplasm.
sp|P0A6Y8|DNAK_ECOLI	5.32536		dnaK	Cytoplasm
sp|P0A6Z1|HSCA_ECOLI	4.04524	yes	hscA
sp|P0A6Z3|HTPG_ECOLI	5.69604		htpG	Cytoplasm
sp|P0A705|IF2_ECOLI	5.29901		infB	Cytoplasm
sp|P0A707|IF3_ECOLI	4.88614		infC	Cytoplasm
sp|P0A715|KDSA_ECOLI	5.57779		kdsA	Cytoplasm.
sp|P0A717|KPRS_ECOLI	6.54513		prs	Cytoplasm
sp|P0A720|KTHY_ECOLI	5.59231		tmk
sp|P0A722|LPXA_ECOLI	5.94504		lpxA	Cytoplasm.
sp|P0A725|LPXC_ECOLI	1.06125	yes	lpxC
sp|P0A729|YCEF_ECOLI	5.45315		yceF	Cytoplasm
sp|P0A734|MINE_ECOLI	4.14426		minE
sp|P0A738|MOAC_ECOLI	4.91595		moaC
sp|P0A742|MSCL_ECOLI	5.79574		mscL	Cell inner membrane
sp|P0A744|MSRA_ECOLI	5.33741		msrA
sp|P0A746|MSRB_ECOLI	2.78895	yes	msrB
sp|P0A749|MURA_ECOLI	5.52557		murA	Cytoplasm
sp|P0A754|KEFF_ECOLI	6.42726		kefF	Cell inner membrane
sp|P0A756|KEFG_ECOLI	5.23878		kefG	Cell inner membrane
sp|P0A759|NAGB_ECOLI	5.85656		nagB
sp|P0A761|NANE_ECOLI	5.83996		nanE
sp|P0A763|NDK_ECOLI	5.00378		ndk	Cytoplasm
sp|P0A776|RPPH_ECOLI	5.86996		rppH
sp|P0A780|NUSB_ECOLI	5.21624		nusB
sp|P0A784|ORN_ECOLI	5.87464		orn	Cytoplasm
sp|P0A786|PYRB_ECOLI	5.93725		pyrB
sp|P0A794|PDXJ_ECOLI	6.05671		pdxJ	Cytoplasm.
sp|P0A796|PFKA_ECOLI	5.68706		pfkA	Cytoplasm
sp|P0A799|PGK_ECOLI	5.68736		pgk	Cytoplasm.
sp|P0A7A2|GPMB_ECOLI	4.87561		gpmB
sp|P0A7A5|PIMT_ECOLI	5.56757		pcm	Cytoplasm.
sp|P0A7A7|PLSB_ECOLI	6.7881		plsB	Cell inner membrane
sp|P0A7A9|IPYR_ECOLI	5.65139		ppa	Cytoplasm
sp|P0A7B1|PPK1_ECOLI	6.65097		ppk	Cell membrane
sp|P0A7B3|NADK_ECOLI	5.90477		nadK	Cytoplasm
sp|P0A7B5|PROB_ECOLI	5.69073		proB	Cytoplasm
sp|P0A7B8|HSLV_ECOLI	5.74046		hslV	Cytoplasm.
sp|P0A7C2|LEXA_ECOLI	2.68492	yes	lexA
sp|P0A7C6|PEPE_ECOLI	5.69075		pepE	Cytoplasm
sp|P0A7D1|PTH_ECOLI	5.91314		pth	Cytoplasm.
sp|P0A7D4|PURA_ECOLI	6.08554		purA	Cytoplasm.
sp|P0A7D7|PUR7_ECOLI	5.28389		purC
sp|P0A7E1|PYRD_ECOLI	6.02815		pyrD	Cell membrane; Peripheral membrane protein.
sp|P0A7E3|PYRE_ECOLI	5.6242		pyrE
sp|P0A7E5|PYRG_ECOLI	6.16095		pyrG
sp|P0A7E9|PYRH_ECOLI	5.84235		pyrH
sp|P0A7F3|PYRI_ECOLI	5.64001		pyrI
sp|P0A7F6|SPED_ECOLI	4.77769		speD
sp|P0A7F9|QUEA_ECOLI	5.45537		queA	Cytoplasm
sp|P0A7G2|RBFA_ECOLI	4.66469		rbfA	Cytoplasm
sp|P0A7G6|RECA_ECOLI	4.77322		recA	Cytoplasm.
sp|P0A7H0|RECF_ECOLI	4.05932		recF	Cytoplasm
sp|P0A7H6|RECR_ECOLI	4.79488		recR
sp|P0A7I0|RF1_ECOLI	5.7944		prfA	Cytoplasm.
sp|P0A7I4|RF3_ECOLI	6.23722		prfC	Cytoplasm.
sp|P0A7I7|RIBA_ECOLI	6.08222		ribA
sp|P0A7J3|RL10_ECOLI	5.27924		rplJ
sp|P0A7J7|RL11_ECOLI	4.92958		rplK
sp|P0A7K2|RL7_ECOLI	5.18946		rplL
sp|P0A7K6|RL19_ECOLI	4.89855		rplS
sp|P0A7L0|RL1_ECOLI	5.24186		rplA
sp|P0A7L3|RL20_ECOLI	4.29558	yes	rplT
sp|P0A7L8|RL27_ECOLI	4.69688		rpmA
sp|P0A7M2|RL28_ECOLI	4.51761		rpmB
sp|P0A7R1|RL9_ECOLI	4.0146	yes	rplI
sp|P0A7R5|RS10_ECOLI	5.22907		rpsJ
sp|P0A7R9|RS11_ECOLI	4.65025		rpsK
sp|P0A7S3|RS12_ECOLI	4.03223	yes	rpsL
sp|P0A7S9|RS13_ECOLI	3.33752		rpsM
sp|P0A7T3|RS16_ECOLI	4.09931		rpsP
sp|P0A7T7|RS18_ECOLI	4.92578		rpsR
sp|P0A7U3|RS19_ECOLI	5.04392		rpsS
sp|P0A7U7|RS20_ECOLI	5.11812		rpsT
sp|P0A7V0|RS2_ECOLI	3.76212	yes	rpsB
sp|P0A7V3|RS3_ECOLI	5.03599		rpsC
sp|P0A7V8|RS4_ECOLI	4.45139	yes	rpsD
sp|P0A7W1|RS5_ECOLI	3.88173		rpsE
sp|P0A7W7|RS8_ECOLI	4.33927	yes	rpsH
sp|P0A7X3|RS9_ECOLI	5.05957		rpsI
sp|P0A7Y0|RNC_ECOLI	5.51371		rnc	Cytoplasm
sp|P0A7Y4|RNH_ECOLI	6.49802		rnhA	Cytoplasm
sp|P0A7Z0|RPIA_ECOLI	5.09814		rpiA
sp|P0A7Z4|RPOA_ECOLI	5.48713		rpoA
sp|P0A800|RPOZ_ECOLI	2.54008	yes	rpoZ
sp|P0A805|RRF_ECOLI	5.04091		frr	Cytoplasm.
sp|P0A809|RUVA_ECOLI	3.7293		ruvA	Cytoplasm
sp|P0A812|RUVB_ECOLI	3.13796	yes	ruvB	Cytoplasm
sp|P0A817|METK_ECOLI	5.17283		metK	Cytoplasm
sp|P0A821|SELA_ECOLI	6.05634		selA	Cytoplasm.
sp|P0A823|SFSA_ECOLI	5.67247		sfsA
sp|P0A825|GLYA_ECOLI	5.7256		glyA	Cytoplasm.
sp|P0A832|SSRP_ECOLI	5.72705		smpB	Cytoplasm
sp|P0A836|SUCC_ECOLI	5.94824		sucC
sp|P0A840|SURE_ECOLI	6.68061		surE	Cytoplasm
sp|P0A847|TGT_ECOLI	6.02971		tgt
sp|P0A850|TIG_ECOLI	5.00658		tig	Cytoplasm
sp|P0A855|TOLB_ECOLI	5.8903		tolB
sp|P0A858|TPIS_ECOLI	5.79352		tpiA	Cytoplasm
sp|P0A862|TPX_ECOLI	6.08751		tpx
sp|P0A867|TALA_ECOLI	5.89927		talA	Cytoplasm
sp|P0A870|TALB_ECOLI	6.18108		talB	Cytoplasm
sp|P0A873|TRMD_ECOLI	5.85464		trmD	Cytoplasm
sp|P0A877|TRPA_ECOLI	5.39035		trpA
sp|P0A879|TRPB_ECOLI	6.40279		trpB
sp|P0A881|TRPR_ECOLI	2.99551		trpR	Cytoplasm.
sp|P0A884|TYSY_ECOLI	5.64545		thyA	Cytoplasm
sp|P0A887|UBIE_ECOLI	4.44732	yes	ubiE
sp|P0A894|RAPZ_ECOLI	5.95278		rapZ
sp|P0A898|YBEY_ECOLI	5.16		ybeY	Cytoplasm
sp|P0A8A0|YEBC_ECOLI	3.68627		yebC	Cytoplasm
sp|P0A8A2|YEEN_ECOLI	5.0211		yeeN	Cytoplasm
sp|P0A8A4|PSRP_ECOLI	5.47768		ppsR
sp|P0A8A8|RIMP_ECOLI	5.60089		rimP	Cytoplasm
sp|P0A8B2|YFCN_ECOLI	3.05818	yes	yfcN
sp|P0A8B5|YBAB_ECOLI	4.23572		ybaB	Cytoplasm, nucleoid
sp|P0A8C1|YBJQ_ECOLI	5.5286		ybjQ
sp|P0A8C4|YGFB_ECOLI	5.0238		ygfB
sp|P0A8D0|NRDR_ECOLI	4.67701		nrdR
sp|P0A8D3|YAII_ECOLI	5.28028		yaiI
sp|P0A8D6|YMDB_ECOLI	5.95035		ymdB
sp|P0A8E1|YCFP_ECOLI	5.06849		ycfP
sp|P0A8E5|YACL_ECOLI	2.4443	yes	yacL
sp|P0A8E7|YAJQ_ECOLI	5.05523		yajQ
sp|P0A8F0|UPP_ECOLI	6.55471		upp
sp|P0A8F4|URK_ECOLI	5.10554		udk	Cytoplasm.
sp|P0A8F8|UVRB_ECOLI	3.67039	yes	uvrB	Cytoplasm.
sp|P0A8G0|UVRC_ECOLI	4.60876	yes	uvrC	Cytoplasm.
sp|P0A8G3|UXAC_ECOLI	5.26318		uxaC
sp|P0A8G6|NQOR_ECOLI	5.69213		wrbA
sp|P0A8G9|EX7S_ECOLI	4.86314		xseB	Cytoplasm.
sp|P0A8I1|YQGF_ECOLI	4.95329		yqgF	Cytoplasm
sp|P0A8I3|YAAA_ECOLI	3.39144	yes	yaaA
sp|P0A8I8|RLMH_ECOLI	4.57143	yes	rlmH	Cytoplasm
sp|P0A8J2|DNAT_ECOLI	2.6837	yes	dnaT
sp|P0A8J4|YBED_ECOLI	2.04099	yes	ybeD
sp|P0A8J8|RHLB_ECOLI	5.06444		rhlB	Cytoplasm
sp|P0A8K1|PSD_ECOLI	6.15651		psd	Cell membrane
sp|P0A8K5|YAEP_ECOLI	4.50543		yaeP
sp|P0A8L1|SYS_ECOLI	6.27896		serS	Cytoplasm
sp|P0A8M0|SYN_ECOLI	6.83383		asnS	Cytoplasm.
sp|P0A8M3|SYT_ECOLI	5.98978		thrS	Cytoplasm
sp|P0A8M6|YEEX_ECOLI	4.59595	yes	yeeX
sp|P0A8N0|MATP_ECOLI	5.61117		matP	Cytoplasm
sp|P0A8N3|SYK1_ECOLI	5.66768		lysS	Cytoplasm.
sp|P0A8N5|SYK2_ECOLI	5.55503		lysU	Cytoplasm.
sp|P0A8N7|EPMA_ECOLI	6.349		epmA
sp|P0A8P6|XERC_ECOLI	1.87093	yes	xerC	Cytoplasm. Note=Associated with DNA.
sp|P0A8Q0|FRDC_ECOLI	5.08862		frdC	Cell inner membrane; Multi-pass membrane protein.
sp|P0A8R0|RRAA_ECOLI	6.01567		rraA	Cytoplasm
sp|P0A8R7|YCJF_ECOLI	5.02459		ycjF	Cell inner membrane; Multi-pass membrane protein.
sp|P0A8R9|HDFR_ECOLI	6.12626		hdfR
sp|P0A8S1|ARGP_ECOLI	6.03097		argP
sp|P0A8T1|PRMA_ECOLI	5.37046		prmA	Cytoplasm.
sp|P0A8T7|RPOC_ECOLI	4.61582		rpoC
sp|P0A8U0|SYDP_ECOLI	5.70037		syd	Cell inner membrane; Peripheral membrane protein; Cytoplasmic side. Note=Loosely associated with the cytoplasmic side of the inner membrane, probably via SecY.
sp|P0A8U2|YAFD_ECOLI	2.41724	yes	yafD	Cytoplasm
sp|P0A8U6|METJ_ECOLI	4.34561		metJ	Cytoplasm.
sp|P0A8V0|RBN_ECOLI	5.53687		rbn
sp|P0A8V2|RPOB_ECOLI	5.14501		rpoB
sp|P0A8V6|FADR_ECOLI	4.5831		fadR	Cytoplasm
sp|P0A8W0|NANR_ECOLI	3.5859	yes	nanR
sp|P0A8W2|SLYA_ECOLI	4.6448		slyA
sp|P0A8W5|YQGE_ECOLI	5.07498		yqgE
sp|P0A8W8|YFBU_ECOLI	6.4127		yfbU
sp|P0A8X0|YJGA_ECOLI	3.2955	yes	yjgA	Cytoplasm
sp|P0A8X2|YCEI_ECOLI	6.0531		yceI	Periplasm
sp|P0A8Y1|YJJG_ECOLI	0.948825	yes	yjjG	Cytoplasm
sp|P0A8Y3|YIHX_ECOLI	5.18224		yihX
sp|P0A8Y5|YIDA_ECOLI	5.05707		yidA
sp|P0A8Z0|YCIA_ECOLI	5.79737		yciA
sp|P0A8Z3|YBGC_ECOLI	5.67976		ybgC	Cell inner membrane
sp|P0A901|BLC_ECOLI	5.4271		blc	Cell outer membrane; Lipid-anchor.
sp|P0A903|BAMC_ECOLI	5.61267		bamC	Cell outer membrane
sp|P0A905|SLYB_ECOLI	5.87402		slyB	Cell outer membrane
sp|P0A908|MIPA_ECOLI	5.69664		mipA	Cell outer membrane
sp|P0A910|OMPA_ECOLI	6.22419		ompA	Cell outer membrane
sp|P0A912|PAL_ECOLI	5.89784		pal	Cell outer membrane
sp|P0A917|OMPX_ECOLI	6.14993		ompX	Cell outer membrane; Multi-pass membrane protein.
sp|P0A921|PA1_ECOLI	6.13001		pldA	Cell outer membrane
sp|P0A924|PGPB_ECOLI	6.13738		pgpB	Cell inner membrane
sp|P0A927|TSX_ECOLI	6.07949		tsx	Cell outer membrane
sp|P0A935|MLTA_ECOLI	3.70374	yes	mltA	Cell outer membrane; Lipid-anchor.
sp|P0A940|BAMA_ECOLI	5.64883		bamA	Cell outer membrane
sp|P0A948|RIMJ_ECOLI	5.38212		rimJ	Cytoplasm.
sp|P0A951|ATDA_ECOLI	5.06227		speG	Cytoplasm
sp|P0A953|FABB_ECOLI	5.89315		fabB	Cytoplasm.
sp|P0A955|ALKH_ECOLI	5.38705		eda	Cytoplasm
sp|P0A959|ALAA_ECOLI	6.05506		alaA	Cytoplasm
sp|P0A962|ASPG1_ECOLI	5.81447		ansA	Cytoplasm.
sp|P0A972|CSPE_ECOLI	1.94463	yes	cspE	Cytoplasm
sp|P0A988|DPO3B_ECOLI	5.92519		dnaN	Cytoplasm
sp|P0A991|ALF1_ECOLI	6.063		fbaB	Cytoplasm
sp|P0A993|F16PA_ECOLI	5.79597		fbp	Cytoplasm
sp|P0A998|FTNA_ECOLI	4.91755		ftnA	Cytoplasm.
sp|P0A9A6|FTSZ_ECOLI	2.52622	yes	ftsZ	Cytoplasm
sp|P0A9A9|FUR_ECOLI	5.27128		fur	Cytoplasm.
sp|P0A9B2|G3P1_ECOLI	6.30163		gapA	Cytoplasm
sp|P0A9B6|E4PD_ECOLI	5.47598		epd	Cytoplasm.
sp|P0A9C3|GALM_ECOLI	6.38028		galM	Cytoplasm
sp|P0A9C5|GLN1B_ECOLI	5.805		glnA	Cytoplasm
sp|P0A9C9|GLPX_ECOLI	5.74989		glpX	Cytoplasm.
sp|P0A9D2|GSTA_ECOLI	5.4405		gstA	Cytoplasm.
sp|P0A9D4|CYSE_ECOLI	5.83186		cysE	Cytoplasm.
sp|P0A9D8|DAPD_ECOLI	5.91119		dapD	Cytoplasm.
sp|P0A9E5|FNR_ECOLI	1.65387	yes	fnr	Cytoplasm
sp|P0A9F1|MNTR_ECOLI	3.95783	yes	mntR	Cytoplasm
sp|P0A9F3|CYSB_ECOLI	4.00936	yes	cysB	Cytoplasm.
sp|P0A9F6|GCVA_ECOLI	5.81551		gcvA	Cytoplasm.
sp|P0A9G2|NHAR_ECOLI	4.93198		nhaR	Cytoplasm.
sp|P0A9G6|ACEA_ECOLI	5.04752		aceA
sp|P0A9G8|MODE_ECOLI	6.19933		modE	Cytoplasm
sp|P0A9H1|MUG_ECOLI	5.73731		mug	Cytoplasm
sp|P0A9H5|BTUR_ECOLI	5.85214		btuR	Cytoplasm.
sp|P0A9H7|CFA_ECOLI	0.648797	yes	cfa	Cytoplasm.
sp|P0A9I3|GCVR_ECOLI	5.7054		gcvR	Cytoplasm.
sp|P0A9J0|RNG_ECOLI	5.69194		rng	Cytoplasm, cytoskeleton.
sp|P0A9J4|PANE_ECOLI	5.72904		panE	Cytoplasm
sp|P0A9J6|RBSK_ECOLI	5.87824		rbsK	Cytoplasm
sp|P0A9J8|PHEA_ECOLI	5.87717		pheA	Cytoplasm
sp|P0A9K3|PHOL_ECOLI	4.37049	yes	ybeZ	Cytoplasm
sp|P0A9K7|PHOU_ECOLI	5.16787		phoU	Cytoplasm
sp|P0A9K9|SLYD_ECOLI	4.54469		slyD	Cytoplasm.
sp|P0A9L3|FKBB_ECOLI	5.59115		fklB
sp|P0A9L5|PPIC_ECOLI	4.54111		ppiC	Cytoplasm.
sp|P0A9L8|P5CR_ECOLI	5.50965		proC	Cytoplasm
sp|P0A9M0|LON_ECOLI	5.5765		lon	Cytoplasm.
sp|P0A9M2|HPRT_ECOLI	5.49718		hpt	Cytoplasm.
sp|P0A9M5|XGPT_ECOLI	6.07084		gpt	Cell inner membrane
sp|P0A9M8|PTA_ECOLI	6.31705		pta	Cytoplasm
sp|P0A9N4|PFLA_ECOLI	4.78029		pflA	Cytoplasm.
sp|P0A9P0|DLDH_ECOLI	6.10741		lpd	Cytoplasm
sp|P0A9P4|TRXB_ECOLI	5.04869		trxB	Cytoplasm.
sp|P0A9P6|DEAD_ECOLI	0.635349	yes	deaD	Cytoplasm
sp|P0A9P9|IDNO_ECOLI	4.98469		idnO
sp|P0A9Q1|ARCA_ECOLI	5.17731		arcA	Cytoplasm
sp|P0A9Q5|ACCD_ECOLI	5.81448		accD	Cytoplasm.
sp|P0A9Q7|ADHE_ECOLI	4.3018	yes	adhE
sp|P0A9Q9|DHAS_ECOLI	5.7594		asd
sp|P0A9R4|FER_ECOLI	5.22073		fdx
sp|P0A9R7|FTSE_ECOLI	5.26488		ftsE	Cell inner membrane
sp|P0A9S1|FUCO_ECOLI	5.48312		fucO
sp|P0A9S5|GLDA_ECOLI	6.33025		gldA
sp|P0A9S7|LIVG_ECOLI	6.12264		livG
sp|P0A9T0|SERA_ECOLI	6.02319		serA
sp|P0A9T4|TAS_ECOLI	6.3159		tas
sp|P0A9T6|YBAQ_ECOLI	0.993637	yes	ybaQ
sp|P0A9T8|YBBA_ECOLI	5.46129		ybbA
sp|P0A9U1|YBHF_ECOLI	6.14676		ybhF
sp|P0A9U3|YBIT_ECOLI	5.07945		ybiT
sp|P0A9U6|PUUR_ECOLI	4.42575		puuR
sp|P0A9V1|LPTB_ECOLI	5.45739		lptB
sp|P0A9W0|ULAR_ECOLI	6.75106		ulaR	Cytoplasm
sp|P0A9W3|ETTA_ECOLI	5.74761		ettA	Cytoplasm
sp|P0A9W6|IBAG_ECOLI	4.7863		ibaG
sp|P0A9W9|YRDA_ECOLI	6.25302		yrdA
sp|P0A9X1|ZNUC_ECOLI	4.12143	yes	znuC	Cell inner membrane
sp|P0A9X4|MREB_ECOLI	5.93974		mreB
sp|P0A9X9|CSPA_ECOLI	1.04834	yes	cspA	Cytoplasm
sp|P0A9Y6|CSPC_ECOLI	2.93902	yes	cspC	Cytoplasm
sp|P0A9Z1|GLNB_ECOLI	5.76902		glnB
sp|P0AA04|PTHP_ECOLI	5.43023		ptsH	Cytoplasm.
sp|P0AA10|RL13_ECOLI	5.31223		rplM
sp|P0AA16|OMPR_ECOLI	5.65553		ompR	Cytoplasm.
sp|P0AA25|THIO_ECOLI	4.59175	yes	trxA
sp|P0AA39|RLUC_ECOLI	5.56249		rluC
sp|P0AA41|TRUC_ECOLI	5.27987		truC
sp|P0AA43|RSUA_ECOLI	3.99924	yes	rsuA
sp|P0AA53|QMCA_ECOLI	6.83794		qmcA	Cell inner membrane
sp|P0AA84|CLSB_ECOLI	5.16994		clsB	Cell membrane
sp|P0AA89|DOSC_ECOLI	1.48693	yes	dosC
sp|P0AA91|YEAY_ECOLI	6.12681		yeaY	Cell membrane
sp|P0AA95|YACC_ECOLI	3.2092		yacC
sp|P0AA97|YAEQ_ECOLI	4.92599		yaeQ
sp|P0AA99|YAFK_ECOLI	0.858391	yes	yafK
sp|P0AAA1|YAGU_ECOLI	6.57344		yagU	Cell inner membrane
sp|P0AAB4|UBID_ECOLI	5.99136		ubiD	Cell membrane
sp|P0AAB8|USPD_ECOLI	4.6568		uspD	Cytoplasm
sp|P0AAC0|USPE_ECOLI	5.56111		uspE	Cytoplasm
sp|P0AAC4|YBHL_ECOLI	3.85314	yes	ybhL	Cell inner membrane; Multi-pass membrane protein.
sp|P0AAC8|ISCA_ECOLI	1.35526	yes	iscA
sp|P0AAE0|CYCA_ECOLI	4.74006		cycA	Cell inner membrane
sp|P0AAG0|DPPD_ECOLI	6.27064		dppD	Cell inner membrane
sp|P0AAG3|GLTL_ECOLI	5.56057		gltL	Cell inner membrane
sp|P0AAG5|MDLB_ECOLI	5.08834		mdlB	Cell inner membrane; Multi-pass membrane protein.
sp|P0AAG8|MGLA_ECOLI	5.38165		mglA	Cell inner membrane
sp|P0AAH0|PSTB_ECOLI	5.48498		pstB	Cell inner membrane; Peripheral membrane protein.
sp|P0AAH4|SAPD_ECOLI	5.42927		sapD	Cell inner membrane
sp|P0AAH8|SAPF_ECOLI	6.02534		sapF	Cell inner membrane
sp|P0AAI3|FTSH_ECOLI	6.14657		ftsH	Cell inner membrane
sp|P0AAI5|FABF_ECOLI	6.12958		fabF
sp|P0AAI9|FABD_ECOLI	5.32256		fabD
sp|P0AAN3|HYPB_ECOLI	3.69492	yes	hypB
sp|P0AAN9|IRAP_ECOLI	4.01772		iraP	Cytoplasm
sp|P0AAP3|FRMR_ECOLI	4.67261		frmR	Cytoplasm
sp|P0AAQ6|YBAA_ECOLI	3.08235	yes	ybaA
sp|P0AAR3|YBAK_ECOLI	4.66459		ybaK	Cytoplasm
sp|P0AAS7|YBCJ_ECOLI	1.96832	yes	ybcJ
sp|P0AAT2|YBDF_ECOLI	4.71902		ybdF
sp|P0AAT4|YBDG_ECOLI	5.84163		ybdG	Cell inner membrane
sp|P0AAT9|YBEL_ECOLI	5.94685		ybeL
sp|P0AAV4|YBGJ_ECOLI	6.03589		ybgJ
sp|P0AAW1|YBHP_ECOLI	5.16158		ybhP
sp|P0AAX8|YBIS_ECOLI	5.60604		ldtB	Periplasm.
sp|P0AAZ4|RARA_ECOLI	5.06834		rarA
sp|P0AAZ7|YCAR_ECOLI	3.69405	yes	ycaR
sp|P0AB01|ELYC_ECOLI	6.87595		elyC	Cell inner membrane
sp|P0AB06|YCBK_ECOLI	1.81989	yes	ycbK
sp|P0AB12|YCCF_ECOLI	5.98075		yccF	Cell inner membrane; Multi-pass membrane protein.
sp|P0AB14|YCCJ_ECOLI	3.0211	yes	yccJ
sp|P0AB18|TUSE_ECOLI	4.72975		tusE	Cytoplasm
sp|P0AB24|EFEO_ECOLI	5.00992		efeO	Periplasm
sp|P0AB26|YCEB_ECOLI	6.00766		yceB	Cell membrane
sp|P0AB28|YCED_ECOLI	4.31853	yes	yceD
sp|P0AB38|LPOB_ECOLI	5.93937		lpoB	Cell outer membrane
sp|P0AB43|YCGL_ECOLI	4.47998	yes	ycgL
sp|P0AB46|YMGD_ECOLI	4.4048		ymgD
sp|P0AB58|LAPB_ECOLI	5.63031		lapB	Cell inner membrane
sp|P0AB67|PNTB_ECOLI	6.50017		pntB	Cell inner membrane; Multi-pass membrane protein.
sp|P0AB71|ALF_ECOLI	5.83894		fbaA
sp|P0AB77|KBL_ECOLI	6.02515		kbl
sp|P0AB80|ILVE_ECOLI	5.65235		ilvE
sp|P0AB83|END3_ECOLI	5.87695		nth
sp|P0AB85|APBE_ECOLI	6.29704		apbE	Cell inner membrane
sp|P0AB89|PUR8_ECOLI	5.78653		purB
sp|P0AB91|AROG_ECOLI	5.40981		aroG
sp|P0AB98|ATP6_ECOLI	5.44557		atpB	Cell inner membrane
sp|P0ABA0|ATPF_ECOLI	5.58094		atpF	Cell inner membrane
sp|P0ABA4|ATPD_ECOLI	5.80542		atpH	Cell inner membrane
sp|P0ABA6|ATPG_ECOLI	5.78171		atpG	Cell inner membrane
sp|P0ABB0|ATPA_ECOLI	6.2394		atpA	Cell inner membrane
sp|P0ABB4|ATPB_ECOLI	6.32369		atpD	Cell inner membrane; Peripheral membrane protein.
sp|P0ABB8|ATMA_ECOLI	6.713		mgtA	Cell inner membrane
sp|P0ABC3|HFLC_ECOLI	5.99935		hflC	Cell inner membrane
sp|P0ABC7|HFLK_ECOLI	6.05827		hflK	Cell inner membrane
sp|P0ABC9|BETT_ECOLI	6.21669		betT	Cell inner membrane
sp|P0ABD3|BFR_ECOLI	5.92413		bfr
sp|P0ABD5|ACCA_ECOLI	6.268		accA	Cytoplasm.
sp|P0ABD8|BCCP_ECOLI	4.72824		accB
sp|P0ABF1|PCNB_ECOLI	3.9192		pcnB
sp|P0ABF4|EUTM_ECOLI	5.28224		eutM
sp|P0ABF6|CDD_ECOLI	5.87582		cdd
sp|P0ABF8|PGSA_ECOLI	6.74849		pgsA	Cell inner membrane; Multi-pass membrane protein.
sp|P0ABG7|RODA_ECOLI	5.98838		mrdB	Cell inner membrane
sp|P0ABH0|FTSA_ECOLI	5.86814		ftsA	Cell inner membrane
sp|P0ABH7|CISY_ECOLI	5.56676		gltA
sp|P0ABH9|CLPA_ECOLI	0.794657	yes	clpA
sp|P0ABI4|CORA_ECOLI	5.61909		corA	Cell inner membrane
sp|P0ABI8|CYOB_ECOLI	6.04026		cyoB	Cell inner membrane
sp|P0ABJ1|CYOA_ECOLI	5.85081		cyoA	Cell inner membrane
sp|P0ABJ9|CYDA_ECOLI	6.52336		cydA	Cell inner membrane
sp|P0ABK2|CYDB_ECOLI	6.45238		cydB	Cell inner membrane
sp|P0ABK5|CYSK_ECOLI	5.72176		cysK
sp|P0ABM9|CCMH_ECOLI	3.91413		ccmH	Cell inner membrane; Multi-pass membrane protein.
sp|P0ABN1|KDGL_ECOLI	5.5376		dgkA	Cell inner membrane; Multi-pass membrane protein.
sp|P0ABN5|DCUA_ECOLI	6.79726		dcuA	Cell inner membrane; Multi-pass membrane protein.
sp|P0ABN9|DCUB_ECOLI	6.07713		dcuB	Cell inner membrane; Multi-pass membrane protein.
sp|P0ABP6|DEDA_ECOLI	6.5111		dedA	Cell inner membrane; Multi-pass membrane protein.
sp|P0ABP8|DEOD_ECOLI	5.6511		deoD
sp|P0ABQ0|COABC_ECOLI	6.16986		coaBC
sp|P0ABQ2|GARR_ECOLI	5.31037		garR
sp|P0ABQ4|DYR_ECOLI	6.01186		folA
sp|P0ABR5|HCAE_ECOLI	1.6608	yes	hcaE
sp|P0ABS1|DKSA_ECOLI	3.70555		dksA	Cytoplasm
sp|P0ABS5|DNAG_ECOLI	5.63849		dnaG
sp|P0ABT2|DPS_ECOLI	3.09662	yes	dps	Cytoplasm, nucleoid.
sp|P0ABT5|DUSB_ECOLI	5.13176		dusB
sp|P0ABU0|MENB_ECOLI	5.58056		menB
sp|P0ABU2|YCHF_ECOLI	5.11808		ychF
sp|P0ABU5|ELBB_ECOLI	5.6716		elbB
sp|P0ABU9|TOLQ_ECOLI	5.93111		tolQ	Cell inner membrane
sp|P0ABV6|TOLR_ECOLI	5.4504		tolR	Cell inner membrane
sp|P0ABZ6|SURA_ECOLI	5.78492		surA
sp|P0AC02|BAMD_ECOLI	5.69616		bamD	Cell outer membrane
sp|P0AC13|DHPS_ECOLI	5.63392		folP
sp|P0AC16|FOLB_ECOLI	6.40397		folB
sp|P0AC19|FOLX_ECOLI	5.15745		folX
sp|P0AC23|FOCA_ECOLI	6.40215		focA	Cell inner membrane
sp|P0AC28|5FCL_ECOLI	3.8486	yes	ygfA
sp|P0AC30|FTSX_ECOLI	5.98681		ftsX	Cell inner membrane
sp|P0AC33|FUMA_ECOLI	5.02333		fumA
sp|P0AC38|ASPA_ECOLI	4.79301		aspA
sp|P0AC41|SDHA_ECOLI	6.20483		sdhA	Cell inner membrane
sp|P0AC47|FRDB_ECOLI	5.47993		frdB
sp|P0AC51|ZUR_ECOLI	3.86403	yes	zur
sp|P0AC53|G6PD_ECOLI	6.03889		zwf
sp|P0AC55|GLNK_ECOLI	7.56721		glnK
sp|P0AC59|GLRX2_ECOLI	5.33218		grxB
sp|P0AC62|GLRX3_ECOLI	5.35487		grxC
sp|P0AC69|GLRX4_ECOLI	4.67082		grxD	Cytoplasm
sp|P0AC75|KDTA_ECOLI	6.31664		waaA	Cell inner membrane
sp|P0AC78|WECA_ECOLI	6.32533		wecA	Cell inner membrane
sp|P0AC81|LGUL_ECOLI	5.41298		gloA
sp|P0AC84|GLO2_ECOLI	4.80858		gloB
sp|P0AC86|PHSG_ECOLI	6.01452		glgP
sp|P0ACA1|YIBF_ECOLI	5.51195		yibF
sp|P0ACA3|SSPA_ECOLI	5.84565		sspA
sp|P0ACA7|GSTB_ECOLI	5.7385		gstB
sp|P0ACB0|DNAB_ECOLI	5.76432		dnaB
sp|P0ACB2|HEM2_ECOLI	5.96396		hemB
sp|P0ACB4|HEMG_ECOLI	5.6945		hemG
sp|P0ACB7|HEMY_ECOLI	6.10203		hemY	Cell inner membrane; Multi-pass membrane protein.
sp|P0ACC1|PRMC_ECOLI	5.34694		prmC
sp|P0ACC3|ERPA_ECOLI	2.39795	yes	erpA
sp|P0ACC7|GLMU_ECOLI	5.95848		glmU	Cytoplasm
sp|P0ACD4|ISCU_ECOLI	2.08807	yes	iscU
sp|P0ACE0|MBHM_ECOLI	4.92444		hybC	Cell membrane; Peripheral membrane protein.
sp|P0ACE7|HINT_ECOLI	5.65183		hinT
sp|P0ACF0|DBHA_ECOLI	4.73471		hupA	Cytoplasm, nucleoid
sp|P0ACF4|DBHB_ECOLI	4.59695		hupB
sp|P0ACF8|HNS_ECOLI	5.1636		hns	Cytoplasm, nucleoid
sp|P0ACG1|STPA_ECOLI	5.04125		stpA	Cytoplasm, nucleoid
sp|P0ACI0|ROB_ECOLI	5.30506		rob
sp|P0ACI3|XYLR_ECOLI	5.40145		xylR
sp|P0ACI6|ASNC_ECOLI	6.93808		asnC
sp|P0ACJ0|LRP_ECOLI	5.72904		lrp
sp|P0ACJ8|CRP_ECOLI	5.08892		crp
sp|P0ACK2|AGAR_ECOLI	5.04857		agaR
sp|P0ACK5|DEOR_ECOLI	5.99211		deoR
sp|P0ACL0|GLPR_ECOLI	5.27544		glpR
sp|P0ACL2|EXUR_ECOLI	2.98997	yes	exuR
sp|P0ACL5|GLCC_ECOLI	1.5637	yes	glcC
sp|P0ACL9|PDHR_ECOLI	5.59399		pdhR
sp|P0ACM2|RSPR_ECOLI	5.18411		rspR
sp|P0ACM5|YEGW_ECOLI	4.28249	yes	yegW
sp|P0ACM9|YIHL_ECOLI	5.00938		yihL
sp|P0ACN4|ALLR_ECOLI	5.43913		allR
sp|P0ACN7|CYTR_ECOLI	5.80607		cytR
sp|P0ACP1|CRA_ECOLI	5.60262		cra
sp|P0ACP5|GNTR_ECOLI	7.27252		gntR
sp|P0ACP7|PURR_ECOLI	5.28612		purR
sp|P0ACQ4|OXYR_ECOLI	4.76799		oxyR
sp|P0ACR2|YDHB_ECOLI	5.30606		ydhB
sp|P0ACR4|YEIE_ECOLI	5.59191		yeiE
sp|P0ACR9|MPRA_ECOLI	4.86478		mprA
sp|P0ACS7|RPIR_ECOLI	6.09465		rpiR
sp|P0ACT6|UIDR_ECOLI	4.64172		uidR
sp|P0ACU0|YBIH_ECOLI	4.46639		ybiH	Cytoplasm
sp|P0ACU2|RUTR_ECOLI	4.60819		rutR
sp|P0ACU5|FABR_ECOLI	5.31343		fabR	Cytoplasm
sp|P0ACU7|YJDC_ECOLI	5.03923		yjdC
sp|P0ACV6|MPAA_ECOLI	4.71424		mpaA
sp|P0ACX3|YDHR_ECOLI	4.79103		ydhR
sp|P0ACX5|FUMD_ECOLI	5.05083		fumD
sp|P0ACY1|YDJA_ECOLI	5.60138		ydjA
sp|P0ACY3|YEAG_ECOLI	4.70317		yeaG
sp|P0ACY9|YEBG_ECOLI	0.975711	yes	yebG
sp|P0ACZ8|CUSR_ECOLI	4.50065	yes	cusR	Cytoplasm
sp|P0AD05|YECA_ECOLI	4.66973		yecA
sp|P0AD10|YECJ_ECOLI	4.7628		yecJ
sp|P0AD12|YEEZ_ECOLI	5.61474		yeeZ
sp|P0AD14|BTSS_ECOLI	6.05457		btsS	Cell inner membrane
sp|P0AD27|YEJM_ECOLI	6.34282		yejM	Cell inner membrane; Multi-pass membrane protein.
sp|P0AD33|YFCZ_ECOLI	5.25283		yfcZ
sp|P0AD44|YFHG_ECOLI	6.82373		yfhG
sp|P0AD53|YGAC_ECOLI	1.03267	yes	ygaC
sp|P0AD57|ISPB_ECOLI	5.63911		ispB
sp|P0AD59|IVY_ECOLI	5.40328		ivy	Periplasm.
sp|P0AD61|KPYK1_ECOLI	5.86401		pykF
sp|P0AD65|MRDA_ECOLI	6.23547		mrdA	Cell inner membrane
sp|P0AD68|FTSI_ECOLI	3.311	yes	ftsI	Cell inner membrane
sp|P0AD70|AMPH_ECOLI	3.61798	yes	ampH	Cell inner membrane
sp|P0AD96|LIVJ_ECOLI	5.67117		livJ	Periplasm.
sp|P0ADA1|TESA_ECOLI	5.23355		tesA	Periplasm
sp|P0ADA3|NLPD_ECOLI	5.80772		nlpD	Cell inner membrane
sp|P0ADA5|YAJG_ECOLI	6.2537		yajG	Cell membrane
sp|P0ADB1|OSME_ECOLI	5.72801		osmE	Cell inner membrane
sp|P0ADC1|LPTE_ECOLI	7.65689		lptE	Cell outer membrane
sp|P0ADC3|LOLC_ECOLI	6.17851		lolC	Cell inner membrane; Multi-pass membrane protein.
sp|P0ADC6|LPTG_ECOLI	6.22339		lptG	Cell inner membrane; Multi-pass membrane protein.
sp|P0ADE4|TAMA_ECOLI	6.30642		tamA	Cell outer membrane
sp|P0ADE6|YGAU_ECOLI	5.21302		kbp	Cytoplasm
sp|P0ADE8|YGFZ_ECOLI	5.54463		ygfZ	Cytoplasm
sp|P0ADF6|EDD_ECOLI	5.32917		edd
sp|P0ADF8|ILVN_ECOLI	2.70572	yes	ilvN
sp|P0ADG4|SUHB_ECOLI	6.06273		suhB
sp|P0ADG7|IMDH_ECOLI	6.01781		guaB
sp|P0ADI7|YECD_ECOLI	5.81325		yecD
sp|P0ADK0|YIAF_ECOLI	5.87816		yiaF
sp|P0ADK6|YIBA_ECOLI	2.64684	yes	yibA
sp|P0ADK8|YIBL_ECOLI	3.4973	yes	yibL	Cytoplasm
sp|P0ADL3|YICN_ECOLI	4.64595		yicN
sp|P0ADM4|YIDQ_ECOLI	4.80389		yidQ
sp|P0ADM8|YIEE_ECOLI	3.22124	yes	yieE
sp|P0ADN2|YIFE_ECOLI	3.14358	yes	maoP
sp|P0ADN6|YIFL_ECOLI	5.46512		yifL	Cell membrane
sp|P0ADP0|YIGB_ECOLI	5.87251		yigB
sp|P0ADP2|YIGI_ECOLI	4.99707		yigI
sp|P0ADP7|UBIJ_ECOLI	4.93263		ubiJ
sp|P0ADP9|YIHD_ECOLI	5.01242		yihD
sp|P0ADQ2|YIID_ECOLI	5.87977		yiiD
sp|P0ADQ7|YGAM_ECOLI	5.16657		ygaM	Cell inner membrane
sp|P0ADR6|RLMM_ECOLI	5.72427		rlmM	Cytoplasm
sp|P0ADR8|PPNN_ECOLI	5.92924		ppnN
sp|P0ADS2|ZAPA_ECOLI	5.15651		zapA	Cytoplasm
sp|P0ADS6|YGGE_ECOLI	5.59206		yggE
sp|P0ADS9|YGGN_ECOLI	5.0188		yggN
sp|P0ADT2|YGIB_ECOLI	3.45031	yes	ygiB
sp|P0ADT5|YGIC_ECOLI	5.65043		ygiC
sp|P0ADT8|YGIM_ECOLI	5.51169		ygiM	Membrane
sp|P0ADU2|YGIN_ECOLI	5.83739		ygiN
sp|P0ADU5|YGIW_ECOLI	4.71738		ygiW	Periplasm
sp|P0ADU7|YQIB_ECOLI	3.66951	yes	yqiB
sp|P0ADV1|LPTA_ECOLI	5.79062		lptA	Periplasm
sp|P0ADV5|YHBW_ECOLI	6.05652		yhbW
sp|P0ADV7|MLAC_ECOLI	5.50198		mlaC	Periplasm
sp|P0ADV9|LPTC_ECOLI	5.84911		lptC	Cell inner membrane
sp|P0ADW3|YHCB_ECOLI	5.42631		yhcB	Cell inner membrane
sp|P0ADX1|YHFA_ECOLI	5.44859		yhfA
sp|P0ADX9|RSMD_ECOLI	5.09697		rsmD
sp|P0ADY1|PPID_ECOLI	5.92435		ppiD	Cell inner membrane
sp|P0ADY3|RL14_ECOLI	5.17254		rplN
sp|P0ADY7|RL16_ECOLI	5.84809		rplP
sp|P0ADZ0|RL23_ECOLI	4.68989		rplW
sp|P0ADZ4|RS15_ECOLI	4.7516		rpsO
sp|P0ADZ7|YAJC_ECOLI	6.54698		yajC	Cell inner membrane
sp|P0AE01|TRMJ_ECOLI	5.22034		trmJ	Cytoplasm
sp|P0AE06|ACRA_ECOLI	5.8138		acrA	Cell inner membrane
sp|P0AE08|AHPC_ECOLI	5.48589		ahpC	Cytoplasm
sp|P0AE12|AMN_ECOLI	6.18731		amn
sp|P0AE14|AMPE_ECOLI	6.91624		ampE	Cell inner membrane; Multi-pass membrane protein.
sp|P0AE18|MAP1_ECOLI	6.04135		map
sp|P0AE22|APHA_ECOLI	6.41533		aphA	Periplasm
sp|P0AE37|ASTA_ECOLI	4.07402	yes	astA
sp|P0AE39|YPDB_ECOLI	4.9296		ypdB	Cytoplasm
sp|P0AE45|YTFL_ECOLI	5.00848		ytfL	Cell inner membrane; Multi-pass membrane protein.
sp|P0AE48|YTFP_ECOLI	5.27222		ytfP
sp|P0AE52|BCP_ECOLI	4.38466	yes	bcp
sp|P0AE60|CEDA_ECOLI	4.25901		cedA
sp|P0AE78|CORC_ECOLI	5.28011		corC
sp|P0AE82|CPXA_ECOLI	5.98216		cpxA	Cell inner membrane
sp|P0AE88|CPXR_ECOLI	6.00671		cpxR	Cytoplasm
sp|P0AE91|CREA_ECOLI	6.41172		creA
sp|P0AEA8|CYSG_ECOLI	6.42808		cysG
sp|P0AEB2|DACA_ECOLI	6.09841		dacA	Cell inner membrane; Peripheral membrane protein; Cytoplasmic side. Note=N-terminal lies in the periplasmic space.
sp|P0AEB5|YNAI_ECOLI	5.86413		ynaI	Cell inner membrane
sp|P0AEB7|YOAB_ECOLI	6.16037		yoaB
sp|P0AEC0|YOAE_ECOLI	6.06272		yoaE	Cell inner membrane; Multi-pass membrane protein.
sp|P0AEC3|ARCB_ECOLI	5.68653		arcB	Cell inner membrane
sp|P0AEC5|BARA_ECOLI	6.31848		barA	Cell inner membrane
sp|P0AED0|USPA_ECOLI	5.91893		uspA	Cytoplasm.
sp|P0AED5|UVRY_ECOLI	1.79839	yes	uvrY	Cytoplasm
sp|P0AED7|DAPE_ECOLI	5.59933		dapE
sp|P0AED9|DCM_ECOLI	3.01515	yes	dcm
sp|P0AEE1|DCRB_ECOLI	5.55145		dcrB	Periplasm.
sp|P0AEE3|DEGS_ECOLI	7.16406		degS	Cell inner membrane
sp|P0AEE5|DGAL_ECOLI	6.23005		mglB	Periplasm.
sp|P0AEE8|DMA_ECOLI	5.38735		dam
sp|P0AEF0|DNAC_ECOLI	3.4903	yes	dnaC
sp|P0AEF4|DPIA_ECOLI	3.32748	yes	dpiA	Cytoplasm
sp|P0AEF8|DPPB_ECOLI	5.95889		dppB	Cell inner membrane; Multi-pass membrane protein.
sp|P0AEG1|DPPC_ECOLI	6.15724		dppC	Cell inner membrane; Multi-pass membrane protein.
sp|P0AEG4|DSBA_ECOLI	5.66466		dsbA	Periplasm.
sp|P0AEG6|DSBC_ECOLI	5.93398		dsbC	Periplasm
sp|P0AEH1|RSEP_ECOLI	4.17126		rseP	Cell inner membrane
sp|P0AEH3|ELAA_ECOLI	4.53827		elaA
sp|P0AEH5|ELAB_ECOLI	5.15958		elaB	Cell inner membrane
sp|P0AEI1|MIAB_ECOLI	1.96713	yes	miaB	Cytoplasm
sp|P0AEI4|RIMO_ECOLI	4.37406	yes	rimO	Cytoplasm
sp|P0AEI6|NUDJ_ECOLI	5.49468		nudJ
sp|P0AEJ4|ENVZ_ECOLI	6.87098		envZ	Cell inner membrane; Multi-pass membrane protein.
sp|P0AEJ6|EUTB_ECOLI	6.37342		eutB
sp|P0AEK0|EXOX_ECOLI	1.51687	yes	exoX
sp|P0AEK2|FABG_ECOLI	6.06092		fabG
sp|P0AEK4|FABI_ECOLI	6.19176		fabI
sp|P0AEL6|FEPB_ECOLI	6.51047		fepB	Periplasm.
sp|P0AEM0|FKBX_ECOLI	5.48575		fkpB
sp|P0AEM9|FLIY_ECOLI	5.95026		tcyJ	Periplasm.
sp|P0AEN1|FRE_ECOLI	4.61702		fre
sp|P0AEN4|FTSL_ECOLI	4.04363	yes	ftsL	Cell inner membrane
sp|P0AEN8|FUCM_ECOLI	5.8902		fucU	Cytoplasm
sp|P0AEP1|GALP_ECOLI	5.62813		galP	Cell inner membrane
sp|P0AEP3|GALU_ECOLI	5.71837		galU
sp|P0AEP7|GCL_ECOLI	5.48689		gcl
sp|P0AEP9|GLCD_ECOLI	2.37863	yes	glcD
sp|P0AEQ1|GLCG_ECOLI	5.43203		glcG
sp|P0AEQ3|GLNH_ECOLI	6.12851		glnH	Periplasm
sp|P0AEQ6|GLNP_ECOLI	6.84435		glnP	Cell inner membrane; Multi-pass membrane protein.
sp|P0AER5|GLTK_ECOLI	6.35837		gltK	Cell inner membrane
sp|P0AES0|GSP_ECOLI	5.85173		gss
sp|P0AES2|GUDD_ECOLI	5.37538		gudD
sp|P0AES4|GYRA_ECOLI	5.26281		gyrA	Cytoplasm
sp|P0AES6|GYRB_ECOLI	5.66485		gyrB	Cytoplasm
sp|P0AET5|HDED_ECOLI	5.50456		hdeD	Cell inner membrane; Multi-pass membrane protein.
sp|P0AET8|HDHA_ECOLI	5.63743		hdhA
sp|P0AEU0|HISJ_ECOLI	6.20399		hisJ	Periplasm.
sp|P0AEU7|SKP_ECOLI	6.7913		skp	Periplasm
sp|P0AEV1|RSSB_ECOLI	5.53319		rssB
sp|P0AEV9|HYCI_ECOLI	6.57788		hycI
sp|P0AEW4|CPDA_ECOLI	4.4352	yes	cpdA
sp|P0AEW6|INGK_ECOLI	5.06866		gsk
sp|P0AEW9|K1PF_ECOLI	6.22497		fruK
sp|P0AEX3|KGTP_ECOLI	4.34988	yes	kgtP	Cell inner membrane
sp|P0AEX5|KPPR_ECOLI	6.15578		prkB
sp|P0AEX9|MALE_ECOLI	7.50685		malE	Periplasm
sp|P0AEY1|MARC_ECOLI	6.23202		marC	Cell inner membrane; Multi-pass membrane protein.
sp|P0AEY3|MAZG_ECOLI	3.60509	yes	mazG
sp|P0AEY5|MDAB_ECOLI	7.21512		mdaB
sp|P0AEY8|MDFA_ECOLI	5.65465		mdfA	Cell inner membrane; Multi-pass membrane protein.
sp|P0AEZ1|METF_ECOLI	5.51089		metF
sp|P0AEZ3|MIND_ECOLI	4.93464		minD	Cell inner membrane; Peripheral membrane protein.
sp|P0AEZ9|MOAB_ECOLI	6.07369		moaB
sp|P0AF03|MOG_ECOLI	5.40616		mog
sp|P0AF08|APBC_ECOLI	5.18591		mrp
sp|P0AF12|MTNN_ECOLI	5.73223		mtnN
sp|P0AF16|MURJ_ECOLI	5.63046		murJ	Cell inner membrane
sp|P0AF18|NAGA_ECOLI	6.26057		nagA
sp|P0AF20|NAGC_ECOLI	6.58501		nagC
sp|P0AF24|NAGD_ECOLI	5.99811		nagD
sp|P0AF28|NARL_ECOLI	5.39068		narL
sp|P0AF43|YJBB_ECOLI	6.11727		yjbB	Cell membrane
sp|P0AF48|YJBQ_ECOLI	5.50891		yjbQ
sp|P0AF50|YJBR_ECOLI	4.60126		yjbR
sp|P0AF52|GHXP_ECOLI	6.39404		ghxP	Cell inner membrane
sp|P0AF56|YJCO_ECOLI	1.32668	yes	yjcO
sp|P0AF59|YJDI_ECOLI	6.96882		yjdI
sp|P0AF63|NSRR_ECOLI	4.0345	yes	nsrR
sp|P0AF67|TSAE_ECOLI	5.79479		tsaE	Cytoplasm
sp|P0AF70|YJEI_ECOLI	6.00748		yjeI
sp|P0AF90|RRAB_ECOLI	2.607	yes	rraB	Cytoplasm
sp|P0AF93|RIDA_ECOLI	5.69454		ridA	Cytoplasm
sp|P0AF96|TABA_ECOLI	4.54714		tabA
sp|P0AF98|LPTF_ECOLI	6.85423		lptF	Cell inner membrane; Multi-pass membrane protein.
sp|P0AFA2|NARX_ECOLI	6.04678		narX	Cell inner membrane
sp|P0AFA7|NHAB_ECOLI	6.58185		nhaB	Cell inner membrane
sp|P0AFB1|NLPI_ECOLI	7.55737		nlpI	Cell membrane; Lipid-anchor.
sp|P0AFB5|NTRB_ECOLI	7.11867		glnL	Cytoplasm
sp|P0AFB8|NTRC_ECOLI	4.22274	yes	glnG	Cytoplasm
sp|P0AFC0|NUDB_ECOLI	2.74911	yes	nudB
sp|P0AFC3|NUOA_ECOLI	6.29289		nuoA	Cell inner membrane
sp|P0AFC7|NUOB_ECOLI	5.58662		nuoB	Cell inner membrane; Peripheral membrane protein; Cytoplasmic side.
sp|P0AFD1|NUOE_ECOLI	4.85123		nuoE
sp|P0AFD4|NUOH_ECOLI	6.23677		nuoH	Cell inner membrane; Multi-pass membrane protein.
sp|P0AFD6|NUOI_ECOLI	6.00284		nuoI	Cell inner membrane
sp|P0AFE4|NUOK_ECOLI	7.16456		nuoK	Cell inner membrane; Multi-pass membrane protein.
sp|P0AFE8|NUOM_ECOLI	6.24146		nuoM	Cell inner membrane; Multi-pass membrane protein.
sp|P0AFF6|NUSA_ECOLI	5.65035		nusA	Cytoplasm
sp|P0AFG0|NUSG_ECOLI	5.2757		nusG
sp|P0AFG3|ODO1_ECOLI	4.72454		sucA
sp|P0AFG6|ODO2_ECOLI	5.71831		sucB
sp|P0AFG8|ODP1_ECOLI	6.3395		aceE
sp|P0AFH0|OGT_ECOLI	5.06948		ogt	Cytoplasm
sp|P0AFH2|OPPB_ECOLI	5.68996		oppB	Cell inner membrane; Multi-pass membrane protein.
sp|P0AFH6|OPPC_ECOLI	5.36547		oppC	Cell inner membrane; Multi-pass membrane protein.
sp|P0AFH8|OSMY_ECOLI	4.90208		osmY	Periplasm.
sp|P0AFI2|PARC_ECOLI	2.94707	yes	parC	Cell membrane; Peripheral membrane protein.
sp|P0AFI5|PBP7_ECOLI	3.77542		pbpG	Periplasm.
sp|P0AFI7|PDXH_ECOLI	5.64659		pdxH
sp|P0AFI9|PERM_ECOLI	7.15597		perM	Cell membrane
sp|P0AFJ1|PHNA_ECOLI	5.38009		phnA
sp|P0AFJ5|PHOB_ECOLI	6.1099		phoB	Cytoplasm.
sp|P0AFJ7|PITA_ECOLI	6.54443		pitA	Cell inner membrane; Multi-pass membrane protein.
sp|P0AFK0|PMBA_ECOLI	5.49757		pmbA	Cytoplasm.
sp|P0AFK2|PNUC_ECOLI	6.07123		pnuC	Cell inner membrane
sp|P0AFK6|POTC_ECOLI	6.26922		potC	Cell inner membrane
sp|P0AFK9|POTD_ECOLI	5.59329		potD	Periplasm
sp|P0AFL3|PPIA_ECOLI	5.31245		ppiA	Periplasm.
sp|P0AFL6|PPX_ECOLI	3.96469		ppx	Cell membrane
sp|P0AFM4|PSIF_ECOLI	5.50482		psiF
sp|P0AFM6|PSPA_ECOLI	5.98165		pspA
sp|P0AFM9|PSPB_ECOLI	4.49689		pspB	Cell inner membrane; Single-pass membrane protein.
sp|P0AFP4|YBBO_ECOLI	6.02676		ybbO
sp|P0AFP6|GCH1L_ECOLI	5.25542		ybgI
sp|P0AFQ7|YCFH_ECOLI	4.38987	yes	ycfH
sp|P0AFR0|RSSA_ECOLI	5.65864		rssA
sp|P0AFR4|YCIO_ECOLI	4.6372		yciO
sp|P0AFS3|FOLM_ECOLI	5.5578		folM
sp|P0AFT2|YECS_ECOLI	6.00387		yecS	Cell inner membrane
sp|P0AFT5|BTSR_ECOLI	6.72414		btsR
sp|P0AFU4|GLRR_ECOLI	5.40442		glrR	Cytoplasm
sp|P0AFU8|RISA_ECOLI	5.95717		ribC
sp|P0AFV4|MEPS_ECOLI	3.39084	yes	mepS	Cell outer membrane
sp|P0AFW0|RFAH_ECOLI	4.35212		rfaH
sp|P0AFW8|ROF_ECOLI	3.16923		rof
sp|P0AFX0|HPF_ECOLI	4.2128	yes	hpf
sp|P0AFX9|RSEB_ECOLI	5.878		rseB
sp|P0AFY2|SANA_ECOLI	5.9225		sanA	Cell inner membrane; Single-pass membrane protein.
sp|P0AFY6|SBMA_ECOLI	5.76515		sbmA	Cell inner membrane
sp|P0AFY8|SEQA_ECOLI	4.71247		seqA	Cytoplasm
sp|P0AFZ3|SSPB_ECOLI	3.73022		sspB
sp|P0AG00|WZZE_ECOLI	6.31213		wzzE	Cell inner membrane
sp|P0AG03|UBIX_ECOLI	5.5312		ubiX
sp|P0AG07|RPE_ECOLI	5.71614		rpe
sp|P0AG14|SOHB_ECOLI	5.60473		sohB	Cell inner membrane; Single-pass membrane protein.
sp|P0AG16|PUR1_ECOLI	3.59967	yes	purF
sp|P0AG18|PURE_ECOLI	5.67945		purE
sp|P0AG20|RELA_ECOLI	4.80464		relA
sp|P0AG24|SPOT_ECOLI	6.05134		spoT	Cytoplasm
sp|P0AG27|YIBN_ECOLI	6.47183		yibN
sp|P0AG30|RHO_ECOLI	5.73681		rho
sp|P0AG40|RIBF_ECOLI	5.44078		ribF
sp|P0AG44|RL17_ECOLI	5.3654		rplQ
sp|P0AG48|RL21_ECOLI	4.92107		rplU
sp|P0AG51|RL30_ECOLI	4.77787		rpmD
sp|P0AG55|RL6_ECOLI	4.9269		rplF
sp|P0AG59|RS14_ECOLI	3.87965	yes	rpsN
sp|P0AG63|RS17_ECOLI	5.17942		rpsQ
sp|P0AG67|RS1_ECOLI	4.75186		rpsA	Cytoplasm
sp|P0AG71|RMUC_ECOLI	4.59221		rmuC
sp|P0AG76|SBCD_ECOLI	5.46426		sbcD
sp|P0AG78|SUBI_ECOLI	5.64757		sbp	Periplasm.
sp|P0AG80|UGPB_ECOLI	6.13923		ugpB	Periplasm.
sp|P0AG82|PSTS_ECOLI	5.66503		pstS	Periplasm.
sp|P0AG84|YGHA_ECOLI	5.50211		yghA
sp|P0AG86|SECB_ECOLI	6.72483		secB	Cytoplasm.
sp|P0AG90|SECD_ECOLI	6.36292		secD	Cell inner membrane
sp|P0AG93|SECF_ECOLI	6.06104		secF	Cell inner membrane; Multi-pass membrane protein.
sp|P0AG99|SECG_ECOLI	3.41263	yes	secG	Cell inner membrane; Multi-pass membrane protein.
sp|P0AGA2|SECY_ECOLI	4.9421		secY	Cell inner membrane; Multi-pass membrane protein.
sp|P0AGA6|UHPA_ECOLI	4.34776		uhpA	Cytoplasm
sp|P0AGB0|SERB_ECOLI	5.82959		serB
sp|P0AGB6|RPOE_ECOLI	5.62982		rpoE	Cytoplasm
sp|P0AGC3|SLT_ECOLI	6.06613		slt	Periplasm. Note=Tightly associated with the murein sacculus.
sp|P0AGC7|SMP_ECOLI	5.23471		ytjB	Cell inner membrane
sp|P0AGD1|SODC_ECOLI	5.68638		sodC	Periplasm.
sp|P0AGD3|SODF_ECOLI	5.95252		sodB
sp|P0AGD7|SRP54_ECOLI	4.59818	yes	ffh	Cytoplasm. Note=The SRP-RNC complex is targeted to the cytoplasmic membrane.
sp|P0AGE0|SSB_ECOLI	5.46724		ssb
sp|P0AGE4|SSTT_ECOLI	5.53546		sstT	Cell inner membrane; Multi-pass membrane protein.
sp|P0AGE6|CHRR_ECOLI	5.31008		chrR
sp|P0AGE9|SUCD_ECOLI	5.84854		sucD
sp|P0AGF2|CSDE_ECOLI	5.64198		csdE
sp|P0AGG0|THIL_ECOLI	5.41134		thiL
sp|P0AGG2|TESB_ECOLI	5.92218		tesB
sp|P0AGG4|THIO2_ECOLI	2.23615	yes	trxC	Cytoplasm.
sp|P0AGG8|TLDD_ECOLI	5.1074		tldD
sp|P0AGH1|YHHJ_ECOLI	7.25134		yhhJ	Cell inner membrane; Multi-pass membrane protein.
sp|P0AGH8|PSTC_ECOLI	5.49054		pstC	Cell inner membrane; Multi-pass membrane protein.
sp|P0AGI1|RBSC_ECOLI	5.48148		rbsC	Cell inner membrane
sp|P0AGI4|XYLH_ECOLI	4.71304		xylH	Cell inner membrane; Multi-pass membrane protein.
sp|P0AGI8|TRKA_ECOLI	6.37669		trkA	Cell inner membrane
sp|P0AGJ2|TRMH_ECOLI	5.7952		trmH
sp|P0AGJ5|YFIF_ECOLI	5.39846		yfiF
sp|P0AGJ7|TRML_ECOLI	5.92824		trmL	Cytoplasm
sp|P0AGJ9|SYY_ECOLI	6.27064		tyrS	Cytoplasm
sp|P0AGK1|UBIA_ECOLI	2.17733	yes	ubiA	Cell inner membrane
sp|P0AGK4|YHBY_ECOLI	4.88044		yhbY	Cytoplasm
sp|P0AGK8|ISCR_ECOLI	1.52956	yes	iscR
sp|P0AGL7|RSME_ECOLI	6.04768		rsmE	Cytoplasm
sp|P0AGM7|URAA_ECOLI	5.95273		uraA	Cell inner membrane
sp|P0C018|RL18_ECOLI	4.5018		rplR
sp|P0C037|PPNP_ECOLI	4.24916	yes	ppnP
sp|P0C054|IBPA_ECOLI	1.5807	yes	ibpA	Cytoplasm
sp|P0C077|RELE_ECOLI	3.74719		relE
sp|P0C093|SLMA_ECOLI	4.14272	yes	slmA	Cytoplasm, nucleoid
sp|P0C0K3|SRKA_ECOLI	6.01511		srkA	Cytoplasm
sp|P0C0L2|OSMC_ECOLI	5.83747		osmC	Cytoplasm.
sp|P0C0L7|PROP_ECOLI	4.78221		proP	Cell inner membrane
sp|P0C0R7|RLME_ECOLI	5.13369		rlmE	Cytoplasm
sp|P0C0S1|MSCS_ECOLI	6.42314		mscS	Cell inner membrane
sp|P0C0U4|RIMK_ECOLI	5.5562		rimK
sp|P0C0V0|DEGP_ECOLI	5.75327		degP	Cell inner membrane
sp|P0C7L2|PAAJ_ECOLI	4.98545		paaJ
sp|P0C960|EMTA_ECOLI	4.0027	yes	emtA	Cell outer membrane
sp|P0CB39|EPTC_ECOLI	6.39598		eptC	Cell inner membrane
sp|P0CE48|EFTU2_ECOLI	5.39096		tufB
sp|P0CG19|RNPH_ECOLI	5.57543		rph
sp|P0CI31|HCAB_ECOLI	3.59547		hcaB
sp|P0CK95|ACFD_ECOLI	6.25536		yghJ	Cell membrane
sp|P0DM85|CRFC_ECOLI	3.42976		crfC	Cytoplasm
sp|P0DMC5|RCSC_ECOLI	6.10077		rcsC	Cell inner membrane
sp|P0DMC7|RCSB_ECOLI	3.42073		rcsB
sp|P0DP69|PHNE1_ECOLI	0.274121	yes	phnE1	Cell inner membrane
sp|P10100|RLPA_ECOLI	6.8023		rlpA	Cell membrane
sp|P10121|FTSY_ECOLI	5.6446		ftsY	Cell inner membrane
sp|P10371|HIS4_ECOLI	5.27533		hisA	Cytoplasm.
sp|P10384|FADL_ECOLI	6.09314		fadL	Cell outer membrane
sp|P10408|SECA_ECOLI	6.23117		secA	Cell inner membrane; Peripheral membrane protein; Cytoplasmic side. Cytoplasm. Note=Distribution is 50-50.
sp|P10423|IAP_ECOLI	4.00378	yes	iap
sp|P10441|LPXB_ECOLI	5.91695		lpxB
sp|P10443|DPO3A_ECOLI	4.65853		dnaE	Cytoplasm.
sp|P10902|NADB_ECOLI	4.69075		nadB	Cytoplasm.
sp|P10907|UGPC_ECOLI	6.24572		ugpC	Cell inner membrane; Peripheral membrane protein.
sp|P10908|UGPQ_ECOLI	5.0689		ugpQ	Cytoplasm
sp|P11290|YIBD_ECOLI	0.319504	yes	yibD
sp|P11349|NARH_ECOLI	6.00194		narH	Cell membrane; Peripheral membrane protein.
sp|P11446|ARGC_ECOLI	5.05578		argC	Cytoplasm
sp|P11447|ARLY_ECOLI	5.29014		argH	Cytoplasm
sp|P11454|ENTF_ECOLI	4.9938		entF
sp|P11557|DAMX_ECOLI	5.09923		damX	Cell inner membrane
sp|P11875|SYR_ECOLI	6.02907		argS	Cytoplasm.
sp|P11880|MURF_ECOLI	5.78558		murF	Cytoplasm
sp|P12008|AROC_ECOLI	6.50596		aroC
sp|P12281|MOEA_ECOLI	5.63934		moeA
sp|P12282|MOEB_ECOLI	5.74482		moeB
sp|P12295|UNG_ECOLI	5.97493		ung	Cytoplasm.
sp|P12758|UDP_ECOLI	5.98852		udp	Cytoplasm.
sp|P12994|YBHB_ECOLI	6.03634		ybhB	Cytoplasm.
sp|P12995|BIOA_ECOLI	6.17071		bioA	Cytoplasm
sp|P12996|BIOB_ECOLI	1.44236	yes	bioB
sp|P12998|BIOF_ECOLI	5.6427		bioF
sp|P13000|BIOD1_ECOLI	5.76713		bioD1	Cytoplasm.
sp|P13001|BIOH_ECOLI	5.93162		bioH	Cytoplasm
sp|P13009|METH_ECOLI	5.42874		metH
sp|P13016|AMPD_ECOLI	4.45532	yes	ampD	Cytoplasm.
sp|P13024|FDHE_ECOLI	4.06158	yes	fdhE	Cytoplasm.
sp|P13029|KATG_ECOLI	5.34344		katG
sp|P13035|GLPD_ECOLI	2.9213	yes	glpD	Cytoplasm.
sp|P13445|RPOS_ECOLI	0.642641	yes	rpoS	Cytoplasm
sp|P13458|SBCC_ECOLI	4.74971		sbcC
sp|P13482|TREA_ECOLI	7.0795		treA	Periplasm.
sp|P13518|CSRD_ECOLI	5.51533		csrD	Cell membrane
sp|P13656|CHIA_ECOLI	6.31113		chiA	Periplasm
sp|P13669|MNGR_ECOLI	5.79565		mngR
sp|P13738|NHAA_ECOLI	5.8666		nhaA	Cell inner membrane; Multi-pass membrane protein.
sp|P13857|RIML_ECOLI	5.61223		rimL	Cytoplasm.
sp|P14081|SELB_ECOLI	4.25362	yes	selB	Cytoplasm.
sp|P14294|TOP3_ECOLI	2.23012	yes	topB
sp|P14375|ZRAR_ECOLI	3.93397	yes	zraR	Cytoplasm
sp|P14900|MURD_ECOLI	5.81462		murD	Cytoplasm.
sp|P15005|MCRB_ECOLI	5.1179		mcrB
sp|P15006|MCRC_ECOLI	5.09082		mcrC
sp|P15034|AMPP_ECOLI	5.94943		pepP	Cytoplasm.
sp|P15038|HELD_ECOLI	4.69077		helD
sp|P15042|DNLJ_ECOLI	4.92397		ligA
sp|P15067|GLGX_ECOLI	6.42012		glgX
sp|P15078|CSTA_ECOLI	5.51725		cstA	Cell inner membrane
sp|P15082|SRLR_ECOLI	5.8221		srlR
sp|P15254|PUR4_ECOLI	6.31031		purL	Cytoplasm
sp|P15286|FLK_ECOLI	3.70506	yes	flk	Cell inner membrane
sp|P15288|PEPD_ECOLI	5.88494		pepD
sp|P15373|PRLF_ECOLI	2.76981	yes	prlF	Cytoplasm
sp|P15639|PUR9_ECOLI	5.96072		purH
sp|P15640|PUR2_ECOLI	6.09673		purD
sp|P15723|DGTP_ECOLI	5.52069		dgt
sp|P15770|AROE_ECOLI	6.01089		aroE
sp|P15877|DHG_ECOLI	6.54476		gcd	Cell inner membrane
sp|P15977|MALQ_ECOLI	5.25447		malQ	Cytoplasm.
sp|P15993|AROP_ECOLI	5.38582		aroP	Cell inner membrane; Multi-pass membrane protein.
sp|P16095|SDHL_ECOLI	3.4042		sdaA
sp|P16384|MIAA_ECOLI	5.66582		miaA
sp|P16456|SELD_ECOLI	5.34289		selD
sp|P16525|TUS_ECOLI	5.43612		tus	Cytoplasm.
sp|P16528|ICLR_ECOLI	4.91023		iclR
sp|P16659|SYP_ECOLI	6.145		proS	Cytoplasm.
sp|P16676|CYSA_ECOLI	2.64723	yes	cysA	Cell inner membrane
sp|P16677|PHNC_ECOLI	0.231285	yes	phnC	Cell inner membrane
sp|P16681|PHNB_ECOLI	5.87975		phnB
sp|P16682|PHND_ECOLI	1.01537	yes	phnD	Periplasm
sp|P16684|PHNF_ECOLI	0.457933	yes	phnF
sp|P16685|PHNG_ECOLI	1.10746	yes	phnG
sp|P16686|PHNH_ECOLI	1.73958	yes	phnH
sp|P16687|PHNI_ECOLI	0.60901	yes	phnI
sp|P16688|PHNJ_ECOLI	0.722624	yes	phnJ
sp|P16689|PHNM_ECOLI	1.0519	yes	phnM
sp|P16691|PHNO_ECOLI	3.64902	yes	phnO
sp|P16700|CYSP_ECOLI	6.18187		cysP	Periplasm.
sp|P16703|CYSM_ECOLI	5.63553		cysM
sp|P16926|MREC_ECOLI	4.98403		mreC	Cell inner membrane
sp|P17109|MEND_ECOLI	6.80995		menD
sp|P17115|GUTQ_ECOLI	5.20295		gutQ
sp|P17117|NFSA_ECOLI	5.00948		nfsA
sp|P17169|GLMS_ECOLI	5.8048		glmS	Cytoplasm.
sp|P17334|PTQC_ECOLI	6.84785		chbC	Cell inner membrane
sp|P17411|CHBF_ECOLI	6.2888		chbF
sp|P17443|MURG_ECOLI	6.05065		murG	Cell inner membrane
sp|P17445|BETB_ECOLI	5.99689		betB
sp|P17802|MUTY_ECOLI	4.89236		mutY
sp|P17846|CYSI_ECOLI	3.91313	yes	cysI
sp|P17854|CYSH_ECOLI	3.28136	yes	cysH	Cytoplasm.
sp|P17888|PRIA_ECOLI	6.13105		priA
sp|P17952|MURC_ECOLI	5.68102		murC	Cytoplasm
sp|P17993|UBIG_ECOLI	3.12986	yes	ubiG
sp|P18133|PNCB_ECOLI	3.56964	yes	pncB
sp|P18196|MINC_ECOLI	5.43538		minC
sp|P18335|ARGD_ECOLI	5.71369		argD	Cytoplasm
sp|P18392|RSTB_ECOLI	5.96694		rstB	Cell inner membrane; Multi-pass membrane protein.
sp|P18811|MALI_ECOLI	4.36073	yes	malI
sp|P18843|NADE_ECOLI	5.73673		nadE
sp|P18956|GGT_ECOLI	5.72705		ggt	Periplasm
sp|P19318|NARY_ECOLI	5.68036		narY	Cell membrane; Peripheral membrane protein.
sp|P19319|NARZ_ECOLI	5.70084		narZ	Cell membrane; Peripheral membrane protein.
sp|P19624|PDXA_ECOLI	4.66775		pdxA	Cytoplasm
sp|P19636|EUTC_ECOLI	4.6855		eutC
sp|P19926|AGP_ECOLI	6.39801		agp	Periplasm.
sp|P19934|TOLA_ECOLI	5.49337		tolA	Cell inner membrane
sp|P20083|PARE_ECOLI	3.95783	yes	parE
sp|P20099|BISC_ECOLI	3.54833	yes	bisC
sp|P20605|FIC_ECOLI	6.01866		fic
sp|P20966|PTFBC_ECOLI	6.28973		fruA	Cell inner membrane
sp|P21151|FADA_ECOLI	5.96683		fadA	Cytoplasm.
sp|P21156|CYSD_ECOLI	1.4588	yes	cysD
sp|P21165|PEPQ_ECOLI	6.1256		pepQ
sp|P21169|DCOR_ECOLI	6.15165		speC
sp|P21170|SPEA_ECOLI	5.53706		speA	Periplasm
sp|P21177|FADB_ECOLI	5.30151		fadB
sp|P21179|CATE_ECOLI	5.8784		katE	Cytoplasm
sp|P21189|DPO2_ECOLI	4.965		polB
sp|P21338|RNI_ECOLI	5.7394		rna	Periplasm. Cytoplasm. Note=RNase I (periplasmic) and RNase I* (cytoplasmic) appear to be isoforms apparently encoded by the same gene. The cytoplasmic form is less active towards natural polymer RNA.
sp|P21362|YCIF_ECOLI	5.2944		yciF
sp|P21363|YCIE_ECOLI	5.20207		yciE
sp|P21367|YCAC_ECOLI	5.84399		ycaC
sp|P21499|RNR_ECOLI	5.67938		rnr	Cytoplasm
sp|P21507|SRMB_ECOLI	4.17916	yes	srmB	Cytoplasm
sp|P21513|RNE_ECOLI	5.5325		rne
sp|P21514|YAHA_ECOLI	5.75605		yahA
sp|P21515|ACPH_ECOLI	3.03595	yes	acpH
sp|P21517|MALZ_ECOLI	5.00116		malZ	Cytoplasm.
sp|P21599|KPYK2_ECOLI	5.96305		pykA
sp|P21645|LPXD_ECOLI	5.90445		lpxD
sp|P21829|YBHA_ECOLI	3.00335	yes	ybhA
sp|P21865|KDPD_ECOLI	6.34819		kdpD	Cell inner membrane
sp|P21866|KDPE_ECOLI	5.7857		kdpE	Cytoplasm
sp|P21888|SYC_ECOLI	6.13986		cysS	Cytoplasm.
sp|P21889|SYD_ECOLI	6.22671		aspS	Cytoplasm.
sp|P21893|RECJ_ECOLI	2.32528	yes	recJ
sp|P22106|ASNB_ECOLI	5.60818		asnB
sp|P22186|MRAZ_ECOLI	6.80227		mraZ	Cytoplasm, nucleoid
sp|P22188|MURE_ECOLI	5.17586		murE	Cytoplasm
sp|P22255|CYSQ_ECOLI	6.3036		cysQ	Cell inner membrane
sp|P22256|GABT_ECOLI	5.41395		gabT
sp|P22259|PCKA_ECOLI	5.5047		pckA	Cytoplasm.
sp|P22333|ADD_ECOLI	5.63302		add
sp|P22523|MUKB_ECOLI	4.73597		mukB	Cytoplasm, nucleoid
sp|P22524|MUKE_ECOLI	5.71645		mukE	Cytoplasm, nucleoid. Note=Restricted to the nucleoid region.
sp|P22525|YCBB_ECOLI	4.75344		ycbB	Membrane
sp|P22634|MURI_ECOLI	6.2113		murI
sp|P22729|LIVM_ECOLI	6.08924		livM	Cell inner membrane
sp|P22731|LIVF_ECOLI	5.9437		livF
sp|P22939|ISPA_ECOLI	5.75286		ispA	Cytoplasm.
sp|P23003|TRMA_ECOLI	5.5636		trmA
sp|P23200|MGLC_ECOLI	5.48985		mglC	Cell inner membrane; Multi-pass membrane protein.
sp|P23256|MALY_ECOLI	5.77909		malY
sp|P23305|YIGA_ECOLI	2.17876	yes	yigA
sp|P23331|KITH_ECOLI	5.91885		tdk	Cytoplasm
sp|P23367|MUTL_ECOLI	5.43082		mutL
sp|P23522|GARL_ECOLI	6.65781		garL
sp|P23524|GLXK1_ECOLI	5.88799		garK
sp|P23538|PPSA_ECOLI	5.90073		ppsA
sp|P23721|SERC_ECOLI	5.73932		serC	Cytoplasm.
sp|P23827|ECOT_ECOLI	5.38912		eco	Periplasm.
sp|P23830|PSS_ECOLI	6.41378		pssA
sp|P23836|PHOP_ECOLI	5.1341		phoP	Cytoplasm
sp|P23837|PHOQ_ECOLI	6.36079		phoQ	Cell inner membrane
sp|P23839|YICC_ECOLI	5.82763		yicC
sp|P23842|YFEA_ECOLI	6.09745		yfeA	Cell membrane
sp|P23843|OPPA_ECOLI	6.03478		oppA	Periplasm.
sp|P23845|CYSN_ECOLI	1.66948	yes	cysN
sp|P23847|DPPA_ECOLI	6.05748		dppA	Periplasm.
sp|P23862|PRIC_ECOLI	2.92096	yes	priC
sp|P23865|PRC_ECOLI	5.87944		prc	Cell inner membrane; Peripheral membrane protein; Periplasmic side.
sp|P23869|PPIB_ECOLI	6.93166		ppiB	Cytoplasm.
sp|P23871|HEMH_ECOLI	5.72618		hemH	Cytoplasm.
sp|P23872|AES_ECOLI	5.69337		aes	Cytoplasm
sp|P23874|HIPA_ECOLI	6.36762		hipA
sp|P23882|FMT_ECOLI	5.616		fmt
sp|P23883|PUUC_ECOLI	4.13728	yes	puuC
sp|P23886|CYDC_ECOLI	6.27417		cydC	Cell inner membrane
sp|P23890|CADC_ECOLI	6.18191		cadC	Cell membrane
sp|P23893|GSA_ECOLI	5.50883		hemL	Cytoplasm
sp|P23894|HTPX_ECOLI	4.813		htpX	Cell inner membrane
sp|P23908|ARGE_ECOLI	5.94528		argE	Cytoplasm
sp|P23909|MUTS_ECOLI	4.77808		mutS
sp|P23917|MAK_ECOLI	6.20767		mak
sp|P23930|LNT_ECOLI	6.34491		lnt	Cell inner membrane
sp|P24171|DCP_ECOLI	6.12222		dcp	Cytoplasm
sp|P24173|RFAC_ECOLI	5.22671		rfaC
sp|P24177|ACRD_ECOLI	6.35629		acrD	Cell inner membrane
sp|P24182|ACCC_ECOLI	5.93095		accC
sp|P24186|FOLD_ECOLI	6.87788		folD
sp|P24188|YCEA_ECOLI	0.401851	yes	yceA
sp|P24193|HYPE_ECOLI	4.97656		hypE
sp|P24202|MRR_ECOLI	4.92461		mrr
sp|P24203|YJIA_ECOLI	4.94593		yjiA
sp|P24205|LPXM_ECOLI	5.79459		lpxM	Cell inner membrane
sp|P24215|UXUA_ECOLI	4.64845		uxuA
sp|P24224|ACPS_ECOLI	5.71812		acpS	Cytoplasm
sp|P24228|DACB_ECOLI	6.24636		dacB	Periplasm
sp|P24230|RECG_ECOLI	6.25366		recG
sp|P24232|HMP_ECOLI	4.50597	yes	hmp
sp|P24242|ASCG_ECOLI	2.66407	yes	ascG
sp|P24251|CRL_ECOLI	2.63843	yes	crl	Cytoplasm.
sp|P24252|YBGA_ECOLI	5.10842		ybgA
sp|P24255|RP54_ECOLI	3.60923		rpoN
sp|P24554|RADA_ECOLI	5.64023		radA
sp|P24555|PTRB_ECOLI	5.89618		ptrB
sp|P25397|TEHB_ECOLI	6.01124		tehB
sp|P25437|FRMA_ECOLI	5.60177		frmA	Cytoplasm.
sp|P25516|ACNA_ECOLI	5.81464		acnA
sp|P25519|HFLX_ECOLI	3.34389	yes	hflX	Cytoplasm
sp|P25522|MNME_ECOLI	5.69359		mnmE
sp|P25524|CODA_ECOLI	6.92638		codA
sp|P25526|GABD_ECOLI	5.71946		gabD
sp|P25534|UBIH_ECOLI	2.8201	yes	ubiH
sp|P25535|UBII_ECOLI	3.16245	yes	ubiI
sp|P25539|RIBD_ECOLI	5.90419		ribD
sp|P25552|GPPA_ECOLI	5.27657		gppA
sp|P25553|ALDA_ECOLI	5.87059		aldA
sp|P25665|METE_ECOLI	4.13559	yes	metE
sp|P25666|HTRL_ECOLI	5.84948		htrL
sp|P25714|YIDC_ECOLI	6.6643		yidC	Cell inner membrane
sp|P25738|MSYB_ECOLI	3.89671	yes	msyB
sp|P25740|RFAG_ECOLI	6.24851		rfaG
sp|P25741|RFAP_ECOLI	5.94007		rfaP
sp|P25742|RFAQ_ECOLI	5.59114		rfaQ
sp|P25745|MNMA_ECOLI	5.50062		mnmA	Cytoplasm.
sp|P25746|HFLD_ECOLI	6.03875		hflD
sp|P25747|YEIB_ECOLI	5.1918		yeiB	Cell membrane
sp|P25888|RHLE_ECOLI	4.83108		rhlE	Cytoplasm
sp|P25894|LOIP_ECOLI	3.16148	yes	loiP	Cell outer membrane
sp|P25906|PDXI_ECOLI	6.44272		pdxI
sp|P26365|AMIB_ECOLI	3.3981		amiB	Periplasm
sp|P26602|UBIC_ECOLI	4.77328		ubiC	Cytoplasm.
sp|P26612|AMY2_ECOLI	5.53755		amyA	Cytoplasm
sp|P26616|MAO1_ECOLI	6.04843		maeA
sp|P26646|ACUI_ECOLI	6.50445		acuI	Cytoplasm
sp|P26647|PLSC_ECOLI	6.4224		plsC	Cell inner membrane
sp|P26648|FTSP_ECOLI	5.88183		ftsP	Periplasm
sp|P27126|RFAS_ECOLI	4.59413		rfaS
sp|P27127|RFAB_ECOLI	6.21441		rfaB
sp|P27128|RFAI_ECOLI	5.84563		rfaI
sp|P27129|RFAJ_ECOLI	5.29167		rfaJ
sp|P27240|RFAY_ECOLI	5.83802		rfaY
sp|P27241|RFAZ_ECOLI	1.844	yes	rfaZ
sp|P27242|WAAU_ECOLI	5.22847		waaU	Membrane; Peripheral membrane protein.
sp|P27247|PLSX_ECOLI	5.33635		plsX	Cytoplasm. Note=Associated with the membrane possibly through PlsY.
sp|P27248|GCST_ECOLI	5.88047		gcvT
sp|P27249|GLND_ECOLI	4.83223		glnD
sp|P27250|AHR_ECOLI	5.8396		ahr
sp|P27278|NADR_ECOLI	5.97263		nadR	Cell membrane; Peripheral membrane protein. Cytoplasm
sp|P27296|DING_ECOLI	4.57269	yes	dinG
sp|P27298|OPDA_ECOLI	5.17965		prlC
sp|P27300|LPXK_ECOLI	7.30995		lpxK
sp|P27302|TKT1_ECOLI	5.65195		tktA
sp|P27303|EMRA_ECOLI	6.47233		emrA	Cell inner membrane
sp|P27306|STHA_ECOLI	6.15179		sthA	Cytoplasm.
sp|P27431|ROXA_ECOLI	6.71255		roxA
sp|P27434|RODZ_ECOLI	5.42812		rodZ	Cell inner membrane
sp|P27550|ACSA_ECOLI	4.27982	yes	acs
sp|P27828|WECB_ECOLI	6.17076		wecB	Cytoplasm
sp|P27829|WECC_ECOLI	5.77153		wecC
sp|P27830|RMLB2_ECOLI	6.39808		rffG
sp|P27832|WECD_ECOLI	5.73115		wecD
sp|P27833|WECE_ECOLI	6.11247		wecE
sp|P27836|WECG_ECOLI	5.75621		wecG
sp|P27838|CYAY_ECOLI	5.66831		cyaY
sp|P27848|YIGL_ECOLI	4.82001		yigL
sp|P27859|TATD_ECOLI	4.15031	yes	tatD	Cytoplasm
sp|P27896|NARQ_ECOLI	5.9677		narQ	Cell inner membrane
sp|P28224|MLIC_ECOLI	6.32113		mliC	Cell outer membrane
sp|P28246|BCR_ECOLI	6.06408		bcr	Cell inner membrane
sp|P28248|DCD_ECOLI	5.24608		dcd
sp|P28249|ASMA_ECOLI	6.26637		asmA	Periplasm
sp|P28304|QOR1_ECOLI	5.84322		qorA
sp|P28305|PABC_ECOLI	6.44963		pabC
sp|P28306|MLTG_ECOLI	5.99609		mltG	Cell inner membrane
sp|P28629|ADIA_ECOLI	6.14108		adiA	Cytoplasm.
sp|P28630|HOLA_ECOLI	5.55946		holA
sp|P28631|HOLB_ECOLI	4.98841		holB
sp|P28634|TRMO_ECOLI	6.19021		trmO
sp|P28635|METQ_ECOLI	5.99284		metQ	Cell membrane
sp|P28861|FENR_ECOLI	5.60877		fpr	Cytoplasm
sp|P28903|NRDD_ECOLI	2.9865	yes	nrdD
sp|P28905|HOLC_ECOLI	5.12857		holC
sp|P29012|ALR2_ECOLI	6.8055		dadX
sp|P29013|YCGB_ECOLI	1.48448	yes	ycgB
sp|P29018|CYDD_ECOLI	6.32823		cydD	Cell inner membrane
sp|P29131|FTSN_ECOLI	4.42061	yes	ftsN	Cell inner membrane
sp|P29208|MENC_ECOLI	5.69684		menC
sp|P29217|YCEH_ECOLI	5.38398		yceH
sp|P29680|DCUP_ECOLI	5.88199		hemE	Cytoplasm
sp|P29745|PEPT_ECOLI	5.38402		pepT	Cytoplasm
sp|P30011|NADC_ECOLI	5.49891		nadC
sp|P30015|LHR_ECOLI	5.96724		lhr
sp|P30125|LEU3_ECOLI	5.34046		leuB	Cytoplasm
sp|P30126|LEUD_ECOLI	2.10479	yes	leuD
sp|P30128|GREB_ECOLI	4.65451		greB
sp|P30136|THIC_ECOLI	1.76583	yes	thiC
sp|P30137|THIE_ECOLI	2.01242	yes	thiE
sp|P30138|THIF_ECOLI	4.261		thiF
sp|P30139|THIG_ECOLI	2.00613	yes	thiG	Cytoplasm.
sp|P30140|THIH_ECOLI	1.08584	yes	thiH
sp|P30177|YBIB_ECOLI	5.83258		ybiB
sp|P30178|HCXB_ECOLI	5.58114		hcxB
sp|P30748|MOAD_ECOLI	5.11955		moaD
sp|P30749|MOAE_ECOLI	6.80477		moaE
sp|P30750|METN_ECOLI	6.30439		metN	Cell inner membrane
sp|P30843|BASR_ECOLI	4.894		basR	Cytoplasm
sp|P30844|BASS_ECOLI	6.2497		basS	Cell inner membrane; Multi-pass membrane protein.
sp|P30845|EPTA_ECOLI	6.02851		eptA	Cell inner membrane
sp|P30847|BAES_ECOLI	6.85817		baeS	Cell inner membrane
sp|P30850|RNB_ECOLI	4.65807		rnb	Cytoplasm.
sp|P30859|ARTI_ECOLI	6.03589		artI	Periplasm
sp|P30860|ARTJ_ECOLI	5.38856		artJ	Periplasm
sp|P30863|DKGB_ECOLI	5.2135		dkgB	Cytoplasm
sp|P30864|YAFC_ECOLI	5.74871		yafC
sp|P30870|GLNE_ECOLI	6.33207		glnE
sp|P30871|3PASE_ECOLI	6.01651		ygiF
sp|P30958|MFD_ECOLI	5.92193		mfd	Cytoplasm
sp|P31057|PANB_ECOLI	6.41895		panB	Cytoplasm
sp|P31060|MODF_ECOLI	5.68244		modF	Cell inner membrane
sp|P31063|YEDD_ECOLI	6.19164		yedD	Cell membrane
sp|P31069|KCH_ECOLI	6.47683		kch	Cell inner membrane
sp|P31119|AAS_ECOLI	6.22574		aas	Cell inner membrane; Multi-pass membrane protein.
sp|P31120|GLMM_ECOLI	6.23768		glmM
sp|P31122|SOTB_ECOLI	5.11808		sotB	Cell inner membrane; Multi-pass membrane protein.
sp|P31130|YDEI_ECOLI	4.33033		ydeI
sp|P31131|YDEJ_ECOLI	5.68451		ydeJ
sp|P31133|POTF_ECOLI	6.4551		potF	Periplasm
sp|P31134|POTG_ECOLI	6.22222		potG	Cell inner membrane
sp|P31142|THTM_ECOLI	5.58469		sseA	Cytoplasm
sp|P31224|ACRB_ECOLI	6.56189		acrB	Cell inner membrane
sp|P31433|YICH_ECOLI	6.26157		yicH
sp|P31434|XYLS_ECOLI	6.19597		yicI
sp|P31435|YICJ_ECOLI	5.33579		yicJ	Cell inner membrane; Multi-pass membrane protein.
sp|P31441|ADEC_ECOLI	3.60998		ade
sp|P31455|YIDR_ECOLI	6.22624		yidR
sp|P31460|DGOR_ECOLI	4.90169		dgoR
sp|P31466|ADEP_ECOLI	5.98798		adeP	Cell inner membrane
sp|P31473|RAVA_ECOLI	6.1688		ravA	Cytoplasm.
sp|P31475|YIEP_ECOLI	4.72132		yieP
sp|P31547|METI_ECOLI	6.62906		metI	Cell inner membrane; Multi-pass membrane protein.
sp|P31548|THIQ_ECOLI	5.5415		thiQ
sp|P31550|THIB_ECOLI	5.64557		thiB	Periplasm.
sp|P31551|CAID_ECOLI	5.24584		caiD
sp|P31554|LPTD_ECOLI	6.3408		lptD	Cell outer membrane
sp|P31600|NFRA_ECOLI	5.88411		nfrA	Cell outer membrane.
sp|P31658|HCHA_ECOLI	5.30832		hchA	Cytoplasm.
sp|P31663|PANC_ECOLI	5.77452		panC	Cytoplasm
sp|P31677|OTSA_ECOLI	3.71651	yes	otsA
sp|P31678|OTSB_ECOLI	3.20351		otsB
sp|P31680|DJLA_ECOLI	6.61482		djlA	Cell inner membrane
sp|P31802|NARP_ECOLI	2.62015	yes	narP
sp|P31806|NNR_ECOLI	5.61921		nnr
sp|P31808|YCIK_ECOLI	6.21948		yciK
sp|P31828|PQQL_ECOLI	4.83732		pqqL
sp|P31979|NUOF_ECOLI	5.25143		nuoF
sp|P32099|LPLA_ECOLI	5.77587		lplA	Cytoplasm.
sp|P32131|HEMN_ECOLI	4.23153	yes	hemN	Cytoplasm
sp|P32132|TYPA_ECOLI	5.58194		bipA
sp|P32138|SQASE_ECOLI	5.3957		yihQ
sp|P32141|SQUT_ECOLI	5.0484		yihT
sp|P32144|YIHW_ECOLI	4.8983		yihW
sp|P32151|YIIG_ECOLI	5.81292		yiiG
sp|P32157|YIIM_ECOLI	5.63949		yiiM
sp|P32160|YIIQ_ECOLI	3.75358	yes	yiiQ
sp|P32162|YIIS_ECOLI	3.99781	yes	yiiS
sp|P32170|RHAA_ECOLI	5.30992		rhaA	Cytoplasm
sp|P32173|MOBA_ECOLI	5.04579		mobA	Cytoplasm.
sp|P32176|FDOG_ECOLI	4.79289		fdoG	Periplasm
sp|P32177|FDHD_ECOLI	4.98811		fdhD	Cytoplasm
sp|P32662|GPH_ECOLI	4.14242		gph
sp|P32664|NUDC_ECOLI	5.97169		nudC
sp|P32680|YJAG_ECOLI	6.28121		yjaG
sp|P32681|YJAH_ECOLI	6.31299		yjaH
sp|P32684|RLUF_ECOLI	2.59347	yes	rluF
sp|P32695|DUSA_ECOLI	6.57263		dusA
sp|P32701|YJCC_ECOLI	5.84852		yjcC	Cell inner membrane
sp|P32703|YJCE_ECOLI	6.31061		yjcE	Cell inner membrane
sp|P33011|YEEA_ECOLI	4.75685		yeeA	Cell inner membrane; Multi-pass membrane protein.
sp|P33018|SFGH2_ECOLI	6.20429		yeiG
sp|P33030|YEIR_ECOLI	5.1975		yeiR
sp|P33136|OPGG_ECOLI	6.3696		opgG	Periplasm.
sp|P33195|GCSP_ECOLI	6.11671		gcvP
sp|P33218|YEBE_ECOLI	3.3418	yes	yebE	Cell inner membrane; Single-pass membrane protein.
sp|P33219|YEBF_ECOLI	5.0632		yebF	Secreted
sp|P33221|PURT_ECOLI	6.14016		purT
sp|P33224|AIDB_ECOLI	6.50934		aidB	Cytoplasm
sp|P33225|TORA_ECOLI	6.84565		torA	Periplasm
sp|P33232|LLDD_ECOLI	3.27901	yes	lldD	Cell inner membrane
sp|P33355|YEHS_ECOLI	4.98859		yehS
sp|P33360|YEHX_ECOLI	4.84776		yehX
sp|P33362|YEHZ_ECOLI	6.08054		yehZ	Periplasm
sp|P33363|BGLX_ECOLI	6.2095		bglX	Periplasm.
sp|P33368|YOHF_ECOLI	5.59636		yohF
sp|P33371|DUSC_ECOLI	5.81226		dusC
sp|P33570|TKT2_ECOLI	5.82601		tktB
sp|P33595|SGRR_ECOLI	5.35459		sgrR
sp|P33599|NUOCD_ECOLI	6.22449		nuoC
sp|P33602|NUOG_ECOLI	5.72458		nuoG
sp|P33607|NUOL_ECOLI	6.73984		nuoL	Cell inner membrane; Multi-pass membrane protein.
sp|P33643|RLUD_ECOLI	5.72464		rluD
sp|P33644|POLOX_ECOLI	5.64381		yfiH
sp|P33667|SELU_ECOLI	5.63674		selU
sp|P33913|YEJA_ECOLI	6.46208		yejA
sp|P33916|YEJF_ECOLI	6.16812		yejF
sp|P33919|RADD_ECOLI	5.36756		radD
sp|P33920|NDPA_ECOLI	6.07554		yejK	Cytoplasm, nucleoid.
sp|P33937|NAPA_ECOLI	3.57347	yes	napA	Periplasm
sp|P34209|YDCF_ECOLI	6.02342		ydcF
sp|P35340|AHPF_ECOLI	5.26385		ahpF
sp|P36548|AMIA_ECOLI	4.4826		amiA	Periplasm
sp|P36553|HEM6_ECOLI	6.05845		hemF	Cytoplasm.
sp|P36562|COBT_ECOLI	4.99403		cobT
sp|P36566|CMOM_ECOLI	5.32112		cmoM
sp|P36649|CUEO_ECOLI	5.6569		cueO	Periplasm. Note=It is exported via the Tat pathway.
sp|P36655|DSBD_ECOLI	5.81643		dsbD	Cell inner membrane; Multi-pass membrane protein.
sp|P36659|CBPA_ECOLI	5.76201		cbpA	Cytoplasm, nucleoid
sp|P36673|TRER_ECOLI	4.72338		treR
sp|P36680|ZAPD_ECOLI	5.65891		zapD	Cytoplasm
sp|P36683|ACNB_ECOLI	3.55736	yes	acnB
sp|P36767|RDGC_ECOLI	6.15094		rdgC	Cytoplasm, nucleoid.
sp|P36771|LRHA_ECOLI	3.42966	yes	lrhA
sp|P36879|YADG_ECOLI	6.23639		yadG
sp|P36928|YEGD_ECOLI	4.9262		yegD
sp|P36929|RSMB_ECOLI	6.95795		rsmB	Cytoplasm
sp|P36930|GATR_ECOLI	5.94787		gatR
sp|P36938|PGM_ECOLI	5.90528		pgm	Cytoplasm
sp|P36979|RLMN_ECOLI	1.77675	yes	rlmN	Cytoplasm
sp|P36999|RLMA_ECOLI	5.78271		rlmA
sp|P37005|LAST_ECOLI	4.87042		lasT
sp|P37019|CLCA_ECOLI	6.10362		clcA	Cell inner membrane
sp|P37024|HRPB_ECOLI	4.90502		hrpB
sp|P37025|THPR_ECOLI	5.5518		thpR
sp|P37028|BTUF_ECOLI	7.10897		btuF	Periplasm
sp|P37051|PURU_ECOLI	5.76569		purU
sp|P37052|YCHJ_ECOLI	5.2966		ychJ
sp|P37095|PEPB_ECOLI	5.54273		pepB	Cytoplasm
sp|P37147|FXSA_ECOLI	5.89025		fxsA	Cell inner membrane; Multi-pass membrane protein.
sp|P37177|PT1P_ECOLI	6.54086		ptsP	Cytoplasm
sp|P37182|HYBD_ECOLI	6.76814		hybD
sp|P37194|SLP_ECOLI	5.74556		slp	Cell outer membrane
sp|P37313|DPPF_ECOLI	6.16037		dppF	Cell inner membrane
sp|P37325|YBCH_ECOLI	5.96085		ybcH
sp|P37326|INTS_ECOLI	5.34132		intS
sp|P37327|YFDC_ECOLI	6.28972		yfdC	Cell inner membrane; Multi-pass membrane protein.
sp|P37329|MODA_ECOLI	6.63769		modA	Periplasm
sp|P37330|MASZ_ECOLI	5.71982		glcB	Cytoplasm.
sp|P37339|LHGO_ECOLI	4.51475		lhgO
sp|P37340|MDTK_ECOLI	5.52343		mdtK	Cell inner membrane
sp|P37344|PSPF_ECOLI	6.62468		pspF	Cytoplasm
sp|P37348|YECE_ECOLI	5.33027		yecE
sp|P37349|DHAM_ECOLI	5.33471		dhaM
sp|P37351|RPIB_ECOLI	5.32153		rpiB
sp|P37353|MENE_ECOLI	6.32743		menE
sp|P37387|XYLF_ECOLI	5.73324		xylF	Periplasm.
sp|P37440|UCPA_ECOLI	6.25123		ucpA
sp|P37595|IAAA_ECOLI	4.75455		iaaA
sp|P37613|PANZ_ECOLI	5.98877		panZ
sp|P37615|YHHM_ECOLI	5.66371		yhhM
sp|P37617|ZNTA_ECOLI	4.19912	yes	zntA	Cell inner membrane
sp|P37623|ACPT_ECOLI	5.85791		acpT
sp|P37624|RBBA_ECOLI	6.42025		rbbA	Cell inner membrane
sp|P37626|YHII_ECOLI	6.02572		yhiI
sp|P37629|YHIL_ECOLI	5.32471		yhiL
sp|P37631|YHIN_ECOLI	5.88233		yhiN
sp|P37634|RLMJ_ECOLI	6.5533		rlmJ
sp|P37636|MDTE_ECOLI	3.99408	yes	mdtE	Cell inner membrane
sp|P37637|MDTF_ECOLI	5.70119		mdtF	Cell inner membrane
sp|P37642|YHJD_ECOLI	4.02002	yes	yhjD	Cell inner membrane; Multi-pass membrane protein.
sp|P37643|YHJE_ECOLI	2.33229	yes	yhjE	Cell inner membrane; Multi-pass membrane protein.
sp|P37645|YHJG_ECOLI	5.4852		yhjG	Cell membrane
sp|P37647|KDGK_ECOLI	5.49838		kdgK
sp|P37648|YHJJ_ECOLI	6.30082		yhjJ	Periplasm
sp|P37649|YHJK_ECOLI	6.16062		yhjK	Cell membrane
sp|P37650|BCSC_ECOLI	6.24115		bcsC
sp|P37651|GUN_ECOLI	5.86232		bcsZ	Secreted.
sp|P37652|BCSB_ECOLI	6.30375		bcsB	Cell inner membrane; Single-pass type I membrane protein.
sp|P37653|BCSA_ECOLI	3.5917		bcsA	Cell inner membrane
sp|P37659|BCSG_ECOLI	3.91074	yes	bcsG	Cell inner membrane
sp|P37661|EPTB_ECOLI	4.14043		eptB	Cell inner membrane
sp|P37666|GHRB_ECOLI	5.53336		ghrB	Cytoplasm
sp|P37671|YIAJ_ECOLI	6.37677		yiaJ
sp|P37682|YIAU_ECOLI	6.02634		yiaU
sp|P37685|ALDB_ECOLI	3.08038		aldB
sp|P37689|GPMI_ECOLI	5.10253		gpmI
sp|P37690|ENVC_ECOLI	5.91513		envC	Periplasm
sp|P37692|RFAF_ECOLI	6.54067		rfaF
sp|P37765|RLUB_ECOLI	5.42531		rluB
sp|P37766|YDIF_ECOLI	6.39218		ydiF
sp|P37767|YFHH_ECOLI	3.73214	yes	yfhH
sp|P37769|KDUD_ECOLI	5.02809		kduD
sp|P37773|MPL_ECOLI	5.98918		mpl	Secreted.
sp|P37774|YECC_ECOLI	5.15698		yecC	Cell inner membrane
sp|P37794|CHBG_ECOLI	5.11836		chbG	Cytoplasm
sp|P37902|GLTI_ECOLI	5.80832		gltI	Periplasm
sp|P37903|USPF_ECOLI	5.52061		uspF
sp|P37908|YFJD_ECOLI	6.00232		yfjD	Cell inner membrane; Multi-pass membrane protein.
sp|P38038|CYSJ_ECOLI	4.98907		cysJ
sp|P38051|MENF_ECOLI	5.0569		menF
sp|P38054|CUSA_ECOLI	6.31466		cusA	Cell inner membrane
sp|P38134|ETK_ECOLI	1.52682	yes	etk	Cell inner membrane; Multi-pass membrane protein. Note=When the protein is overexpressed.
sp|P38489|NFSB_ECOLI	4.4461		nfsB
sp|P38506|XNI_ECOLI	5.06331		ygdG
sp|P38521|YGGL_ECOLI	5.22303		yggL
sp|P39099|DEGQ_ECOLI	5.4817		degQ	Periplasm
sp|P39160|UXUB_ECOLI	5.27584		uxuB
sp|P39161|UXUR_ECOLI	3.21997	yes	uxuR
sp|P39172|ZNUA_ECOLI	5.24383		znuA	Periplasm.
sp|P39173|YEAD_ECOLI	5.71537		yeaD
sp|P39176|ERFK_ECOLI	5.24317		erfK	Periplasm
sp|P39177|USPG_ECOLI	6.05735		uspG
sp|P39180|AG43_ECOLI	5.77181		flu	Antigen 43: Periplasm
sp|P39187|YTFJ_ECOLI	4.73645		ytfJ	Periplasm
sp|P39199|PRMB_ECOLI	5.55731		prmB
sp|P39265|ALSB_ECOLI	5.91204		alsB	Periplasm.
sp|P39267|YJCZ_ECOLI	6.98293		yjcZ
sp|P39280|EPMB_ECOLI	1.51154	yes	epmB
sp|P39285|MSCM_ECOLI	5.95071		mscM	Cell inner membrane
sp|P39286|RSGA_ECOLI	5.24035		rsgA	Cytoplasm
sp|P39297|BSMA_ECOLI	7.24348		bsmA	Cell membrane
sp|P39298|YJFP_ECOLI	5.95413		yjfP
sp|P39300|ULAG_ECOLI	3.67503		ulaG	Cytoplasm
sp|P39310|YTFB_ECOLI	6.44827		ytfB	Cell inner membrane
sp|P39315|QOR2_ECOLI	6.7224		qorB
sp|P39321|TAMB_ECOLI	5.99226		tamB	Cell inner membrane
sp|P39325|YTFQ_ECOLI	5.39625		ytfQ	Periplasm.
sp|P39332|YJGH_ECOLI	5.60346		yjgH
sp|P39337|YJGM_ECOLI	5.00199		yjgM
sp|P39342|YJGR_ECOLI	5.65947		yjgR
sp|P39353|YJHC_ECOLI	6.26691		yjhC
sp|P39356|YJHU_ECOLI	5.93232		yjhU
sp|P39358|YJHG_ECOLI	5.4303		yjhG
sp|P39370|NANS_ECOLI	5.14946		nanS	Periplasm
sp|P39371|NANM_ECOLI	5.96844		nanM	Periplasm
sp|P39377|IADA_ECOLI	6.10942		iadA	Cytoplasm
sp|P39385|YJIN_ECOLI	5.70119		yjiN	Cell membrane
sp|P39389|YJIR_ECOLI	3.19132	yes	yjiR
sp|P39396|YJIY_ECOLI	5.56826		yjiY	Cell inner membrane
sp|P39406|RSMC_ECOLI	5.99718		rsmC	Cytoplasm
sp|P39407|YJJU_ECOLI	2.12326	yes	yjjU
sp|P39408|YJJV_ECOLI	6.79376		yjjV
sp|P39411|NCPP_ECOLI	5.38282		yjjX
sp|P39453|TORS_ECOLI	6.79158		torS	Cell inner membrane
sp|P39830|YBAL_ECOLI	6.44293		ybaL	Cell inner membrane
sp|P39831|YDFG_ECOLI	6.44074		ydfG
sp|P39838|RCSD_ECOLI	6.99883		rcsD	Cell inner membrane
sp|P40120|OPGD_ECOLI	6.70856		opgD	Periplasm.
sp|P40191|PDXK_ECOLI	6.18675		pdxK
sp|P40710|NLPE_ECOLI	5.62833		nlpE	Cell outer membrane
sp|P40719|QSEC_ECOLI	6.13385		qseC	Cell inner membrane; Multi-pass membrane protein.
sp|P40874|MTOX_ECOLI	5.55251		solA
sp|P41407|AZOR_ECOLI	4.24602	yes	azoR
sp|P41409|RIHA_ECOLI	5.51683		rihA
sp|P42588|PAT_ECOLI	0.667313	yes	patA
sp|P42593|FADH_ECOLI	5.177		fadH
sp|P42597|UTPP_ECOLI	1.84006	yes	ygjP
sp|P42599|YGJR_ECOLI	6.54623		ygjR
sp|P42604|UXAA_ECOLI	3.93756		uxaA
sp|P42620|YQJG_ECOLI	5.98811		yqjG
sp|P42624|YHAK_ECOLI	4.65715		yhaK	Cytoplasm
sp|P42641|OBG_ECOLI	3.03942	yes	obgE	Cytoplasm
sp|P42909|PTPB1_ECOLI	4.27658		agaB	Cytoplasm
sp|P43329|HRPA_ECOLI	5.71427		hrpA
sp|P43337|NUDL_ECOLI	4.4521	yes	nudL
sp|P43340|YCAK_ECOLI	5.64338		ycaK
sp|P43341|LPXH_ECOLI	6.49277		lpxH	Cell inner membrane
sp|P43671|PQIB_ECOLI	6.06045		pqiB	Cell inner membrane
sp|P43672|UUP_ECOLI	5.42273		uup
sp|P43676|PITB_ECOLI	6.03153		pitB	Cell inner membrane
sp|P45395|KDSD_ECOLI	5.82713		kdsD
sp|P45424|YHCH_ECOLI	4.19813		yhcH
sp|P45425|NANK_ECOLI	6.74655		nanK
sp|P45464|LPOA_ECOLI	5.90927		lpoA	Cell outer membrane
sp|P45469|YRAR_ECOLI	6.724		yraR
sp|P45470|YHBO_ECOLI	5.11778		yhbO	Cytoplasm
sp|P45522|KEFB_ECOLI	7.08749		kefB	Cell inner membrane
sp|P45523|FKBA_ECOLI	6.03951		fkpA	Periplasm.
sp|P45531|TUSC_ECOLI	5.89183		tusC	Cytoplasm
sp|P45537|YHFK_ECOLI	6.24003		yhfK	Cell membrane
sp|P45544|FRLR_ECOLI	4.53611		frlR
sp|P45552|YHFZ_ECOLI	5.16596		yhfZ
sp|P45565|AIS_ECOLI	5.08694		ais	Periplasm
sp|P45568|DXR_ECOLI	5.8778		dxr
sp|P45577|PROQ_ECOLI	2.97401	yes	proQ	Cytoplasm
sp|P45578|LUXS_ECOLI	4.71823		luxS
sp|P45579|HCXA_ECOLI	5.63637		hcxA
sp|P45748|TSAC_ECOLI	5.2516		tsaC	Cytoplasm
sp|P45753|HOFM_ECOLI	3.85715	yes	hofM
sp|P45771|YRDD_ECOLI	5.20802		yrdD
sp|P45799|NUDE_ECOLI	5.948		nudE
sp|P45800|IGAA_ECOLI	6.84014		yrfF	Cell inner membrane; Multi-pass membrane protein.
sp|P45955|CPOB_ECOLI	5.30807		cpoB	Periplasm
sp|P46022|MTGA_ECOLI	6.23488		mtgA	Cell inner membrane
sp|P46118|HEXR_ECOLI	2.0003	yes	hexR
sp|P46122|YAJI_ECOLI	6.0246		yajI	Cell membrane
sp|P46125|YEDI_ECOLI	5.21741		yedI	Cell inner membrane; Multi-pass membrane protein.
sp|P46130|YBHC_ECOLI	6.30004		ybhC	Cell outer membrane
sp|P46144|YEDJ_ECOLI	2.83455	yes	yedJ
sp|P46474|YHDP_ECOLI	5.66547		yhdP
sp|P46837|YHGF_ECOLI	3.87848	yes	yhgF
sp|P46849|RTCA_ECOLI	5.27865		rtcA	Cytoplasm.
sp|P46850|RTCB_ECOLI	1.98226	yes	rtcB
sp|P46852|YHHW_ECOLI	5.54239		yhhW
sp|P46853|YHHX_ECOLI	5.84197		yhhX
sp|P46854|AAAT_ECOLI	5.26256		aaaT
sp|P46889|FTSK_ECOLI	1.47629	yes	ftsK	Cell inner membrane
sp|P50456|MLC_ECOLI	6.18894		mlc
sp|P50457|PUUE_ECOLI	3.45726	yes	puuE
sp|P51020|HOA_ECOLI	4.12033	yes	mhpE
sp|P51024|YAIL_ECOLI	2.16596	yes	yaiL
sp|P51981|AEEP_ECOLI	5.53787		ycjG
sp|P52037|YGFF_ECOLI	6.40714		ygfF
sp|P52060|YGGU_ECOLI	4.67876		yggU
sp|P52061|IXTPA_ECOLI	5.13609		rdgB
sp|P52062|YGGW_ECOLI	5.40564		yggW
sp|P52076|QSEB_ECOLI	5.26703		qseB	Cytoplasm
sp|P52094|HISQ_ECOLI	5.65209		hisQ	Cell inner membrane
sp|P52095|DCLZ_ECOLI	6.88026		ldcC
sp|P52096|YAER_ECOLI	6.05066		yaeR
sp|P52097|TILS_ECOLI	6.31285		tilS	Cytoplasm
sp|P52101|GLRK_ECOLI	6.81094		glrK	Cell inner membrane; Multi-pass membrane protein.
sp|P52108|RSTA_ECOLI	4.82181		rstA	Cytoplasm
sp|P52598|YGBI_ECOLI	4.69144		ygbI
sp|P52643|LDHD_ECOLI	5.67176		ldhA
sp|P52644|HSLJ_ECOLI	6.00122		hslJ
sp|P52645|YDBH_ECOLI	6.06385		ydbH
sp|P52647|NIFJ_ECOLI	3.76918	yes	ydbK
sp|P52697|6PGL_ECOLI	6.20287		pgl
sp|P55135|RLMD_ECOLI	4.49221		rlmD
sp|P55734|YGAP_ECOLI	5.26651		ygaP	Cell inner membrane; Multi-pass membrane protein.
sp|P56258|WECF_ECOLI	5.56553		wecF	Cell inner membrane
sp|P56262|DLHH_ECOLI	4.05862	yes	ysgA
sp|P60240|RAPA_ECOLI	6.15558		rapA
sp|P60293|MUKF_ECOLI	5.70077		mukF	Cytoplasm, nucleoid. Note=Restricted to the nucleoid region.
sp|P60340|TRUB_ECOLI	5.58837		truB
sp|P60390|RSMH_ECOLI	4.97387		rsmH	Cytoplasm
sp|P60422|RL2_ECOLI	4.68046		rplB
sp|P60438|RL3_ECOLI	4.98371		rplC
sp|P60472|UPPS_ECOLI	3.93771	yes	ispU
sp|P60546|KGUA_ECOLI	5.66153		gmk	Cytoplasm.
sp|P60560|GUAC_ECOLI	6.20052		guaC
sp|P60584|CAIA_ECOLI	5.44825		caiA	Cytoplasm
sp|P60595|HIS5_ECOLI	5.77996		hisH	Cytoplasm.
sp|P60624|RL24_ECOLI	4.31831		rplX
sp|P60651|SPEB_ECOLI	6.0955		speB
sp|P60664|HIS6_ECOLI	5.6391		hisF	Cytoplasm.
sp|P60716|LIPA_ECOLI	1.74071	yes	lipA	Cytoplasm.
sp|P60720|LIPB_ECOLI	5.14259		lipB	Cytoplasm
sp|P60723|RL4_ECOLI	5.3428		rplD
sp|P60752|MSBA_ECOLI	5.90466		msbA	Cell inner membrane
sp|P60757|HIS1_ECOLI	5.31541		hisG	Cytoplasm.
sp|P60778|TSGA_ECOLI	6.41649		tsgA	Cell inner membrane; Multi-pass membrane protein.
sp|P60782|PLSY_ECOLI	6.00562		plsY	Cell inner membrane; Multi-pass membrane protein.
sp|P60785|LEPA_ECOLI	5.85073		lepA	Cell inner membrane
sp|P60869|YBJL_ECOLI	7.31555		ybjL	Cell membrane
sp|P60872|YIDE_ECOLI	5.70467		yidE	Cell membrane
sp|P60906|SYH_ECOLI	5.98407		hisS	Cytoplasm.
sp|P60932|UPPP_ECOLI	6.82879		uppP	Cell inner membrane
sp|P60955|LGT_ECOLI	6.28172		lgt	Cell inner membrane
sp|P61175|RL22_ECOLI	5.31271		rplV
sp|P61316|LOLA_ECOLI	5.97775		lolA	Periplasm.
sp|P61320|LOLB_ECOLI	6.17003		lolB	Cell outer membrane; Lipid-anchor.
sp|P61517|CAN_ECOLI	6.15624		can
sp|P61714|RISB_ECOLI	5.73158		ribE
sp|P61887|RMLA2_ECOLI	5.84834		rffH
sp|P61889|MDH_ECOLI	5.93733		mdh
sp|P61949|FLAV_ECOLI	6.32774		fldA
sp|P62399|RL5_ECOLI	4.96579		rplE
sp|P62517|OPGH_ECOLI	6.29549		mdoH	Cell inner membrane; Multi-pass membrane protein.
sp|P62601|TREF_ECOLI	2.42347	yes	treF	Cytoplasm
sp|P62615|ISPE_ECOLI	5.31494		ispE
sp|P62617|ISPF_ECOLI	5.80647		ispF
sp|P62620|ISPG_ECOLI	4.01414	yes	ispG
sp|P62623|ISPH_ECOLI	2.88607	yes	ispH
sp|P62672|APAG_ECOLI	2.29474	yes	apaG
sp|P62707|GPMA_ECOLI	6.01942		gpmA
sp|P62768|YAEH_ECOLI	5.45027		yaeH
sp|P63020|NFUA_ECOLI	3.01422	yes	nfuA
sp|P63177|RLMB_ECOLI	5.37188		rlmB	Cytoplasm
sp|P63183|KUP_ECOLI	6.42544		kup	Cell inner membrane
sp|P63204|GADE_ECOLI	2.34131	yes	gadE
sp|P63224|GMHA_ECOLI	5.73116		gmhA	Cytoplasm.
sp|P63228|GMHBB_ECOLI	5.49278		gmhB	Cytoplasm
sp|P63235|GADC_ECOLI	6.4003		gadC	Cell inner membrane; Multi-pass membrane protein.
sp|P63284-2|CLPB_ECOLI	5.48289
sp|P63284|CLPB_ECOLI	5.89969		clpB	Cytoplasm
sp|P63386|MLAF_ECOLI	7.04111		mlaF	Cell inner membrane
sp|P63389|YHES_ECOLI	3.58061	yes	yheS
sp|P63417|YHBS_ECOLI	5.72334		yhbS
sp|P63883|AMIC_ECOLI	5.28735		amiC	Periplasm
sp|P64423|ZNTB_ECOLI	5.31458		zntB	Cell inner membrane; Multi-pass membrane protein.
sp|P64426|YDDW_ECOLI	2.29082	yes	yddW	Cell membrane
sp|P64429|YPFJ_ECOLI	3.37335	yes	ypfJ	Membrane
sp|P64448|YNBE_ECOLI	7.18368		ynbE
sp|P64451|YDCL_ECOLI	5.81701		ydcL	Cell membrane
sp|P64463|YDFZ_ECOLI	4.51861	yes	ydfZ
sp|P64479|YDIZ_ECOLI	4.85607		ydiZ
sp|P64483|YEAK_ECOLI	4.7149		yeaK
sp|P64503|YEBV_ECOLI	0.88155	yes	yebV
sp|P64506|YEBY_ECOLI	5.63284		yebY
sp|P64515|YECN_ECOLI	6.52685		yecN	Cell inner membrane; Single-pass membrane protein.
sp|P64530|RCNR_ECOLI	4.14391		rcnR	Cytoplasm
sp|P64534|RCNB_ECOLI	5.44568		rcnB	Periplasm
sp|P64540|YFCL_ECOLI	2.75246		yfcL
sp|P64554|QUEE_ECOLI	4.61101		queE
sp|P64581|YQJD_ECOLI	5.54674		yqjD	Cell inner membrane
sp|P64585|YQJE_ECOLI	4.38876		yqjE	Cell inner membrane; Multi-pass membrane protein.
sp|P64588|YQJI_ECOLI	4.80132		yqjI
sp|P64594|YHAV_ECOLI	5.55815		yhaV
sp|P64596|YRAP_ECOLI	5.78233		yraP	Periplasm
sp|P64602|MLAB_ECOLI	5.3323		mlaB	Cytoplasm
sp|P64604|MLAD_ECOLI	5.71939		mlaD	Cell inner membrane
sp|P64612|ZAPE_ECOLI	5.25143		zapE	Cytoplasm
sp|P64624|YHEO_ECOLI	3.93533	yes	yheO
sp|P65292|YGDI_ECOLI	4.8302		ygdI	Cell membrane
sp|P65294|YGDR_ECOLI	3.68046		ygdR	Cell membrane
sp|P65367|YQCA_ECOLI	6.02936		yqcA
sp|P65556|YFCD_ECOLI	3.39496	yes	yfcD
sp|P65870|QUED_ECOLI	6.74747		queD
sp|P66817|DIAA_ECOLI	5.81472		diaA
sp|P66948|BEPA_ECOLI	3.45708	yes	bepA
sp|P67080|PLPHP_ECOLI	5.94605		yggS
sp|P67087|RSMI_ECOLI	5.46139		rsmI	Cytoplasm
sp|P67095|YFCE_ECOLI	5.3151		yfcE
sp|P67553|YNFC_ECOLI	2.12763	yes	ynfC	Cell membrane
sp|P67603|YQFB_ECOLI	6.46686		yqfB
sp|P67660|YHAJ_ECOLI	6.08786		yhaJ
sp|P67662|AAER_ECOLI	5.75259		aaeR
sp|P67762|YHBP_ECOLI	5.4825		yhbP
sp|P67826|CUTC_ECOLI	5.84652		cutC	Cytoplasm
sp|P67910|HLDD_ECOLI	6.01603		rfaD
sp|P68066|GRCA_ECOLI	2.62734	yes	grcA
sp|P68191|SRA_ECOLI	0.899216	yes	sra	Cytoplasm
sp|P68206|YJBJ_ECOLI	3.72015		yjbJ
sp|P68567|RSMJ_ECOLI	6.73445		rsmJ	Cytoplasm
sp|P68679|RS21_ECOLI	2.93682	yes	rpsU
sp|P68699|ATPL_ECOLI	6.15839		atpE	Cell inner membrane
sp|P68739|NFI_ECOLI	5.29611		nfi	Cytoplasm.
sp|P68767|AMPA_ECOLI	6.32542		pepA
sp|P68919|RL25_ECOLI	4.2893		rplY
sp|P69222|IF1_ECOLI	4.93221		infA	Cytoplasm
sp|P69228|BAER_ECOLI	5.57534		baeR	Cytoplasm
sp|P69411|RCSF_ECOLI	6.5026		rcsF	Cell outer membrane
sp|P69425|TATB_ECOLI	4.27381		tatB	Cell inner membrane
sp|P69428|TATA_ECOLI	4.40631		tatA	Cell inner membrane
sp|P69441|KAD_ECOLI	5.60196		adk	Cytoplasm
sp|P69451|LCFA_ECOLI	4.93318		fadD	Cell membrane
sp|P69488|CUTA_ECOLI	5.12745		cutA	Cytoplasm
sp|P69503|APT_ECOLI	5.10391		apt	Cytoplasm.
sp|P69776|LPP_ECOLI	5.65907		lpp	Cell outer membrane
sp|P69783|PTGA_ECOLI	5.63609		crr	Cytoplasm
sp|P69786|PTGCB_ECOLI	5.85944		ptsG	Cell inner membrane
sp|P69795|PTQB_ECOLI	4.04158	yes	chbB	Cytoplasm
sp|P69797|PTNAB_ECOLI	6.11095		manX
sp|P69805|PTND_ECOLI	6.24004		manZ	Cell inner membrane
sp|P69811|PTFAH_ECOLI	5.70542		fruB	Cytoplasm
sp|P69820|ULAC_ECOLI	4.94026		ulaC	Cytoplasm
sp|P69822|ULAB_ECOLI	5.1208		ulaB	Cytoplasm
sp|P69829|PTSN_ECOLI	3.45756		ptsN	Cytoplasm.
sp|P69853|DMSD_ECOLI	5.41427		dmsD	Cell inner membrane
sp|P69874|POTA_ECOLI	6.40672		potA	Cell inner membrane
sp|P69908|DCEA_ECOLI	6.02442		gadA
sp|P69910|DCEB_ECOLI	5.97219		gadB	Cytoplasm
sp|P69913|CSRA_ECOLI	4.56375	yes	csrA	Cytoplasm
sp|P69922|FUCI_ECOLI	5.21742		fucI	Cytoplasm.
sp|P69924|RIR2_ECOLI	5.2381		nrdB
sp|P69931|HDA_ECOLI	5.13691		hda
sp|P75672|YAFS_ECOLI	5.30986		yafS
sp|P75691|YAHK_ECOLI	6.22633		yahK
sp|P75694|YAHO_ECOLI	4.64337		yahO	Periplasm
sp|P75713|ALLE_ECOLI	5.21106		allE	Cytoplasm
sp|P75728|UBIF_ECOLI	4.4888	yes	ubiF
sp|P75736|YBFF_ECOLI	6.52598		ybfF
sp|P75745|YBGK_ECOLI	5.79239		ybgK
sp|P75746|YBGL_ECOLI	4.54908	yes	ybgL
sp|P75767|GNGF_ECOLI	6.31398		ybhK	Cytoplasm
sp|P75777|YBHG_ECOLI	6.01944		ybhG	Periplasm
sp|P75779|YBIX_ECOLI	5.84992		ybiX
sp|P75782|RLMF_ECOLI	5.28193		rlmF	Cytoplasm
sp|P75783|YBIO_ECOLI	6.83093		ybiO	Cell inner membrane
sp|P75791|YBIU_ECOLI	4.56312	yes	ybiU
sp|P75792|SUPH_ECOLI	6.12795		ybiV
sp|P75796|GSIA_ECOLI	4.0587	yes	gsiA	Cell inner membrane
sp|P75797|GSIB_ECOLI	5.84793		gsiB	Periplasm
sp|P75799|GSID_ECOLI	6.54769		gsiD	Cell inner membrane
sp|P75800|YLIE_ECOLI	6.03269		yliE	Cell membrane
sp|P75801|YLIF_ECOLI	6.07769		yliF	Cell membrane
sp|P75809|YBJI_ECOLI	2.69881	yes	ybjI
sp|P75817|RLMC_ECOLI	5.69962		rlmC
sp|P75818|YBJP_ECOLI	6.22039		ybjP	Cell membrane
sp|P75820|AMID_ECOLI	5.62595		amiD	Cell outer membrane
sp|P75821|YBJS_ECOLI	5.60127		ybjS
sp|P75822|YBJT_ECOLI	5.22983		ybjT	Cell inner membrane
sp|P75823|LTAE_ECOLI	5.86861		ltaE
sp|P75830|MACA_ECOLI	5.8273		macA	Cell inner membrane
sp|P75831|MACB_ECOLI	6.44543		macB	Cell inner membrane
sp|P75838|YCAO_ECOLI	6.08148		ycaO
sp|P75849|GLO22_ECOLI	5.05307		gloC
sp|P75863|YCBX_ECOLI	5.71409		ycbX
sp|P75864|RLMKL_ECOLI	6.12891		rlmL	Cytoplasm
sp|P75867|LONH_ECOLI	6.39667		ycbZ
sp|P75869|SXY_ECOLI	3.79142		sxy
sp|P75870|YCCS_ECOLI	6.48631		yccS	Cell inner membrane; Multi-pass membrane protein.
sp|P75874|YCCU_ECOLI	5.18111		yccU
sp|P75876|RLMI_ECOLI	6.2833		rlmI	Cytoplasm
sp|P75913|GHRA_ECOLI	5.82064		ghrA	Cytoplasm
sp|P75914|YCDX_ECOLI	5.72859		ycdX
sp|P75915|YCDY_ECOLI	6.66202		ycdY
sp|P75919|CLSC_ECOLI	5.58981		clsC
sp|P75931|YCEM_ECOLI	6.19751		yceM
sp|P75949|NAGZ_ECOLI	5.59079		nagZ	Cytoplasm.
sp|P75952|COMR_ECOLI	2.48896	yes	comR
sp|P75957|LOLD_ECOLI	5.4786		lolD	Cell inner membrane; Peripheral membrane protein.
sp|P75958|LOLE_ECOLI	6.02305		lolE	Cell inner membrane; Multi-pass membrane protein.
sp|P75959|NAGK_ECOLI	6.08773		nagK
sp|P75960|NPD_ECOLI	5.55909		cobB	Cytoplasm
sp|P75966|RLUE_ECOLI	3.91	yes	rluE
sp|P75968|YMFE_ECOLI	5.55851		ymfE	Cell membrane
sp|P75974|COHE_ECOLI	4.81035		cohE
sp|P75989|BLUR_ECOLI	1.3867	yes	bluR
sp|P76001|YCGJ_ECOLI	4.77972		ycgJ
sp|P76002|PLIG_ECOLI	4.90151		pliG	Periplasm
sp|P76004|YCGM_ECOLI	5.85607		ycgM
sp|P76007|NHAP2_ECOLI	6.91759		cvrA	Cell inner membrane
sp|P76008|LDCA_ECOLI	6.05838		ldcA	Cytoplasm
sp|P76014|DHAL_ECOLI	4.74695		dhaL	Cytoplasm
sp|P76015|DHAK_ECOLI	5.75036		dhaK
sp|P76016|DHAR_ECOLI	4.11053		dhaR
sp|P76017|YCGV_ECOLI	4.97433		ycgV
sp|P76027|OPPD_ECOLI	5.71464		oppD	Cell inner membrane; Peripheral membrane protein.
sp|P76034|YCIT_ECOLI	5.57223		yciT
sp|P76035|YCIW_ECOLI	1.31751	yes	yciW
sp|P76046|YCJX_ECOLI	6.09843		ycjX
sp|P76049|YCJY_ECOLI	6.20502		ycjY
sp|P76055|TTCA_ECOLI	2.22911	yes	ttcA	Cytoplasm
sp|P76086|PAAX_ECOLI	4.81564		paaX
sp|P76097|YDCJ_ECOLI	3.14992		ydcJ
sp|P76104|YDCP_ECOLI	2.12718	yes	ydcP
sp|P76108|YDCS_ECOLI	6.90037		ydcS	Periplasm
sp|P76112|MNAT_ECOLI	5.91218		mnaT
sp|P76113|CURA_ECOLI	5.59459		curA
sp|P76114|MCBR_ECOLI	5.81863		mcbR
sp|P76115|YNCD_ECOLI	5.33685		yncD	Cell outer membrane
sp|P76116|YNCE_ECOLI	5.43529		yncE
sp|P76121|YDDH_ECOLI	5.44647		yddH
sp|P76128|DDPA_ECOLI	7.5926		ddpA	Periplasm
sp|P76129|DOSP_ECOLI	2.56313		dosP
sp|P76142|LSRB_ECOLI	5.4598		lsrB	Periplasm
sp|P76143|LSRF_ECOLI	5.44067		lsrF	Cytoplasm
sp|P76145|TAM_ECOLI	5.88821		tam	Cytoplasm.
sp|P76146|YNEE_ECOLI	5.8556		yneE	Cell membrane
sp|P76149|SAD_ECOLI	5.34068		sad
sp|P76170|YNFB_ECOLI	5.7797		ynfB
sp|P76172|YNFD_ECOLI	5.94353		ynfD
sp|P76176|YDGD_ECOLI	6.23271		ydgD
sp|P76177|YDGH_ECOLI	5.60683		ydgH
sp|P76185|YDHJ_ECOLI	6.57671		ydhJ	Membrane
sp|P76187|YDHF_ECOLI	5.79277		ydhF
sp|P76190|MEPH_ECOLI	3.6905	yes	mepH
sp|P76193|YNHG_ECOLI	5.28136		ynhG	Periplasm
sp|P76194|SUFE_ECOLI	4.85084		sufE	Cytoplasm
sp|P76204|YDIV_ECOLI	5.86776		ydiV
sp|P76208|YNIB_ECOLI	5.4559		yniB	Cell membrane
sp|P76216|ASTB_ECOLI	5.69204		astB
sp|P76217|ASTD_ECOLI	5.77507		astD
sp|P76220|YDJY_ECOLI	4.95573		ydjY
sp|P76222|YNJA_ECOLI	6.48103		ynjA
sp|P76223|YNJB_ECOLI	6.54012		ynjB
sp|P76231|YEAC_ECOLI	0.371316	yes	yeaC
sp|P76234|YEAE_ECOLI	5.03396		yeaE
sp|P76235|YEAH_ECOLI	1.97552	yes	yeaH
sp|P76237|YEAJ_ECOLI	6.24882		yeaJ	Cell inner membrane
sp|P76251|DMLA_ECOLI	4.46694		dmlA	Cytoplasm
sp|P76256|TSAB_ECOLI	6.16619		tsaB	Cytoplasm
sp|P76268|KDGR_ECOLI	5.81528		kdgR
sp|P76270|MSRC_ECOLI	5.79743		msrC
sp|P76272|YEBT_ECOLI	6.43123		yebT	Cell inner membrane
sp|P76273|RSMF_ECOLI	4.77846		rsmF	Cytoplasm
sp|P76290|CMOA_ECOLI	4.663		cmoA
sp|P76291|CMOB_ECOLI	5.89282		cmoB
sp|P76316|DCYD_ECOLI	5.91241		dcyD
sp|P76318|YEDK_ECOLI	5.06532		yedK
sp|P76329|MPGP_ECOLI	5.4346		yedP	Cytoplasm
sp|P76330|YEDQ_ECOLI	6.56003		yedQ	Cell inner membrane
sp|P76339|YEDV_ECOLI	5.63472		yedV	Cell inner membrane
sp|P76340|YEDW_ECOLI	5.63835		yedW	Cytoplasm
sp|P76341|HIUH_ECOLI	4.41803		hiuH	Periplasm
sp|P76342|MSRP_ECOLI	5.91146		msrP
sp|P76344|ZINT_ECOLI	5.89114		zinT
sp|P76346|MTFA_ECOLI	1.75808	yes	mtfA	Cytoplasm
sp|P76372|WZZB_ECOLI	5.96712		wzzB	Cell inner membrane
sp|P76373|UDG_ECOLI	4.12347	yes	ugd
sp|P76389|YEGH_ECOLI	6.59812		yegH	Cell membrane
sp|P76394|YEGJ_ECOLI	3.46865	yes	yegJ
sp|P76397|MDTA_ECOLI	5.8716		mdtA	Cell inner membrane
sp|P76398|MDTB_ECOLI	7.06658		mdtB	Cell inner membrane
sp|P76399|MDTC_ECOLI	6.305		mdtC	Cell inner membrane; Multi-pass membrane protein.
sp|P76402|YEGP_ECOLI	5.53638		yegP
sp|P76403|YEGQ_ECOLI	4.10475	yes	yegQ
sp|P76406|YEGR_ECOLI	6.77762		yegR
sp|P76407|YEGS_ECOLI	5.16852		yegS	Cytoplasm
sp|P76418|YEGU_ECOLI	5.45021		yegU
sp|P76419|YEGV_ECOLI	4.75746		yegV
sp|P76422|THID_ECOLI	5.89244		thiD
sp|P76423|THIM_ECOLI	5.64377		thiM
sp|P76445|LPXT_ECOLI	5.76495		lpxT	Cell inner membrane
sp|P76446|RTN_ECOLI	5.79986		rtn	Cell inner membrane
sp|P76472|ARND_ECOLI	4.89339		arnD
sp|P76473|ARNT_ECOLI	6.55489		arnT	Cell inner membrane
sp|P76483|YFBM_ECOLI	3.44113	yes	yfbM
sp|P76491|5DNU_ECOLI	4.86149		yfbR	Cytoplasm
sp|P76502|SIXA_ECOLI	1.25177	yes	sixA
sp|P76503|FADI_ECOLI	6.43867		fadI	Cytoplasm
sp|P76506|MLAA_ECOLI	5.98178		mlaA	Cell outer membrane
sp|P76507|YFDI_ECOLI	5.62137		yfdI	Cell membrane
sp|P76513|YFDQ_ECOLI	5.70899		yfdQ
sp|P76515|YFDS_ECOLI	3.02105		yfdS
sp|P76535|MURQ_ECOLI	5.91542		murQ
sp|P76536|YFEX_ECOLI	5.08552		yfeX	Cytoplasm
sp|P76537|YFEY_ECOLI	6.67836		yfeY
sp|P76539|YPEA_ECOLI	5.54306		ypeA
sp|P76541|EUTL_ECOLI	6.15121		eutL
sp|P76558|MAO2_ECOLI	6.35378		maeB
sp|P76559|YPFG_ECOLI	4.81294		ypfG
sp|P76561|YPFH_ECOLI	4.45911	yes	ypfH
sp|P76562|TMCA_ECOLI	6.6541		tmcA	Cytoplasm
sp|P76569|YFGD_ECOLI	3.86503	yes	yfgD
sp|P76576|YFGM_ECOLI	4.54519		yfgM	Membrane
sp|P76577|PBPC_ECOLI	6.15241		pbpC	Cell inner membrane
sp|P76578|YFHM_ECOLI	6.15724		yfhM	Cell inner membrane
sp|P76594|PKA_ECOLI	6.34837		pka
sp|P76658|HLDE_ECOLI	5.82067		hldE
sp|P76909|YNJD_ECOLI	5.98862		ynjD
sp|P77148|YDHS_ECOLI	5.58655		ydhS
sp|P77150|PDXY_ECOLI	4.48686	yes	pdxY
sp|P77161|GLXR_ECOLI	2.40043		glxR
sp|P77171|YDCI_ECOLI	2.66861	yes	ydcI
sp|P77173|ZIPA_ECOLI	4.54103		zipA	Cell inner membrane
sp|P77181|PAAY_ECOLI	5.81379		paaY
sp|P77182|MNMC_ECOLI	4.57115	yes	mnmC	Cytoplasm
sp|P77202|DSBG_ECOLI	5.77678		dsbG	Periplasm.
sp|P77211|CUSC_ECOLI	6.2872		cusC	Cell outer membrane
sp|P77212|RCLA_ECOLI	6.00166		rclA
sp|P77213|GCS2_ECOLI	6.17302		ybdK
sp|P77214|CUSF_ECOLI	4.39413		cusF	Periplasm.
sp|P77239|CUSB_ECOLI	5.51973		cusB
sp|P77247|HXPB_ECOLI	5.65381		hxpB
sp|P77256|AKRMG_ECOLI	6.34365		ydjG
sp|P77258|NEMA_ECOLI	1.54993	yes	nemA
sp|P77260|YDFI_ECOLI	3.6146		ydfI
sp|P77265|MDLA_ECOLI	6.08346		mdlA	Cell inner membrane
sp|P77269|YPHF_ECOLI	8		yphF	Periplasm
sp|P77279|FETA_ECOLI	5.4268		fetA	Cell inner membrane
sp|P77280|YDJJ_ECOLI	4.9495		ydjJ
sp|P77285|RSXG_ECOLI	5.81825		rsxG	Cell inner membrane
sp|P77293|GTRB_ECOLI	6.08077		yfdH	Cell inner membrane; Multi-pass membrane protein.
sp|P77301|YBAP_ECOLI	5.74747		ybaP
sp|P77307|FETB_ECOLI	6.27755		fetB	Cell inner membrane
sp|P77309|YNEJ_ECOLI	6.44448		yneJ
sp|P77316|YBDR_ECOLI	4.39884	yes	ybdR
sp|P77318|YDEN_ECOLI	4.99744		ydeN
sp|P77330|BORD_ECOLI	6.65202		borD	Cell membrane
sp|P77335|HLYE_ECOLI	4.10557		hlyE	Secreted. Periplasm. Host cell membrane
[truncated: 99 more rows]

## Sheet: Figure2A,B,C-N-LIM
Figure 2A, B, C- Nitrogen limited
Protein ID	Half_life (hours) Nlim	Confidently degrading	Gene names	Subcellular location
sp|P00350|6PGD_ECOLI	4.73039	yes	gnd
sp|P00363|FRDA_ECOLI	6.20398		frdA
sp|P00370|DHE4_ECOLI	1.87902	yes	gdhA
sp|P00393|DHNA_ECOLI	6.11803		ndh	Cell membrane.
sp|P00448|SODM_ECOLI	4.8663		sodA
sp|P00452|RIR1_ECOLI	3.85108	yes	nrdA
sp|P00490|PHSM_ECOLI	6.18186		malP
sp|P00509|AAT_ECOLI	3.85673	yes	aspC	Cytoplasm.
sp|P00547|KHSE_ECOLI	4.30856	yes	thrB	Cytoplasm
sp|P00550|PTM3C_ECOLI	6.40008		mtlA	Cell inner membrane
sp|P00561|AK1H_ECOLI	4.28683	yes	thrA
sp|P00562|AK2H_ECOLI	2.78761	yes	metL
sp|P00579|RPOD_ECOLI	4.14747	yes	rpoD	Cytoplasm
sp|P00582|DPO1_ECOLI	5.77415		polA
sp|P00634|PPB_ECOLI	6.6477		phoA	Periplasm.
sp|P00803|LEP_ECOLI	6.88695		lepB	Cell inner membrane
sp|P00805|ASPG2_ECOLI	6.03366		ansB	Periplasm.
sp|P00811|AMPC_ECOLI	5.74036		ampC	Periplasm.
sp|P00861|DCDA_ECOLI	2.52806	yes	lysA
sp|P00864|CAPP_ECOLI	5.22314		ppc
sp|P00887|AROH_ECOLI	5.27709		aroH
sp|P00893|ILVI_ECOLI	4.77803	yes	ilvI
sp|P00894|ILVH_ECOLI	5.7178		ilvH
sp|P00895|TRPE_ECOLI	3.2522	yes	trpE
sp|P00904|TRPGD_ECOLI	3.01429	yes	trpGD
sp|P00909|TRPC_ECOLI	3.99616	yes	trpC
sp|P00914|PHR_ECOLI	5.48546		phrB
sp|P00926|SDHD_ECOLI	4.91195	yes	dsdA
sp|P00934|THRC_ECOLI	4.98929	yes	thrC
sp|P00935|METB_ECOLI	3.55534	yes	metB	Cytoplasm.
sp|P00936|CYAA_ECOLI	1.27494	yes	cyaA	Cytoplasm.
sp|P00946|MANA_ECOLI	4.45926	yes	manA	Cytoplasm
sp|P00954|SYW_ECOLI	4.11847	yes	trpS	Cytoplasm
sp|P00956|SYI_ECOLI	5.26309		ileS	Cytoplasm.
sp|P00957|SYA_ECOLI	5.11412		alaS	Cytoplasm.
sp|P00959|SYM_ECOLI	4.09922	yes	metG	Cytoplasm.
sp|P00960|SYGA_ECOLI	6.04187		glyQ	Cytoplasm.
sp|P00961|SYGB_ECOLI	5.71699		glyS	Cytoplasm.
sp|P00962|SYQ_ECOLI	5.25297		glnS	Cytoplasm
sp|P00963|ASNA_ECOLI	2.29446	yes	asnA	Cytoplasm.
sp|P00968|CARB_ECOLI	4.65092	yes	carB
sp|P02358|RS6_ECOLI	5.32977		rpsF
sp|P02359|RS7_ECOLI	4.91359		rpsG
sp|P02413|RL15_ECOLI	4.10851	yes	rplO
sp|P02918|PBPA_ECOLI	5.07635		mrcA	Cell inner membrane
sp|P02919|PBPB_ECOLI	6.00919		mrcB	Cell inner membrane; Single-pass type II membrane protein.
sp|P02924|ARAF_ECOLI	5.99381		araF	Periplasm.
sp|P02925|RBSB_ECOLI	6.12549		rbsB	Periplasm
sp|P02929|TONB_ECOLI	2.32694	yes	tonB	Cell inner membrane; Single-pass membrane protein; Periplasmic side.
sp|P02930|TOLC_ECOLI	5.94633		tolC	Cell outer membrane
sp|P02931|OMPF_ECOLI	5.95082		ompF	Cell outer membrane
sp|P02932|PHOE_ECOLI	7.08079		phoE	Cell outer membrane; Multi-pass membrane protein.
sp|P02943|LAMB_ECOLI	8		lamB	Cell outer membrane
sp|P03004|DNAA_ECOLI	2.93637	yes	dnaA	Cytoplasm.
sp|P03007|DPO3E_ECOLI	1.05792	yes	dnaQ
sp|P03018|UVRD_ECOLI	3.78142	yes	uvrD
sp|P03023|LACI_ECOLI	5.00723		lacI
sp|P03024|GALR_ECOLI	2.80072	yes	galR
sp|P03030|LYSR_ECOLI	5.91339		lysR	Cytoplasm.
sp|P03813|YGEA_ECOLI	3.96118	yes	ygeA
sp|P03817|MIOC_ECOLI	2.66975	yes	mioC
sp|P03819|KEFC_ECOLI	6.4521		kefC	Cell inner membrane
sp|P03841|MALM_ECOLI	3.93413		malM	Periplasm.
sp|P04036|DAPB_ECOLI	5.09235		dapB	Cytoplasm.
sp|P04079|GUAA_ECOLI	4.17226		guaA
sp|P04335|FRSA_ECOLI	3.51527	yes	frsA
sp|P04391|OTC1_ECOLI	2.52098	yes	argI	Cytoplasm
sp|P04425|GSHB_ECOLI	4.48199	yes	gshB
sp|P04693|TYRB_ECOLI	2.62224	yes	tyrB	Cytoplasm.
sp|P04805|SYE_ECOLI	5.33732		gltX	Cytoplasm
sp|P04816|LIVK_ECOLI	5.86552		livK	Periplasm.
sp|P04825|AMPN_ECOLI	4.35859	yes	pepN	Cell inner membrane; Peripheral membrane protein; Cytoplasmic side.
sp|P04846|NLPA_ECOLI	5.43596		nlpA	Cell inner membrane; Lipid-anchor.
sp|P04949|FLIC_ECOLI	6.30407		fliC	Secreted. Bacterial flagellum.
sp|P04951|KDSB_ECOLI	4.72367		kdsB	Cytoplasm
sp|P04968|ILVA_ECOLI	2.79569	yes	ilvA
sp|P04982|RBSD_ECOLI	4.95464		rbsD	Cytoplasm
sp|P04983|RBSA_ECOLI	5.95597		rbsA	Cell inner membrane
sp|P04993|RECD_ECOLI	2.96812	yes	recD
sp|P04994|EX7L_ECOLI	5.89452		xseA	Cytoplasm.
sp|P04995|EX1_ECOLI	4.29743	yes	sbcB
sp|P05020|PYRC_ECOLI	5.05657		pyrC
sp|P05041|PABB_ECOLI	4.31047	yes	pabB
sp|P05042|FUMC_ECOLI	4.59416	yes	fumC	Cytoplasm
sp|P05050|ALKB_ECOLI	2.86517	yes	alkB
sp|P05055|PNP_ECOLI	5.77963		pnp
sp|P05100|3MG1_ECOLI	2.53301	yes	tag
sp|P05194|AROD_ECOLI	3.68143	yes	aroD
sp|P05458|PTRA_ECOLI	6.17255		ptrA	Periplasm.
sp|P05459|PDXB_ECOLI	4.71994	yes	pdxB	Cytoplasm
sp|P05523|FPG_ECOLI	6.31162		mutM
sp|P05637|APAH_ECOLI	4.02929	yes	apaH
sp|P05719|T1SK_ECOLI	5.84305		hsdS
sp|P05791|ILVD_ECOLI	3.83301	yes	ilvD
sp|P05793|ILVC_ECOLI	3.47174	yes	ilvC	Cytoplasm
sp|P05827|ILVY_ECOLI	5.90007		ilvY	Cytoplasm.
sp|P05852|TSAD_ECOLI	3.33063	yes	tsaD	Cytoplasm
sp|P06129|BTUB_ECOLI	6.2872		btuB	Cell outer membrane
sp|P06136|FTSQ_ECOLI	2.15416	yes	ftsQ	Cell inner membrane
sp|P06149|DLD_ECOLI	5.98478		dld	Cell inner membrane
sp|P06282|CDH_ECOLI	6.45423		cdh	Cell inner membrane; Single-pass membrane protein.
sp|P06610|BTUE_ECOLI	3.98846	yes	btuE	Periplasm
sp|P06611|BTUD_ECOLI	3.11455	yes	btuD	Cell inner membrane; Peripheral membrane protein.
sp|P06612|TOP1_ECOLI	5.88146		topA
sp|P06616|ERA_ECOLI	2.64967	yes	era	Cytoplasm
sp|P06709|BIRA_ECOLI	3.54092	yes	birA
sp|P06710|DPO3X_ECOLI	3.27781	yes	dnaX
sp|P06715|GSHR_ECOLI	5.07559		gor	Cytoplasm.
sp|P06721|METC_ECOLI	4.27982	yes	metC	Cytoplasm
sp|P06846|EBGR_ECOLI	5.07236		ebgR
sp|P06959|ODP2_ECOLI	6.19108		aceF
sp|P06961|CCA_ECOLI	3.47584	yes	cca
sp|P06966|DICA_ECOLI	4.97133	yes	dicA
sp|P06968|DUT_ECOLI	3.7454	yes	dut
sp|P06971|FHUA_ECOLI	6.13847		fhuA	Cell outer membrane
sp|P06983|HEM3_ECOLI	4.1205	yes	hemC
sp|P06986|HIS8_ECOLI	3.24677	yes	hisC
sp|P06987|HIS7_ECOLI	5.42246		hisB	Cytoplasm
sp|P06988|HISX_ECOLI	4.22934	yes	hisD
sp|P06989|HIS2_ECOLI	4.50683	yes	hisI	Cytoplasm.
sp|P06992|RSMA_ECOLI	5.24245		rsmA	Cytoplasm
sp|P06996|OMPC_ECOLI	5.93668		ompC	Cell outer membrane; Multi-pass membrane protein.
sp|P06999|PFKB_ECOLI	4.43562	yes	pfkB
sp|P07000|PLDB_ECOLI	4.41642	yes	pldB	Cell inner membrane; Peripheral membrane protein.
sp|P07001|PNTA_ECOLI	6.22636		pntA	Cell inner membrane; Multi-pass membrane protein.
sp|P07003|POXB_ECOLI	4.69539	yes	poxB	Cell membrane; Peripheral membrane protein.
sp|P07004|PROA_ECOLI	4.65233	yes	proA	Cytoplasm
sp|P07012|RF2_ECOLI	4.37472	yes	prfB	Cytoplasm. Note=Recruited to the 70S ribosome by ArfA even in the absence of mRNA (PubMed:22922063, PubMed:25355516, PubMed:27934701).
sp|P07014|SDHB_ECOLI	5.22236		sdhB	Cell inner membrane
sp|P07023|TYRA_ECOLI	2.9663	yes	tyrA	Cytoplasm.
sp|P07024|USHA_ECOLI	6.61619		ushA	Periplasm. Note=Exported from the cell, except a small proportion that is internally localized.
sp|P07102|PPA_ECOLI	5.94054		appA	Periplasm.
sp|P07109|HISP_ECOLI	5.65002		hisP	Cell inner membrane; Peripheral membrane protein.
sp|P07117|PUTP_ECOLI	5.9052		putP	Cell inner membrane
sp|P07118|SYV_ECOLI	4.72088	yes	valS	Cytoplasm.
sp|P07395|SYFB_ECOLI	5.4112		pheT	Cytoplasm.
sp|P07604|TYRR_ECOLI	4.50506		tyrR
sp|P07623|METAS_ECOLI	1.58024	yes	metAS	Cytoplasm
sp|P07639|AROB_ECOLI	3.49372	yes	aroB	Cytoplasm
sp|P07648|RECC_ECOLI	4.31525		recC
sp|P07649|TRUA_ECOLI	5.30863		truA
sp|P07650|TYPH_ECOLI	5.3607		deoA
sp|P07654|PSTA_ECOLI	5.14667		pstA	Cell inner membrane
sp|P07762|GLGB_ECOLI	5.94866		glgB
sp|P07813|SYL_ECOLI	4.40299	yes	leuS	Cytoplasm.
sp|P07821|FHUC_ECOLI	6.02698		fhuC	Cell inner membrane
sp|P07862|DDLB_ECOLI	4.01718	yes	ddlB	Cytoplasm.
sp|P07913|TDH_ECOLI	4.84984	yes	tdh	Cytoplasm
sp|P08142|ILVB_ECOLI	1.40402	yes	ilvB
sp|P08178|PUR5_ECOLI	4.53036	yes	purM	Cytoplasm.
sp|P08179|PUR3_ECOLI	4.49416		purN
sp|P08191|FIMH_ECOLI	6.17743		fimH	Fimbrium
sp|P08192|FOLC_ECOLI	3.80674	yes	folC
sp|P08200|IDH_ECOLI	4.07638	yes	icd
sp|P08244|PYRF_ECOLI	4.76775	yes	pyrF
sp|P08312|SYFA_ECOLI	5.3699		pheS	Cytoplasm.
sp|P08331|CPDB_ECOLI	6.32658		cpdB	Periplasm
sp|P08337|MUTT_ECOLI	4.16024	yes	mutT
sp|P08373|MURB_ECOLI	3.65918	yes	murB	Cytoplasm
sp|P08390|USG_ECOLI	5.13928		usg
sp|P08394|RECB_ECOLI	3.87314	yes	recB
sp|P08395|SPPA_ECOLI	5.85279		sppA	Cell inner membrane
sp|P08400|PHOR_ECOLI	6.44345		phoR	Cell inner membrane
sp|P08401|CREC_ECOLI	5.81102		creC	Cell inner membrane; Multi-pass membrane protein.
sp|P08506|DACC_ECOLI	5.9895		dacC	Cell inner membrane
sp|P08622|DNAJ_ECOLI	4.9032		dnaJ	Cytoplasm.
sp|P08660|AK3_ECOLI	2.89927	yes	lysC
sp|P08839|PT1_ECOLI	5.12009		ptsI	Cytoplasm
sp|P08956|T1RK_ECOLI	3.51783	yes	hsdR
sp|P08957|T1MK_ECOLI	4.47555	yes	hsdM
sp|P08997|MASY_ECOLI	2.49782		aceB	Cytoplasm.
sp|P09029|PURK_ECOLI	4.39252	yes	purK
sp|P09030|EX3_ECOLI	5.46461		xthA
sp|P09053|AVTA_ECOLI	2.46126	yes	avtA	Cytoplasm
sp|P09099|XYLB_ECOLI	4.57077	yes	xylB
sp|P09126|HEM4_ECOLI	3.82919	yes	hemD
sp|P09127|HEMX_ECOLI	6.09271		hemX	Cell inner membrane
sp|P09147|GALE_ECOLI	4.52637		galE
sp|P09148|GAL7_ECOLI	4.15521		galT
sp|P09151|LEU1_ECOLI	1.62854	yes	leuA
sp|P09152|NARG_ECOLI	6.22588		narG	Cell membrane; Peripheral membrane protein.
sp|P09155|RND_ECOLI	3.83434	yes	rnd	Cytoplasm.
sp|P09158|SPEE_ECOLI	4.21345	yes	speE	Cytoplasm
sp|P09169|OMPT_ECOLI	6.04951		ompT	Cell outer membrane; Multi-pass membrane protein.
sp|P09184|VSR_ECOLI	3.97806	yes	vsr
sp|P09323|PTW3C_ECOLI	5.90974		nagE	Cell inner membrane
sp|P09372|GRPE_ECOLI	5.66424		grpE	Cytoplasm
sp|P09373|PFLB_ECOLI	3.04242	yes	pflB	Cytoplasm.
sp|P09391|GLPG_ECOLI	6.84468		glpG	Cell inner membrane
sp|P09394|GLPQ_ECOLI	5.53362		glpQ	Periplasm
sp|P09424|MTLD_ECOLI	4.8564		mtlD
sp|P09546|PUTA_ECOLI	2.63576	yes	putA
sp|P09549|DEDD_ECOLI	3.32108	yes	dedD	Cell inner membrane
sp|P09551|ARGT_ECOLI	5.27478		argT	Periplasm.
sp|P09831|GLTB_ECOLI	3.91567	yes	gltB
sp|P09832|GLTD_ECOLI	4.89824	yes	gltD
sp|P09833|MODC_ECOLI	5.67634		modC	Cell inner membrane; Peripheral membrane protein.
sp|P09835|UHPB_ECOLI	6.08761		uhpB	Cell inner membrane
sp|P09836|UHPC_ECOLI	5.00892		uhpC	Cell inner membrane
sp|P09980|REP_ECOLI	3.26912	yes	rep
sp|P0A698|UVRA_ECOLI	6.23552		uvrA	Cytoplasm
sp|P0A6A0|UBIB_ECOLI	6.04468		ubiB	Cell inner membrane
sp|P0A6A3|ACKA_ECOLI	4.58195	yes	ackA	Cytoplasm.
sp|P0A6A6|LEUC_ECOLI	2.90008	yes	leuC
sp|P0A6A8|ACP_ECOLI	3.99615	yes	acpP	Cytoplasm.
sp|P0A6B4|ALR1_ECOLI	4.39004	yes	alr
sp|P0A6B7|ISCS_ECOLI	1.7133	yes	iscS	Cytoplasm
sp|P0A6C1|END4_ECOLI	1.90124	yes	nfo
sp|P0A6C5|ARGA_ECOLI	2.59468	yes	argA	Cytoplasm
sp|P0A6C8|ARGB_ECOLI	3.40398	yes	argB	Cytoplasm
sp|P0A6D0|ARGR_ECOLI	5.25622		argR	Cytoplasm.
sp|P0A6D3|AROA_ECOLI	4.45034	yes	aroA	Cytoplasm
sp|P0A6D7|AROK_ECOLI	2.26342	yes	aroK	Cytoplasm
sp|P0A6E1|AROL_ECOLI	2.58548	yes	aroL	Cytoplasm
sp|P0A6E4|ASSY_ECOLI	3.39231	yes	argG	Cytoplasm
sp|P0A6E6|ATPE_ECOLI	5.64964		atpC	Cell inner membrane
sp|P0A6F1|CARA_ECOLI	4.46631	yes	carA
sp|P0A6F3|GLPK_ECOLI	5.98297		glpK
sp|P0A6F5|CH60_ECOLI	5.87522		groL	Cytoplasm
sp|P0A6F9|CH10_ECOLI	5.03145		groS	Cytoplasm
sp|P0A6G3|PNCC_ECOLI	4.66596	yes	pncC
sp|P0A6G7|CLPP_ECOLI	6.29923		clpP	Cytoplasm.
sp|P0A6H1|CLPX_ECOLI	1.63114	yes	clpX
sp|P0A6H5|HSLU_ECOLI	4.79291	yes	hslU	Cytoplasm.
sp|P0A6H8|CLSA_ECOLI	6.15955		clsA	Cell inner membrane
sp|P0A6I0|KCY_ECOLI	4.14972	yes	cmk	Cytoplasm.
sp|P0A6I3|COAA_ECOLI	4.408		coaA	Cytoplasm
sp|P0A6I9|COAE_ECOLI	4.17978	yes	coaE	Cytoplasm
sp|P0A6J5|DADA_ECOLI	2.04007	yes	dadA	Cell inner membrane
sp|P0A6J8|DDLA_ECOLI	4.89021	yes	ddlA	Cytoplasm.
sp|P0A6K1|DAPF_ECOLI	5.52538		dapF	Cytoplasm
sp|P0A6K3|DEF_ECOLI	3.12343	yes	def
sp|P0A6K6|DEOB_ECOLI	4.00437	yes	deoB	Cytoplasm.
sp|P0A6L0|DEOC_ECOLI	5.27251		deoC	Cytoplasm
sp|P0A6L2|DAPA_ECOLI	3.42564	yes	dapA	Cytoplasm.
sp|P0A6L9|HSCB_ECOLI	3.06689	yes	hscB
sp|P0A6M4|DTD_ECOLI	3.83733	yes	dtd	Cytoplasm
sp|P0A6M8|EFG_ECOLI	4.5115	yes	fusA	Cytoplasm.
sp|P0A6N4|EFP_ECOLI	4.24292	yes	efp	Cytoplasm.
sp|P0A6N8|EFPL_ECOLI	4.58791	yes	yeiP
sp|P0A6P1|EFTS_ECOLI	4.62058	yes	tsf	Cytoplasm.
sp|P0A6P5|DER_ECOLI	4.60362	yes	der
sp|P0A6P7|ENGB_ECOLI	5.08402		engB
sp|P0A6P9|ENO_ECOLI	5.06146		eno	Cytoplasm, cytoskeleton. Secreted. Cell surface. Note=Fractions of enolase are present in both the cytoplasm and on the cell surface. As part of the bacterial cytoskeleton in the cytoplasm, is organized as extended coiled structures that wind around the cell, from one cell pole to the other. When covalently bound to the substrate at Lys-342, the inactive enolase is secreted, and remains attached …
sp|P0A6Q3|FABA_ECOLI	5.03723		fabA	Cytoplasm.
sp|P0A6Q6|FABZ_ECOLI	6.22913		fabZ	Cytoplasm.
sp|P0A6R0|FABH_ECOLI	4.9137		fabH	Cytoplasm
sp|P0A6S7|GPDA_ECOLI	4.99008		gpsA	Cytoplasm
sp|P0A6T1|G6PI_ECOLI	5.28584		pgi	Cytoplasm
sp|P0A6T3|GAL1_ECOLI	4.5287	yes	galK	Cytoplasm
sp|P0A6T5|GCH1_ECOLI	1.8932	yes	folE
sp|P0A6U3|MNMG_ECOLI	1.71175	yes	mnmG	Cytoplasm
sp|P0A6U5|RSMG_ECOLI	5.08632		rsmG	Cytoplasm
sp|P0A6U8|GLGA_ECOLI	6.20844		glgA
sp|P0A6V1|GLGC_ECOLI	5.53462		glgC
sp|P0A6V8|GLK_ECOLI	4.99882		glk	Cytoplasm.
sp|P0A6W0|GLSA2_ECOLI	5.88164		glsA2
sp|P0A6W3|MRAY_ECOLI	6.34653		mraY	Cell inner membrane
sp|P0A6W5|GREA_ECOLI	3.2663	yes	greA
sp|P0A6W9|GSH1_ECOLI	4.35307	yes	gshA
sp|P0A6X1|HEM1_ECOLI	1.34903	yes	hemA
sp|P0A6X7|IHFA_ECOLI	5.82859		ihfA	Cytoplasm, nucleoid
sp|P0A6Y1|IHFB_ECOLI	4.71256	yes	ihfB	Cytoplasm.
sp|P0A6Y5|HSLO_ECOLI	4.02293	yes	hslO	Cytoplasm.
sp|P0A6Y8|DNAK_ECOLI	4.46365	yes	dnaK	Cytoplasm
sp|P0A6Z1|HSCA_ECOLI	2.85658	yes	hscA
sp|P0A6Z3|HTPG_ECOLI	4.62853	yes	htpG	Cytoplasm
sp|P0A703|HYBF_ECOLI	3.96555		hybF
sp|P0A705|IF2_ECOLI	5.1565		infB	Cytoplasm
sp|P0A707|IF3_ECOLI	4.69258		infC	Cytoplasm
sp|P0A715|KDSA_ECOLI	5.00551		kdsA	Cytoplasm.
sp|P0A717|KPRS_ECOLI	5.23175		prs	Cytoplasm
sp|P0A720|KTHY_ECOLI	3.92962	yes	tmk
sp|P0A722|LPXA_ECOLI	5.52363		lpxA	Cytoplasm.
sp|P0A725|LPXC_ECOLI	0.978233	yes	lpxC
sp|P0A729|YCEF_ECOLI	3.7691	yes	yceF	Cytoplasm
sp|P0A731|MGSA_ECOLI	4.66622	yes	mgsA	Cytoplasm.
sp|P0A734|MINE_ECOLI	3.62604	yes	minE
sp|P0A738|MOAC_ECOLI	4.09573	yes	moaC
sp|P0A742|MSCL_ECOLI	6.41233		mscL	Cell inner membrane
sp|P0A744|MSRA_ECOLI	3.61701	yes	msrA
sp|P0A746|MSRB_ECOLI	3.21627	yes	msrB
sp|P0A749|MURA_ECOLI	3.47271	yes	murA	Cytoplasm
sp|P0A754|KEFF_ECOLI	6.88198		kefF	Cell inner membrane
sp|P0A756|KEFG_ECOLI	5.63449		kefG	Cell inner membrane
sp|P0A759|NAGB_ECOLI	4.83373	yes	nagB
sp|P0A761|NANE_ECOLI	4.13998	yes	nanE
sp|P0A763|NDK_ECOLI	3.8783	yes	ndk	Cytoplasm
sp|P0A769|MNTH_ECOLI	2.22587		mntH	Cell inner membrane
sp|P0A776|RPPH_ECOLI	4.83803	yes	rppH
sp|P0A780|NUSB_ECOLI	4.5201	yes	nusB
sp|P0A784|ORN_ECOLI	4.64651		orn	Cytoplasm
sp|P0A786|PYRB_ECOLI	4.74629	yes	pyrB
sp|P0A794|PDXJ_ECOLI	5.89818		pdxJ	Cytoplasm.
sp|P0A796|PFKA_ECOLI	3.63714	yes	pfkA	Cytoplasm
sp|P0A799|PGK_ECOLI	4.9189	yes	pgk	Cytoplasm.
sp|P0A7A2|GPMB_ECOLI	2.71497	yes	gpmB
sp|P0A7A5|PIMT_ECOLI	3.84811	yes	pcm	Cytoplasm.
sp|P0A7A7|PLSB_ECOLI	6.2493		plsB	Cell inner membrane
sp|P0A7A9|IPYR_ECOLI	4.34296		ppa	Cytoplasm
sp|P0A7B1|PPK1_ECOLI	5.93515		ppk	Cell membrane
sp|P0A7B3|NADK_ECOLI	4.4048		nadK	Cytoplasm
sp|P0A7B5|PROB_ECOLI	4.40145	yes	proB	Cytoplasm
sp|P0A7B8|HSLV_ECOLI	5.71563		hslV	Cytoplasm.
sp|P0A7C2|LEXA_ECOLI	3.24538	yes	lexA
sp|P0A7D1|PTH_ECOLI	4.81113	yes	pth	Cytoplasm.
sp|P0A7D4|PURA_ECOLI	4.39379	yes	purA	Cytoplasm.
sp|P0A7D7|PUR7_ECOLI	4.60501	yes	purC
sp|P0A7E1|PYRD_ECOLI	6.26345		pyrD	Cell membrane; Peripheral membrane protein.
sp|P0A7E3|PYRE_ECOLI	3.92799	yes	pyrE
sp|P0A7E5|PYRG_ECOLI	5.19611		pyrG
sp|P0A7E9|PYRH_ECOLI	4.9293		pyrH
sp|P0A7F3|PYRI_ECOLI	4.14259	yes	pyrI
sp|P0A7F6|SPED_ECOLI	2.92757	yes	speD
sp|P0A7F9|QUEA_ECOLI	3.65556	yes	queA	Cytoplasm
sp|P0A7G2|RBFA_ECOLI	4.60185	yes	rbfA	Cytoplasm
sp|P0A7G6|RECA_ECOLI	3.42811	yes	recA	Cytoplasm.
sp|P0A7H0|RECF_ECOLI	4.32165	yes	recF	Cytoplasm
sp|P0A7I0|RF1_ECOLI	5.07191		prfA	Cytoplasm.
sp|P0A7I4|RF3_ECOLI	4.9786	yes	prfC	Cytoplasm.
sp|P0A7I7|RIBA_ECOLI	4.2694	yes	ribA
sp|P0A7J0|RIBB_ECOLI	1.29088	yes	ribB	Cell membrane
sp|P0A7J3|RL10_ECOLI	5.85028		rplJ
sp|P0A7J7|RL11_ECOLI	5.32019		rplK
sp|P0A7K2|RL7_ECOLI	5.21056		rplL
sp|P0A7K6|RL19_ECOLI	5.58923		rplS
sp|P0A7L0|RL1_ECOLI	5.3428		rplA
sp|P0A7L3|RL20_ECOLI	4.88662		rplT
sp|P0A7L8|RL27_ECOLI	4.3851		rpmA
sp|P0A7M2|RL28_ECOLI	4.78977	yes	rpmB
sp|P0A7P5|RL34_ECOLI	4.39767		rpmH
sp|P0A7R1|RL9_ECOLI	4.79633	yes	rplI
sp|P0A7R5|RS10_ECOLI	5.29006		rpsJ
sp|P0A7R9|RS11_ECOLI	4.91397	yes	rpsK
sp|P0A7S3|RS12_ECOLI	5.43855		rpsL
sp|P0A7S9|RS13_ECOLI	4.18802	yes	rpsM
sp|P0A7T3|RS16_ECOLI	4.91582	yes	rpsP
sp|P0A7T7|RS18_ECOLI	5.35877		rpsR
sp|P0A7U3|RS19_ECOLI	4.73532		rpsS
sp|P0A7U7|RS20_ECOLI	4.05524	yes	rpsT
sp|P0A7V0|RS2_ECOLI	4.60699		rpsB
sp|P0A7V3|RS3_ECOLI	5.5631		rpsC
sp|P0A7V8|RS4_ECOLI	4.81629		rpsD
sp|P0A7W1|RS5_ECOLI	4.96876	yes	rpsE
sp|P0A7W7|RS8_ECOLI	5.09207		rpsH
sp|P0A7X3|RS9_ECOLI	5.85055		rpsI
sp|P0A7Y0|RNC_ECOLI	4.84584		rnc	Cytoplasm
sp|P0A7Y4|RNH_ECOLI	4.70079		rnhA	Cytoplasm
sp|P0A7Y8|RNPA_ECOLI	3.62541	yes	rnpA
sp|P0A7Z0|RPIA_ECOLI	4.01255	yes	rpiA
sp|P0A7Z4|RPOA_ECOLI	5.81823		rpoA
sp|P0A800|RPOZ_ECOLI	2.83844	yes	rpoZ
sp|P0A805|RRF_ECOLI	3.37597	yes	frr	Cytoplasm.
sp|P0A809|RUVA_ECOLI	4.94536		ruvA	Cytoplasm
sp|P0A812|RUVB_ECOLI	2.08079	yes	ruvB	Cytoplasm
sp|P0A814|RUVC_ECOLI	3.55634	yes	ruvC	Cytoplasm
sp|P0A817|METK_ECOLI	2.09759	yes	metK	Cytoplasm
sp|P0A821|SELA_ECOLI	5.63826		selA	Cytoplasm.
sp|P0A823|SFSA_ECOLI	5.71204		sfsA
sp|P0A825|GLYA_ECOLI	3.81424	yes	glyA	Cytoplasm.
sp|P0A832|SSRP_ECOLI	5.94296		smpB	Cytoplasm
sp|P0A836|SUCC_ECOLI	4.45599	yes	sucC
sp|P0A847|TGT_ECOLI	5.08252		tgt
sp|P0A850|TIG_ECOLI	5.35364		tig	Cytoplasm
sp|P0A855|TOLB_ECOLI	6.31459		tolB
sp|P0A858|TPIS_ECOLI	4.75088	yes	tpiA	Cytoplasm
sp|P0A862|TPX_ECOLI	5.00659		tpx
sp|P0A867|TALA_ECOLI	5.18873		talA	Cytoplasm
sp|P0A870|TALB_ECOLI	5.1428		talB	Cytoplasm
sp|P0A873|TRMD_ECOLI	4.24802	yes	trmD	Cytoplasm
sp|P0A877|TRPA_ECOLI	3.60806	yes	trpA
sp|P0A879|TRPB_ECOLI	3.53803	yes	trpB
sp|P0A881|TRPR_ECOLI	3.16136	yes	trpR	Cytoplasm.
sp|P0A884|TYSY_ECOLI	4.61857	yes	thyA	Cytoplasm
sp|P0A887|UBIE_ECOLI	4.35814	yes	ubiE
sp|P0A894|RAPZ_ECOLI	4.47874	yes	rapZ
sp|P0A898|YBEY_ECOLI	5.07862		ybeY	Cytoplasm
sp|P0A8A0|YEBC_ECOLI	3.15192	yes	yebC	Cytoplasm
sp|P0A8A2|YEEN_ECOLI	4.54794		yeeN	Cytoplasm
sp|P0A8A4|PSRP_ECOLI	4.1527	yes	ppsR
sp|P0A8A8|RIMP_ECOLI	5.27432		rimP	Cytoplasm
sp|P0A8B2|YFCN_ECOLI	2.98817	yes	yfcN
sp|P0A8B5|YBAB_ECOLI	3.01696	yes	ybaB	Cytoplasm, nucleoid
sp|P0A8C1|YBJQ_ECOLI	3.84124	yes	ybjQ
sp|P0A8C4|YGFB_ECOLI	3.86316	yes	ygfB
sp|P0A8D0|NRDR_ECOLI	4.15489		nrdR
sp|P0A8D3|YAII_ECOLI	3.55466	yes	yaiI
sp|P0A8D6|YMDB_ECOLI	4.63159		ymdB
sp|P0A8E1|YCFP_ECOLI	3.92032	yes	ycfP
sp|P0A8E7|YAJQ_ECOLI	4.32041		yajQ
sp|P0A8F0|UPP_ECOLI	5.70573		upp
sp|P0A8F4|URK_ECOLI	4.36415	yes	udk	Cytoplasm.
sp|P0A8F8|UVRB_ECOLI	2.9607	yes	uvrB	Cytoplasm.
sp|P0A8G0|UVRC_ECOLI	4.84032		uvrC	Cytoplasm.
sp|P0A8G3|UXAC_ECOLI	4.02484		uxaC
sp|P0A8G6|NQOR_ECOLI	5.30593		wrbA
sp|P0A8G9|EX7S_ECOLI	5.08956		xseB	Cytoplasm.
sp|P0A8H6|YIHI_ECOLI	3.59414	yes	yihI
sp|P0A8I1|YQGF_ECOLI	3.85766	yes	yqgF	Cytoplasm
sp|P0A8I3|YAAA_ECOLI	2.53455	yes	yaaA
sp|P0A8I5|TRMB_ECOLI	4.5823	yes	trmB
sp|P0A8I8|RLMH_ECOLI	4.87038	yes	rlmH	Cytoplasm
sp|P0A8J8|RHLB_ECOLI	4.71476	yes	rhlB	Cytoplasm
sp|P0A8K1|PSD_ECOLI	6.81441		psd	Cell membrane
sp|P0A8K5|YAEP_ECOLI	3.62821		yaeP
sp|P0A8L1|SYS_ECOLI	5.62567		serS	Cytoplasm
sp|P0A8M0|SYN_ECOLI	5.33759		asnS	Cytoplasm.
sp|P0A8M3|SYT_ECOLI	5.34978		thrS	Cytoplasm
sp|P0A8M6|YEEX_ECOLI	5.356		yeeX
sp|P0A8N0|MATP_ECOLI	3.21268		matP	Cytoplasm
sp|P0A8N3|SYK1_ECOLI	4.98203		lysS	Cytoplasm.
sp|P0A8N5|SYK2_ECOLI	4.73965		lysU	Cytoplasm.
sp|P0A8P3|FETP_ECOLI	3.62904	yes	yggX
sp|P0A8P8|XERD_ECOLI	2.31035	yes	xerD	Cytoplasm
sp|P0A8Q0|FRDC_ECOLI	5.63464		frdC	Cell inner membrane; Multi-pass membrane protein.
sp|P0A8R0|RRAA_ECOLI	5.05615		rraA	Cytoplasm
sp|P0A8R7|YCJF_ECOLI	5.23159		ycjF	Cell inner membrane; Multi-pass membrane protein.
sp|P0A8R9|HDFR_ECOLI	4.72212		hdfR
sp|P0A8S1|ARGP_ECOLI	5.83845		argP
sp|P0A8T1|PRMA_ECOLI	4.39263	yes	prmA	Cytoplasm.
sp|P0A8T7|RPOC_ECOLI	3.77141	yes	rpoC
sp|P0A8U2|YAFD_ECOLI	2.76046	yes	yafD	Cytoplasm
sp|P0A8U6|METJ_ECOLI	4.86916		metJ	Cytoplasm.
sp|P0A8V0|RBN_ECOLI	3.93262	yes	rbn
sp|P0A8V2|RPOB_ECOLI	4.56133	yes	rpoB
sp|P0A8V6|FADR_ECOLI	5.93053		fadR	Cytoplasm
sp|P0A8W0|NANR_ECOLI	3.94561	yes	nanR
sp|P0A8W2|SLYA_ECOLI	5.00938		slyA
sp|P0A8W5|YQGE_ECOLI	4.39066	yes	yqgE
sp|P0A8W8|YFBU_ECOLI	5.83127		yfbU
sp|P0A8X0|YJGA_ECOLI	2.66155	yes	yjgA	Cytoplasm
sp|P0A8X2|YCEI_ECOLI	6.18869		yceI	Periplasm
sp|P0A8Y3|YIHX_ECOLI	4.14229		yihX
sp|P0A8Y5|YIDA_ECOLI	3.52423	yes	yidA
sp|P0A8Z0|YCIA_ECOLI	5.60359		yciA
sp|P0A8Z3|YBGC_ECOLI	5.28308		ybgC	Cell inner membrane
sp|P0A901|BLC_ECOLI	5.78097		blc	Cell outer membrane; Lipid-anchor.
sp|P0A903|BAMC_ECOLI	5.84705		bamC	Cell outer membrane
sp|P0A905|SLYB_ECOLI	5.49453		slyB	Cell outer membrane
sp|P0A908|MIPA_ECOLI	6.35278		mipA	Cell outer membrane
sp|P0A910|OMPA_ECOLI	6.30229		ompA	Cell outer membrane
sp|P0A912|PAL_ECOLI	6.17251		pal	Cell outer membrane
sp|P0A917|OMPX_ECOLI	6.08607		ompX	Cell outer membrane; Multi-pass membrane protein.
sp|P0A921|PA1_ECOLI	6.28131		pldA	Cell outer membrane
sp|P0A924|PGPB_ECOLI	6.35912		pgpB	Cell inner membrane
sp|P0A927|TSX_ECOLI	6.53282		tsx	Cell outer membrane
sp|P0A935|MLTA_ECOLI	2.99232	yes	mltA	Cell outer membrane; Lipid-anchor.
sp|P0A940|BAMA_ECOLI	6.14246		bamA	Cell outer membrane
sp|P0A944|RIMI_ECOLI	3.84534	yes	rimI	Cytoplasm.
sp|P0A948|RIMJ_ECOLI	3.56752	yes	rimJ	Cytoplasm.
sp|P0A951|ATDA_ECOLI	4.92137	yes	speG	Cytoplasm
sp|P0A953|FABB_ECOLI	4.78449	yes	fabB	Cytoplasm.
sp|P0A955|ALKH_ECOLI	4.62921	yes	eda	Cytoplasm
sp|P0A959|ALAA_ECOLI	3.76299	yes	alaA	Cytoplasm
sp|P0A962|ASPG1_ECOLI	5.74163		ansA	Cytoplasm.
sp|P0A972|CSPE_ECOLI	1.7955	yes	cspE	Cytoplasm
sp|P0A988|DPO3B_ECOLI	4.84184	yes	dnaN	Cytoplasm
sp|P0A991|ALF1_ECOLI	5.51041		fbaB	Cytoplasm
sp|P0A993|F16PA_ECOLI	3.19184	yes	fbp	Cytoplasm
sp|P0A998|FTNA_ECOLI	3.33069	yes	ftnA	Cytoplasm.
sp|P0A9A6|FTSZ_ECOLI	1.78974	yes	ftsZ	Cytoplasm
sp|P0A9A9|FUR_ECOLI	4.57528		fur	Cytoplasm.
sp|P0A9B2|G3P1_ECOLI	5.68861		gapA	Cytoplasm
sp|P0A9B6|E4PD_ECOLI	3.49325	yes	epd	Cytoplasm.
sp|P0A9C3|GALM_ECOLI	4.71292		galM	Cytoplasm
sp|P0A9C5|GLN1B_ECOLI	4.2528	yes	glnA	Cytoplasm
sp|P0A9C9|GLPX_ECOLI	4.50756		glpX	Cytoplasm.
sp|P0A9D2|GSTA_ECOLI	4.8129	yes	gstA	Cytoplasm.
sp|P0A9D4|CYSE_ECOLI	5.0321		cysE	Cytoplasm.
sp|P0A9D8|DAPD_ECOLI	4.19452	yes	dapD	Cytoplasm.
sp|P0A9E0|ARAC_ECOLI	1.08114	yes	araC	Cytoplasm.
sp|P0A9E5|FNR_ECOLI	1.35475	yes	fnr	Cytoplasm
sp|P0A9F1|MNTR_ECOLI	4.66119	yes	mntR	Cytoplasm
sp|P0A9F3|CYSB_ECOLI	5.41452		cysB	Cytoplasm.
sp|P0A9F6|GCVA_ECOLI	6.85985		gcvA	Cytoplasm.
sp|P0A9F9|METR_ECOLI	1.1414	yes	metR	Cytoplasm.
sp|P0A9G2|NHAR_ECOLI	5.76078		nhaR	Cytoplasm.
sp|P0A9G6|ACEA_ECOLI	3.014	yes	aceA
sp|P0A9G8|MODE_ECOLI	5.70286		modE	Cytoplasm
sp|P0A9H1|MUG_ECOLI	5.17599		mug	Cytoplasm
sp|P0A9H5|BTUR_ECOLI	4.23488	yes	btuR	Cytoplasm.
sp|P0A9H7|CFA_ECOLI	0.64274	yes	cfa	Cytoplasm.
sp|P0A9I3|GCVR_ECOLI	4.41516	yes	gcvR	Cytoplasm.
sp|P0A9J0|RNG_ECOLI	2.59923	yes	rng	Cytoplasm, cytoskeleton.
sp|P0A9J6|RBSK_ECOLI	4.74146		rbsK	Cytoplasm
sp|P0A9J8|PHEA_ECOLI	4.12939	yes	pheA	Cytoplasm
sp|P0A9K1|PHOH_ECOLI	0.735182	yes	phoH	Cytoplasm.
sp|P0A9K3|PHOL_ECOLI	3.15222	yes	ybeZ	Cytoplasm
sp|P0A9K7|PHOU_ECOLI	4.08918	yes	phoU	Cytoplasm
sp|P0A9K9|SLYD_ECOLI	3.46677	yes	slyD	Cytoplasm.
sp|P0A9L3|FKBB_ECOLI	3.59265	yes	fklB
sp|P0A9L5|PPIC_ECOLI	4.21553	yes	ppiC	Cytoplasm.
sp|P0A9L8|P5CR_ECOLI	5.02237		proC	Cytoplasm
sp|P0A9M0|LON_ECOLI	4.74334	yes	lon	Cytoplasm.
sp|P0A9M2|HPRT_ECOLI	4.1257	yes	hpt	Cytoplasm.
sp|P0A9M5|XGPT_ECOLI	4.15668	yes	gpt	Cell inner membrane
sp|P0A9M8|PTA_ECOLI	6.13674		pta	Cytoplasm
sp|P0A9N4|PFLA_ECOLI	4.41418		pflA	Cytoplasm.
sp|P0A9P0|DLDH_ECOLI	6.22704		lpd	Cytoplasm
sp|P0A9P4|TRXB_ECOLI	3.80365	yes	trxB	Cytoplasm.
sp|P0A9P6|DEAD_ECOLI	2.25717		deaD	Cytoplasm
sp|P0A9Q1|ARCA_ECOLI	4.76137		arcA	Cytoplasm
sp|P0A9Q5|ACCD_ECOLI	6.06076		accD	Cytoplasm.
sp|P0A9Q7|ADHE_ECOLI	4.28406	yes	adhE
sp|P0A9Q9|DHAS_ECOLI	3.76091	yes	asd
sp|P0A9R4|FER_ECOLI	4.04835		fdx
sp|P0A9R7|FTSE_ECOLI	5.48006		ftsE	Cell inner membrane
sp|P0A9S1|FUCO_ECOLI	4.48367		fucO
sp|P0A9S5|GLDA_ECOLI	4.79732		gldA
sp|P0A9S7|LIVG_ECOLI	6.06074		livG
sp|P0A9T0|SERA_ECOLI	3.93617	yes	serA
sp|P0A9T4|TAS_ECOLI	4.88371		tas
sp|P0A9U1|YBHF_ECOLI	6.05224		ybhF
sp|P0A9U3|YBIT_ECOLI	4.21772	yes	ybiT
sp|P0A9U6|PUUR_ECOLI	2.69971	yes	puuR
sp|P0A9V1|LPTB_ECOLI	5.5237		lptB
sp|P0A9W0|ULAR_ECOLI	5.68198		ulaR	Cytoplasm
sp|P0A9W3|ETTA_ECOLI	4.5136	yes	ettA	Cytoplasm
sp|P0A9W6|IBAG_ECOLI	4.09167	yes	ibaG
sp|P0A9W9|YRDA_ECOLI	5.36473		yrdA
sp|P0A9X1|ZNUC_ECOLI	2.59534	yes	znuC	Cell inner membrane
sp|P0A9X4|MREB_ECOLI	6.13329		mreB
sp|P0A9X9|CSPA_ECOLI	3.19753		cspA	Cytoplasm
sp|P0A9Y6|CSPC_ECOLI	2.83143	yes	cspC	Cytoplasm
sp|P0A9Z1|GLNB_ECOLI	4.68391		glnB
sp|P0AA04|PTHP_ECOLI	5.45662		ptsH	Cytoplasm.
sp|P0AA10|RL13_ECOLI	5.34211		rplM
sp|P0AA16|OMPR_ECOLI	4.66935	yes	ompR	Cytoplasm.
sp|P0AA25|THIO_ECOLI	4.16971	yes	trxA
sp|P0AA37|RLUA_ECOLI	4.66045	yes	rluA
sp|P0AA39|RLUC_ECOLI	5.2132		rluC
sp|P0AA41|TRUC_ECOLI	5.27154		truC
sp|P0AA43|RSUA_ECOLI	3.57407	yes	rsuA
sp|P0AA53|QMCA_ECOLI	6.80731		qmcA	Cell inner membrane
sp|P0AA57|YOBA_ECOLI	5.82121		yobA	Periplasm
sp|P0AA84|CLSB_ECOLI	3.74739	yes	clsB	Cell membrane
sp|P0AA86|DSBE_ECOLI	6.16399		dsbE	Cell inner membrane; Single-pass membrane protein; Periplasmic side.
sp|P0AA89|DOSC_ECOLI	3.21482	yes	dosC
sp|P0AA91|YEAY_ECOLI	6.52251		yeaY	Cell membrane
sp|P0AA93|YPDA_ECOLI	5.53227		ypdA	Cell inner membrane
sp|P0AA95|YACC_ECOLI	3.1029	yes	yacC
sp|P0AA99|YAFK_ECOLI	0.908963	yes	yafK
sp|P0AAA1|YAGU_ECOLI	5.95517		yagU	Cell inner membrane
sp|P0AAB4|UBID_ECOLI	5.81754		ubiD	Cell membrane
sp|P0AAC0|USPE_ECOLI	5.00639		uspE	Cytoplasm
sp|P0AAC8|ISCA_ECOLI	1.13772	yes	iscA
sp|P0AAE0|CYCA_ECOLI	3.25639	yes	cycA	Cell inner membrane
sp|P0AAF6|ARTP_ECOLI	5.55038		artP	Cell inner membrane
sp|P0AAG0|DPPD_ECOLI	5.93797		dppD	Cell inner membrane
sp|P0AAG3|GLTL_ECOLI	5.82195		gltL	Cell inner membrane
sp|P0AAG5|MDLB_ECOLI	4.58898	yes	mdlB	Cell inner membrane; Multi-pass membrane protein.
sp|P0AAG8|MGLA_ECOLI	5.06864		mglA	Cell inner membrane
sp|P0AAH0|PSTB_ECOLI	4.81374	yes	pstB	Cell inner membrane; Peripheral membrane protein.
sp|P0AAH4|SAPD_ECOLI	5.57695		sapD	Cell inner membrane
sp|P0AAH8|SAPF_ECOLI	5.53345		sapF	Cell inner membrane
sp|P0AAI3|FTSH_ECOLI	4.52742	yes	ftsH	Cell inner membrane
sp|P0AAI5|FABF_ECOLI	4.89469		fabF
sp|P0AAI9|FABD_ECOLI	4.29427	yes	fabD
sp|P0AAJ5|FDOH_ECOLI	5.97508		fdoH	Cell membrane; Single-pass membrane protein.
sp|P0AAN3|HYPB_ECOLI	3.1418	yes	hypB
sp|P0AAN5|YAIA_ECOLI	4.10163	yes	yaiA
sp|P0AAN9|IRAP_ECOLI	3.42917		iraP	Cytoplasm
sp|P0AAP3|FRMR_ECOLI	4.15866	yes	frmR	Cytoplasm
sp|P0AAR3|YBAK_ECOLI	4.03752	yes	ybaK	Cytoplasm
sp|P0AAS3|YBBJ_ECOLI	6.41852		ybbJ	Cell inner membrane; Multi-pass membrane protein.
sp|P0AAS7|YBCJ_ECOLI	2.70615	yes	ybcJ
sp|P0AAT2|YBDF_ECOLI	4.77573		ybdF
sp|P0AAT4|YBDG_ECOLI	6.22233		ybdG	Cell inner membrane
sp|P0AAT9|YBEL_ECOLI	3.87006		ybeL
sp|P0AAV4|YBGJ_ECOLI	5.40524		ybgJ
sp|P0AAW1|YBHP_ECOLI	5.10495		ybhP
sp|P0AAX8|YBIS_ECOLI	5.98479		ldtB	Periplasm.
sp|P0AAZ4|RARA_ECOLI	3.81721	yes	rarA
sp|P0AAZ7|YCAR_ECOLI	3.04789	yes	ycaR
sp|P0AB01|ELYC_ECOLI	6.08944		elyC	Cell inner membrane
sp|P0AB06|YCBK_ECOLI	1.96751	yes	ycbK
sp|P0AB12|YCCF_ECOLI	6.72036		yccF	Cell inner membrane; Multi-pass membrane protein.
sp|P0AB14|YCCJ_ECOLI	2.38515	yes	yccJ
sp|P0AB18|TUSE_ECOLI	3.49055	yes	tusE	Cytoplasm
sp|P0AB24|EFEO_ECOLI	5.72875		efeO	Periplasm
sp|P0AB26|YCEB_ECOLI	5.7523		yceB	Cell membrane
sp|P0AB28|YCED_ECOLI	3.66109	yes	yceD
sp|P0AB38|LPOB_ECOLI	6.10238		lpoB	Cell outer membrane
sp|P0AB52|YCHN_ECOLI	5.55151		ychN
sp|P0AB55|YCII_ECOLI	6.25092		yciI
sp|P0AB58|LAPB_ECOLI	6.10082		lapB	Cell inner membrane
sp|P0AB61|YCIN_ECOLI	2.50422	yes	yciN
sp|P0AB65|ACYP_ECOLI	5.32275		yccX
sp|P0AB67|PNTB_ECOLI	6.02185		pntB	Cell inner membrane; Multi-pass membrane protein.
sp|P0AB71|ALF_ECOLI	4.87483		fbaA
sp|P0AB77|KBL_ECOLI	4.54605	yes	kbl
sp|P0AB80|ILVE_ECOLI	3.49399	yes	ilvE
sp|P0AB83|END3_ECOLI	5.79336		nth
sp|P0AB85|APBE_ECOLI	6.28813		apbE	Cell inner membrane
sp|P0AB89|PUR8_ECOLI	4.63904	yes	purB
sp|P0AB91|AROG_ECOLI	3.02385	yes	aroG
sp|P0AB96|ARSC_ECOLI	3.41171		arsC
sp|P0ABA0|ATPF_ECOLI	5.97942		atpF	Cell inner membrane
sp|P0ABA4|ATPD_ECOLI	5.64993		atpH	Cell inner membrane
sp|P0ABA6|ATPG_ECOLI	5.59682		atpG	Cell inner membrane
sp|P0ABB0|ATPA_ECOLI	5.95028		atpA	Cell inner membrane
sp|P0ABB4|ATPB_ECOLI	5.87248		atpD	Cell inner membrane; Peripheral membrane protein.
sp|P0ABB8|ATMA_ECOLI	6.72346		mgtA	Cell inner membrane
sp|P0ABC3|HFLC_ECOLI	6.65266		hflC	Cell inner membrane
sp|P0ABC7|HFLK_ECOLI	6.51898		hflK	Cell inner membrane
sp|P0ABD3|BFR_ECOLI	5.5741		bfr
sp|P0ABD5|ACCA_ECOLI	6.33707		accA	Cytoplasm.
sp|P0ABD8|BCCP_ECOLI	5.11761		accB
sp|P0ABE2|BOLA_ECOLI	1.99265	yes	bolA
sp|P0ABF1|PCNB_ECOLI	3.83566	yes	pcnB
sp|P0ABF4|EUTM_ECOLI	4.79714		eutM
sp|P0ABF6|CDD_ECOLI	5.03585		cdd
sp|P0ABG7|RODA_ECOLI	6.4715		mrdB	Cell inner membrane
sp|P0ABH0|FTSA_ECOLI	5.4808		ftsA	Cell inner membrane
sp|P0ABH7|CISY_ECOLI	2.94504	yes	gltA
sp|P0ABH9|CLPA_ECOLI	1.03067	yes	clpA
sp|P0ABI4|CORA_ECOLI	6.0744		corA	Cell inner membrane
sp|P0ABI8|CYOB_ECOLI	5.84133		cyoB	Cell inner membrane
sp|P0ABJ1|CYOA_ECOLI	6.11235		cyoA	Cell inner membrane
sp|P0ABJ9|CYDA_ECOLI	6.29221		cydA	Cell inner membrane
sp|P0ABK5|CYSK_ECOLI	4.68344		cysK
sp|P0ABM9|CCMH_ECOLI	3.79715	yes	ccmH	Cell inner membrane; Multi-pass membrane protein.
sp|P0ABN1|KDGL_ECOLI	5.92607		dgkA	Cell inner membrane; Multi-pass membrane protein.
sp|P0ABN9|DCUB_ECOLI	6.04453		dcuB	Cell inner membrane; Multi-pass membrane protein.
sp|P0ABP6|DEDA_ECOLI	3.70228	yes	dedA	Cell inner membrane; Multi-pass membrane protein.
sp|P0ABP8|DEOD_ECOLI	4.37818	yes	deoD
sp|P0ABQ0|COABC_ECOLI	4.70425		coaBC
sp|P0ABQ2|GARR_ECOLI	3.12955	yes	garR
sp|P0ABQ4|DYR_ECOLI	4.9539	yes	folA
sp|P0ABS1|DKSA_ECOLI	3.65341		dksA	Cytoplasm
sp|P0ABS5|DNAG_ECOLI	4.22846		dnaG
sp|P0ABT2|DPS_ECOLI	3.01364	yes	dps	Cytoplasm, nucleoid.
sp|P0ABU0|MENB_ECOLI	3.8763	yes	menB
sp|P0ABU2|YCHF_ECOLI	3.50115	yes	ychF
sp|P0ABU5|ELBB_ECOLI	4.79234		elbB
sp|P0ABU9|TOLQ_ECOLI	5.73894		tolQ	Cell inner membrane
sp|P0ABV6|TOLR_ECOLI	5.72879		tolR	Cell inner membrane
sp|P0ABZ6|SURA_ECOLI	6.22948		surA
sp|P0AC02|BAMD_ECOLI	6.02469		bamD	Cell outer membrane
sp|P0AC13|DHPS_ECOLI	3.93583	yes	folP
sp|P0AC16|FOLB_ECOLI	5.39362		folB
sp|P0AC19|FOLX_ECOLI	2.58448	yes	folX
sp|P0AC23|FOCA_ECOLI	6.06589		focA	Cell inner membrane
sp|P0AC30|FTSX_ECOLI	6.42104		ftsX	Cell inner membrane
sp|P0AC33|FUMA_ECOLI	2.51222	yes	fumA
sp|P0AC38|ASPA_ECOLI	3.10369	yes	aspA
sp|P0AC41|SDHA_ECOLI	5.8074		sdhA	Cell inner membrane
sp|P0AC44|DHSD_ECOLI	5.86627		sdhD	Cell inner membrane
sp|P0AC47|FRDB_ECOLI	6.10357		frdB
sp|P0AC53|G6PD_ECOLI	5.94178		zwf
sp|P0AC55|GLNK_ECOLI	5.42587		glnK
sp|P0AC59|GLRX2_ECOLI	5.02383		grxB
sp|P0AC69|GLRX4_ECOLI	3.25365	yes	grxD	Cytoplasm
sp|P0AC75|KDTA_ECOLI	6.52347		waaA	Cell inner membrane
sp|P0AC81|LGUL_ECOLI	4.37862		gloA
sp|P0AC84|GLO2_ECOLI	4.30789	yes	gloB
sp|P0AC86|PHSG_ECOLI	5.44845		glgP
sp|P0AC92|GNSA_ECOLI	5.99489		gnsA
sp|P0ACA1|YIBF_ECOLI	4.16035	yes	yibF
sp|P0ACA3|SSPA_ECOLI	5.80287		sspA
sp|P0ACA7|GSTB_ECOLI	4.49099		gstB
sp|P0ACB0|DNAB_ECOLI	4.43756		dnaB
sp|P0ACB2|HEM2_ECOLI	5.0121		hemB
sp|P0ACB4|HEMG_ECOLI	5.45171		hemG
sp|P0ACB7|HEMY_ECOLI	6.64098		hemY	Cell inner membrane; Multi-pass membrane protein.
sp|P0ACC3|ERPA_ECOLI	1.71276	yes	erpA
sp|P0ACC7|GLMU_ECOLI	5.12147		glmU	Cytoplasm
sp|P0ACD4|ISCU_ECOLI	1.30513	yes	iscU
sp|P0ACE0|MBHM_ECOLI	3.4722	yes	hybC	Cell membrane; Peripheral membrane protein.
sp|P0ACE7|HINT_ECOLI	4.30903	yes	hinT
sp|P0ACF0|DBHA_ECOLI	5.14665		hupA	Cytoplasm, nucleoid
sp|P0ACF4|DBHB_ECOLI	5.0354		hupB
sp|P0ACF8|HNS_ECOLI	5.27263		hns	Cytoplasm, nucleoid
sp|P0ACG1|STPA_ECOLI	4.94061		stpA	Cytoplasm, nucleoid
sp|P0ACI0|ROB_ECOLI	5.15451		rob
sp|P0ACI3|XYLR_ECOLI	3.78339		xylR
sp|P0ACI6|ASNC_ECOLI	5.84737		asnC
sp|P0ACJ0|LRP_ECOLI	5.81907		lrp
sp|P0ACJ5|DECR_ECOLI	4.34443	yes	decR
sp|P0ACJ8|CRP_ECOLI	4.5821	yes	crp
sp|P0ACK2|AGAR_ECOLI	4.88822		agaR
sp|P0ACK5|DEOR_ECOLI	5.81431		deoR
sp|P0ACL0|GLPR_ECOLI	5.83675		glpR
sp|P0ACL2|EXUR_ECOLI	1.96662	yes	exuR
sp|P0ACL5|GLCC_ECOLI	1.21085	yes	glcC
sp|P0ACL9|PDHR_ECOLI	4.52556		pdhR
sp|P0ACM2|RSPR_ECOLI	5.71076		rspR
sp|P0ACM5|YEGW_ECOLI	4.04471	yes	yegW
sp|P0ACM9|YIHL_ECOLI	5.84014		yihL
sp|P0ACN4|ALLR_ECOLI	4.906	yes	allR
sp|P0ACN7|CYTR_ECOLI	5.09395		cytR
sp|P0ACP1|CRA_ECOLI	5.64941		cra
sp|P0ACP5|GNTR_ECOLI	6.14279		gntR
sp|P0ACP7|PURR_ECOLI	5.02225		purR
sp|P0ACQ4|OXYR_ECOLI	4.50926	yes	oxyR
sp|P0ACR2|YDHB_ECOLI	4.80202	yes	ydhB
sp|P0ACR4|YEIE_ECOLI	4.97997	yes	yeiE
sp|P0ACR7|YFER_ECOLI	4.84906	yes	yfeR
sp|P0ACR9|MPRA_ECOLI	4.77873		mprA
sp|P0ACS5|ZNTR_ECOLI	0.748222	yes	zntR
sp|P0ACS7|RPIR_ECOLI	5.77285		rpiR
sp|P0ACT6|UIDR_ECOLI	4.87016		uidR
sp|P0ACU0|YBIH_ECOLI	4.76016		ybiH	Cytoplasm
sp|P0ACU2|RUTR_ECOLI	5.39142		rutR
sp|P0ACU5|FABR_ECOLI	5.70747		fabR	Cytoplasm
sp|P0ACU7|YJDC_ECOLI	3.44485	yes	yjdC
sp|P0ACV6|MPAA_ECOLI	3.65602	yes	mpaA
sp|P0ACX3|YDHR_ECOLI	3.27468	yes	ydhR
sp|P0ACY1|YDJA_ECOLI	4.70325	yes	ydjA
sp|P0ACY3|YEAG_ECOLI	2.47907	yes	yeaG
sp|P0ACZ8|CUSR_ECOLI	4.52866		cusR	Cytoplasm
sp|P0AD01|DCUR_ECOLI	3.51064	yes	dcuR	Cytoplasm
sp|P0AD05|YECA_ECOLI	3.92752	yes	yecA
sp|P0AD12|YEEZ_ECOLI	4.34886		yeeZ
sp|P0AD24|YEJL_ECOLI	3.53757	yes	yejL
sp|P0AD27|YEJM_ECOLI	6.17543		yejM	Cell inner membrane; Multi-pass membrane protein.
sp|P0AD33|YFCZ_ECOLI	2.08682	yes	yfcZ
sp|P0AD42|PGPC_ECOLI	2.62361	yes	pgpC	Cell inner membrane
sp|P0AD44|YFHG_ECOLI	6.27696		yfhG
sp|P0AD53|YGAC_ECOLI	0.609207	yes	ygaC
sp|P0AD57|ISPB_ECOLI	3.92933	yes	ispB
sp|P0AD59|IVY_ECOLI	5.84815		ivy	Periplasm.
sp|P0AD61|KPYK1_ECOLI	5.18653		pykF
sp|P0AD65|MRDA_ECOLI	6.4965		mrdA	Cell inner membrane
sp|P0AD68|FTSI_ECOLI	2.6097	yes	ftsI	Cell inner membrane
sp|P0AD70|AMPH_ECOLI	3.96225		ampH	Cell inner membrane
sp|P0AD96|LIVJ_ECOLI	6.02349		livJ	Periplasm.
sp|P0ADA1|TESA_ECOLI	5.24702		tesA	Periplasm
sp|P0ADA3|NLPD_ECOLI	6.01374		nlpD	Cell inner membrane
sp|P0ADA5|YAJG_ECOLI	6.36343		yajG	Cell membrane
sp|P0ADB1|OSME_ECOLI	6.94723		osmE	Cell inner membrane
sp|P0ADC1|LPTE_ECOLI	6.32945		lptE	Cell outer membrane
sp|P0ADC3|LOLC_ECOLI	5.79664		lolC	Cell inner membrane; Multi-pass membrane protein.
sp|P0ADC6|LPTG_ECOLI	6.06313		lptG	Cell inner membrane; Multi-pass membrane protein.
sp|P0ADE4|TAMA_ECOLI	6.59439		tamA	Cell outer membrane
sp|P0ADE6|YGAU_ECOLI	4.67199	yes	kbp	Cytoplasm
sp|P0ADE8|YGFZ_ECOLI	5.2535		ygfZ	Cytoplasm
sp|P0ADF6|EDD_ECOLI	2.97759	yes	edd
sp|P0ADF8|ILVN_ECOLI	1.44721	yes	ilvN
sp|P0ADG4|SUHB_ECOLI	5.52703		suhB
sp|P0ADG7|IMDH_ECOLI	4.28796		guaB
sp|P0ADI7|YECD_ECOLI	5.18756		yecD
sp|P0ADK0|YIAF_ECOLI	5.78658		yiaF
sp|P0ADK6|YIBA_ECOLI	2.16541	yes	yibA
sp|P0ADK8|YIBL_ECOLI	3.90564		yibL	Cytoplasm
sp|P0ADM4|YIDQ_ECOLI	5.84271		yidQ
sp|P0ADM8|YIEE_ECOLI	2.11767	yes	yieE
sp|P0ADN0|VIAA_ECOLI	4.64856	yes	viaA
sp|P0ADN2|YIFE_ECOLI	3.08564	yes	maoP
sp|P0ADN6|YIFL_ECOLI	6.0286		yifL	Cell membrane
sp|P0ADP0|YIGB_ECOLI	3.82732	yes	yigB
sp|P0ADP2|YIGI_ECOLI	2.54494	yes	yigI
sp|P0ADP7|UBIJ_ECOLI	4.75606	yes	ubiJ
sp|P0ADP9|YIHD_ECOLI	2.74111	yes	yihD
sp|P0ADQ2|YIID_ECOLI	4.70725	yes	yiiD
sp|P0ADQ7|YGAM_ECOLI	5.55052		ygaM	Cell inner membrane
sp|P0ADR6|RLMM_ECOLI	4.78292		rlmM	Cytoplasm
sp|P0ADR8|PPNN_ECOLI	5.06968		ppnN
sp|P0ADS2|ZAPA_ECOLI	4.49575	yes	zapA	Cytoplasm
sp|P0ADS6|YGGE_ECOLI	5.83063		yggE
sp|P0ADS9|YGGN_ECOLI	5.75865		yggN
sp|P0ADT2|YGIB_ECOLI	4.0794		ygiB
sp|P0ADT5|YGIC_ECOLI	4.45512	yes	ygiC
sp|P0ADT8|YGIM_ECOLI	5.83392		ygiM	Membrane
sp|P0ADU2|YGIN_ECOLI	4.36336	yes	ygiN
sp|P0ADU5|YGIW_ECOLI	6.22482		ygiW	Periplasm
sp|P0ADV1|LPTA_ECOLI	5.73083		lptA	Periplasm
sp|P0ADV5|YHBW_ECOLI	4.46607		yhbW
sp|P0ADV7|MLAC_ECOLI	5.53455		mlaC	Periplasm
sp|P0ADV9|LPTC_ECOLI	5.55281		lptC	Cell inner membrane
sp|P0ADW3|YHCB_ECOLI	5.77865		yhcB	Cell inner membrane
sp|P0ADX1|YHFA_ECOLI	4.87513		yhfA
sp|P0ADX9|RSMD_ECOLI	4.48909		rsmD
sp|P0ADY1|PPID_ECOLI	6.1663		ppiD	Cell inner membrane
sp|P0ADY3|RL14_ECOLI	4.40204	yes	rplN
sp|P0ADY7|RL16_ECOLI	5.85627		rplP
sp|P0ADZ0|RL23_ECOLI	5.85609		rplW
sp|P0ADZ4|RS15_ECOLI	5.72014		rpsO
sp|P0ADZ7|YAJC_ECOLI	5.6436		yajC	Cell inner membrane
sp|P0AE01|TRMJ_ECOLI	4.3407	yes	trmJ	Cytoplasm
sp|P0AE06|ACRA_ECOLI	6.13425		acrA	Cell inner membrane
sp|P0AE08|AHPC_ECOLI	2.03052	yes	ahpC	Cytoplasm
sp|P0AE12|AMN_ECOLI	4.51021	yes	amn
sp|P0AE14|AMPE_ECOLI	6.63315		ampE	Cell inner membrane; Multi-pass membrane protein.
sp|P0AE18|MAP1_ECOLI	4.42397		map
sp|P0AE22|APHA_ECOLI	5.79467		aphA	Periplasm
sp|P0AE28|AROM_ECOLI	1.67087	yes	aroM
sp|P0AE37|ASTA_ECOLI	2.45182	yes	astA
sp|P0AE39|YPDB_ECOLI	4.43668		ypdB	Cytoplasm
sp|P0AE45|YTFL_ECOLI	4.32624		ytfL	Cell inner membrane; Multi-pass membrane protein.
sp|P0AE48|YTFP_ECOLI	4.48619		ytfP
sp|P0AE52|BCP_ECOLI	4.0824	yes	bcp
sp|P0AE63|CHAB_ECOLI	3.29873	yes	chaB
sp|P0AE67|CHEY_ECOLI	3.81569		cheY	Cytoplasm.
sp|P0AE70|MAZF_ECOLI	4.02113		mazF
sp|P0AE78|CORC_ECOLI	4.60171	yes	corC
sp|P0AE82|CPXA_ECOLI	6.06838		cpxA	Cell inner membrane
sp|P0AE88|CPXR_ECOLI	6.00386		cpxR	Cytoplasm
sp|P0AE91|CREA_ECOLI	6.38599		creA
sp|P0AEA8|CYSG_ECOLI	4.38543	yes	cysG
sp|P0AEB2|DACA_ECOLI	6.23167		dacA	Cell inner membrane; Peripheral membrane protein; Cytoplasmic side. Note=N-terminal lies in the periplasmic space.
sp|P0AEB5|YNAI_ECOLI	6.0231		ynaI	Cell inner membrane
sp|P0AEB7|YOAB_ECOLI	6.27162		yoaB
sp|P0AEC0|YOAE_ECOLI	6.70702		yoaE	Cell inner membrane; Multi-pass membrane protein.
sp|P0AEC3|ARCB_ECOLI	5.53548		arcB	Cell inner membrane
sp|P0AEC5|BARA_ECOLI	6.9173		barA	Cell inner membrane
sp|P0AEC8|DCUS_ECOLI	6.24716		dcuS	Cell inner membrane; Multi-pass membrane protein.
sp|P0AED0|USPA_ECOLI	4.30496	yes	uspA	Cytoplasm.
sp|P0AED5|UVRY_ECOLI	1.88979	yes	uvrY	Cytoplasm
sp|P0AED7|DAPE_ECOLI	4.41789	yes	dapE
sp|P0AED9|DCM_ECOLI	3.04313	yes	dcm
sp|P0AEE1|DCRB_ECOLI	5.60221		dcrB	Periplasm.
sp|P0AEE3|DEGS_ECOLI	5.97865		degS	Cell inner membrane
sp|P0AEE5|DGAL_ECOLI	6.32195		mglB	Periplasm.
sp|P0AEE8|DMA_ECOLI	4.64784		dam
sp|P0AEF0|DNAC_ECOLI	2.18074	yes	dnaC
sp|P0AEF4|DPIA_ECOLI	2.99495	yes	dpiA	Cytoplasm
sp|P0AEF8|DPPB_ECOLI	6.42319		dppB	Cell inner membrane; Multi-pass membrane protein.
sp|P0AEG1|DPPC_ECOLI	6.38711		dppC	Cell inner membrane; Multi-pass membrane protein.
sp|P0AEG4|DSBA_ECOLI	5.73316		dsbA	Periplasm.
sp|P0AEG6|DSBC_ECOLI	5.80167		dsbC	Periplasm
sp|P0AEH1|RSEP_ECOLI	4.20325	yes	rseP	Cell inner membrane
sp|P0AEH3|ELAA_ECOLI	2.68141	yes	elaA
sp|P0AEH5|ELAB_ECOLI	5.99178		elaB	Cell inner membrane
sp|P0AEI1|MIAB_ECOLI	1.63182	yes	miaB	Cytoplasm
sp|P0AEI4|RIMO_ECOLI	3.46711	yes	rimO	Cytoplasm
sp|P0AEI6|NUDJ_ECOLI	4.53632	yes	nudJ
sp|P0AEJ4|ENVZ_ECOLI	6.3482		envZ	Cell inner membrane; Multi-pass membrane protein.
sp|P0AEJ6|EUTB_ECOLI	3.82188	yes	eutB
sp|P0AEK0|EXOX_ECOLI	1.36855	yes	exoX
sp|P0AEK2|FABG_ECOLI	4.80858		fabG
sp|P0AEK4|FABI_ECOLI	5.28405		fabI
sp|P0AEL6|FEPB_ECOLI	5.61914		fepB	Periplasm.
sp|P0AEM9|FLIY_ECOLI	5.70861		tcyJ	Periplasm.
sp|P0AEN1|FRE_ECOLI	4.1998	yes	fre
sp|P0AEN4|FTSL_ECOLI	4.30435		ftsL	Cell inner membrane
sp|P0AEN8|FUCM_ECOLI	5.36154		fucU	Cytoplasm
sp|P0AEP3|GALU_ECOLI	4.65306	yes	galU
sp|P0AEQ1|GLCG_ECOLI	4.28857	yes	glcG
sp|P0AEQ3|GLNH_ECOLI	6.43235		glnH	Periplasm
sp|P0AEQ6|GLNP_ECOLI	6.74716		glnP	Cell inner membrane; Multi-pass membrane protein.
sp|P0AER3|GLTJ_ECOLI	5.3537		gltJ	Cell inner membrane
sp|P0AER5|GLTK_ECOLI	5.68342		gltK	Cell inner membrane
sp|P0AES0|GSP_ECOLI	4.64505	yes	gss
sp|P0AES2|GUDD_ECOLI	3.14266	yes	gudD
sp|P0AES4|GYRA_ECOLI	5.19936		gyrA	Cytoplasm
sp|P0AES6|GYRB_ECOLI	5.39583		gyrB	Cytoplasm
sp|P0AET5|HDED_ECOLI	5.32722		hdeD	Cell inner membrane; Multi-pass membrane protein.
sp|P0AET8|HDHA_ECOLI	4.56698	yes	hdhA
sp|P0AEU0|HISJ_ECOLI	5.79522		hisJ	Periplasm.
sp|P0AEU3|HISM_ECOLI	6.7499		hisM	Cell inner membrane
sp|P0AEU7|SKP_ECOLI	5.62131		skp	Periplasm
sp|P0AEV1|RSSB_ECOLI	3.38792	yes	rssB
sp|P0AEV7|HYCH_ECOLI	2.24174	yes	hycH
sp|P0AEW4|CPDA_ECOLI	4.56231		cpdA
sp|P0AEW6|INGK_ECOLI	4.13644	yes	gsk
sp|P0AEW9|K1PF_ECOLI	5.61489		fruK
sp|P0AEX5|KPPR_ECOLI	5.4198		prkB
sp|P0AEX9|MALE_ECOLI	7.78331		malE	Periplasm
sp|P0AEY1|MARC_ECOLI	5.81595		marC	Cell inner membrane; Multi-pass membrane protein.
sp|P0AEY3|MAZG_ECOLI	2.62411	yes	mazG
sp|P0AEY5|MDAB_ECOLI	2.12193	yes	mdaB
sp|P0AEZ1|METF_ECOLI	3.02172	yes	metF
sp|P0AEZ3|MIND_ECOLI	5.17237		minD	Cell inner membrane; Peripheral membrane protein.
sp|P0AEZ9|MOAB_ECOLI	4.69994		moaB
sp|P0AF03|MOG_ECOLI	4.61375	yes	mog
sp|P0AF08|APBC_ECOLI	3.71036	yes	mrp
sp|P0AF12|MTNN_ECOLI	4.85332		mtnN
sp|P0AF18|NAGA_ECOLI	4.77416		nagA
sp|P0AF20|NAGC_ECOLI	5.90158		nagC
sp|P0AF24|NAGD_ECOLI	5.46552		nagD
sp|P0AF28|NARL_ECOLI	4.19078	yes	narL
sp|P0AF36|ZAPB_ECOLI	2.87976	yes	zapB	Cytoplasm
sp|P0AF48|YJBQ_ECOLI	3.97586	yes	yjbQ
sp|P0AF50|YJBR_ECOLI	3.7515	yes	yjbR
sp|P0AF52|GHXP_ECOLI	6.45076		ghxP	Cell inner membrane
sp|P0AF59|YJDI_ECOLI	5.59726		yjdI
sp|P0AF63|NSRR_ECOLI	5.11705		nsrR
sp|P0AF67|TSAE_ECOLI	4.30194		tsaE	Cytoplasm
sp|P0AF93|RIDA_ECOLI	4.8849	yes	ridA	Cytoplasm
sp|P0AF96|TABA_ECOLI	3.18008	yes	tabA
sp|P0AF98|LPTF_ECOLI	5.95865		lptF	Cell inner membrane; Multi-pass membrane protein.
sp|P0AFA2|NARX_ECOLI	5.64957		narX	Cell inner membrane
sp|P0AFA7|NHAB_ECOLI	5.90968		nhaB	Cell inner membrane
sp|P0AFB1|NLPI_ECOLI	6.11638		nlpI	Cell membrane; Lipid-anchor.
sp|P0AFB5|NTRB_ECOLI	4.48078		glnL	Cytoplasm
sp|P0AFB8|NTRC_ECOLI	4.71727	yes	glnG	Cytoplasm
sp|P0AFC0|NUDB_ECOLI	2.21542	yes	nudB
sp|P0AFC3|NUOA_ECOLI	6.21849		nuoA	Cell inner membrane
sp|P0AFC7|NUOB_ECOLI	6.53634		nuoB	Cell inner membrane; Peripheral membrane protein; Cytoplasmic side.
sp|P0AFD1|NUOE_ECOLI	5.03692		nuoE
sp|P0AFD4|NUOH_ECOLI	6.52865		nuoH	Cell inner membrane; Multi-pass membrane protein.
sp|P0AFD6|NUOI_ECOLI	5.99285		nuoI	Cell inner membrane
sp|P0AFE8|NUOM_ECOLI	7.00071		nuoM	Cell inner membrane; Multi-pass membrane protein.
sp|P0AFF2|NUPC_ECOLI	6.35747		nupC	Cell inner membrane
sp|P0AFF6|NUSA_ECOLI	5.54745		nusA	Cytoplasm
sp|P0AFG0|NUSG_ECOLI	4.11621	yes	nusG
sp|P0AFG3|ODO1_ECOLI	5.3774		sucA
sp|P0AFG6|ODO2_ECOLI	5.17388		sucB
sp|P0AFG8|ODP1_ECOLI	6.27399		aceE
sp|P0AFH0|OGT_ECOLI	4.54538		ogt	Cytoplasm
sp|P0AFH2|OPPB_ECOLI	4.92425		oppB	Cell inner membrane; Multi-pass membrane protein.
sp|P0AFH6|OPPC_ECOLI	5.16865		oppC	Cell inner membrane; Multi-pass membrane protein.
sp|P0AFH8|OSMY_ECOLI	5.49515		osmY	Periplasm.
sp|P0AFI2|PARC_ECOLI	3.42292	yes	parC	Cell membrane; Peripheral membrane protein.
sp|P0AFI5|PBP7_ECOLI	2.93487	yes	pbpG	Periplasm.
sp|P0AFI7|PDXH_ECOLI	4.13987	yes	pdxH
sp|P0AFI9|PERM_ECOLI	6.77084		perM	Cell membrane
sp|P0AFJ5|PHOB_ECOLI	4.51341	yes	phoB	Cytoplasm.
sp|P0AFJ7|PITA_ECOLI	6.13049		pitA	Cell inner membrane; Multi-pass membrane protein.
sp|P0AFK0|PMBA_ECOLI	4.26968	yes	pmbA	Cytoplasm.
sp|P0AFK6|POTC_ECOLI	6.23212		potC	Cell inner membrane
sp|P0AFK9|POTD_ECOLI	6.07181		potD	Periplasm
sp|P0AFL3|PPIA_ECOLI	5.46326		ppiA	Periplasm.
sp|P0AFL6|PPX_ECOLI	3.83377	yes	ppx	Cell membrane
sp|P0AFM2|PROX_ECOLI	6.62093		proX	Periplasm
sp|P0AFM4|PSIF_ECOLI	6.61252		psiF
sp|P0AFM6|PSPA_ECOLI	4.34098	yes	pspA
sp|P0AFM9|PSPB_ECOLI	6.01976		pspB	Cell inner membrane; Single-pass membrane protein.
sp|P0AFN2|PSPC_ECOLI	4.8616	yes	pspC	Cell inner membrane
sp|P0AFP4|YBBO_ECOLI	6.00539		ybbO
sp|P0AFP6|GCH1L_ECOLI	3.65518	yes	ybgI
sp|P0AFP9|YBHR_ECOLI	6.33298		ybhR	Cell inner membrane
sp|P0AFQ2|YBHS_ECOLI	6.35746		ybhS	Cell inner membrane
sp|P0AFQ7|YCFH_ECOLI	3.62799	yes	ycfH
sp|P0AFR0|RSSA_ECOLI	5.60651		rssA
sp|P0AFR2|DAUA_ECOLI	6.4302		dauA	Cell inner membrane
sp|P0AFR4|YCIO_ECOLI	5.38055		yciO
sp|P0AFS3|FOLM_ECOLI	5.31603		folM
sp|P0AFT2|YECS_ECOLI	6.0716		yecS	Cell inner membrane
sp|P0AFT5|BTSR_ECOLI	5.02339		btsR
sp|P0AFU2|YFBS_ECOLI	5.65385		yfbS	Cell inner membrane
sp|P0AFU4|GLRR_ECOLI	4.25798	yes	glrR	Cytoplasm
sp|P0AFU8|RISA_ECOLI	4.24766	yes	ribC
sp|P0AFV4|MEPS_ECOLI	2.18634		mepS	Cell outer membrane
sp|P0AFW4|RNK_ECOLI	1.42497	yes	rnk
sp|P0AFW8|ROF_ECOLI	2.04871	yes	rof
sp|P0AFX0|HPF_ECOLI	3.39406	yes	hpf
sp|P0AFX4|RSD_ECOLI	2.50513	yes	rsd	Cytoplasm
sp|P0AFX7|RSEA_ECOLI	0.894724	yes	rseA	Cell inner membrane
sp|P0AFX9|RSEB_ECOLI	6.73349		rseB
sp|P0AFY2|SANA_ECOLI	5.84842		sanA	Cell inner membrane; Single-pass membrane protein.
sp|P0AFY8|SEQA_ECOLI	4.70186		seqA	Cytoplasm
sp|P0AFZ7|TRKH_ECOLI	6.76766		trkH	Cell inner membrane
sp|P0AG00|WZZE_ECOLI	6.59582		wzzE	Cell inner membrane
sp|P0AG03|UBIX_ECOLI	4.09285	yes	ubiX
sp|P0AG07|RPE_ECOLI	4.83794	yes	rpe
sp|P0AG14|SOHB_ECOLI	6.07612		sohB	Cell inner membrane; Single-pass membrane protein.
sp|P0AG16|PUR1_ECOLI	2.24691	yes	purF
sp|P0AG18|PURE_ECOLI	4.67227	yes	purE
sp|P0AG20|RELA_ECOLI	4.74219	yes	relA
sp|P0AG24|SPOT_ECOLI	4.46493		spoT	Cytoplasm
sp|P0AG27|YIBN_ECOLI	5.96227		yibN
sp|P0AG30|RHO_ECOLI	5.4943		rho
sp|P0AG40|RIBF_ECOLI	4.6167		ribF
sp|P0AG44|RL17_ECOLI	5.19715		rplQ
sp|P0AG48|RL21_ECOLI	5.94402		rplU
sp|P0AG51|RL30_ECOLI	4.69036	yes	rpmD
sp|P0AG55|RL6_ECOLI	5.22648		rplF
sp|P0AG63|RS17_ECOLI	5.50079		rpsQ
sp|P0AG67|RS1_ECOLI	4.26814		rpsA	Cytoplasm
sp|P0AG71|RMUC_ECOLI	3.90804		rmuC
sp|P0AG76|SBCD_ECOLI	4.53753	yes	sbcD
sp|P0AG78|SUBI_ECOLI	6.16006		sbp	Periplasm.
sp|P0AG80|UGPB_ECOLI	6.4685		ugpB	Periplasm.
sp|P0AG82|PSTS_ECOLI	6.10733		pstS	Periplasm.
sp|P0AG84|YGHA_ECOLI	5.31587		yghA
sp|P0AG86|SECB_ECOLI	5.16827		secB	Cytoplasm.
sp|P0AG90|SECD_ECOLI	6.18985		secD	Cell inner membrane
sp|P0AG93|SECF_ECOLI	7.16855		secF	Cell inner membrane; Multi-pass membrane protein.
sp|P0AG96|SECE_ECOLI	4.48031	yes	secE	Cell inner membrane
sp|P0AG99|SECG_ECOLI	3.80576	yes	secG	Cell inner membrane; Multi-pass membrane protein.
sp|P0AGA2|SECY_ECOLI	4.82969		secY	Cell inner membrane; Multi-pass membrane protein.
sp|P0AGA6|UHPA_ECOLI	4.01148	yes	uhpA	Cytoplasm
sp|P0AGB0|SERB_ECOLI	4.81939	yes	serB
sp|P0AGB6|RPOE_ECOLI	5.76211		rpoE	Cytoplasm
sp|P0AGC3|SLT_ECOLI	6.28507		slt	Periplasm. Note=Tightly associated with the murein sacculus.
sp|P0AGC7|SMP_ECOLI	3.68747	yes	ytjB	Cell inner membrane
sp|P0AGD1|SODC_ECOLI	6.57286		sodC	Periplasm.
sp|P0AGD3|SODF_ECOLI	5.06592		sodB
sp|P0AGD7|SRP54_ECOLI	4.2839	yes	ffh	Cytoplasm. Note=The SRP-RNC complex is targeted to the cytoplasmic membrane.
sp|P0AGE0|SSB_ECOLI	3.38716	yes	ssb
sp|P0AGE4|SSTT_ECOLI	5.93671		sstT	Cell inner membrane; Multi-pass membrane protein.
sp|P0AGE6|CHRR_ECOLI	5.26897		chrR
sp|P0AGE9|SUCD_ECOLI	4.64173	yes	sucD
sp|P0AGF2|CSDE_ECOLI	4.50436	yes	csdE
sp|P0AGG0|THIL_ECOLI	4.17251	yes	thiL
sp|P0AGG2|TESB_ECOLI	5.04411		tesB
sp|P0AGG4|THIO2_ECOLI	2.26347	yes	trxC	Cytoplasm.
sp|P0AGG8|TLDD_ECOLI	3.88196	yes	tldD
sp|P0AGH1|YHHJ_ECOLI	5.75609		yhhJ	Cell inner membrane; Multi-pass membrane protein.
sp|P0AGH5|SAPC_ECOLI	6.20204		sapC	Cell inner membrane
sp|P0AGI1|RBSC_ECOLI	6.2822		rbsC	Cell inner membrane
sp|P0AGI8|TRKA_ECOLI	5.83871		trkA	Cell inner membrane
sp|P0AGJ2|TRMH_ECOLI	5.49589		trmH
sp|P0AGJ5|YFIF_ECOLI	5.53316		yfiF
sp|P0AGJ9|SYY_ECOLI	5.5142		tyrS	Cytoplasm
sp|P0AGK1|UBIA_ECOLI	1.29114	yes	ubiA	Cell inner membrane
sp|P0AGK4|YHBY_ECOLI	4.83498	yes	yhbY	Cytoplasm
sp|P0AGK8|ISCR_ECOLI	1.05696	yes	iscR
sp|P0AGL7|RSME_ECOLI	5.44539		rsmE	Cytoplasm
sp|P0C018|RL18_ECOLI	4.69171	yes	rplR
sp|P0C037|PPNP_ECOLI	3.7839	yes	ppnP
sp|P0C054|IBPA_ECOLI	1.64657	yes	ibpA	Cytoplasm
sp|P0C066|MLTC_ECOLI	6.33767		mltC	Cell outer membrane
sp|P0C077|RELE_ECOLI	2.58296	yes	relE
sp|P0C093|SLMA_ECOLI	4.89039		slmA	Cytoplasm, nucleoid
sp|P0C0K3|SRKA_ECOLI	4.22985	yes	srkA	Cytoplasm
sp|P0C0L2|OSMC_ECOLI	5.2992		osmC	Cytoplasm.
sp|P0C0L7|PROP_ECOLI	4.45857		proP	Cell inner membrane
sp|P0C0R7|RLME_ECOLI	4.44842	yes	rlmE	Cytoplasm
sp|P0C0S1|MSCS_ECOLI	7.13541		mscS	Cell inner membrane
sp|P0C0U4|RIMK_ECOLI	3.77123	yes	rimK
sp|P0C0V0|DEGP_ECOLI	5.86233		degP	Cell inner membrane
sp|P0C960|EMTA_ECOLI	2.83892	yes	emtA	Cell outer membrane
sp|P0CB39|EPTC_ECOLI	6.02752		eptC	Cell inner membrane
sp|P0CE48|EFTU2_ECOLI	5.01971		tufB
sp|P0CF93|INSL3_ECOLI	1.61992	yes	insL3
sp|P0CG19|RNPH_ECOLI	3.47268		rph
sp|P0DMC5|RCSC_ECOLI	6.00704		rcsC	Cell inner membrane
sp|P0DMC7|RCSB_ECOLI	3.01241	yes	rcsB
sp|P10100|RLPA_ECOLI	6.16988		rlpA	Cell membrane
sp|P10121|FTSY_ECOLI	5.93808		ftsY	Cell inner membrane
sp|P10371|HIS4_ECOLI	3.65651	yes	hisA	Cytoplasm.
sp|P10384|FADL_ECOLI	6.30088		fadL	Cell outer membrane
sp|P10408|SECA_ECOLI	6.13928		secA	Cell inner membrane; Peripheral membrane protein; Cytoplasmic side. Cytoplasm. Note=Distribution is 50-50.
sp|P10423|IAP_ECOLI	5.36683		iap
sp|P10441|LPXB_ECOLI	5.90323		lpxB
sp|P10443|DPO3A_ECOLI	3.38017	yes	dnaE	Cytoplasm.
sp|P10902|NADB_ECOLI	2.58256	yes	nadB	Cytoplasm.
sp|P10907|UGPC_ECOLI	5.13642		ugpC	Cell inner membrane; Peripheral membrane protein.
sp|P10908|UGPQ_ECOLI	3.86628	yes	ugpQ	Cytoplasm
sp|P11447|ARLY_ECOLI	3.77196	yes	argH	Cytoplasm
sp|P11458|NADA_ECOLI	0.925678	yes	nadA	Cytoplasm.
sp|P11557|DAMX_ECOLI	5.57604		damX	Cell inner membrane
sp|P11875|SYR_ECOLI	4.48299	yes	argS	Cytoplasm.
sp|P11880|MURF_ECOLI	4.48414	yes	murF	Cytoplasm
sp|P12008|AROC_ECOLI	5.09425		aroC
sp|P12281|MOEA_ECOLI	4.07318	yes	moeA
sp|P12282|MOEB_ECOLI	4.66421		moeB
sp|P12295|UNG_ECOLI	4.89156		ung	Cytoplasm.
sp|P12758|UDP_ECOLI	5.74649		udp	Cytoplasm.
sp|P12994|YBHB_ECOLI	5.41984		ybhB	Cytoplasm.
sp|P12995|BIOA_ECOLI	5.47313		bioA	Cytoplasm
sp|P12996|BIOB_ECOLI	0.896531	yes	bioB
sp|P12998|BIOF_ECOLI	3.58423	yes	bioF
sp|P13000|BIOD1_ECOLI	5.4413		bioD1	Cytoplasm.
sp|P13001|BIOH_ECOLI	3.62935	yes	bioH	Cytoplasm
sp|P13009|METH_ECOLI	3.48866	yes	metH
sp|P13016|AMPD_ECOLI	2.87828		ampD	Cytoplasm.
sp|P13024|FDHE_ECOLI	3.55972	yes	fdhE	Cytoplasm.
sp|P13029|KATG_ECOLI	3.11078	yes	katG
sp|P13035|GLPD_ECOLI	2.83366	yes	glpD	Cytoplasm.
sp|P13036|FECA_ECOLI	5.29588		fecA	Cell outer membrane.
sp|P13445|RPOS_ECOLI	0.765667	yes	rpoS	Cytoplasm
sp|P13458|SBCC_ECOLI	4.5986	yes	sbcC
sp|P13482|TREA_ECOLI	6.28264		treA	Periplasm.
sp|P13518|CSRD_ECOLI	6.44828		csrD	Cell membrane
sp|P13656|CHIA_ECOLI	5.86557		chiA	Periplasm
sp|P13669|MNGR_ECOLI	5.3541		mngR
sp|P13738|NHAA_ECOLI	5.70439		nhaA	Cell inner membrane; Multi-pass membrane protein.
sp|P14081|SELB_ECOLI	4.96843	yes	selB	Cytoplasm.
sp|P14294|TOP3_ECOLI	2.32141	yes	topB
sp|P14407|FUMB_ECOLI	4.28108		fumB
sp|P14900|MURD_ECOLI	4.56648	yes	murD	Cytoplasm.
sp|P15005|MCRB_ECOLI	4.41272		mcrB
sp|P15034|AMPP_ECOLI	5.52579		pepP	Cytoplasm.
sp|P15038|HELD_ECOLI	4.45048	yes	helD
sp|P15042|DNLJ_ECOLI	4.63753	yes	ligA
sp|P15067|GLGX_ECOLI	5.45789		glgX
sp|P15078|CSTA_ECOLI	5.32626		cstA	Cell inner membrane
sp|P15082|SRLR_ECOLI	6.06423		srlR
sp|P15254|PUR4_ECOLI	4.71668	yes	purL	Cytoplasm
sp|P15286|FLK_ECOLI	3.65316	yes	flk	Cell inner membrane
sp|P15288|PEPD_ECOLI	4.80602	yes	pepD
sp|P15373|PRLF_ECOLI	3.11404	yes	prlF	Cytoplasm
sp|P15639|PUR9_ECOLI	4.35671	yes	purH
sp|P15640|PUR2_ECOLI	4.6214	yes	purD
sp|P15723|DGTP_ECOLI	6.14027		dgt
sp|P15770|AROE_ECOLI	4.16164	yes	aroE
sp|P15877|DHG_ECOLI	6.03865		gcd	Cell inner membrane
sp|P15977|MALQ_ECOLI	6.03426		malQ	Cytoplasm.
sp|P15993|AROP_ECOLI	5.67993		aroP	Cell inner membrane; Multi-pass membrane protein.
sp|P16095|SDHL_ECOLI	2.08107	yes	sdaA
sp|P16384|MIAA_ECOLI	4.32247		miaA
sp|P16431|HYCE_ECOLI	3.86394		hycE
sp|P16456|SELD_ECOLI	2.81638	yes	selD
sp|P16525|TUS_ECOLI	5.47249		tus	Cytoplasm.
sp|P16528|ICLR_ECOLI	5.51307		iclR
sp|P16659|SYP_ECOLI	5.40237		proS	Cytoplasm.
sp|P16676|CYSA_ECOLI	2.0804	yes	cysA	Cell inner membrane
sp|P16681|PHNB_ECOLI	4.31159	yes	phnB
sp|P16691|PHNO_ECOLI	1.93275	yes	phnO
sp|P16700|CYSP_ECOLI	6.33822		cysP	Periplasm.
sp|P16701|CYST_ECOLI	4.82499		cysU	Cell inner membrane
sp|P16703|CYSM_ECOLI	4.66048	yes	cysM
sp|P16926|MREC_ECOLI	4.20992	yes	mreC	Cell inner membrane
sp|P17109|MEND_ECOLI	5.89109		menD
sp|P17115|GUTQ_ECOLI	4.54519	yes	gutQ
sp|P17117|NFSA_ECOLI	3.89327	yes	nfsA
sp|P17169|GLMS_ECOLI	4.13768	yes	glmS	Cytoplasm.
sp|P17443|MURG_ECOLI	6.21013		murG	Cell inner membrane
sp|P17445|BETB_ECOLI	4.3675	yes	betB
sp|P17802|MUTY_ECOLI	4.80085		mutY
sp|P17846|CYSI_ECOLI	2.82301	yes	cysI
sp|P17854|CYSH_ECOLI	1.47087	yes	cysH	Cytoplasm.
sp|P17888|PRIA_ECOLI	5.34924		priA
sp|P17952|MURC_ECOLI	4.22678		murC	Cytoplasm
sp|P17993|UBIG_ECOLI	3.85194		ubiG
sp|P18133|PNCB_ECOLI	2.91833	yes	pncB
sp|P18196|MINC_ECOLI	5.24829		minC
sp|P18335|ARGD_ECOLI	4.41955	yes	argD	Cytoplasm
sp|P18811|MALI_ECOLI	4.6403		malI
sp|P18843|NADE_ECOLI	4.67034		nadE
sp|P18956|GGT_ECOLI	6.21929		ggt	Periplasm
sp|P19317|NARW_ECOLI	0.752151	yes	narW	Cytoplasm
sp|P19318|NARY_ECOLI	5.93692		narY	Cell membrane; Peripheral membrane protein.
sp|P19319|NARZ_ECOLI	5.95601		narZ	Cell membrane; Peripheral membrane protein.
sp|P19323|FHLA_ECOLI	3.48194	yes	fhlA
sp|P19636|EUTC_ECOLI	3.40799	yes	eutC
sp|P19926|AGP_ECOLI	6.04697		agp	Periplasm.
sp|P19934|TOLA_ECOLI	5.84528		tolA	Cell inner membrane
sp|P20083|PARE_ECOLI	3.78872	yes	parE
sp|P20099|BISC_ECOLI	3.55796	yes	bisC
sp|P20605|FIC_ECOLI	4.38664	yes	fic
sp|P20966|PTFBC_ECOLI	5.89464		fruA	Cell inner membrane
sp|P21151|FADA_ECOLI	3.17718	yes	fadA	Cytoplasm.
sp|P21156|CYSD_ECOLI	1.20638	yes	cysD
sp|P21165|PEPQ_ECOLI	4.77434	yes	pepQ
sp|P21169|DCOR_ECOLI	4.44194	yes	speC
sp|P21170|SPEA_ECOLI	3.92558	yes	speA	Periplasm
sp|P21177|FADB_ECOLI	3.34111	yes	fadB
sp|P21179|CATE_ECOLI	5.80912		katE	Cytoplasm
sp|P21338|RNI_ECOLI	5.72241		rna	Periplasm. Cytoplasm. Note=RNase I (periplasmic) and RNase I* (cytoplasmic) appear to be isoforms apparently encoded by the same gene. The cytoplasmic form is less active towards natural polymer RNA.
sp|P21362|YCIF_ECOLI	4.88068	yes	yciF
sp|P21363|YCIE_ECOLI	4.1432	yes	yciE
sp|P21367|YCAC_ECOLI	5.16917		ycaC
sp|P21369|PNCA_ECOLI	4.1632	yes	pncA
sp|P21499|RNR_ECOLI	5.67038		rnr	Cytoplasm
sp|P21507|SRMB_ECOLI	4.19845	yes	srmB	Cytoplasm
sp|P21513|RNE_ECOLI	5.18131		rne
sp|P21514|YAHA_ECOLI	5.94321		yahA
sp|P21599|KPYK2_ECOLI	5.48822		pykA
sp|P21645|LPXD_ECOLI	5.06296		lpxD
sp|P21829|YBHA_ECOLI	1.05379	yes	ybhA
sp|P21865|KDPD_ECOLI	5.55705		kdpD	Cell inner membrane
sp|P21866|KDPE_ECOLI	5.05251		kdpE	Cytoplasm
sp|P21888|SYC_ECOLI	4.83565	yes	cysS	Cytoplasm.
sp|P21889|SYD_ECOLI	5.1989		aspS	Cytoplasm.
sp|P21893|RECJ_ECOLI	2.24932	yes	recJ
sp|P22106|ASNB_ECOLI	2.69031	yes	asnB
sp|P22186|MRAZ_ECOLI	5.97745		mraZ	Cytoplasm, nucleoid
sp|P22188|MURE_ECOLI	3.71462	yes	murE	Cytoplasm
sp|P22255|CYSQ_ECOLI	4.75775		cysQ	Cell inner membrane
sp|P22256|GABT_ECOLI	3.04402	yes	gabT
sp|P22259|PCKA_ECOLI	3.68722	yes	pckA	Cytoplasm.
sp|P22333|ADD_ECOLI	4.67737		add
sp|P22523|MUKB_ECOLI	4.37384	yes	mukB	Cytoplasm, nucleoid
sp|P22524|MUKE_ECOLI	5.84971		mukE	Cytoplasm, nucleoid. Note=Restricted to the nucleoid region.
sp|P22525|YCBB_ECOLI	5.5675		ycbB	Membrane
sp|P22634|MURI_ECOLI	4.54236	yes	murI
sp|P22731|LIVF_ECOLI	5.50757		livF
sp|P22939|ISPA_ECOLI	4.46193		ispA	Cytoplasm.
sp|P23003|TRMA_ECOLI	4.82613	yes	trmA
sp|P23200|MGLC_ECOLI	7.23504		mglC	Cell inner membrane; Multi-pass membrane protein.
sp|P23256|MALY_ECOLI	4.39138	yes	malY
sp|P23331|KITH_ECOLI	3.86491	yes	tdk	Cytoplasm
sp|P23367|MUTL_ECOLI	4.63449	yes	mutL
sp|P23522|GARL_ECOLI	3.35495	yes	garL
sp|P23524|GLXK1_ECOLI	2.0796	yes	garK
sp|P23538|PPSA_ECOLI	4.50031	yes	ppsA
sp|P23721|SERC_ECOLI	3.82891	yes	serC	Cytoplasm.
sp|P23827|ECOT_ECOLI	5.76954		eco	Periplasm.
sp|P23830|PSS_ECOLI	5.00947		pssA
sp|P23836|PHOP_ECOLI	4.32672	yes	phoP	Cytoplasm
sp|P23837|PHOQ_ECOLI	6.04616		phoQ	Cell inner membrane
sp|P23839|YICC_ECOLI	4.21245	yes	yicC
sp|P23842|YFEA_ECOLI	6.07673		yfeA	Cell membrane
sp|P23843|OPPA_ECOLI	6.21997		oppA	Periplasm.
sp|P23845|CYSN_ECOLI	1.29247	yes	cysN
sp|P23847|DPPA_ECOLI	6.05782		dppA	Periplasm.
sp|P23862|PRIC_ECOLI	2.57825	yes	priC
sp|P23865|PRC_ECOLI	6.12633		prc	Cell inner membrane; Peripheral membrane protein; Periplasmic side.
sp|P23869|PPIB_ECOLI	4.50687	yes	ppiB	Cytoplasm.
sp|P23871|HEMH_ECOLI	5.32772		hemH	Cytoplasm.
sp|P23874|HIPA_ECOLI	5.2086		hipA
sp|P23882|FMT_ECOLI	4.84404		fmt
sp|P23883|PUUC_ECOLI	1.42632	yes	puuC
sp|P23886|CYDC_ECOLI	5.98664		cydC	Cell inner membrane
sp|P23890|CADC_ECOLI	5.0618		cadC	Cell membrane
sp|P23893|GSA_ECOLI	4.57427	yes	hemL	Cytoplasm
sp|P23894|HTPX_ECOLI	5.48312		htpX	Cell inner membrane
sp|P23908|ARGE_ECOLI	4.67773	yes	argE	Cytoplasm
sp|P23909|MUTS_ECOLI	3.77651	yes	mutS
sp|P23917|MAK_ECOLI	5.1788		mak
sp|P23930|LNT_ECOLI	6.14622		lnt	Cell inner membrane
sp|P24171|DCP_ECOLI	4.53255	yes	dcp	Cytoplasm
sp|P24173|RFAC_ECOLI	5.72055		rfaC
sp|P24177|ACRD_ECOLI	6.06461		acrD	Cell inner membrane
sp|P24182|ACCC_ECOLI	6.26958		accC
sp|P24186|FOLD_ECOLI	5.25772		folD
sp|P24193|HYPE_ECOLI	3.27527	yes	hypE
sp|P24200|MCRA_ECOLI	4.7993		mcrA
sp|P24202|MRR_ECOLI	3.59926	yes	mrr
sp|P24203|YJIA_ECOLI	3.51851	yes	yjiA
sp|P24205|LPXM_ECOLI	6.02066		lpxM	Cell inner membrane
sp|P24215|UXUA_ECOLI	3.82617	yes	uxuA
sp|P24216|FLID_ECOLI	6.35818		fliD	Secreted. Bacterial flagellum.
sp|P24224|ACPS_ECOLI	5.34841		acpS	Cytoplasm
sp|P24228|DACB_ECOLI	6.15313		dacB	Periplasm
sp|P24230|RECG_ECOLI	4.90574	yes	recG
sp|P24232|HMP_ECOLI	1.78852	yes	hmp
sp|P24251|CRL_ECOLI	2.41248	yes	crl	Cytoplasm.
sp|P24252|YBGA_ECOLI	4.544		ybgA
sp|P24255|RP54_ECOLI	3.94122	yes	rpoN
sp|P24554|RADA_ECOLI	3.65046	yes	radA
sp|P24555|PTRB_ECOLI	4.31016	yes	ptrB
sp|P25397|TEHB_ECOLI	4.09419	yes	tehB
sp|P25437|FRMA_ECOLI	4.0955		frmA	Cytoplasm.
sp|P25516|ACNA_ECOLI	4.64669	yes	acnA
sp|P25519|HFLX_ECOLI	3.30513	yes	hflX	Cytoplasm
sp|P25522|MNME_ECOLI	5.14023		mnmE
sp|P25524|CODA_ECOLI	5.42709		codA
sp|P25526|GABD_ECOLI	3.95664	yes	gabD
sp|P25534|UBIH_ECOLI	4.23959		ubiH
sp|P25535|UBII_ECOLI	4.09684	yes	ubiI
sp|P25536|YHDE_ECOLI	3.15101	yes	yhdE	Cytoplasm
sp|P25539|RIBD_ECOLI	4.98196		ribD
sp|P25552|GPPA_ECOLI	3.942	yes	gppA
sp|P25553|ALDA_ECOLI	4.81989		aldA
sp|P25665|METE_ECOLI	2.56267	yes	metE
sp|P25666|HTRL_ECOLI	5.82324		htrL
sp|P25714|YIDC_ECOLI	6.07782		yidC	Cell inner membrane
sp|P25738|MSYB_ECOLI	3.32801	yes	msyB
sp|P25740|RFAG_ECOLI	6.19499		rfaG
sp|P25741|RFAP_ECOLI	5.75979		rfaP
sp|P25742|RFAQ_ECOLI	5.88811		rfaQ
sp|P25745|MNMA_ECOLI	4.77371		mnmA	Cytoplasm.
sp|P25746|HFLD_ECOLI	5.44937		hflD
sp|P25747|YEIB_ECOLI	6.7161		yeiB	Cell membrane
sp|P25888|RHLE_ECOLI	5.29549		rhlE	Cytoplasm
sp|P25894|LOIP_ECOLI	6.22431		loiP	Cell outer membrane
sp|P26365|AMIB_ECOLI	2.54323	yes	amiB	Periplasm
sp|P26459|APPC_ECOLI	5.26919		appC	Cell inner membrane
sp|P26602|UBIC_ECOLI	3.14789	yes	ubiC	Cytoplasm.
sp|P26612|AMY2_ECOLI	4.20395	yes	amyA	Cytoplasm
sp|P26616|MAO1_ECOLI	5.22614		maeA
sp|P26646|ACUI_ECOLI	5.24713		acuI	Cytoplasm
sp|P26647|PLSC_ECOLI	5.93449		plsC	Cell inner membrane
sp|P26648|FTSP_ECOLI	6.12773		ftsP	Periplasm
sp|P27126|RFAS_ECOLI	5.54106		rfaS
sp|P27127|RFAB_ECOLI	6.02617		rfaB
sp|P27128|RFAI_ECOLI	5.16008		rfaI
sp|P27129|RFAJ_ECOLI	6.03736		rfaJ
sp|P27240|RFAY_ECOLI	5.85865		rfaY
sp|P27242|WAAU_ECOLI	5.66665		waaU	Membrane; Peripheral membrane protein.
sp|P27245|MARR_ECOLI	4.39605	yes	marR
sp|P27247|PLSX_ECOLI	5.31578		plsX	Cytoplasm. Note=Associated with the membrane possibly through PlsY.
sp|P27248|GCST_ECOLI	3.81256	yes	gcvT
sp|P27249|GLND_ECOLI	4.39226	yes	glnD
sp|P27250|AHR_ECOLI	5.41912		ahr
sp|P27278|NADR_ECOLI	5.29533		nadR	Cell membrane; Peripheral membrane protein. Cytoplasm
sp|P27296|DING_ECOLI	4.18278	yes	dinG
sp|P27298|OPDA_ECOLI	3.68347	yes	prlC
sp|P27302|TKT1_ECOLI	3.14865	yes	tktA
sp|P27303|EMRA_ECOLI	6.16533		emrA	Cell inner membrane
sp|P27306|STHA_ECOLI	4.4605	yes	sthA	Cytoplasm.
sp|P27431|ROXA_ECOLI	4.59628		roxA
sp|P27434|RODZ_ECOLI	5.31831		rodZ	Cell inner membrane
sp|P27550|ACSA_ECOLI	3.88443		acs
sp|P27828|WECB_ECOLI	4.15828	yes	wecB	Cytoplasm
sp|P27829|WECC_ECOLI	4.99689		wecC
sp|P27830|RMLB2_ECOLI	4.94826	yes	rffG
sp|P27832|WECD_ECOLI	5.05215		wecD
sp|P27836|WECG_ECOLI	6.57503		wecG
sp|P27838|CYAY_ECOLI	5.3416		cyaY
sp|P27848|YIGL_ECOLI	3.38669	yes	yigL
sp|P27859|TATD_ECOLI	5.25446		tatD	Cytoplasm
sp|P27862|YIGZ_ECOLI	3.48467	yes	yigZ
sp|P27896|NARQ_ECOLI	6.05625		narQ	Cell inner membrane
sp|P28224|MLIC_ECOLI	7.17877		mliC	Cell outer membrane
sp|P28248|DCD_ECOLI	3.17375	yes	dcd
sp|P28249|ASMA_ECOLI	6.23071		asmA	Periplasm
sp|P28304|QOR1_ECOLI	5.49575		qorA
sp|P28305|PABC_ECOLI	3.81581	yes	pabC
sp|P28306|MLTG_ECOLI	6.34174		mltG	Cell inner membrane
sp|P28629|ADIA_ECOLI	6.0298		adiA	Cytoplasm.
sp|P28630|HOLA_ECOLI	4.26245		holA
sp|P28634|TRMO_ECOLI	4.98313		trmO
sp|P28635|METQ_ECOLI	5.8533		metQ	Cell membrane
sp|P28861|FENR_ECOLI	4.28766	yes	fpr	Cytoplasm
sp|P28903|NRDD_ECOLI	1.67048	yes	nrdD
sp|P28905|HOLC_ECOLI	4.76618		holC
sp|P29012|ALR2_ECOLI	3.59826	yes	dadX
sp|P29013|YCGB_ECOLI	1.48071	yes	ycgB
sp|P29018|CYDD_ECOLI	6.41781		cydD	Cell inner membrane
sp|P29131|FTSN_ECOLI	5.26985		ftsN	Cell inner membrane
sp|P29208|MENC_ECOLI	3.87889	yes	menC
sp|P29217|YCEH_ECOLI	4.68693		yceH
sp|P29680|DCUP_ECOLI	4.31142	yes	hemE	Cytoplasm
sp|P29745|PEPT_ECOLI	3.9662	yes	pepT	Cytoplasm
sp|P30011|NADC_ECOLI	3.72125	yes	nadC
sp|P30015|LHR_ECOLI	5.5017		lhr
sp|P30125|LEU3_ECOLI	2.54198	yes	leuB	Cytoplasm
sp|P30126|LEUD_ECOLI	2.53987	yes	leuD
sp|P30128|GREB_ECOLI	3.47747	yes	greB
sp|P30136|THIC_ECOLI	1.27865	yes	thiC
sp|P30137|THIE_ECOLI	3.00815	yes	thiE
sp|P30138|THIF_ECOLI	3.24415	yes	thiF
sp|P30139|THIG_ECOLI	0.928047	yes	thiG	Cytoplasm.
sp|P30140|THIH_ECOLI	0.859535	yes	thiH
sp|P30177|YBIB_ECOLI	4.53528	yes	ybiB
sp|P30178|HCXB_ECOLI	4.45671		hcxB
sp|P30748|MOAD_ECOLI	4.24632	yes	moaD
sp|P30749|MOAE_ECOLI	4.57256	yes	moaE
sp|P30750|METN_ECOLI	5.84509		metN	Cell inner membrane
sp|P30843|BASR_ECOLI	5.55026		basR	Cytoplasm
sp|P30844|BASS_ECOLI	5.89556		basS	Cell inner membrane; Multi-pass membrane protein.
sp|P30845|EPTA_ECOLI	6.42248		eptA	Cell inner membrane
sp|P30847|BAES_ECOLI	6.22778		baeS	Cell inner membrane
sp|P30850|RNB_ECOLI	4.29642	yes	rnb	Cytoplasm.
sp|P30859|ARTI_ECOLI	5.63507		artI	Periplasm
sp|P30860|ARTJ_ECOLI	5.46538		artJ	Periplasm
sp|P30863|DKGB_ECOLI	4.61533	yes	dkgB	Cytoplasm
sp|P30864|YAFC_ECOLI	6.01639		yafC
sp|P30870|GLNE_ECOLI	4.22034	yes	glnE
sp|P30871|3PASE_ECOLI	5.36622		ygiF
sp|P30958|MFD_ECOLI	4.99119	yes	mfd	Cytoplasm
sp|P31057|PANB_ECOLI	5.51037		panB	Cytoplasm
sp|P31060|MODF_ECOLI	3.94192	yes	modF	Cell inner membrane
sp|P31063|YEDD_ECOLI	4.39804		yedD	Cell membrane
sp|P31069|KCH_ECOLI	4.53857		kch	Cell inner membrane
sp|P31119|AAS_ECOLI	6.23539		aas	Cell inner membrane; Multi-pass membrane protein.
sp|P31120|GLMM_ECOLI	6.0793		glmM
sp|P31130|YDEI_ECOLI	5.18281		ydeI
sp|P31131|YDEJ_ECOLI	4.79647	yes	ydeJ
sp|P31133|POTF_ECOLI	6.21461		potF	Periplasm
sp|P31134|POTG_ECOLI	5.6399		potG	Cell inner membrane
sp|P31142|THTM_ECOLI	4.51466		sseA	Cytoplasm
sp|P31224|ACRB_ECOLI	6.18407		acrB	Cell inner membrane
sp|P31433|YICH_ECOLI	6.16457		yicH
sp|P31435|YICJ_ECOLI	2.82264	yes	yicJ	Cell inner membrane; Multi-pass membrane protein.
sp|P31455|YIDR_ECOLI	4.79993		yidR
sp|P31460|DGOR_ECOLI	4.79374	yes	dgoR
sp|P31466|ADEP_ECOLI	6.01671		adeP	Cell inner membrane
sp|P31473|RAVA_ECOLI	5.78127		ravA	Cytoplasm.
sp|P31547|METI_ECOLI	6.09459		metI	Cell inner membrane; Multi-pass membrane protein.
sp|P31548|THIQ_ECOLI	5.13125		thiQ
sp|P31550|THIB_ECOLI	6.30127		thiB	Periplasm.
sp|P31554|LPTD_ECOLI	6.70038		lptD	Cell outer membrane
sp|P31600|NFRA_ECOLI	6.19336		nfrA	Cell outer membrane.
sp|P31658|HCHA_ECOLI	3.97465		hchA	Cytoplasm.
sp|P31663|PANC_ECOLI	4.868	yes	panC	Cytoplasm
sp|P31666|YADE_ECOLI	5.58138		yadE
sp|P31677|OTSA_ECOLI	3.02133	yes	otsA
sp|P31678|OTSB_ECOLI	2.50088	yes	otsB
sp|P31680|DJLA_ECOLI	6.24421		djlA	Cell inner membrane
sp|P31802|NARP_ECOLI	2.30048	yes	narP
sp|P31806|NNR_ECOLI	4.24522	yes	nnr
sp|P31808|YCIK_ECOLI	3.68468	yes	yciK
sp|P31828|PQQL_ECOLI	5.40762		pqqL
sp|P31979|NUOF_ECOLI	5.44249		nuoF
sp|P32053|INTA_ECOLI	1.69525	yes	intA
sp|P32099|LPLA_ECOLI	4.79608		lplA	Cytoplasm.
sp|P32125|MOBB_ECOLI	4.01416	yes	mobB
sp|P32131|HEMN_ECOLI	2.98979	yes	hemN	Cytoplasm
sp|P32132|TYPA_ECOLI	4.38738	yes	bipA
sp|P32141|SQUT_ECOLI	4.18902		yihT
sp|P32144|YIHW_ECOLI	4.88525		yihW
sp|P32157|YIIM_ECOLI	4.70101	yes	yiiM
sp|P32160|YIIQ_ECOLI	4.14202	yes	yiiQ
sp|P32162|YIIS_ECOLI	2.25701	yes	yiiS
sp|P32177|FDHD_ECOLI	3.8803	yes	fdhD	Cytoplasm
sp|P32662|GPH_ECOLI	2.87013	yes	gph
sp|P32664|NUDC_ECOLI	4.50207	yes	nudC
sp|P32677|YIJO_ECOLI	3.79527		yijO
sp|P32680|YJAG_ECOLI	4.83701	yes	yjaG
sp|P32681|YJAH_ECOLI	6.29896		yjaH
sp|P32684|RLUF_ECOLI	3.28937	yes	rluF
sp|P32695|DUSA_ECOLI	4.20138		dusA
sp|P32701|YJCC_ECOLI	6.13924		yjcC	Cell inner membrane
sp|P32703|YJCE_ECOLI	5.73502		yjcE	Cell inner membrane
sp|P33011|YEEA_ECOLI	5.61259		yeeA	Cell inner membrane; Multi-pass membrane protein.
sp|P33018|SFGH2_ECOLI	5.66925		yeiG
sp|P33030|YEIR_ECOLI	3.46853	yes	yeiR
sp|P33136|OPGG_ECOLI	6.42676		opgG	Periplasm.
sp|P33195|GCSP_ECOLI	4.02136	yes	gcvP
sp|P33218|YEBE_ECOLI	4.91095		yebE	Cell inner membrane; Single-pass membrane protein.
sp|P33219|YEBF_ECOLI	6.9182		yebF	Secreted
sp|P33221|PURT_ECOLI	4.28437	yes	purT
sp|P33224|AIDB_ECOLI	5.18414		aidB	Cytoplasm
sp|P33225|TORA_ECOLI	7.02327		torA	Periplasm
sp|P33232|LLDD_ECOLI	3.72983	yes	lldD	Cell inner membrane
sp|P33235|FLGK_ECOLI	5.22325		flgK	Secreted
sp|P33354|YEHR_ECOLI	5.75554		yehR	Cell membrane
sp|P33355|YEHS_ECOLI	5.07626		yehS
sp|P33360|YEHX_ECOLI	5.04665		yehX
sp|P33362|YEHZ_ECOLI	5.95007		yehZ	Periplasm
sp|P33363|BGLX_ECOLI	6.20959		bglX	Periplasm.
sp|P33368|YOHF_ECOLI	4.81411		yohF
sp|P33371|DUSC_ECOLI	5.19985		dusC
sp|P33570|TKT2_ECOLI	4.51527	yes	tktB
sp|P33595|SGRR_ECOLI	5.6666		sgrR
sp|P33599|NUOCD_ECOLI	6.33291		nuoC
sp|P33602|NUOG_ECOLI	5.63271		nuoG
sp|P33607|NUOL_ECOLI	6.89706		nuoL	Cell inner membrane; Multi-pass membrane protein.
sp|P33634|YFIE_ECOLI	4.36844		yfiE
sp|P33643|RLUD_ECOLI	5.62559		rluD
sp|P33644|POLOX_ECOLI	5.03053		yfiH
sp|P33667|SELU_ECOLI	4.54339	yes	selU
sp|P33913|YEJA_ECOLI	6.1904		yejA
sp|P33916|YEJF_ECOLI	5.86723		yejF
sp|P33919|RADD_ECOLI	3.38388	yes	radD
sp|P33920|NDPA_ECOLI	6.07857		yejK	Cytoplasm, nucleoid.
sp|P33931|CCMA_ECOLI	5.94054		ccmA	Cell inner membrane
sp|P33937|NAPA_ECOLI	4.26833	yes	napA	Periplasm
sp|P33940|MQO_ECOLI	1.19005	yes	mqo
sp|P34209|YDCF_ECOLI	4.35363	yes	ydcF
sp|P35340|AHPF_ECOLI	2.56214	yes	ahpF
sp|P36548|AMIA_ECOLI	5.08081		amiA	Periplasm
sp|P36553|HEM6_ECOLI	4.28538	yes	hemF	Cytoplasm.
sp|P36561|COBS_ECOLI	5.87021		cobS	Cell inner membrane
sp|P36562|COBT_ECOLI	3.26771	yes	cobT
sp|P36566|CMOM_ECOLI	4.20911	yes	cmoM
sp|P36649|CUEO_ECOLI	5.94415		cueO	Periplasm. Note=It is exported via the Tat pathway.
sp|P36655|DSBD_ECOLI	6.08271		dsbD	Cell inner membrane; Multi-pass membrane protein.
sp|P36659|CBPA_ECOLI	4.86572		cbpA	Cytoplasm, nucleoid
sp|P36673|TRER_ECOLI	5.04037		treR
sp|P36680|ZAPD_ECOLI	4.86632		zapD	Cytoplasm
sp|P36683|ACNB_ECOLI	3.57812	yes	acnB
sp|P36767|RDGC_ECOLI	6.54825		rdgC	Cytoplasm, nucleoid.
sp|P36771|LRHA_ECOLI	3.27569		lrhA
sp|P36879|YADG_ECOLI	6.13617		yadG
sp|P36929|RSMB_ECOLI	6.14386		rsmB	Cytoplasm
sp|P36930|GATR_ECOLI	5.69443		gatR
sp|P36938|PGM_ECOLI	5.20019		pgm	Cytoplasm
sp|P36979|RLMN_ECOLI	1.30614	yes	rlmN	Cytoplasm
sp|P36999|RLMA_ECOLI	5.34327		rlmA
sp|P37005|LAST_ECOLI	3.71989	yes	lasT
sp|P37019|CLCA_ECOLI	6.07737		clcA	Cell inner membrane
sp|P37024|HRPB_ECOLI	3.97029	yes	hrpB
sp|P37025|THPR_ECOLI	5.02791		thpR
sp|P37028|BTUF_ECOLI	5.44062		btuF	Periplasm
sp|P37051|PURU_ECOLI	4.80465		purU
sp|P37052|YCHJ_ECOLI	5.42589		ychJ
sp|P37095|PEPB_ECOLI	5.6062		pepB	Cytoplasm
sp|P37128|NUDK_ECOLI	3.15454	yes	nudK
sp|P37147|FXSA_ECOLI	6.11887		fxsA	Cell inner membrane; Multi-pass membrane protein.
sp|P37177|PT1P_ECOLI	4.37441	yes	ptsP	Cytoplasm
sp|P37182|HYBD_ECOLI	4.27728		hybD
sp|P37194|SLP_ECOLI	7.26034		slp	Cell outer membrane
sp|P37195|DCTR_ECOLI	2.93808	yes	dctR
sp|P37313|DPPF_ECOLI	6.08175		dppF	Cell inner membrane
sp|P37325|YBCH_ECOLI	5.77978		ybcH
sp|P37326|INTS_ECOLI	5.50296		intS
sp|P37327|YFDC_ECOLI	5.7518		yfdC	Cell inner membrane; Multi-pass membrane protein.
sp|P37329|MODA_ECOLI	5.90294		modA	Periplasm
sp|P37330|MASZ_ECOLI	3.84951		glcB	Cytoplasm.
sp|P37338|CSIR_ECOLI	1.99069	yes	csiR	Cytoplasm
sp|P37339|LHGO_ECOLI	5.40039		lhgO
sp|P37340|MDTK_ECOLI	6.87201		mdtK	Cell inner membrane
sp|P37344|PSPF_ECOLI	6.26495		pspF	Cytoplasm
sp|P37348|YECE_ECOLI	3.15584	yes	yecE
sp|P37349|DHAM_ECOLI	4.01406	yes	dhaM
sp|P37351|RPIB_ECOLI	3.7255	yes	rpiB
sp|P37387|XYLF_ECOLI	5.53148		xylF	Periplasm.
sp|P37595|IAAA_ECOLI	3.47235	yes	iaaA
sp|P37615|YHHM_ECOLI	5.71068		yhhM
sp|P37617|ZNTA_ECOLI	3.87379	yes	zntA	Cell inner membrane
sp|P37623|ACPT_ECOLI	3.77666	yes	acpT
sp|P37624|RBBA_ECOLI	5.19086		rbbA	Cell inner membrane
sp|P37626|YHII_ECOLI	6.36918		yhiI
sp|P37629|YHIL_ECOLI	2.26846	yes	yhiL
sp|P37631|YHIN_ECOLI	5.15429		yhiN
sp|P37634|RLMJ_ECOLI	5.06491		rlmJ
sp|P37636|MDTE_ECOLI	5.92223		mdtE	Cell inner membrane
sp|P37642|YHJD_ECOLI	4.2134	yes	yhjD	Cell inner membrane; Multi-pass membrane protein.
sp|P37645|YHJG_ECOLI	5.57026		yhjG	Cell membrane
sp|P37647|KDGK_ECOLI	4.63582	yes	kdgK
sp|P37648|YHJJ_ECOLI	6.0824		yhjJ	Periplasm
sp|P37649|YHJK_ECOLI	6.05447		yhjK	Cell membrane
sp|P37650|BCSC_ECOLI	6.44549		bcsC
sp|P37651|GUN_ECOLI	6.4803		bcsZ	Secreted.
sp|P37652|BCSB_ECOLI	5.79614		bcsB	Cell inner membrane; Single-pass type I membrane protein.
sp|P37659|BCSG_ECOLI	4.04888	yes	bcsG	Cell inner membrane
sp|P37661|EPTB_ECOLI	5.6597		eptB	Cell inner membrane
sp|P37664|YIAC_ECOLI	2.32745	yes	yiaC
sp|P37665|YIAD_ECOLI	5.80878		yiaD	Cell inner membrane
sp|P37666|GHRB_ECOLI	4.03416	yes	ghrB	Cytoplasm
sp|P37671|YIAJ_ECOLI	5.86444		yiaJ
sp|P37682|YIAU_ECOLI	4.15477	yes	yiaU
sp|P37685|ALDB_ECOLI	2.77302		aldB
sp|P37689|GPMI_ECOLI	4.75626	yes	gpmI
sp|P37690|ENVC_ECOLI	6.31425		envC	Periplasm
sp|P37691|YIBQ_ECOLI	6.68189		yibQ
sp|P37692|RFAF_ECOLI	6.39882		rfaF
sp|P37751|WBBK_ECOLI	5.39099		wbbK	Cell inner membrane
sp|P37758|NARU_ECOLI	4.91512		narU	Cell inner membrane
sp|P37765|RLUB_ECOLI	6.17575		rluB
sp|P37766|YDIF_ECOLI	3.81403	yes	ydiF
sp|P37767|YFHH_ECOLI	2.79727	yes	yfhH
sp|P37769|KDUD_ECOLI	2.38522	yes	kduD
sp|P37773|MPL_ECOLI	5.57597		mpl	Secreted.
sp|P37774|YECC_ECOLI	6.4091		yecC	Cell inner membrane
sp|P37794|CHBG_ECOLI	3.26949	yes	chbG	Cytoplasm
sp|P37902|GLTI_ECOLI	5.89578		gltI	Periplasm
sp|P37903|USPF_ECOLI	4.72552	yes	uspF
sp|P37908|YFJD_ECOLI	6.55539		yfjD	Cell inner membrane; Multi-pass membrane protein.
sp|P38038|CYSJ_ECOLI	3.57788	yes	cysJ
sp|P38051|MENF_ECOLI	3.91878	yes	menF
sp|P38054|CUSA_ECOLI	5.9739		cusA	Cell inner membrane
sp|P38489|NFSB_ECOLI	1.57675	yes	nfsB
sp|P38506|XNI_ECOLI	4.19535		ygdG
sp|P38683|TORT_ECOLI	3.87076		torT	Periplasm.
sp|P38684|TORR_ECOLI	3.89174	yes	torR	Cytoplasm
sp|P39099|DEGQ_ECOLI	6.05604		degQ	Periplasm
sp|P39160|UXUB_ECOLI	3.33316	yes	uxuB
sp|P39165|YCHO_ECOLI	6.72804		ychO	Periplasm
sp|P39172|ZNUA_ECOLI	6.80687		znuA	Periplasm.
sp|P39173|YEAD_ECOLI	5.42402		yeaD
sp|P39176|ERFK_ECOLI	6.42511		erfK	Periplasm
sp|P39177|USPG_ECOLI	3.98825	yes	uspG
sp|P39180|AG43_ECOLI	5.92201		flu	Antigen 43: Periplasm
sp|P39187|YTFJ_ECOLI	5.42693		ytfJ	Periplasm
sp|P39196|LPLT_ECOLI	6.21246		lplT	Cell inner membrane; Multi-pass membrane protein.
sp|P39199|PRMB_ECOLI	3.84936	yes	prmB
sp|P39265|ALSB_ECOLI	5.90006		alsB	Periplasm.
sp|P39280|EPMB_ECOLI	1.57531	yes	epmB
sp|P39285|MSCM_ECOLI	6.48576		mscM	Cell inner membrane
sp|P39286|RSGA_ECOLI	4.86003	yes	rsgA	Cytoplasm
sp|P39297|BSMA_ECOLI	6.0492		bsmA	Cell membrane
sp|P39298|YJFP_ECOLI	4.11276	yes	yjfP
sp|P39310|YTFB_ECOLI	5.78799		ytfB	Cell inner membrane
sp|P39315|QOR2_ECOLI	5.15158		qorB
sp|P39321|TAMB_ECOLI	6.2514		tamB	Cell inner membrane
sp|P39325|YTFQ_ECOLI	5.68195		ytfQ	Periplasm.
sp|P39332|YJGH_ECOLI	5.02216		yjgH
sp|P39334|BDCR_ECOLI	3.48184	yes	bdcR
sp|P39337|YJGM_ECOLI	4.37396	yes	yjgM
sp|P39342|YJGR_ECOLI	4.76638	yes	yjgR
sp|P39353|YJHC_ECOLI	4.38838		yjhC
sp|P39356|YJHU_ECOLI	5.82351		yjhU
sp|P39358|YJHG_ECOLI	3.47609	yes	yjhG
sp|P39371|NANM_ECOLI	6.31851		nanM	Periplasm
sp|P39377|IADA_ECOLI	5.28706		iadA	Cytoplasm
sp|P39382|YJIK_ECOLI	5.12432		yjiK	Cell membrane
sp|P39385|YJIN_ECOLI	6.36513		yjiN	Cell membrane
sp|P39389|YJIR_ECOLI	3.09419	yes	yjiR
sp|P39396|YJIY_ECOLI	5.42268		yjiY	Cell inner membrane
sp|P39401|OPGB_ECOLI	3.34719	yes	mdoB	Cell inner membrane
sp|P39406|RSMC_ECOLI	5.6827		rsmC	Cytoplasm
sp|P39407|YJJU_ECOLI	1.44804	yes	yjjU
sp|P39408|YJJV_ECOLI	4.56533		yjjV
sp|P39410|YJJJ_ECOLI	4.53711		yjjJ
sp|P39451|ADHP_ECOLI	2.28177	yes	adhP
sp|P39453|TORS_ECOLI	5.46159		torS	Cell inner membrane
sp|P39830|YBAL_ECOLI	5.8392		ybaL	Cell inner membrane
sp|P39831|YDFG_ECOLI	4.82471		ydfG
sp|P39838|RCSD_ECOLI	6.20719		rcsD	Cell inner membrane
sp|P40120|OPGD_ECOLI	6.44202		opgD	Periplasm.
sp|P40191|PDXK_ECOLI	4.3794	yes	pdxK
sp|P40710|NLPE_ECOLI	6.0832		nlpE	Cell outer membrane
sp|P40719|QSEC_ECOLI	5.98331		qseC	Cell inner membrane; Multi-pass membrane protein.
sp|P40874|MTOX_ECOLI	3.11419	yes	solA
sp|P41052|MLTB_ECOLI	5.54748		mltB	Cell outer membrane; Lipid-anchor; Periplasmic side.
sp|P41407|AZOR_ECOLI	1.52165	yes	azoR
sp|P41409|RIHA_ECOLI	4.76397	yes	rihA
sp|P42588|PAT_ECOLI	0.84847	yes	patA
sp|P42596|RLMG_ECOLI	5.17496		rlmG	Cytoplasm
sp|P42599|YGJR_ECOLI	4.07524	yes	ygjR
sp|P42604|UXAA_ECOLI	2.62968	yes	uxaA
sp|P42616|YQJC_ECOLI	5.06988		yqjC
sp|P42620|YQJG_ECOLI	5.04322		yqjG
sp|P42641|OBG_ECOLI	2.39329	yes	obgE	Cytoplasm
sp|P43329|HRPA_ECOLI	5.6635		hrpA
sp|P43337|NUDL_ECOLI	4.00349	yes	nudL
sp|P43340|YCAK_ECOLI	4.61702	yes	ycaK
sp|P43341|LPXH_ECOLI	6.36107		lpxH	Cell inner membrane
sp|P43531|YNFM_ECOLI	1.41722	yes	ynfM	Cell inner membrane; Multi-pass membrane protein.
sp|P43671|PQIB_ECOLI	5.9881		pqiB	Cell inner membrane
sp|P43672|UUP_ECOLI	4.36886	yes	uup
sp|P45395|KDSD_ECOLI	4.28883	yes	kdsD
sp|P45425|NANK_ECOLI	5.02379		nanK
sp|P45464|LPOA_ECOLI	6.02549		lpoA	Cell outer membrane
sp|P45469|YRAR_ECOLI	5.69147		yraR
sp|P45470|YHBO_ECOLI	4.71736	yes	yhbO	Cytoplasm
sp|P45522|KEFB_ECOLI	5.99593		kefB	Cell inner membrane
sp|P45523|FKBA_ECOLI	5.85937		fkpA	Periplasm.
sp|P45530|TUSB_ECOLI	4.38978		tusB	Cytoplasm
sp|P45531|TUSC_ECOLI	4.82967	yes	tusC	Cytoplasm
sp|P45537|YHFK_ECOLI	6.0511		yhfK	Cell membrane
sp|P45544|FRLR_ECOLI	5.42384		frlR
sp|P45552|YHFZ_ECOLI	4.68433		yhfZ
sp|P45565|AIS_ECOLI	4.21353		ais	Periplasm
sp|P45568|DXR_ECOLI	3.6407	yes	dxr
sp|P45577|PROQ_ECOLI	3.06519	yes	proQ	Cytoplasm
sp|P45578|LUXS_ECOLI	3.60602	yes	luxS
sp|P45748|TSAC_ECOLI	4.08065	yes	tsaC	Cytoplasm
sp|P45767|YHDX_ECOLI	4.4429	yes	yhdX	Cell inner membrane
sp|P45799|NUDE_ECOLI	3.8999		nudE
sp|P45800|IGAA_ECOLI	6.06378		yrfF	Cell inner membrane; Multi-pass membrane protein.
sp|P45955|CPOB_ECOLI	5.60967		cpoB	Periplasm
sp|P46022|MTGA_ECOLI	6.10673		mtgA	Cell inner membrane
sp|P46118|HEXR_ECOLI	3.77007	yes	hexR
sp|P46122|YAJI_ECOLI	5.63845		yajI	Cell membrane
sp|P46125|YEDI_ECOLI	5.79102		yedI	Cell inner membrane; Multi-pass membrane protein.
sp|P46130|YBHC_ECOLI	6.27531		ybhC	Cell outer membrane
sp|P46474|YHDP_ECOLI	6.10734		yhdP
sp|P46837|YHGF_ECOLI	3.63343	yes	yhgF
sp|P46849|RTCA_ECOLI	4.51783		rtcA	Cytoplasm.
sp|P46852|YHHW_ECOLI	4.50905	yes	yhhW
sp|P46853|YHHX_ECOLI	4.75146	yes	yhhX
sp|P46859|GNTK_ECOLI	3.91666	yes	gntK
sp|P46889|FTSK_ECOLI	1.39243	yes	ftsK	Cell inner membrane
sp|P50456|MLC_ECOLI	5.85396		mlc
sp|P51024|YAIL_ECOLI	1.94836	yes	yaiL
sp|P51981|AEEP_ECOLI	4.80852	yes	ycjG
sp|P52037|YGFF_ECOLI	4.66286		ygfF
sp|P52061|IXTPA_ECOLI	3.99523	yes	rdgB
sp|P52062|YGGW_ECOLI	4.02701	yes	yggW
sp|P52076|QSEB_ECOLI	4.19747	yes	qseB	Cytoplasm
sp|P52094|HISQ_ECOLI	6.16788		hisQ	Cell inner membrane
sp|P52095|DCLZ_ECOLI	6.15793		ldcC
sp|P52097|TILS_ECOLI	5.27185		tilS	Cytoplasm
sp|P52101|GLRK_ECOLI	6.15908		glrK	Cell inner membrane; Multi-pass membrane protein.
sp|P52108|RSTA_ECOLI	3.66183	yes	rstA	Cytoplasm
sp|P52119|RATB_ECOLI	3.33829	yes	ratB
sp|P52598|YGBI_ECOLI	4.81742	yes	ygbI
sp|P52643|LDHD_ECOLI	4.64389		ldhA
sp|P52644|HSLJ_ECOLI	6.11135		hslJ
sp|P52645|YDBH_ECOLI	6.00096		ydbH
sp|P52647|NIFJ_ECOLI	2.57413	yes	ydbK
sp|P52697|6PGL_ECOLI	4.9478		pgl
sp|P55135|RLMD_ECOLI	4.2026	yes	rlmD
sp|P55734|YGAP_ECOLI	4.57505	yes	ygaP	Cell inner membrane; Multi-pass membrane protein.
sp|P56258|WECF_ECOLI	6.11092		wecF	Cell inner membrane
sp|P56262|DLHH_ECOLI	3.85224	yes	ysgA
sp|P60240|RAPA_ECOLI	5.09069		rapA
sp|P60293|MUKF_ECOLI	5.3568		mukF	Cytoplasm, nucleoid. Note=Restricted to the nucleoid region.
sp|P60340|TRUB_ECOLI	4.89269	yes	truB
sp|P60390|RSMH_ECOLI	4.68456		rsmH	Cytoplasm
sp|P60422|RL2_ECOLI	5.34934		rplB
sp|P60438|RL3_ECOLI	5.51507		rplC
sp|P60472|UPPS_ECOLI	3.18091	yes	ispU
sp|P60546|KGUA_ECOLI	5.11242		gmk	Cytoplasm.
sp|P60560|GUAC_ECOLI	4.71144	yes	guaC
sp|P60584|CAIA_ECOLI	5.39561		caiA	Cytoplasm
sp|P60595|HIS5_ECOLI	4.45995	yes	hisH	Cytoplasm.
sp|P60624|RL24_ECOLI	4.27006	yes	rplX
sp|P60651|SPEB_ECOLI	6.72443		speB
sp|P60664|HIS6_ECOLI	4.34008	yes	hisF	Cytoplasm.
sp|P60716|LIPA_ECOLI	1.67458	yes	lipA	Cytoplasm.
sp|P60723|RL4_ECOLI	5.77843		rplD
sp|P60752|MSBA_ECOLI	6.14803		msbA	Cell inner membrane
sp|P60757|HIS1_ECOLI	3.28947	yes	hisG	Cytoplasm.
sp|P60778|TSGA_ECOLI	6.49954		tsgA	Cell inner membrane; Multi-pass membrane protein.
sp|P60782|PLSY_ECOLI	6.93244		plsY	Cell inner membrane; Multi-pass membrane protein.
sp|P60785|LEPA_ECOLI	4.75443	yes	lepA	Cell inner membrane
sp|P60869|YBJL_ECOLI	6.17164		ybjL	Cell membrane
sp|P60872|YIDE_ECOLI	5.97597		yidE	Cell membrane
sp|P60906|SYH_ECOLI	4.79873	yes	hisS	Cytoplasm.
sp|P60955|LGT_ECOLI	6.8941		lgt	Cell inner membrane
sp|P61175|RL22_ECOLI	4.9892	yes	rplV
sp|P61316|LOLA_ECOLI	6.25426		lolA	Periplasm.
sp|P61320|LOLB_ECOLI	6.37307		lolB	Cell outer membrane; Lipid-anchor.
sp|P61517|CAN_ECOLI	5.41744		can
sp|P61714|RISB_ECOLI	6.16617		ribE
sp|P61887|RMLA2_ECOLI	5.30775		rffH
sp|P61889|MDH_ECOLI	3.98058	yes	mdh
sp|P61949|FLAV_ECOLI	4.71172	yes	fldA
sp|P62399|RL5_ECOLI	5.09727		rplE
sp|P62517|OPGH_ECOLI	6.21538		mdoH	Cell inner membrane; Multi-pass membrane protein.
sp|P62601|TREF_ECOLI	2.47052	yes	treF	Cytoplasm
sp|P62615|ISPE_ECOLI	4.43187	yes	ispE
sp|P62617|ISPF_ECOLI	4.90299	yes	ispF
sp|P62620|ISPG_ECOLI	3.04716	yes	ispG
sp|P62623|ISPH_ECOLI	2.6883	yes	ispH
sp|P62707|GPMA_ECOLI	4.85087		gpmA
sp|P62768|YAEH_ECOLI	3.77447	yes	yaeH
sp|P63020|NFUA_ECOLI	2.54966	yes	nfuA
sp|P63177|RLMB_ECOLI	5.1662		rlmB	Cytoplasm
sp|P63183|KUP_ECOLI	6.28481		kup	Cell inner membrane
sp|P63204|GADE_ECOLI	2.29225	yes	gadE
sp|P63224|GMHA_ECOLI	4.36882	yes	gmhA	Cytoplasm.
sp|P63228|GMHBB_ECOLI	5.05104		gmhB	Cytoplasm
sp|P63235|GADC_ECOLI	6.68192		gadC	Cell inner membrane; Multi-pass membrane protein.
sp|P63284-2|CLPB_ECOLI	5.30377
sp|P63284|CLPB_ECOLI	4.80154	yes	clpB	Cytoplasm
sp|P63386|MLAF_ECOLI	6.18405		mlaF	Cell inner membrane
sp|P63389|YHES_ECOLI	2.94534	yes	yheS
sp|P63417|YHBS_ECOLI	4.5072		yhbS
sp|P63883|AMIC_ECOLI	5.1897		amiC	Periplasm
sp|P64423|ZNTB_ECOLI	6.06895		zntB	Cell inner membrane; Multi-pass membrane protein.
sp|P64426|YDDW_ECOLI	1.88973	yes	yddW	Cell membrane
sp|P64429|YPFJ_ECOLI	5.54162		ypfJ	Membrane
sp|P64448|YNBE_ECOLI	6.93452		ynbE
sp|P64451|YDCL_ECOLI	6.06593		ydcL	Cell membrane
sp|P64463|YDFZ_ECOLI	4.07533	yes	ydfZ
sp|P64483|YEAK_ECOLI	3.56403	yes	yeaK
sp|P64490|YOAC_ECOLI	0.680917	yes	yoaC
sp|P64506|YEBY_ECOLI	6.20103		yebY
sp|P64530|RCNR_ECOLI	5.52869		rcnR	Cytoplasm
sp|P64534|RCNB_ECOLI	6.02972		rcnB	Periplasm
sp|P64540|YFCL_ECOLI	2.71379	yes	yfcL
sp|P64545|YFGG_ECOLI	3.52569	yes	yfgG	Membrane
sp|P64554|QUEE_ECOLI	3.69763	yes	queE
sp|P64581|YQJD_ECOLI	5.46802		yqjD	Cell inner membrane
sp|P64585|YQJE_ECOLI	6.26707		yqjE	Cell inner membrane; Multi-pass membrane protein.
sp|P64588|YQJI_ECOLI	3.64647		yqjI
sp|P64594|YHAV_ECOLI	6.0932		yhaV
sp|P64596|YRAP_ECOLI	5.86392		yraP	Periplasm
sp|P64602|MLAB_ECOLI	4.85905		mlaB	Cytoplasm
sp|P64604|MLAD_ECOLI	6.07575		mlaD	Cell inner membrane
sp|P64612|ZAPE_ECOLI	3.40298	yes	zapE	Cytoplasm
sp|P64616|YHCO_ECOLI	4.83059	yes	yhcO
sp|P64624|YHEO_ECOLI	3.3611	yes	yheO
sp|P65292|YGDI_ECOLI	5.31182		ygdI	Cell membrane
sp|P65294|YGDR_ECOLI	4.76236		ygdR	Cell membrane
sp|P65367|YQCA_ECOLI	5.70449		yqcA
sp|P65807|YGEY_ECOLI	3.70277		ygeY
sp|P66948|BEPA_ECOLI	4.72956	yes	bepA
sp|P67080|PLPHP_ECOLI	4.3288		yggS
sp|P67087|RSMI_ECOLI	5.57075		rsmI	Cytoplasm
sp|P67095|YFCE_ECOLI	3.99579		yfcE
sp|P67244|YQHA_ECOLI	4.98751		yqhA	Cell membrane
sp|P67553|YNFC_ECOLI	2.24432	yes	ynfC	Cell membrane
sp|P67603|YQFB_ECOLI	6.12019		yqfB
sp|P67660|YHAJ_ECOLI	5.5418		yhaJ
sp|P67662|AAER_ECOLI	5.68572		aaeR
sp|P67762|YHBP_ECOLI	5.11479		yhbP
sp|P67826|CUTC_ECOLI	4.34745		cutC	Cytoplasm
sp|P67910|HLDD_ECOLI	5.09641		rfaD
sp|P68066|GRCA_ECOLI	1.63602	yes	grcA
sp|P68206|YJBJ_ECOLI	3.58903	yes	yjbJ
sp|P68567|RSMJ_ECOLI	5.29826		rsmJ	Cytoplasm
sp|P68679|RS21_ECOLI	3.55207	yes	rpsU
sp|P68699|ATPL_ECOLI	5.87767		atpE	Cell inner membrane
sp|P68739|NFI_ECOLI	5.07612		nfi	Cytoplasm.
sp|P68767|AMPA_ECOLI	6.215		pepA
sp|P68919|RL25_ECOLI	5.13734		rplY
sp|P69228|BAER_ECOLI	4.05331	yes	baeR	Cytoplasm
sp|P69411|RCSF_ECOLI	5.64992		rcsF	Cell outer membrane
sp|P69425|TATB_ECOLI	4.65079	yes	tatB	Cell inner membrane
sp|P69428|TATA_ECOLI	4.72302	yes	tatA	Cell inner membrane
sp|P69441|KAD_ECOLI	4.72759		adk	Cytoplasm
sp|P69451|LCFA_ECOLI	4.87924	yes	fadD	Cell membrane
sp|P69488|CUTA_ECOLI	3.33726	yes	cutA	Cytoplasm
sp|P69490|CCME_ECOLI	4.30951		ccmE	Cell inner membrane
sp|P69503|APT_ECOLI	5.05925		apt	Cytoplasm.
sp|P69681|AMTB_ECOLI	4.77508		amtB	Cell inner membrane; Multi-pass membrane protein.
sp|P69776|LPP_ECOLI	5.80878		lpp	Cell outer membrane
sp|P69783|PTGA_ECOLI	4.48181	yes	crr	Cytoplasm
sp|P69786|PTGCB_ECOLI	5.92012		ptsG	Cell inner membrane
sp|P69795|PTQB_ECOLI	2.81614	yes	chbB	Cytoplasm
sp|P69797|PTNAB_ECOLI	5.94941		manX
sp|P69805|PTND_ECOLI	6.50649		manZ	Cell inner membrane
sp|P69811|PTFAH_ECOLI	5.99288		fruB	Cytoplasm
sp|P69822|ULAB_ECOLI	5.79798		ulaB	Cytoplasm
sp|P69853|DMSD_ECOLI	4.4034		dmsD	Cell inner membrane
sp|P69874|POTA_ECOLI	7.24937		potA	Cell inner membrane
sp|P69910|DCEB_ECOLI	5.71073		gadB	Cytoplasm
sp|P69913|CSRA_ECOLI	4.73617	yes	csrA	Cytoplasm
sp|P69922|FUCI_ECOLI	2.77655	yes	fucI	Cytoplasm.
sp|P69924|RIR2_ECOLI	3.41501	yes	nrdB
sp|P69931|HDA_ECOLI	4.40411	yes	hda
sp|P71298|INTF_ECOLI	1.18863	yes	intF
sp|P75691|YAHK_ECOLI	5.04029		yahK
sp|P75694|YAHO_ECOLI	5.28261		yahO	Periplasm
sp|P75713|ALLE_ECOLI	4.40458	yes	allE	Cytoplasm
sp|P75728|UBIF_ECOLI	3.80805	yes	ubiF
sp|P75736|YBFF_ECOLI	5.01741		ybfF
sp|P75745|YBGK_ECOLI	5.24802		ybgK
sp|P75746|YBGL_ECOLI	3.91099	yes	ybgL
sp|P75767|GNGF_ECOLI	4.59748	yes	ybhK	Cytoplasm
sp|P75777|YBHG_ECOLI	6.19804		ybhG	Periplasm
sp|P75782|RLMF_ECOLI	4.81062		rlmF	Cytoplasm
sp|P75785|OPGE_ECOLI	4.58547		opgE	Cell inner membrane
sp|P75791|YBIU_ECOLI	2.52611	yes	ybiU
sp|P75792|SUPH_ECOLI	4.31444		ybiV
sp|P75796|GSIA_ECOLI	3.59989	yes	gsiA	Cell inner membrane
sp|P75797|GSIB_ECOLI	6.04146		gsiB	Periplasm
sp|P75798|GSIC_ECOLI	5.8442		gsiC	Cell inner membrane; Multi-pass membrane protein.
sp|P75799|GSID_ECOLI	6.81676		gsiD	Cell inner membrane
sp|P75800|YLIE_ECOLI	5.88059		yliE	Cell membrane
sp|P75801|YLIF_ECOLI	6.47204		yliF	Cell membrane
sp|P75809|YBJI_ECOLI	2.08037	yes	ybjI
sp|P75818|YBJP_ECOLI	6.02748		ybjP	Cell membrane
sp|P75820|AMID_ECOLI	6.95702		amiD	Cell outer membrane
sp|P75821|YBJS_ECOLI	6.13696		ybjS
sp|P75822|YBJT_ECOLI	6.42362		ybjT	Cell inner membrane
sp|P75823|LTAE_ECOLI	4.38884		ltaE
sp|P75829|YBJX_ECOLI	1.15556	yes	ybjX
sp|P75830|MACA_ECOLI	6.36579		macA	Cell inner membrane
sp|P75831|MACB_ECOLI	6.19616		macB	Cell inner membrane
sp|P75839|YCAP_ECOLI	6.84646		ycaP	Cell membrane
sp|P75849|GLO22_ECOLI	3.73401		gloC
sp|P75863|YCBX_ECOLI	5.69375		ycbX
sp|P75864|RLMKL_ECOLI	5.4275		rlmL	Cytoplasm
sp|P75867|LONH_ECOLI	6.16619		ycbZ
sp|P75870|YCCS_ECOLI	5.03158		yccS	Cell inner membrane; Multi-pass membrane protein.
sp|P75874|YCCU_ECOLI	4.23919	yes	yccU
sp|P75876|RLMI_ECOLI	6.02889		rlmI	Cytoplasm
sp|P75894|RUTE_ECOLI	0.939762	yes	rutE
sp|P75898|RUTA_ECOLI	0.658496	yes	rutA
sp|P75913|GHRA_ECOLI	4.45006	yes	ghrA	Cytoplasm
sp|P75914|YCDX_ECOLI	4.03678	yes	ycdX
sp|P75915|YCDY_ECOLI	4.98893		ycdY
sp|P75919|CLSC_ECOLI	4.78001		clsC
sp|P75931|YCEM_ECOLI	4.96205		yceM
sp|P75948|THIK_ECOLI	6.24011		thiK
sp|P75949|NAGZ_ECOLI	4.011	yes	nagZ	Cytoplasm.
sp|P75952|COMR_ECOLI	1.77704	yes	comR
sp|P75957|LOLD_ECOLI	5.77995		lolD	Cell inner membrane; Peripheral membrane protein.
sp|P75958|LOLE_ECOLI	5.94143		lolE	Cell inner membrane; Multi-pass membrane protein.
sp|P75959|NAGK_ECOLI	3.97614	yes	nagK
sp|P75960|NPD_ECOLI	4.37151	yes	cobB	Cytoplasm
sp|P75966|RLUE_ECOLI	3.73244	yes	rluE
sp|P75974|COHE_ECOLI	5.26126		cohE
sp|P75989|BLUR_ECOLI	2.00333	yes	bluR
sp|P76001|YCGJ_ECOLI	4.42175		ycgJ
sp|P76002|PLIG_ECOLI	6.11512		pliG	Periplasm
sp|P76004|YCGM_ECOLI	5.18436		ycgM
sp|P76007|NHAP2_ECOLI	5.80464		cvrA	Cell inner membrane
sp|P76008|LDCA_ECOLI	3.69299	yes	ldcA	Cytoplasm
sp|P76014|DHAL_ECOLI	4.43211	yes	dhaL	Cytoplasm
sp|P76015|DHAK_ECOLI	5.72438		dhaK
sp|P76016|DHAR_ECOLI	4.53396	yes	dhaR
sp|P76027|OPPD_ECOLI	5.28536		oppD	Cell inner membrane; Peripheral membrane protein.
sp|P76034|YCIT_ECOLI	5.90855		yciT
sp|P76035|YCIW_ECOLI	1.30815	yes	yciW
sp|P76046|YCJX_ECOLI	5.52003		ycjX
sp|P76049|YCJY_ECOLI	4.0878	yes	ycjY
sp|P76053|SMRA_ECOLI	1.06426	yes	smrA
sp|P76086|PAAX_ECOLI	4.0722	yes	paaX
sp|P76097|YDCJ_ECOLI	3.41281	yes	ydcJ
sp|P76104|YDCP_ECOLI	2.11876	yes	ydcP
sp|P76108|YDCS_ECOLI	6.37163		ydcS	Periplasm
sp|P76112|MNAT_ECOLI	4.93471		mnaT
sp|P76113|CURA_ECOLI	4.48235		curA
sp|P76114|MCBR_ECOLI	5.54619		mcbR
sp|P76115|YNCD_ECOLI	6.01584		yncD	Cell outer membrane
sp|P76116|YNCE_ECOLI	5.63021		yncE
sp|P76121|YDDH_ECOLI	4.27494		yddH
sp|P76128|DDPA_ECOLI	5.25858		ddpA	Periplasm
sp|P76129|DOSP_ECOLI	4.01374	yes	dosP
sp|P76141|LSRR_ECOLI	4.63515	yes	lsrR	Cytoplasm
sp|P76145|TAM_ECOLI	4.14173	yes	tam	Cytoplasm.
sp|P76149|SAD_ECOLI	2.55945	yes	sad
sp|P76170|YNFB_ECOLI	4.934		ynfB
sp|P76176|YDGD_ECOLI	5.29105		ydgD
sp|P76177|YDGH_ECOLI	5.46937		ydgH
sp|P76185|YDHJ_ECOLI	6.09298		ydhJ	Membrane
sp|P76187|YDHF_ECOLI	4.99761		ydhF
sp|P76190|MEPH_ECOLI	2.63421	yes	mepH
sp|P76193|YNHG_ECOLI	5.19872		ynhG	Periplasm
sp|P76194|SUFE_ECOLI	3.50944	yes	sufE	Cytoplasm
sp|P76204|YDIV_ECOLI	4.22165		ydiV
sp|P76208|YNIB_ECOLI	5.61708		yniB	Cell membrane
sp|P76213|CHO_ECOLI	1.6023	yes	cho
sp|P76215|ASTE_ECOLI	2.43971	yes	astE
sp|P76216|ASTB_ECOLI	2.74313	yes	astB
sp|P76217|ASTD_ECOLI	3.66924	yes	astD
sp|P76220|YDJY_ECOLI	6.5521		ydjY
sp|P76222|YNJA_ECOLI	5.99785		ynjA
sp|P76223|YNJB_ECOLI	6.02663		ynjB
sp|P76235|YEAH_ECOLI	1.46667	yes	yeaH
sp|P76237|YEAJ_ECOLI	6.56793		yeaJ	Cell inner membrane
sp|P76251|DMLA_ECOLI	2.63372	yes	dmlA	Cytoplasm
sp|P76256|TSAB_ECOLI	5.10497		tsaB	Cytoplasm
sp|P76268|KDGR_ECOLI	5.25484		kdgR
sp|P76270|MSRC_ECOLI	4.32547		msrC
sp|P76272|YEBT_ECOLI	6.32393		yebT	Cell inner membrane
sp|P76273|RSMF_ECOLI	4.62952	yes	rsmF	Cytoplasm
sp|P76290|CMOA_ECOLI	3.17374		cmoA
sp|P76316|DCYD_ECOLI	5.78447		dcyD
sp|P76318|YEDK_ECOLI	3.45266	yes	yedK
sp|P76319|YEDL_ECOLI	1.03417	yes	yedL
sp|P76329|MPGP_ECOLI	4.16652	yes	yedP	Cytoplasm
sp|P76330|YEDQ_ECOLI	6.01458		yedQ	Cell inner membrane
sp|P76339|YEDV_ECOLI	6.17415		yedV	Cell inner membrane
sp|P76340|YEDW_ECOLI	4.10767	yes	yedW	Cytoplasm
sp|P76341|HIUH_ECOLI	5.82992		hiuH	Periplasm
sp|P76342|MSRP_ECOLI	5.78729		msrP
sp|P76344|ZINT_ECOLI	7.18435		zinT
sp|P76372|WZZB_ECOLI	6.06968		wzzB	Cell inner membrane
sp|P76373|UDG_ECOLI	1.99625	yes	ugd
sp|P76389|YEGH_ECOLI	6.24039		yegH	Cell membrane
sp|P76397|MDTA_ECOLI	6.12547		mdtA	Cell inner membrane
sp|P76398|MDTB_ECOLI	6.14538		mdtB	Cell inner membrane
sp|P76399|MDTC_ECOLI	5.78067		mdtC	Cell inner membrane; Multi-pass membrane protein.
sp|P76402|YEGP_ECOLI	5.24143		yegP
sp|P76403|YEGQ_ECOLI	1.9141	yes	yegQ
sp|P76406|YEGR_ECOLI	6.80148		yegR
sp|P76407|YEGS_ECOLI	4.50767	yes	yegS	Cytoplasm
sp|P76418|YEGU_ECOLI	3.3605	yes	yegU
sp|P76419|YEGV_ECOLI	3.67058	yes	yegV
sp|P76422|THID_ECOLI	4.48808		thiD
sp|P76423|THIM_ECOLI	3.39518	yes	thiM
sp|P76446|RTN_ECOLI	5.91273		rtn	Cell inner membrane
sp|P76461|ATOB_ECOLI	2.92315	yes	atoB	Cytoplasm
sp|P76466|YFAT_ECOLI	6.55475		yfaT
sp|P76471|YFAZ_ECOLI	4.52607	yes	yfaZ	Cell outer membrane
sp|P76472|ARND_ECOLI	3.39649	yes	arnD
sp|P76473|ARNT_ECOLI	7.17279		arnT	Cell inner membrane
sp|P76486|YFBP_ECOLI	3.47282		yfbP
sp|P76491|5DNU_ECOLI	4.16289		yfbR	Cytoplasm
sp|P76502|SIXA_ECOLI	1.13021	yes	sixA
sp|P76503|FADI_ECOLI	6.23278		fadI	Cytoplasm
sp|P76506|MLAA_ECOLI	6.37028		mlaA	Cell outer membrane
sp|P76507|YFDI_ECOLI	5.58774		yfdI	Cell membrane
sp|P76535|MURQ_ECOLI	4.36497	yes	murQ
sp|P76536|YFEX_ECOLI	3.18201	yes	yfeX	Cytoplasm
sp|P76537|YFEY_ECOLI	6.62609		yfeY
sp|P76539|YPEA_ECOLI	3.9183		ypeA
sp|P76541|EUTL_ECOLI	4.86501		eutL
sp|P76558|MAO2_ECOLI	5.96881		maeB
sp|P76559|YPFG_ECOLI	5.1987		ypfG
sp|P76561|YPFH_ECOLI	2.93281	yes	ypfH
sp|P76562|TMCA_ECOLI	4.07011		tmcA	Cytoplasm
sp|P76569|YFGD_ECOLI	2.57652	yes	yfgD
sp|P76576|YFGM_ECOLI	5.80204		yfgM	Membrane
sp|P76578|YFHM_ECOLI	6.16954		yfhM	Cell inner membrane
sp|P76586|YPHH_ECOLI	5.48159		yphH
sp|P76594|PKA_ECOLI	5.00195		pka
sp|P76641|GUAD_ECOLI	3.78089	yes	guaD
sp|P76658|HLDE_ECOLI	5.30493		hldE
sp|P76909|YNJD_ECOLI	6.44582		ynjD
sp|P77148|YDHS_ECOLI	3.88536	yes	ydhS
sp|P77150|PDXY_ECOLI	1.83208	yes	pdxY
sp|P77171|YDCI_ECOLI	2.01436	yes	ydcI
sp|P77173|ZIPA_ECOLI	6.09279		zipA	Cell inner membrane
sp|P77181|PAAY_ECOLI	4.18868		paaY
sp|P77182|MNMC_ECOLI	4.40543	yes	mnmC	Cytoplasm
sp|P77202|DSBG_ECOLI	6.16342		dsbG	Periplasm.
sp|P77211|CUSC_ECOLI	6.33888		cusC	Cell outer membrane
sp|P77212|RCLA_ECOLI	4.71326	yes	rclA
sp|P77214|CUSF_ECOLI	4.83687		cusF	Periplasm.
sp|P77239|CUSB_ECOLI	5.73184		cusB
sp|P77245|MURR_ECOLI	5.35909		murR
sp|P77247|HXPB_ECOLI	4.47485	yes	hxpB
sp|P77252|YKGE_ECOLI	4.37644		ykgE
sp|P77256|AKRMG_ECOLI	3.97394	yes	ydjG
sp|P77258|NEMA_ECOLI	1.66022	yes	nemA
sp|P77260|YDFI_ECOLI	3.63188	yes	ydfI
sp|P77265|MDLA_ECOLI	4.77301		mdlA	Cell inner membrane
sp|P77268|DDPD_ECOLI	4.02224	yes	ddpD	Cell inner membrane
sp|P77269|YPHF_ECOLI	6.75801		yphF	Periplasm
sp|P77272|PTYBC_ECOLI	5.00579		murP	Cell inner membrane
sp|P77279|FETA_ECOLI	5.19699		fetA	Cell inner membrane
sp|P77280|YDJJ_ECOLI	3.3926	yes	ydjJ
sp|P77285|RSXG_ECOLI	5.75238		rsxG	Cell inner membrane
sp|P77293|GTRB_ECOLI	6.18916		yfdH	Cell inner membrane; Multi-pass membrane protein.
sp|P77301|YBAP_ECOLI	5.74243		ybaP
sp|P77307|FETB_ECOLI	5.87055		fetB	Cell inner membrane
sp|P77316|YBDR_ECOLI	4.7469		ybdR
sp|P77330|BORD_ECOLI	6.71328		borD	Cell membrane
sp|P77333|PGRR_ECOLI	5.23789		pgrR
sp|P77334|GMR_ECOLI	3.27147	yes	gmr
sp|P77335|HLYE_ECOLI	3.20296	yes	hlyE	Secreted. Periplasm. Host cell membrane
sp|P77338|MSCK_ECOLI	6.73127		mscK	Cell inner membrane
sp|P77348|MPPA_ECOLI	6.40507		mppA	Periplasm.
sp|P77357|ABGA_ECOLI	2.90042	yes	abgA
sp|P77360|YPHC_ECOLI	2.17342	yes	yphC
sp|P77364|GLXK2_ECOLI	5.69752		glxK
sp|P77368|YBCL_ECOLI	6.14673		ybcL	Periplasm
sp|P77376|YDGJ_ECOLI	5.05343		ydgJ
sp|P77379|RCLR_ECOLI	5.92455		rclR
sp|P77395|YBBN_ECOLI	5.25332		ybbN
sp|P77398|ARNA_ECOLI	2.93071	yes	arnA
sp|P77399|FADJ_ECOLI	5.98583		fadJ	Cytoplasm
sp|P77434|ALAC_ECOLI	2.2848	yes	alaC	Cytoplasm
sp|P77444|SUFS_ECOLI	3.38405	yes	sufS	Cytoplasm
sp|P77454|GLSA1_ECOLI	4.74553		glsA1
sp|P77473|YLAB_ECOLI	5.99535		ylaB	Cell inner membrane
sp|P77485|CUSS_ECOLI	5.97748		cusS	Cell inner membrane
sp|P77488|DXS_ECOLI	5.81611		dxs
sp|P77493|YDJH_ECOLI	4.38867	yes	ydjH
sp|P77499|SUFC_ECOLI	3.75363	yes	sufC	Cytoplasm
sp|P77504|YBBP_ECOLI	6.20986		ybbP	Cell membrane
sp|P77522|SUFB_ECOLI	1.50513	yes	sufB
sp|P77526|YFCG_ECOLI	4.01844		yfcG
sp|P77529|YDJN_ECOLI	4.95171		ydjN	Cell membrane
sp|P77544|YFCF_ECOLI	4.85889		yfcF
sp|P77552|YDHQ_ECOLI	1.07296	yes	ydhQ
sp|P77554|YAHJ_ECOLI	4.31684	yes	yahJ
sp|P77559|YNFL_ECOLI	6.80206		ynfL
sp|P77561|YDEP_ECOLI	3.50436	yes	ydeP
sp|P77562|YAIW_ECOLI	6.92621		yaiW
sp|P77567|NHOA_ECOLI	3.1116	yes	nhoA	Cytoplasm
sp|P77569|MHPR_ECOLI	1.84833	yes	mhpR
sp|P77570|ANMK_ECOLI	4.02504	yes	anmK
sp|P77581|ASTC_ECOLI	2.67246	yes	astC
sp|P77615|YCJW_ECOLI	5.34071		ycjW
sp|P77619|YFEW_ECOLI	5.41598		yfeW
sp|P77625|HXPA_ECOLI	4.53521		hxpA
sp|P77626|SUTR_ECOLI	4.51776		sutR
sp|P77634|YBCM_ECOLI	4.11521	yes	ybcM
sp|P77649|YDIU_ECOLI	2.97147	yes	ydiU
[truncated: 61 more rows]

## Sheet: Figure2D
Protein ID	Half life (hrs) P lim	Half life (hrs) C lim		Protein ID	Half life (hrs) Nlim	Half life (hrs) C lim		Protein ID	Half life (hrs) P lim	Half life (hrs) N lim
sp|P00350|6PGD_ECOLI	6.05446	5.85196		sp|P00350|6PGD_ECOLI	4.73039	5.85196		sp|O32583|THIS_ECOLI	3.23934	1.30381
sp|P00363|FRDA_ECOLI	6.03225	6.3754		sp|P00363|FRDA_ECOLI	6.20398	6.3754		sp|P00350|6PGD_ECOLI	6.05446	4.73039
sp|P00370|DHE4_ECOLI	5.3544	4.65882		sp|P00370|DHE4_ECOLI	1.87902	4.65882		sp|P00363|FRDA_ECOLI	6.03225	6.20398
sp|P00393|DHNA_ECOLI	6.07484	6.49453		sp|P00393|DHNA_ECOLI	6.11803	6.49453		sp|P00370|DHE4_ECOLI	5.3544	1.87902
sp|P00448|SODM_ECOLI	5.30768	5.11456		sp|P00448|SODM_ECOLI	4.8663	5.11456		sp|P00393|DHNA_ECOLI	6.07484	6.11803
sp|P00452|RIR1_ECOLI	5.92511	4.91413		sp|P00452|RIR1_ECOLI	3.85108	4.91413		sp|P00448|SODM_ECOLI	5.30768	4.8663
sp|P00490|PHSM_ECOLI	6.39344	6.73354		sp|P00490|PHSM_ECOLI	6.18186	6.73354		sp|P00452|RIR1_ECOLI	5.92511	3.85108
sp|P00509|AAT_ECOLI	5.68785	5.55487		sp|P00509|AAT_ECOLI	3.85673	5.55487		sp|P00490|PHSM_ECOLI	6.39344	6.18186
sp|P00547|KHSE_ECOLI	6.03992	5.62577		sp|P00547|KHSE_ECOLI	4.30856	5.62577		sp|P00509|AAT_ECOLI	5.68785	3.85673
sp|P00550|PTM3C_ECOLI	6.27522	6.92317		sp|P00550|PTM3C_ECOLI	6.40008	6.92317		sp|P00547|KHSE_ECOLI	6.03992	4.30856
sp|P00561|AK1H_ECOLI	6.52693	5.89651		sp|P00561|AK1H_ECOLI	4.28683	5.89651		sp|P00550|PTM3C_ECOLI	6.27522	6.40008
sp|P00562|AK2H_ECOLI	6.00373	4.88975		sp|P00562|AK2H_ECOLI	2.78761	4.88975		sp|P00561|AK1H_ECOLI	6.52693	4.28683
sp|P00579|RPOD_ECOLI	3.63695	4.90326		sp|P00579|RPOD_ECOLI	4.14747	4.90326		sp|P00562|AK2H_ECOLI	6.00373	2.78761
sp|P00582|DPO1_ECOLI	5.93205	5.93325		sp|P00582|DPO1_ECOLI	5.77415	5.93325		sp|P00579|RPOD_ECOLI	3.63695	4.14747
sp|P00634|PPB_ECOLI	6.34434	6.21502		sp|P00634|PPB_ECOLI	6.6477	6.21502		sp|P00582|DPO1_ECOLI	5.93205	5.77415
sp|P00803|LEP_ECOLI	6.25318	6.95689		sp|P00803|LEP_ECOLI	6.88695	6.95689		sp|P00634|PPB_ECOLI	6.34434	6.6477
sp|P00805|ASPG2_ECOLI	6.54185	5.38075		sp|P00805|ASPG2_ECOLI	6.03366	5.38075		sp|P00803|LEP_ECOLI	6.25318	6.88695
sp|P00811|AMPC_ECOLI	5.70986	5.96048		sp|P00811|AMPC_ECOLI	5.74036	5.96048		sp|P00805|ASPG2_ECOLI	6.54185	6.03366
sp|P00861|DCDA_ECOLI	5.29361	4.76263		sp|P00816|CYNS_ECOLI	3.63895	5.4841		sp|P00811|AMPC_ECOLI	5.70986	5.74036
sp|P00864|CAPP_ECOLI	5.97106	5.78101		sp|P00861|DCDA_ECOLI	2.52806	4.76263		sp|P00861|DCDA_ECOLI	5.29361	2.52806
sp|P00887|AROH_ECOLI	6.0345	6.52589		sp|P00864|CAPP_ECOLI	5.22314	5.78101		sp|P00864|CAPP_ECOLI	5.97106	5.22314
sp|P00893|ILVI_ECOLI	6.09224	6.41288		sp|P00887|AROH_ECOLI	5.27709	6.52589		sp|P00887|AROH_ECOLI	6.0345	5.27709
sp|P00894|ILVH_ECOLI	5.98434	5.93211		sp|P00893|ILVI_ECOLI	4.77803	6.41288		sp|P00893|ILVI_ECOLI	6.09224	4.77803
sp|P00895|TRPE_ECOLI	6.71209	5.70483		sp|P00894|ILVH_ECOLI	5.7178	5.93211		sp|P00894|ILVH_ECOLI	5.98434	5.7178
sp|P00903|PABA_ECOLI	6.17902	5.88103		sp|P00895|TRPE_ECOLI	3.2522	5.70483		sp|P00895|TRPE_ECOLI	6.71209	3.2522
sp|P00904|TRPGD_ECOLI	6.54025	4.78512		sp|P00904|TRPGD_ECOLI	3.01429	4.78512		sp|P00904|TRPGD_ECOLI	6.54025	3.01429
sp|P00909|TRPC_ECOLI	4.8968	4.96794		sp|P00909|TRPC_ECOLI	3.99616	4.96794		sp|P00909|TRPC_ECOLI	4.8968	3.99616
sp|P00914|PHR_ECOLI	6.17208	6.25023		sp|P00914|PHR_ECOLI	5.48546	6.25023		sp|P00914|PHR_ECOLI	6.17208	5.48546
sp|P00926|SDHD_ECOLI	5.98093	7.04651		sp|P00926|SDHD_ECOLI	4.91195	7.04651		sp|P00926|SDHD_ECOLI	5.98093	4.91195
sp|P00934|THRC_ECOLI	5.75937	6.00922		sp|P00934|THRC_ECOLI	4.98929	6.00922		sp|P00934|THRC_ECOLI	5.75937	4.98929
sp|P00935|METB_ECOLI	5.83268	4.98229		sp|P00935|METB_ECOLI	3.55534	4.98229		sp|P00935|METB_ECOLI	5.83268	3.55534
sp|P00936|CYAA_ECOLI	2.1553	1.19474		sp|P00936|CYAA_ECOLI	1.27494	1.19474		sp|P00936|CYAA_ECOLI	2.1553	1.27494
sp|P00944|XYLA_ECOLI	5.80681	4.83753		sp|P00946|MANA_ECOLI	4.45926	5.47537		sp|P00944|XYLA_ECOLI	5.80681	3.52705
sp|P00946|MANA_ECOLI	5.70803	5.47537		sp|P00954|SYW_ECOLI	4.11847	5.38094		sp|P00946|MANA_ECOLI	5.70803	4.45926
sp|P00954|SYW_ECOLI	5.65373	5.38094		sp|P00956|SYI_ECOLI	5.26309	6.0427		sp|P00954|SYW_ECOLI	5.65373	4.11847
sp|P00956|SYI_ECOLI	5.98385	6.0427		sp|P00957|SYA_ECOLI	5.11412	6.01475		sp|P00956|SYI_ECOLI	5.98385	5.26309
sp|P00957|SYA_ECOLI	6.20112	6.01475		sp|P00959|SYM_ECOLI	4.09922	5.53686		sp|P00957|SYA_ECOLI	6.20112	5.11412
sp|P00959|SYM_ECOLI	5.51204	5.53686		sp|P00960|SYGA_ECOLI	6.04187	6.43889		sp|P00959|SYM_ECOLI	5.51204	4.09922
sp|P00960|SYGA_ECOLI	6.78001	6.43889		sp|P00961|SYGB_ECOLI	5.71699	5.88825		sp|P00960|SYGA_ECOLI	6.78001	6.04187
sp|P00961|SYGB_ECOLI	6.31248	5.88825		sp|P00962|SYQ_ECOLI	5.25297	6.39017		sp|P00961|SYGB_ECOLI	6.31248	5.71699
sp|P00962|SYQ_ECOLI	5.95902	6.39017		sp|P00963|ASNA_ECOLI	2.29446	2.89677		sp|P00962|SYQ_ECOLI	5.95902	5.25297
sp|P00963|ASNA_ECOLI	2.36831	2.89677		sp|P00968|CARB_ECOLI	4.65092	5.74602		sp|P00963|ASNA_ECOLI	2.36831	2.29446
sp|P00968|CARB_ECOLI	6.19829	5.74602		sp|P02358|RS6_ECOLI	5.32977	6.87197		sp|P00968|CARB_ECOLI	6.19829	4.65092
sp|P02358|RS6_ECOLI	5.02431	6.87197		sp|P02359|RS7_ECOLI	4.91359	6.01351		sp|P02358|RS6_ECOLI	5.02431	5.32977
sp|P02359|RS7_ECOLI	4.16978	6.01351		sp|P02413|RL15_ECOLI	4.10851	5.19881		sp|P02359|RS7_ECOLI	4.16978	4.91359
sp|P02413|RL15_ECOLI	4.28189	5.19881		sp|P02918|PBPA_ECOLI	5.07635	5.7021		sp|P02413|RL15_ECOLI	4.28189	4.10851
sp|P02918|PBPA_ECOLI	4.45588	5.7021		sp|P02919|PBPB_ECOLI	6.00919	6.09369		sp|P02918|PBPA_ECOLI	4.45588	5.07635
sp|P02919|PBPB_ECOLI	6.14671	6.09369		sp|P02924|ARAF_ECOLI	5.99381	6.07173		sp|P02919|PBPB_ECOLI	6.14671	6.00919
sp|P02924|ARAF_ECOLI	5.90907	6.07173		sp|P02925|RBSB_ECOLI	6.12549	6.13743		sp|P02924|ARAF_ECOLI	5.90907	5.99381
sp|P02925|RBSB_ECOLI	6.05499	6.13743		sp|P02929|TONB_ECOLI	2.32694	3.60087		sp|P02925|RBSB_ECOLI	6.05499	6.12549
sp|P02929|TONB_ECOLI	3.16545	3.60087		sp|P02930|TOLC_ECOLI	5.94633	6.45931		sp|P02929|TONB_ECOLI	3.16545	2.32694
sp|P02930|TOLC_ECOLI	5.08599	6.45931		sp|P02931|OMPF_ECOLI	5.95082	6.83092		sp|P02930|TOLC_ECOLI	5.08599	5.94633
sp|P02931|OMPF_ECOLI	6.14722	6.83092		sp|P02932|PHOE_ECOLI	7.08079	5.982		sp|P02931|OMPF_ECOLI	6.14722	5.95082
sp|P02932|PHOE_ECOLI	6.40744	5.982		sp|P02943|LAMB_ECOLI	8	6.84646		sp|P02932|PHOE_ECOLI	6.40744	7.08079
sp|P02943|LAMB_ECOLI	7.54841	6.84646		sp|P03004|DNAA_ECOLI	2.93637	3.89692		sp|P02943|LAMB_ECOLI	7.54841	8
sp|P03004|DNAA_ECOLI	3.61071	3.89692		sp|P03007|DPO3E_ECOLI	1.05792	2.13189		sp|P03004|DNAA_ECOLI	3.61071	2.93637
sp|P03007|DPO3E_ECOLI	1.21621	2.13189		sp|P03018|UVRD_ECOLI	3.78142	4.71963		sp|P03007|DPO3E_ECOLI	1.21621	1.05792
sp|P03018|UVRD_ECOLI	4.82884	4.71963		sp|P03023|LACI_ECOLI	5.00723	5.80841		sp|P03014|PINE_ECOLI	6.11005	6.47069
sp|P03023|LACI_ECOLI	4.77031	5.80841		sp|P03024|GALR_ECOLI	2.80072	4.35447		sp|P03018|UVRD_ECOLI	4.82884	3.78142
sp|P03024|GALR_ECOLI	3.2603	4.35447		sp|P03030|LYSR_ECOLI	5.91339	6.28267		sp|P03023|LACI_ECOLI	4.77031	5.00723
sp|P03813|YGEA_ECOLI	4.25081	4.42525		sp|P03813|YGEA_ECOLI	3.96118	4.42525		sp|P03024|GALR_ECOLI	3.2603	2.80072
sp|P03817|MIOC_ECOLI	5.06733	4.6646		sp|P03817|MIOC_ECOLI	2.66975	4.6646		sp|P03813|YGEA_ECOLI	4.25081	3.96118
sp|P03819|KEFC_ECOLI	6.64055	6.07133		sp|P03819|KEFC_ECOLI	6.4521	6.07133		sp|P03817|MIOC_ECOLI	5.06733	2.66975
sp|P04036|DAPB_ECOLI	5.71203	6.10248		sp|P03841|MALM_ECOLI	3.93413	4.93529		sp|P03819|KEFC_ECOLI	6.64055	6.4521
sp|P04079|GUAA_ECOLI	6.08561	5.93255		sp|P04036|DAPB_ECOLI	5.09235	6.10248		sp|P04036|DAPB_ECOLI	5.71203	5.09235
sp|P04335|FRSA_ECOLI	4.40876	3.76227		sp|P04079|GUAA_ECOLI	4.17226	5.93255		sp|P04079|GUAA_ECOLI	6.08561	4.17226
sp|P04391|OTC1_ECOLI	5.11365	4.7105		sp|P04335|FRSA_ECOLI	3.51527	3.76227		sp|P04335|FRSA_ECOLI	4.40876	3.51527
sp|P04395|3MG2_ECOLI	3.44911	2.84973		sp|P04391|OTC1_ECOLI	2.52098	4.7105		sp|P04391|OTC1_ECOLI	5.11365	2.52098
sp|P04425|GSHB_ECOLI	5.49309	6.44904		sp|P04395|3MG2_ECOLI	1.33765	2.84973		sp|P04395|3MG2_ECOLI	3.44911	1.33765
sp|P04693|TYRB_ECOLI	5.28296	4.91853		sp|P04425|GSHB_ECOLI	4.48199	6.44904		sp|P04425|GSHB_ECOLI	5.49309	4.48199
sp|P04805|SYE_ECOLI	6.22714	6.27605		sp|P04693|TYRB_ECOLI	2.62224	4.91853		sp|P04693|TYRB_ECOLI	5.28296	2.62224
sp|P04816|LIVK_ECOLI	5.65184	6.1341		sp|P04805|SYE_ECOLI	5.33732	6.27605		sp|P04805|SYE_ECOLI	6.22714	5.33732
sp|P04825|AMPN_ECOLI	5.88657	5.55095		sp|P04816|LIVK_ECOLI	5.86552	6.1341		sp|P04816|LIVK_ECOLI	5.65184	5.86552
sp|P04846|NLPA_ECOLI	5.38168	5.49449		sp|P04825|AMPN_ECOLI	4.35859	5.55095		sp|P04825|AMPN_ECOLI	5.88657	4.35859
sp|P04949|FLIC_ECOLI	8	0.723554		sp|P04846|NLPA_ECOLI	5.43596	5.49449		sp|P04846|NLPA_ECOLI	5.38168	5.43596
sp|P04951|KDSB_ECOLI	5.81197	6.60133		sp|P04949|FLIC_ECOLI	6.30407	0.723554		sp|P04949|FLIC_ECOLI	8	6.30407
sp|P04968|ILVA_ECOLI	5.13737	4.59724		sp|P04951|KDSB_ECOLI	4.72367	6.60133		sp|P04951|KDSB_ECOLI	5.81197	4.72367
sp|P04982|RBSD_ECOLI	6.42751	6.68526		sp|P04968|ILVA_ECOLI	2.79569	4.59724		sp|P04968|ILVA_ECOLI	5.13737	2.79569
sp|P04983|RBSA_ECOLI	6.49899	6.03602		sp|P04982|RBSD_ECOLI	4.95464	6.68526		sp|P04982|RBSD_ECOLI	6.42751	4.95464
sp|P04993|RECD_ECOLI	4.35795	4.39436		sp|P04983|RBSA_ECOLI	5.95597	6.03602		sp|P04983|RBSA_ECOLI	6.49899	5.95597
sp|P04994|EX7L_ECOLI	6.04562	6.10901		sp|P04993|RECD_ECOLI	2.96812	4.39436		sp|P04993|RECD_ECOLI	4.35795	2.96812
sp|P04995|EX1_ECOLI	6.72626	5.86968		sp|P04994|EX7L_ECOLI	5.89452	6.10901		sp|P04994|EX7L_ECOLI	6.04562	5.89452
sp|P05020|PYRC_ECOLI	6.05927	5.64193		sp|P04995|EX1_ECOLI	4.29743	5.86968		sp|P04995|EX1_ECOLI	6.72626	4.29743
sp|P05041|PABB_ECOLI	6.33043	5.38489		sp|P05020|PYRC_ECOLI	5.05657	5.64193		sp|P05020|PYRC_ECOLI	6.05927	5.05657
sp|P05042|FUMC_ECOLI	5.81711	5.90403		sp|P05041|PABB_ECOLI	4.31047	5.38489		sp|P05041|PABB_ECOLI	6.33043	4.31047
sp|P05052|APPY_ECOLI	3.8908	4.10927		sp|P05042|FUMC_ECOLI	4.59416	5.90403		sp|P05042|FUMC_ECOLI	5.81711	4.59416
sp|P05055|PNP_ECOLI	6.04889	6.30669		sp|P05055|PNP_ECOLI	5.77963	6.30669		sp|P05050|ALKB_ECOLI	3.76091	2.86517
sp|P05194|AROD_ECOLI	5.37826	5.5626		sp|P05100|3MG1_ECOLI	2.53301	1.67915		sp|P05052|APPY_ECOLI	3.8908	2.95384
sp|P05458|PTRA_ECOLI	5.27659	5.90972		sp|P05194|AROD_ECOLI	3.68143	5.5626		sp|P05055|PNP_ECOLI	6.04889	5.77963
sp|P05459|PDXB_ECOLI	5.70522	5.58435		sp|P05458|PTRA_ECOLI	6.17255	5.90972		sp|P05194|AROD_ECOLI	5.37826	3.68143
sp|P05523|FPG_ECOLI	6.46084	7.03404		sp|P05459|PDXB_ECOLI	4.71994	5.58435		sp|P05458|PTRA_ECOLI	5.27659	6.17255
sp|P05637|APAH_ECOLI	4.83311	4.71764		sp|P05523|FPG_ECOLI	6.31162	7.03404		sp|P05459|PDXB_ECOLI	5.70522	4.71994
sp|P05719|T1SK_ECOLI	5.45572	6.02638		sp|P05637|APAH_ECOLI	4.02929	4.71764		sp|P05523|FPG_ECOLI	6.46084	6.31162
sp|P05791|ILVD_ECOLI	5.71383	5.3064		sp|P05719|T1SK_ECOLI	5.84305	6.02638		sp|P05637|APAH_ECOLI	4.83311	4.02929
sp|P05793|ILVC_ECOLI	5.66501	5.60149		sp|P05791|ILVD_ECOLI	3.83301	5.3064		sp|P05719|T1SK_ECOLI	5.45572	5.84305
sp|P05827|ILVY_ECOLI	5.48106	5.46876		sp|P05793|ILVC_ECOLI	3.47174	5.60149		sp|P05791|ILVD_ECOLI	5.71383	3.83301
sp|P05852|TSAD_ECOLI	4.07417	4.72105		sp|P05827|ILVY_ECOLI	5.90007	5.46876		sp|P05793|ILVC_ECOLI	5.66501	3.47174
sp|P06129|BTUB_ECOLI	6.23373	6.12369		sp|P05852|TSAD_ECOLI	3.33063	4.72105		sp|P05827|ILVY_ECOLI	5.48106	5.90007
sp|P06136|FTSQ_ECOLI	2.76217	2.9605		sp|P06129|BTUB_ECOLI	6.2872	6.12369		sp|P05847|TTDA_ECOLI	5.87631	6.41734
sp|P06149|DLD_ECOLI	4.92289	4.27921		sp|P06136|FTSQ_ECOLI	2.15416	2.9605		sp|P05852|TSAD_ECOLI	4.07417	3.33063
sp|P06282|CDH_ECOLI	6.13285	7.08946		sp|P06149|DLD_ECOLI	5.98478	4.27921		sp|P06129|BTUB_ECOLI	6.23373	6.2872
sp|P06610|BTUE_ECOLI	4.87021	4.92879		sp|P06282|CDH_ECOLI	6.45423	7.08946		sp|P06136|FTSQ_ECOLI	2.76217	2.15416
sp|P06611|BTUD_ECOLI	4.3652	3.49344		sp|P06610|BTUE_ECOLI	3.98846	4.92879		sp|P06149|DLD_ECOLI	4.92289	5.98478
sp|P06612|TOP1_ECOLI	5.23913	5.95914		sp|P06611|BTUD_ECOLI	3.11455	3.49344		sp|P06282|CDH_ECOLI	6.13285	6.45423
sp|P06616|ERA_ECOLI	3.50563	4.17415		sp|P06612|TOP1_ECOLI	5.88146	5.95914		sp|P06610|BTUE_ECOLI	4.87021	3.98846
sp|P06709|BIRA_ECOLI	3.63214	4.74123		sp|P06616|ERA_ECOLI	2.64967	4.17415		sp|P06611|BTUD_ECOLI	4.3652	3.11455
sp|P06710|DPO3X_ECOLI	4.21839	4.43341		sp|P06709|BIRA_ECOLI	3.54092	4.74123		sp|P06612|TOP1_ECOLI	5.23913	5.88146
sp|P06715|GSHR_ECOLI	6.0674	6.26691		sp|P06710|DPO3X_ECOLI	3.27781	4.43341		sp|P06616|ERA_ECOLI	3.50563	2.64967
sp|P06720|AGAL_ECOLI	4.91598	4.24668		sp|P06715|GSHR_ECOLI	5.07559	6.26691		sp|P06709|BIRA_ECOLI	3.63214	3.54092
sp|P06721|METC_ECOLI	6.09693	4.75843		sp|P06721|METC_ECOLI	4.27982	4.75843		sp|P06710|DPO3X_ECOLI	4.21839	3.27781
sp|P06722|MUTH_ECOLI	5.79299	5.16245		sp|P06722|MUTH_ECOLI	4.92423	5.16245		sp|P06715|GSHR_ECOLI	6.0674	5.07559
sp|P06846|EBGR_ECOLI	6.00861	5.94354		sp|P06846|EBGR_ECOLI	5.07236	5.94354		sp|P06720|AGAL_ECOLI	4.91598	1.97152
sp|P06959|ODP2_ECOLI	6.06697	5.77784		sp|P06959|ODP2_ECOLI	6.19108	5.77784		sp|P06721|METC_ECOLI	6.09693	4.27982
sp|P06961|CCA_ECOLI	5.11409	5.06038		sp|P06961|CCA_ECOLI	3.47584	5.06038		sp|P06722|MUTH_ECOLI	5.79299	4.92423
sp|P06966|DICA_ECOLI	5.33072	5.24753		sp|P06966|DICA_ECOLI	4.97133	5.24753		sp|P06846|EBGR_ECOLI	6.00861	5.07236
sp|P06968|DUT_ECOLI	5.77818	5.34752		sp|P06968|DUT_ECOLI	3.7454	5.34752		sp|P06959|ODP2_ECOLI	6.06697	6.19108
sp|P06971|FHUA_ECOLI	7.39819	6.64381		sp|P06971|FHUA_ECOLI	6.13847	6.64381		sp|P06961|CCA_ECOLI	5.11409	3.47584
sp|P06983|HEM3_ECOLI	5.47526	5.48182		sp|P06983|HEM3_ECOLI	4.1205	5.48182		sp|P06966|DICA_ECOLI	5.33072	4.97133
sp|P06986|HIS8_ECOLI	5.32314	5.37962		sp|P06986|HIS8_ECOLI	3.24677	5.37962		sp|P06968|DUT_ECOLI	5.77818	3.7454
sp|P06987|HIS7_ECOLI	6.30643	6.15129		sp|P06987|HIS7_ECOLI	5.42246	6.15129		sp|P06971|FHUA_ECOLI	7.39819	6.13847
sp|P06988|HISX_ECOLI	5.59467	5.97049		sp|P06988|HISX_ECOLI	4.22934	5.97049		sp|P06983|HEM3_ECOLI	5.47526	4.1205
sp|P06989|HIS2_ECOLI	6.75305	5.62971		sp|P06989|HIS2_ECOLI	4.50683	5.62971		sp|P06986|HIS8_ECOLI	5.32314	3.24677
sp|P06992|RSMA_ECOLI	5.56179	5.40767		sp|P06992|RSMA_ECOLI	5.24245	5.40767		sp|P06987|HIS7_ECOLI	6.30643	5.42246
sp|P06996|OMPC_ECOLI	6.69543	6.63708		sp|P06996|OMPC_ECOLI	5.93668	6.63708		sp|P06988|HISX_ECOLI	5.59467	4.22934
sp|P06999|PFKB_ECOLI	5.83961	6.09088		sp|P06999|PFKB_ECOLI	4.43562	6.09088		sp|P06989|HIS2_ECOLI	6.75305	4.50683
sp|P07000|PLDB_ECOLI	6.17058	6.51541		sp|P07000|PLDB_ECOLI	4.41642	6.51541		sp|P06992|RSMA_ECOLI	5.56179	5.24245
sp|P07001|PNTA_ECOLI	6.72713	7.01871		sp|P07001|PNTA_ECOLI	6.22636	7.01871		sp|P06996|OMPC_ECOLI	6.69543	5.93668
sp|P07003|POXB_ECOLI	5.61373	5.58991		sp|P07003|POXB_ECOLI	4.69539	5.58991		sp|P06999|PFKB_ECOLI	5.83961	4.43562
sp|P07004|PROA_ECOLI	5.31329	5.68069		sp|P07004|PROA_ECOLI	4.65233	5.68069		sp|P07000|PLDB_ECOLI	6.17058	4.41642
sp|P07012|RF2_ECOLI	4.60413	4.99002		sp|P07012|RF2_ECOLI	4.37472	4.99002		sp|P07001|PNTA_ECOLI	6.72713	6.22636
sp|P07014|SDHB_ECOLI	5.13808	6.28465		sp|P07014|SDHB_ECOLI	5.22236	6.28465		sp|P07003|POXB_ECOLI	5.61373	4.69539
sp|P07023|TYRA_ECOLI	5.02909	4.55843		sp|P07023|TYRA_ECOLI	2.9663	4.55843		sp|P07004|PROA_ECOLI	5.31329	4.65233
sp|P07024|USHA_ECOLI	5.20728	6.00575		sp|P07024|USHA_ECOLI	6.61619	6.00575		sp|P07012|RF2_ECOLI	4.60413	4.37472
sp|P07102|PPA_ECOLI	5.70206	7.02401		sp|P07102|PPA_ECOLI	5.94054	7.02401		sp|P07014|SDHB_ECOLI	5.13808	5.22236
sp|P07109|HISP_ECOLI	6.17552	6.03426		sp|P07109|HISP_ECOLI	5.65002	6.03426		sp|P07023|TYRA_ECOLI	5.02909	2.9663
sp|P07117|PUTP_ECOLI	5.18353	5.51843		sp|P07117|PUTP_ECOLI	5.9052	5.51843		sp|P07024|USHA_ECOLI	5.20728	6.61619
sp|P07118|SYV_ECOLI	5.92449	5.79618		sp|P07118|SYV_ECOLI	4.72088	5.79618		sp|P07102|PPA_ECOLI	5.70206	5.94054
sp|P07395|SYFB_ECOLI	6.00662	6.34114		sp|P07395|SYFB_ECOLI	5.4112	6.34114		sp|P07109|HISP_ECOLI	6.17552	5.65002
sp|P07604|TYRR_ECOLI	4.84389	5.8444		sp|P07604|TYRR_ECOLI	4.50506	5.8444		sp|P07117|PUTP_ECOLI	5.18353	5.9052
sp|P07623|METAS_ECOLI	3.94499	3.26574		sp|P07623|METAS_ECOLI	1.58024	3.26574		sp|P07118|SYV_ECOLI	5.92449	4.72088
sp|P07639|AROB_ECOLI	5.76922	5.16106		sp|P07639|AROB_ECOLI	3.49372	5.16106		sp|P07395|SYFB_ECOLI	6.00662	5.4112
sp|P07648|RECC_ECOLI	6.09796	5.572		sp|P07648|RECC_ECOLI	4.31525	5.572		sp|P07604|TYRR_ECOLI	4.84389	4.50506
sp|P07649|TRUA_ECOLI	5.80855	6.29023		sp|P07649|TRUA_ECOLI	5.30863	6.29023		sp|P07623|METAS_ECOLI	3.94499	1.58024
sp|P07650|TYPH_ECOLI	6.06832	5.78222		sp|P07650|TYPH_ECOLI	5.3607	5.78222		sp|P07639|AROB_ECOLI	5.76922	3.49372
sp|P07654|PSTA_ECOLI	4.95377	5.11175		sp|P07654|PSTA_ECOLI	5.14667	5.11175		sp|P07648|RECC_ECOLI	6.09796	4.31525
sp|P07762|GLGB_ECOLI	6.35046	6.06075		sp|P07762|GLGB_ECOLI	5.94866	6.06075		sp|P07649|TRUA_ECOLI	5.80855	5.30863
sp|P07813|SYL_ECOLI	6.15795	5.56671		sp|P07813|SYL_ECOLI	4.40299	5.56671		sp|P07650|TYPH_ECOLI	6.06832	5.3607
sp|P07862|DDLB_ECOLI	5.87136	5.88622		sp|P07821|FHUC_ECOLI	6.02698	6.69623		sp|P07654|PSTA_ECOLI	4.95377	5.14667
sp|P07913|TDH_ECOLI	6.19967	4.36851		sp|P07862|DDLB_ECOLI	4.01718	5.88622		sp|P07762|GLGB_ECOLI	6.35046	5.94866
sp|P08178|PUR5_ECOLI	4.69729	5.65939		sp|P07913|TDH_ECOLI	4.84984	4.36851		sp|P07813|SYL_ECOLI	6.15795	4.40299
sp|P08179|PUR3_ECOLI	5.58133	5.62543		sp|P08142|ILVB_ECOLI	1.40402	2.86023		sp|P07862|DDLB_ECOLI	5.87136	4.01718
sp|P08191|FIMH_ECOLI	6.54701	5.96246		sp|P08178|PUR5_ECOLI	4.53036	5.65939		sp|P07913|TDH_ECOLI	6.19967	4.84984
sp|P08192|FOLC_ECOLI	5.34302	5.09432		sp|P08179|PUR3_ECOLI	4.49416	5.62543		sp|P08178|PUR5_ECOLI	4.69729	4.53036
sp|P08200|IDH_ECOLI	5.72765	5.58376		sp|P08191|FIMH_ECOLI	6.17743	5.96246		sp|P08179|PUR3_ECOLI	5.58133	4.49416
sp|P08202|ARAA_ECOLI	5.04778	5.77111		sp|P08192|FOLC_ECOLI	3.80674	5.09432		sp|P08191|FIMH_ECOLI	6.54701	6.17743
sp|P08244|PYRF_ECOLI	5.07584	6.45272		sp|P08200|IDH_ECOLI	4.07638	5.58376		sp|P08192|FOLC_ECOLI	5.34302	3.80674
sp|P08312|SYFA_ECOLI	6.27741	6.19365		sp|P08244|PYRF_ECOLI	4.76775	6.45272		sp|P08200|IDH_ECOLI	5.72765	4.07638
sp|P08331|CPDB_ECOLI	5.23115	5.9299		sp|P08312|SYFA_ECOLI	5.3699	6.19365		sp|P08202|ARAA_ECOLI	5.04778	3.25566
sp|P08337|MUTT_ECOLI	4.4766	5.04481		sp|P08331|CPDB_ECOLI	6.32658	5.9299		sp|P08244|PYRF_ECOLI	5.07584	4.76775
sp|P08373|MURB_ECOLI	4.80585	4.82966		sp|P08337|MUTT_ECOLI	4.16024	5.04481		sp|P08312|SYFA_ECOLI	6.27741	5.3699
sp|P08390|USG_ECOLI	6.16149	5.61368		sp|P08373|MURB_ECOLI	3.65918	4.82966		sp|P08331|CPDB_ECOLI	5.23115	6.32658
sp|P08394|RECB_ECOLI	6.90053	5.03285		sp|P08390|USG_ECOLI	5.13928	5.61368		sp|P08337|MUTT_ECOLI	4.4766	4.16024
sp|P08395|SPPA_ECOLI	5.86687	5.34825		sp|P08394|RECB_ECOLI	3.87314	5.03285		sp|P08373|MURB_ECOLI	4.80585	3.65918
sp|P08400|PHOR_ECOLI	6.18905	5.81871		sp|P08395|SPPA_ECOLI	5.85279	5.34825		sp|P08390|USG_ECOLI	6.16149	5.13928
sp|P08401|CREC_ECOLI	6.85856	6.54441		sp|P08400|PHOR_ECOLI	6.44345	5.81871		sp|P08394|RECB_ECOLI	6.90053	3.87314
sp|P08506|DACC_ECOLI	5.96232	6.18654		sp|P08401|CREC_ECOLI	5.81102	6.54441		sp|P08395|SPPA_ECOLI	5.86687	5.85279
sp|P08622|DNAJ_ECOLI	5.1932	4.96896		sp|P08506|DACC_ECOLI	5.9895	6.18654		sp|P08400|PHOR_ECOLI	6.18905	6.44345
sp|P08660|AK3_ECOLI	5.45741	4.67364		sp|P08622|DNAJ_ECOLI	4.9032	4.96896		sp|P08401|CREC_ECOLI	6.85856	5.81102
sp|P08839|PT1_ECOLI	6.02649	5.81162		sp|P08660|AK3_ECOLI	2.89927	4.67364		sp|P08506|DACC_ECOLI	5.96232	5.9895
sp|P08956|T1RK_ECOLI	3.93734	4.70423		sp|P08839|PT1_ECOLI	5.12009	5.81162		sp|P08622|DNAJ_ECOLI	5.1932	4.9032
sp|P08957|T1MK_ECOLI	5.17883	5.25191		sp|P08956|T1RK_ECOLI	3.51783	4.70423		sp|P08660|AK3_ECOLI	5.45741	2.89927
sp|P08997|MASY_ECOLI	2.72805	3.16929		sp|P08957|T1MK_ECOLI	4.47555	5.25191		sp|P08839|PT1_ECOLI	6.02649	5.12009
sp|P09029|PURK_ECOLI	6.16726	6.83486		sp|P08997|MASY_ECOLI	2.49782	3.16929		sp|P08956|T1RK_ECOLI	3.93734	3.51783
sp|P09030|EX3_ECOLI	5.60697	5.86328		sp|P09029|PURK_ECOLI	4.39252	6.83486		sp|P08957|T1MK_ECOLI	5.17883	4.47555
sp|P09053|AVTA_ECOLI	4.99415	4.25885		sp|P09030|EX3_ECOLI	5.46461	5.86328		sp|P08997|MASY_ECOLI	2.72805	2.49782
sp|P09099|XYLB_ECOLI	6.61546	5.86611		sp|P09053|AVTA_ECOLI	2.46126	4.25885		sp|P09029|PURK_ECOLI	6.16726	4.39252
sp|P09126|HEM4_ECOLI	5.07655	4.4495		sp|P09099|XYLB_ECOLI	4.57077	5.86611		sp|P09030|EX3_ECOLI	5.60697	5.46461
sp|P09127|HEMX_ECOLI	6.17454	5.98374		sp|P09126|HEM4_ECOLI	3.82919	4.4495		sp|P09053|AVTA_ECOLI	4.99415	2.46126
sp|P09147|GALE_ECOLI	5.90862	5.62453		sp|P09127|HEMX_ECOLI	6.09271	5.98374		sp|P09099|XYLB_ECOLI	6.61546	4.57077
sp|P09148|GAL7_ECOLI	5.51849	5.51412		sp|P09147|GALE_ECOLI	4.52637	5.62453		sp|P09126|HEM4_ECOLI	5.07655	3.82919
sp|P09151|LEU1_ECOLI	3.82889	3.71349		sp|P09148|GAL7_ECOLI	4.15521	5.51412		sp|P09127|HEMX_ECOLI	6.17454	6.09271
sp|P09152|NARG_ECOLI	5.63726	6.80553		sp|P09151|LEU1_ECOLI	1.62854	3.71349		sp|P09147|GALE_ECOLI	5.90862	4.52637
sp|P09155|RND_ECOLI	5.81905	5.23481		sp|P09152|NARG_ECOLI	6.22588	6.80553		sp|P09148|GAL7_ECOLI	5.51849	4.15521
sp|P09158|SPEE_ECOLI	5.85975	7.05749		sp|P09155|RND_ECOLI	3.83434	5.23481		sp|P09151|LEU1_ECOLI	3.82889	1.62854
sp|P09169|OMPT_ECOLI	6.51493	6.16932		sp|P09158|SPEE_ECOLI	4.21345	7.05749		sp|P09152|NARG_ECOLI	5.63726	6.22588
sp|P09184|VSR_ECOLI	3.90406	4.15842		sp|P09169|OMPT_ECOLI	6.04951	6.16932		sp|P09155|RND_ECOLI	5.81905	3.83434
sp|P09323|PTW3C_ECOLI	6.04203	5.88371		sp|P09184|VSR_ECOLI	3.97806	4.15842		sp|P09158|SPEE_ECOLI	5.85975	4.21345
sp|P09372|GRPE_ECOLI	5.2564	5.42719		sp|P09323|PTW3C_ECOLI	5.90974	5.88371		sp|P09169|OMPT_ECOLI	6.51493	6.04951
sp|P09373|PFLB_ECOLI	3.36379	3.04341		sp|P09372|GRPE_ECOLI	5.66424	5.42719		sp|P09184|VSR_ECOLI	3.90406	3.97806
sp|P09394|GLPQ_ECOLI	5.2342	6.47514		sp|P09373|PFLB_ECOLI	3.04242	3.04341		sp|P09323|PTW3C_ECOLI	6.04203	5.90974
sp|P09424|MTLD_ECOLI	6.02483	6.17934		sp|P09391|GLPG_ECOLI	6.84468	5.6685		sp|P09372|GRPE_ECOLI	5.2564	5.66424
sp|P09546|PUTA_ECOLI	2.46059	3.50214		sp|P09394|GLPQ_ECOLI	5.53362	6.47514		sp|P09373|PFLB_ECOLI	3.36379	3.04242
sp|P09549|DEDD_ECOLI	2.83497	3.45514		sp|P09424|MTLD_ECOLI	4.8564	6.17934		sp|P09394|GLPQ_ECOLI	5.2342	5.53362
sp|P09551|ARGT_ECOLI	5.97884	6.3347		sp|P09546|PUTA_ECOLI	2.63576	3.50214		sp|P09424|MTLD_ECOLI	6.02483	4.8564
sp|P09831|GLTB_ECOLI	5.30823	4.88764		sp|P09549|DEDD_ECOLI	3.32108	3.45514		sp|P09546|PUTA_ECOLI	2.46059	2.63576
sp|P09832|GLTD_ECOLI	4.53715	4.60212		sp|P09551|ARGT_ECOLI	5.27478	6.3347		sp|P09549|DEDD_ECOLI	2.83497	3.32108
sp|P09833|MODC_ECOLI	6.12	5.77064		sp|P09831|GLTB_ECOLI	3.91567	4.88764		sp|P09551|ARGT_ECOLI	5.97884	5.27478
sp|P09980|REP_ECOLI	5.75047	4.88601		sp|P09832|GLTD_ECOLI	4.89824	4.60212		sp|P09831|GLTB_ECOLI	5.30823	3.91567
sp|P0A698|UVRA_ECOLI	6.27281	6.18589		sp|P09833|MODC_ECOLI	5.67634	5.77064		sp|P09832|GLTD_ECOLI	4.53715	4.89824
sp|P0A6A0|UBIB_ECOLI	6.60413	6.62625		sp|P09835|UHPB_ECOLI	6.08761	4.78544		sp|P09833|MODC_ECOLI	6.12	5.67634
sp|P0A6A3|ACKA_ECOLI	5.87832	6.34753		sp|P09836|UHPC_ECOLI	5.00892	6.04421		sp|P09980|REP_ECOLI	5.75047	3.26912
sp|P0A6A6|LEUC_ECOLI	2.32422	3.16646		sp|P09980|REP_ECOLI	3.26912	4.88601		sp|P0A698|UVRA_ECOLI	6.27281	6.23552
sp|P0A6A8|ACP_ECOLI	4.99773	4.94527		sp|P0A698|UVRA_ECOLI	6.23552	6.18589		sp|P0A6A0|UBIB_ECOLI	6.60413	6.04468
sp|P0A6B4|ALR1_ECOLI	5.8704	5.7521		sp|P0A6A0|UBIB_ECOLI	6.04468	6.62625		sp|P0A6A3|ACKA_ECOLI	5.87832	4.58195
sp|P0A6B7|ISCS_ECOLI	2.58022	2.78296		sp|P0A6A3|ACKA_ECOLI	4.58195	6.34753		sp|P0A6A6|LEUC_ECOLI	2.32422	2.90008
sp|P0A6C1|END4_ECOLI	2.36153	2.41852		sp|P0A6A6|LEUC_ECOLI	2.90008	3.16646		sp|P0A6A8|ACP_ECOLI	4.99773	3.99615
sp|P0A6C5|ARGA_ECOLI	4.55851	3.28909		sp|P0A6A8|ACP_ECOLI	3.99615	4.94527		sp|P0A6B4|ALR1_ECOLI	5.8704	4.39004
sp|P0A6C8|ARGB_ECOLI	4.58159	5.18935		sp|P0A6B4|ALR1_ECOLI	4.39004	5.7521		sp|P0A6B7|ISCS_ECOLI	2.58022	1.7133
sp|P0A6D0|ARGR_ECOLI	4.84737	5.19538		sp|P0A6B7|ISCS_ECOLI	1.7133	2.78296		sp|P0A6C1|END4_ECOLI	2.36153	1.90124
sp|P0A6D3|AROA_ECOLI	5.97535	5.95516		sp|P0A6C1|END4_ECOLI	1.90124	2.41852		sp|P0A6C5|ARGA_ECOLI	4.55851	2.59468
sp|P0A6D7|AROK_ECOLI	2.61763	3.9885		sp|P0A6C5|ARGA_ECOLI	2.59468	3.28909		sp|P0A6C8|ARGB_ECOLI	4.58159	3.40398
sp|P0A6E1|AROL_ECOLI	3.89989	5.25258		sp|P0A6C8|ARGB_ECOLI	3.40398	5.18935		sp|P0A6D0|ARGR_ECOLI	4.84737	5.25622
sp|P0A6E4|ASSY_ECOLI	5.68926	5.2693		sp|P0A6D0|ARGR_ECOLI	5.25622	5.19538		sp|P0A6D3|AROA_ECOLI	5.97535	4.45034
sp|P0A6E6|ATPE_ECOLI	5.73062	6.34999		sp|P0A6D3|AROA_ECOLI	4.45034	5.95516		sp|P0A6D7|AROK_ECOLI	2.61763	2.26342
sp|P0A6E9|BIOD2_ECOLI	5.80311	4.71303		sp|P0A6D7|AROK_ECOLI	2.26342	3.9885		sp|P0A6E1|AROL_ECOLI	3.89989	2.58548
sp|P0A6F1|CARA_ECOLI	5.94702	6.57337		sp|P0A6E1|AROL_ECOLI	2.58548	5.25258		sp|P0A6E4|ASSY_ECOLI	5.68926	3.39231
sp|P0A6F3|GLPK_ECOLI	6.30842	5.39832		sp|P0A6E4|ASSY_ECOLI	3.39231	5.2693		sp|P0A6E6|ATPE_ECOLI	5.73062	5.64964
sp|P0A6F5|CH60_ECOLI	6.37984	6.64535		sp|P0A6E6|ATPE_ECOLI	5.64964	6.34999		sp|P0A6F1|CARA_ECOLI	5.94702	4.46631
sp|P0A6F9|CH10_ECOLI	5.3565	6.26606		sp|P0A6F1|CARA_ECOLI	4.46631	6.57337		sp|P0A6F3|GLPK_ECOLI	6.30842	5.98297
sp|P0A6G3|PNCC_ECOLI	5.89744	5.59019		sp|P0A6F3|GLPK_ECOLI	5.98297	5.39832		sp|P0A6F5|CH60_ECOLI	6.37984	5.87522
sp|P0A6G7|CLPP_ECOLI	5.75564	7.03031		sp|P0A6F5|CH60_ECOLI	5.87522	6.64535		sp|P0A6F9|CH10_ECOLI	5.3565	5.03145
sp|P0A6H1|CLPX_ECOLI	2.10884	2.01557		sp|P0A6F9|CH10_ECOLI	5.03145	6.26606		sp|P0A6G3|PNCC_ECOLI	5.89744	4.66596
sp|P0A6H5|HSLU_ECOLI	5.29386	5.93886		sp|P0A6G3|PNCC_ECOLI	4.66596	5.59019		sp|P0A6G7|CLPP_ECOLI	5.75564	6.29923
sp|P0A6H8|CLSA_ECOLI	6.27469	6.63596		sp|P0A6G7|CLPP_ECOLI	6.29923	7.03031		sp|P0A6H1|CLPX_ECOLI	2.10884	1.63114
sp|P0A6I0|KCY_ECOLI	4.71152	5.44475		sp|P0A6H1|CLPX_ECOLI	1.63114	2.01557		sp|P0A6H5|HSLU_ECOLI	5.29386	4.79291
sp|P0A6I3|COAA_ECOLI	5.60767	5.70961		sp|P0A6H5|HSLU_ECOLI	4.79291	5.93886		sp|P0A6H8|CLSA_ECOLI	6.27469	6.15955
sp|P0A6I6|COAD_ECOLI	6.14336	6.00754		sp|P0A6H8|CLSA_ECOLI	6.15955	6.63596		sp|P0A6I0|KCY_ECOLI	4.71152	4.14972
sp|P0A6I9|COAE_ECOLI	5.34284	4.83034		sp|P0A6I0|KCY_ECOLI	4.14972	5.44475		sp|P0A6I3|COAA_ECOLI	5.60767	4.408
sp|P0A6J5|DADA_ECOLI	2.27344	1.65051		sp|P0A6I3|COAA_ECOLI	4.408	5.70961		sp|P0A6I6|COAD_ECOLI	6.14336	4.61985
sp|P0A6J8|DDLA_ECOLI	5.55826	6.27942		sp|P0A6I9|COAE_ECOLI	4.17978	4.83034		sp|P0A6I9|COAE_ECOLI	5.34284	4.17978
sp|P0A6K1|DAPF_ECOLI	5.42152	5.9234		sp|P0A6J5|DADA_ECOLI	2.04007	1.65051		sp|P0A6J5|DADA_ECOLI	2.27344	2.04007
sp|P0A6K6|DEOB_ECOLI	3.9126	4.67831		sp|P0A6J8|DDLA_ECOLI	4.89021	6.27942		sp|P0A6J8|DDLA_ECOLI	5.55826	4.89021
sp|P0A6L0|DEOC_ECOLI	5.77756	6.22876		sp|P0A6K1|DAPF_ECOLI	5.52538	5.9234		sp|P0A6K1|DAPF_ECOLI	5.42152	5.52538
sp|P0A6L2|DAPA_ECOLI	5.71943	5.46574		sp|P0A6K3|DEF_ECOLI	3.12343	3.93639		sp|P0A6K6|DEOB_ECOLI	3.9126	4.00437
sp|P0A6L4|NANA_ECOLI	4.43192	3.80573		sp|P0A6K6|DEOB_ECOLI	4.00437	4.67831		sp|P0A6L0|DEOC_ECOLI	5.77756	5.27251
sp|P0A6L7|UXAB_ECOLI	5.26208	4.58475		sp|P0A6L0|DEOC_ECOLI	5.27251	6.22876		sp|P0A6L2|DAPA_ECOLI	5.71943	3.42564
sp|P0A6L9|HSCB_ECOLI	5.45393	4.74039		sp|P0A6L2|DAPA_ECOLI	3.42564	5.46574		sp|P0A6L4|NANA_ECOLI	4.43192	2.2793
sp|P0A6M4|DTD_ECOLI	5.51715	5.47597		sp|P0A6L4|NANA_ECOLI	2.2793	3.80573		sp|P0A6L9|HSCB_ECOLI	5.45393	3.06689
sp|P0A6M8|EFG_ECOLI	5.92288	6.24711		sp|P0A6L9|HSCB_ECOLI	3.06689	4.74039		sp|P0A6M2|DSBB_ECOLI	5.52122	6.88018
sp|P0A6N4|EFP_ECOLI	4.31766	4.77485		sp|P0A6M4|DTD_ECOLI	3.83733	5.47597		sp|P0A6M4|DTD_ECOLI	5.51715	3.83733
sp|P0A6N8|EFPL_ECOLI	5.26398	5.42361		sp|P0A6M8|EFG_ECOLI	4.5115	6.24711		sp|P0A6M8|EFG_ECOLI	5.92288	4.5115
sp|P0A6P1|EFTS_ECOLI	5.66403	5.83914		sp|P0A6N4|EFP_ECOLI	4.24292	4.77485		sp|P0A6N4|EFP_ECOLI	4.31766	4.24292
sp|P0A6P5|DER_ECOLI	5.42945	5.55138		sp|P0A6N8|EFPL_ECOLI	4.58791	5.42361		sp|P0A6N8|EFPL_ECOLI	5.26398	4.58791
sp|P0A6P7|ENGB_ECOLI	5.58603	5.57598		sp|P0A6P1|EFTS_ECOLI	4.62058	5.83914		sp|P0A6P1|EFTS_ECOLI	5.66403	4.62058
sp|P0A6P9|ENO_ECOLI	5.52363	5.94739		sp|P0A6P5|DER_ECOLI	4.60362	5.55138		sp|P0A6P5|DER_ECOLI	5.42945	4.60362
sp|P0A6Q3|FABA_ECOLI	5.56409	5.62567		sp|P0A6P7|ENGB_ECOLI	5.08402	5.57598		sp|P0A6P7|ENGB_ECOLI	5.58603	5.08402
sp|P0A6Q6|FABZ_ECOLI	5.75083	6.10331		sp|P0A6P9|ENO_ECOLI	5.06146	5.94739		sp|P0A6P9|ENO_ECOLI	5.52363	5.06146
sp|P0A6R0|FABH_ECOLI	5.90746	5.35898		sp|P0A6Q3|FABA_ECOLI	5.03723	5.62567		sp|P0A6Q3|FABA_ECOLI	5.56409	5.03723
sp|P0A6S7|GPDA_ECOLI	5.72985	5.79867		sp|P0A6Q6|FABZ_ECOLI	6.22913	6.10331		sp|P0A6Q6|FABZ_ECOLI	5.75083	6.22913
sp|P0A6T1|G6PI_ECOLI	6.13217	5.99433		sp|P0A6R0|FABH_ECOLI	4.9137	5.35898		sp|P0A6R0|FABH_ECOLI	5.90746	4.9137
sp|P0A6T3|GAL1_ECOLI	6.11159	5.71139		sp|P0A6S5|FTSB_ECOLI	3.47049	4.69033		sp|P0A6S7|GPDA_ECOLI	5.72985	4.99008
sp|P0A6T5|GCH1_ECOLI	4.46373	3.46405		sp|P0A6S7|GPDA_ECOLI	4.99008	5.79867		sp|P0A6T1|G6PI_ECOLI	6.13217	5.28584
sp|P0A6U3|MNMG_ECOLI	1.90419	2.35287		sp|P0A6T1|G6PI_ECOLI	5.28584	5.99433		sp|P0A6T3|GAL1_ECOLI	6.11159	4.5287
sp|P0A6U5|RSMG_ECOLI	5.87139	7.09282		sp|P0A6T3|GAL1_ECOLI	4.5287	5.71139		sp|P0A6T5|GCH1_ECOLI	4.46373	1.8932
sp|P0A6U8|GLGA_ECOLI	6.32284	6.70393		sp|P0A6T5|GCH1_ECOLI	1.8932	3.46405		sp|P0A6U3|MNMG_ECOLI	1.90419	1.71175
sp|P0A6V1|GLGC_ECOLI	6.46109	6.03733		sp|P0A6U3|MNMG_ECOLI	1.71175	2.35287		sp|P0A6U5|RSMG_ECOLI	5.87139	5.08632
sp|P0A6V8|GLK_ECOLI	7.12854	6.29732		sp|P0A6U5|RSMG_ECOLI	5.08632	7.09282		sp|P0A6U8|GLGA_ECOLI	6.32284	6.20844
sp|P0A6W0|GLSA2_ECOLI	5.82406	7.04959		sp|P0A6U8|GLGA_ECOLI	6.20844	6.70393		sp|P0A6V1|GLGC_ECOLI	6.46109	5.53462
sp|P0A6W5|GREA_ECOLI	3.74746	4.48082		sp|P0A6V1|GLGC_ECOLI	5.53462	6.03733		sp|P0A6V8|GLK_ECOLI	7.12854	4.99882
sp|P0A6W9|GSH1_ECOLI	6.12091	6.03606		sp|P0A6V8|GLK_ECOLI	4.99882	6.29732		sp|P0A6W0|GLSA2_ECOLI	5.82406	5.88164
sp|P0A6X1|HEM1_ECOLI	1.29479	1.83937		sp|P0A6W0|GLSA2_ECOLI	5.88164	7.04959		sp|P0A6W5|GREA_ECOLI	3.74746	3.2663
sp|P0A6X3|HFQ_ECOLI	4.88783	6.95585		sp|P0A6W5|GREA_ECOLI	3.2663	4.48082		sp|P0A6W9|GSH1_ECOLI	6.12091	4.35307
sp|P0A6X7|IHFA_ECOLI	6.33449	7.44093		sp|P0A6W9|GSH1_ECOLI	4.35307	6.03606		sp|P0A6X1|HEM1_ECOLI	1.29479	1.34903
sp|P0A6Y1|IHFB_ECOLI	2.62218	4.30376		sp|P0A6X1|HEM1_ECOLI	1.34903	1.83937		sp|P0A6X3|HFQ_ECOLI	4.88783	6.8993
sp|P0A6Y5|HSLO_ECOLI	4.50623	3.85052		sp|P0A6X7|IHFA_ECOLI	5.82859	7.44093		sp|P0A6X7|IHFA_ECOLI	6.33449	5.82859
sp|P0A6Y8|DNAK_ECOLI	5.32536	5.84776		sp|P0A6Y1|IHFB_ECOLI	4.71256	4.30376		sp|P0A6Y1|IHFB_ECOLI	2.62218	4.71256
sp|P0A6Z1|HSCA_ECOLI	4.04524	4.47616		sp|P0A6Y5|HSLO_ECOLI	4.02293	3.85052		sp|P0A6Y5|HSLO_ECOLI	4.50623	4.02293
sp|P0A6Z3|HTPG_ECOLI	5.69604	5.75664		sp|P0A6Y8|DNAK_ECOLI	4.46365	5.84776		sp|P0A6Y8|DNAK_ECOLI	5.32536	4.46365
sp|P0A705|IF2_ECOLI	5.29901	5.72587		sp|P0A6Z1|HSCA_ECOLI	2.85658	4.47616		sp|P0A6Z1|HSCA_ECOLI	4.04524	2.85658
sp|P0A707|IF3_ECOLI	4.88614	5.55515		sp|P0A6Z3|HTPG_ECOLI	4.62853	5.75664		sp|P0A6Z3|HTPG_ECOLI	5.69604	4.62853
sp|P0A715|KDSA_ECOLI	5.57779	6.04609		sp|P0A705|IF2_ECOLI	5.1565	5.72587		sp|P0A705|IF2_ECOLI	5.29901	5.1565
sp|P0A717|KPRS_ECOLI	6.54513	6.89163		sp|P0A707|IF3_ECOLI	4.69258	5.55515		sp|P0A707|IF3_ECOLI	4.88614	4.69258
sp|P0A720|KTHY_ECOLI	5.59231	5.11157		sp|P0A715|KDSA_ECOLI	5.00551	6.04609		sp|P0A715|KDSA_ECOLI	5.57779	5.00551
sp|P0A722|LPXA_ECOLI	5.94504	5.79144		sp|P0A717|KPRS_ECOLI	5.23175	6.89163		sp|P0A717|KPRS_ECOLI	6.54513	5.23175
sp|P0A725|LPXC_ECOLI	1.06125	0.861386		sp|P0A720|KTHY_ECOLI	3.92962	5.11157		sp|P0A720|KTHY_ECOLI	5.59231	3.92962
sp|P0A729|YCEF_ECOLI	5.45315	5.17424		sp|P0A722|LPXA_ECOLI	5.52363	5.79144		sp|P0A722|LPXA_ECOLI	5.94504	5.52363
sp|P0A734|MINE_ECOLI	4.14426	4.59429		sp|P0A725|LPXC_ECOLI	0.978233	0.861386		sp|P0A725|LPXC_ECOLI	1.06125	0.978233
sp|P0A738|MOAC_ECOLI	4.91595	4.95705		sp|P0A729|YCEF_ECOLI	3.7691	5.17424		sp|P0A729|YCEF_ECOLI	5.45315	3.7691
sp|P0A742|MSCL_ECOLI	5.79574	6.11969		sp|P0A731|MGSA_ECOLI	4.66622	5.51474		sp|P0A734|MINE_ECOLI	4.14426	3.62604
sp|P0A744|MSRA_ECOLI	5.33741	5.28949		sp|P0A734|MINE_ECOLI	3.62604	4.59429		sp|P0A738|MOAC_ECOLI	4.91595	4.09573
sp|P0A746|MSRB_ECOLI	2.78895	4.02092		sp|P0A738|MOAC_ECOLI	4.09573	4.95705		sp|P0A742|MSCL_ECOLI	5.79574	6.41233
sp|P0A749|MURA_ECOLI	5.52557	6.05291		sp|P0A742|MSCL_ECOLI	6.41233	6.11969		sp|P0A744|MSRA_ECOLI	5.33741	3.61701
sp|P0A754|KEFF_ECOLI	6.42726	4.92926		sp|P0A744|MSRA_ECOLI	3.61701	5.28949		sp|P0A746|MSRB_ECOLI	2.78895	3.21627
sp|P0A756|KEFG_ECOLI	5.23878	5.69814		sp|P0A746|MSRB_ECOLI	3.21627	4.02092		sp|P0A749|MURA_ECOLI	5.52557	3.47271
sp|P0A759|NAGB_ECOLI	5.85656	5.83239		sp|P0A749|MURA_ECOLI	3.47271	6.05291		sp|P0A754|KEFF_ECOLI	6.42726	6.88198
sp|P0A761|NANE_ECOLI	5.83996	5.0601		sp|P0A754|KEFF_ECOLI	6.88198	4.92926		sp|P0A756|KEFG_ECOLI	5.23878	5.63449
sp|P0A763|NDK_ECOLI	5.00378	5.64448		sp|P0A756|KEFG_ECOLI	5.63449	5.69814		sp|P0A759|NAGB_ECOLI	5.85656	4.83373
sp|P0A776|RPPH_ECOLI	5.86996	5.48322		sp|P0A759|NAGB_ECOLI	4.83373	5.83239		sp|P0A761|NANE_ECOLI	5.83996	4.13998
sp|P0A780|NUSB_ECOLI	5.21624	5.21771		sp|P0A761|NANE_ECOLI	4.13998	5.0601		sp|P0A763|NDK_ECOLI	5.00378	3.8783
sp|P0A784|ORN_ECOLI	5.87464	7.30481		sp|P0A763|NDK_ECOLI	3.8783	5.64448		sp|P0A769|MNTH_ECOLI	2.19475	2.22587
sp|P0A786|PYRB_ECOLI	5.93725	5.83444		sp|P0A776|RPPH_ECOLI	4.83803	5.48322		sp|P0A776|RPPH_ECOLI	5.86996	4.83803
sp|P0A794|PDXJ_ECOLI	6.05671	5.49627		sp|P0A780|NUSB_ECOLI	4.5201	5.21771		sp|P0A780|NUSB_ECOLI	5.21624	4.5201
sp|P0A796|PFKA_ECOLI	5.68706	5.82846		sp|P0A784|ORN_ECOLI	4.64651	7.30481		sp|P0A784|ORN_ECOLI	5.87464	4.64651
sp|P0A799|PGK_ECOLI	5.68736	6.23938		sp|P0A786|PYRB_ECOLI	4.74629	5.83444		sp|P0A786|PYRB_ECOLI	5.93725	4.74629
sp|P0A7A2|GPMB_ECOLI	4.87561	4.54846		sp|P0A794|PDXJ_ECOLI	5.89818	5.49627		sp|P0A794|PDXJ_ECOLI	6.05671	5.89818
sp|P0A7A5|PIMT_ECOLI	5.56757	4.82823		sp|P0A796|PFKA_ECOLI	3.63714	5.82846		sp|P0A796|PFKA_ECOLI	5.68706	3.63714
sp|P0A7A7|PLSB_ECOLI	6.7881	6.39807		sp|P0A799|PGK_ECOLI	4.9189	6.23938		sp|P0A799|PGK_ECOLI	5.68736	4.9189
sp|P0A7A9|IPYR_ECOLI	5.65139	5.72748		sp|P0A7A2|GPMB_ECOLI	2.71497	4.54846		sp|P0A7A2|GPMB_ECOLI	4.87561	2.71497
sp|P0A7B1|PPK1_ECOLI	6.65097	6.26778		sp|P0A7A5|PIMT_ECOLI	3.84811	4.82823		sp|P0A7A5|PIMT_ECOLI	5.56757	3.84811
sp|P0A7B3|NADK_ECOLI	5.90477	5.3301		sp|P0A7A7|PLSB_ECOLI	6.2493	6.39807		sp|P0A7A7|PLSB_ECOLI	6.7881	6.2493
sp|P0A7B5|PROB_ECOLI	5.69073	5.34673		sp|P0A7A9|IPYR_ECOLI	4.34296	5.72748		sp|P0A7A9|IPYR_ECOLI	5.65139	4.34296
sp|P0A7B8|HSLV_ECOLI	5.74046	6.22605		sp|P0A7B1|PPK1_ECOLI	5.93515	6.26778		sp|P0A7B1|PPK1_ECOLI	6.65097	5.93515
sp|P0A7C2|LEXA_ECOLI	2.68492	3.21014		sp|P0A7B3|NADK_ECOLI	4.4048	5.3301		sp|P0A7B3|NADK_ECOLI	5.90477	4.4048
sp|P0A7C6|PEPE_ECOLI	5.69075	4.92849		sp|P0A7B5|PROB_ECOLI	4.40145	5.34673		sp|P0A7B5|PROB_ECOLI	5.69073	4.40145
sp|P0A7D1|PTH_ECOLI	5.91314	6.08621		sp|P0A7B8|HSLV_ECOLI	5.71563	6.22605		sp|P0A7B8|HSLV_ECOLI	5.74046	5.71563
sp|P0A7D4|PURA_ECOLI	6.08554	5.86349		sp|P0A7C2|LEXA_ECOLI	3.24538	3.21014		sp|P0A7C2|LEXA_ECOLI	2.68492	3.24538
sp|P0A7D7|PUR7_ECOLI	5.28389	5.97578		sp|P0A7C6|PEPE_ECOLI	4.7259	4.92849		sp|P0A7C6|PEPE_ECOLI	5.69075	4.7259
sp|P0A7E1|PYRD_ECOLI	6.02815	5.71837		sp|P0A7D1|PTH_ECOLI	4.81113	6.08621		sp|P0A7D1|PTH_ECOLI	5.91314	4.81113
sp|P0A7E3|PYRE_ECOLI	5.6242	5.30947		sp|P0A7D4|PURA_ECOLI	4.39379	5.86349		sp|P0A7D4|PURA_ECOLI	6.08554	4.39379
sp|P0A7E5|PYRG_ECOLI	6.16095	6.10957		sp|P0A7D7|PUR7_ECOLI	4.60501	5.97578		sp|P0A7D7|PUR7_ECOLI	5.28389	4.60501
sp|P0A7E9|PYRH_ECOLI	5.84235	7.00131		sp|P0A7E1|PYRD_ECOLI	6.26345	5.71837		sp|P0A7E1|PYRD_ECOLI	6.02815	6.26345
sp|P0A7F3|PYRI_ECOLI	5.64001	5.1925		sp|P0A7E3|PYRE_ECOLI	3.92799	5.30947		sp|P0A7E3|PYRE_ECOLI	5.6242	3.92799
sp|P0A7F6|SPED_ECOLI	4.77769	4.99179		sp|P0A7E5|PYRG_ECOLI	5.19611	6.10957		sp|P0A7E5|PYRG_ECOLI	6.16095	5.19611
sp|P0A7F9|QUEA_ECOLI	5.45537	4.81553		sp|P0A7E9|PYRH_ECOLI	4.9293	7.00131		sp|P0A7E9|PYRH_ECOLI	5.84235	4.9293
sp|P0A7G2|RBFA_ECOLI	4.66469	5.37606		sp|P0A7F3|PYRI_ECOLI	4.14259	5.1925		sp|P0A7F3|PYRI_ECOLI	5.64001	4.14259
sp|P0A7G6|RECA_ECOLI	4.77322	4.81911		sp|P0A7F6|SPED_ECOLI	2.92757	4.99179		sp|P0A7F6|SPED_ECOLI	4.77769	2.92757
sp|P0A7H0|RECF_ECOLI	4.05932	5.06629		sp|P0A7F9|QUEA_ECOLI	3.65556	4.81553		sp|P0A7F9|QUEA_ECOLI	5.45537	3.65556
sp|P0A7H6|RECR_ECOLI	4.79488	4.08827		sp|P0A7G2|RBFA_ECOLI	4.60185	5.37606		sp|P0A7G2|RBFA_ECOLI	4.66469	4.60185
sp|P0A7I0|RF1_ECOLI	5.7944	6.53094		sp|P0A7G6|RECA_ECOLI	3.42811	4.81911		sp|P0A7G6|RECA_ECOLI	4.77322	3.42811
sp|P0A7I4|RF3_ECOLI	6.23722	5.83469		sp|P0A7H0|RECF_ECOLI	4.32165	5.06629		sp|P0A7H0|RECF_ECOLI	4.05932	4.32165
sp|P0A7I7|RIBA_ECOLI	6.08222	5.09895		sp|P0A7I0|RF1_ECOLI	5.07191	6.53094		sp|P0A7H6|RECR_ECOLI	4.79488	4.67418
sp|P0A7J3|RL10_ECOLI	5.27924	6.70798		sp|P0A7I4|RF3_ECOLI	4.9786	5.83469		sp|P0A7I0|RF1_ECOLI	5.7944	5.07191
sp|P0A7J7|RL11_ECOLI	4.92958	5.97015		sp|P0A7I7|RIBA_ECOLI	4.2694	5.09895		sp|P0A7I4|RF3_ECOLI	6.23722	4.9786
sp|P0A7K2|RL7_ECOLI	5.18946	5.71267		sp|P0A7J0|RIBB_ECOLI	1.29088	1.20095		sp|P0A7I7|RIBA_ECOLI	6.08222	4.2694
sp|P0A7K6|RL19_ECOLI	4.89855	5.24684		sp|P0A7J3|RL10_ECOLI	5.85028	6.70798		sp|P0A7J3|RL10_ECOLI	5.27924	5.85028
sp|P0A7L0|RL1_ECOLI	5.24186	5.90782		sp|P0A7J7|RL11_ECOLI	5.32019	5.97015		sp|P0A7J7|RL11_ECOLI	4.92958	5.32019
sp|P0A7L3|RL20_ECOLI	4.29558	5.45641		sp|P0A7K2|RL7_ECOLI	5.21056	5.71267		sp|P0A7K2|RL7_ECOLI	5.18946	5.21056
sp|P0A7L8|RL27_ECOLI	4.69688	6.09521		sp|P0A7K6|RL19_ECOLI	5.58923	5.24684		sp|P0A7K6|RL19_ECOLI	4.89855	5.58923
sp|P0A7M2|RL28_ECOLI	4.51761	5.46734		sp|P0A7L0|RL1_ECOLI	5.3428	5.90782		sp|P0A7L0|RL1_ECOLI	5.24186	5.3428
sp|P0A7N4|RL32_ECOLI	4.41215	5.13285		sp|P0A7L3|RL20_ECOLI	4.88662	5.45641		sp|P0A7L3|RL20_ECOLI	4.29558	4.88662
sp|P0A7R1|RL9_ECOLI	4.0146	5.30293		sp|P0A7L8|RL27_ECOLI	4.3851	6.09521		sp|P0A7L8|RL27_ECOLI	4.69688	4.3851
sp|P0A7R5|RS10_ECOLI	5.22907	6.10674		sp|P0A7M2|RL28_ECOLI	4.78977	5.46734		sp|P0A7M2|RL28_ECOLI	4.51761	4.78977
sp|P0A7R9|RS11_ECOLI	4.65025	6.7159		sp|P0A7P5|RL34_ECOLI	4.39767	6.12008		sp|P0A7R1|RL9_ECOLI	4.0146	4.79633
sp|P0A7S3|RS12_ECOLI	4.03223	6.99544		sp|P0A7R1|RL9_ECOLI	4.79633	5.30293		sp|P0A7R5|RS10_ECOLI	5.22907	5.29006
sp|P0A7S9|RS13_ECOLI	3.33752	5.44242		sp|P0A7R5|RS10_ECOLI	5.29006	6.10674		sp|P0A7R9|RS11_ECOLI	4.65025	4.91397
sp|P0A7T3|RS16_ECOLI	4.09931	6.0591		sp|P0A7R9|RS11_ECOLI	4.91397	6.7159		sp|P0A7S3|RS12_ECOLI	4.03223	5.43855
sp|P0A7T7|RS18_ECOLI	4.92578	6.43884		sp|P0A7S3|RS12_ECOLI	5.43855	6.99544		sp|P0A7S9|RS13_ECOLI	3.33752	4.18802
sp|P0A7U3|RS19_ECOLI	5.04392	5.55242		sp|P0A7S9|RS13_ECOLI	4.18802	5.44242		sp|P0A7T3|RS16_ECOLI	4.09931	4.91582
sp|P0A7U7|RS20_ECOLI	5.11812	6.46829		sp|P0A7T3|RS16_ECOLI	4.91582	6.0591		sp|P0A7T7|RS18_ECOLI	4.92578	5.35877
sp|P0A7V0|RS2_ECOLI	3.76212	5.89994		sp|P0A7T7|RS18_ECOLI	5.35877	6.43884		sp|P0A7U3|RS19_ECOLI	5.04392	4.73532
sp|P0A7V3|RS3_ECOLI	5.03599	6.45522		sp|P0A7U3|RS19_ECOLI	4.73532	5.55242		sp|P0A7U7|RS20_ECOLI	5.11812	4.05524
sp|P0A7V8|RS4_ECOLI	4.45139	6.07293		sp|P0A7U7|RS20_ECOLI	4.05524	6.46829		sp|P0A7V0|RS2_ECOLI	3.76212	4.60699
sp|P0A7W1|RS5_ECOLI	3.88173	5.50868		sp|P0A7V0|RS2_ECOLI	4.60699	5.89994		sp|P0A7V3|RS3_ECOLI	5.03599	5.5631
sp|P0A7W7|RS8_ECOLI	4.33927	6.15937		sp|P0A7V3|RS3_ECOLI	5.5631	6.45522		sp|P0A7V8|RS4_ECOLI	4.45139	4.81629
sp|P0A7X3|RS9_ECOLI	5.05957	6.03234		sp|P0A7V8|RS4_ECOLI	4.81629	6.07293		sp|P0A7W1|RS5_ECOLI	3.88173	4.96876
sp|P0A7Y0|RNC_ECOLI	5.51371	5.53624		sp|P0A7W1|RS5_ECOLI	4.96876	5.50868		sp|P0A7W7|RS8_ECOLI	4.33927	5.09207
sp|P0A7Y4|RNH_ECOLI	6.49802	5.91718		sp|P0A7W7|RS8_ECOLI	5.09207	6.15937		sp|P0A7X3|RS9_ECOLI	5.05957	5.85055
sp|P0A7Z0|RPIA_ECOLI	5.09814	5.35639		sp|P0A7X3|RS9_ECOLI	5.85055	6.03234		sp|P0A7Y0|RNC_ECOLI	5.51371	4.84584
sp|P0A7Z4|RPOA_ECOLI	5.48713	6.29392		sp|P0A7Y0|RNC_ECOLI	4.84584	5.53624		sp|P0A7Y4|RNH_ECOLI	6.49802	4.70079
sp|P0A800|RPOZ_ECOLI	2.54008	3.63268		sp|P0A7Y4|RNH_ECOLI	4.70079	5.91718		sp|P0A7Z0|RPIA_ECOLI	5.09814	4.01255
sp|P0A805|RRF_ECOLI	5.04091	4.83563		sp|P0A7Y8|RNPA_ECOLI	3.62541	4.8169		sp|P0A7Z4|RPOA_ECOLI	5.48713	5.81823
sp|P0A809|RUVA_ECOLI	3.7293	5.0422		sp|P0A7Z0|RPIA_ECOLI	4.01255	5.35639		sp|P0A800|RPOZ_ECOLI	2.54008	2.83844
sp|P0A812|RUVB_ECOLI	3.13796	3.53385		sp|P0A7Z4|RPOA_ECOLI	5.81823	6.29392		sp|P0A805|RRF_ECOLI	5.04091	3.37597
sp|P0A817|METK_ECOLI	5.17283	4.6269		sp|P0A800|RPOZ_ECOLI	2.83844	3.63268		sp|P0A809|RUVA_ECOLI	3.7293	4.94536
sp|P0A821|SELA_ECOLI	6.05634	7.20573		sp|P0A805|RRF_ECOLI	3.37597	4.83563		sp|P0A812|RUVB_ECOLI	3.13796	2.08079
sp|P0A823|SFSA_ECOLI	5.67247	6.23066		sp|P0A809|RUVA_ECOLI	4.94536	5.0422		sp|P0A817|METK_ECOLI	5.17283	2.09759
sp|P0A825|GLYA_ECOLI	5.7256	5.50612		sp|P0A812|RUVB_ECOLI	2.08079	3.53385		sp|P0A821|SELA_ECOLI	6.05634	5.63826
sp|P0A832|SSRP_ECOLI	5.72705	7.03033		sp|P0A814|RUVC_ECOLI	3.55634	4.33681		sp|P0A823|SFSA_ECOLI	5.67247	5.71204
sp|P0A836|SUCC_ECOLI	5.94824	5.78568		sp|P0A817|METK_ECOLI	2.09759	4.6269		sp|P0A825|GLYA_ECOLI	5.7256	3.81424
sp|P0A840|SURE_ECOLI	6.68061	6.20911		sp|P0A821|SELA_ECOLI	5.63826	7.20573		sp|P0A832|SSRP_ECOLI	5.72705	5.94296
sp|P0A847|TGT_ECOLI	6.02971	6.39646		sp|P0A823|SFSA_ECOLI	5.71204	6.23066		sp|P0A836|SUCC_ECOLI	5.94824	4.45599
sp|P0A850|TIG_ECOLI	5.00658	5.73817		sp|P0A825|GLYA_ECOLI	3.81424	5.50612		sp|P0A840|SURE_ECOLI	6.68061	4.4997
sp|P0A855|TOLB_ECOLI	5.8903	6.58881		sp|P0A832|SSRP_ECOLI	5.94296	7.03033		sp|P0A847|TGT_ECOLI	6.02971	5.08252
sp|P0A858|TPIS_ECOLI	5.79352	5.91851		sp|P0A836|SUCC_ECOLI	4.45599	5.78568		sp|P0A850|TIG_ECOLI	5.00658	5.35364
sp|P0A862|TPX_ECOLI	6.08751	6.00836		sp|P0A843|TATE_ECOLI	1.79291	0.982634		sp|P0A855|TOLB_ECOLI	5.8903	6.31459
sp|P0A867|TALA_ECOLI	5.89927	5.95439		sp|P0A847|TGT_ECOLI	5.08252	6.39646		sp|P0A858|TPIS_ECOLI	5.79352	4.75088
sp|P0A870|TALB_ECOLI	6.18108	5.80575		sp|P0A850|TIG_ECOLI	5.35364	5.73817		sp|P0A862|TPX_ECOLI	6.08751	5.00659
sp|P0A873|TRMD_ECOLI	5.85464	5.87682		sp|P0A855|TOLB_ECOLI	6.31459	6.58881		sp|P0A867|TALA_ECOLI	5.89927	5.18873
sp|P0A877|TRPA_ECOLI	5.39035	5.81494		sp|P0A858|TPIS_ECOLI	4.75088	5.91851		sp|P0A870|TALB_ECOLI	6.18108	5.1428
sp|P0A879|TRPB_ECOLI	6.40279	5.27976		sp|P0A862|TPX_ECOLI	5.00659	6.00836		sp|P0A873|TRMD_ECOLI	5.85464	4.24802
sp|P0A881|TRPR_ECOLI	2.99551	4.961		sp|P0A867|TALA_ECOLI	5.18873	5.95439		sp|P0A877|TRPA_ECOLI	5.39035	3.60806
sp|P0A884|TYSY_ECOLI	5.64545	5.59428		sp|P0A870|TALB_ECOLI	5.1428	5.80575		sp|P0A879|TRPB_ECOLI	6.40279	3.53803
sp|P0A887|UBIE_ECOLI	4.44732	4.67471		sp|P0A873|TRMD_ECOLI	4.24802	5.87682		sp|P0A881|TRPR_ECOLI	2.99551	3.16136
sp|P0A894|RAPZ_ECOLI	5.95278	6.62475		sp|P0A877|TRPA_ECOLI	3.60806	5.81494		sp|P0A884|TYSY_ECOLI	5.64545	4.61857
sp|P0A898|YBEY_ECOLI	5.16	5.69882		sp|P0A879|TRPB_ECOLI	3.53803	5.27976		sp|P0A887|UBIE_ECOLI	4.44732	4.35814
sp|P0A8A0|YEBC_ECOLI	3.68627	4.01287		sp|P0A881|TRPR_ECOLI	3.16136	4.961		sp|P0A894|RAPZ_ECOLI	5.95278	4.47874
sp|P0A8A2|YEEN_ECOLI	5.0211	5.79086		sp|P0A884|TYSY_ECOLI	4.61857	5.59428		sp|P0A898|YBEY_ECOLI	5.16	5.07862
sp|P0A8A4|PSRP_ECOLI	5.47768	5.64171		sp|P0A887|UBIE_ECOLI	4.35814	4.67471		sp|P0A8A0|YEBC_ECOLI	3.68627	3.15192
sp|P0A8A8|RIMP_ECOLI	5.60089	5.81506		sp|P0A894|RAPZ_ECOLI	4.47874	6.62475		sp|P0A8A2|YEEN_ECOLI	5.0211	4.54794
sp|P0A8B2|YFCN_ECOLI	3.05818	3.83953		sp|P0A898|YBEY_ECOLI	5.07862	5.69882		sp|P0A8A4|PSRP_ECOLI	5.47768	4.1527
sp|P0A8B5|YBAB_ECOLI	4.23572	4.44128		sp|P0A8A0|YEBC_ECOLI	3.15192	4.01287		sp|P0A8A8|RIMP_ECOLI	5.60089	5.27432
sp|P0A8C1|YBJQ_ECOLI	5.5286	5.48893		sp|P0A8A2|YEEN_ECOLI	4.54794	5.79086		sp|P0A8B2|YFCN_ECOLI	3.05818	2.98817
sp|P0A8C4|YGFB_ECOLI	5.0238	5.18473		sp|P0A8A4|PSRP_ECOLI	4.1527	5.64171		sp|P0A8B5|YBAB_ECOLI	4.23572	3.01696
sp|P0A8D0|NRDR_ECOLI	4.67701	4.60203		sp|P0A8A8|RIMP_ECOLI	5.27432	5.81506		sp|P0A8C1|YBJQ_ECOLI	5.5286	3.84124
sp|P0A8D3|YAII_ECOLI	5.28028	4.3261		sp|P0A8B2|YFCN_ECOLI	2.98817	3.83953		sp|P0A8C4|YGFB_ECOLI	5.0238	3.86316
sp|P0A8D6|YMDB_ECOLI	5.95035	5.89238		sp|P0A8B5|YBAB_ECOLI	3.01696	4.44128		sp|P0A8D0|NRDR_ECOLI	4.67701	4.15489
sp|P0A8E1|YCFP_ECOLI	5.06849	4.6533		sp|P0A8C1|YBJQ_ECOLI	3.84124	5.48893		sp|P0A8D3|YAII_ECOLI	5.28028	3.55466
sp|P0A8E5|YACL_ECOLI	2.4443	3.77701		sp|P0A8C4|YGFB_ECOLI	3.86316	5.18473		sp|P0A8D6|YMDB_ECOLI	5.95035	4.63159
sp|P0A8E7|YAJQ_ECOLI	5.05523	6.22251		sp|P0A8D0|NRDR_ECOLI	4.15489	4.60203		sp|P0A8E1|YCFP_ECOLI	5.06849	3.92032
sp|P0A8F0|UPP_ECOLI	6.55471	5.85931		sp|P0A8D3|YAII_ECOLI	3.55466	4.3261		sp|P0A8E5|YACL_ECOLI	2.4443	1.77871
sp|P0A8F4|URK_ECOLI	5.10554	5.07389		sp|P0A8D6|YMDB_ECOLI	4.63159	5.89238		sp|P0A8E7|YAJQ_ECOLI	5.05523	4.32041
sp|P0A8F8|UVRB_ECOLI	3.67039	4.02069		sp|P0A8E1|YCFP_ECOLI	3.92032	4.6533		sp|P0A8F0|UPP_ECOLI	6.55471	5.70573
sp|P0A8G0|UVRC_ECOLI	4.60876	5.09713		sp|P0A8E7|YAJQ_ECOLI	4.32041	6.22251		sp|P0A8F4|URK_ECOLI	5.10554	4.36415
sp|P0A8G3|UXAC_ECOLI	5.26318	5.94423		sp|P0A8F0|UPP_ECOLI	5.70573	5.85931		sp|P0A8F8|UVRB_ECOLI	3.67039	2.9607
sp|P0A8G6|NQOR_ECOLI	5.69213	5.98017		sp|P0A8F4|URK_ECOLI	4.36415	5.07389		sp|P0A8G0|UVRC_ECOLI	4.60876	4.84032
sp|P0A8G9|EX7S_ECOLI	4.86314	6.1633		sp|P0A8F8|UVRB_ECOLI	2.9607	4.02069		sp|P0A8G3|UXAC_ECOLI	5.26318	4.02484
sp|P0A8I1|YQGF_ECOLI	4.95329	5.39753		sp|P0A8G0|UVRC_ECOLI	4.84032	5.09713		sp|P0A8G6|NQOR_ECOLI	5.69213	5.30593
sp|P0A8I3|YAAA_ECOLI	3.39144	3.56557		sp|P0A8G3|UXAC_ECOLI	4.02484	5.94423		sp|P0A8G9|EX7S_ECOLI	4.86314	5.08956
sp|P0A8I8|RLMH_ECOLI	4.57143	4.95848		sp|P0A8G6|NQOR_ECOLI	5.30593	5.98017		sp|P0A8I1|YQGF_ECOLI	4.95329	3.85766
sp|P0A8J2|DNAT_ECOLI	2.6837	3.48559		sp|P0A8G9|EX7S_ECOLI	5.08956	6.1633		sp|P0A8I3|YAAA_ECOLI	3.39144	2.53455
sp|P0A8J4|YBED_ECOLI	2.04099	2.71637		sp|P0A8H6|YIHI_ECOLI	3.59414	4.36299		sp|P0A8I8|RLMH_ECOLI	4.57143	4.87038
sp|P0A8J8|RHLB_ECOLI	5.06444	5.73324		sp|P0A8I1|YQGF_ECOLI	3.85766	5.39753		sp|P0A8J4|YBED_ECOLI	2.04099	1.34491
sp|P0A8K1|PSD_ECOLI	6.15651	6.32445		sp|P0A8I3|YAAA_ECOLI	2.53455	3.56557		sp|P0A8J8|RHLB_ECOLI	5.06444	4.71476
sp|P0A8K5|YAEP_ECOLI	4.50543	4.61234		sp|P0A8I5|TRMB_ECOLI	4.5823	4.88154		sp|P0A8K1|PSD_ECOLI	6.15651	6.81441
sp|P0A8L1|SYS_ECOLI	6.27896	6.42729		sp|P0A8I8|RLMH_ECOLI	4.87038	4.95848		sp|P0A8K5|YAEP_ECOLI	4.50543	3.62821
sp|P0A8M0|SYN_ECOLI	6.83383	6.37296		sp|P0A8J8|RHLB_ECOLI	4.71476	5.73324		sp|P0A8L1|SYS_ECOLI	6.27896	5.62567
sp|P0A8M3|SYT_ECOLI	5.98978	6.42754		sp|P0A8K1|PSD_ECOLI	6.81441	6.32445		sp|P0A8M0|SYN_ECOLI	6.83383	5.33759
sp|P0A8M6|YEEX_ECOLI	4.59595	6.04738		sp|P0A8K5|YAEP_ECOLI	3.62821	4.61234		sp|P0A8M3|SYT_ECOLI	5.98978	5.34978
sp|P0A8N0|MATP_ECOLI	5.61117	5.73898		sp|P0A8L1|SYS_ECOLI	5.62567	6.42729		sp|P0A8M6|YEEX_ECOLI	4.59595	5.356
sp|P0A8N3|SYK1_ECOLI	5.66768	5.89424		sp|P0A8M0|SYN_ECOLI	5.33759	6.37296		sp|P0A8N0|MATP_ECOLI	5.61117	3.21268
sp|P0A8N5|SYK2_ECOLI	5.55503	5.70702		sp|P0A8M3|SYT_ECOLI	5.34978	6.42754		sp|P0A8N3|SYK1_ECOLI	5.66768	4.98203
sp|P0A8N7|EPMA_ECOLI	6.349	6.14179		sp|P0A8M6|YEEX_ECOLI	5.356	6.04738		sp|P0A8N5|SYK2_ECOLI	5.55503	4.73965
sp|P0A8P6|XERC_ECOLI	1.87093	2.66777		sp|P0A8N0|MATP_ECOLI	3.21268	5.73898		sp|P0A8N7|EPMA_ECOLI	6.349	3.34041
sp|P0A8Q0|FRDC_ECOLI	5.08862	5.55102		sp|P0A8N3|SYK1_ECOLI	4.98203	5.89424		sp|P0A8P6|XERC_ECOLI	1.87093	1.8116
sp|P0A8Q3|FRDD_ECOLI	6.20703	5.08772		sp|P0A8N5|SYK2_ECOLI	4.73965	5.70702		sp|P0A8Q0|FRDC_ECOLI	5.08862	5.63464
sp|P0A8R0|RRAA_ECOLI	6.01567	6.30804		sp|P0A8P3|FETP_ECOLI	3.62904	5.13923		sp|P0A8Q3|FRDD_ECOLI	6.20703	3.63076
sp|P0A8R7|YCJF_ECOLI	5.02459	4.74939		sp|P0A8P8|XERD_ECOLI	2.31035	3.03661		sp|P0A8R0|RRAA_ECOLI	6.01567	5.05615
sp|P0A8R9|HDFR_ECOLI	6.12626	5.67617		sp|P0A8Q0|FRDC_ECOLI	5.63464	5.55102		sp|P0A8R7|YCJF_ECOLI	5.02459	5.23159
sp|P0A8S1|ARGP_ECOLI	6.03097	6.983		sp|P0A8R0|RRAA_ECOLI	5.05615	6.30804		sp|P0A8R9|HDFR_ECOLI	6.12626	4.72212
sp|P0A8T1|PRMA_ECOLI	5.37046	4.89497		sp|P0A8R7|YCJF_ECOLI	5.23159	4.74939		sp|P0A8S1|ARGP_ECOLI	6.03097	5.83845
sp|P0A8T7|RPOC_ECOLI	4.61582	4.90726		sp|P0A8R9|HDFR_ECOLI	4.72212	5.67617		sp|P0A8T1|PRMA_ECOLI	5.37046	4.39263
sp|P0A8U0|SYDP_ECOLI	5.70037	4.20585		sp|P0A8S1|ARGP_ECOLI	5.83845	6.983		sp|P0A8T7|RPOC_ECOLI	4.61582	3.77141
sp|P0A8U2|YAFD_ECOLI	2.41724	2.46733		sp|P0A8T1|PRMA_ECOLI	4.39263	4.89497		sp|P0A8U0|SYDP_ECOLI	5.70037	3.71838
sp|P0A8U6|METJ_ECOLI	4.34561	5.63172		sp|P0A8T7|RPOC_ECOLI	3.77141	4.90726		sp|P0A8U2|YAFD_ECOLI	2.41724	2.76046
sp|P0A8V0|RBN_ECOLI	5.53687	5.63893		sp|P0A8U2|YAFD_ECOLI	2.76046	2.46733		sp|P0A8U6|METJ_ECOLI	4.34561	4.86916
sp|P0A8V2|RPOB_ECOLI	5.14501	5.36821		sp|P0A8U6|METJ_ECOLI	4.86916	5.63172		sp|P0A8V0|RBN_ECOLI	5.53687	3.93262
sp|P0A8V6|FADR_ECOLI	4.5831	6.26559		sp|P0A8V0|RBN_ECOLI	3.93262	5.63893		sp|P0A8V2|RPOB_ECOLI	5.14501	4.56133
sp|P0A8W0|NANR_ECOLI	3.5859	4.16986		sp|P0A8V2|RPOB_ECOLI	4.56133	5.36821		sp|P0A8V6|FADR_ECOLI	4.5831	5.93053
sp|P0A8W2|SLYA_ECOLI	4.6448	5.18919		sp|P0A8V6|FADR_ECOLI	5.93053	6.26559		sp|P0A8W0|NANR_ECOLI	3.5859	3.94561
sp|P0A8W5|YQGE_ECOLI	5.07498	5.37513		sp|P0A8W0|NANR_ECOLI	3.94561	4.16986		sp|P0A8W2|SLYA_ECOLI	4.6448	5.00938
sp|P0A8W8|YFBU_ECOLI	6.4127	6.13758		sp|P0A8W2|SLYA_ECOLI	5.00938	5.18919		sp|P0A8W5|YQGE_ECOLI	5.07498	4.39066
sp|P0A8X0|YJGA_ECOLI	3.2955	4.219		sp|P0A8W5|YQGE_ECOLI	4.39066	5.37513		sp|P0A8W8|YFBU_ECOLI	6.4127	5.83127
sp|P0A8X2|YCEI_ECOLI	6.0531	6.60634		sp|P0A8W8|YFBU_ECOLI	5.83127	6.13758		sp|P0A8X0|YJGA_ECOLI	3.2955	2.66155
sp|P0A8Y1|YJJG_ECOLI	0.948825	0.671349		sp|P0A8X0|YJGA_ECOLI	2.66155	4.219		sp|P0A8X2|YCEI_ECOLI	6.0531	6.18869
sp|P0A8Y3|YIHX_ECOLI	5.18224	6.31214		sp|P0A8X2|YCEI_ECOLI	6.18869	6.60634		sp|P0A8Y1|YJJG_ECOLI	0.948825	1.10836
sp|P0A8Y5|YIDA_ECOLI	5.05707	5.71338		sp|P0A8Y1|YJJG_ECOLI	1.10836	0.671349		sp|P0A8Y3|YIHX_ECOLI	5.18224	4.14229
sp|P0A8Z0|YCIA_ECOLI	5.79737	5.72331		sp|P0A8Y3|YIHX_ECOLI	4.14229	6.31214		sp|P0A8Y5|YIDA_ECOLI	5.05707	3.52423
sp|P0A8Z3|YBGC_ECOLI	5.67976	5.98519		sp|P0A8Y5|YIDA_ECOLI	3.52423	5.71338		sp|P0A8Z0|YCIA_ECOLI	5.79737	5.60359
sp|P0A901|BLC_ECOLI	5.4271	5.41396		sp|P0A8Z0|YCIA_ECOLI	5.60359	5.72331		sp|P0A8Z3|YBGC_ECOLI	5.67976	5.28308
sp|P0A903|BAMC_ECOLI	5.61267	5.95405		sp|P0A8Z3|YBGC_ECOLI	5.28308	5.98519		sp|P0A901|BLC_ECOLI	5.4271	5.78097
sp|P0A905|SLYB_ECOLI	5.87402	5.40991		sp|P0A901|BLC_ECOLI	5.78097	5.41396		sp|P0A903|BAMC_ECOLI	5.61267	5.84705
sp|P0A908|MIPA_ECOLI	5.69664	5.81174		sp|P0A903|BAMC_ECOLI	5.84705	5.95405		sp|P0A905|SLYB_ECOLI	5.87402	5.49453
sp|P0A910|OMPA_ECOLI	6.22419	6.70332		sp|P0A905|SLYB_ECOLI	5.49453	5.40991		sp|P0A908|MIPA_ECOLI	5.69664	6.35278
sp|P0A912|PAL_ECOLI	5.89784	5.60322		sp|P0A908|MIPA_ECOLI	6.35278	5.81174		sp|P0A910|OMPA_ECOLI	6.22419	6.30229
sp|P0A917|OMPX_ECOLI	6.14993	6.04197		sp|P0A910|OMPA_ECOLI	6.30229	6.70332		sp|P0A912|PAL_ECOLI	5.89784	6.17251
sp|P0A921|PA1_ECOLI	6.13001	6.36977		sp|P0A912|PAL_ECOLI	6.17251	5.60322		sp|P0A917|OMPX_ECOLI	6.14993	6.08607
sp|P0A924|PGPB_ECOLI	6.13738	6.00917		sp|P0A917|OMPX_ECOLI	6.08607	6.04197		sp|P0A921|PA1_ECOLI	6.13001	6.28131
sp|P0A927|TSX_ECOLI	6.07949	7.05755		sp|P0A921|PA1_ECOLI	6.28131	6.36977		sp|P0A924|PGPB_ECOLI	6.13738	6.35912
sp|P0A935|MLTA_ECOLI	3.70374	2.80197		sp|P0A924|PGPB_ECOLI	6.35912	6.00917		sp|P0A927|TSX_ECOLI	6.07949	6.53282
sp|P0A940|BAMA_ECOLI	5.64883	6.1093		sp|P0A927|TSX_ECOLI	6.53282	7.05755		sp|P0A935|MLTA_ECOLI	3.70374	2.99232
sp|P0A948|RIMJ_ECOLI	5.38212	5.01634		sp|P0A935|MLTA_ECOLI	2.99232	2.80197		sp|P0A940|BAMA_ECOLI	5.64883	6.14246
sp|P0A951|ATDA_ECOLI	5.06227	5.17315		sp|P0A940|BAMA_ECOLI	6.14246	6.1093		sp|P0A948|RIMJ_ECOLI	5.38212	3.56752
sp|P0A953|FABB_ECOLI	5.89315	6.06009		sp|P0A948|RIMJ_ECOLI	3.56752	5.01634		sp|P0A951|ATDA_ECOLI	5.06227	4.92137
sp|P0A955|ALKH_ECOLI	5.38705	6.1694		sp|P0A951|ATDA_ECOLI	4.92137	5.17315		sp|P0A953|FABB_ECOLI	5.89315	4.78449
sp|P0A959|ALAA_ECOLI	6.05506	5.63453		sp|P0A953|FABB_ECOLI	4.78449	6.06009		sp|P0A955|ALKH_ECOLI	5.38705	4.62921
sp|P0A962|ASPG1_ECOLI	5.81447	5.81464		sp|P0A955|ALKH_ECOLI	4.62921	6.1694		sp|P0A959|ALAA_ECOLI	6.05506	3.76299
sp|P0A972|CSPE_ECOLI	1.94463	2.36976		sp|P0A959|ALAA_ECOLI	3.76299	5.63453		sp|P0A962|ASPG1_ECOLI	5.81447	5.74163
sp|P0A988|DPO3B_ECOLI	5.92519	5.98118		sp|P0A962|ASPG1_ECOLI	5.74163	5.81464		sp|P0A972|CSPE_ECOLI	1.94463	1.7955
sp|P0A991|ALF1_ECOLI	6.063	6.70484		sp|P0A972|CSPE_ECOLI	1.7955	2.36976		sp|P0A988|DPO3B_ECOLI	5.92519	4.84184
sp|P0A993|F16PA_ECOLI	5.79597	5.01727		sp|P0A988|DPO3B_ECOLI	4.84184	5.98118		sp|P0A991|ALF1_ECOLI	6.063	5.51041
sp|P0A998|FTNA_ECOLI	4.91755	5.79605		sp|P0A991|ALF1_ECOLI	5.51041	6.70484		sp|P0A993|F16PA_ECOLI	5.79597	3.19184
sp|P0A9A6|FTSZ_ECOLI	2.52622	1.97087		sp|P0A993|F16PA_ECOLI	3.19184	5.01727		sp|P0A998|FTNA_ECOLI	4.91755	3.33069
sp|P0A9A9|FUR_ECOLI	5.27128	4.30971		sp|P0A998|FTNA_ECOLI	3.33069	5.79605		sp|P0A9A6|FTSZ_ECOLI	2.52622	1.78974
sp|P0A9B2|G3P1_ECOLI	6.30163	6.20113		sp|P0A9A6|FTSZ_ECOLI	1.78974	1.97087		sp|P0A9A9|FUR_ECOLI	5.27128	4.57528
sp|P0A9B6|E4PD_ECOLI	5.47598	5.07954		sp|P0A9A9|FUR_ECOLI	4.57528	4.30971		sp|P0A9B2|G3P1_ECOLI	6.30163	5.68861
sp|P0A9C3|GALM_ECOLI	6.38028	6.76454		sp|P0A9B2|G3P1_ECOLI	5.68861	6.20113		sp|P0A9B6|E4PD_ECOLI	5.47598	3.49325
sp|P0A9C5|GLN1B_ECOLI	5.805	6.32981		sp|P0A9B6|E4PD_ECOLI	3.49325	5.07954		sp|P0A9C3|GALM_ECOLI	6.38028	4.71292
sp|P0A9C9|GLPX_ECOLI	5.74989	5.39081		sp|P0A9C3|GALM_ECOLI	4.71292	6.76454		sp|P0A9C5|GLN1B_ECOLI	5.805	4.2528
sp|P0A9D2|GSTA_ECOLI	5.4405	5.68929		sp|P0A9C5|GLN1B_ECOLI	4.2528	6.32981		sp|P0A9C9|GLPX_ECOLI	5.74989	4.50756
sp|P0A9D4|CYSE_ECOLI	5.83186	5.49369		sp|P0A9C9|GLPX_ECOLI	4.50756	5.39081		sp|P0A9D2|GSTA_ECOLI	5.4405	4.8129
sp|P0A9D8|DAPD_ECOLI	5.91119	5.33829		sp|P0A9D2|GSTA_ECOLI	4.8129	5.68929		sp|P0A9D4|CYSE_ECOLI	5.83186	5.0321
sp|P0A9E5|FNR_ECOLI	1.65387	1.70801		sp|P0A9D4|CYSE_ECOLI	5.0321	5.49369		sp|P0A9D8|DAPD_ECOLI	5.91119	4.19452
sp|P0A9F1|MNTR_ECOLI	3.95783	5.02883		sp|P0A9D8|DAPD_ECOLI	4.19452	5.33829		sp|P0A9E5|FNR_ECOLI	1.65387	1.35475
sp|P0A9F3|CYSB_ECOLI	4.00936	5.62611		sp|P0A9E0|ARAC_ECOLI	1.08114	1.42221		sp|P0A9F1|MNTR_ECOLI	3.95783	4.66119
sp|P0A9F6|GCVA_ECOLI	5.81551	6.59149		sp|P0A9E5|FNR_ECOLI	1.35475	1.70801		sp|P0A9F3|CYSB_ECOLI	4.00936	5.41452
sp|P0A9G2|NHAR_ECOLI	4.93198	5.51232		sp|P0A9F1|MNTR_ECOLI	4.66119	5.02883		sp|P0A9F6|GCVA_ECOLI	5.81551	6.85985
sp|P0A9G6|ACEA_ECOLI	5.04752	4.7827		sp|P0A9F3|CYSB_ECOLI	5.41452	5.62611		sp|P0A9G2|NHAR_ECOLI	4.93198	5.76078
sp|P0A9G8|MODE_ECOLI	6.19933	6.37608		sp|P0A9F6|GCVA_ECOLI	6.85985	6.59149		sp|P0A9G6|ACEA_ECOLI	5.04752	3.014
sp|P0A9H1|MUG_ECOLI	5.73731	5.78523		sp|P0A9F9|METR_ECOLI	1.1414	1.17014		sp|P0A9G8|MODE_ECOLI	6.19933	5.70286
sp|P0A9H5|BTUR_ECOLI	5.85214	5.05171		sp|P0A9G2|NHAR_ECOLI	5.76078	5.51232		sp|P0A9H1|MUG_ECOLI	5.73731	5.17599
sp|P0A9H7|CFA_ECOLI	0.648797	0.600275		sp|P0A9G6|ACEA_ECOLI	3.014	4.7827		sp|P0A9H5|BTUR_ECOLI	5.85214	4.23488
sp|P0A9I3|GCVR_ECOLI	5.7054	5.47853		sp|P0A9G8|MODE_ECOLI	5.70286	6.37608		sp|P0A9H7|CFA_ECOLI	0.648797	0.64274
sp|P0A9J0|RNG_ECOLI	5.69194	4.36381		sp|P0A9H1|MUG_ECOLI	5.17599	5.78523		sp|P0A9I3|GCVR_ECOLI	5.7054	4.41516
sp|P0A9J6|RBSK_ECOLI	5.87824	5.65691		sp|P0A9H5|BTUR_ECOLI	4.23488	5.05171		sp|P0A9J0|RNG_ECOLI	5.69194	2.59923
sp|P0A9J8|PHEA_ECOLI	5.87717	5.375		sp|P0A9H7|CFA_ECOLI	0.64274	0.600275		sp|P0A9J4|PANE_ECOLI	5.72904	3.02893
sp|P0A9K3|PHOL_ECOLI	4.37049	4.80939		sp|P0A9I3|GCVR_ECOLI	4.41516	5.47853		sp|P0A9J6|RBSK_ECOLI	5.87824	4.74146
sp|P0A9K7|PHOU_ECOLI	5.16787	5.03502		sp|P0A9J0|RNG_ECOLI	2.59923	4.36381		sp|P0A9J8|PHEA_ECOLI	5.87717	4.12939
sp|P0A9K9|SLYD_ECOLI	4.54469	4.63118		sp|P0A9J6|RBSK_ECOLI	4.74146	5.65691		sp|P0A9K3|PHOL_ECOLI	4.37049	3.15222
sp|P0A9L3|FKBB_ECOLI	5.59115	5.67399		sp|P0A9J8|PHEA_ECOLI	4.12939	5.375		sp|P0A9K7|PHOU_ECOLI	5.16787	4.08918
sp|P0A9L5|PPIC_ECOLI	4.54111	5.57011		sp|P0A9K1|PHOH_ECOLI	0.735182	0.34721		sp|P0A9K9|SLYD_ECOLI	4.54469	3.46677
sp|P0A9L8|P5CR_ECOLI	5.50965	6.48299		sp|P0A9K3|PHOL_ECOLI	3.15222	4.80939		sp|P0A9L3|FKBB_ECOLI	5.59115	3.59265
sp|P0A9M0|LON_ECOLI	5.5765	5.9435		sp|P0A9K7|PHOU_ECOLI	4.08918	5.03502		sp|P0A9L5|PPIC_ECOLI	4.54111	4.21553
sp|P0A9M2|HPRT_ECOLI	5.49718	4.78377		sp|P0A9K9|SLYD_ECOLI	3.46677	4.63118		sp|P0A9L8|P5CR_ECOLI	5.50965	5.02237
sp|P0A9M5|XGPT_ECOLI	6.07084	5.54822		sp|P0A9L3|FKBB_ECOLI	3.59265	5.67399		sp|P0A9M0|LON_ECOLI	5.5765	4.74334
sp|P0A9M8|PTA_ECOLI	6.31705	5.61348		sp|P0A9L5|PPIC_ECOLI	4.21553	5.57011		sp|P0A9M2|HPRT_ECOLI	5.49718	4.1257
sp|P0A9N4|PFLA_ECOLI	4.78029	5.48258		sp|P0A9L8|P5CR_ECOLI	5.02237	6.48299		sp|P0A9M5|XGPT_ECOLI	6.07084	4.15668
sp|P0A9P0|DLDH_ECOLI	6.10741	6.67583		sp|P0A9M0|LON_ECOLI	4.74334	5.9435		sp|P0A9M8|PTA_ECOLI	6.31705	6.13674
sp|P0A9P4|TRXB_ECOLI	5.04869	5.74138		sp|P0A9M2|HPRT_ECOLI	4.1257	4.78377		sp|P0A9N4|PFLA_ECOLI	4.78029	4.41418
sp|P0A9P6|DEAD_ECOLI	0.635349	1.33519		sp|P0A9M5|XGPT_ECOLI	4.15668	5.54822		sp|P0A9P0|DLDH_ECOLI	6.10741	6.22704
sp|P0A9P9|IDNO_ECOLI	4.98469	4.78458		sp|P0A9M8|PTA_ECOLI	6.13674	5.61348		sp|P0A9P4|TRXB_ECOLI	5.04869	3.80365
sp|P0A9Q1|ARCA_ECOLI	5.17731	5.78159		sp|P0A9N4|PFLA_ECOLI	4.41418	5.48258		sp|P0A9P6|DEAD_ECOLI	0.635349	2.25717
sp|P0A9Q5|ACCD_ECOLI	5.81448	6.14948		sp|P0A9P0|DLDH_ECOLI	6.22704	6.67583		sp|P0A9P9|IDNO_ECOLI	4.98469	3.00844
sp|P0A9Q7|ADHE_ECOLI	4.3018	5.16686		sp|P0A9P4|TRXB_ECOLI	3.80365	5.74138		sp|P0A9Q1|ARCA_ECOLI	5.17731	4.76137
sp|P0A9Q9|DHAS_ECOLI	5.7594	5.54549		sp|P0A9P6|DEAD_ECOLI	2.25717	1.33519		sp|P0A9Q5|ACCD_ECOLI	5.81448	6.06076
sp|P0A9R4|FER_ECOLI	5.22073	6.70178		sp|P0A9Q1|ARCA_ECOLI	4.76137	5.78159		sp|P0A9Q7|ADHE_ECOLI	4.3018	4.28406
sp|P0A9R7|FTSE_ECOLI	5.26488	5.52419		sp|P0A9Q5|ACCD_ECOLI	6.06076	6.14948		sp|P0A9Q9|DHAS_ECOLI	5.7594	3.76091
sp|P0A9S1|FUCO_ECOLI	5.48312	5.64053		sp|P0A9Q7|ADHE_ECOLI	4.28406	5.16686		sp|P0A9R4|FER_ECOLI	5.22073	4.04835
sp|P0A9S5|GLDA_ECOLI	6.33025	5.74774		sp|P0A9Q9|DHAS_ECOLI	3.76091	5.54549		sp|P0A9R7|FTSE_ECOLI	5.26488	5.48006
sp|P0A9S7|LIVG_ECOLI	6.12264	6.17772		sp|P0A9R4|FER_ECOLI	4.04835	6.70178		sp|P0A9S1|FUCO_ECOLI	5.48312	4.48367
sp|P0A9T0|SERA_ECOLI	6.02319	5.6493		sp|P0A9R7|FTSE_ECOLI	5.48006	5.52419		sp|P0A9S5|GLDA_ECOLI	6.33025	4.79732
sp|P0A9T4|TAS_ECOLI	6.3159	5.90291		sp|P0A9S1|FUCO_ECOLI	4.48367	5.64053		sp|P0A9S7|LIVG_ECOLI	6.12264	6.06074
sp|P0A9T6|YBAQ_ECOLI	0.993637	0.97658		sp|P0A9S5|GLDA_ECOLI	4.79732	5.74774		sp|P0A9T0|SERA_ECOLI	6.02319	3.93617
sp|P0A9T8|YBBA_ECOLI	5.46129	5.51092		sp|P0A9S7|LIVG_ECOLI	6.06074	6.17772		sp|P0A9T4|TAS_ECOLI	6.3159	4.88371
sp|P0A9U1|YBHF_ECOLI	6.14676	7.32096		sp|P0A9T0|SERA_ECOLI	3.93617	5.6493		sp|P0A9T6|YBAQ_ECOLI	0.993637	1.07668
sp|P0A9U3|YBIT_ECOLI	5.07945	5.57049		sp|P0A9T4|TAS_ECOLI	4.88371	5.90291		sp|P0A9T8|YBBA_ECOLI	5.46129	7.11113
sp|P0A9U6|PUUR_ECOLI	4.42575	4.03411		sp|P0A9T6|YBAQ_ECOLI	1.07668	0.97658		sp|P0A9U1|YBHF_ECOLI	6.14676	6.05224
sp|P0A9V1|LPTB_ECOLI	5.45739	6.06115		sp|P0A9U1|YBHF_ECOLI	6.05224	7.32096		sp|P0A9U3|YBIT_ECOLI	5.07945	4.21772
sp|P0A9W0|ULAR_ECOLI	6.75106	6.00366		sp|P0A9U3|YBIT_ECOLI	4.21772	5.57049		sp|P0A9U6|PUUR_ECOLI	4.42575	2.69971
sp|P0A9W3|ETTA_ECOLI	5.74761	5.60639		sp|P0A9U6|PUUR_ECOLI	2.69971	4.03411		sp|P0A9V1|LPTB_ECOLI	5.45739	5.5237
sp|P0A9W6|IBAG_ECOLI	4.7863	4.49825		sp|P0A9V1|LPTB_ECOLI	5.5237	6.06115		sp|P0A9W0|ULAR_ECOLI	6.75106	5.68198
sp|P0A9W9|YRDA_ECOLI	6.25302	7.43706		sp|P0A9W0|ULAR_ECOLI	5.68198	6.00366		sp|P0A9W3|ETTA_ECOLI	5.74761	4.5136
sp|P0A9X1|ZNUC_ECOLI	4.12143	4.38901		sp|P0A9W3|ETTA_ECOLI	4.5136	5.60639		sp|P0A9W6|IBAG_ECOLI	4.7863	4.09167
sp|P0A9X4|MREB_ECOLI	5.93974	6.72168		sp|P0A9W6|IBAG_ECOLI	4.09167	4.49825		sp|P0A9W9|YRDA_ECOLI	6.25302	5.36473
sp|P0A9X9|CSPA_ECOLI	1.04834	1.28229		sp|P0A9W9|YRDA_ECOLI	5.36473	7.43706		sp|P0A9X1|ZNUC_ECOLI	4.12143	2.59534
sp|P0A9Y6|CSPC_ECOLI	2.93902	3.22893		sp|P0A9X1|ZNUC_ECOLI	2.59534	4.38901		sp|P0A9X4|MREB_ECOLI	5.93974	6.13329
sp|P0A9Z1|GLNB_ECOLI	5.76902	5.56815		sp|P0A9X4|MREB_ECOLI	6.13329	6.72168		sp|P0A9X9|CSPA_ECOLI	1.04834	3.19753
sp|P0AA04|PTHP_ECOLI	5.43023	6.72527		sp|P0A9X9|CSPA_ECOLI	3.19753	1.28229		sp|P0A9Y6|CSPC_ECOLI	2.93902	2.83143
sp|P0AA10|RL13_ECOLI	5.31223	6.5933		sp|P0A9Y6|CSPC_ECOLI	2.83143	3.22893		sp|P0A9Z1|GLNB_ECOLI	5.76902	4.68391
sp|P0AA16|OMPR_ECOLI	5.65553	5.84899		sp|P0A9Z1|GLNB_ECOLI	4.68391	5.56815		sp|P0AA04|PTHP_ECOLI	5.43023	5.45662
sp|P0AA25|THIO_ECOLI	4.59175	5.22082		sp|P0AA04|PTHP_ECOLI	5.45662	6.72527		sp|P0AA10|RL13_ECOLI	5.31223	5.34211
sp|P0AA39|RLUC_ECOLI	5.56249	5.7802		sp|P0AA10|RL13_ECOLI	5.34211	6.5933		sp|P0AA16|OMPR_ECOLI	5.65553	4.66935
sp|P0AA41|TRUC_ECOLI	5.27987	5.94259		sp|P0AA16|OMPR_ECOLI	4.66935	5.84899		sp|P0AA25|THIO_ECOLI	4.59175	4.16971
sp|P0AA43|RSUA_ECOLI	3.99924	4.74267		sp|P0AA25|THIO_ECOLI	4.16971	5.22082		sp|P0AA39|RLUC_ECOLI	5.56249	5.2132
sp|P0AA53|QMCA_ECOLI	6.83794	5.98938		sp|P0AA37|RLUA_ECOLI	4.66045	7.70897		sp|P0AA41|TRUC_ECOLI	5.27987	5.27154
sp|P0AA84|CLSB_ECOLI	5.16994	5.36866		sp|P0AA39|RLUC_ECOLI	5.2132	5.7802		sp|P0AA43|RSUA_ECOLI	3.99924	3.57407
sp|P0AA89|DOSC_ECOLI	1.48693	3.15996		sp|P0AA41|TRUC_ECOLI	5.27154	5.94259		sp|P0AA53|QMCA_ECOLI	6.83794	6.80731
sp|P0AA91|YEAY_ECOLI	6.12681	6.05487		sp|P0AA43|RSUA_ECOLI	3.57407	4.74267		sp|P0AA84|CLSB_ECOLI	5.16994	3.74739
sp|P0AA95|YACC_ECOLI	3.2092	3.60526		sp|P0AA53|QMCA_ECOLI	6.80731	5.98938		sp|P0AA89|DOSC_ECOLI	1.48693	3.21482
sp|P0AA97|YAEQ_ECOLI	4.92599	6.75241		sp|P0AA57|YOBA_ECOLI	5.82121	5.45962		sp|P0AA91|YEAY_ECOLI	6.12681	6.52251
sp|P0AA99|YAFK_ECOLI	0.858391	1.37202		sp|P0AA84|CLSB_ECOLI	3.74739	5.36866		sp|P0AA95|YACC_ECOLI	3.2092	3.1029
sp|P0AAA1|YAGU_ECOLI	6.57344	6.70722		sp|P0AA86|DSBE_ECOLI	6.16399	6.11156		sp|P0AA97|YAEQ_ECOLI	4.92599	4.38165
sp|P0AAB4|UBID_ECOLI	5.99136	6.28699		sp|P0AA89|DOSC_ECOLI	3.21482	3.15996		sp|P0AA99|YAFK_ECOLI	0.858391	0.908963
sp|P0AAB8|USPD_ECOLI	4.6568	5.48833		sp|P0AA91|YEAY_ECOLI	6.52251	6.05487		sp|P0AAA1|YAGU_ECOLI	6.57344	5.95517
sp|P0AAC0|USPE_ECOLI	5.56111	5.60013		sp|P0AA95|YACC_ECOLI	3.1029	3.60526		sp|P0AAB4|UBID_ECOLI	5.99136	5.81754
sp|P0AAC4|YBHL_ECOLI	3.85314	2.97931		sp|P0AA99|YAFK_ECOLI	0.908963	1.37202		sp|P0AAB8|USPD_ECOLI	4.6568	3.69333
sp|P0AAC8|ISCA_ECOLI	1.35526	1.61514		sp|P0AAA1|YAGU_ECOLI	5.95517	6.70722		sp|P0AAC0|USPE_ECOLI	5.56111	5.00639
sp|P0AAE0|CYCA_ECOLI	4.74006	6.15995		sp|P0AAB4|UBID_ECOLI	5.81754	6.28699		sp|P0AAC4|YBHL_ECOLI	3.85314	3.08725
sp|P0AAG0|DPPD_ECOLI	6.27064	6.95045		sp|P0AAC0|USPE_ECOLI	5.00639	5.60013		sp|P0AAC8|ISCA_ECOLI	1.35526	1.13772
sp|P0AAG3|GLTL_ECOLI	5.56057	6.06183		sp|P0AAC4|YBHL_ECOLI	3.08725	2.97931		sp|P0AAE0|CYCA_ECOLI	4.74006	3.25639
sp|P0AAG5|MDLB_ECOLI	5.08834	4.47111		sp|P0AAC8|ISCA_ECOLI	1.13772	1.61514		sp|P0AAG0|DPPD_ECOLI	6.27064	5.93797
sp|P0AAG8|MGLA_ECOLI	5.38165	5.47195		sp|P0AAE0|CYCA_ECOLI	3.25639	6.15995		sp|P0AAG3|GLTL_ECOLI	5.56057	5.82195
sp|P0AAH0|PSTB_ECOLI	5.48498	6.87255		sp|P0AAF6|ARTP_ECOLI	5.55038	6.19139		sp|P0AAG5|MDLB_ECOLI	5.08834	4.58898
sp|P0AAH4|SAPD_ECOLI	5.42927	5.51604		sp|P0AAG0|DPPD_ECOLI	5.93797	6.95045		sp|P0AAG8|MGLA_ECOLI	5.38165	5.06864
sp|P0AAH8|SAPF_ECOLI	6.02534	5.77798		sp|P0AAG3|GLTL_ECOLI	5.82195	6.06183		sp|P0AAH0|PSTB_ECOLI	5.48498	4.81374
sp|P0AAI3|FTSH_ECOLI	6.14657	5.51272		sp|P0AAG5|MDLB_ECOLI	4.58898	4.47111		sp|P0AAH4|SAPD_ECOLI	5.42927	5.57695
sp|P0AAI5|FABF_ECOLI	6.12958	6.08696		sp|P0AAG8|MGLA_ECOLI	5.06864	5.47195		sp|P0AAH8|SAPF_ECOLI	6.02534	5.53345
sp|P0AAI9|FABD_ECOLI	5.32256	6.03032		sp|P0AAH0|PSTB_ECOLI	4.81374	6.87255		sp|P0AAI3|FTSH_ECOLI	6.14657	4.52742
sp|P0AAJ5|FDOH_ECOLI	5.29109	6.14874		sp|P0AAH4|SAPD_ECOLI	5.57695	5.51604		sp|P0AAI5|FABF_ECOLI	6.12958	4.89469
sp|P0AAN3|HYPB_ECOLI	3.69492	4.18858		sp|P0AAH8|SAPF_ECOLI	5.53345	5.77798		sp|P0AAI9|FABD_ECOLI	5.32256	4.29427
sp|P0AAN9|IRAP_ECOLI	4.01772	4.96455		sp|P0AAI3|FTSH_ECOLI	4.52742	5.51272		sp|P0AAJ3|FDNH_ECOLI	6.22437	3.95376
sp|P0AAP3|FRMR_ECOLI	4.67261	5.51743		sp|P0AAI5|FABF_ECOLI	4.89469	6.08696		sp|P0AAJ5|FDOH_ECOLI	5.29109	5.97508
sp|P0AAQ6|YBAA_ECOLI	3.08235	2.63248		sp|P0AAI9|FABD_ECOLI	4.29427	6.03032		sp|P0AAN3|HYPB_ECOLI	3.69492	3.1418
sp|P0AAR3|YBAK_ECOLI	4.66459	4.93538		sp|P0AAJ5|FDOH_ECOLI	5.97508	6.14874		sp|P0AAN9|IRAP_ECOLI	4.01772	3.42917
sp|P0AAS3|YBBJ_ECOLI	7.12032	8		sp|P0AAN3|HYPB_ECOLI	3.1418	4.18858		sp|P0AAP3|FRMR_ECOLI	4.67261	4.15866
sp|P0AAS7|YBCJ_ECOLI	1.96832	4.00345		sp|P0AAN5|YAIA_ECOLI	4.10163	3.08351		sp|P0AAQ6|YBAA_ECOLI	3.08235	2.1446
sp|P0AAT2|YBDF_ECOLI	4.71902	5.16712		sp|P0AAN9|IRAP_ECOLI	3.42917	4.96455		sp|P0AAR3|YBAK_ECOLI	4.66459	4.03752
sp|P0AAT4|YBDG_ECOLI	5.84163	6.11591		sp|P0AAP3|FRMR_ECOLI	4.15866	5.51743		sp|P0AAS3|YBBJ_ECOLI	7.12032	6.41852
sp|P0AAT9|YBEL_ECOLI	5.94685	4.63202		sp|P0AAR3|YBAK_ECOLI	4.03752	4.93538		sp|P0AAS7|YBCJ_ECOLI	1.96832	2.70615
sp|P0AAV4|YBGJ_ECOLI	6.03589	6.25556		sp|P0AAS0|YLAC_ECOLI	2.00727	0.836129		sp|P0AAT2|YBDF_ECOLI	4.71902	4.77573
sp|P0AAW1|YBHP_ECOLI	5.16158	4.95641		sp|P0AAS3|YBBJ_ECOLI	6.41852	8		sp|P0AAT4|YBDG_ECOLI	5.84163	6.22233
sp|P0AAX8|YBIS_ECOLI	5.60604	5.75702		sp|P0AAS7|YBCJ_ECOLI	2.70615	4.00345		sp|P0AAT9|YBEL_ECOLI	5.94685	3.87006
sp|P0AAZ4|RARA_ECOLI	5.06834	5.39454		sp|P0AAT2|YBDF_ECOLI	4.77573	5.16712		sp|P0AAV4|YBGJ_ECOLI	6.03589	5.40524
sp|P0AAZ7|YCAR_ECOLI	3.69405	4.73234		sp|P0AAT4|YBDG_ECOLI	6.22233	6.11591		sp|P0AAW1|YBHP_ECOLI	5.16158	5.10495
sp|P0AB01|ELYC_ECOLI	6.87595	5.39809		sp|P0AAT9|YBEL_ECOLI	3.87006	4.63202		sp|P0AAX8|YBIS_ECOLI	5.60604	5.98479
sp|P0AB06|YCBK_ECOLI	1.81989	2.66567		sp|P0AAV4|YBGJ_ECOLI	5.40524	6.25556		sp|P0AAZ4|RARA_ECOLI	5.06834	3.81721
sp|P0AB12|YCCF_ECOLI	5.98075	6.33353		sp|P0AAW1|YBHP_ECOLI	5.10495	4.95641		sp|P0AAZ7|YCAR_ECOLI	3.69405	3.04789
sp|P0AB14|YCCJ_ECOLI	3.0211	4.14525		sp|P0AAX8|YBIS_ECOLI	5.98479	5.75702		sp|P0AB01|ELYC_ECOLI	6.87595	6.08944
sp|P0AB18|TUSE_ECOLI	4.72975	5.35399		sp|P0AAZ4|RARA_ECOLI	3.81721	5.39454		sp|P0AB06|YCBK_ECOLI	1.81989	1.96751
sp|P0AB24|EFEO_ECOLI	5.00992	6.25143		sp|P0AAZ7|YCAR_ECOLI	3.04789	4.73234		sp|P0AB12|YCCF_ECOLI	5.98075	6.72036
sp|P0AB26|YCEB_ECOLI	6.00766	5.37326		sp|P0AB01|ELYC_ECOLI	6.08944	5.39809		sp|P0AB14|YCCJ_ECOLI	3.0211	2.38515
sp|P0AB28|YCED_ECOLI	4.31853	4.48431		sp|P0AB06|YCBK_ECOLI	1.96751	2.66567		sp|P0AB18|TUSE_ECOLI	4.72975	3.49055
sp|P0AB38|LPOB_ECOLI	5.93937	6.1856		sp|P0AB12|YCCF_ECOLI	6.72036	6.33353		sp|P0AB24|EFEO_ECOLI	5.00992	5.72875
sp|P0AB43|YCGL_ECOLI	4.47998	4.58971		sp|P0AB14|YCCJ_ECOLI	2.38515	4.14525		sp|P0AB26|YCEB_ECOLI	6.00766	5.7523
sp|P0AB46|YMGD_ECOLI	4.4048	4.69207		sp|P0AB18|TUSE_ECOLI	3.49055	5.35399		sp|P0AB28|YCED_ECOLI	4.31853	3.66109
sp|P0AB58|LAPB_ECOLI	5.63031	5.91008		sp|P0AB24|EFEO_ECOLI	5.72875	6.25143		sp|P0AB38|LPOB_ECOLI	5.93937	6.10238
sp|P0AB67|PNTB_ECOLI	6.50017	6.08219		sp|P0AB26|YCEB_ECOLI	5.7523	5.37326		sp|P0AB43|YCGL_ECOLI	4.47998	3.49606
sp|P0AB71|ALF_ECOLI	5.83894	5.67467		sp|P0AB28|YCED_ECOLI	3.66109	4.48431		sp|P0AB46|YMGD_ECOLI	4.4048	4.92736
sp|P0AB77|KBL_ECOLI	6.02515	5.65846		sp|P0AB38|LPOB_ECOLI	6.10238	6.1856		sp|P0AB58|LAPB_ECOLI	5.63031	6.10082
sp|P0AB80|ILVE_ECOLI	5.65235	5.63353		sp|P0AB52|YCHN_ECOLI	5.55151	6.39642		sp|P0AB67|PNTB_ECOLI	6.50017	6.02185
sp|P0AB83|END3_ECOLI	5.87695	5.57703		sp|P0AB55|YCII_ECOLI	6.25092	4.96501		sp|P0AB71|ALF_ECOLI	5.83894	4.87483
sp|P0AB85|APBE_ECOLI	6.29704	6.95109		sp|P0AB58|LAPB_ECOLI	6.10082	5.91008		sp|P0AB77|KBL_ECOLI	6.02515	4.54605
sp|P0AB89|PUR8_ECOLI	5.78653	5.55083		sp|P0AB61|YCIN_ECOLI	2.50422	4.8866		sp|P0AB80|ILVE_ECOLI	5.65235	3.49399
sp|P0AB91|AROG_ECOLI	5.40981	5.80813		sp|P0AB65|ACYP_ECOLI	5.32275	5.95826		sp|P0AB83|END3_ECOLI	5.87695	5.79336
sp|P0AB98|ATP6_ECOLI	5.44557	5.31782		sp|P0AB67|PNTB_ECOLI	6.02185	6.08219		sp|P0AB85|APBE_ECOLI	6.29704	6.28813
sp|P0ABA0|ATPF_ECOLI	5.58094	6.37562		sp|P0AB71|ALF_ECOLI	4.87483	5.67467		sp|P0AB89|PUR8_ECOLI	5.78653	4.63904
sp|P0ABA4|ATPD_ECOLI	5.80542	6.19356		sp|P0AB77|KBL_ECOLI	4.54605	5.65846		sp|P0AB91|AROG_ECOLI	5.40981	3.02385
sp|P0ABA6|ATPG_ECOLI	5.78171	6.44112		sp|P0AB80|ILVE_ECOLI	3.49399	5.63353		sp|P0AB98|ATP6_ECOLI	5.44557	5.99123
sp|P0ABB0|ATPA_ECOLI	6.2394	6.56297		sp|P0AB83|END3_ECOLI	5.79336	5.57703		sp|P0ABA0|ATPF_ECOLI	5.58094	5.97942
sp|P0ABB4|ATPB_ECOLI	6.32369	6.45744		sp|P0AB85|APBE_ECOLI	6.28813	6.95109		sp|P0ABA4|ATPD_ECOLI	5.80542	5.64993
sp|P0ABB8|ATMA_ECOLI	6.713	6.90727		sp|P0AB89|PUR8_ECOLI	4.63904	5.55083		sp|P0ABA6|ATPG_ECOLI	5.78171	5.59682
sp|P0ABC3|HFLC_ECOLI	5.99935	6.06462		sp|P0AB91|AROG_ECOLI	3.02385	5.80813		sp|P0ABB0|ATPA_ECOLI	6.2394	5.95028
sp|P0ABC7|HFLK_ECOLI	6.05827	6.34955		sp|P0AB96|ARSC_ECOLI	3.41171	6.13616		sp|P0ABB4|ATPB_ECOLI	6.32369	5.87248
sp|P0ABC9|BETT_ECOLI	6.21669	5.55823		sp|P0AB98|ATP6_ECOLI	5.99123	5.31782		sp|P0ABB8|ATMA_ECOLI	6.713	6.72346
sp|P0ABD3|BFR_ECOLI	5.92413	6.73426		sp|P0ABA0|ATPF_ECOLI	5.97942	6.37562		sp|P0ABC3|HFLC_ECOLI	5.99935	6.65266
sp|P0ABD5|ACCA_ECOLI	6.268	7.76076		sp|P0ABA4|ATPD_ECOLI	5.64993	6.19356		sp|P0ABC7|HFLK_ECOLI	6.05827	6.51898
sp|P0ABD8|BCCP_ECOLI	4.72824	5.51423		sp|P0ABA6|ATPG_ECOLI	5.59682	6.44112		sp|P0ABC9|BETT_ECOLI	6.21669	6.16905
sp|P0ABF1|PCNB_ECOLI	3.9192	4.36729		sp|P0ABB0|ATPA_ECOLI	5.95028	6.56297		sp|P0ABD3|BFR_ECOLI	5.92413	5.5741
sp|P0ABF4|EUTM_ECOLI	5.28224	5.83096		sp|P0ABB4|ATPB_ECOLI	5.87248	6.45744		sp|P0ABD5|ACCA_ECOLI	6.268	6.33707
sp|P0ABF6|CDD_ECOLI	5.87582	6.08995		sp|P0ABB8|ATMA_ECOLI	6.72346	6.90727		sp|P0ABD8|BCCP_ECOLI	4.72824	5.11761
sp|P0ABF8|PGSA_ECOLI	6.74849	5.64134		sp|P0ABC3|HFLC_ECOLI	6.65266	6.06462		sp|P0ABF1|PCNB_ECOLI	3.9192	3.83566
sp|P0ABG7|RODA_ECOLI	5.98838	5.9355		sp|P0ABC7|HFLK_ECOLI	6.51898	6.34955		sp|P0ABF4|EUTM_ECOLI	5.28224	4.79714
sp|P0ABH0|FTSA_ECOLI	5.86814	5.73768		sp|P0ABC9|BETT_ECOLI	6.16905	5.55823		sp|P0ABF6|CDD_ECOLI	5.87582	5.03585
sp|P0ABH7|CISY_ECOLI	5.56676	5.23763		sp|P0ABD3|BFR_ECOLI	5.5741	6.73426		sp|P0ABG7|RODA_ECOLI	5.98838	6.4715
sp|P0ABH9|CLPA_ECOLI	0.794657	0.969548		sp|P0ABD5|ACCA_ECOLI	6.33707	7.76076		sp|P0ABH0|FTSA_ECOLI	5.86814	5.4808
sp|P0ABI4|CORA_ECOLI	5.61909	6.14508		sp|P0ABD8|BCCP_ECOLI	5.11761	5.51423		sp|P0ABH7|CISY_ECOLI	5.56676	2.94504
sp|P0ABI8|CYOB_ECOLI	6.04026	5.8582		sp|P0ABE2|BOLA_ECOLI	1.99265	2.52484		sp|P0ABH9|CLPA_ECOLI	0.794657	1.03067
sp|P0ABJ1|CYOA_ECOLI	5.85081	7.00722		sp|P0ABF1|PCNB_ECOLI	3.83566	4.36729		sp|P0ABI4|CORA_ECOLI	5.61909	6.0744
sp|P0ABJ9|CYDA_ECOLI	6.52336	6.06712		sp|P0ABF4|EUTM_ECOLI	4.79714	5.83096		sp|P0ABI8|CYOB_ECOLI	6.04026	5.84133
sp|P0ABK2|CYDB_ECOLI	6.45238	6.30584		sp|P0ABF6|CDD_ECOLI	5.03585	6.08995		sp|P0ABJ1|CYOA_ECOLI	5.85081	6.11235
sp|P0ABK5|CYSK_ECOLI	5.72176	6.10361		sp|P0ABG7|RODA_ECOLI	6.4715	5.9355		sp|P0ABJ9|CYDA_ECOLI	6.52336	6.29221
sp|P0ABM9|CCMH_ECOLI	3.91413	6.69276		sp|P0ABH0|FTSA_ECOLI	5.4808	5.73768		sp|P0ABK2|CYDB_ECOLI	6.45238	6.60793
sp|P0ABN1|KDGL_ECOLI	5.5376	6.21504		sp|P0ABH7|CISY_ECOLI	2.94504	5.23763		sp|P0ABK5|CYSK_ECOLI	5.72176	4.68344
sp|P0ABN5|DCUA_ECOLI	6.79726	6.25136		sp|P0ABH9|CLPA_ECOLI	1.03067	0.969548		sp|P0ABM9|CCMH_ECOLI	3.91413	3.79715
sp|P0ABP6|DEDA_ECOLI	6.5111	5.02664		sp|P0ABI4|CORA_ECOLI	6.0744	6.14508		sp|P0ABN1|KDGL_ECOLI	5.5376	5.92607
sp|P0ABP8|DEOD_ECOLI	5.6511	5.9946		sp|P0ABI8|CYOB_ECOLI	5.84133	5.8582		sp|P0ABN9|DCUB_ECOLI	6.07713	6.04453
sp|P0ABQ0|COABC_ECOLI	6.16986	5.62767		sp|P0ABJ1|CYOA_ECOLI	6.11235	7.00722		sp|P0ABP6|DEDA_ECOLI	6.5111	3.70228
sp|P0ABQ2|GARR_ECOLI	5.31037	5.47048		sp|P0ABJ9|CYDA_ECOLI	6.29221	6.06712		sp|P0ABP8|DEOD_ECOLI	5.6511	4.37818
sp|P0ABQ4|DYR_ECOLI	6.01186	6.00014		sp|P0ABK2|CYDB_ECOLI	6.60793	6.30584		sp|P0ABQ0|COABC_ECOLI	6.16986	4.70425
sp|P0ABR5|HCAE_ECOLI	1.6608	2.08579		sp|P0ABK5|CYSK_ECOLI	4.68344	6.10361		sp|P0ABQ2|GARR_ECOLI	5.31037	3.12955
sp|P0ABS1|DKSA_ECOLI	3.70555	3.2723		sp|P0ABM9|CCMH_ECOLI	3.79715	6.69276		sp|P0ABQ4|DYR_ECOLI	6.01186	4.9539
sp|P0ABS5|DNAG_ECOLI	5.63849	4.18778		sp|P0ABN1|KDGL_ECOLI	5.92607	6.21504		sp|P0ABS1|DKSA_ECOLI	3.70555	3.65341
sp|P0ABT2|DPS_ECOLI	3.09662	2.72058		sp|P0ABP6|DEDA_ECOLI	3.70228	5.02664		sp|P0ABS5|DNAG_ECOLI	5.63849	4.22846
sp|P0ABT5|DUSB_ECOLI	5.13176	3.67336		sp|P0ABP8|DEOD_ECOLI	4.37818	5.9946		sp|P0ABT2|DPS_ECOLI	3.09662	3.01364
sp|P0ABU0|MENB_ECOLI	5.58056	5.5466		sp|P0ABQ0|COABC_ECOLI	4.70425	5.62767		sp|P0ABT5|DUSB_ECOLI	5.13176	2.22527
sp|P0ABU2|YCHF_ECOLI	5.11808	4.77382		sp|P0ABQ2|GARR_ECOLI	3.12955	5.47048		sp|P0ABU0|MENB_ECOLI	5.58056	3.8763
sp|P0ABU5|ELBB_ECOLI	5.6716	6.90098		sp|P0ABQ4|DYR_ECOLI	4.9539	6.00014		sp|P0ABU2|YCHF_ECOLI	5.11808	3.50115
sp|P0ABU9|TOLQ_ECOLI	5.93111	6.07818		sp|P0ABS1|DKSA_ECOLI	3.65341	3.2723		sp|P0ABU5|ELBB_ECOLI	5.6716	4.79234
sp|P0ABV6|TOLR_ECOLI	5.4504	5.68549		sp|P0ABS5|DNAG_ECOLI	4.22846	4.18778		sp|P0ABU9|TOLQ_ECOLI	5.93111	5.73894
sp|P0ABZ6|SURA_ECOLI	5.78492	6.40226		sp|P0ABT2|DPS_ECOLI	3.01364	2.72058		sp|P0ABV6|TOLR_ECOLI	5.4504	5.72879
sp|P0AC02|BAMD_ECOLI	5.69616	6.34563		sp|P0ABU0|MENB_ECOLI	3.8763	5.5466		sp|P0ABZ6|SURA_ECOLI	5.78492	6.22948
sp|P0AC13|DHPS_ECOLI	5.63392	4.47806		sp|P0ABU2|YCHF_ECOLI	3.50115	4.77382		sp|P0AC02|BAMD_ECOLI	5.69616	6.02469
sp|P0AC16|FOLB_ECOLI	6.40397	6.018		sp|P0ABU5|ELBB_ECOLI	4.79234	6.90098		sp|P0AC13|DHPS_ECOLI	5.63392	3.93583
sp|P0AC19|FOLX_ECOLI	5.15745	4.77334		sp|P0ABU9|TOLQ_ECOLI	5.73894	6.07818		sp|P0AC16|FOLB_ECOLI	6.40397	5.39362
sp|P0AC23|FOCA_ECOLI	6.40215	7.296		sp|P0ABV6|TOLR_ECOLI	5.72879	5.68549		sp|P0AC19|FOLX_ECOLI	5.15745	2.58448
sp|P0AC28|5FCL_ECOLI	3.8486	4.80594		sp|P0ABX2|FLGC_ECOLI	3.6015	0.417194		sp|P0AC23|FOCA_ECOLI	6.40215	6.06589
sp|P0AC30|FTSX_ECOLI	5.98681	5.85543		sp|P0ABZ6|SURA_ECOLI	6.22948	6.40226		sp|P0AC28|5FCL_ECOLI	3.8486	2.58592
sp|P0AC33|FUMA_ECOLI	5.02333	4.38678		sp|P0AC02|BAMD_ECOLI	6.02469	6.34563		sp|P0AC30|FTSX_ECOLI	5.98681	6.42104
sp|P0AC38|ASPA_ECOLI	4.79301	4.28395		sp|P0AC13|DHPS_ECOLI	3.93583	4.47806		sp|P0AC33|FUMA_ECOLI	5.02333	2.51222
sp|P0AC41|SDHA_ECOLI	6.20483	6.4911		sp|P0AC16|FOLB_ECOLI	5.39362	6.018		sp|P0AC38|ASPA_ECOLI	4.79301	3.10369
sp|P0AC47|FRDB_ECOLI	5.47993	5.75649		sp|P0AC19|FOLX_ECOLI	2.58448	4.77334		sp|P0AC41|SDHA_ECOLI	6.20483	5.8074
sp|P0AC51|ZUR_ECOLI	3.86403	3.78678		sp|P0AC23|FOCA_ECOLI	6.06589	7.296		sp|P0AC47|FRDB_ECOLI	5.47993	6.10357
sp|P0AC53|G6PD_ECOLI	6.03889	6.41786		sp|P0AC30|FTSX_ECOLI	6.42104	5.85543		sp|P0AC51|ZUR_ECOLI	3.86403	5.15041
sp|P0AC55|GLNK_ECOLI	7.56721	7.02256		sp|P0AC33|FUMA_ECOLI	2.51222	4.38678		sp|P0AC53|G6PD_ECOLI	6.03889	5.94178
sp|P0AC59|GLRX2_ECOLI	5.33218	5.57225		sp|P0AC38|ASPA_ECOLI	3.10369	4.28395		sp|P0AC55|GLNK_ECOLI	7.56721	5.42587
sp|P0AC62|GLRX3_ECOLI	5.35487	5.2279		sp|P0AC41|SDHA_ECOLI	5.8074	6.4911		sp|P0AC59|GLRX2_ECOLI	5.33218	5.02383
sp|P0AC69|GLRX4_ECOLI	4.67082	5.02914		sp|P0AC44|DHSD_ECOLI	5.86627	6.01305		sp|P0AC62|GLRX3_ECOLI	5.35487	4.67839
sp|P0AC75|KDTA_ECOLI	6.31664	6.19906		sp|P0AC47|FRDB_ECOLI	6.10357	5.75649		sp|P0AC69|GLRX4_ECOLI	4.67082	3.25365
sp|P0AC78|WECA_ECOLI	6.32533	5.75252		sp|P0AC53|G6PD_ECOLI	5.94178	6.41786		sp|P0AC75|KDTA_ECOLI	6.31664	6.52347
sp|P0AC81|LGUL_ECOLI	5.41298	5.44349		sp|P0AC55|GLNK_ECOLI	5.42587	7.02256		sp|P0AC78|WECA_ECOLI	6.32533	6.03391
sp|P0AC84|GLO2_ECOLI	4.80858	4.75764		sp|P0AC59|GLRX2_ECOLI	5.02383	5.57225		sp|P0AC81|LGUL_ECOLI	5.41298	4.37862
sp|P0AC86|PHSG_ECOLI	6.01452	5.27252		sp|P0AC69|GLRX4_ECOLI	3.25365	5.02914		sp|P0AC84|GLO2_ECOLI	4.80858	4.30789
sp|P0ACA1|YIBF_ECOLI	5.51195	5.51826		sp|P0AC75|KDTA_ECOLI	6.52347	6.19906		sp|P0AC86|PHSG_ECOLI	6.01452	5.44845
sp|P0ACA3|SSPA_ECOLI	5.84565	5.90237		sp|P0AC81|LGUL_ECOLI	4.37862	5.44349		sp|P0ACA1|YIBF_ECOLI	5.51195	4.16035
sp|P0ACA7|GSTB_ECOLI	5.7385	6.21434		sp|P0AC84|GLO2_ECOLI	4.30789	4.75764		sp|P0ACA3|SSPA_ECOLI	5.84565	5.80287
sp|P0ACB0|DNAB_ECOLI	5.76432	5.55213		sp|P0AC86|PHSG_ECOLI	5.44845	5.27252		sp|P0ACA7|GSTB_ECOLI	5.7385	4.49099
sp|P0ACB2|HEM2_ECOLI	5.96396	5.43175		sp|P0AC92|GNSA_ECOLI	5.99489	4.54536		sp|P0ACB0|DNAB_ECOLI	5.76432	4.43756
sp|P0ACB4|HEMG_ECOLI	5.6945	5.73317		sp|P0ACA1|YIBF_ECOLI	4.16035	5.51826		sp|P0ACB2|HEM2_ECOLI	5.96396	5.0121
sp|P0ACB7|HEMY_ECOLI	6.10203	6.1276		sp|P0ACA3|SSPA_ECOLI	5.80287	5.90237		sp|P0ACB4|HEMG_ECOLI	5.6945	5.45171
sp|P0ACC1|PRMC_ECOLI	5.34694	5.49893		sp|P0ACA7|GSTB_ECOLI	4.49099	6.21434		sp|P0ACB7|HEMY_ECOLI	6.10203	6.64098
sp|P0ACC3|ERPA_ECOLI	2.39795	2.89293		sp|P0ACB0|DNAB_ECOLI	4.43756	5.55213		sp|P0ACC3|ERPA_ECOLI	2.39795	1.71276
sp|P0ACC7|GLMU_ECOLI	5.95848	5.8991		sp|P0ACB2|HEM2_ECOLI	5.0121	5.43175		sp|P0ACC7|GLMU_ECOLI	5.95848	5.12147
sp|P0ACD4|ISCU_ECOLI	2.08807	1.93245		sp|P0ACB4|HEMG_ECOLI	5.45171	5.73317		sp|P0ACD4|ISCU_ECOLI	2.08807	1.30513
sp|P0ACE0|MBHM_ECOLI	4.92444	4.37062		sp|P0ACB7|HEMY_ECOLI	6.64098	6.1276		sp|P0ACE0|MBHM_ECOLI	4.92444	3.4722
sp|P0ACE7|HINT_ECOLI	5.65183	5.24479		sp|P0ACC3|ERPA_ECOLI	1.71276	2.89293		sp|P0ACE7|HINT_ECOLI	5.65183	4.30903
sp|P0ACF0|DBHA_ECOLI	4.73471	5.55075		sp|P0ACC7|GLMU_ECOLI	5.12147	5.8991		sp|P0ACF0|DBHA_ECOLI	4.73471	5.14665
sp|P0ACF4|DBHB_ECOLI	4.59695	5.09993		sp|P0ACD4|ISCU_ECOLI	1.30513	1.93245		sp|P0ACF4|DBHB_ECOLI	4.59695	5.0354
sp|P0ACF8|HNS_ECOLI	5.1636	6.21947		sp|P0ACE0|MBHM_ECOLI	3.4722	4.37062		sp|P0ACF8|HNS_ECOLI	5.1636	5.27263
sp|P0ACG1|STPA_ECOLI	5.04125	5.94076		sp|P0ACE7|HINT_ECOLI	4.30903	5.24479		sp|P0ACG1|STPA_ECOLI	5.04125	4.94061
sp|P0ACI0|ROB_ECOLI	5.30506	6.46529		sp|P0ACF0|DBHA_ECOLI	5.14665	5.55075		sp|P0ACI0|ROB_ECOLI	5.30506	5.15451
sp|P0ACI3|XYLR_ECOLI	5.40145	5.26541		sp|P0ACF4|DBHB_ECOLI	5.0354	5.09993		sp|P0ACI3|XYLR_ECOLI	5.40145	3.78339
sp|P0ACI6|ASNC_ECOLI	6.93808	6.23253		sp|P0ACF8|HNS_ECOLI	5.27263	6.21947		sp|P0ACI6|ASNC_ECOLI	6.93808	5.84737
sp|P0ACJ0|LRP_ECOLI	5.72904	6.22858		sp|P0ACG1|STPA_ECOLI	4.94061	5.94076		sp|P0ACJ0|LRP_ECOLI	5.72904	5.81907
sp|P0ACJ5|DECR_ECOLI	4.44905	5.09294		sp|P0ACG8|HSLR_ECOLI	4.15959	5.69711		sp|P0ACJ5|DECR_ECOLI	4.44905	4.34443
sp|P0ACJ8|CRP_ECOLI	5.08892	5.8383		sp|P0ACI0|ROB_ECOLI	5.15451	6.46529		sp|P0ACJ8|CRP_ECOLI	5.08892	4.5821
sp|P0ACK2|AGAR_ECOLI	5.04857	5.30969		sp|P0ACI3|XYLR_ECOLI	3.78339	5.26541		sp|P0ACK2|AGAR_ECOLI	5.04857	4.88822
sp|P0ACK5|DEOR_ECOLI	5.99211	6.22551		sp|P0ACI6|ASNC_ECOLI	5.84737	6.23253		sp|P0ACK5|DEOR_ECOLI	5.99211	5.81431
sp|P0ACL0|GLPR_ECOLI	5.27544	5.89712		sp|P0ACJ0|LRP_ECOLI	5.81907	6.22858		sp|P0ACL0|GLPR_ECOLI	5.27544	5.83675
sp|P0ACL2|EXUR_ECOLI	2.98997	3.69512		sp|P0ACJ5|DECR_ECOLI	4.34443	5.09294		sp|P0ACL2|EXUR_ECOLI	2.98997	1.96662
sp|P0ACL5|GLCC_ECOLI	1.5637	2.14563		sp|P0ACJ8|CRP_ECOLI	4.5821	5.8383		sp|P0ACL5|GLCC_ECOLI	1.5637	1.21085
sp|P0ACL9|PDHR_ECOLI	5.59399	6.36071		sp|P0ACK2|AGAR_ECOLI	4.88822	5.30969		sp|P0ACL9|PDHR_ECOLI	5.59399	4.52556
sp|P0ACM2|RSPR_ECOLI	5.18411	6.4369		sp|P0ACK5|DEOR_ECOLI	5.81431	6.22551		sp|P0ACM2|RSPR_ECOLI	5.18411	5.71076
sp|P0ACM5|YEGW_ECOLI	4.28249	4.84336		sp|P0ACK8|FUCR_ECOLI	1.30338	1.09503		sp|P0ACM5|YEGW_ECOLI	4.28249	4.04471
sp|P0ACM9|YIHL_ECOLI	5.00938	7.22334		sp|P0ACL0|GLPR_ECOLI	5.83675	5.89712		sp|P0ACM9|YIHL_ECOLI	5.00938	5.84014
sp|P0ACN4|ALLR_ECOLI	5.43913	5.64135		sp|P0ACL2|EXUR_ECOLI	1.96662	3.69512		sp|P0ACN4|ALLR_ECOLI	5.43913	4.906
sp|P0ACN7|CYTR_ECOLI	5.80607	6.3903		sp|P0ACL5|GLCC_ECOLI	1.21085	2.14563		sp|P0ACN7|CYTR_ECOLI	5.80607	5.09395
sp|P0ACP1|CRA_ECOLI	5.60262	5.63447		sp|P0ACL9|PDHR_ECOLI	4.52556	6.36071		sp|P0ACP1|CRA_ECOLI	5.60262	5.64941
sp|P0ACP5|GNTR_ECOLI	7.27252	6.59727		sp|P0ACM2|RSPR_ECOLI	5.71076	6.4369		sp|P0ACP5|GNTR_ECOLI	7.27252	6.14279
sp|P0ACP7|PURR_ECOLI	5.28612	5.86936		sp|P0ACM5|YEGW_ECOLI	4.04471	4.84336		sp|P0ACP7|PURR_ECOLI	5.28612	5.02225
sp|P0ACQ4|OXYR_ECOLI	4.76799	5.09876		sp|P0ACM9|YIHL_ECOLI	5.84014	7.22334		sp|P0ACQ4|OXYR_ECOLI	4.76799	4.50926
sp|P0ACR2|YDHB_ECOLI	5.30606	8		sp|P0ACN4|ALLR_ECOLI	4.906	5.64135		sp|P0ACR2|YDHB_ECOLI	5.30606	4.80202
sp|P0ACR4|YEIE_ECOLI	5.59191	5.77693		sp|P0ACN7|CYTR_ECOLI	5.09395	6.3903		sp|P0ACR4|YEIE_ECOLI	5.59191	4.97997
sp|P0ACR9|MPRA_ECOLI	4.86478	5.48885		sp|P0ACP1|CRA_ECOLI	5.64941	5.63447		sp|P0ACR9|MPRA_ECOLI	4.86478	4.77873
sp|P0ACS7|RPIR_ECOLI	6.09465	6.86422		sp|P0ACP5|GNTR_ECOLI	6.14279	6.59727		sp|P0ACS7|RPIR_ECOLI	6.09465	5.77285
sp|P0ACS9|ACRR_ECOLI	4.88377	5.60734		sp|P0ACP7|PURR_ECOLI	5.02225	5.86936		sp|P0ACS9|ACRR_ECOLI	4.88377	5.74431
sp|P0ACT6|UIDR_ECOLI	4.64172	6.05288		sp|P0ACQ4|OXYR_ECOLI	4.50926	5.09876		sp|P0ACT6|UIDR_ECOLI	4.64172	4.87016
sp|P0ACU0|YBIH_ECOLI	4.46639	5.24669		sp|P0ACR2|YDHB_ECOLI	4.80202	8		sp|P0ACU0|YBIH_ECOLI	4.46639	4.76016
sp|P0ACU2|RUTR_ECOLI	4.60819	5.34746		sp|P0ACR4|YEIE_ECOLI	4.97997	5.77693		sp|P0ACU2|RUTR_ECOLI	4.60819	5.39142
sp|P0ACU5|FABR_ECOLI	5.31343	5.96974		sp|P0ACR7|YFER_ECOLI	4.84906	6.83395		sp|P0ACU5|FABR_ECOLI	5.31343	5.70747
sp|P0ACU7|YJDC_ECOLI	5.03923	4.86377		sp|P0ACR9|MPRA_ECOLI	4.77873	5.48885		sp|P0ACU7|YJDC_ECOLI	5.03923	3.44485
sp|P0ACV6|MPAA_ECOLI	4.71424	4.71472		sp|P0ACS2|SOXR_ECOLI	1.32843	2.35334		sp|P0ACV6|MPAA_ECOLI	4.71424	3.65602
sp|P0ACX3|YDHR_ECOLI	4.79103	4.80921		sp|P0ACS5|ZNTR_ECOLI	0.748222	0.865971		sp|P0ACX3|YDHR_ECOLI	4.79103	3.27468
sp|P0ACX5|FUMD_ECOLI	5.05083	4.78997		sp|P0ACS7|RPIR_ECOLI	5.77285	6.86422		sp|P0ACY1|YDJA_ECOLI	5.60138	4.70325
sp|P0ACY1|YDJA_ECOLI	5.60138	5.4888		sp|P0ACS9|ACRR_ECOLI	5.74431	5.60734		sp|P0ACY3|YEAG_ECOLI	4.70317	2.47907
sp|P0ACY3|YEAG_ECOLI	4.70317	3.41436		sp|P0ACT6|UIDR_ECOLI	4.87016	6.05288		sp|P0ACY9|YEBG_ECOLI	0.975711	1.08212
sp|P0ACY9|YEBG_ECOLI	0.975711	1.16873		sp|P0ACU0|YBIH_ECOLI	4.76016	5.24669		sp|P0ACZ8|CUSR_ECOLI	4.50065	4.52866
sp|P0ACZ8|CUSR_ECOLI	4.50065	5.61885		sp|P0ACU2|RUTR_ECOLI	5.39142	5.34746		sp|P0AD05|YECA_ECOLI	4.66973	3.92752
sp|P0AD05|YECA_ECOLI	4.66973	5.2124		sp|P0ACU5|FABR_ECOLI	5.70747	5.96974		sp|P0AD10|YECJ_ECOLI	4.7628	3.31771
sp|P0AD10|YECJ_ECOLI	4.7628	4.52969		sp|P0ACU7|YJDC_ECOLI	3.44485	4.86377		sp|P0AD12|YEEZ_ECOLI	5.61474	4.34886
sp|P0AD12|YEEZ_ECOLI	5.61474	5.01897		sp|P0ACV6|MPAA_ECOLI	3.65602	4.71472		sp|P0AD27|YEJM_ECOLI	6.34282	6.17543
sp|P0AD14|BTSS_ECOLI	6.05457	5.37298		sp|P0ACX3|YDHR_ECOLI	3.27468	4.80921		sp|P0AD33|YFCZ_ECOLI	5.25283	2.08682
sp|P0AD27|YEJM_ECOLI	6.34282	5.62315		sp|P0ACY1|YDJA_ECOLI	4.70325	5.4888		sp|P0AD44|YFHG_ECOLI	6.82373	6.27696
sp|P0AD33|YFCZ_ECOLI	5.25283	4.13994		sp|P0ACY3|YEAG_ECOLI	2.47907	3.41436		sp|P0AD53|YGAC_ECOLI	1.03267	0.609207
sp|P0AD44|YFHG_ECOLI	6.82373	6.14178		sp|P0ACZ8|CUSR_ECOLI	4.52866	5.61885		sp|P0AD57|ISPB_ECOLI	5.63911	3.92933
sp|P0AD53|YGAC_ECOLI	1.03267	1.81035		sp|P0AD01|DCUR_ECOLI	3.51064	3.27335		sp|P0AD59|IVY_ECOLI	5.40328	5.84815
sp|P0AD57|ISPB_ECOLI	5.63911	5.41775		sp|P0AD05|YECA_ECOLI	3.92752	5.2124		sp|P0AD61|KPYK1_ECOLI	5.86401	5.18653
sp|P0AD59|IVY_ECOLI	5.40328	6.96833		sp|P0AD12|YEEZ_ECOLI	4.34886	5.01897		sp|P0AD65|MRDA_ECOLI	6.23547	6.4965
sp|P0AD61|KPYK1_ECOLI	5.86401	6.34973		sp|P0AD24|YEJL_ECOLI	3.53757	5.16286		sp|P0AD68|FTSI_ECOLI	3.311	2.6097
sp|P0AD65|MRDA_ECOLI	6.23547	6.92344		sp|P0AD27|YEJM_ECOLI	6.17543	5.62315		sp|P0AD70|AMPH_ECOLI	3.61798	3.96225
sp|P0AD68|FTSI_ECOLI	3.311	2.3514		sp|P0AD33|YFCZ_ECOLI	2.08682	4.13994		sp|P0AD96|LIVJ_ECOLI	5.67117	6.02349
sp|P0AD70|AMPH_ECOLI	3.61798	3.72702		sp|P0AD42|PGPC_ECOLI	2.62361	3.96329		sp|P0ADA1|TESA_ECOLI	5.23355	5.24702
sp|P0AD96|LIVJ_ECOLI	5.67117	6.23794		sp|P0AD44|YFHG_ECOLI	6.27696	6.14178		sp|P0ADA3|NLPD_ECOLI	5.80772	6.01374
sp|P0ADA1|TESA_ECOLI	5.23355	6.22781		sp|P0AD53|YGAC_ECOLI	0.609207	1.81035		sp|P0ADA5|YAJG_ECOLI	6.2537	6.36343
sp|P0ADA3|NLPD_ECOLI	5.80772	5.92256		sp|P0AD57|ISPB_ECOLI	3.92933	5.41775		sp|P0ADB1|OSME_ECOLI	5.72801	6.94723
sp|P0ADA5|YAJG_ECOLI	6.2537	7.64272		sp|P0AD59|IVY_ECOLI	5.84815	6.96833		sp|P0ADC1|LPTE_ECOLI	7.65689	6.32945
sp|P0ADB1|OSME_ECOLI	5.72801	6.14151		sp|P0AD61|KPYK1_ECOLI	5.18653	6.34973		sp|P0ADC3|LOLC_ECOLI	6.17851	5.79664
sp|P0ADC1|LPTE_ECOLI	7.65689	6.71323		sp|P0AD65|MRDA_ECOLI	6.4965	6.92344		sp|P0ADC6|LPTG_ECOLI	6.22339	6.06313
sp|P0ADC3|LOLC_ECOLI	6.17851	5.78074		sp|P0AD68|FTSI_ECOLI	2.6097	2.3514		sp|P0ADE4|TAMA_ECOLI	6.30642	6.59439
sp|P0ADC6|LPTG_ECOLI	6.22339	6.6875		sp|P0AD70|AMPH_ECOLI	3.96225	3.72702		sp|P0ADE6|YGAU_ECOLI	5.21302	4.67199
sp|P0ADE4|TAMA_ECOLI	6.30642	6.21261		sp|P0AD96|LIVJ_ECOLI	6.02349	6.23794		sp|P0ADE8|YGFZ_ECOLI	5.54463	5.2535
sp|P0ADE6|YGAU_ECOLI	5.21302	5.55453		sp|P0ADA1|TESA_ECOLI	5.24702	6.22781		sp|P0ADF6|EDD_ECOLI	5.32917	2.97759
sp|P0ADE8|YGFZ_ECOLI	5.54463	5.44868		sp|P0ADA3|NLPD_ECOLI	6.01374	5.92256		sp|P0ADF8|ILVN_ECOLI	2.70572	1.44721
sp|P0ADF8|ILVN_ECOLI	2.70572	3.63358		sp|P0ADA5|YAJG_ECOLI	6.36343	7.64272		sp|P0ADG4|SUHB_ECOLI	6.06273	5.52703
sp|P0ADG4|SUHB_ECOLI	6.06273	6.16627		sp|P0ADB1|OSME_ECOLI	6.94723	6.14151		sp|P0ADG7|IMDH_ECOLI	6.01781	4.28796
sp|P0ADG7|IMDH_ECOLI	6.01781	5.75675		sp|P0ADC1|LPTE_ECOLI	6.32945	6.71323		sp|P0ADI7|YECD_ECOLI	5.81325	5.18756
sp|P0ADI7|YECD_ECOLI	5.81325	5.75007		sp|P0ADC3|LOLC_ECOLI	5.79664	5.78074		sp|P0ADK0|YIAF_ECOLI	5.87816	5.78658
sp|P0ADK0|YIAF_ECOLI	5.87816	6.13412		sp|P0ADC6|LPTG_ECOLI	6.06313	6.6875		sp|P0ADK6|YIBA_ECOLI	2.64684	2.16541
sp|P0ADK6|YIBA_ECOLI	2.64684	3.89761		sp|P0ADE4|TAMA_ECOLI	6.59439	6.21261		sp|P0ADK8|YIBL_ECOLI	3.4973	3.90564
sp|P0ADK8|YIBL_ECOLI	3.4973	8		sp|P0ADE6|YGAU_ECOLI	4.67199	5.55453		sp|P0ADL3|YICN_ECOLI	4.64595	4.7075
sp|P0ADL3|YICN_ECOLI	4.64595	5.07289		sp|P0ADE8|YGFZ_ECOLI	5.2535	5.44868		sp|P0ADM4|YIDQ_ECOLI	4.80389	5.84271
sp|P0ADM4|YIDQ_ECOLI	4.80389	4.70856		sp|P0ADF8|ILVN_ECOLI	1.44721	3.63358		sp|P0ADM8|YIEE_ECOLI	3.22124	2.11767
sp|P0ADM8|YIEE_ECOLI	3.22124	3.36398		sp|P0ADG1|ILVM_ECOLI	0.823112	0.317887		sp|P0ADN2|YIFE_ECOLI	3.14358	3.08564
sp|P0ADN2|YIFE_ECOLI	3.14358	4.54763		sp|P0ADG4|SUHB_ECOLI	5.52703	6.16627		sp|P0ADN6|YIFL_ECOLI	5.46512	6.0286
sp|P0ADN6|YIFL_ECOLI	5.46512	5.24664		sp|P0ADG7|IMDH_ECOLI	4.28796	5.75675		sp|P0ADP0|YIGB_ECOLI	5.87251	3.82732
sp|P0ADP0|YIGB_ECOLI	5.87251	5.74999		sp|P0ADI7|YECD_ECOLI	5.18756	5.75007		sp|P0ADP2|YIGI_ECOLI	4.99707	2.54494
sp|P0ADP2|YIGI_ECOLI	4.99707	5.72687		sp|P0ADK0|YIAF_ECOLI	5.78658	6.13412		sp|P0ADP7|UBIJ_ECOLI	4.93263	4.75606
sp|P0ADP7|UBIJ_ECOLI	4.93263	4.84056		sp|P0ADK6|YIBA_ECOLI	2.16541	3.89761		sp|P0ADP9|YIHD_ECOLI	5.01242	2.74111
sp|P0ADP9|YIHD_ECOLI	5.01242	4.764		sp|P0ADK8|YIBL_ECOLI	3.90564	8		sp|P0ADQ2|YIID_ECOLI	5.87977	4.70725
sp|P0ADQ2|YIID_ECOLI	5.87977	5.56658		sp|P0ADM4|YIDQ_ECOLI	5.84271	4.70856		sp|P0ADQ7|YGAM_ECOLI	5.16657	5.55052
sp|P0ADQ7|YGAM_ECOLI	5.16657	5.78803		sp|P0ADM8|YIEE_ECOLI	2.11767	3.36398		sp|P0ADR6|RLMM_ECOLI	5.72427	4.78292
sp|P0ADR6|RLMM_ECOLI	5.72427	5.92918		sp|P0ADN0|VIAA_ECOLI	4.64856	5.31213		sp|P0ADR8|PPNN_ECOLI	5.92924	5.06968
sp|P0ADR8|PPNN_ECOLI	5.92924	6.00767		sp|P0ADN2|YIFE_ECOLI	3.08564	4.54763		sp|P0ADS2|ZAPA_ECOLI	5.15651	4.49575
sp|P0ADS2|ZAPA_ECOLI	5.15651	6.04987		sp|P0ADN6|YIFL_ECOLI	6.0286	5.24664		sp|P0ADS6|YGGE_ECOLI	5.59206	5.83063
sp|P0ADS6|YGGE_ECOLI	5.59206	5.87961		sp|P0ADP0|YIGB_ECOLI	3.82732	5.74999		sp|P0ADS9|YGGN_ECOLI	5.0188	5.75865
sp|P0ADS9|YGGN_ECOLI	5.0188	5.10755		sp|P0ADP2|YIGI_ECOLI	2.54494	5.72687		sp|P0ADT2|YGIB_ECOLI	3.45031	4.0794
sp|P0ADT2|YGIB_ECOLI	3.45031	3.71488		sp|P0ADP7|UBIJ_ECOLI	4.75606	4.84056		sp|P0ADT5|YGIC_ECOLI	5.65043	4.45512
sp|P0ADT5|YGIC_ECOLI	5.65043	5.77934		sp|P0ADP9|YIHD_ECOLI	2.74111	4.764		sp|P0ADT8|YGIM_ECOLI	5.51169	5.83392
sp|P0ADT8|YGIM_ECOLI	5.51169	5.83606		sp|P0ADQ2|YIID_ECOLI	4.70725	5.56658		sp|P0ADU2|YGIN_ECOLI	5.83739	4.36336
sp|P0ADU2|YGIN_ECOLI	5.83739	5.34721		sp|P0ADQ7|YGAM_ECOLI	5.55052	5.78803		sp|P0ADU5|YGIW_ECOLI	4.71738	6.22482
sp|P0ADU5|YGIW_ECOLI	4.71738	5.83115		sp|P0ADR6|RLMM_ECOLI	4.78292	5.92918		sp|P0ADU7|YQIB_ECOLI	3.66951	2.03309
sp|P0ADU7|YQIB_ECOLI	3.66951	2.76013		sp|P0ADR8|PPNN_ECOLI	5.06968	6.00767		sp|P0ADV1|LPTA_ECOLI	5.79062	5.73083
sp|P0ADV1|LPTA_ECOLI	5.79062	5.63215		sp|P0ADS2|ZAPA_ECOLI	4.49575	6.04987		sp|P0ADV5|YHBW_ECOLI	6.05652	4.46607
sp|P0ADV5|YHBW_ECOLI	6.05652	5.64901		sp|P0ADS6|YGGE_ECOLI	5.83063	5.87961		sp|P0ADV7|MLAC_ECOLI	5.50198	5.53455
sp|P0ADV7|MLAC_ECOLI	5.50198	5.28924		sp|P0ADS9|YGGN_ECOLI	5.75865	5.10755		sp|P0ADV9|LPTC_ECOLI	5.84911	5.55281
sp|P0ADV9|LPTC_ECOLI	5.84911	5.98003		sp|P0ADT2|YGIB_ECOLI	4.0794	3.71488		sp|P0ADW3|YHCB_ECOLI	5.42631	5.77865
sp|P0ADW3|YHCB_ECOLI	5.42631	6.40144		sp|P0ADT5|YGIC_ECOLI	4.45512	5.77934		sp|P0ADX1|YHFA_ECOLI	5.44859	4.87513
sp|P0ADW8|YHEV_ECOLI	3.48359	4.08264		sp|P0ADT8|YGIM_ECOLI	5.83392	5.83606		sp|P0ADX9|RSMD_ECOLI	5.09697	4.48909
sp|P0ADX1|YHFA_ECOLI	5.44859	6.4892		sp|P0ADU2|YGIN_ECOLI	4.36336	5.34721		sp|P0ADY1|PPID_ECOLI	5.92435	6.1663
sp|P0ADX9|RSMD_ECOLI	5.09697	5.56885		sp|P0ADU5|YGIW_ECOLI	6.22482	5.83115		sp|P0ADY3|RL14_ECOLI	5.17254	4.40204
sp|P0ADY1|PPID_ECOLI	5.92435	5.95548		sp|P0ADV1|LPTA_ECOLI	5.73083	5.63215		sp|P0ADY7|RL16_ECOLI	5.84809	5.85627
sp|P0ADY3|RL14_ECOLI	5.17254	5.65983		sp|P0ADV5|YHBW_ECOLI	4.46607	5.64901		sp|P0ADZ0|RL23_ECOLI	4.68989	5.85609
sp|P0ADY7|RL16_ECOLI	5.84809	7.51107		sp|P0ADV7|MLAC_ECOLI	5.53455	5.28924		sp|P0ADZ4|RS15_ECOLI	4.7516	5.72014
sp|P0ADZ0|RL23_ECOLI	4.68989	5.2751		sp|P0ADV9|LPTC_ECOLI	5.55281	5.98003		sp|P0ADZ7|YAJC_ECOLI	6.54698	5.6436
sp|P0ADZ4|RS15_ECOLI	4.7516	6.3951		sp|P0ADW3|YHCB_ECOLI	5.77865	6.40144		sp|P0AE01|TRMJ_ECOLI	5.22034	4.3407
sp|P0ADZ7|YAJC_ECOLI	6.54698	6.0177		sp|P0ADX1|YHFA_ECOLI	4.87513	6.4892		sp|P0AE06|ACRA_ECOLI	5.8138	6.13425
sp|P0AE01|TRMJ_ECOLI	5.22034	5.41185		sp|P0ADX9|RSMD_ECOLI	4.48909	5.56885		sp|P0AE08|AHPC_ECOLI	5.48589	2.03052
sp|P0AE06|ACRA_ECOLI	5.8138	5.84207		sp|P0ADY1|PPID_ECOLI	6.1663	5.95548		sp|P0AE12|AMN_ECOLI	6.18731	4.51021
sp|P0AE08|AHPC_ECOLI	5.48589	5.05231		sp|P0ADY3|RL14_ECOLI	4.40204	5.65983		sp|P0AE14|AMPE_ECOLI	6.91624	6.63315
sp|P0AE12|AMN_ECOLI	6.18731	6.34354		sp|P0ADY7|RL16_ECOLI	5.85627	7.51107		sp|P0AE18|MAP1_ECOLI	6.04135	4.42397
sp|P0AE14|AMPE_ECOLI	6.91624	5.62576		sp|P0ADZ0|RL23_ECOLI	5.85609	5.2751		sp|P0AE22|APHA_ECOLI	6.41533	5.79467
sp|P0AE18|MAP1_ECOLI	6.04135	5.51897		sp|P0ADZ4|RS15_ECOLI	5.72014	6.3951		sp|P0AE37|ASTA_ECOLI	4.07402	2.45182
sp|P0AE22|APHA_ECOLI	6.41533	7.06093		sp|P0ADZ7|YAJC_ECOLI	5.6436	6.0177		sp|P0AE39|YPDB_ECOLI	4.9296	4.43668
sp|P0AE37|ASTA_ECOLI	4.07402	4.55595		sp|P0AE01|TRMJ_ECOLI	4.3407	5.41185		sp|P0AE45|YTFL_ECOLI	5.00848	4.32624
sp|P0AE39|YPDB_ECOLI	4.9296	6.00328		sp|P0AE06|ACRA_ECOLI	6.13425	5.84207		sp|P0AE48|YTFP_ECOLI	5.27222	4.48619
sp|P0AE45|YTFL_ECOLI	5.00848	5.16186		sp|P0AE08|AHPC_ECOLI	2.03052	5.05231		sp|P0AE52|BCP_ECOLI	4.38466	4.0824
sp|P0AE48|YTFP_ECOLI	5.27222	5.31634		sp|P0AE12|AMN_ECOLI	4.51021	6.34354		sp|P0AE60|CEDA_ECOLI	4.25901	3.66243
sp|P0AE52|BCP_ECOLI	4.38466	5.36135		sp|P0AE14|AMPE_ECOLI	6.63315	5.62576		sp|P0AE76|COBU_ECOLI	5.94158	3.84876
sp|P0AE76|COBU_ECOLI	5.94158	5.16885		sp|P0AE16|AMPG_ECOLI	6.55039	4.44584		sp|P0AE78|CORC_ECOLI	5.28011	4.60171
sp|P0AE78|CORC_ECOLI	5.28011	5.82955		sp|P0AE18|MAP1_ECOLI	4.42397	5.51897		sp|P0AE82|CPXA_ECOLI	5.98216	6.06838
sp|P0AE82|CPXA_ECOLI	5.98216	5.92323		sp|P0AE22|APHA_ECOLI	5.79467	7.06093		sp|P0AE88|CPXR_ECOLI	6.00671	6.00386
sp|P0AE88|CPXR_ECOLI	6.00671	5.43911		sp|P0AE28|AROM_ECOLI	1.67087	3.14555		sp|P0AE91|CREA_ECOLI	6.41172	6.38599
sp|P0AE91|CREA_ECOLI	6.41172	5.96819		sp|P0AE37|ASTA_ECOLI	2.45182	4.55595		sp|P0AEA8|CYSG_ECOLI	6.42808	4.38543
sp|P0AEA8|CYSG_ECOLI	6.42808	5.46685		sp|P0AE39|YPDB_ECOLI	4.43668	6.00328		sp|P0AEB2|DACA_ECOLI	6.09841	6.23167
sp|P0AEB2|DACA_ECOLI	6.09841	6.05055		sp|P0AE45|YTFL_ECOLI	4.32624	5.16186		sp|P0AEB5|YNAI_ECOLI	5.86413	6.0231
sp|P0AEB5|YNAI_ECOLI	5.86413	6.33661		sp|P0AE48|YTFP_ECOLI	4.48619	5.31634		sp|P0AEB7|YOAB_ECOLI	6.16037	6.27162
sp|P0AEB7|YOAB_ECOLI	6.16037	7.21179		sp|P0AE52|BCP_ECOLI	4.0824	5.36135		sp|P0AEC0|YOAE_ECOLI	6.06272	6.70702
sp|P0AEC0|YOAE_ECOLI	6.06272	5.88449		sp|P0AE63|CHAB_ECOLI	3.29873	5.53311		sp|P0AEC3|ARCB_ECOLI	5.68653	5.53548
sp|P0AEC3|ARCB_ECOLI	5.68653	5.88365		sp|P0AE67|CHEY_ECOLI	3.81569	4.07818		sp|P0AEC5|BARA_ECOLI	6.31848	6.9173
sp|P0AEC5|BARA_ECOLI	6.31848	5.98513		sp|P0AE70|MAZF_ECOLI	4.02113	5.34884		sp|P0AED0|USPA_ECOLI	5.91893	4.30496
sp|P0AED0|USPA_ECOLI	5.91893	5.16385		sp|P0AE78|CORC_ECOLI	4.60171	5.82955		sp|P0AED5|UVRY_ECOLI	1.79839	1.88979
sp|P0AED5|UVRY_ECOLI	1.79839	3.03883		sp|P0AE82|CPXA_ECOLI	6.06838	5.92323		sp|P0AED7|DAPE_ECOLI	5.59933	4.41789
sp|P0AED7|DAPE_ECOLI	5.59933	5.70225		sp|P0AE88|CPXR_ECOLI	6.00386	5.43911		sp|P0AED9|DCM_ECOLI	3.01515	3.04313
sp|P0AED9|DCM_ECOLI	3.01515	3.32357		sp|P0AE91|CREA_ECOLI	6.38599	5.96819		sp|P0AEE1|DCRB_ECOLI	5.55145	5.60221
sp|P0AEE1|DCRB_ECOLI	5.55145	6.7676		sp|P0AEA8|CYSG_ECOLI	4.38543	5.46685		sp|P0AEE3|DEGS_ECOLI	7.16406	5.97865
sp|P0AEE3|DEGS_ECOLI	7.16406	5.90874		sp|P0AEB2|DACA_ECOLI	6.23167	6.05055		sp|P0AEE5|DGAL_ECOLI	6.23005	6.32195
sp|P0AEE5|DGAL_ECOLI	6.23005	6.08484		sp|P0AEB5|YNAI_ECOLI	6.0231	6.33661		sp|P0AEE8|DMA_ECOLI	5.38735	4.64784
sp|P0AEE8|DMA_ECOLI	5.38735	5.64872		sp|P0AEB7|YOAB_ECOLI	6.27162	7.21179		sp|P0AEF0|DNAC_ECOLI	3.4903	2.18074
sp|P0AEF0|DNAC_ECOLI	3.4903	4.66997		sp|P0AEC0|YOAE_ECOLI	6.70702	5.88449		sp|P0AEF4|DPIA_ECOLI	3.32748	2.99495
sp|P0AEF4|DPIA_ECOLI	3.32748	5.33001		sp|P0AEC3|ARCB_ECOLI	5.53548	5.88365		sp|P0AEF8|DPPB_ECOLI	5.95889	6.42319
sp|P0AEF8|DPPB_ECOLI	5.95889	6.65635		sp|P0AEC5|BARA_ECOLI	6.9173	5.98513		sp|P0AEG1|DPPC_ECOLI	6.15724	6.38711
sp|P0AEG1|DPPC_ECOLI	6.15724	8		sp|P0AEC8|DCUS_ECOLI	6.24716	5.88321		sp|P0AEG4|DSBA_ECOLI	5.66466	5.73316
sp|P0AEG4|DSBA_ECOLI	5.66466	5.31795		sp|P0AED0|USPA_ECOLI	4.30496	5.16385		sp|P0AEG6|DSBC_ECOLI	5.93398	5.80167
sp|P0AEG6|DSBC_ECOLI	5.93398	5.6978		sp|P0AED5|UVRY_ECOLI	1.88979	3.03883		sp|P0AEH1|RSEP_ECOLI	4.17126	4.20325
sp|P0AEH1|RSEP_ECOLI	4.17126	4.23221		sp|P0AED7|DAPE_ECOLI	4.41789	5.70225		sp|P0AEH3|ELAA_ECOLI	4.53827	2.68141
sp|P0AEH3|ELAA_ECOLI	4.53827	4.29565		sp|P0AED9|DCM_ECOLI	3.04313	3.32357		sp|P0AEH5|ELAB_ECOLI	5.15958	5.99178
sp|P0AEH5|ELAB_ECOLI	5.15958	6.46028		sp|P0AEE1|DCRB_ECOLI	5.60221	6.7676		sp|P0AEI1|MIAB_ECOLI	1.96713	1.63182
sp|P0AEI1|MIAB_ECOLI	1.96713	2.17858		sp|P0AEE3|DEGS_ECOLI	5.97865	5.90874		sp|P0AEI4|RIMO_ECOLI	4.37406	3.46711
sp|P0AEI4|RIMO_ECOLI	4.37406	4.38814		sp|P0AEE5|DGAL_ECOLI	6.32195	6.08484		sp|P0AEI6|NUDJ_ECOLI	5.49468	4.53632
sp|P0AEI6|NUDJ_ECOLI	5.49468	5.30307		sp|P0AEE8|DMA_ECOLI	4.64784	5.64872		sp|P0AEJ4|ENVZ_ECOLI	6.87098	6.3482
sp|P0AEJ4|ENVZ_ECOLI	6.87098	6.15499		sp|P0AEF0|DNAC_ECOLI	2.18074	4.66997		sp|P0AEJ6|EUTB_ECOLI	6.37342	3.82188
sp|P0AEJ6|EUTB_ECOLI	6.37342	6.25851		sp|P0AEF4|DPIA_ECOLI	2.99495	5.33001		sp|P0AEK0|EXOX_ECOLI	1.51687	1.36855
sp|P0AEK0|EXOX_ECOLI	1.51687	2.00293		sp|P0AEF8|DPPB_ECOLI	6.42319	6.65635		sp|P0AEK2|FABG_ECOLI	6.06092	4.80858
sp|P0AEK2|FABG_ECOLI	6.06092	5.90778		sp|P0AEG1|DPPC_ECOLI	6.38711	8		sp|P0AEK4|FABI_ECOLI	6.19176	5.28405
sp|P0AEK4|FABI_ECOLI	6.19176	5.90071		sp|P0AEG4|DSBA_ECOLI	5.73316	5.31795		sp|P0AEL6|FEPB_ECOLI	6.51047	5.61914
sp|P0AEL6|FEPB_ECOLI	6.51047	5.29492		sp|P0AEG6|DSBC_ECOLI	5.80167	5.6978		sp|P0AEM0|FKBX_ECOLI	5.48575	4.43704
sp|P0AEM0|FKBX_ECOLI	5.48575	4.78268		sp|P0AEH1|RSEP_ECOLI	4.20325	4.23221		sp|P0AEM9|FLIY_ECOLI	5.95026	5.70861
sp|P0AEM9|FLIY_ECOLI	5.95026	6.26817		sp|P0AEH3|ELAA_ECOLI	2.68141	4.29565		sp|P0AEN1|FRE_ECOLI	4.61702	4.1998
sp|P0AEN1|FRE_ECOLI	4.61702	5.78042		sp|P0AEH5|ELAB_ECOLI	5.99178	6.46028		sp|P0AEN4|FTSL_ECOLI	4.04363	4.30435
sp|P0AEN4|FTSL_ECOLI	4.04363	3.84625		sp|P0AEI1|MIAB_ECOLI	1.63182	2.17858		sp|P0AEN8|FUCM_ECOLI	5.8902	5.36154
sp|P0AEN8|FUCM_ECOLI	5.8902	6.70489		sp|P0AEI4|RIMO_ECOLI	3.46711	4.38814		sp|P0AEP3|GALU_ECOLI	5.71837	4.65306
sp|P0AEP1|GALP_ECOLI	5.62813	4.50926		sp|P0AEI6|NUDJ_ECOLI	4.53632	5.30307		sp|P0AEP7|GCL_ECOLI	5.48689	3.44623
sp|P0AEP3|GALU_ECOLI	5.71837	5.71161		sp|P0AEJ4|ENVZ_ECOLI	6.3482	6.15499		sp|P0AEQ1|GLCG_ECOLI	5.43203	4.28857
sp|P0AEP9|GLCD_ECOLI	2.37863	3.6204		sp|P0AEJ6|EUTB_ECOLI	3.82188	6.25851		sp|P0AEQ3|GLNH_ECOLI	6.12851	6.43235
sp|P0AEQ1|GLCG_ECOLI	5.43203	5.26685		sp|P0AEK0|EXOX_ECOLI	1.36855	2.00293		sp|P0AEQ6|GLNP_ECOLI	6.84435	6.74716
sp|P0AEQ3|GLNH_ECOLI	6.12851	6.47533		sp|P0AEK2|FABG_ECOLI	4.80858	5.90778		sp|P0AER5|GLTK_ECOLI	6.35837	5.68342
sp|P0AEQ6|GLNP_ECOLI	6.84435	6.14607		sp|P0AEK4|FABI_ECOLI	5.28405	5.90071		sp|P0AES0|GSP_ECOLI	5.85173	4.64505
sp|P0AER5|GLTK_ECOLI	6.35837	6.05221		sp|P0AEL6|FEPB_ECOLI	5.61914	5.29492		sp|P0AES2|GUDD_ECOLI	5.37538	3.14266
sp|P0AES0|GSP_ECOLI	5.85173	5.16836		sp|P0AEM0|FKBX_ECOLI	4.43704	4.78268		sp|P0AES4|GYRA_ECOLI	5.26281	5.19936
sp|P0AES2|GUDD_ECOLI	5.37538	5.25836		sp|P0AEM9|FLIY_ECOLI	5.70861	6.26817		sp|P0AES6|GYRB_ECOLI	5.66485	5.39583
sp|P0AES4|GYRA_ECOLI	5.26281	5.02782		sp|P0AEN1|FRE_ECOLI	4.1998	5.78042		sp|P0AET5|HDED_ECOLI	5.50456	5.32722
sp|P0AES6|GYRB_ECOLI	5.66485	5.88017		sp|P0AEN4|FTSL_ECOLI	4.30435	3.84625		sp|P0AET8|HDHA_ECOLI	5.63743	4.56698
sp|P0AET8|HDHA_ECOLI	5.63743	5.5089		sp|P0AEN8|FUCM_ECOLI	5.36154	6.70489		sp|P0AEU0|HISJ_ECOLI	6.20399	5.79522
sp|P0AEU0|HISJ_ECOLI	6.20399	6.44571		sp|P0AEP3|GALU_ECOLI	4.65306	5.71161		sp|P0AEU3|HISM_ECOLI	6.31816	6.7499
sp|P0AEU3|HISM_ECOLI	6.31816	5.70977		sp|P0AEQ1|GLCG_ECOLI	4.28857	5.26685		sp|P0AEU7|SKP_ECOLI	6.7913	5.62131
sp|P0AEU7|SKP_ECOLI	6.7913	6.00004		sp|P0AEQ3|GLNH_ECOLI	6.43235	6.47533		sp|P0AEV1|RSSB_ECOLI	5.53319	3.38792
sp|P0AEV1|RSSB_ECOLI	5.53319	4.33956		sp|P0AEQ6|GLNP_ECOLI	6.74716	6.14607		sp|P0AEV7|HYCH_ECOLI	3.20985	2.24174
sp|P0AEV7|HYCH_ECOLI	3.20985	3.7295		sp|P0AER3|GLTJ_ECOLI	5.3537	5.71158		sp|P0AEV9|HYCI_ECOLI	6.57788	4.60159
sp|P0AEV9|HYCI_ECOLI	6.57788	5.0105		sp|P0AER5|GLTK_ECOLI	5.68342	6.05221		sp|P0AEW4|CPDA_ECOLI	4.4352	4.56231
sp|P0AEW4|CPDA_ECOLI	4.4352	5.40024		sp|P0AES0|GSP_ECOLI	4.64505	5.16836		sp|P0AEW6|INGK_ECOLI	5.06866	4.13644
sp|P0AEW6|INGK_ECOLI	5.06866	5.87057		sp|P0AES2|GUDD_ECOLI	3.14266	5.25836		sp|P0AEW9|K1PF_ECOLI	6.22497	5.61489
sp|P0AEW9|K1PF_ECOLI	6.22497	7.04905		sp|P0AES4|GYRA_ECOLI	5.19936	5.02782		sp|P0AEX3|KGTP_ECOLI	4.34988	2.0099
sp|P0AEX3|KGTP_ECOLI	4.34988	4.50806		sp|P0AES6|GYRB_ECOLI	5.39583	5.88017		sp|P0AEX5|KPPR_ECOLI	6.15578	5.4198
sp|P0AEX5|KPPR_ECOLI	6.15578	5.5009		sp|P0AET8|HDHA_ECOLI	4.56698	5.5089		sp|P0AEX9|MALE_ECOLI	7.50685	7.78331
sp|P0AEX9|MALE_ECOLI	7.50685	6.56438		sp|P0AEU0|HISJ_ECOLI	5.79522	6.44571		sp|P0AEY1|MARC_ECOLI	6.23202	5.81595
sp|P0AEY1|MARC_ECOLI	6.23202	5.73403		sp|P0AEU3|HISM_ECOLI	6.7499	5.70977		sp|P0AEY3|MAZG_ECOLI	3.60509	2.62411
sp|P0AEY3|MAZG_ECOLI	3.60509	5.06308		sp|P0AEU7|SKP_ECOLI	5.62131	6.00004		sp|P0AEY5|MDAB_ECOLI	7.21512	2.12193
sp|P0AEY5|MDAB_ECOLI	7.21512	4.7631		sp|P0AEV1|RSSB_ECOLI	3.38792	4.33956		sp|P0AEZ1|METF_ECOLI	5.51089	3.02172
sp|P0AEZ1|METF_ECOLI	5.51089	4.96784		sp|P0AEV7|HYCH_ECOLI	2.24174	3.7295		sp|P0AEZ3|MIND_ECOLI	4.93464	5.17237
sp|P0AEZ3|MIND_ECOLI	4.93464	5.5448		sp|P0AEW4|CPDA_ECOLI	4.56231	5.40024		sp|P0AEZ9|MOAB_ECOLI	6.07369	4.69994
sp|P0AEZ9|MOAB_ECOLI	6.07369	5.99281		sp|P0AEW6|INGK_ECOLI	4.13644	5.87057		sp|P0AF03|MOG_ECOLI	5.40616	4.61375
sp|P0AF03|MOG_ECOLI	5.40616	5.82775		sp|P0AEW9|K1PF_ECOLI	5.61489	7.04905		sp|P0AF08|APBC_ECOLI	5.18591	3.71036
sp|P0AF08|APBC_ECOLI	5.18591	5.22382		sp|P0AEX3|KGTP_ECOLI	2.0099	4.50806		sp|P0AF12|MTNN_ECOLI	5.73223	4.85332
sp|P0AF12|MTNN_ECOLI	5.73223	6.35868		sp|P0AEX5|KPPR_ECOLI	5.4198	5.5009		sp|P0AF18|NAGA_ECOLI	6.26057	4.77416
sp|P0AF18|NAGA_ECOLI	6.26057	6.9717		sp|P0AEX9|MALE_ECOLI	7.78331	6.56438		sp|P0AF20|NAGC_ECOLI	6.58501	5.90158
sp|P0AF20|NAGC_ECOLI	6.58501	6.43507		sp|P0AEY1|MARC_ECOLI	5.81595	5.73403		sp|P0AF24|NAGD_ECOLI	5.99811	5.46552
sp|P0AF24|NAGD_ECOLI	5.99811	5.70519		sp|P0AEY3|MAZG_ECOLI	2.62411	5.06308		sp|P0AF28|NARL_ECOLI	5.39068	4.19078
sp|P0AF28|NARL_ECOLI	5.39068	5.03191		sp|P0AEY5|MDAB_ECOLI	2.12193	4.7631		sp|P0AF43|YJBB_ECOLI	6.11727	6.48069
sp|P0AF43|YJBB_ECOLI	6.11727	5.37735		sp|P0AEZ1|METF_ECOLI	3.02172	4.96784		sp|P0AF48|YJBQ_ECOLI	5.50891	3.97586
sp|P0AF48|YJBQ_ECOLI	5.50891	4.74413		sp|P0AEZ3|MIND_ECOLI	5.17237	5.5448		sp|P0AF50|YJBR_ECOLI	4.60126	3.7515
sp|P0AF50|YJBR_ECOLI	4.60126	4.69166		sp|P0AEZ9|MOAB_ECOLI	4.69994	5.99281		sp|P0AF52|GHXP_ECOLI	6.39404	6.45076
sp|P0AF52|GHXP_ECOLI	6.39404	6.1218		sp|P0AF03|MOG_ECOLI	4.61375	5.82775		sp|P0AF56|YJCO_ECOLI	1.32668	1.12015
sp|P0AF56|YJCO_ECOLI	1.32668	1.62329		sp|P0AF08|APBC_ECOLI	3.71036	5.22382		sp|P0AF59|YJDI_ECOLI	6.96882	5.59726
sp|P0AF59|YJDI_ECOLI	6.96882	7.94811		sp|P0AF12|MTNN_ECOLI	4.85332	6.35868		sp|P0AF63|NSRR_ECOLI	4.0345	5.11705
sp|P0AF63|NSRR_ECOLI	4.0345	6.31301		sp|P0AF18|NAGA_ECOLI	4.77416	6.9717		sp|P0AF67|TSAE_ECOLI	5.79479	4.30194
sp|P0AF67|TSAE_ECOLI	5.79479	5.44498		sp|P0AF20|NAGC_ECOLI	5.90158	6.43507		sp|P0AF70|YJEI_ECOLI	6.00748	7.11649
sp|P0AF70|YJEI_ECOLI	6.00748	5.95486		sp|P0AF24|NAGD_ECOLI	5.46552	5.70519		sp|P0AF90|RRAB_ECOLI	2.607	4.14325
sp|P0AF90|RRAB_ECOLI	2.607	5.50591		sp|P0AF28|NARL_ECOLI	4.19078	5.03191		sp|P0AF93|RIDA_ECOLI	5.69454	4.8849
sp|P0AF93|RIDA_ECOLI	5.69454	5.56406		sp|P0AF36|ZAPB_ECOLI	2.87976	5.00674		sp|P0AF96|TABA_ECOLI	4.54714	3.18008
sp|P0AF96|TABA_ECOLI	4.54714	7.49541		sp|P0AF43|YJBB_ECOLI	6.48069	5.37735		sp|P0AF98|LPTF_ECOLI	6.85423	5.95865
sp|P0AF98|LPTF_ECOLI	6.85423	5.9355		sp|P0AF48|YJBQ_ECOLI	3.97586	4.74413		sp|P0AFA2|NARX_ECOLI	6.04678	5.64957
sp|P0AFA2|NARX_ECOLI	6.04678	5.44217		sp|P0AF50|YJBR_ECOLI	3.7515	4.69166		sp|P0AFA7|NHAB_ECOLI	6.58185	5.90968
sp|P0AFA7|NHAB_ECOLI	6.58185	6.92253		sp|P0AF52|GHXP_ECOLI	6.45076	6.1218		sp|P0AFB1|NLPI_ECOLI	7.55737	6.11638
sp|P0AFB1|NLPI_ECOLI	7.55737	5.90132		sp|P0AF59|YJDI_ECOLI	5.59726	7.94811		sp|P0AFB5|NTRB_ECOLI	7.11867	4.48078
sp|P0AFB5|NTRB_ECOLI	7.11867	5.27049		sp|P0AF63|NSRR_ECOLI	5.11705	6.31301		sp|P0AFB8|NTRC_ECOLI	4.22274	4.71727
sp|P0AFB8|NTRC_ECOLI	4.22274	4.84683		sp|P0AF67|TSAE_ECOLI	4.30194	5.44498		sp|P0AFC0|NUDB_ECOLI	2.74911	2.21542
sp|P0AFC0|NUDB_ECOLI	2.74911	8		sp|P0AF93|RIDA_ECOLI	4.8849	5.56406		sp|P0AFC3|NUOA_ECOLI	6.29289	6.21849
sp|P0AFC3|NUOA_ECOLI	6.29289	7.36263		sp|P0AF96|TABA_ECOLI	3.18008	7.49541		sp|P0AFC7|NUOB_ECOLI	5.58662	6.53634
sp|P0AFC7|NUOB_ECOLI	5.58662	5.97535		sp|P0AF98|LPTF_ECOLI	5.95865	5.9355		sp|P0AFD1|NUOE_ECOLI	4.85123	5.03692
sp|P0AFD1|NUOE_ECOLI	4.85123	4.78947		sp|P0AFA2|NARX_ECOLI	5.64957	5.44217		sp|P0AFD4|NUOH_ECOLI	6.23677	6.52865
sp|P0AFD4|NUOH_ECOLI	6.23677	6.74896		sp|P0AFA7|NHAB_ECOLI	5.90968	6.92253		sp|P0AFD6|NUOI_ECOLI	6.00284	5.99285
sp|P0AFD6|NUOI_ECOLI	6.00284	6.24995		sp|P0AFB1|NLPI_ECOLI	6.11638	5.90132		sp|P0AFE0|NUOJ_ECOLI	6.02353	6.06889
sp|P0AFE0|NUOJ_ECOLI	6.02353	6.69759		sp|P0AFB5|NTRB_ECOLI	4.48078	5.27049		sp|P0AFE8|NUOM_ECOLI	6.24146	7.00071
sp|P0AFE4|NUOK_ECOLI	7.16456	7.47713		sp|P0AFB8|NTRC_ECOLI	4.71727	4.84683		sp|P0AFF6|NUSA_ECOLI	5.65035	5.54745
sp|P0AFE8|NUOM_ECOLI	6.24146	7.09198		sp|P0AFC0|NUDB_ECOLI	2.21542	8		sp|P0AFG0|NUSG_ECOLI	5.2757	4.11621
sp|P0AFF6|NUSA_ECOLI	5.65035	6.05258		sp|P0AFC3|NUOA_ECOLI	6.21849	7.36263		sp|P0AFG3|ODO1_ECOLI	4.72454	5.3774
sp|P0AFG0|NUSG_ECOLI	5.2757	5.63671		sp|P0AFC7|NUOB_ECOLI	6.53634	5.97535		sp|P0AFG6|ODO2_ECOLI	5.71831	5.17388
sp|P0AFG3|ODO1_ECOLI	4.72454	5.13382		sp|P0AFD1|NUOE_ECOLI	5.03692	4.78947		sp|P0AFG8|ODP1_ECOLI	6.3395	6.27399
sp|P0AFG6|ODO2_ECOLI	5.71831	5.70218		sp|P0AFD4|NUOH_ECOLI	6.52865	6.74896		sp|P0AFH0|OGT_ECOLI	5.06948	4.54538
sp|P0AFG8|ODP1_ECOLI	6.3395	6.43899		sp|P0AFD6|NUOI_ECOLI	5.99285	6.24995		sp|P0AFH2|OPPB_ECOLI	5.68996	4.92425
sp|P0AFH0|OGT_ECOLI	5.06948	5.29448		sp|P0AFE0|NUOJ_ECOLI	6.06889	6.69759		sp|P0AFH6|OPPC_ECOLI	5.36547	5.16865
sp|P0AFH2|OPPB_ECOLI	5.68996	5.75461		sp|P0AFE8|NUOM_ECOLI	7.00071	7.09198		sp|P0AFH8|OSMY_ECOLI	4.90208	5.49515
sp|P0AFH6|OPPC_ECOLI	5.36547	5.48391		sp|P0AFF2|NUPC_ECOLI	6.35747	6.3198		sp|P0AFI2|PARC_ECOLI	2.94707	3.42292
sp|P0AFH8|OSMY_ECOLI	4.90208	5.38986		sp|P0AFF6|NUSA_ECOLI	5.54745	6.05258		sp|P0AFI5|PBP7_ECOLI	3.77542	2.93487
sp|P0AFI0|OXC_ECOLI	4.4325	3.11405		sp|P0AFG0|NUSG_ECOLI	4.11621	5.63671		sp|P0AFI7|PDXH_ECOLI	5.64659	4.13987
sp|P0AFI2|PARC_ECOLI	2.94707	3.74459		sp|P0AFG3|ODO1_ECOLI	5.3774	5.13382		sp|P0AFI9|PERM_ECOLI	7.15597	6.77084
sp|P0AFI5|PBP7_ECOLI	3.77542	1.64729		sp|P0AFG6|ODO2_ECOLI	5.17388	5.70218		sp|P0AFJ1|PHNA_ECOLI	5.38009	4.87562
sp|P0AFI7|PDXH_ECOLI	5.64659	5.55397		sp|P0AFG8|ODP1_ECOLI	6.27399	6.43899		sp|P0AFJ5|PHOB_ECOLI	6.1099	4.51341
sp|P0AFI9|PERM_ECOLI	7.15597	6.11739		sp|P0AFH0|OGT_ECOLI	4.54538	5.29448		sp|P0AFJ7|PITA_ECOLI	6.54443	6.13049
sp|P0AFJ1|PHNA_ECOLI	5.38009	6.75211		sp|P0AFH2|OPPB_ECOLI	4.92425	5.75461		sp|P0AFK0|PMBA_ECOLI	5.49757	4.26968
sp|P0AFJ5|PHOB_ECOLI	6.1099	5.32979		sp|P0AFH6|OPPC_ECOLI	5.16865	5.48391		sp|P0AFK2|PNUC_ECOLI	6.07123	6.05186
sp|P0AFJ7|PITA_ECOLI	6.54443	6.37432		sp|P0AFH8|OSMY_ECOLI	5.49515	5.38986		sp|P0AFK6|POTC_ECOLI	6.26922	6.23212
sp|P0AFK0|PMBA_ECOLI	5.49757	5.58665		sp|P0AFI2|PARC_ECOLI	3.42292	3.74459		sp|P0AFK9|POTD_ECOLI	5.59329	6.07181
sp|P0AFK2|PNUC_ECOLI	6.07123	6.13667		sp|P0AFI5|PBP7_ECOLI	2.93487	1.64729		sp|P0AFL3|PPIA_ECOLI	5.31245	5.46326
sp|P0AFK6|POTC_ECOLI	6.26922	6.6698		sp|P0AFI7|PDXH_ECOLI	4.13987	5.55397		sp|P0AFL6|PPX_ECOLI	3.96469	3.83377
sp|P0AFK9|POTD_ECOLI	5.59329	6.4375		sp|P0AFI9|PERM_ECOLI	6.77084	6.11739		sp|P0AFM4|PSIF_ECOLI	5.50482	6.61252
sp|P0AFL3|PPIA_ECOLI	5.31245	4.97947		sp|P0AFJ5|PHOB_ECOLI	4.51341	5.32979		sp|P0AFM6|PSPA_ECOLI	5.98165	4.34098
sp|P0AFL6|PPX_ECOLI	3.96469	4.68986		sp|P0AFJ7|PITA_ECOLI	6.13049	6.37432		sp|P0AFM9|PSPB_ECOLI	4.49689	6.01976
sp|P0AFM6|PSPA_ECOLI	5.98165	5.11003		sp|P0AFK0|PMBA_ECOLI	4.26968	5.58665		sp|P0AFP4|YBBO_ECOLI	6.02676	6.00539
sp|P0AFM9|PSPB_ECOLI	4.49689	5.54853		sp|P0AFK6|POTC_ECOLI	6.23212	6.6698		sp|P0AFP6|GCH1L_ECOLI	5.25542	3.65518
sp|P0AFP4|YBBO_ECOLI	6.02676	6.19121		sp|P0AFK9|POTD_ECOLI	6.07181	6.4375		sp|P0AFQ7|YCFH_ECOLI	4.38987	3.62799
sp|P0AFP6|GCH1L_ECOLI	5.25542	6.12913		sp|P0AFL3|PPIA_ECOLI	5.46326	4.97947		sp|P0AFR0|RSSA_ECOLI	5.65864	5.60651
sp|P0AFQ7|YCFH_ECOLI	4.38987	4.72561		sp|P0AFL6|PPX_ECOLI	3.83377	4.68986		sp|P0AFR4|YCIO_ECOLI	4.6372	5.38055
sp|P0AFR0|RSSA_ECOLI	5.65864	5.25411		sp|P0AFM2|PROX_ECOLI	6.62093	6.35967		sp|P0AFS3|FOLM_ECOLI	5.5578	5.31603
sp|P0AFR4|YCIO_ECOLI	4.6372	6.17784		sp|P0AFM6|PSPA_ECOLI	4.34098	5.11003		sp|P0AFT2|YECS_ECOLI	6.00387	6.0716
sp|P0AFS3|FOLM_ECOLI	5.5578	5.67114		sp|P0AFM9|PSPB_ECOLI	6.01976	5.54853		sp|P0AFT5|BTSR_ECOLI	6.72414	5.02339
sp|P0AFT2|YECS_ECOLI	6.00387	5.36906		sp|P0AFN2|PSPC_ECOLI	4.8616	3.80759		sp|P0AFU4|GLRR_ECOLI	5.40442	4.25798
sp|P0AFT5|BTSR_ECOLI	6.72414	5.55292		sp|P0AFP4|YBBO_ECOLI	6.00539	6.19121		sp|P0AFU8|RISA_ECOLI	5.95717	4.24766
sp|P0AFU4|GLRR_ECOLI	5.40442	5.86049		sp|P0AFP6|GCH1L_ECOLI	3.65518	6.12913		sp|P0AFV4|MEPS_ECOLI	3.39084	2.18634
sp|P0AFU8|RISA_ECOLI	5.95717	5.37448		sp|P0AFP9|YBHR_ECOLI	6.33298	6.0513		sp|P0AFW0|RFAH_ECOLI	4.35212	3.18357
sp|P0AFV4|MEPS_ECOLI	3.39084	3.37639		sp|P0AFQ2|YBHS_ECOLI	6.35746	5.35825		sp|P0AFW4|RNK_ECOLI	1.35977	1.42497
sp|P0AFW0|RFAH_ECOLI	4.35212	5.23841		sp|P0AFQ7|YCFH_ECOLI	3.62799	4.72561		sp|P0AFW8|ROF_ECOLI	3.16923	2.04871
sp|P0AFW4|RNK_ECOLI	1.35977	1.54979		sp|P0AFR0|RSSA_ECOLI	5.60651	5.25411		sp|P0AFX0|HPF_ECOLI	4.2128	3.39406
sp|P0AFW8|ROF_ECOLI	3.16923	1.91019		sp|P0AFR2|DAUA_ECOLI	6.4302	6.39126		sp|P0AFX7|RSEA_ECOLI	0.800867	0.894724
sp|P0AFX0|HPF_ECOLI	4.2128	4.75446		sp|P0AFR4|YCIO_ECOLI	5.38055	6.17784		sp|P0AFX9|RSEB_ECOLI	5.878	6.73349
sp|P0AFX7|RSEA_ECOLI	0.800867	0.455359		sp|P0AFS3|FOLM_ECOLI	5.31603	5.67114		sp|P0AFY2|SANA_ECOLI	5.9225	5.84842
sp|P0AFX9|RSEB_ECOLI	5.878	6.1593		sp|P0AFT2|YECS_ECOLI	6.0716	5.36906		sp|P0AFY8|SEQA_ECOLI	4.71247	4.70186
sp|P0AFY2|SANA_ECOLI	5.9225	5.80832		sp|P0AFT5|BTSR_ECOLI	5.02339	5.55292		sp|P0AFZ3|SSPB_ECOLI	3.73022	3.26129
sp|P0AFY6|SBMA_ECOLI	5.76515	4.97372		sp|P0AFU2|YFBS_ECOLI	5.65385	5.46183		sp|P0AG00|WZZE_ECOLI	6.31213	6.59582
sp|P0AFY8|SEQA_ECOLI	4.71247	4.83506		sp|P0AFU4|GLRR_ECOLI	4.25798	5.86049		sp|P0AG03|UBIX_ECOLI	5.5312	4.09285
sp|P0AFZ3|SSPB_ECOLI	3.73022	5.89168		sp|P0AFU8|RISA_ECOLI	4.24766	5.37448		sp|P0AG07|RPE_ECOLI	5.71614	4.83794
sp|P0AG00|WZZE_ECOLI	6.31213	6.37915		sp|P0AFV4|MEPS_ECOLI	2.18634	3.37639		sp|P0AG14|SOHB_ECOLI	5.60473	6.07612
sp|P0AG03|UBIX_ECOLI	5.5312	6.52264		sp|P0AFW2|RMF_ECOLI	0.351857	0.0711753		sp|P0AG16|PUR1_ECOLI	3.59967	2.24691
sp|P0AG07|RPE_ECOLI	5.71614	5.42641		sp|P0AFW4|RNK_ECOLI	1.42497	1.54979		sp|P0AG18|PURE_ECOLI	5.67945	4.67227
sp|P0AG14|SOHB_ECOLI	5.60473	6.49227		sp|P0AFW8|ROF_ECOLI	2.04871	1.91019		sp|P0AG20|RELA_ECOLI	4.80464	4.74219
sp|P0AG16|PUR1_ECOLI	3.59967	4.01022		sp|P0AFX0|HPF_ECOLI	3.39406	4.75446		sp|P0AG24|SPOT_ECOLI	6.05134	4.46493
sp|P0AG18|PURE_ECOLI	5.67945	5.47063		sp|P0AFX4|RSD_ECOLI	2.50513	3.05575		sp|P0AG27|YIBN_ECOLI	6.47183	5.96227
sp|P0AG20|RELA_ECOLI	4.80464	4.87028		sp|P0AFX7|RSEA_ECOLI	0.894724	0.455359		sp|P0AG30|RHO_ECOLI	5.73681	5.4943
sp|P0AG24|SPOT_ECOLI	6.05134	5.37855		sp|P0AFX9|RSEB_ECOLI	6.73349	6.1593		sp|P0AG40|RIBF_ECOLI	5.44078	4.6167
sp|P0AG27|YIBN_ECOLI	6.47183	7.11076		sp|P0AFY2|SANA_ECOLI	5.84842	5.80832		sp|P0AG44|RL17_ECOLI	5.3654	5.19715
sp|P0AG30|RHO_ECOLI	5.73681	5.91628		sp|P0AFY8|SEQA_ECOLI	4.70186	4.83506		sp|P0AG48|RL21_ECOLI	4.92107	5.94402
sp|P0AG40|RIBF_ECOLI	5.44078	5.63732		sp|P0AFZ1|SSEB_ECOLI	2.81098	4.53386		sp|P0AG51|RL30_ECOLI	4.77787	4.69036
sp|P0AG44|RL17_ECOLI	5.3654	6.56811		sp|P0AFZ7|TRKH_ECOLI	6.76766	6.12885		sp|P0AG55|RL6_ECOLI	4.9269	5.22648
sp|P0AG48|RL21_ECOLI	4.92107	6.50588		sp|P0AG00|WZZE_ECOLI	6.59582	6.37915		sp|P0AG59|RS14_ECOLI	3.87965	4.41749
sp|P0AG51|RL30_ECOLI	4.77787	5.72721		sp|P0AG03|UBIX_ECOLI	4.09285	6.52264		sp|P0AG63|RS17_ECOLI	5.17942	5.50079
sp|P0AG55|RL6_ECOLI	4.9269	7.06829		sp|P0AG07|RPE_ECOLI	4.83794	5.42641		sp|P0AG67|RS1_ECOLI	4.75186	4.26814
sp|P0AG59|RS14_ECOLI	3.87965	6.89064		sp|P0AG14|SOHB_ECOLI	6.07612	6.49227		sp|P0AG71|RMUC_ECOLI	4.59221	3.90804
sp|P0AG63|RS17_ECOLI	5.17942	5.89911		sp|P0AG16|PUR1_ECOLI	2.24691	4.01022		sp|P0AG76|SBCD_ECOLI	5.46426	4.53753
sp|P0AG67|RS1_ECOLI	4.75186	6.26929		sp|P0AG18|PURE_ECOLI	4.67227	5.47063		sp|P0AG78|SUBI_ECOLI	5.64757	6.16006
sp|P0AG71|RMUC_ECOLI	4.59221	4.87106		sp|P0AG20|RELA_ECOLI	4.74219	4.87028		sp|P0AG80|UGPB_ECOLI	6.13923	6.4685
sp|P0AG76|SBCD_ECOLI	5.46426	5.4038		sp|P0AG24|SPOT_ECOLI	4.46493	5.37855		sp|P0AG82|PSTS_ECOLI	5.66503	6.10733
sp|P0AG78|SUBI_ECOLI	5.64757	7.34358		sp|P0AG27|YIBN_ECOLI	5.96227	7.11076		sp|P0AG84|YGHA_ECOLI	5.50211	5.31587
sp|P0AG80|UGPB_ECOLI	6.13923	6.26095		sp|P0AG30|RHO_ECOLI	5.4943	5.91628		sp|P0AG86|SECB_ECOLI	6.72483	5.16827
sp|P0AG82|PSTS_ECOLI	5.66503	6.03789		sp|P0AG40|RIBF_ECOLI	4.6167	5.63732		sp|P0AG90|SECD_ECOLI	6.36292	6.18985
sp|P0AG84|YGHA_ECOLI	5.50211	6.30461		sp|P0AG44|RL17_ECOLI	5.19715	6.56811		sp|P0AG93|SECF_ECOLI	6.06104	7.16855
sp|P0AG86|SECB_ECOLI	6.72483	7.34894		sp|P0AG48|RL21_ECOLI	5.94402	6.50588		sp|P0AG96|SECE_ECOLI	4.43465	4.48031
sp|P0AG90|SECD_ECOLI	6.36292	5.86124		sp|P0AG51|RL30_ECOLI	4.69036	5.72721		sp|P0AG99|SECG_ECOLI	3.41263	3.80576
sp|P0AG93|SECF_ECOLI	6.06104	5.67312		sp|P0AG55|RL6_ECOLI	5.22648	7.06829		sp|P0AGA2|SECY_ECOLI	4.9421	4.82969
sp|P0AG96|SECE_ECOLI	4.43465	5.11037		sp|P0AG63|RS17_ECOLI	5.50079	5.89911		sp|P0AGA6|UHPA_ECOLI	4.34776	4.01148
sp|P0AG99|SECG_ECOLI	3.41263	4.91451		sp|P0AG67|RS1_ECOLI	4.26814	6.26929		sp|P0AGB0|SERB_ECOLI	5.82959	4.81939
sp|P0AGA2|SECY_ECOLI	4.9421	5.03615		sp|P0AG71|RMUC_ECOLI	3.90804	4.87106		sp|P0AGB6|RPOE_ECOLI	5.62982	5.76211
sp|P0AGA6|UHPA_ECOLI	4.34776	4.25587		sp|P0AG76|SBCD_ECOLI	4.53753	5.4038		sp|P0AGC3|SLT_ECOLI	6.06613	6.28507
sp|P0AGB0|SERB_ECOLI	5.82959	5.0669		sp|P0AG78|SUBI_ECOLI	6.16006	7.34358		sp|P0AGC7|SMP_ECOLI	5.23471	3.68747
sp|P0AGB6|RPOE_ECOLI	5.62982	5.85141		sp|P0AG80|UGPB_ECOLI	6.4685	6.26095		sp|P0AGD1|SODC_ECOLI	5.68638	6.57286
sp|P0AGC3|SLT_ECOLI	6.06613	6.34169		sp|P0AG82|PSTS_ECOLI	6.10733	6.03789		sp|P0AGD3|SODF_ECOLI	5.95252	5.06592
sp|P0AGC7|SMP_ECOLI	5.23471	6.1859		sp|P0AG84|YGHA_ECOLI	5.31587	6.30461		sp|P0AGD7|SRP54_ECOLI	4.59818	4.2839
sp|P0AGD1|SODC_ECOLI	5.68638	6.26549		sp|P0AG86|SECB_ECOLI	5.16827	7.34894		sp|P0AGE0|SSB_ECOLI	5.46724	3.38716
sp|P0AGD3|SODF_ECOLI	5.95252	5.95867		sp|P0AG90|SECD_ECOLI	6.18985	5.86124		sp|P0AGE4|SSTT_ECOLI	5.53546	5.93671
sp|P0AGD7|SRP54_ECOLI	4.59818	4.89805		sp|P0AG93|SECF_ECOLI	7.16855	5.67312		sp|P0AGE6|CHRR_ECOLI	5.31008	5.26897
sp|P0AGE0|SSB_ECOLI	5.46724	5.2141		sp|P0AG96|SECE_ECOLI	4.48031	5.11037		sp|P0AGE9|SUCD_ECOLI	5.84854	4.64173
sp|P0AGE4|SSTT_ECOLI	5.53546	5.87366		sp|P0AG99|SECG_ECOLI	3.80576	4.91451		sp|P0AGF2|CSDE_ECOLI	5.64198	4.50436
sp|P0AGE6|CHRR_ECOLI	5.31008	5.74045		sp|P0AGA2|SECY_ECOLI	4.82969	5.03615		sp|P0AGG0|THIL_ECOLI	5.41134	4.17251
sp|P0AGE9|SUCD_ECOLI	5.84854	5.42789		sp|P0AGA6|UHPA_ECOLI	4.01148	4.25587		sp|P0AGG2|TESB_ECOLI	5.92218	5.04411
sp|P0AGF2|CSDE_ECOLI	5.64198	5.18363		sp|P0AGB0|SERB_ECOLI	4.81939	5.0669		sp|P0AGG4|THIO2_ECOLI	2.23615	2.26347
sp|P0AGG0|THIL_ECOLI	5.41134	5.40981		sp|P0AGB6|RPOE_ECOLI	5.76211	5.85141		sp|P0AGG8|TLDD_ECOLI	5.1074	3.88196
sp|P0AGG2|TESB_ECOLI	5.92218	6.41823		sp|P0AGC3|SLT_ECOLI	6.28507	6.34169		sp|P0AGH1|YHHJ_ECOLI	7.25134	5.75609
sp|P0AGG4|THIO2_ECOLI	2.23615	3.0863		sp|P0AGC7|SMP_ECOLI	3.68747	6.1859		sp|P0AGH5|SAPC_ECOLI	5.91834	6.20204
sp|P0AGG8|TLDD_ECOLI	5.1074	5.14092		sp|P0AGD1|SODC_ECOLI	6.57286	6.26549		sp|P0AGH8|PSTC_ECOLI	5.49054	3.41764
sp|P0AGH1|YHHJ_ECOLI	7.25134	7.01493		sp|P0AGD3|SODF_ECOLI	5.06592	5.95867		sp|P0AGI1|RBSC_ECOLI	5.48148	6.2822
sp|P0AGH8|PSTC_ECOLI	5.49054	6.99606		sp|P0AGD7|SRP54_ECOLI	4.2839	4.89805		sp|P0AGI8|TRKA_ECOLI	6.37669	5.83871
sp|P0AGI1|RBSC_ECOLI	5.48148	5.73881		sp|P0AGE0|SSB_ECOLI	3.38716	5.2141		sp|P0AGJ2|TRMH_ECOLI	5.7952	5.49589
sp|P0AGI4|XYLH_ECOLI	4.71304	5.05731		sp|P0AGE4|SSTT_ECOLI	5.93671	5.87366		sp|P0AGJ5|YFIF_ECOLI	5.39846	5.53316
sp|P0AGI8|TRKA_ECOLI	6.37669	6.55624		sp|P0AGE6|CHRR_ECOLI	5.26897	5.74045		sp|P0AGJ7|TRML_ECOLI	5.92824	5.22991
sp|P0AGJ2|TRMH_ECOLI	5.7952	5.69774		sp|P0AGE9|SUCD_ECOLI	4.64173	5.42789		sp|P0AGJ9|SYY_ECOLI	6.27064	5.5142
sp|P0AGJ5|YFIF_ECOLI	5.39846	5.56916		sp|P0AGF2|CSDE_ECOLI	4.50436	5.18363		sp|P0AGK1|UBIA_ECOLI	2.17733	1.29114
sp|P0AGJ7|TRML_ECOLI	5.92824	6.25517		sp|P0AGG0|THIL_ECOLI	4.17251	5.40981		sp|P0AGK4|YHBY_ECOLI	4.88044	4.83498
sp|P0AGJ9|SYY_ECOLI	6.27064	6.31894		sp|P0AGG2|TESB_ECOLI	5.04411	6.41823		sp|P0AGK8|ISCR_ECOLI	1.52956	1.05696
sp|P0AGK1|UBIA_ECOLI	2.17733	1.91825		sp|P0AGG4|THIO2_ECOLI	2.26347	3.0863		sp|P0AGL7|RSME_ECOLI	6.04768	5.44539
sp|P0AGK4|YHBY_ECOLI	4.88044	5.72898		sp|P0AGG8|TLDD_ECOLI	3.88196	5.14092		sp|P0AGM7|URAA_ECOLI	5.95273	4.73714
sp|P0AGK8|ISCR_ECOLI	1.52956	1.75657		sp|P0AGH1|YHHJ_ECOLI	5.75609	7.01493		sp|P0C018|RL18_ECOLI	4.5018	4.69171
sp|P0AGL7|RSME_ECOLI	6.04768	6.14394		sp|P0AGI1|RBSC_ECOLI	6.2822	5.73881		sp|P0C037|PPNP_ECOLI	4.24916	3.7839
sp|P0AGM7|URAA_ECOLI	5.95273	5.05409		sp|P0AGI8|TRKA_ECOLI	5.83871	6.55624		sp|P0C054|IBPA_ECOLI	1.5807	1.64657
sp|P0C018|RL18_ECOLI	4.5018	5.61391		sp|P0AGJ2|TRMH_ECOLI	5.49589	5.69774		sp|P0C077|RELE_ECOLI	3.74719	2.58296
sp|P0C037|PPNP_ECOLI	4.24916	5.02049		sp|P0AGJ5|YFIF_ECOLI	5.53316	5.56916		sp|P0C093|SLMA_ECOLI	4.14272	4.89039
sp|P0C054|IBPA_ECOLI	1.5807	1.82627		sp|P0AGJ9|SYY_ECOLI	5.5142	6.31894		sp|P0C0K3|SRKA_ECOLI	6.01511	4.22985
sp|P0C077|RELE_ECOLI	3.74719	4.25272		sp|P0AGK1|UBIA_ECOLI	1.29114	1.91825		sp|P0C0L2|OSMC_ECOLI	5.83747	5.2992
sp|P0C093|SLMA_ECOLI	4.14272	5.49479		sp|P0AGK4|YHBY_ECOLI	4.83498	5.72898		sp|P0C0L7|PROP_ECOLI	4.78221	4.45857
sp|P0C0K3|SRKA_ECOLI	6.01511	5.37978		sp|P0AGK8|ISCR_ECOLI	1.05696	1.75657		sp|P0C0R7|RLME_ECOLI	5.13369	4.44842
sp|P0C0L2|OSMC_ECOLI	5.83747	6.62528		sp|P0AGL7|RSME_ECOLI	5.44539	6.14394		sp|P0C0S1|MSCS_ECOLI	6.42314	7.13541
sp|P0C0L7|PROP_ECOLI	4.78221	4.61578		sp|P0C018|RL18_ECOLI	4.69171	5.61391		sp|P0C0U4|RIMK_ECOLI	5.5562	3.77123
sp|P0C0R7|RLME_ECOLI	5.13369	5.86559		sp|P0C037|PPNP_ECOLI	3.7839	5.02049		sp|P0C0V0|DEGP_ECOLI	5.75327	5.86233
sp|P0C0S1|MSCS_ECOLI	6.42314	6.24491		sp|P0C054|IBPA_ECOLI	1.64657	1.82627		sp|P0C960|EMTA_ECOLI	4.0027	2.83892
sp|P0C0U4|RIMK_ECOLI	5.5562	5.3003		sp|P0C066|MLTC_ECOLI	6.33767	5.29793		sp|P0CB39|EPTC_ECOLI	6.39598	6.02752
sp|P0C0V0|DEGP_ECOLI	5.75327	5.88367		sp|P0C077|RELE_ECOLI	2.58296	4.25272		sp|P0CE48|EFTU2_ECOLI	5.39096	5.01971
sp|P0C7L2|PAAJ_ECOLI	4.98545	3.36634		sp|P0C093|SLMA_ECOLI	4.89039	5.49479		sp|P0CG19|RNPH_ECOLI	5.57543	3.47268
sp|P0C960|EMTA_ECOLI	4.0027	2.98482		sp|P0C0K3|SRKA_ECOLI	4.22985	5.37978		sp|P0DMC5|RCSC_ECOLI	6.10077	6.00704
sp|P0CB39|EPTC_ECOLI	6.39598	6.41156		sp|P0C0L2|OSMC_ECOLI	5.2992	6.62528		sp|P0DMC7|RCSB_ECOLI	3.42073	3.01241
sp|P0CE48|EFTU2_ECOLI	5.39096	5.82611		sp|P0C0L7|PROP_ECOLI	4.45857	4.61578		sp|P10100|RLPA_ECOLI	6.8023	6.16988
sp|P0CG19|RNPH_ECOLI	5.57543	6.63889		sp|P0C0R7|RLME_ECOLI	4.44842	5.86559		sp|P10121|FTSY_ECOLI	5.6446	5.93808
sp|P0DMC5|RCSC_ECOLI	6.10077	6.11874		sp|P0C0S1|MSCS_ECOLI	7.13541	6.24491		sp|P10371|HIS4_ECOLI	5.27533	3.65651
sp|P0DMC7|RCSB_ECOLI	3.42073	4.3511		sp|P0C0U4|RIMK_ECOLI	3.77123	5.3003		sp|P10384|FADL_ECOLI	6.09314	6.30088
sp|P10100|RLPA_ECOLI	6.8023	5.89087		sp|P0C0V0|DEGP_ECOLI	5.86233	5.88367		sp|P10408|SECA_ECOLI	6.23117	6.13928
sp|P10121|FTSY_ECOLI	5.6446	5.83507		sp|P0C8J8|GATZ_ECOLI	8	2.96646		sp|P10423|IAP_ECOLI	4.00378	5.36683
sp|P10371|HIS4_ECOLI	5.27533	5.71672		sp|P0C960|EMTA_ECOLI	2.83892	2.98482		sp|P10441|LPXB_ECOLI	5.91695	5.90323
sp|P10384|FADL_ECOLI	6.09314	6.16518		sp|P0CB39|EPTC_ECOLI	6.02752	6.41156		sp|P10443|DPO3A_ECOLI	4.65853	3.38017
sp|P10408|SECA_ECOLI	6.23117	5.9446		sp|P0CE48|EFTU2_ECOLI	5.01971	5.82611		sp|P10902|NADB_ECOLI	4.69075	2.58256
sp|P10423|IAP_ECOLI	4.00378	2.46071		sp|P0CF93|INSL3_ECOLI	1.61992	1.69112		sp|P10907|UGPC_ECOLI	6.24572	5.13642
sp|P10441|LPXB_ECOLI	5.91695	6.71794		sp|P0CG19|RNPH_ECOLI	3.47268	6.63889		sp|P10908|UGPQ_ECOLI	5.0689	3.86628
sp|P10443|DPO3A_ECOLI	4.65853	4.81921		sp|P0DMC5|RCSC_ECOLI	6.00704	6.11874		sp|P11289|YFIL_ECOLI	4.9516	3.97373
sp|P10902|NADB_ECOLI	4.69075	4.41044		sp|P0DMC7|RCSB_ECOLI	3.01241	4.3511		sp|P11349|NARH_ECOLI	6.00194	5.29472
sp|P10907|UGPC_ECOLI	6.24572	5.54016		sp|P10100|RLPA_ECOLI	6.16988	5.89087		sp|P11446|ARGC_ECOLI	5.05578	3.24275
sp|P10908|UGPQ_ECOLI	5.0689	5.49132		sp|P10121|FTSY_ECOLI	5.93808	5.83507		sp|P11447|ARLY_ECOLI	5.29014	3.77196
sp|P11289|YFIL_ECOLI	4.9516	5.17441		sp|P10371|HIS4_ECOLI	3.65651	5.71672		sp|P11557|DAMX_ECOLI	5.09923	5.57604
sp|P11349|NARH_ECOLI	6.00194	5.80859		sp|P10384|FADL_ECOLI	6.30088	6.16518		sp|P11875|SYR_ECOLI	6.02907	4.48299
sp|P11446|ARGC_ECOLI	5.05578	5.69618		sp|P10408|SECA_ECOLI	6.13928	5.9446		sp|P11880|MURF_ECOLI	5.78558	4.48414
sp|P11447|ARLY_ECOLI	5.29014	5.58599		sp|P10423|IAP_ECOLI	5.36683	2.46071		sp|P12008|AROC_ECOLI	6.50596	5.09425
sp|P11454|ENTF_ECOLI	4.9938	7.52423		sp|P10441|LPXB_ECOLI	5.90323	6.71794		sp|P12281|MOEA_ECOLI	5.63934	4.07318
sp|P11557|DAMX_ECOLI	5.09923	5.51198		sp|P10443|DPO3A_ECOLI	3.38017	4.81921		sp|P12282|MOEB_ECOLI	5.74482	4.66421
sp|P11875|SYR_ECOLI	6.02907	5.88641		sp|P10902|NADB_ECOLI	2.58256	4.41044		sp|P12295|UNG_ECOLI	5.97493	4.89156
sp|P11880|MURF_ECOLI	5.78558	6.24259		sp|P10907|UGPC_ECOLI	5.13642	5.54016		sp|P12758|UDP_ECOLI	5.98852	5.74649
sp|P12008|AROC_ECOLI	6.50596	5.91978		sp|P10908|UGPQ_ECOLI	3.86628	5.49132		sp|P12994|YBHB_ECOLI	6.03634	5.41984
sp|P12281|MOEA_ECOLI	5.63934	4.9639		sp|P11289|YFIL_ECOLI	3.97373	5.17441		sp|P12995|BIOA_ECOLI	6.17071	5.47313
sp|P12282|MOEB_ECOLI	5.74482	6.08822		sp|P11447|ARLY_ECOLI	3.77196	5.58599		sp|P12996|BIOB_ECOLI	1.44236	0.896531
sp|P12295|UNG_ECOLI	5.97493	5.16887		sp|P11458|NADA_ECOLI	0.925678	1.39218		sp|P12998|BIOF_ECOLI	5.6427	3.58423
sp|P12758|UDP_ECOLI	5.98852	6.24598		sp|P11557|DAMX_ECOLI	5.57604	5.51198		sp|P13000|BIOD1_ECOLI	5.76713	5.4413
sp|P12994|YBHB_ECOLI	6.03634	6.07311		sp|P11875|SYR_ECOLI	4.48299	5.88641		sp|P13001|BIOH_ECOLI	5.93162	3.62935
sp|P12995|BIOA_ECOLI	6.17071	5.94708		sp|P11880|MURF_ECOLI	4.48414	6.24259		sp|P13009|METH_ECOLI	5.42874	3.48866
sp|P12996|BIOB_ECOLI	1.44236	1.29745		sp|P12008|AROC_ECOLI	5.09425	5.91978		sp|P13016|AMPD_ECOLI	4.45532	2.87828
sp|P12998|BIOF_ECOLI	5.6427	5.16339		sp|P12281|MOEA_ECOLI	4.07318	4.9639		sp|P13024|FDHE_ECOLI	4.06158	3.55972
sp|P13000|BIOD1_ECOLI	5.76713	6.23569		sp|P12282|MOEB_ECOLI	4.66421	6.08822		sp|P13029|KATG_ECOLI	5.34344	3.11078
sp|P13001|BIOH_ECOLI	5.93162	5.40945		sp|P12295|UNG_ECOLI	4.89156	5.16887		sp|P13035|GLPD_ECOLI	2.9213	2.83366
sp|P13009|METH_ECOLI	5.42874	5.0522		sp|P12758|UDP_ECOLI	5.74649	6.24598		sp|P13445|RPOS_ECOLI	0.642641	0.765667
sp|P13016|AMPD_ECOLI	4.45532	4.11172		sp|P12994|YBHB_ECOLI	5.41984	6.07311		sp|P13458|SBCC_ECOLI	4.74971	4.5986
sp|P13024|FDHE_ECOLI	4.06158	3.48196		sp|P12995|BIOA_ECOLI	5.47313	5.94708		sp|P13482|TREA_ECOLI	7.0795	6.28264
sp|P13029|KATG_ECOLI	5.34344	5.84973		sp|P12996|BIOB_ECOLI	0.896531	1.29745		sp|P13518|CSRD_ECOLI	5.51533	6.44828
sp|P13035|GLPD_ECOLI	2.9213	3.51424		sp|P12998|BIOF_ECOLI	3.58423	5.16339		sp|P13656|CHIA_ECOLI	6.31113	5.86557
sp|P13445|RPOS_ECOLI	0.642641	0.818506		sp|P13000|BIOD1_ECOLI	5.4413	6.23569		sp|P13669|MNGR_ECOLI	5.79565	5.3541
sp|P13458|SBCC_ECOLI	4.74971	5.20986		sp|P13001|BIOH_ECOLI	3.62935	5.40945		sp|P13738|NHAA_ECOLI	5.8666	5.70439
sp|P13482|TREA_ECOLI	7.0795	6.58616		sp|P13009|METH_ECOLI	3.48866	5.0522		sp|P13857|RIML_ECOLI	5.61223	4.47009
sp|P13518|CSRD_ECOLI	5.51533	6.04217		sp|P13016|AMPD_ECOLI	2.87828	4.11172		sp|P14081|SELB_ECOLI	4.25362	4.96843
sp|P13656|CHIA_ECOLI	6.31113	5.71853		sp|P13024|FDHE_ECOLI	3.55972	3.48196		sp|P14294|TOP3_ECOLI	2.23012	2.32141
sp|P13669|MNGR_ECOLI	5.79565	7.07659		sp|P13029|KATG_ECOLI	3.11078	5.84973		sp|P14375|ZRAR_ECOLI	3.93397	2.88629
sp|P13738|NHAA_ECOLI	5.8666	5.22352		sp|P13035|GLPD_ECOLI	2.83366	3.51424		sp|P14407|FUMB_ECOLI	5.72544	4.28108
sp|P13857|RIML_ECOLI	5.61223	5.78759		sp|P13445|RPOS_ECOLI	0.765667	0.818506		sp|P14900|MURD_ECOLI	5.81462	4.56648
sp|P14081|SELB_ECOLI	4.25362	5.56421		sp|P13458|SBCC_ECOLI	4.5986	5.20986		sp|P15005|MCRB_ECOLI	5.1179	4.41272
sp|P14294|TOP3_ECOLI	2.23012	3.12487		sp|P13482|TREA_ECOLI	6.28264	6.58616		sp|P15034|AMPP_ECOLI	5.94943	5.52579
sp|P14375|ZRAR_ECOLI	3.93397	3.94442		sp|P13518|CSRD_ECOLI	6.44828	6.04217		sp|P15038|HELD_ECOLI	4.69077	4.45048
sp|P14407|FUMB_ECOLI	5.72544	5.64928		sp|P13656|CHIA_ECOLI	5.86557	5.71853		sp|P15042|DNLJ_ECOLI	4.92397	4.63753
sp|P14900|MURD_ECOLI	5.81462	5.37887		sp|P13669|MNGR_ECOLI	5.3541	7.07659		sp|P15067|GLGX_ECOLI	6.42012	5.45789
sp|P15005|MCRB_ECOLI	5.1179	6.0248		sp|P13738|NHAA_ECOLI	5.70439	5.22352		sp|P15078|CSTA_ECOLI	5.51725	5.32626
sp|P15006|MCRC_ECOLI	5.09082	5.30624		sp|P14081|SELB_ECOLI	4.96843	5.56421		sp|P15082|SRLR_ECOLI	5.8221	6.06423
sp|P15034|AMPP_ECOLI	5.94943	5.9992		sp|P14294|TOP3_ECOLI	2.32141	3.12487		sp|P15254|PUR4_ECOLI	6.31031	4.71668
sp|P15038|HELD_ECOLI	4.69077	5.05613		sp|P14407|FUMB_ECOLI	4.28108	5.64928		sp|P15286|FLK_ECOLI	3.70506	3.65316
sp|P15042|DNLJ_ECOLI	4.92397	5.67965		sp|P14900|MURD_ECOLI	4.56648	5.37887		sp|P15288|PEPD_ECOLI	5.88494	4.80602
sp|P15067|GLGX_ECOLI	6.42012	5.47249		sp|P15005|MCRB_ECOLI	4.41272	6.0248		sp|P15373|PRLF_ECOLI	2.76981	3.11404
sp|P15078|CSTA_ECOLI	5.51725	5.34446		sp|P15034|AMPP_ECOLI	5.52579	5.9992		sp|P15639|PUR9_ECOLI	5.96072	4.35671
sp|P15082|SRLR_ECOLI	5.8221	6.63929		sp|P15038|HELD_ECOLI	4.45048	5.05613		sp|P15640|PUR2_ECOLI	6.09673	4.6214
sp|P15254|PUR4_ECOLI	6.31031	5.97551		sp|P15042|DNLJ_ECOLI	4.63753	5.67965		sp|P15723|DGTP_ECOLI	5.52069	6.14027
sp|P15286|FLK_ECOLI	3.70506	4.56534		sp|P15067|GLGX_ECOLI	5.45789	5.47249		sp|P15770|AROE_ECOLI	6.01089	4.16164
sp|P15288|PEPD_ECOLI	5.88494	5.6119		sp|P15078|CSTA_ECOLI	5.32626	5.34446		sp|P15877|DHG_ECOLI	6.54476	6.03865
sp|P15373|PRLF_ECOLI	2.76981	3.516		sp|P15082|SRLR_ECOLI	6.06423	6.63929		sp|P15977|MALQ_ECOLI	5.25447	6.03426
sp|P15639|PUR9_ECOLI	5.96072	5.87555		sp|P15254|PUR4_ECOLI	4.71668	5.97551		sp|P15993|AROP_ECOLI	5.38582	5.67993
sp|P15640|PUR2_ECOLI	6.09673	6.36528		sp|P15286|FLK_ECOLI	3.65316	4.56534		sp|P16095|SDHL_ECOLI	3.4042	2.08107
sp|P15723|DGTP_ECOLI	5.52069	6.17442		sp|P15288|PEPD_ECOLI	4.80602	5.6119		sp|P16384|MIAA_ECOLI	5.66582	4.32247
sp|P15770|AROE_ECOLI	6.01089	5.42794		sp|P15373|PRLF_ECOLI	3.11404	3.516		sp|P16456|SELD_ECOLI	5.34289	2.81638
sp|P15877|DHG_ECOLI	6.54476	6.43724		sp|P15639|PUR9_ECOLI	4.35671	5.87555		sp|P16525|TUS_ECOLI	5.43612	5.47249
sp|P15977|MALQ_ECOLI	5.25447	6.27137		sp|P15640|PUR2_ECOLI	4.6214	6.36528		sp|P16528|ICLR_ECOLI	4.91023	5.51307
sp|P15993|AROP_ECOLI	5.38582	5.80875		sp|P15723|DGTP_ECOLI	6.14027	6.17442		sp|P16659|SYP_ECOLI	6.145	5.40237
sp|P16095|SDHL_ECOLI	3.4042	2.26719		sp|P15770|AROE_ECOLI	4.16164	5.42794		sp|P16676|CYSA_ECOLI	2.64723	2.0804
sp|P16384|MIAA_ECOLI	5.66582	5.46981		sp|P15877|DHG_ECOLI	6.03865	6.43724		sp|P16681|PHNB_ECOLI	5.87975	4.31159
sp|P16456|SELD_ECOLI	5.34289	4.94996		sp|P15977|MALQ_ECOLI	6.03426	6.27137		sp|P16691|PHNO_ECOLI	3.64902	1.93275
sp|P16525|TUS_ECOLI	5.43612	5.54365		sp|P15993|AROP_ECOLI	5.67993	5.80875		sp|P16700|CYSP_ECOLI	6.18187	6.33822
sp|P16528|ICLR_ECOLI	4.91023	5.43221		sp|P16095|SDHL_ECOLI	2.08107	2.26719		sp|P16703|CYSM_ECOLI	5.63553	4.66048
sp|P16659|SYP_ECOLI	6.145	6.1202		sp|P16384|MIAA_ECOLI	4.32247	5.46981		sp|P16926|MREC_ECOLI	4.98403	4.20992
sp|P16676|CYSA_ECOLI	2.64723	3.58306		sp|P16431|HYCE_ECOLI	3.86394	5.17875		sp|P17109|MEND_ECOLI	6.80995	5.89109
sp|P16681|PHNB_ECOLI	5.87975	5.29056		sp|P16456|SELD_ECOLI	2.81638	4.94996		sp|P17115|GUTQ_ECOLI	5.20295	4.54519
sp|P16684|PHNF_ECOLI	0.457933	6.73292		sp|P16525|TUS_ECOLI	5.47249	5.54365		sp|P17117|NFSA_ECOLI	5.00948	3.89327
sp|P16691|PHNO_ECOLI	3.64902	2.49147		sp|P16528|ICLR_ECOLI	5.51307	5.43221		sp|P17169|GLMS_ECOLI	5.8048	4.13768
sp|P16700|CYSP_ECOLI	6.18187	6.10567		sp|P16659|SYP_ECOLI	5.40237	6.1202		sp|P17334|PTQC_ECOLI	6.84785	6.51289
[truncated: 1,229 more rows]

## Sheet: Figure 2E
Subcellular Location	Degradation Rate	Experiment
Membrane	0	Batch
[truncated: 2,072 more rows]
