# Supplementary material for: Global protein turnover quantification in Escherichia coli reveals cytoplasmic recycling under nitrogen limitation
Source: Nat Commun. 2024 Jul 13;15:5890. doi: 10.1038/s41467-024-49920-8 (PMC11246515; doi:10.1038/s41467-024-49920-8)
Supplement: Supplementary file 13 — Source Data [file 41467_2024_49920_MOESM13_ESM.zip › Source_Data/Figure3_source_data.xlsx]

## Sheet: Figure3_A,C
	Protein ID	Half life hrs ∆ clpP	Half life hrs WT	Substrate		Protein ID	Half life hrs ∆ lon	Half life hrs WT	Substrate		Protein ID	Half life hrs ∆ hslV	Half life hrs WT	Substrate		Protein ID	Half life hrs ∆ clpP ∆lon ∆hslv	Half life hrs WT	Substrate
	sp|P00350|6PGD_ECOLI	4.89823	4.73039			sp|P00350|6PGD_ECOLI	5.57985	4.73039			sp|P00350|6PGD_ECOLI	5.00192	4.73039			sp|P00350|6PGD_ECOLI	5.22235	4.73039
	sp|P00363|FRDA_ECOLI	5.67925	6.20398			sp|P00363|FRDA_ECOLI	6.23952	6.20398			sp|P00363|FRDA_ECOLI	6.59326	6.20398			sp|P00363|FRDA_ECOLI	5.99226	6.20398
	sp|P00370|DHE4_ECOLI	1.97464	1.87902			sp|P00370|DHE4_ECOLI	2.13043	1.87902			sp|P00370|DHE4_ECOLI	1.8009	1.87902			sp|P00370|DHE4_ECOLI	3.52699	1.87902	yes
	sp|P00393|DHNA_ECOLI	6.87233	6.11803			sp|P00393|DHNA_ECOLI	6.33162	6.11803			sp|P00393|DHNA_ECOLI	6.07952	6.11803			sp|P00393|DHNA_ECOLI	6.50668	6.11803
	sp|P00448|SODM_ECOLI	5.60558	4.8663			sp|P00448|SODM_ECOLI	7.045630002499999	4.866297686999999			sp|P00448|SODM_ECOLI	5.49691	4.8663			sp|P00448|SODM_ECOLI	6.39563	4.8663
	sp|P00452|RIR1_ECOLI	3.92908	3.85108			sp|P00452|RIR1_ECOLI	4.24438	3.85108			sp|P00452|RIR1_ECOLI	4.03156	3.85108			sp|P00452|RIR1_ECOLI	4.04916	3.85108
	sp|P00490|PHSM_ECOLI	6.09682	6.18186			sp|P00490|PHSM_ECOLI	5.91993	6.18186			sp|P00490|PHSM_ECOLI	6.30841	6.18186			sp|P00490|PHSM_ECOLI	6.05828	6.18186
	sp|P00509|AAT_ECOLI	4.01675	3.85673			sp|P00509|AAT_ECOLI	4.4435	3.85673			sp|P00509|AAT_ECOLI	3.88478	3.85673			sp|P00509|AAT_ECOLI	4.59322	3.85673
	sp|P00547|KHSE_ECOLI	3.70188	4.30856			sp|P00547|KHSE_ECOLI	5.16455	4.308562970500001			sp|P00547|KHSE_ECOLI	4.29161	4.30856			sp|P00547|KHSE_ECOLI	5.5492	4.30856
	sp|P00550|PTM3C_ECOLI	6.42363	6.40008			sp|P00550|PTM3C_ECOLI	6.85676	6.40008			sp|P00550|PTM3C_ECOLI	6.24636	6.40008			sp|P00550|PTM3C_ECOLI	6.54878	6.40008
	sp|P00561|AK1H_ECOLI	4.31395	4.28683			sp|P00561|AK1H_ECOLI	4.88722	4.2868284894999995			sp|P00561|AK1H_ECOLI	4.513	4.28683			sp|P00561|AK1H_ECOLI	5.65302	4.28683	yes
	sp|P00562|AK2H_ECOLI	2.74056	2.78761			sp|P00562|AK2H_ECOLI	3.25363	2.78761			sp|P00562|AK2H_ECOLI	2.95325	2.78761			sp|P00562|AK2H_ECOLI	3.68816	2.78761
	sp|P00579|RPOD_ECOLI	4.4713	4.14747			sp|P00579|RPOD_ECOLI	5.27879	4.14747	yes		sp|P00579|RPOD_ECOLI	4.30818	4.14747			sp|P00579|RPOD_ECOLI	5.99417	4.14747	yes
	sp|P00582|DPO1_ECOLI	6.25343	5.77415			sp|P00582|DPO1_ECOLI	6.0682618569999995	5.774154279499999			sp|P00582|DPO1_ECOLI	6.39692	5.77415			sp|P00582|DPO1_ECOLI	6.20956	5.77415
	sp|P00634|PPB_ECOLI	6.3628	6.6477			sp|P00634|PPB_ECOLI	7.12008	6.6477			sp|P00634|PPB_ECOLI	6.62341	6.6477			sp|P00634|PPB_ECOLI	6.46399	6.6477
	sp|P00803|LEP_ECOLI	5.25196	6.88695			sp|P00803|LEP_ECOLI	7.28332	6.88695			sp|P00803|LEP_ECOLI	7.18981	6.88695			sp|P00803|LEP_ECOLI	7.16138	6.88695
	sp|P00805|ASPG2_ECOLI	5.59605	6.03366			sp|P00805|ASPG2_ECOLI	5.52758	6.03366			sp|P00805|ASPG2_ECOLI	6.41116	6.03366			sp|P00805|ASPG2_ECOLI	6.91154	6.03366
	sp|P00811|AMPC_ECOLI	5.39915	5.74036			sp|P00811|AMPC_ECOLI	6.58039	5.74036			sp|P00811|AMPC_ECOLI	6.19019	5.74036			sp|P00811|AMPC_ECOLI	4.40973	5.74036
	sp|P00861|DCDA_ECOLI	2.80804	2.52806			sp|P00861|DCDA_ECOLI	5.52785	2.52806			sp|P00861|DCDA_ECOLI	2.40646	2.52806			sp|P00861|DCDA_ECOLI	3.43127	2.52806
	sp|P00864|CAPP_ECOLI	5.72998	5.22314			sp|P00864|CAPP_ECOLI	5.36413	5.22314			sp|P00864|CAPP_ECOLI	5.53656	5.22314			sp|P00864|CAPP_ECOLI	5.92614	5.22314
	sp|P00887|AROH_ECOLI	6.06459	5.27709			sp|P00887|AROH_ECOLI	4.87577	5.27709			sp|P00887|AROH_ECOLI	4.4704	5.27709			sp|P00887|AROH_ECOLI	5.2547	5.27709
	sp|P00893|ILVI_ECOLI	5.30634	4.77803			sp|P00893|ILVI_ECOLI	5.02863	4.77803			sp|P00893|ILVI_ECOLI	5.05528	4.77803			sp|P00893|ILVI_ECOLI	5.75675	4.77803
	sp|P00894|ILVH_ECOLI	6.00801	5.7178			sp|P00894|ILVH_ECOLI	5.895095040999999	5.7178			sp|P00894|ILVH_ECOLI	5.93292	5.7178			sp|P00894|ILVH_ECOLI	5.65162	5.7178
	sp|P00895|TRPE_ECOLI	3.39763	3.2522			sp|P00895|TRPE_ECOLI	3.59858	3.2522			sp|P00895|TRPE_ECOLI	3.09975	3.2522			sp|P00895|TRPE_ECOLI	4.74	3.2522
	sp|P00904|TRPGD_ECOLI	3.01751	3.01429			sp|P00904|TRPGD_ECOLI	3.0218930210000003	3.01429			sp|P00904|TRPGD_ECOLI	2.96178	3.01429			sp|P00904|TRPGD_ECOLI	3.9565	3.01429
	sp|P00909|TRPC_ECOLI	4.62354	3.99616			sp|P00909|TRPC_ECOLI	5.01457	3.99616			sp|P00909|TRPC_ECOLI	4.15185	3.99616			sp|P00909|TRPC_ECOLI	4.80064	3.99616
	sp|P00914|PHR_ECOLI	6.10118	5.48546			sp|P00914|PHR_ECOLI	6.07608	5.48546			sp|P00914|PHR_ECOLI	6.20166	5.48546			sp|P00914|PHR_ECOLI	5.62082	5.48546
	sp|P00926|SDHD_ECOLI	5.26511	4.91195			sp|P00926|SDHD_ECOLI	5.43405	4.91195			sp|P00926|SDHD_ECOLI	4.89293	4.91195			sp|P00926|SDHD_ECOLI	5.21665	4.91195
	sp|P00934|THRC_ECOLI	4.77933	4.98929			sp|P00934|THRC_ECOLI	5.28192	4.98929			sp|P00934|THRC_ECOLI	5.09074	4.98929			sp|P00934|THRC_ECOLI	5.07424	4.98929
	sp|P00935|METB_ECOLI	4.07012	3.55534			sp|P00935|METB_ECOLI	4.53487	3.55534			sp|P00935|METB_ECOLI	3.31151	3.55534			sp|P00935|METB_ECOLI	4.36626	3.55534
	sp|P00936|CYAA_ECOLI	3.63532	1.27494	yes		sp|P00936|CYAA_ECOLI	1.04351	1.27494			sp|P00936|CYAA_ECOLI	1.14367	1.27494			sp|P00936|CYAA_ECOLI	4.23222	1.27494	yes
	sp|P00946|MANA_ECOLI	4.28362	4.45926			sp|P00946|MANA_ECOLI	4.64456	4.4592553299999995			sp|P00946|MANA_ECOLI	5.00893	4.45926			sp|P00946|MANA_ECOLI	4.50407	4.45926
	sp|P00954|SYW_ECOLI	4.02849	4.11847			sp|P00954|SYW_ECOLI	4.72413	4.11847			sp|P00954|SYW_ECOLI	3.99938	4.11847			sp|P00954|SYW_ECOLI	4.32333	4.11847
	sp|P00956|SYI_ECOLI	5.57652	5.26309			sp|P00956|SYI_ECOLI	6.0113807470000005	5.26309			sp|P00956|SYI_ECOLI	5.35619	5.26309			sp|P00956|SYI_ECOLI	5.67777	5.26309
	sp|P00957|SYA_ECOLI	5.32557	5.11412			sp|P00957|SYA_ECOLI	5.672636862999999	5.11412			sp|P00957|SYA_ECOLI	5.64527	5.11412			sp|P00957|SYA_ECOLI	5.33797	5.11412
	sp|P00959|SYM_ECOLI	4.18346	4.09922			sp|P00959|SYM_ECOLI	4.36507	4.09922			sp|P00959|SYM_ECOLI	4.15581	4.09922			sp|P00959|SYM_ECOLI	4.49596	4.09922
	sp|P00960|SYGA_ECOLI	6.27793	6.04187			sp|P00960|SYGA_ECOLI	6.537520750500001	6.0418725675000005			sp|P00960|SYGA_ECOLI	6.72229	6.04187			sp|P00960|SYGA_ECOLI	6.12719	6.04187
	sp|P00961|SYGB_ECOLI	6.28149	5.71699			sp|P00961|SYGB_ECOLI	5.81664	5.71699			sp|P00961|SYGB_ECOLI	5.5593	5.71699			sp|P00961|SYGB_ECOLI	6.01966	5.71699
	sp|P00962|SYQ_ECOLI	5.11234	5.25297			sp|P00962|SYQ_ECOLI	5.30952	5.252968623999999			sp|P00962|SYQ_ECOLI	4.97009	5.25297			sp|P00962|SYQ_ECOLI	5.894	5.25297
	sp|P00963|ASNA_ECOLI	4.17823	2.29446			sp|P00963|ASNA_ECOLI	5.99277	2.2944619690000003			sp|P00963|ASNA_ECOLI	3.06288	2.29446			sp|P00963|ASNA_ECOLI	2.58559	2.29446
	sp|P00968|CARB_ECOLI	4.44581	4.65092			sp|P00968|CARB_ECOLI	5.0025117644999995	4.65092			sp|P00968|CARB_ECOLI	4.58077	4.65092			sp|P00968|CARB_ECOLI	5.01926	4.65092
	sp|P02358|RS6_ECOLI	7.58417	5.32977			sp|P02358|RS6_ECOLI	7.39776	5.32977			sp|P02358|RS6_ECOLI	6.29481	5.32977			sp|P02358|RS6_ECOLI	5.79577	5.32977
	sp|P02359|RS7_ECOLI	4.6754	4.91359			sp|P02359|RS7_ECOLI	6.25403	4.91359			sp|P02359|RS7_ECOLI	5.56814	4.91359			sp|P02359|RS7_ECOLI	5.24869	4.91359
	sp|P02413|RL15_ECOLI	4.20134	4.10851			sp|P02413|RL15_ECOLI	5.51614	4.10851	yes		sp|P02413|RL15_ECOLI	4.48255	4.10851			sp|P02413|RL15_ECOLI	4.95494	4.10851
	sp|P02918|PBPA_ECOLI	5.49124	5.07635			sp|P02918|PBPA_ECOLI	6.37473	5.07635			sp|P02918|PBPA_ECOLI	5.44535	5.07635			sp|P02918|PBPA_ECOLI	5.59312	5.07635
	sp|P02919|PBPB_ECOLI	6.43059	6.00919			sp|P02919|PBPB_ECOLI	6.26594	6.00919			sp|P02919|PBPB_ECOLI	6.2211	6.00919			sp|P02919|PBPB_ECOLI	6.44325	6.00919
	sp|P02924|ARAF_ECOLI	5.55505	5.99381			sp|P02924|ARAF_ECOLI	6.58354	5.99381			sp|P02924|ARAF_ECOLI	6.436	5.99381			sp|P02924|ARAF_ECOLI	5.11472	5.99381
	sp|P02925|RBSB_ECOLI	5.91956	6.12549			sp|P02925|RBSB_ECOLI	6.39296	6.12549			sp|P02925|RBSB_ECOLI	7.2798	6.12549			sp|P02925|RBSB_ECOLI	3.55691	6.12549
	sp|P02929|TONB_ECOLI	3.17754	2.32694	yes		sp|P02929|TONB_ECOLI	1.79075	2.32694			sp|P02929|TONB_ECOLI	2.27058	2.32694			sp|P02929|TONB_ECOLI	3.05476	2.32694
	sp|P02930|TOLC_ECOLI	6.95591	5.94633			sp|P02930|TOLC_ECOLI	6.96412	5.94633			sp|P02930|TOLC_ECOLI	7.27391	5.94633			sp|P02930|TOLC_ECOLI	6.39688	5.94633
	sp|P02931|OMPF_ECOLI	6.2333	5.95082			sp|P02931|OMPF_ECOLI	6.90567	5.95082			sp|P02931|OMPF_ECOLI	5.97696	5.95082			sp|P02931|OMPF_ECOLI	5.53898	5.95082
	sp|P03004|DNAA_ECOLI	4.23656	2.93637	yes		sp|P03004|DNAA_ECOLI	3.85318	2.93637	yes		sp|P02932|PHOE_ECOLI	6.65025	7.08079			sp|P03004|DNAA_ECOLI	5.49064	2.93637	yes
	sp|P03007|DPO3E_ECOLI	2.05113	1.05792			sp|P03007|DPO3E_ECOLI	1.11145	1.05792			sp|P03004|DNAA_ECOLI	2.83154	2.93637			sp|P03007|DPO3E_ECOLI	3.05048	1.05792	yes
	sp|P03018|UVRD_ECOLI	5.48031	3.78142	yes		sp|P03018|UVRD_ECOLI	4.29022	3.78142			sp|P03007|DPO3E_ECOLI	1.07378	1.05792			sp|P03018|UVRD_ECOLI	6.25219	3.78142	yes
	sp|P03023|LACI_ECOLI	5.64197	5.00723			sp|P03023|LACI_ECOLI	4.84632	5.007230975500001			sp|P03018|UVRD_ECOLI	3.80654	3.78142			sp|P03023|LACI_ECOLI	5.8261	5.00723
	sp|P03024|GALR_ECOLI	6.59549	2.80072			sp|P03024|GALR_ECOLI	2.72271	2.80072			sp|P03023|LACI_ECOLI	4.54718	5.00723			sp|P03024|GALR_ECOLI	5.91478	2.80072
	sp|P03813|YGEA_ECOLI	4.0243	3.96118			sp|P03813|YGEA_ECOLI	4.8385089484999995	3.96118	yes		sp|P03024|GALR_ECOLI	3.23632	2.80072			sp|P03813|YGEA_ECOLI	6.31902	3.96118
	sp|P03819|KEFC_ECOLI	7.26007	6.4521			sp|P03817|MIOC_ECOLI	3.4687597334999998	2.66975	yes		sp|P03813|YGEA_ECOLI	4.05251	3.96118			sp|P03817|MIOC_ECOLI	3.21545	2.66975
	sp|P04036|DAPB_ECOLI	4.88998	5.09235			sp|P03819|KEFC_ECOLI	6.072258060499999	6.4521			sp|P03817|MIOC_ECOLI	2.92588	2.66975			sp|P03819|KEFC_ECOLI	7.23533	6.4521
	sp|P04079|GUAA_ECOLI	4.30793	4.17226			sp|P03841|MALM_ECOLI	3.75227	3.93413			sp|P03819|KEFC_ECOLI	6.67814	6.4521			sp|P03841|MALM_ECOLI	5.04094	3.93413
	sp|P04335|FRSA_ECOLI	5.97479	3.51527			sp|P04036|DAPB_ECOLI	5.38284	5.09235			sp|P04036|DAPB_ECOLI	5.04287	5.09235			sp|P04036|DAPB_ECOLI	5.4941	5.09235
	sp|P04391|OTC1_ECOLI	2.13576	2.52098			sp|P04079|GUAA_ECOLI	4.3917	4.17226			sp|P04079|GUAA_ECOLI	4.02376	4.17226			sp|P04079|GUAA_ECOLI	5.06776	4.17226
	sp|P04425|GSHB_ECOLI	4.52119	4.48199			sp|P04335|FRSA_ECOLI	3.85327	3.51527			sp|P04335|FRSA_ECOLI	3.63552	3.51527			sp|P04335|FRSA_ECOLI	5.50393	3.51527
	sp|P04693|TYRB_ECOLI	2.42917	2.62224			sp|P04391|OTC1_ECOLI	2.6216737109999997	2.52098			sp|P04391|OTC1_ECOLI	2.09111	2.52098			sp|P04391|OTC1_ECOLI	3.5735	2.52098
	sp|P04805|SYE_ECOLI	5.20251	5.33732			sp|P04425|GSHB_ECOLI	5.49422	4.48199			sp|P04425|GSHB_ECOLI	4.14264	4.48199			sp|P04425|GSHB_ECOLI	5.48241	4.48199
	sp|P04816|LIVK_ECOLI	6.15585	5.86552			sp|P04693|TYRB_ECOLI	3.0058	2.62224			sp|P04693|TYRB_ECOLI	2.54028	2.62224			sp|P04693|TYRB_ECOLI	4.07474	2.62224
	sp|P04825|AMPN_ECOLI	4.45279	4.35859			sp|P04805|SYE_ECOLI	5.42134	5.33732			sp|P04805|SYE_ECOLI	5.49726	5.33732			sp|P04805|SYE_ECOLI	5.78512	5.33732
	sp|P04846|NLPA_ECOLI	6.82471	5.43596			sp|P04816|LIVK_ECOLI	5.83951	5.86552			sp|P04816|LIVK_ECOLI	6.48344	5.86552			sp|P04816|LIVK_ECOLI	5.85289	5.86552
	sp|P04949|FLIC_ECOLI	5.74281	6.30407			sp|P04825|AMPN_ECOLI	4.48227	4.35859			sp|P04825|AMPN_ECOLI	4.26852	4.35859			sp|P04825|AMPN_ECOLI	5.10578	4.35859
	sp|P04951|KDSB_ECOLI	4.70047	4.72367			sp|P04846|NLPA_ECOLI	6.46884	5.43596			sp|P04846|NLPA_ECOLI	7.05837	5.43596			sp|P04846|NLPA_ECOLI	5.58033	5.43596
	sp|P04968|ILVA_ECOLI	2.87884	2.79569			sp|P04951|KDSB_ECOLI	4.94868	4.72367			sp|P04949|FLIC_ECOLI	8	6.30407			sp|P04949|FLIC_ECOLI	8	6.30407
	sp|P04982|RBSD_ECOLI	5.79486	4.95464			sp|P04968|ILVA_ECOLI	3.04341	2.79569			sp|P04951|KDSB_ECOLI	4.6829	4.72367			sp|P04951|KDSB_ECOLI	4.87758	4.72367
	sp|P04983|RBSA_ECOLI	5.99215	5.95597			sp|P04982|RBSD_ECOLI	7.70878	4.95464			sp|P04968|ILVA_ECOLI	2.55391	2.79569			sp|P04968|ILVA_ECOLI	3.69798	2.79569
	sp|P04993|RECD_ECOLI	4.00807	2.96812			sp|P04983|RBSA_ECOLI	5.70519	5.95597			sp|P04983|RBSA_ECOLI	6.13526	5.95597			sp|P04982|RBSD_ECOLI	5.98733	4.95464
	sp|P04994|EX7L_ECOLI	5.77218	5.89452			sp|P04993|RECD_ECOLI	3.33354	2.96812			sp|P04993|RECD_ECOLI	2.90231	2.96812			sp|P04983|RBSA_ECOLI	6.57558	5.95597
	sp|P04995|EX1_ECOLI	4.98637	4.29743			sp|P04994|EX7L_ECOLI	5.97994	5.894519108000001			sp|P04994|EX7L_ECOLI	6.48317	5.89452			sp|P04993|RECD_ECOLI	4.80657	2.96812	yes
	sp|P05020|PYRC_ECOLI	5.1656	5.05657			sp|P04995|EX1_ECOLI	6.52774	4.29743			sp|P04995|EX1_ECOLI	4.40611	4.29743			sp|P04994|EX7L_ECOLI	6.07757	5.89452
	sp|P05041|PABB_ECOLI	4.56116	4.31047			sp|P05020|PYRC_ECOLI	5.46238	5.05657			sp|P05020|PYRC_ECOLI	5.19354	5.05657			sp|P04995|EX1_ECOLI	5.13586	4.29743
	sp|P05042|FUMC_ECOLI	4.64499	4.59416			sp|P05041|PABB_ECOLI	4.49671	4.31047			sp|P05041|PABB_ECOLI	4.35833	4.31047			sp|P05020|PYRC_ECOLI	5.57657	5.05657
	sp|P05055|PNP_ECOLI	6.67205	5.77963			sp|P05042|FUMC_ECOLI	4.68995	4.594163850999999			sp|P05042|FUMC_ECOLI	4.42232	4.59416			sp|P05041|PABB_ECOLI	4.99563	4.31047
	sp|P05100|3MG1_ECOLI	2.52086	2.53301			sp|P05055|PNP_ECOLI	6.0119	5.77963			sp|P05055|PNP_ECOLI	5.91549	5.77963			sp|P05042|FUMC_ECOLI	4.64516	4.59416
	sp|P05194|AROD_ECOLI	4.14671	3.68143			sp|P05100|3MG1_ECOLI	4.358533463500001	2.5330099319999997	yes		sp|P05100|3MG1_ECOLI	2.47934	2.53301			sp|P05055|PNP_ECOLI	6.64627	5.77963
	sp|P05458|PTRA_ECOLI	6.24489	6.17255			sp|P05194|AROD_ECOLI	4.30275	3.6814316854999998			sp|P05194|AROD_ECOLI	3.50966	3.68143			sp|P05100|3MG1_ECOLI	5.25867	2.53301	yes
	sp|P05459|PDXB_ECOLI	5.4707	4.71994			sp|P05458|PTRA_ECOLI	6.45593	6.17255			sp|P05458|PTRA_ECOLI	5.96355	6.17255			sp|P05194|AROD_ECOLI	3.98965	3.68143
	sp|P05523|FPG_ECOLI	6.38922	6.31162			sp|P05459|PDXB_ECOLI	5.4234616424999995	4.71994			sp|P05459|PDXB_ECOLI	5.1717	4.71994			sp|P05458|PTRA_ECOLI	6.71797	6.17255
	sp|P05637|APAH_ECOLI	4.19573	4.02929			sp|P05523|FPG_ECOLI	6.38677	6.31162			sp|P05637|APAH_ECOLI	3.52112	4.02929			sp|P05459|PDXB_ECOLI	5.83404	4.71994
	sp|P05719|T1SK_ECOLI	5.85966	5.84305			sp|P05637|APAH_ECOLI	3.55958	4.0292905564999995			sp|P05719|T1SK_ECOLI	5.47987	5.84305			sp|P05523|FPG_ECOLI	6.09605	6.31162
	sp|P05791|ILVD_ECOLI	3.61346	3.83301			sp|P05719|T1SK_ECOLI	6.44043	5.84305			sp|P05791|ILVD_ECOLI	3.83028	3.83301			sp|P05637|APAH_ECOLI	4.24143	4.02929
	sp|P05793|ILVC_ECOLI	3.59168	3.47174			sp|P05791|ILVD_ECOLI	4.06848	3.83301			sp|P05793|ILVC_ECOLI	3.31095	3.47174			sp|P05719|T1SK_ECOLI	5.4679	5.84305
	sp|P05827|ILVY_ECOLI	6.14116	5.90007			sp|P05793|ILVC_ECOLI	3.7158	3.47174			sp|P05827|ILVY_ECOLI	5.86927	5.90007			sp|P05791|ILVD_ECOLI	4.38885	3.83301
	sp|P05852|TSAD_ECOLI	2.99816	3.33063			sp|P05827|ILVY_ECOLI	6.218115662500001	5.90007			sp|P05852|TSAD_ECOLI	3.73302	3.33063			sp|P05793|ILVC_ECOLI	3.9742	3.47174
	sp|P06129|BTUB_ECOLI	6.75827	6.2872			sp|P05852|TSAD_ECOLI	4.840579465499999	3.3306294000000003			sp|P06129|BTUB_ECOLI	6.83959	6.2872			sp|P05827|ILVY_ECOLI	6.95031	5.90007
	sp|P06136|FTSQ_ECOLI	2.01127	2.15416			sp|P06129|BTUB_ECOLI	6.493619020500001	6.2872			sp|P06136|FTSQ_ECOLI	1.99766	2.15416			sp|P05852|TSAD_ECOLI	4.38135	3.33063
	sp|P06149|DLD_ECOLI	6.80517	5.98478			sp|P06136|FTSQ_ECOLI	1.9577	2.15416			sp|P06149|DLD_ECOLI	5.82018	5.98478			sp|P06129|BTUB_ECOLI	6.4415	6.2872
	sp|P06282|CDH_ECOLI	6.72574	6.45423			sp|P06149|DLD_ECOLI	5.72213	5.98478			sp|P06282|CDH_ECOLI	6.36439	6.45423			sp|P06136|FTSQ_ECOLI	2.55118	2.15416
	sp|P06610|BTUE_ECOLI	4.68004	3.98846			sp|P06282|CDH_ECOLI	7.24204	6.45423			sp|P06610|BTUE_ECOLI	4.23038	3.98846			sp|P06149|DLD_ECOLI	6.43165	5.98478
	sp|P06611|BTUD_ECOLI	2.32325	3.11455			sp|P06610|BTUE_ECOLI	4.73403	3.9884610924999997			sp|P06612|TOP1_ECOLI	5.9165	5.88146			sp|P06282|CDH_ECOLI	6.37808	6.45423
	sp|P06612|TOP1_ECOLI	6.55672	5.88146			sp|P06612|TOP1_ECOLI	6.33647	5.8814556835000005			sp|P06616|ERA_ECOLI	2.44238	2.64967			sp|P06610|BTUE_ECOLI	5.17575	3.98846
	sp|P06616|ERA_ECOLI	4.68884	2.64967	yes		sp|P06616|ERA_ECOLI	3.19058	2.64967			sp|P06709|BIRA_ECOLI	3.76548	3.54092			sp|P06611|BTUD_ECOLI	4.64874	3.11455
	sp|P06709|BIRA_ECOLI	3.72773	3.54092			sp|P06709|BIRA_ECOLI	4.23987	3.54092			sp|P06710|DPO3X_ECOLI	3.22407	3.27781			sp|P06612|TOP1_ECOLI	6.55936	5.88146
	sp|P06710|DPO3X_ECOLI	4.20812	3.27781	yes		sp|P06710|DPO3X_ECOLI	3.38998	3.27781			sp|P06715|GSHR_ECOLI	4.84712	5.07559			sp|P06616|ERA_ECOLI	5.02211	2.64967	yes
	sp|P06715|GSHR_ECOLI	5.45734	5.07559			sp|P06715|GSHR_ECOLI	5.8066	5.07559			sp|P06721|METC_ECOLI	3.95321	4.27982			sp|P06709|BIRA_ECOLI	5.1239	3.54092	yes
	sp|P06721|METC_ECOLI	4.43197	4.27982			sp|P06721|METC_ECOLI	6.17969	4.27982	yes		sp|P06846|EBGR_ECOLI	5.31156	5.07236			sp|P06710|DPO3X_ECOLI	4.8581	3.27781	yes
	sp|P06846|EBGR_ECOLI	6.94663	5.07236			sp|P06846|EBGR_ECOLI	5.72204	5.072363404500001			sp|P06959|ODP2_ECOLI	6.48103	6.19108			sp|P06715|GSHR_ECOLI	5.12215	5.07559
	sp|P06959|ODP2_ECOLI	6.08352	6.19108			sp|P06959|ODP2_ECOLI	6.358678879999999	6.19108			sp|P06961|CCA_ECOLI	3.28964	3.47584			sp|P06721|METC_ECOLI	4.63911	4.27982
	sp|P06961|CCA_ECOLI	3.74706	3.47584			sp|P06961|CCA_ECOLI	3.78698	3.47584			sp|P06966|DICA_ECOLI	5.89978	4.97133			sp|P06846|EBGR_ECOLI	5.53728	5.07236
	sp|P06966|DICA_ECOLI	5.32116	4.97133			sp|P06966|DICA_ECOLI	6.26622	4.97133			sp|P06968|DUT_ECOLI	3.50923	3.7454			sp|P06959|ODP2_ECOLI	6.49115	6.19108
	sp|P06968|DUT_ECOLI	4.12524	3.7454			sp|P06968|DUT_ECOLI	4.3238965060000005	3.7454			sp|P06971|FHUA_ECOLI	6.61861	6.13847			sp|P06961|CCA_ECOLI	4.23444	3.47584
	sp|P06971|FHUA_ECOLI	6.41234	6.13847			sp|P06971|FHUA_ECOLI	6.1092259890000005	6.1384695565000005			sp|P06983|HEM3_ECOLI	4.03378	4.1205			sp|P06966|DICA_ECOLI	6.79499	4.97133
	sp|P06983|HEM3_ECOLI	4.2363	4.1205			sp|P06983|HEM3_ECOLI	4.87222	4.1205			sp|P06986|HIS8_ECOLI	3.40702	3.24677			sp|P06968|DUT_ECOLI	4.80829	3.7454
	sp|P06986|HIS8_ECOLI	3.15362	3.24677			sp|P06986|HIS8_ECOLI	3.73044	3.24677			sp|P06987|HIS7_ECOLI	5.54142	5.42246			sp|P06971|FHUA_ECOLI	6.92255	6.13847
	sp|P06987|HIS7_ECOLI	6.49327	5.42246			sp|P06987|HIS7_ECOLI	5.71191	5.42246			sp|P06988|HISX_ECOLI	3.95999	4.22934			sp|P06983|HEM3_ECOLI	3.85239	4.1205
	sp|P06988|HISX_ECOLI	4.42928	4.22934			sp|P06988|HISX_ECOLI	4.88987	4.22934			sp|P06989|HIS2_ECOLI	5.43557	4.50683			sp|P06986|HIS8_ECOLI	3.92479	3.24677
	sp|P06989|HIS2_ECOLI	4.37824	4.50683			sp|P06989|HIS2_ECOLI	4.23819	4.50683			sp|P06992|RSMA_ECOLI	5.18308	5.24245			sp|P06987|HIS7_ECOLI	5.87231	5.42246
	sp|P06992|RSMA_ECOLI	5.38516	5.24245			sp|P06992|RSMA_ECOLI	5.8362	5.24245			sp|P06996|OMPC_ECOLI	6.59185	5.93668			sp|P06988|HISX_ECOLI	4.601	4.22934
	sp|P06996|OMPC_ECOLI	6.31911	5.93668			sp|P06996|OMPC_ECOLI	7.19809	5.93668			sp|P06999|PFKB_ECOLI	4.05377	4.43562			sp|P06989|HIS2_ECOLI	5.07574	4.50683
	sp|P06999|PFKB_ECOLI	4.48263	4.43562			sp|P06999|PFKB_ECOLI	4.74249	4.43562			sp|P07001|PNTA_ECOLI	6.66268	6.22636			sp|P06992|RSMA_ECOLI	5.4518	5.24245
	sp|P07001|PNTA_ECOLI	6.81034	6.22636			sp|P07001|PNTA_ECOLI	6.57509	6.22636			sp|P07003|POXB_ECOLI	4.76728	4.69539			sp|P06996|OMPC_ECOLI	7.59283	5.93668
	sp|P07003|POXB_ECOLI	5.20379	4.69539			sp|P07003|POXB_ECOLI	5.32114	4.69539			sp|P07004|PROA_ECOLI	4.6366	4.65233			sp|P06999|PFKB_ECOLI	5.23423	4.43562
	sp|P07004|PROA_ECOLI	4.64794	4.65233			sp|P07004|PROA_ECOLI	4.75394	4.65233			sp|P07012|RF2_ECOLI	4.33535	4.37472			sp|P07001|PNTA_ECOLI	6.2078	6.22636
	sp|P07012|RF2_ECOLI	4.66891	4.37472			sp|P07012|RF2_ECOLI	5.1362	4.37472			sp|P07014|SDHB_ECOLI	5.59629	5.22236			sp|P07003|POXB_ECOLI	5.50348	4.69539
	sp|P07014|SDHB_ECOLI	5.09679	5.22236			sp|P07014|SDHB_ECOLI	5.16308	5.22236			sp|P07023|TYRA_ECOLI	2.72407	2.9663			sp|P07004|PROA_ECOLI	5.12731	4.65233
	sp|P07023|TYRA_ECOLI	3.03464	2.9663			sp|P07023|TYRA_ECOLI	3.17582	2.9663024260000004			sp|P07024|USHA_ECOLI	6.30648	6.61619			sp|P07012|RF2_ECOLI	5.16237	4.37472
	sp|P07024|USHA_ECOLI	5.68834	6.61619			sp|P07024|USHA_ECOLI	6.43878	6.61619			sp|P07102|PPA_ECOLI	6.56394	5.94054			sp|P07014|SDHB_ECOLI	6.37931	5.22236
	sp|P07102|PPA_ECOLI	5.26282	5.94054			sp|P07102|PPA_ECOLI	6.25715	5.94054			sp|P07109|HISP_ECOLI	7.03918	5.65002			sp|P07023|TYRA_ECOLI	3.93625	2.9663
	sp|P07109|HISP_ECOLI	6.54169	5.65002			sp|P07109|HISP_ECOLI	5.69002	5.65002			sp|P07117|PUTP_ECOLI	4.67893	5.9052			sp|P07024|USHA_ECOLI	5.51893	6.61619
	sp|P07117|PUTP_ECOLI	4.60669	5.9052			sp|P07118|SYV_ECOLI	5.174535629999999	4.7208771585000004			sp|P07118|SYV_ECOLI	4.67545	4.72088			sp|P07102|PPA_ECOLI	5.23798	5.94054
	sp|P07118|SYV_ECOLI	5.4844	4.72088			sp|P07395|SYFB_ECOLI	5.980268928999999	5.4112			sp|P07395|SYFB_ECOLI	5.77384	5.4112			sp|P07109|HISP_ECOLI	5.75536	5.65002
	sp|P07395|SYFB_ECOLI	5.88366	5.4112			sp|P07604|TYRR_ECOLI	6.12837	4.50506			sp|P07604|TYRR_ECOLI	4.73242	4.50506			sp|P07117|PUTP_ECOLI	5.44001	5.9052
	sp|P07604|TYRR_ECOLI	4.82696	4.50506			sp|P07623|METAS_ECOLI	1.87067	1.58024			sp|P07623|METAS_ECOLI	1.60964	1.58024			sp|P07118|SYV_ECOLI	5.35483	4.72088
	sp|P07623|METAS_ECOLI	1.85335	1.58024			sp|P07639|AROB_ECOLI	3.7174644800000003	3.49372			sp|P07639|AROB_ECOLI	3.46179	3.49372			sp|P07395|SYFB_ECOLI	6.24431	5.4112
	sp|P07639|AROB_ECOLI	3.73377	3.49372			sp|P07648|RECC_ECOLI	4.133	4.315249211499999			sp|P07648|RECC_ECOLI	3.58498	4.31525			sp|P07604|TYRR_ECOLI	6.71135	4.50506
	sp|P07648|RECC_ECOLI	4.28345	4.31525			sp|P07649|TRUA_ECOLI	5.079633851500001	5.3086319374999995			sp|P07650|TYPH_ECOLI	5.17754	5.3607			sp|P07623|METAS_ECOLI	3.26202	1.58024	yes
	sp|P07649|TRUA_ECOLI	4.85026	5.30863			sp|P07650|TYPH_ECOLI	5.57764	5.3607037559999995			sp|P07762|GLGB_ECOLI	6.64917	5.94866			sp|P07639|AROB_ECOLI	4.66571	3.49372
	sp|P07650|TYPH_ECOLI	5.92097	5.3607			sp|P07762|GLGB_ECOLI	6.10059	5.948662456999999			sp|P07813|SYL_ECOLI	4.9025	4.40299			sp|P07648|RECC_ECOLI	5.22923	4.31525
	sp|P07654|PSTA_ECOLI	5.74249	5.14667			sp|P07813|SYL_ECOLI	5.355	4.40299			sp|P07862|DDLB_ECOLI	4.13178	4.01718			sp|P07649|TRUA_ECOLI	5.47876	5.30863
	sp|P07762|GLGB_ECOLI	5.72001	5.94866			sp|P07862|DDLB_ECOLI	4.54641	4.01718			sp|P07913|TDH_ECOLI	5.95908	4.84984			sp|P07650|TYPH_ECOLI	5.34745	5.3607
	sp|P07813|SYL_ECOLI	4.89888	4.40299			sp|P07913|TDH_ECOLI	5.23889	4.849840202999999			sp|P08142|ILVB_ECOLI	1.28344	1.40402			sp|P07654|PSTA_ECOLI	6.77604	5.14667
	sp|P07862|DDLB_ECOLI	4.0443	4.01718			sp|P08142|ILVB_ECOLI	1.59825	1.40402			sp|P08178|PUR5_ECOLI	4.47269	4.53036			sp|P07762|GLGB_ECOLI	6.51746	5.94866
	sp|P07913|TDH_ECOLI	4.99766	4.84984			sp|P08178|PUR5_ECOLI	5.227561747999999	4.53036			sp|P08179|PUR3_ECOLI	5.14561	4.49416			sp|P07813|SYL_ECOLI	5.23637	4.40299
	sp|P08142|ILVB_ECOLI	1.25355	1.40402			sp|P08179|PUR3_ECOLI	4.67755	4.49416			sp|P08192|FOLC_ECOLI	4.07828	3.80674			sp|P07862|DDLB_ECOLI	4.88039	4.01718
	sp|P08178|PUR5_ECOLI	4.62116	4.53036			sp|P08192|FOLC_ECOLI	6.07477	3.8067442710000003			sp|P08200|IDH_ECOLI	4.04729	4.07638			sp|P07913|TDH_ECOLI	4.86831	4.84984
	sp|P08179|PUR3_ECOLI	4.97257	4.49416			sp|P08200|IDH_ECOLI	4.60942	4.07638			sp|P08244|PYRF_ECOLI	4.47913	4.76775			sp|P08142|ILVB_ECOLI	2.9108	1.40402	yes
	sp|P08191|FIMH_ECOLI	6.20414	6.17743			sp|P08244|PYRF_ECOLI	5.0779	4.767749417999999			sp|P08312|SYFA_ECOLI	5.72321	5.3699			sp|P08178|PUR5_ECOLI	4.99023	4.53036
	sp|P08192|FOLC_ECOLI	4.95105	3.80674			sp|P08312|SYFA_ECOLI	6.06567	5.3699011594999995			sp|P08331|CPDB_ECOLI	6.22911	6.32658			sp|P08179|PUR3_ECOLI	4.8835	4.49416
	sp|P08200|IDH_ECOLI	4.36257	4.07638			sp|P08331|CPDB_ECOLI	7.14453	6.3265830565000005			sp|P08337|MUTT_ECOLI	4.585	4.16024			sp|P08192|FOLC_ECOLI	4.6234	3.80674
	sp|P08244|PYRF_ECOLI	6.25384	4.76775			sp|P08373|MURB_ECOLI	3.8855	3.65918			sp|P08373|MURB_ECOLI	3.80406	3.65918			sp|P08200|IDH_ECOLI	4.69982	4.07638
	sp|P08312|SYFA_ECOLI	6.11112	5.3699			sp|P08390|USG_ECOLI	4.901576583000001	5.1392790685000005			sp|P08390|USG_ECOLI	4.60453	5.13928			sp|P08244|PYRF_ECOLI	5.10694	4.76775
	sp|P08331|CPDB_ECOLI	6.55728	6.32658			sp|P08394|RECB_ECOLI	3.84265	3.87314			sp|P08394|RECB_ECOLI	3.64056	3.87314			sp|P08312|SYFA_ECOLI	5.83743	5.3699
	sp|P08373|MURB_ECOLI	3.44772	3.65918			sp|P08395|SPPA_ECOLI	6.12962	5.85279			sp|P08395|SPPA_ECOLI	5.96523	5.85279			sp|P08331|CPDB_ECOLI	6.8381	6.32658
	sp|P08390|USG_ECOLI	4.60042	5.13928			sp|P08400|PHOR_ECOLI	6.99819	6.44345			sp|P08400|PHOR_ECOLI	5.95124	6.44345			sp|P08337|MUTT_ECOLI	4.64237	4.16024
	sp|P08394|RECB_ECOLI	4.2776	3.87314			sp|P08401|CREC_ECOLI	5.70369	5.81102			sp|P08401|CREC_ECOLI	6.17507	5.81102			sp|P08373|MURB_ECOLI	4.92816	3.65918
	sp|P08395|SPPA_ECOLI	5.98929	5.85279			sp|P08506|DACC_ECOLI	6.18378	5.9895			sp|P08506|DACC_ECOLI	6.22135	5.9895			sp|P08390|USG_ECOLI	5.37012	5.13928
	sp|P08400|PHOR_ECOLI	6.37802	6.44345			sp|P08622|DNAJ_ECOLI	6.15467	4.9032			sp|P08622|DNAJ_ECOLI	4.94114	4.9032			sp|P08394|RECB_ECOLI	5.02627	3.87314
	sp|P08401|CREC_ECOLI	7.24004	5.81102			sp|P08660|AK3_ECOLI	3.14734	2.89927			sp|P08660|AK3_ECOLI	2.66595	2.89927			sp|P08395|SPPA_ECOLI	5.94752	5.85279
	sp|P08506|DACC_ECOLI	6.56097	5.9895			sp|P08839|PT1_ECOLI	5.577518964999999	5.12009			sp|P08839|PT1_ECOLI	5.30623	5.12009			sp|P08400|PHOR_ECOLI	6.38792	6.44345
	sp|P08622|DNAJ_ECOLI	6.07405	4.9032			sp|P08956|T1RK_ECOLI	3.89883	3.51783			sp|P08956|T1RK_ECOLI	3.44996	3.51783			sp|P08401|CREC_ECOLI	6.22224	5.81102
	sp|P08660|AK3_ECOLI	2.97626	2.89927			sp|P08957|T1MK_ECOLI	4.72439	4.475550714500001			sp|P08957|T1MK_ECOLI	4.85158	4.47555			sp|P08506|DACC_ECOLI	6.35411	5.9895
	sp|P08839|PT1_ECOLI	5.73445	5.12009			sp|P08997|MASY_ECOLI	2.2048336424999997	2.49782			sp|P08997|MASY_ECOLI	1.75281	2.49782			sp|P08622|DNAJ_ECOLI	7.13115	4.9032
	sp|P08956|T1RK_ECOLI	4.92593	3.51783	yes		sp|P09029|PURK_ECOLI	6.33207	4.39252			sp|P09029|PURK_ECOLI	3.9597	4.39252			sp|P08660|AK3_ECOLI	4.06007	2.89927
	sp|P08957|T1MK_ECOLI	4.97089	4.47555			sp|P09030|EX3_ECOLI	6.044117270499999	5.46461			sp|P09030|EX3_ECOLI	5.74964	5.46461			sp|P08839|PT1_ECOLI	5.51036	5.12009
	sp|P08997|MASY_ECOLI	4.81843	2.49782	yes		sp|P09053|AVTA_ECOLI	2.71878	2.46126			sp|P09053|AVTA_ECOLI	2.52706	2.46126			sp|P08956|T1RK_ECOLI	5.33925	3.51783
	sp|P09029|PURK_ECOLI	4.96039	4.39252			sp|P09099|XYLB_ECOLI	4.82096	4.57077			sp|P09099|XYLB_ECOLI	5.75382	4.57077			sp|P08957|T1MK_ECOLI	5.68114	4.47555	yes
	sp|P09030|EX3_ECOLI	5.5835	5.46461			sp|P09126|HEM4_ECOLI	4.686814071500001	3.82919			sp|P09126|HEM4_ECOLI	4.12946	3.82919			sp|P08997|MASY_ECOLI	5.69723	2.49782
	sp|P09053|AVTA_ECOLI	2.32412	2.46126			sp|P09127|HEMX_ECOLI	6.06188	6.09271			sp|P09127|HEMX_ECOLI	6.30514	6.09271			sp|P09029|PURK_ECOLI	5.63928	4.39252
	sp|P09099|XYLB_ECOLI	4.9567	4.57077			sp|P09147|GALE_ECOLI	5.0036	4.52637			sp|P09147|GALE_ECOLI	4.53786	4.52637			sp|P09030|EX3_ECOLI	5.61852	5.46461
	sp|P09126|HEM4_ECOLI	4.13736	3.82919			sp|P09148|GAL7_ECOLI	5.16691	4.15521			sp|P09148|GAL7_ECOLI	4.64542	4.15521			sp|P09053|AVTA_ECOLI	3.05199	2.46126
	sp|P09127|HEMX_ECOLI	6.62699	6.09271			sp|P09151|LEU1_ECOLI	1.7729205435000002	1.6285393264999999			sp|P09151|LEU1_ECOLI	1.6113	1.62854			sp|P09099|XYLB_ECOLI	5.25095	4.57077
	sp|P09147|GALE_ECOLI	4.76198	4.52637			sp|P09155|RND_ECOLI	4.78806	3.8343416120000002			sp|P09155|RND_ECOLI	3.88267	3.83434			sp|P09126|HEM4_ECOLI	5.33869	3.82919
	sp|P09148|GAL7_ECOLI	3.90022	4.15521			sp|P09158|SPEE_ECOLI	4.88999	4.21345			sp|P09158|SPEE_ECOLI	4.50572	4.21345			sp|P09127|HEMX_ECOLI	5.96446	6.09271
	sp|P09151|LEU1_ECOLI	4.48345	1.62854	yes		sp|P09169|OMPT_ECOLI	6.7117	6.04951			sp|P09169|OMPT_ECOLI	6.3046	6.04951			sp|P09147|GALE_ECOLI	6.38773	4.52637
	sp|P09155|RND_ECOLI	4.41086	3.83434			sp|P09323|PTW3C_ECOLI	5.85788	5.90974			sp|P09184|VSR_ECOLI	3.63429	3.97806			sp|P09148|GAL7_ECOLI	3.58594	4.15521
	sp|P09158|SPEE_ECOLI	4.62297	4.21345			sp|P09372|GRPE_ECOLI	5.19463	5.664236129000001			sp|P09323|PTW3C_ECOLI	6.5539	5.90974			sp|P09151|LEU1_ECOLI	4.72342	1.62854	yes
	sp|P09169|OMPT_ECOLI	6.56769	6.04951			sp|P09373|PFLB_ECOLI	3.71383	3.04242			sp|P09372|GRPE_ECOLI	5.31458	5.66424			sp|P09155|RND_ECOLI	4.11277	3.83434
	sp|P09184|VSR_ECOLI	4.5753	3.97806			sp|P09394|GLPQ_ECOLI	7.07964	5.53362			sp|P09373|PFLB_ECOLI	2.98429	3.04242			sp|P09158|SPEE_ECOLI	6.4798	4.21345
	sp|P09323|PTW3C_ECOLI	6.67843	5.90974			sp|P09424|MTLD_ECOLI	4.91189	4.8564			sp|P09391|GLPG_ECOLI	6.61207	6.84468			sp|P09169|OMPT_ECOLI	6.88798	6.04951
	sp|P09372|GRPE_ECOLI	6.61293	5.66424			sp|P09546|PUTA_ECOLI	2.81318	2.63576			sp|P09394|GLPQ_ECOLI	5.35701	5.53362			sp|P09323|PTW3C_ECOLI	6.30149	5.90974
	sp|P09373|PFLB_ECOLI	3.29879	3.04242			sp|P09549|DEDD_ECOLI	3.62635	3.32108			sp|P09424|MTLD_ECOLI	5.32459	4.8564			sp|P09372|GRPE_ECOLI	6.34615	5.66424
	sp|P09391|GLPG_ECOLI	7.25439	6.84468			sp|P09551|ARGT_ECOLI	6.789263760000001	5.27478			sp|P09546|PUTA_ECOLI	2.39264	2.63576			sp|P09373|PFLB_ECOLI	4.8007	3.04242	yes
	sp|P09394|GLPQ_ECOLI	6.02607	5.53362			sp|P09831|GLTB_ECOLI	4.43712	3.91567			sp|P09549|DEDD_ECOLI	3.71973	3.32108			sp|P09391|GLPG_ECOLI	5.94211	6.84468
	sp|P09424|MTLD_ECOLI	4.84873	4.8564			sp|P09832|GLTD_ECOLI	5.24646	4.89824			sp|P09551|ARGT_ECOLI	6.37376	5.27478			sp|P09394|GLPQ_ECOLI	5.70507	5.53362
	sp|P09546|PUTA_ECOLI	5.67839	2.63576	yes		sp|P09833|MODC_ECOLI	5.255152299000001	5.67634			sp|P09831|GLTB_ECOLI	4.18454	3.91567			sp|P09424|MTLD_ECOLI	5.83917	4.8564
	sp|P09549|DEDD_ECOLI	5.15449	3.32108			sp|P09835|UHPB_ECOLI	6.14264	6.08761			sp|P09832|GLTD_ECOLI	4.72966	4.89824			sp|P09546|PUTA_ECOLI	5.93111	2.63576	yes
	sp|P09551|ARGT_ECOLI	6.8879	5.27478			sp|P09980|REP_ECOLI	3.58977	3.26912			sp|P09833|MODC_ECOLI	6.25323	5.67634			sp|P09549|DEDD_ECOLI	4.19833	3.32108
	sp|P09831|GLTB_ECOLI	6.25368	3.91567	yes		sp|P0A698|UVRA_ECOLI	6.39634	6.23552			sp|P09980|REP_ECOLI	3.2572	3.26912			sp|P09551|ARGT_ECOLI	6.6942	5.27478
	sp|P09832|GLTD_ECOLI	4.59243	4.89824			sp|P0A6A0|UBIB_ECOLI	5.96194	6.0446838750000005			sp|P0A698|UVRA_ECOLI	6.31977	6.23552			sp|P09831|GLTB_ECOLI	6.37727	3.91567
	sp|P09833|MODC_ECOLI	6.31933	5.67634			sp|P0A6A3|ACKA_ECOLI	4.89178	4.58195			sp|P0A6A0|UBIB_ECOLI	7.04454	6.04468			sp|P09832|GLTD_ECOLI	5.0994	4.89824
	sp|P09835|UHPB_ECOLI	5.44348	6.08761			sp|P0A6A6|LEUC_ECOLI	3.62958	2.90008			sp|P0A6A3|ACKA_ECOLI	4.41472	4.58195			sp|P09833|MODC_ECOLI	5.74102	5.67634
	sp|P09980|REP_ECOLI	3.56387	3.26912			sp|P0A6A8|ACP_ECOLI	7.1887612789999995	3.99615	yes		sp|P0A6A6|LEUC_ECOLI	2.71567	2.90008			sp|P09835|UHPB_ECOLI	5.17765	6.08761
	sp|P0A698|UVRA_ECOLI	6.51602	6.23552			sp|P0A6B4|ALR1_ECOLI	4.98539	4.39004			sp|P0A6A8|ACP_ECOLI	5.78604	3.99615	yes		sp|P09980|REP_ECOLI	4.74533	3.26912
	sp|P0A6A0|UBIB_ECOLI	6.4308	6.04468			sp|P0A6B7|ISCS_ECOLI	2.4475	1.7133	yes		sp|P0A6B4|ALR1_ECOLI	5.12018	4.39004			sp|P0A698|UVRA_ECOLI	6.84939	6.23552
	sp|P0A6A3|ACKA_ECOLI	6.0342	4.58195			sp|P0A6C1|END4_ECOLI	1.9010347529999998	1.9012364764999998			sp|P0A6B7|ISCS_ECOLI	1.5355	1.7133			sp|P0A6A0|UBIB_ECOLI	6.51527	6.04468
	sp|P0A6A6|LEUC_ECOLI	1.53066	2.90008			sp|P0A6C5|ARGA_ECOLI	3.6284935440000003	2.59468	yes		sp|P0A6C1|END4_ECOLI	2.2197	1.90124			sp|P0A6A3|ACKA_ECOLI	4.23159	4.58195
	sp|P0A6A8|ACP_ECOLI	5.95704	3.99615	yes		sp|P0A6C8|ARGB_ECOLI	4.44502	3.40398	yes		sp|P0A6C5|ARGA_ECOLI	2.22883	2.59468			sp|P0A6A6|LEUC_ECOLI	4.7599	2.90008	yes
	sp|P0A6B4|ALR1_ECOLI	4.27089	4.39004			sp|P0A6D3|AROA_ECOLI	5.21848	4.45034			sp|P0A6C8|ARGB_ECOLI	3.35615	3.40398			sp|P0A6A8|ACP_ECOLI	7.12138	3.99615	yes
	sp|P0A6B7|ISCS_ECOLI	2.87724	1.7133	yes		sp|P0A6D7|AROK_ECOLI	4.20397	2.2634151080000002	yes		sp|P0A6D0|ARGR_ECOLI	5.35903	5.25622			sp|P0A6B4|ALR1_ECOLI	5.13686	4.39004
	sp|P0A6C1|END4_ECOLI	5.74051	1.90124			sp|P0A6E1|AROL_ECOLI	2.90231	2.5854759505000002			sp|P0A6D3|AROA_ECOLI	4.5303	4.45034			sp|P0A6B7|ISCS_ECOLI	3.67433	1.7133	yes
	sp|P0A6C5|ARGA_ECOLI	3.01826	2.59468			sp|P0A6E4|ASSY_ECOLI	3.8862808325000002	3.39231			sp|P0A6D7|AROK_ECOLI	2.75905	2.26342			sp|P0A6C1|END4_ECOLI	5.88291	1.90124	yes
	sp|P0A6C8|ARGB_ECOLI	3.7697	3.40398			sp|P0A6E6|ATPE_ECOLI	5.87328	5.649638272000001			sp|P0A6E1|AROL_ECOLI	2.62162	2.58548			sp|P0A6C5|ARGA_ECOLI	4.95117	2.59468	yes
	sp|P0A6D0|ARGR_ECOLI	5.76135	5.25622			sp|P0A6F1|CARA_ECOLI	5.36419	4.46631			sp|P0A6E4|ASSY_ECOLI	3.2031	3.39231			sp|P0A6C8|ARGB_ECOLI	4.96673	3.40398
	sp|P0A6D3|AROA_ECOLI	5.52283	4.45034			sp|P0A6F3|GLPK_ECOLI	7.25034	5.98297			sp|P0A6F1|CARA_ECOLI	4.71929	4.46631			sp|P0A6D3|AROA_ECOLI	5.14629	4.45034
	sp|P0A6D7|AROK_ECOLI	3.44666	2.26342	yes		sp|P0A6F5|CH60_ECOLI	6.172523292499999	5.87522			sp|P0A6F3|GLPK_ECOLI	6.31841	5.98297			sp|P0A6D7|AROK_ECOLI	4.84251	2.26342	yes
	sp|P0A6E1|AROL_ECOLI	5.48985	2.58548			sp|P0A6F9|CH10_ECOLI	6.1827069439999995	5.031445419500001			sp|P0A6F5|CH60_ECOLI	5.81186	5.87522			sp|P0A6E1|AROL_ECOLI	4.63666	2.58548	yes
	sp|P0A6E4|ASSY_ECOLI	3.29772	3.39231			sp|P0A6G3|PNCC_ECOLI	5.1117844990000005	4.66596			sp|P0A6F9|CH10_ECOLI	5.25987	5.03145			sp|P0A6E4|ASSY_ECOLI	4.11225	3.39231
	sp|P0A6F1|CARA_ECOLI	4.51111	4.46631			sp|P0A6G7|CLPP_ECOLI	5.50646	6.29923			sp|P0A6G3|PNCC_ECOLI	4.96972	4.66596			sp|P0A6E6|ATPE_ECOLI	6.50722	5.64964
	sp|P0A6F3|GLPK_ECOLI	6.7431	5.98297			sp|P0A6H1|CLPX_ECOLI	1.4909718454999998	1.63114			sp|P0A6G7|CLPP_ECOLI	6.12951	6.29923			sp|P0A6F1|CARA_ECOLI	4.95213	4.46631
	sp|P0A6F5|CH60_ECOLI	6.07979	5.87522			sp|P0A6H5|HSLU_ECOLI	5.22877	4.79291			sp|P0A6H1|CLPX_ECOLI	1.46526	1.63114			sp|P0A6F3|GLPK_ECOLI	6.92148	5.98297
	sp|P0A6F9|CH10_ECOLI	5.33981	5.03145			sp|P0A6H8|CLSA_ECOLI	6.86633	6.15955			sp|P0A6H5|HSLU_ECOLI	4.46284	4.79291			sp|P0A6F5|CH60_ECOLI	6.28661	5.87522
	sp|P0A6G3|PNCC_ECOLI	6.32019	4.66596			sp|P0A6I0|KCY_ECOLI	4.78897	4.1497207330000005			sp|P0A6H8|CLSA_ECOLI	7.05931	6.15955			sp|P0A6F9|CH10_ECOLI	5.54156	5.03145
	sp|P0A6H1|CLPX_ECOLI	5.09041	1.63114	yes		sp|P0A6I3|COAA_ECOLI	4.53973	4.408			sp|P0A6I0|KCY_ECOLI	4.13851	4.14972			sp|P0A6G3|PNCC_ECOLI	5.99682	4.66596
	sp|P0A6H5|HSLU_ECOLI	5.1801	4.79291			sp|P0A6I9|COAE_ECOLI	4.32289	4.17978			sp|P0A6I3|COAA_ECOLI	4.0526	4.408			sp|P0A6H1|CLPX_ECOLI	5.96443	1.63114	yes
	sp|P0A6H8|CLSA_ECOLI	7.41713	6.15955			sp|P0A6J8|DDLA_ECOLI	6.4098836949999995	4.89021			sp|P0A6I9|COAE_ECOLI	4.043	4.17978			sp|P0A6H5|HSLU_ECOLI	5.09117	4.79291
	sp|P0A6I0|KCY_ECOLI	4.93504	4.14972			sp|P0A6K1|DAPF_ECOLI	5.47324	5.52538			sp|P0A6J5|DADA_ECOLI	2.16476	2.04007			sp|P0A6H8|CLSA_ECOLI	6.74325	6.15955
	sp|P0A6I3|COAA_ECOLI	5.06621	4.408			sp|P0A6K3|DEF_ECOLI	3.6856822295000002	3.12343			sp|P0A6J8|DDLA_ECOLI	4.94755	4.89021			sp|P0A6I0|KCY_ECOLI	4.55792	4.14972
	sp|P0A6I9|COAE_ECOLI	4.08287	4.17978			sp|P0A6K6|DEOB_ECOLI	4.097149546000001	4.00437			sp|P0A6K1|DAPF_ECOLI	5.87165	5.52538			sp|P0A6I3|COAA_ECOLI	4.81424	4.408
	sp|P0A6J5|DADA_ECOLI	1.88231	2.04007			sp|P0A6L0|DEOC_ECOLI	5.26368	5.2725062094999995			sp|P0A6K3|DEF_ECOLI	3.19055	3.12343			sp|P0A6I9|COAE_ECOLI	4.61404	4.17978
	sp|P0A6J8|DDLA_ECOLI	5.65184	4.89021			sp|P0A6L2|DAPA_ECOLI	4.05416	3.42564			sp|P0A6K6|DEOB_ECOLI	4.38675	4.00437			sp|P0A6J5|DADA_ECOLI	2.86439	2.04007
	sp|P0A6K1|DAPF_ECOLI	6.48382	5.52538			sp|P0A6L9|HSCB_ECOLI	4.0589515149999995	3.06689	yes		sp|P0A6L0|DEOC_ECOLI	5.21006	5.27251			sp|P0A6J8|DDLA_ECOLI	4.83167	4.89021
	sp|P0A6K3|DEF_ECOLI	4.9418	3.12343			sp|P0A6M4|DTD_ECOLI	4.2629	3.83733			sp|P0A6L2|DAPA_ECOLI	3.03317	3.42564			sp|P0A6K1|DAPF_ECOLI	6.36262	5.52538
	sp|P0A6K6|DEOB_ECOLI	4.50049	4.00437			sp|P0A6M8|EFG_ECOLI	4.990854586999999	4.511496702500001			sp|P0A6L9|HSCB_ECOLI	3.26226	3.06689			sp|P0A6K3|DEF_ECOLI	5.888	3.12343	yes
	sp|P0A6L0|DEOC_ECOLI	5.29796	5.27251			sp|P0A6N4|EFP_ECOLI	5.34554	4.242916746000001			sp|P0A6M4|DTD_ECOLI	3.85886	3.83733			sp|P0A6K6|DEOB_ECOLI	4.62528	4.00437
	sp|P0A6L2|DAPA_ECOLI	3.67425	3.42564			sp|P0A6N8|EFPL_ECOLI	5.35352	4.58791			sp|P0A6M8|EFG_ECOLI	4.60289	4.5115			sp|P0A6L0|DEOC_ECOLI	6.18071	5.27251
	sp|P0A6L9|HSCB_ECOLI	3.9879	3.06689			sp|P0A6P1|EFTS_ECOLI	4.91391	4.62058			sp|P0A6N4|EFP_ECOLI	4.41391	4.24292			sp|P0A6L2|DAPA_ECOLI	4.21908	3.42564
	sp|P0A6M4|DTD_ECOLI	3.81503	3.83733			sp|P0A6P5|DER_ECOLI	4.8848017734999996	4.60362			sp|P0A6N8|EFPL_ECOLI	4.20613	4.58791			sp|P0A6L9|HSCB_ECOLI	4.88921	3.06689	yes
	sp|P0A6M8|EFG_ECOLI	4.82106	4.5115			sp|P0A6P7|ENGB_ECOLI	5.82961	5.08402			sp|P0A6P1|EFTS_ECOLI	4.60232	4.62058			sp|P0A6M4|DTD_ECOLI	4.66596	3.83733
	sp|P0A6N4|EFP_ECOLI	4.46298	4.24292			sp|P0A6P9|ENO_ECOLI	4.94671	5.06146			sp|P0A6P5|DER_ECOLI	4.50651	4.60362			sp|P0A6M8|EFG_ECOLI	5.08862	4.5115
	sp|P0A6N8|EFPL_ECOLI	4.37142	4.58791			sp|P0A6Q3|FABA_ECOLI	5.47526	5.03723			sp|P0A6P7|ENGB_ECOLI	5.04592	5.08402			sp|P0A6N4|EFP_ECOLI	6.53207	4.24292
	sp|P0A6P1|EFTS_ECOLI	5.20389	4.62058			sp|P0A6Q6|FABZ_ECOLI	5.3776172120000005	6.22913			sp|P0A6P9|ENO_ECOLI	4.8592	5.06146			sp|P0A6N8|EFPL_ECOLI	5.16545	4.58791
	sp|P0A6P5|DER_ECOLI	5.53293	4.60362			sp|P0A6R0|FABH_ECOLI	5.57796	4.9137			sp|P0A6Q3|FABA_ECOLI	5.49846	5.03723			sp|P0A6P1|EFTS_ECOLI	5.88962	4.62058
	sp|P0A6P7|ENGB_ECOLI	6.45007	5.08402			sp|P0A6S7|GPDA_ECOLI	4.882291003500001	4.99008			sp|P0A6Q6|FABZ_ECOLI	6.79745	6.22913			sp|P0A6P5|DER_ECOLI	5.17905	4.60362
	sp|P0A6P9|ENO_ECOLI	5.57028	5.06146			sp|P0A6T1|G6PI_ECOLI	5.50154	5.28584			sp|P0A6R0|FABH_ECOLI	4.9069	4.9137			sp|P0A6P7|ENGB_ECOLI	5.3311	5.08402
	sp|P0A6Q3|FABA_ECOLI	4.98993	5.03723			sp|P0A6T3|GAL1_ECOLI	5.29028	4.5287			sp|P0A6S7|GPDA_ECOLI	4.79736	4.99008			sp|P0A6P9|ENO_ECOLI	5.56118	5.06146
	sp|P0A6Q6|FABZ_ECOLI	6.67588	6.22913			sp|P0A6T5|GCH1_ECOLI	1.82482	1.8931978644999998			sp|P0A6T1|G6PI_ECOLI	6.71035	5.28584			sp|P0A6Q3|FABA_ECOLI	4.8965	5.03723
	sp|P0A6R0|FABH_ECOLI	4.93114	4.9137			sp|P0A6U3|MNMG_ECOLI	1.83095	1.71175			sp|P0A6T3|GAL1_ECOLI	5.091	4.5287			sp|P0A6Q6|FABZ_ECOLI	5.67443	6.22913
	sp|P0A6S7|GPDA_ECOLI	5.34604	4.99008			sp|P0A6U5|RSMG_ECOLI	5.33229	5.086324986999999			sp|P0A6T5|GCH1_ECOLI	1.50318	1.8932			sp|P0A6R0|FABH_ECOLI	5.00825	4.9137
	sp|P0A6T1|G6PI_ECOLI	5.39726	5.28584			sp|P0A6U8|GLGA_ECOLI	5.80572	6.20844			sp|P0A6U3|MNMG_ECOLI	1.64235	1.71175			sp|P0A6S7|GPDA_ECOLI	5.18284	4.99008
	sp|P0A6T5|GCH1_ECOLI	1.56117	1.8932			sp|P0A6V1|GLGC_ECOLI	5.93766	5.53462			sp|P0A6U5|RSMG_ECOLI	6.60536	5.08632			sp|P0A6T1|G6PI_ECOLI	6.17795	5.28584
	sp|P0A6U3|MNMG_ECOLI	4.25047	1.71175	yes		sp|P0A6V8|GLK_ECOLI	5.69696	4.99882			sp|P0A6U8|GLGA_ECOLI	6.02828	6.20844			sp|P0A6T3|GAL1_ECOLI	5.58861	4.5287
	sp|P0A6U5|RSMG_ECOLI	4.63606	5.08632			sp|P0A6W0|GLSA2_ECOLI	6.612032087499999	5.88164			sp|P0A6V1|GLGC_ECOLI	6.4207	5.53462			sp|P0A6T5|GCH1_ECOLI	2.48621	1.8932
	sp|P0A6U8|GLGA_ECOLI	6.92141	6.20844			sp|P0A6W3|MRAY_ECOLI	5.12968	6.34653			sp|P0A6V8|GLK_ECOLI	4.79847	4.99882			sp|P0A6U3|MNMG_ECOLI	5.15704	1.71175	yes
	sp|P0A6V1|GLGC_ECOLI	6.61321	5.53462			sp|P0A6W5|GREA_ECOLI	3.7647379059999997	3.2663			sp|P0A6W0|GLSA2_ECOLI	6.51988	5.88164			sp|P0A6U5|RSMG_ECOLI	5.85156	5.08632
	sp|P0A6V8|GLK_ECOLI	5.4529	4.99882			sp|P0A6W9|GSH1_ECOLI	5.14713	4.353067530500001			sp|P0A6W5|GREA_ECOLI	3.20552	3.2663			sp|P0A6U8|GLGA_ECOLI	6.97938	6.20844
	sp|P0A6W0|GLSA2_ECOLI	6.48043	5.88164			sp|P0A6X1|HEM1_ECOLI	1.58831	1.34903			sp|P0A6W9|GSH1_ECOLI	4.96111	4.35307			sp|P0A6V1|GLGC_ECOLI	6.15959	5.53462
	sp|P0A6W5|GREA_ECOLI	4.3817	3.2663			sp|P0A6X7|IHFA_ECOLI	7.061177236500001	5.82859			sp|P0A6X7|IHFA_ECOLI	6.96191	5.82859			sp|P0A6V8|GLK_ECOLI	5.16719	4.99882
	sp|P0A6W9|GSH1_ECOLI	4.56518	4.35307			sp|P0A6Y1|IHFB_ECOLI	6.29965	4.71256	yes		sp|P0A6Y1|IHFB_ECOLI	5.98926	4.71256			sp|P0A6W0|GLSA2_ECOLI	5.50818	5.88164
	sp|P0A6X1|HEM1_ECOLI	2.95106	1.34903	yes		sp|P0A6Y5|HSLO_ECOLI	4.60136	4.02293			sp|P0A6Y5|HSLO_ECOLI	4.35151	4.02293			sp|P0A6W5|GREA_ECOLI	5.30257	3.2663	yes
	sp|P0A6X7|IHFA_ECOLI	6.45657	5.82859			sp|P0A6Y8|DNAK_ECOLI	4.7433	4.463654806999999			sp|P0A6Y8|DNAK_ECOLI	4.16311	4.46365			sp|P0A6W9|GSH1_ECOLI	4.66618	4.35307
	sp|P0A6Y1|IHFB_ECOLI	5.26184	4.71256			sp|P0A6Z1|HSCA_ECOLI	3.21598	2.85658			sp|P0A6Z1|HSCA_ECOLI	2.65346	2.85658			sp|P0A6X1|HEM1_ECOLI	4.3277	1.34903	yes
	sp|P0A6Y5|HSLO_ECOLI	4.06124	4.02293			sp|P0A6Z3|HTPG_ECOLI	5.17523	4.6285271770000005			sp|P0A6Z3|HTPG_ECOLI	4.72727	4.62853			sp|P0A6X7|IHFA_ECOLI	7.78988	5.82859
	sp|P0A6Y8|DNAK_ECOLI	5.70708	4.46365			sp|P0A705|IF2_ECOLI	5.79825	5.1565			sp|P0A705|IF2_ECOLI	5.55693	5.1565			sp|P0A6Y1|IHFB_ECOLI	6.88082	4.71256
	sp|P0A6Z1|HSCA_ECOLI	4.04544	2.85658	yes		sp|P0A707|IF3_ECOLI	6.49226	4.69258			sp|P0A707|IF3_ECOLI	5.0196	4.69258			sp|P0A6Y5|HSLO_ECOLI	4.76561	4.02293
	sp|P0A6Z3|HTPG_ECOLI	5.09275	4.62853			sp|P0A715|KDSA_ECOLI	6.18691	5.00551			sp|P0A715|KDSA_ECOLI	5.21575	5.00551			sp|P0A6Y8|DNAK_ECOLI	6.2489	4.46365	yes
	sp|P0A705|IF2_ECOLI	6.61942	5.1565			sp|P0A717|KPRS_ECOLI	5.595520351999999	5.23175			sp|P0A717|KPRS_ECOLI	6.20443	5.23175			sp|P0A6Z1|HSCA_ECOLI	5.0433	2.85658	yes
	sp|P0A707|IF3_ECOLI	5.66243	4.69258			sp|P0A720|KTHY_ECOLI	4.51753	3.92962			sp|P0A720|KTHY_ECOLI	4.39528	3.92962			sp|P0A6Z3|HTPG_ECOLI	5.64848	4.62853
	sp|P0A715|KDSA_ECOLI	5.87827	5.00551			sp|P0A722|LPXA_ECOLI	5.48266	5.5236261975000005			sp|P0A722|LPXA_ECOLI	5.49483	5.52363			sp|P0A705|IF2_ECOLI	6.51649	5.1565
	sp|P0A717|KPRS_ECOLI	6.04799	5.23175			sp|P0A725|LPXC_ECOLI	1.03423	0.9782325295000001			sp|P0A725|LPXC_ECOLI	0.978717	0.978233			sp|P0A707|IF3_ECOLI	5.9848	4.69258
	sp|P0A720|KTHY_ECOLI	4.00481	3.92962			sp|P0A729|YCEF_ECOLI	6.70584	3.7691			sp|P0A729|YCEF_ECOLI	4.11787	3.7691			sp|P0A715|KDSA_ECOLI	6.10006	5.00551
	sp|P0A722|LPXA_ECOLI	5.26156	5.52363			sp|P0A734|MINE_ECOLI	3.79137	3.62604			sp|P0A731|MGSA_ECOLI	4.34282	4.66622			sp|P0A717|KPRS_ECOLI	6.3131	5.23175
	sp|P0A725|LPXC_ECOLI	0.88858	0.978233			sp|P0A738|MOAC_ECOLI	4.4140754300000005	4.09573			sp|P0A734|MINE_ECOLI	5.9809	3.62604			sp|P0A720|KTHY_ECOLI	4.32025	3.92962
	sp|P0A729|YCEF_ECOLI	5.75673	3.7691			sp|P0A742|MSCL_ECOLI	5.90248	6.41233			sp|P0A738|MOAC_ECOLI	4.55547	4.09573			sp|P0A722|LPXA_ECOLI	5.7333	5.52363
	sp|P0A734|MINE_ECOLI	4.57184	3.62604	yes		sp|P0A744|MSRA_ECOLI	6.15856	3.6170110409999996			sp|P0A742|MSCL_ECOLI	6.4585	6.41233			sp|P0A725|LPXC_ECOLI	2.80341	0.978233	yes
	sp|P0A738|MOAC_ECOLI	5.03149	4.09573			sp|P0A746|MSRB_ECOLI	3.91481	3.21627			sp|P0A744|MSRA_ECOLI	3.87021	3.61701			sp|P0A729|YCEF_ECOLI	4.56658	3.7691
	sp|P0A742|MSCL_ECOLI	5.99493	6.41233			sp|P0A749|MURA_ECOLI	4.24547	3.47271			sp|P0A746|MSRB_ECOLI	3.1025	3.21627			sp|P0A731|MGSA_ECOLI	4.98655	4.66622
	sp|P0A744|MSRA_ECOLI	3.90182	3.61701			sp|P0A756|KEFG_ECOLI	5.98798	5.6344882819999995			sp|P0A749|MURA_ECOLI	3.48359	3.47271			sp|P0A734|MINE_ECOLI	5.76119	3.62604	yes
	sp|P0A746|MSRB_ECOLI	3.4818	3.21627			sp|P0A759|NAGB_ECOLI	5.45805	4.83373			sp|P0A756|KEFG_ECOLI	5.88739	5.63449			sp|P0A738|MOAC_ECOLI	5.28905	4.09573
	sp|P0A749|MURA_ECOLI	3.90877	3.47271			sp|P0A761|NANE_ECOLI	4.20975	4.13998			sp|P0A759|NAGB_ECOLI	4.8131	4.83373			sp|P0A742|MSCL_ECOLI	5.89756	6.41233
	sp|P0A756|KEFG_ECOLI	5.14995	5.63449			sp|P0A763|NDK_ECOLI	4.38863	3.8783			sp|P0A763|NDK_ECOLI	3.8548	3.8783			sp|P0A744|MSRA_ECOLI	6.16948	3.61701
	sp|P0A759|NAGB_ECOLI	5.35378	4.83373			sp|P0A769|MNTH_ECOLI	4.6083	2.2258662295000002			sp|P0A776|RPPH_ECOLI	6.80875	4.83803			sp|P0A746|MSRB_ECOLI	6.57509	3.21627
	sp|P0A763|NDK_ECOLI	3.93273	3.8783			sp|P0A776|RPPH_ECOLI	6.399051635999999	4.838033358500001	yes		sp|P0A780|NUSB_ECOLI	4.86673	4.5201			sp|P0A749|MURA_ECOLI	4.87937	3.47271
	sp|P0A776|RPPH_ECOLI	5.6174	4.83803			sp|P0A780|NUSB_ECOLI	5.76235	4.5201	yes		sp|P0A784|ORN_ECOLI	4.68772	4.64651			sp|P0A754|KEFF_ECOLI	7.07331	6.88198
	sp|P0A780|NUSB_ECOLI	6.30645	4.5201			sp|P0A784|ORN_ECOLI	6.13199	4.64651			sp|P0A786|PYRB_ECOLI	4.53721	4.74629			sp|P0A756|KEFG_ECOLI	5.94194	5.63449
	sp|P0A784|ORN_ECOLI	4.86296	4.64651			sp|P0A786|PYRB_ECOLI	4.89826	4.74629			sp|P0A794|PDXJ_ECOLI	5.95459	5.89818			sp|P0A759|NAGB_ECOLI	5.30365	4.83373
	sp|P0A786|PYRB_ECOLI	4.73769	4.74629			sp|P0A794|PDXJ_ECOLI	5.609878135000001	5.89818			sp|P0A796|PFKA_ECOLI	4.02912	3.63714			sp|P0A763|NDK_ECOLI	6.10015	3.8783
	sp|P0A794|PDXJ_ECOLI	5.46831	5.89818			sp|P0A796|PFKA_ECOLI	4.14561	3.63714			sp|P0A799|PGK_ECOLI	4.90707	4.9189			sp|P0A776|RPPH_ECOLI	5.67494	4.83803
	sp|P0A796|PFKA_ECOLI	3.90219	3.63714			sp|P0A799|PGK_ECOLI	5.6797	4.9189			sp|P0A7A2|GPMB_ECOLI	2.35975	2.71497			sp|P0A780|NUSB_ECOLI	5.37967	4.5201
	sp|P0A799|PGK_ECOLI	5.27015	4.9189			sp|P0A7A2|GPMB_ECOLI	2.85162	2.71497			sp|P0A7A5|PIMT_ECOLI	4.64856	3.84811			sp|P0A784|ORN_ECOLI	6.33478	4.64651
	sp|P0A7A2|GPMB_ECOLI	2.57274	2.71497			sp|P0A7A5|PIMT_ECOLI	4.71294	3.84811			sp|P0A7A7|PLSB_ECOLI	6.63241	6.2493			sp|P0A786|PYRB_ECOLI	6.09971	4.74629
	sp|P0A7A5|PIMT_ECOLI	3.95427	3.84811			sp|P0A7A7|PLSB_ECOLI	6.3787184964999994	6.249299022500001			sp|P0A7A9|IPYR_ECOLI	5.08883	4.34296			sp|P0A794|PDXJ_ECOLI	5.81296	5.89818
	sp|P0A7A7|PLSB_ECOLI	7.19715	6.2493			sp|P0A7A9|IPYR_ECOLI	6.35655	4.34296	yes		sp|P0A7B1|PPK1_ECOLI	6.78923	5.93515			sp|P0A796|PFKA_ECOLI	4.4303	3.63714
	sp|P0A7A9|IPYR_ECOLI	4.82724	4.34296			sp|P0A7B1|PPK1_ECOLI	6.0951	5.93515			sp|P0A7B3|NADK_ECOLI	5.34968	4.4048			sp|P0A799|PGK_ECOLI	5.44656	4.9189
	sp|P0A7B1|PPK1_ECOLI	6.3617	5.93515			sp|P0A7B3|NADK_ECOLI	6.599256860000001	4.4048			sp|P0A7B5|PROB_ECOLI	4.25396	4.40145			sp|P0A7A2|GPMB_ECOLI	4.23084	2.71497
	sp|P0A7B3|NADK_ECOLI	4.24599	4.4048			sp|P0A7B5|PROB_ECOLI	5.654224876500001	4.40145	yes		sp|P0A7C2|LEXA_ECOLI	3.17877	3.24538			sp|P0A7A5|PIMT_ECOLI	5.03744	3.84811
	sp|P0A7B5|PROB_ECOLI	3.94348	4.40145			sp|P0A7B8|HSLV_ECOLI	6.49447	5.71563			sp|P0A7D1|PTH_ECOLI	4.76399	4.81113			sp|P0A7A7|PLSB_ECOLI	7.38887	6.2493
	sp|P0A7B8|HSLV_ECOLI	5.41498	5.71563			sp|P0A7C2|LEXA_ECOLI	3.90341	3.24538			sp|P0A7D4|PURA_ECOLI	4.56706	4.39379			sp|P0A7A9|IPYR_ECOLI	5.90967	4.34296
	sp|P0A7C2|LEXA_ECOLI	2.31097	3.24538			sp|P0A7D1|PTH_ECOLI	5.04406	4.81113			sp|P0A7D7|PUR7_ECOLI	4.78986	4.60501			sp|P0A7B1|PPK1_ECOLI	6.91702	5.93515
	sp|P0A7D1|PTH_ECOLI	6.07748	4.81113			sp|P0A7D4|PURA_ECOLI	4.72842	4.39379			sp|P0A7E1|PYRD_ECOLI	6.70058	6.26345			sp|P0A7B3|NADK_ECOLI	6.31767	4.4048
	sp|P0A7D4|PURA_ECOLI	4.35483	4.39379			sp|P0A7D7|PUR7_ECOLI	5.32056	4.60501			sp|P0A7E5|PYRG_ECOLI	5.15837	5.19611			sp|P0A7B5|PROB_ECOLI	3.945	4.40145
	sp|P0A7D7|PUR7_ECOLI	5.08754	4.60501			sp|P0A7E1|PYRD_ECOLI	6.48062	6.26345			sp|P0A7E9|PYRH_ECOLI	4.79349	4.9293			sp|P0A7C2|LEXA_ECOLI	3.00732	3.24538
	sp|P0A7E1|PYRD_ECOLI	6.30062	6.26345			sp|P0A7E3|PYRE_ECOLI	4.35443	3.9279875349999998			sp|P0A7F3|PYRI_ECOLI	5.27052	4.14259			sp|P0A7D1|PTH_ECOLI	5.12577	4.81113
	sp|P0A7E3|PYRE_ECOLI	3.84142	3.92799			sp|P0A7E5|PYRG_ECOLI	5.750143403499999	5.19611			sp|P0A7F6|SPED_ECOLI	3.29401	2.92757			sp|P0A7D4|PURA_ECOLI	4.4929	4.39379
	sp|P0A7E5|PYRG_ECOLI	5.64141	5.19611			sp|P0A7E9|PYRH_ECOLI	5.162897019000001	4.9293			sp|P0A7F9|QUEA_ECOLI	4.4431	3.65556			sp|P0A7D7|PUR7_ECOLI	4.8154	4.60501
	sp|P0A7E9|PYRH_ECOLI	5.17757	4.9293			sp|P0A7F3|PYRI_ECOLI	4.920440210500001	4.14259	yes		sp|P0A7G2|RBFA_ECOLI	4.42677	4.60185			sp|P0A7E1|PYRD_ECOLI	6.88733	6.26345
	sp|P0A7F3|PYRI_ECOLI	4.60125	4.14259			sp|P0A7F6|SPED_ECOLI	3.67385	2.92757			sp|P0A7G6|RECA_ECOLI	3.36845	3.42811			sp|P0A7E3|PYRE_ECOLI	4.0734	3.92799
	sp|P0A7F6|SPED_ECOLI	4.12425	2.92757	yes		sp|P0A7F9|QUEA_ECOLI	4.48724	3.65556	yes		sp|P0A7H0|RECF_ECOLI	3.95165	4.32165			sp|P0A7E5|PYRG_ECOLI	6.36951	5.19611
	sp|P0A7F9|QUEA_ECOLI	3.64057	3.65556			sp|P0A7G2|RBFA_ECOLI	5.75885	4.60185	yes		sp|P0A7I0|RF1_ECOLI	4.68205	5.07191			sp|P0A7E9|PYRH_ECOLI	4.83751	4.9293
	sp|P0A7G2|RBFA_ECOLI	4.76437	4.60185			sp|P0A7G6|RECA_ECOLI	3.27154	3.42811			sp|P0A7I4|RF3_ECOLI	6.11839	4.9786			sp|P0A7F3|PYRI_ECOLI	5.56966	4.14259
	sp|P0A7G6|RECA_ECOLI	5.85051	3.42811	yes		sp|P0A7H0|RECF_ECOLI	4.92052	4.32165			sp|P0A7I7|RIBA_ECOLI	4.47976	4.2694			sp|P0A7F6|SPED_ECOLI	6.10511	2.92757
	sp|P0A7H0|RECF_ECOLI	4.42612	4.32165			sp|P0A7I0|RF1_ECOLI	5.9562229124999995	5.07191			sp|P0A7J0|RIBB_ECOLI	1.26806	1.29088			sp|P0A7F9|QUEA_ECOLI	4.09236	3.65556
	sp|P0A7I0|RF1_ECOLI	5.04023	5.07191			sp|P0A7I4|RF3_ECOLI	5.41179	4.9786			sp|P0A7J3|RL10_ECOLI	6.50871	5.85028			sp|P0A7G2|RBFA_ECOLI	7.05384	4.60185
	sp|P0A7I4|RF3_ECOLI	4.99652	4.9786			sp|P0A7I7|RIBA_ECOLI	4.54093	4.269401370500001			sp|P0A7J7|RL11_ECOLI	5.71024	5.32019			sp|P0A7G6|RECA_ECOLI	6.59596	3.42811	yes
	sp|P0A7I7|RIBA_ECOLI	4.52126	4.2694			sp|P0A7J0|RIBB_ECOLI	1.22367	1.29088			sp|P0A7K2|RL7_ECOLI	5.99583	5.21056			sp|P0A7H0|RECF_ECOLI	5.53615	4.32165	yes
	sp|P0A7J0|RIBB_ECOLI	4.61476	1.29088	yes		sp|P0A7J3|RL10_ECOLI	6.8185	5.85028			sp|P0A7K6|RL19_ECOLI	7.15972	5.58923			sp|P0A7I0|RF1_ECOLI	6.27108	5.07191
	sp|P0A7J3|RL10_ECOLI	6.38942	5.85028			sp|P0A7J7|RL11_ECOLI	6.881982602000001	5.32019			sp|P0A7L0|RL1_ECOLI	6.1529	5.3428			sp|P0A7I4|RF3_ECOLI	5.61017	4.9786
	sp|P0A7J7|RL11_ECOLI	5.77618	5.32019			sp|P0A7K2|RL7_ECOLI	6.79794	5.21056			sp|P0A7L3|RL20_ECOLI	5.34583	4.88662			sp|P0A7I7|RIBA_ECOLI	4.49742	4.2694
	sp|P0A7K2|RL7_ECOLI	6.64863	5.21056			sp|P0A7K6|RL19_ECOLI	6.68558	5.58923			sp|P0A7L8|RL27_ECOLI	4.79035	4.3851			sp|P0A7J0|RIBB_ECOLI	5.3938	1.29088	yes
	sp|P0A7K6|RL19_ECOLI	5.92078	5.58923			sp|P0A7L0|RL1_ECOLI	6.03546	5.3428			sp|P0A7M2|RL28_ECOLI	5.43587	4.78977			sp|P0A7J3|RL10_ECOLI	6.93268	5.85028
	sp|P0A7L0|RL1_ECOLI	5.53427	5.3428			sp|P0A7L3|RL20_ECOLI	6.64914	4.886618626500001			sp|P0A7P5|RL34_ECOLI	5.24852	4.39767			sp|P0A7J7|RL11_ECOLI	6.06203	5.32019
	sp|P0A7L3|RL20_ECOLI	4.69566	4.88662			sp|P0A7L8|RL27_ECOLI	4.308431001000001	4.3851			sp|P0A7R1|RL9_ECOLI	4.83861	4.79633			sp|P0A7K2|RL7_ECOLI	6.38607	5.21056
	sp|P0A7L8|RL27_ECOLI	3.99972	4.3851			sp|P0A7M2|RL28_ECOLI	5.56141	4.789769419000001			sp|P0A7R5|RS10_ECOLI	5.84248	5.29006			sp|P0A7K6|RL19_ECOLI	6.47297	5.58923
	sp|P0A7M2|RL28_ECOLI	4.61861	4.78977			sp|P0A7P5|RL34_ECOLI	4.842315639500001	4.39767			sp|P0A7R9|RS11_ECOLI	5.4129	4.91397			sp|P0A7L0|RL1_ECOLI	5.69653	5.3428
	sp|P0A7P5|RL34_ECOLI	3.65198	4.39767			sp|P0A7R1|RL9_ECOLI	5.67771	4.79633			sp|P0A7S3|RS12_ECOLI	5.70054	5.43855			sp|P0A7L3|RL20_ECOLI	5.57716	4.88662
	sp|P0A7R1|RL9_ECOLI	4.7936	4.79633			sp|P0A7R5|RS10_ECOLI	7.3039533379999995	5.29006			sp|P0A7S9|RS13_ECOLI	4.55321	4.18802			sp|P0A7L8|RL27_ECOLI	4.14574	4.3851
	sp|P0A7R5|RS10_ECOLI	6.66844	5.29006			sp|P0A7R9|RS11_ECOLI	6.617	4.91397			sp|P0A7T3|RS16_ECOLI	5.00516	4.91582			sp|P0A7M2|RL28_ECOLI	5.58922	4.78977
	sp|P0A7R9|RS11_ECOLI	4.57274	4.91397			sp|P0A7S3|RS12_ECOLI	5.98432	5.43855			sp|P0A7T7|RS18_ECOLI	5.30616	5.35877			sp|P0A7P5|RL34_ECOLI	3.58221	4.39767
	sp|P0A7S3|RS12_ECOLI	4.20167	5.43855			sp|P0A7S9|RS13_ECOLI	6.830624605000001	4.18802			sp|P0A7U3|RS19_ECOLI	4.68777	4.73532			sp|P0A7R1|RL9_ECOLI	5.24519	4.79633
	sp|P0A7S9|RS13_ECOLI	3.97074	4.18802			sp|P0A7T3|RS16_ECOLI	5.61245	4.91582			sp|P0A7U7|RS20_ECOLI	4.25551	4.05524			sp|P0A7R5|RS10_ECOLI	6.29722	5.29006
	sp|P0A7T3|RS16_ECOLI	4.71448	4.91582			sp|P0A7T7|RS18_ECOLI	6.44533	5.3587692014999995			sp|P0A7V0|RS2_ECOLI	4.99877	4.60699			sp|P0A7R9|RS11_ECOLI	6.13271	4.91397
	sp|P0A7T7|RS18_ECOLI	6.82992	5.35877			sp|P0A7U3|RS19_ECOLI	6.847	4.73532			sp|P0A7V3|RS3_ECOLI	6.07179	5.5631			sp|P0A7S3|RS12_ECOLI	4.74735	5.43855
	sp|P0A7U3|RS19_ECOLI	4.93356	4.73532			sp|P0A7U7|RS20_ECOLI	5.47638	4.05524			sp|P0A7V8|RS4_ECOLI	5.42332	4.81629			sp|P0A7S9|RS13_ECOLI	5.48524	4.18802
	sp|P0A7U7|RS20_ECOLI	4.73456	4.05524			sp|P0A7V0|RS2_ECOLI	5.1614	4.6069918874999995			sp|P0A7W1|RS5_ECOLI	4.81135	4.96876			sp|P0A7T3|RS16_ECOLI	6.88595	4.91582
	sp|P0A7V0|RS2_ECOLI	5.64455	4.60699			sp|P0A7V3|RS3_ECOLI	7.26208	5.563095472500001			sp|P0A7W7|RS8_ECOLI	5.45344	5.09207			sp|P0A7T7|RS18_ECOLI	7.15165	5.35877
	sp|P0A7V3|RS3_ECOLI	5.54929	5.5631			sp|P0A7V8|RS4_ECOLI	6.70449	4.8162860075000005			sp|P0A7X3|RS9_ECOLI	6.30992	5.85055			sp|P0A7U3|RS19_ECOLI	7.28072	4.73532
	sp|P0A7V8|RS4_ECOLI	4.78801	4.81629			sp|P0A7W1|RS5_ECOLI	5.6775954120000005	4.96876			sp|P0A7Y0|RNC_ECOLI	5.20769	4.84584			sp|P0A7U7|RS20_ECOLI	5.23483	4.05524
	sp|P0A7W1|RS5_ECOLI	4.34172	4.96876			sp|P0A7W7|RS8_ECOLI	7.42599	5.09207			sp|P0A7Y4|RNH_ECOLI	6.46	4.70079			sp|P0A7V0|RS2_ECOLI	7.17901	4.60699
	sp|P0A7W7|RS8_ECOLI	4.7072	5.09207			sp|P0A7X3|RS9_ECOLI	6.62236	5.85055			sp|P0A7Z0|RPIA_ECOLI	4.16229	4.01255			sp|P0A7V3|RS3_ECOLI	6.70197	5.5631
	sp|P0A7X3|RS9_ECOLI	5.58595	5.85055			sp|P0A7Y0|RNC_ECOLI	5.075159081000001	4.84584			sp|P0A7Z4|RPOA_ECOLI	5.44457	5.81823			sp|P0A7V8|RS4_ECOLI	6.1534	4.81629
	sp|P0A7Y0|RNC_ECOLI	4.63667	4.84584			sp|P0A7Y4|RNH_ECOLI	6.79449	4.7007909654999995			sp|P0A805|RRF_ECOLI	4.1782	3.37597	yes		sp|P0A7W1|RS5_ECOLI	5.22692	4.96876
	sp|P0A7Y4|RNH_ECOLI	6.46483	4.70079			sp|P0A7Y8|RNPA_ECOLI	6.45961	3.62541	yes		sp|P0A809|RUVA_ECOLI	5.45496	4.94536			sp|P0A7W7|RS8_ECOLI	6.13825	5.09207
	sp|P0A7Z0|RPIA_ECOLI	3.96357	4.01255			sp|P0A7Z0|RPIA_ECOLI	4.4592	4.01255			sp|P0A812|RUVB_ECOLI	1.80478	2.08079			sp|P0A7X3|RS9_ECOLI	6.62316	5.85055
	sp|P0A7Z4|RPOA_ECOLI	5.86834	5.81823			sp|P0A7Z4|RPOA_ECOLI	6.64044	5.81823			sp|P0A814|RUVC_ECOLI	3.28558	3.55634			sp|P0A7Y0|RNC_ECOLI	5.33269	4.84584
	sp|P0A800|RPOZ_ECOLI	3.50243	2.83844			sp|P0A800|RPOZ_ECOLI	3.02483	2.83844			sp|P0A817|METK_ECOLI	2.00788	2.09759			sp|P0A7Y4|RNH_ECOLI	6.90869	4.70079
	sp|P0A805|RRF_ECOLI	4.04551	3.37597			sp|P0A805|RRF_ECOLI	5.160144878500001	3.3759664220000003	yes		sp|P0A821|SELA_ECOLI	5.62387	5.63826			sp|P0A7Y8|RNPA_ECOLI	7.30849	3.62541
	sp|P0A809|RUVA_ECOLI	4.8819	4.94536			sp|P0A809|RUVA_ECOLI	4.875631951000001	4.94536			sp|P0A823|SFSA_ECOLI	6.90925	5.71204			sp|P0A7Z0|RPIA_ECOLI	4.62926	4.01255
	sp|P0A812|RUVB_ECOLI	3.14162	2.08079	yes		sp|P0A812|RUVB_ECOLI	2.70354	2.08079			sp|P0A825|GLYA_ECOLI	3.86931	3.81424			sp|P0A7Z4|RPOA_ECOLI	6.61606	5.81823
	sp|P0A814|RUVC_ECOLI	3.57256	3.55634			sp|P0A814|RUVC_ECOLI	3.45971	3.5563380049999997			sp|P0A832|SSRP_ECOLI	6.55095	5.94296			sp|P0A800|RPOZ_ECOLI	4.62122	2.83844
	sp|P0A817|METK_ECOLI	2.16064	2.09759			sp|P0A817|METK_ECOLI	2.40506	2.09759			sp|P0A836|SUCC_ECOLI	4.44872	4.45599			sp|P0A805|RRF_ECOLI	4.75071	3.37597	yes
	sp|P0A821|SELA_ECOLI	6.19415	5.63826			sp|P0A821|SELA_ECOLI	5.856183056500001	5.63826			sp|P0A847|TGT_ECOLI	4.73521	5.08252			sp|P0A809|RUVA_ECOLI	5.01889	4.94536
	sp|P0A823|SFSA_ECOLI	5.88076	5.71204			sp|P0A823|SFSA_ECOLI	5.9669	5.712039792500001			sp|P0A850|TIG_ECOLI	5.66957	5.35364			sp|P0A812|RUVB_ECOLI	6.41074	2.08079
	sp|P0A825|GLYA_ECOLI	3.8328	3.81424			sp|P0A825|GLYA_ECOLI	4.3466672299999995	3.81424			sp|P0A855|TOLB_ECOLI	7.36323	6.31459			sp|P0A814|RUVC_ECOLI	4.928	3.55634	yes
	sp|P0A832|SSRP_ECOLI	6.16992	5.94296			sp|P0A832|SSRP_ECOLI	7.654843355500001	5.942959564500001			sp|P0A858|TPIS_ECOLI	4.71828	4.75088			sp|P0A817|METK_ECOLI	2.78123	2.09759
	sp|P0A836|SUCC_ECOLI	4.59032	4.45599			sp|P0A836|SUCC_ECOLI	4.8707861994999995	4.45599			sp|P0A862|TPX_ECOLI	5.24721	5.00659			sp|P0A821|SELA_ECOLI	6.3316	5.63826
	sp|P0A847|TGT_ECOLI	5.1518	5.08252			sp|P0A847|TGT_ECOLI	6.83759	5.08252			sp|P0A867|TALA_ECOLI	5.35438	5.18873			sp|P0A823|SFSA_ECOLI	6.4373	5.71204
	sp|P0A850|TIG_ECOLI	5.7772	5.35364			sp|P0A850|TIG_ECOLI	5.99975	5.35364			sp|P0A870|TALB_ECOLI	5.34818	5.1428			sp|P0A825|GLYA_ECOLI	4.68331	3.81424
	sp|P0A855|TOLB_ECOLI	6.39371	6.31459			sp|P0A855|TOLB_ECOLI	6.27695	6.31459			sp|P0A873|TRMD_ECOLI	4.20968	4.24802			sp|P0A832|SSRP_ECOLI	6.33805	5.94296
	sp|P0A858|TPIS_ECOLI	5.21904	4.75088			sp|P0A858|TPIS_ECOLI	5.61148	4.7508750420000005			sp|P0A877|TRPA_ECOLI	3.44083	3.60806			sp|P0A836|SUCC_ECOLI	4.72727	4.45599
	sp|P0A862|TPX_ECOLI	5.20077	5.00659			sp|P0A862|TPX_ECOLI	4.964418305500001	5.00659			sp|P0A879|TRPB_ECOLI	3.47503	3.53803			sp|P0A847|TGT_ECOLI	5.51061	5.08252
	sp|P0A867|TALA_ECOLI	5.51148	5.18873			sp|P0A867|TALA_ECOLI	5.75537	5.1887329090000005			sp|P0A884|TYSY_ECOLI	4.26058	4.61857			sp|P0A850|TIG_ECOLI	6.11011	5.35364
	sp|P0A870|TALB_ECOLI	5.11509	5.1428			sp|P0A870|TALB_ECOLI	5.60372	5.1428			sp|P0A887|UBIE_ECOLI	4.17584	4.35814			sp|P0A855|TOLB_ECOLI	5.59903	6.31459
	sp|P0A873|TRMD_ECOLI	4.01295	4.24802			sp|P0A873|TRMD_ECOLI	4.69823	4.248021935000001			sp|P0A894|RAPZ_ECOLI	4.91821	4.47874			sp|P0A858|TPIS_ECOLI	5.90676	4.75088
	sp|P0A877|TRPA_ECOLI	3.88666	3.60806			sp|P0A877|TRPA_ECOLI	4.06713	3.60806			sp|P0A8A0|YEBC_ECOLI	3.02993	3.15192			sp|P0A862|TPX_ECOLI	5.35032	5.00659
	sp|P0A879|TRPB_ECOLI	3.49371	3.53803			sp|P0A879|TRPB_ECOLI	3.69289	3.53803			sp|P0A8A2|YEEN_ECOLI	4.11476	4.54794			sp|P0A867|TALA_ECOLI	5.48719	5.18873
	sp|P0A884|TYSY_ECOLI	4.93945	4.61857			sp|P0A884|TYSY_ECOLI	4.54413	4.61857			sp|P0A8A4|PSRP_ECOLI	4.02727	4.1527			sp|P0A870|TALB_ECOLI	5.34865	5.1428
	sp|P0A887|UBIE_ECOLI	4.95117	4.35814			sp|P0A887|UBIE_ECOLI	4.89868	4.35814			sp|P0A8A8|RIMP_ECOLI	5.04805	5.27432			sp|P0A873|TRMD_ECOLI	4.43884	4.24802
	sp|P0A894|RAPZ_ECOLI	4.57553	4.47874			sp|P0A894|RAPZ_ECOLI	5.04094	4.47874			sp|P0A8B2|YFCN_ECOLI	3.03139	2.98817			sp|P0A877|TRPA_ECOLI	3.92711	3.60806
	sp|P0A898|YBEY_ECOLI	5.1861	5.07862			sp|P0A898|YBEY_ECOLI	5.53097	5.07862			sp|P0A8B5|YBAB_ECOLI	3.59337	3.01696			sp|P0A879|TRPB_ECOLI	3.86782	3.53803
	sp|P0A8A0|YEBC_ECOLI	4.61208	3.15192	yes		sp|P0A8A0|YEBC_ECOLI	3.2851756974999997	3.15192			sp|P0A8C1|YBJQ_ECOLI	3.90289	3.84124			sp|P0A881|TRPR_ECOLI	7.17701	3.16136	yes
	sp|P0A8A2|YEEN_ECOLI	4.98071	4.54794			sp|P0A8A2|YEEN_ECOLI	5.180771286500001	4.54794			sp|P0A8C4|YGFB_ECOLI	3.63249	3.86316			sp|P0A884|TYSY_ECOLI	4.70675	4.61857
	sp|P0A8A4|PSRP_ECOLI	4.18563	4.1527			sp|P0A8A4|PSRP_ECOLI	4.38898	4.1527			sp|P0A8D0|NRDR_ECOLI	4.36166	4.15489			sp|P0A887|UBIE_ECOLI	5.40223	4.35814
	sp|P0A8A8|RIMP_ECOLI	4.75029	5.27432			sp|P0A8A8|RIMP_ECOLI	6.66189	5.274318705500001			sp|P0A8D3|YAII_ECOLI	3.20235	3.55466			sp|P0A894|RAPZ_ECOLI	5.6009	4.47874
	sp|P0A8B2|YFCN_ECOLI	2.89769	2.98817			sp|P0A8B2|YFCN_ECOLI	5.93997	2.98817			sp|P0A8D6|YMDB_ECOLI	4.02395	4.63159			sp|P0A898|YBEY_ECOLI	4.96167	5.07862
	sp|P0A8B5|YBAB_ECOLI	4.3791	3.01696	yes		sp|P0A8B5|YBAB_ECOLI	4.56915	3.01696	yes		sp|P0A8E1|YCFP_ECOLI	4.44373	3.92032			sp|P0A8A0|YEBC_ECOLI	5.28226	3.15192	yes
	sp|P0A8C1|YBJQ_ECOLI	4.01397	3.84124			sp|P0A8C1|YBJQ_ECOLI	4.38691	3.84124			sp|P0A8E7|YAJQ_ECOLI	5.05941	4.32041			sp|P0A8A2|YEEN_ECOLI	5.19816	4.54794
	sp|P0A8C4|YGFB_ECOLI	4.56179	3.86316			sp|P0A8C4|YGFB_ECOLI	3.95671	3.8631624240000004			sp|P0A8F0|UPP_ECOLI	5.83106	5.70573			sp|P0A8A4|PSRP_ECOLI	5.48018	4.1527
	sp|P0A8D0|NRDR_ECOLI	5.9134	4.15489	yes		sp|P0A8D0|NRDR_ECOLI	6.239438187999999	4.1548932354999994			sp|P0A8F4|URK_ECOLI	5.98658	4.36415			sp|P0A8A8|RIMP_ECOLI	5.50691	5.27432
	sp|P0A8D6|YMDB_ECOLI	4.31559	4.63159			sp|P0A8D3|YAII_ECOLI	3.89359	3.5546600655000002			sp|P0A8F8|UVRB_ECOLI	2.99383	2.9607			sp|P0A8B2|YFCN_ECOLI	3.98701	2.98817
	sp|P0A8E1|YCFP_ECOLI	4.58262	3.92032			sp|P0A8D6|YMDB_ECOLI	4.29383	4.63159			sp|P0A8G0|UVRC_ECOLI	4.77294	4.84032			sp|P0A8B5|YBAB_ECOLI	6.28912	3.01696	yes
	sp|P0A8E7|YAJQ_ECOLI	6.38412	4.32041			sp|P0A8E1|YCFP_ECOLI	4.753394907000001	3.92032			sp|P0A8G3|UXAC_ECOLI	4.83396	4.02484			sp|P0A8C1|YBJQ_ECOLI	4.49476	3.84124
	sp|P0A8F0|UPP_ECOLI	5.16715	5.70573			sp|P0A8E7|YAJQ_ECOLI	6.83237	4.32041	yes		sp|P0A8G6|NQOR_ECOLI	5.47654	5.30593			sp|P0A8D0|NRDR_ECOLI	6.04957	4.15489
	sp|P0A8F4|URK_ECOLI	4.60001	4.36415			sp|P0A8F0|UPP_ECOLI	5.36235	5.70573			sp|P0A8H6|YIHI_ECOLI	4.08084	3.59414			sp|P0A8D3|YAII_ECOLI	3.5647	3.55466
	sp|P0A8F8|UVRB_ECOLI	4.56054	2.9607	yes		sp|P0A8F4|URK_ECOLI	4.87134	4.36415			sp|P0A8I1|YQGF_ECOLI	3.5699	3.85766			sp|P0A8D6|YMDB_ECOLI	6.46291	4.63159
	sp|P0A8G0|UVRC_ECOLI	5.13654	4.84032			sp|P0A8F8|UVRB_ECOLI	3.3864588495000003	2.9606978770000003			sp|P0A8I3|YAAA_ECOLI	2.66497	2.53455			sp|P0A8E1|YCFP_ECOLI	4.77339	3.92032
	sp|P0A8G3|UXAC_ECOLI	4.13064	4.02484			sp|P0A8G0|UVRC_ECOLI	6.421333369999999	4.840316205000001			sp|P0A8I8|RLMH_ECOLI	5.987	4.87038			sp|P0A8E7|YAJQ_ECOLI	6.17019	4.32041
	sp|P0A8G6|NQOR_ECOLI	5.52947	5.30593			sp|P0A8G3|UXAC_ECOLI	4.12318	4.02484			sp|P0A8J8|RHLB_ECOLI	5.51991	4.71476			sp|P0A8F0|UPP_ECOLI	5.6625	5.70573
	sp|P0A8H6|YIHI_ECOLI	5.17912	3.59414			sp|P0A8G6|NQOR_ECOLI	5.69722	5.30593			sp|P0A8K1|PSD_ECOLI	5.98708	6.81441			sp|P0A8F4|URK_ECOLI	5.41788	4.36415
	sp|P0A8I3|YAAA_ECOLI	2.56948	2.53455			sp|P0A8H6|YIHI_ECOLI	3.9264049930000002	3.59414			sp|P0A8K5|YAEP_ECOLI	4.68856	3.62821			sp|P0A8F8|UVRB_ECOLI	5.26234	2.9607	yes
	sp|P0A8I8|RLMH_ECOLI	3.2288	4.87038			sp|P0A8I1|YQGF_ECOLI	4.26653	3.85766			sp|P0A8L1|SYS_ECOLI	5.59193	5.62567			sp|P0A8G0|UVRC_ECOLI	6.53845	4.84032
	sp|P0A8J8|RHLB_ECOLI	5.89743	4.71476			sp|P0A8I3|YAAA_ECOLI	3.0723662215000003	2.53455			sp|P0A8M0|SYN_ECOLI	5.28653	5.33759			sp|P0A8G3|UXAC_ECOLI	4.90777	4.02484
	sp|P0A8K1|PSD_ECOLI	6.33059	6.81441			sp|P0A8I5|TRMB_ECOLI	6.45864	4.5823			sp|P0A8M3|SYT_ECOLI	5.41117	5.34978			sp|P0A8G6|NQOR_ECOLI	5.47875	5.30593
	sp|P0A8K5|YAEP_ECOLI	4.27924	3.62821			sp|P0A8I8|RLMH_ECOLI	6.18489	4.87038			sp|P0A8M6|YEEX_ECOLI	5.90319	5.356			sp|P0A8H6|YIHI_ECOLI	5.37771	3.59414	yes
	sp|P0A8L1|SYS_ECOLI	5.42699	5.62567			sp|P0A8J8|RHLB_ECOLI	5.15636	4.7147598545000005			sp|P0A8N0|MATP_ECOLI	4.69136	3.21268			sp|P0A8I1|YQGF_ECOLI	4.81612	3.85766
	sp|P0A8M0|SYN_ECOLI	5.65387	5.33759			sp|P0A8K1|PSD_ECOLI	5.7904958109999995	6.8144101599999995			sp|P0A8N3|SYK1_ECOLI	5.22572	4.98203			sp|P0A8I3|YAAA_ECOLI	2.90028	2.53455
	sp|P0A8M3|SYT_ECOLI	5.78116	5.34978			sp|P0A8K5|YAEP_ECOLI	5.15482	3.62821			sp|P0A8N5|SYK2_ECOLI	4.87701	4.73965			sp|P0A8I5|TRMB_ECOLI	5.1102	4.5823
	sp|P0A8M6|YEEX_ECOLI	5.72952	5.356			sp|P0A8L1|SYS_ECOLI	5.51135	5.62567			sp|P0A8P3|FETP_ECOLI	4.93652	3.62904			sp|P0A8I8|RLMH_ECOLI	5.40051	4.87038
	sp|P0A8N0|MATP_ECOLI	5.54405	3.21268			sp|P0A8M0|SYN_ECOLI	6.10597	5.3375855224999995			sp|P0A8Q0|FRDC_ECOLI	5.78149	5.63464			sp|P0A8J8|RHLB_ECOLI	6.02317	4.71476	yes
	sp|P0A8N3|SYK1_ECOLI	5.44767	4.98203			sp|P0A8M3|SYT_ECOLI	6.35745	5.34978			sp|P0A8R0|RRAA_ECOLI	5.15889	5.05615			sp|P0A8K1|PSD_ECOLI	6.31494	6.81441
	sp|P0A8N5|SYK2_ECOLI	5.16398	4.73965			sp|P0A8M6|YEEX_ECOLI	7.55595	5.356			sp|P0A8R7|YCJF_ECOLI	4.51235	5.23159			sp|P0A8K5|YAEP_ECOLI	6.03218	3.62821	yes
	sp|P0A8P3|FETP_ECOLI	4.95671	3.62904	yes		sp|P0A8N0|MATP_ECOLI	5.46035	3.21268			sp|P0A8R9|HDFR_ECOLI	4.55351	4.72212			sp|P0A8L1|SYS_ECOLI	5.69732	5.62567
	sp|P0A8P8|XERD_ECOLI	2.01676	2.31035			sp|P0A8N3|SYK1_ECOLI	5.579168167500001	4.98203			sp|P0A8S1|ARGP_ECOLI	5.46155	5.83845			sp|P0A8M0|SYN_ECOLI	5.92939	5.33759
	sp|P0A8Q0|FRDC_ECOLI	6.35139	5.63464			sp|P0A8N5|SYK2_ECOLI	5.06247	4.73965			sp|P0A8T1|PRMA_ECOLI	5.13435	4.39263			sp|P0A8M3|SYT_ECOLI	5.72586	5.34978
	sp|P0A8R0|RRAA_ECOLI	5.10699	5.05615			sp|P0A8P3|FETP_ECOLI	5.0085557524999995	3.62904	yes		sp|P0A8T7|RPOC_ECOLI	3.82753	3.77141			sp|P0A8M6|YEEX_ECOLI	7.36755	5.356
	sp|P0A8R7|YCJF_ECOLI	5.09788	5.23159			sp|P0A8P8|XERD_ECOLI	4.89441	2.31035	yes		sp|P0A8U2|YAFD_ECOLI	2.48351	2.76046			sp|P0A8N0|MATP_ECOLI	7.38696	3.21268
	sp|P0A8R9|HDFR_ECOLI	4.82117	4.72212			sp|P0A8Q0|FRDC_ECOLI	6.0564870514999996	5.63464			sp|P0A8U6|METJ_ECOLI	5.96197	4.86916			sp|P0A8N3|SYK1_ECOLI	5.75585	4.98203
	sp|P0A8S1|ARGP_ECOLI	5.92631	5.83845			sp|P0A8R0|RRAA_ECOLI	4.57003	5.05615			sp|P0A8V0|RBN_ECOLI	4.50986	3.93262			sp|P0A8N5|SYK2_ECOLI	5.79865	4.73965
	sp|P0A8T1|PRMA_ECOLI	4.38723	4.39263			sp|P0A8R7|YCJF_ECOLI	4.85024	5.23159			sp|P0A8V2|RPOB_ECOLI	4.56132	4.56133			sp|P0A8P3|FETP_ECOLI	6.20017	3.62904	yes
	sp|P0A8T7|RPOC_ECOLI	5.79432	3.77141	yes		sp|P0A8R9|HDFR_ECOLI	6.52996	4.72212			sp|P0A8V6|FADR_ECOLI	5.12055	5.93053			sp|P0A8P8|XERD_ECOLI	5.75012	2.31035	yes
	sp|P0A8V0|RBN_ECOLI	5.43873	3.93262			sp|P0A8S1|ARGP_ECOLI	5.78393	5.83845			sp|P0A8W0|NANR_ECOLI	3.63203	3.94561			sp|P0A8Q0|FRDC_ECOLI	5.70286	5.63464
	sp|P0A8V2|RPOB_ECOLI	6.33024	4.56133	yes		sp|P0A8T1|PRMA_ECOLI	4.3583754599999995	4.392627258499999			sp|P0A8W2|SLYA_ECOLI	5.88456	5.00938			sp|P0A8R0|RRAA_ECOLI	5.37216	5.05615
	sp|P0A8V6|FADR_ECOLI	5.72016	5.93053			sp|P0A8T7|RPOC_ECOLI	4.10438	3.77141			sp|P0A8W5|YQGE_ECOLI	4.32471	4.39066			sp|P0A8R7|YCJF_ECOLI	5.42428	5.23159
	sp|P0A8W0|NANR_ECOLI	5.05218	3.94561			sp|P0A8U2|YAFD_ECOLI	3.19747	2.7604599834999997			sp|P0A8W8|YFBU_ECOLI	6.1536	5.83127			sp|P0A8R9|HDFR_ECOLI	5.37729	4.72212
	sp|P0A8W2|SLYA_ECOLI	5.81061	5.00938			sp|P0A8U6|METJ_ECOLI	6.196779359000001	4.869158114999999			sp|P0A8X0|YJGA_ECOLI	3.10718	2.66155			sp|P0A8S1|ARGP_ECOLI	5.48086	5.83845
	sp|P0A8W5|YQGE_ECOLI	5.88263	4.39066			sp|P0A8V0|RBN_ECOLI	5.4323696439999996	3.93262	yes		sp|P0A8X2|YCEI_ECOLI	6.37765	6.18869			sp|P0A8T1|PRMA_ECOLI	5.80137	4.39263
	sp|P0A8W8|YFBU_ECOLI	6.40805	5.83127			sp|P0A8V2|RPOB_ECOLI	5.002804707499999	4.561327089500001			sp|P0A8Y3|YIHX_ECOLI	3.94009	4.14229			sp|P0A8T7|RPOC_ECOLI	6.62889	3.77141	yes
	sp|P0A8X0|YJGA_ECOLI	5.08655	2.66155	yes		sp|P0A8V6|FADR_ECOLI	6.0459371090000005	5.93053			sp|P0A8Y5|YIDA_ECOLI	3.54977	3.52423			sp|P0A8U2|YAFD_ECOLI	6.34061	2.76046
	sp|P0A8X2|YCEI_ECOLI	6.31901	6.18869			sp|P0A8W0|NANR_ECOLI	4.53447	3.94561			sp|P0A8Z0|YCIA_ECOLI	5.24451	5.60359			sp|P0A8U6|METJ_ECOLI	8	4.86916
	sp|P0A8Y3|YIHX_ECOLI	5.74961	4.14229			sp|P0A8W2|SLYA_ECOLI	7.28903	5.00938			sp|P0A8Z3|YBGC_ECOLI	6.41203	5.28308			sp|P0A8V0|RBN_ECOLI	4.09916	3.93262
	sp|P0A8Y5|YIDA_ECOLI	3.60912	3.52423			sp|P0A8W5|YQGE_ECOLI	2.8783	4.39066			sp|P0A901|BLC_ECOLI	5.56485	5.78097			sp|P0A8V2|RPOB_ECOLI	6.78378	4.56133	yes
	sp|P0A8Z0|YCIA_ECOLI	5.15879	5.60359			sp|P0A8W8|YFBU_ECOLI	6.11356	5.83127			sp|P0A903|BAMC_ECOLI	5.84661	5.84705			sp|P0A8V6|FADR_ECOLI	5.2191	5.93053
	sp|P0A8Z3|YBGC_ECOLI	6.53792	5.28308			sp|P0A8X0|YJGA_ECOLI	3.39149	2.66155			sp|P0A905|SLYB_ECOLI	6.10731	5.49453			sp|P0A8W0|NANR_ECOLI	5.49113	3.94561	yes
	sp|P0A901|BLC_ECOLI	6.27823	5.78097			sp|P0A8X2|YCEI_ECOLI	6.585221907999999	6.18869			sp|P0A908|MIPA_ECOLI	6.01088	6.35278			sp|P0A8W2|SLYA_ECOLI	5.95826	5.00938
	sp|P0A903|BAMC_ECOLI	6.01326	5.84705			sp|P0A8Y3|YIHX_ECOLI	4.9982509324999995	4.14229			sp|P0A910|OMPA_ECOLI	6.85867	6.30229			sp|P0A8W5|YQGE_ECOLI	4.4669	4.39066
	sp|P0A905|SLYB_ECOLI	5.82786	5.49453			sp|P0A8Y5|YIDA_ECOLI	3.69077	3.52423			sp|P0A912|PAL_ECOLI	6.45645	6.17251			sp|P0A8W8|YFBU_ECOLI	6.71716	5.83127
	sp|P0A908|MIPA_ECOLI	7.16952	6.35278			sp|P0A8Z0|YCIA_ECOLI	5.86434	5.60359			sp|P0A917|OMPX_ECOLI	6.50968	6.08607			sp|P0A8X0|YJGA_ECOLI	5.57943	2.66155	yes
	sp|P0A910|OMPA_ECOLI	6.96308	6.30229			sp|P0A8Z3|YBGC_ECOLI	6.267354947499999	5.28308			sp|P0A921|PA1_ECOLI	7.18115	6.28131			sp|P0A8X2|YCEI_ECOLI	5.60587	6.18869
	sp|P0A912|PAL_ECOLI	6.28034	6.17251			sp|P0A901|BLC_ECOLI	6.81593	5.780971854500001			sp|P0A927|TSX_ECOLI	6.33014	6.53282			sp|P0A8Y3|YIHX_ECOLI	5.99013	4.14229
	sp|P0A917|OMPX_ECOLI	6.37445	6.08607			sp|P0A903|BAMC_ECOLI	6.643414680499999	5.84705			sp|P0A935|MLTA_ECOLI	3.86924	2.99232			sp|P0A8Y5|YIDA_ECOLI	4.00414	3.52423
	sp|P0A921|PA1_ECOLI	6.14662	6.28131			sp|P0A905|SLYB_ECOLI	6.23484	5.4945340394999995			sp|P0A940|BAMA_ECOLI	6.32751	6.14246			sp|P0A8Z0|YCIA_ECOLI	5.02805	5.60359
	sp|P0A924|PGPB_ECOLI	7.12302	6.35912			sp|P0A908|MIPA_ECOLI	6.04602	6.35278			sp|P0A948|RIMJ_ECOLI	3.88593	3.56752			sp|P0A8Z3|YBGC_ECOLI	5.87288	5.28308
	sp|P0A927|TSX_ECOLI	8	6.53282			sp|P0A910|OMPA_ECOLI	7.032419856000001	6.3022895084999995			sp|P0A951|ATDA_ECOLI	5.04034	4.92137			sp|P0A901|BLC_ECOLI	5.85209	5.78097
	sp|P0A935|MLTA_ECOLI	4.22242	2.99232	yes		sp|P0A912|PAL_ECOLI	6.34584	6.1725132380000005			sp|P0A953|FABB_ECOLI	4.81356	4.78449			sp|P0A903|BAMC_ECOLI	5.57035	5.84705
	sp|P0A940|BAMA_ECOLI	6.64459	6.14246			sp|P0A917|OMPX_ECOLI	6.75886	6.086073151500001			sp|P0A955|ALKH_ECOLI	4.65825	4.62921			sp|P0A905|SLYB_ECOLI	5.26418	5.49453
	sp|P0A948|RIMJ_ECOLI	3.52411	3.56752			sp|P0A921|PA1_ECOLI	7.235953524999999	6.28131			sp|P0A959|ALAA_ECOLI	3.8852	3.76299			sp|P0A908|MIPA_ECOLI	6.1424	6.35278
	sp|P0A951|ATDA_ECOLI	6.01088	4.92137			sp|P0A924|PGPB_ECOLI	5.5238	6.35912			sp|P0A962|ASPG1_ECOLI	6.03454	5.74163			sp|P0A910|OMPA_ECOLI	6.63862	6.30229
	sp|P0A953|FABB_ECOLI	5.05967	4.78449			sp|P0A927|TSX_ECOLI	8	6.53282			sp|P0A972|CSPE_ECOLI	1.69829	1.7955			sp|P0A912|PAL_ECOLI	6.42958	6.17251
	sp|P0A955|ALKH_ECOLI	4.33212	4.62921			sp|P0A935|MLTA_ECOLI	4.05398	2.99232	yes		sp|P0A988|DPO3B_ECOLI	5.35391	4.84184			sp|P0A917|OMPX_ECOLI	7.25616	6.08607
	sp|P0A959|ALAA_ECOLI	3.409	3.76299			sp|P0A940|BAMA_ECOLI	6.50744	6.14246			sp|P0A991|ALF1_ECOLI	6.16781	5.51041			sp|P0A921|PA1_ECOLI	6.41567	6.28131
	sp|P0A962|ASPG1_ECOLI	5.30655	5.74163			sp|P0A944|RIMI_ECOLI	4.50395	3.84534			sp|P0A993|F16PA_ECOLI	3.76333	3.19184			sp|P0A924|PGPB_ECOLI	6.17518	6.35912
	sp|P0A972|CSPE_ECOLI	2.27496	1.7955			sp|P0A948|RIMJ_ECOLI	4.188709573000001	3.5675192229999997			sp|P0A998|FTNA_ECOLI	3.94247	3.33069			sp|P0A927|TSX_ECOLI	7.87546	6.53282
	sp|P0A988|DPO3B_ECOLI	5.79503	4.84184			sp|P0A951|ATDA_ECOLI	7.40938	4.92137			sp|P0A9A6|FTSZ_ECOLI	1.86006	1.78974			sp|P0A935|MLTA_ECOLI	5.19306	2.99232
	sp|P0A991|ALF1_ECOLI	5.88377	5.51041			sp|P0A953|FABB_ECOLI	4.9755	4.7844947520000005			sp|P0A9A9|FUR_ECOLI	4.58168	4.57528			sp|P0A940|BAMA_ECOLI	6.75692	6.14246
	sp|P0A993|F16PA_ECOLI	3.02381	3.19184			sp|P0A955|ALKH_ECOLI	4.92309	4.62921			sp|P0A9B2|G3P1_ECOLI	5.44721	5.68861			sp|P0A948|RIMJ_ECOLI	4.56068	3.56752
	sp|P0A998|FTNA_ECOLI	3.40887	3.33069			sp|P0A959|ALAA_ECOLI	4.85807	3.76299			sp|P0A9B6|E4PD_ECOLI	4.07267	3.49325			sp|P0A951|ATDA_ECOLI	5.49367	4.92137
	sp|P0A9A6|FTSZ_ECOLI	5.13431	1.78974	yes		sp|P0A962|ASPG1_ECOLI	5.69268	5.74163			sp|P0A9C3|GALM_ECOLI	6.13232	4.71292			sp|P0A953|FABB_ECOLI	5.27405	4.78449
	sp|P0A9A9|FUR_ECOLI	5.31473	4.57528			sp|P0A972|CSPE_ECOLI	3.43856	1.7955	yes		sp|P0A9C5|GLN1B_ECOLI	4.62849	4.2528			sp|P0A955|ALKH_ECOLI	4.93779	4.62921
	sp|P0A9B2|G3P1_ECOLI	5.42531	5.68861			sp|P0A988|DPO3B_ECOLI	5.41837	4.841839803499999			sp|P0A9C9|GLPX_ECOLI	4.84079	4.50756			sp|P0A959|ALAA_ECOLI	4.24925	3.76299
	sp|P0A9B6|E4PD_ECOLI	5.5352	3.49325			sp|P0A991|ALF1_ECOLI	5.99472	5.510405631499999			sp|P0A9D2|GSTA_ECOLI	4.80863	4.8129			sp|P0A962|ASPG1_ECOLI	5.53934	5.74163
	sp|P0A9C3|GALM_ECOLI	4.67152	4.71292			sp|P0A993|F16PA_ECOLI	3.8427582869999997	3.19184			sp|P0A9D4|CYSE_ECOLI	4.31541	5.0321			sp|P0A972|CSPE_ECOLI	3.53712	1.7955	yes
	sp|P0A9C5|GLN1B_ECOLI	4.58152	4.2528			sp|P0A998|FTNA_ECOLI	4.1205009829999995	3.33069			sp|P0A9D8|DAPD_ECOLI	4.12638	4.19452			sp|P0A988|DPO3B_ECOLI	5.92316	4.84184
	sp|P0A9C9|GLPX_ECOLI	4.68893	4.50756			sp|P0A9A6|FTSZ_ECOLI	1.95453	1.78974			sp|P0A9E0|ARAC_ECOLI	1.20659	1.08114			sp|P0A991|ALF1_ECOLI	6.08338	5.51041
	sp|P0A9D2|GSTA_ECOLI	5.73559	4.8129			sp|P0A9A9|FUR_ECOLI	6.38065	4.57528			sp|P0A9E5|FNR_ECOLI	1.19839	1.35475			sp|P0A993|F16PA_ECOLI	4.21779	3.19184
	sp|P0A9D4|CYSE_ECOLI	4.83059	5.0321			sp|P0A9B2|G3P1_ECOLI	5.382174448000001	5.68861			sp|P0A9F1|MNTR_ECOLI	4.72946	4.66119			sp|P0A998|FTNA_ECOLI	5.44156	3.33069
	sp|P0A9D8|DAPD_ECOLI	4.24012	4.19452			sp|P0A9B6|E4PD_ECOLI	4.77444	3.4932521999999997			sp|P0A9F3|CYSB_ECOLI	5.87879	5.41452			sp|P0A9A6|FTSZ_ECOLI	5.40595	1.78974	yes
	sp|P0A9E5|FNR_ECOLI	2.99005	1.35475	yes		sp|P0A9C3|GALM_ECOLI	4.62559	4.71292			sp|P0A9F6|GCVA_ECOLI	5.94138	6.85985			sp|P0A9A9|FUR_ECOLI	6.48542	4.57528
	sp|P0A9F1|MNTR_ECOLI	5.64275	4.66119			sp|P0A9C5|GLN1B_ECOLI	5.06489	4.2528			sp|P0A9F9|METR_ECOLI	0.932641	1.1414			sp|P0A9B2|G3P1_ECOLI	6.03369	5.68861
	sp|P0A9F3|CYSB_ECOLI	4.64845	5.41452			sp|P0A9C9|GLPX_ECOLI	4.30937	4.50756			sp|P0A9G6|ACEA_ECOLI	2.32741	3.014			sp|P0A9B6|E4PD_ECOLI	4.54607	3.49325
	sp|P0A9F6|GCVA_ECOLI	7.21716	6.85985			sp|P0A9D2|GSTA_ECOLI	6.339805355999999	4.8129			sp|P0A9G8|MODE_ECOLI	6.82149	5.70286			sp|P0A9C3|GALM_ECOLI	5.09692	4.71292
	sp|P0A9F9|METR_ECOLI	1.5004	1.1414			sp|P0A9D4|CYSE_ECOLI	4.85081	5.0321			sp|P0A9H1|MUG_ECOLI	6.30698	5.17599			sp|P0A9C5|GLN1B_ECOLI	5.30034	4.2528
	sp|P0A9G6|ACEA_ECOLI	3.25824	3.014			sp|P0A9D8|DAPD_ECOLI	4.50723	4.19452			sp|P0A9H5|BTUR_ECOLI	4.2732	4.23488			sp|P0A9C9|GLPX_ECOLI	6.38681	4.50756
	sp|P0A9G8|MODE_ECOLI	5.84588	5.70286			sp|P0A9E0|ARAC_ECOLI	1.264	1.08114			sp|P0A9H7|CFA_ECOLI	0.464757	0.64274			sp|P0A9D2|GSTA_ECOLI	4.90312	4.8129
	sp|P0A9H1|MUG_ECOLI	5.22011	5.17599			sp|P0A9E5|FNR_ECOLI	1.40391	1.35475			sp|P0A9I3|GCVR_ECOLI	4.5301	4.41516			sp|P0A9D4|CYSE_ECOLI	5.17109	5.0321
	sp|P0A9H5|BTUR_ECOLI	4.51746	4.23488			sp|P0A9F1|MNTR_ECOLI	6.00037	4.66119	yes		sp|P0A9J0|RNG_ECOLI	3.03538	2.59923			sp|P0A9D8|DAPD_ECOLI	4.87789	4.19452
	sp|P0A9H7|CFA_ECOLI	0.860323	0.64274			sp|P0A9F3|CYSB_ECOLI	5.92705	5.41452			sp|P0A9J6|RBSK_ECOLI	4.43975	4.74146			sp|P0A9E0|ARAC_ECOLI	5.38001	1.08114	yes
	sp|P0A9I3|GCVR_ECOLI	4.39348	4.41516			sp|P0A9F6|GCVA_ECOLI	6.77499	6.85985			sp|P0A9J8|PHEA_ECOLI	4.90203	4.12939			sp|P0A9E5|FNR_ECOLI	4.33985	1.35475	yes
	sp|P0A9J0|RNG_ECOLI	2.58209	2.59923			sp|P0A9F9|METR_ECOLI	2.8796318855000003	1.1413962579999999	yes		sp|P0A9K1|PHOH_ECOLI	0.550236	0.735182			sp|P0A9F1|MNTR_ECOLI	5.71692	4.66119
	sp|P0A9J6|RBSK_ECOLI	6.06746	4.74146			sp|P0A9G6|ACEA_ECOLI	2.7094548185000003	3.014			sp|P0A9K3|PHOL_ECOLI	2.94926	3.15222			sp|P0A9F3|CYSB_ECOLI	7.08029	5.41452
	sp|P0A9J8|PHEA_ECOLI	4.02513	4.12939			sp|P0A9G8|MODE_ECOLI	6.414189841000001	5.70286			sp|P0A9K7|PHOU_ECOLI	4.1952	4.08918			sp|P0A9F6|GCVA_ECOLI	5.92965	6.85985
	sp|P0A9K1|PHOH_ECOLI	1.95832	0.735182	yes		sp|P0A9H1|MUG_ECOLI	5.67738	5.17599			sp|P0A9K9|SLYD_ECOLI	3.46435	3.46677			sp|P0A9F9|METR_ECOLI	5.1817	1.1414	yes
	sp|P0A9K3|PHOL_ECOLI	4.24842	3.15222	yes		sp|P0A9H5|BTUR_ECOLI	5.29218	4.2348806549999995			sp|P0A9L3|FKBB_ECOLI	3.72309	3.59265			sp|P0A9G6|ACEA_ECOLI	3.7821	3.014
	sp|P0A9K7|PHOU_ECOLI	4.64007	4.08918			sp|P0A9H7|CFA_ECOLI	0.662257	0.64274			sp|P0A9L5|PPIC_ECOLI	4.74306	4.21553			sp|P0A9G8|MODE_ECOLI	5.33796	5.70286
	sp|P0A9K9|SLYD_ECOLI	4.0716	3.46677			sp|P0A9I3|GCVR_ECOLI	4.61959	4.41516			sp|P0A9L8|P5CR_ECOLI	5.11607	5.02237			sp|P0A9H1|MUG_ECOLI	5.33998	5.17599
	sp|P0A9L3|FKBB_ECOLI	4.54325	3.59265			sp|P0A9J0|RNG_ECOLI	3.28487	2.59923			sp|P0A9M0|LON_ECOLI	4.72814	4.74334			sp|P0A9H5|BTUR_ECOLI	4.80125	4.23488
	sp|P0A9L5|PPIC_ECOLI	4.65262	4.21553			sp|P0A9J6|RBSK_ECOLI	4.913015506000001	4.74146			sp|P0A9M2|HPRT_ECOLI	4.13886	4.1257			sp|P0A9H7|CFA_ECOLI	2.09144	0.64274	yes
	sp|P0A9L8|P5CR_ECOLI	5.45472	5.02237			sp|P0A9J8|PHEA_ECOLI	4.67393	4.129385190000001			sp|P0A9M5|XGPT_ECOLI	4.15309	4.15668			sp|P0A9I3|GCVR_ECOLI	4.90013	4.41516
	sp|P0A9M0|LON_ECOLI	6.53811	4.74334			sp|P0A9K1|PHOH_ECOLI	0.665602	0.7351820389999999			sp|P0A9M8|PTA_ECOLI	6.22109	6.13674			sp|P0A9J0|RNG_ECOLI	3.85422	2.59923	yes
	sp|P0A9M2|HPRT_ECOLI	4.53153	4.1257			sp|P0A9K3|PHOL_ECOLI	4.1039656005000005	3.15222	yes		sp|P0A9N4|PFLA_ECOLI	5.08287	4.41418			sp|P0A9J6|RBSK_ECOLI	6.40115	4.74146
	sp|P0A9M5|XGPT_ECOLI	3.86917	4.15668			sp|P0A9K7|PHOU_ECOLI	4.81444	4.08918			sp|P0A9P0|DLDH_ECOLI	6.34554	6.22704			sp|P0A9J8|PHEA_ECOLI	5.30263	4.12939
	sp|P0A9M8|PTA_ECOLI	5.88999	6.13674			sp|P0A9K9|SLYD_ECOLI	4.18453	3.46677			sp|P0A9P4|TRXB_ECOLI	3.57144	3.80365			sp|P0A9K1|PHOH_ECOLI	5.82009	0.735182	yes
	sp|P0A9N4|PFLA_ECOLI	5.05118	4.41418			sp|P0A9L3|FKBB_ECOLI	4.99901	3.59265	yes		sp|P0A9P6|DEAD_ECOLI	0.566735	2.25717			sp|P0A9K3|PHOL_ECOLI	5.19722	3.15222	yes
	sp|P0A9P0|DLDH_ECOLI	6.28109	6.22704			sp|P0A9L5|PPIC_ECOLI	6.24815	4.21553	yes		sp|P0A9Q1|ARCA_ECOLI	4.95114	4.76137			sp|P0A9K7|PHOU_ECOLI	4.612	4.08918
	sp|P0A9P4|TRXB_ECOLI	3.95269	3.80365			sp|P0A9L8|P5CR_ECOLI	5.68265	5.02237			sp|P0A9Q5|ACCD_ECOLI	6.16722	6.06076			sp|P0A9K9|SLYD_ECOLI	4.8695	3.46677
	sp|P0A9P6|DEAD_ECOLI	0.972211	2.25717			sp|P0A9M2|HPRT_ECOLI	5.16289	4.1256966644999995			sp|P0A9Q7|ADHE_ECOLI	4.44116	4.28406			sp|P0A9L3|FKBB_ECOLI	4.92705	3.59265	yes
	sp|P0A9Q1|ARCA_ECOLI	5.61179	4.76137			sp|P0A9M5|XGPT_ECOLI	4.37243	4.1566845709999996			sp|P0A9Q9|DHAS_ECOLI	3.74828	3.76091			sp|P0A9L5|PPIC_ECOLI	6.5999	4.21553	yes
	sp|P0A9Q5|ACCD_ECOLI	6.45526	6.06076			sp|P0A9M8|PTA_ECOLI	6.08045	6.13674			sp|P0A9R4|FER_ECOLI	4.83301	4.04835			sp|P0A9L8|P5CR_ECOLI	6.83491	5.02237
	sp|P0A9Q7|ADHE_ECOLI	6.56278	4.28406	yes		sp|P0A9N4|PFLA_ECOLI	4.48458	4.41418			sp|P0A9R7|FTSE_ECOLI	5.57275	5.48006			sp|P0A9M2|HPRT_ECOLI	4.48419	4.1257
	sp|P0A9Q9|DHAS_ECOLI	3.95888	3.76091			sp|P0A9P0|DLDH_ECOLI	6.4278411470000005	6.22704			sp|P0A9S1|FUCO_ECOLI	3.39218	4.48367			sp|P0A9M5|XGPT_ECOLI	4.62918	4.15668
	sp|P0A9R4|FER_ECOLI	5.95945	4.04835			sp|P0A9P4|TRXB_ECOLI	3.95407	3.80365			sp|P0A9S5|GLDA_ECOLI	4.13473	4.79732			sp|P0A9M8|PTA_ECOLI	6.11583	6.13674
	sp|P0A9R7|FTSE_ECOLI	7.01199	5.48006			sp|P0A9P6|DEAD_ECOLI	4.78347	2.25717			sp|P0A9S7|LIVG_ECOLI	6.05559	6.06074			sp|P0A9N4|PFLA_ECOLI	4.86242	4.41418
	sp|P0A9S1|FUCO_ECOLI	3.34657	4.48367			sp|P0A9Q1|ARCA_ECOLI	5.759730384499999	4.761366215500001			sp|P0A9T0|SERA_ECOLI	3.75041	3.93617			sp|P0A9P0|DLDH_ECOLI	6.893	6.22704
	sp|P0A9S5|GLDA_ECOLI	4.19892	4.79732			sp|P0A9Q5|ACCD_ECOLI	5.9237550935000005	6.06076			sp|P0A9T4|TAS_ECOLI	5.49876	4.88371			sp|P0A9P4|TRXB_ECOLI	4.04438	3.80365
	sp|P0A9S7|LIVG_ECOLI	6.11716	6.06074			sp|P0A9Q7|ADHE_ECOLI	4.34653	4.28406			sp|P0A9U1|YBHF_ECOLI	6.28349	6.05224			sp|P0A9P6|DEAD_ECOLI	5.65867	2.25717
	sp|P0A9T0|SERA_ECOLI	4.5118	3.93617			sp|P0A9Q9|DHAS_ECOLI	4.53837	3.76091			sp|P0A9U3|YBIT_ECOLI	4.34948	4.21772			sp|P0A9Q1|ARCA_ECOLI	5.52815	4.76137
	sp|P0A9T4|TAS_ECOLI	5.28841	4.88371			sp|P0A9R4|FER_ECOLI	6.21995	4.04835			sp|P0A9V1|LPTB_ECOLI	5.91878	5.5237			sp|P0A9Q5|ACCD_ECOLI	5.95329	6.06076
	sp|P0A9U1|YBHF_ECOLI	6.03158	6.05224			sp|P0A9R7|FTSE_ECOLI	5.6163566105000005	5.4800636565000005			sp|P0A9W0|ULAR_ECOLI	6.00603	5.68198			sp|P0A9Q7|ADHE_ECOLI	6.83168	4.28406
	sp|P0A9U3|YBIT_ECOLI	4.35565	4.21772			sp|P0A9S1|FUCO_ECOLI	4.75635	4.48367			sp|P0A9W3|ETTA_ECOLI	4.69565	4.5136			sp|P0A9Q9|DHAS_ECOLI	4.59973	3.76091
	sp|P0A9U6|PUUR_ECOLI	5.41057	2.69971			sp|P0A9S5|GLDA_ECOLI	4.43184	4.79732			sp|P0A9W6|IBAG_ECOLI	4.34995	4.09167			sp|P0A9R4|FER_ECOLI	4.92618	4.04835
	sp|P0A9V1|LPTB_ECOLI	6.32796	5.5237			sp|P0A9S7|LIVG_ECOLI	6.06739	6.060743109000001			sp|P0A9W9|YRDA_ECOLI	5.33775	5.36473			sp|P0A9R7|FTSE_ECOLI	5.85125	5.48006
	sp|P0A9W0|ULAR_ECOLI	5.83756	5.68198			sp|P0A9T0|SERA_ECOLI	4.10635	3.93617			sp|P0A9X1|ZNUC_ECOLI	2.8791	2.59534			sp|P0A9S1|FUCO_ECOLI	4.47008	4.48367
	sp|P0A9W3|ETTA_ECOLI	5.16157	4.5136			sp|P0A9T4|TAS_ECOLI	4.99063	4.883711978499999			sp|P0A9X4|MREB_ECOLI	6.55055	6.13329			sp|P0A9S5|GLDA_ECOLI	4.72152	4.79732
	sp|P0A9W6|IBAG_ECOLI	3.85897	4.09167			sp|P0A9U1|YBHF_ECOLI	6.02941	6.05224			sp|P0A9X9|CSPA_ECOLI	0.967022	3.19753			sp|P0A9S7|LIVG_ECOLI	6.51611	6.06074
	sp|P0A9W9|YRDA_ECOLI	5.72883	5.36473			sp|P0A9U3|YBIT_ECOLI	4.40445	4.21772			sp|P0A9Y6|CSPC_ECOLI	2.87636	2.83143			sp|P0A9T0|SERA_ECOLI	5.05692	3.93617
	sp|P0A9X1|ZNUC_ECOLI	5.11725	2.59534	yes		sp|P0A9U6|PUUR_ECOLI	4.05703	2.69971	yes		sp|P0A9Z1|GLNB_ECOLI	5.06385	4.68391			sp|P0A9T4|TAS_ECOLI	5.75847	4.88371
	sp|P0A9X4|MREB_ECOLI	7.01987	6.13329			sp|P0A9V1|LPTB_ECOLI	6.05192	5.5237			sp|P0AA04|PTHP_ECOLI	5.20717	5.45662			sp|P0A9U1|YBHF_ECOLI	5.78347	6.05224
	sp|P0A9X9|CSPA_ECOLI	0.733038	3.19753			sp|P0A9W0|ULAR_ECOLI	5.66116	5.68198			sp|P0AA10|RL13_ECOLI	5.78094	5.34211			sp|P0A9U3|YBIT_ECOLI	5.14439	4.21772
	sp|P0A9Y6|CSPC_ECOLI	3.26114	2.83143			sp|P0A9W3|ETTA_ECOLI	4.9860190079999995	4.5136			sp|P0AA16|OMPR_ECOLI	5.24604	4.66935			sp|P0A9U6|PUUR_ECOLI	5.35219	2.69971	yes
	sp|P0A9Z1|GLNB_ECOLI	5.59278	4.68391			sp|P0A9W6|IBAG_ECOLI	5.86594	4.09167			sp|P0AA25|THIO_ECOLI	4.934	4.16971			sp|P0A9V1|LPTB_ECOLI	6.21089	5.5237
	sp|P0AA04|PTHP_ECOLI	6.06262	5.45662			sp|P0A9W9|YRDA_ECOLI	5.3165	5.36473			sp|P0AA37|RLUA_ECOLI	5.03168	4.66045			sp|P0A9W0|ULAR_ECOLI	5.73691	5.68198
	sp|P0AA10|RL13_ECOLI	5.38187	5.34211			sp|P0A9X1|ZNUC_ECOLI	2.0049	2.5953425704999997			sp|P0AA39|RLUC_ECOLI	5.84062	5.2132			sp|P0A9W3|ETTA_ECOLI	4.99332	4.5136
	sp|P0AA16|OMPR_ECOLI	6.02927	4.66935			sp|P0A9X4|MREB_ECOLI	6.29077	6.13329			sp|P0AA41|TRUC_ECOLI	4.86923	5.27154			sp|P0A9W6|IBAG_ECOLI	5.35674	4.09167	yes
	sp|P0AA25|THIO_ECOLI	4.82253	4.16971			sp|P0A9X9|CSPA_ECOLI	1.87504	3.19753			sp|P0AA43|RSUA_ECOLI	3.68081	3.57407			sp|P0A9W9|YRDA_ECOLI	7.09173	5.36473
	sp|P0AA37|RLUA_ECOLI	4.59008	4.66045			sp|P0A9Y6|CSPC_ECOLI	3.9825	2.83143			sp|P0AA53|QMCA_ECOLI	6.18096	6.80731			sp|P0A9X1|ZNUC_ECOLI	5.59547	2.59534	yes
	sp|P0AA39|RLUC_ECOLI	5.19903	5.2132			sp|P0A9Z1|GLNB_ECOLI	5.34986	4.68391			sp|P0AA84|CLSB_ECOLI	3.73055	3.74739			sp|P0A9X4|MREB_ECOLI	7.08616	6.13329
	sp|P0AA41|TRUC_ECOLI	4.48682	5.27154			sp|P0AA04|PTHP_ECOLI	6.12372	5.45662			sp|P0AA86|DSBE_ECOLI	7.19223	6.16399			sp|P0A9X9|CSPA_ECOLI	0.763794	3.19753
	sp|P0AA43|RSUA_ECOLI	4.75876	3.57407			sp|P0AA10|RL13_ECOLI	7.3009	5.34211			sp|P0AA91|YEAY_ECOLI	6.12576	6.52251			sp|P0A9Y6|CSPC_ECOLI	4.07093	2.83143	yes
	sp|P0AA53|QMCA_ECOLI	5.94442	6.80731			sp|P0AA16|OMPR_ECOLI	6.3544748769999995	4.66935			sp|P0AAA1|YAGU_ECOLI	7.10235	5.95517			sp|P0A9Z1|GLNB_ECOLI	5.75507	4.68391
	sp|P0AA84|CLSB_ECOLI	4.46728	3.74739			sp|P0AA25|THIO_ECOLI	5.84801	4.16971	yes		sp|P0AAB4|UBID_ECOLI	6.87875	5.81754			sp|P0AA04|PTHP_ECOLI	6.45644	5.45662
	sp|P0AA86|DSBE_ECOLI	6.87112	6.16399			sp|P0AA37|RLUA_ECOLI	4.55382	4.66045			sp|P0AAC0|USPE_ECOLI	4.7307	5.00639			sp|P0AA10|RL13_ECOLI	5.69049	5.34211
	sp|P0AA91|YEAY_ECOLI	6.30116	6.52251			sp|P0AA39|RLUC_ECOLI	5.679863448000001	5.2132			sp|P0AAC8|ISCA_ECOLI	0.964383	1.13772			sp|P0AA16|OMPR_ECOLI	5.29473	4.66935
	sp|P0AA95|YACC_ECOLI	3.39029	3.1029			sp|P0AA43|RSUA_ECOLI	4.65232	3.57407	yes		sp|P0AAE0|CYCA_ECOLI	3.26258	3.25639			sp|P0AA25|THIO_ECOLI	4.83083	4.16971
	sp|P0AA99|YAFK_ECOLI	0.656637	0.908963			sp|P0AA53|QMCA_ECOLI	6.02092	6.80731			sp|P0AAG0|DPPD_ECOLI	6.20569	5.93797			sp|P0AA37|RLUA_ECOLI	4.97612	4.66045
	sp|P0AAA1|YAGU_ECOLI	7.39243	5.95517			sp|P0AA84|CLSB_ECOLI	4.02075	3.74739			sp|P0AAG3|GLTL_ECOLI	6.82674	5.82195			sp|P0AA39|RLUC_ECOLI	5.62588	5.2132
	sp|P0AAB4|UBID_ECOLI	6.03164	5.81754			sp|P0AA86|DSBE_ECOLI	7.042559600500001	6.16399			sp|P0AAG5|MDLB_ECOLI	4.33478	4.58898			sp|P0AA41|TRUC_ECOLI	4.78013	5.27154
	sp|P0AAC0|USPE_ECOLI	4.77382	5.00639			sp|P0AA91|YEAY_ECOLI	6.53237	6.52251			sp|P0AAG8|MGLA_ECOLI	5.99212	5.06864			sp|P0AA43|RSUA_ECOLI	5.24589	3.57407	yes
	sp|P0AAC8|ISCA_ECOLI	2.47054	1.13772			sp|P0AAA1|YAGU_ECOLI	6.72082	5.9551739045000005			sp|P0AAH0|PSTB_ECOLI	4.77571	4.81374			sp|P0AA53|QMCA_ECOLI	5.48746	6.80731
	sp|P0AAE0|CYCA_ECOLI	3.39957	3.25639			sp|P0AAB4|UBID_ECOLI	6.265134636999999	5.81754			sp|P0AAH4|SAPD_ECOLI	5.67729	5.57695			sp|P0AA84|CLSB_ECOLI	5.09216	3.74739	yes
	sp|P0AAF6|ARTP_ECOLI	5.53839	5.55038			sp|P0AAC0|USPE_ECOLI	5.473332258999999	5.00639			sp|P0AAH8|SAPF_ECOLI	5.98526	5.53345			sp|P0AA86|DSBE_ECOLI	6.38593	6.16399
	sp|P0AAG0|DPPD_ECOLI	6.25792	5.93797			sp|P0AAC8|ISCA_ECOLI	2.06222	1.13772	yes		sp|P0AAI3|FTSH_ECOLI	4.76011	4.52742			sp|P0AA91|YEAY_ECOLI	6.06907	6.52251
	sp|P0AAG3|GLTL_ECOLI	6.40206	5.82195			sp|P0AAE0|CYCA_ECOLI	2.94979	3.2563884334999997			sp|P0AAI5|FABF_ECOLI	4.86534	4.89469			sp|P0AA95|YACC_ECOLI	3.20943	3.1029
	sp|P0AAG5|MDLB_ECOLI	6.00369	4.58898	yes		sp|P0AAF6|ARTP_ECOLI	5.56497	5.550378955499999			sp|P0AAI9|FABD_ECOLI	4.58801	4.29427			sp|P0AAA1|YAGU_ECOLI	6.70609	5.95517
	sp|P0AAG8|MGLA_ECOLI	4.5047	5.06864			sp|P0AAG0|DPPD_ECOLI	7.3071881649999995	5.93797			sp|P0AAN3|HYPB_ECOLI	2.71883	3.1418			sp|P0AAB4|UBID_ECOLI	6.47132	5.81754
	sp|P0AAH0|PSTB_ECOLI	6.3855	4.81374			sp|P0AAG3|GLTL_ECOLI	6.052797977999999	5.821952962499999			sp|P0AAN5|YAIA_ECOLI	5.08167	4.10163			sp|P0AAC0|USPE_ECOLI	4.77951	5.00639
	sp|P0AAH4|SAPD_ECOLI	5.64946	5.57695			sp|P0AAG5|MDLB_ECOLI	3.96811	4.58898			sp|P0AAN9|IRAP_ECOLI	4.37797	3.42917			sp|P0AAC8|ISCA_ECOLI	3.7159	1.13772	yes
	sp|P0AAH8|SAPF_ECOLI	5.86049	5.53345			sp|P0AAH0|PSTB_ECOLI	5.49931	4.81374			sp|P0AAP3|FRMR_ECOLI	4.99238	4.15866			sp|P0AAE0|CYCA_ECOLI	4.27591	3.25639
	sp|P0AAI3|FTSH_ECOLI	5.09687	4.52742			sp|P0AAH4|SAPD_ECOLI	5.95636	5.5769486950000005			sp|P0AAR3|YBAK_ECOLI	5.13133	4.03752	yes		sp|P0AAF6|ARTP_ECOLI	6.06118	5.55038
	sp|P0AAI5|FABF_ECOLI	4.93728	4.89469			sp|P0AAH8|SAPF_ECOLI	5.26505	5.533450542000001			sp|P0AAS7|YBCJ_ECOLI	2.71675	2.70615			sp|P0AAG0|DPPD_ECOLI	6.72467	5.93797
	sp|P0AAI9|FABD_ECOLI	4.68351	4.29427			sp|P0AAI3|FTSH_ECOLI	4.87988	4.52742			sp|P0AAT2|YBDF_ECOLI	5.97267	4.77573			sp|P0AAG3|GLTL_ECOLI	6.25705	5.82195
	sp|P0AAN5|YAIA_ECOLI	5.03417	4.10163			sp|P0AAI5|FABF_ECOLI	5.14977	4.894688990000001			sp|P0AAT4|YBDG_ECOLI	6.2737	6.22233			sp|P0AAG5|MDLB_ECOLI	6.4399	4.58898	yes
	sp|P0AAN9|IRAP_ECOLI	3.73993	3.42917			sp|P0AAI9|FABD_ECOLI	5.79284	4.29427			sp|P0AAT9|YBEL_ECOLI	4.73887	3.87006			sp|P0AAH0|PSTB_ECOLI	5.27708	4.81374
	sp|P0AAP3|FRMR_ECOLI	5.29029	4.15866			sp|P0AAN3|HYPB_ECOLI	3.48336	3.1418015634999996			sp|P0AAV4|YBGJ_ECOLI	5.733	5.40524			sp|P0AAH4|SAPD_ECOLI	6.47074	5.57695
	sp|P0AAR3|YBAK_ECOLI	4.59082	4.03752			sp|P0AAN5|YAIA_ECOLI	5.38051	4.10163			sp|P0AAW1|YBHP_ECOLI	6.97801	5.10495			sp|P0AAH8|SAPF_ECOLI	5.81923	5.53345
	sp|P0AAS7|YBCJ_ECOLI	3.39475	2.70615			sp|P0AAN9|IRAP_ECOLI	6.08786	3.42917			sp|P0AAX8|YBIS_ECOLI	6.22277	5.98479			sp|P0AAI3|FTSH_ECOLI	4.89807	4.52742
	sp|P0AAT4|YBDG_ECOLI	6.36	6.22233			sp|P0AAR3|YBAK_ECOLI	6.21462	4.03752	yes		sp|P0AAZ4|RARA_ECOLI	4.91129	3.81721			sp|P0AAI5|FABF_ECOLI	6.4475	4.89469
	sp|P0AAT9|YBEL_ECOLI	4.62017	3.87006			sp|P0AAS7|YBCJ_ECOLI	4.17747	2.70615			sp|P0AAZ7|YCAR_ECOLI	5.93095	3.04789			sp|P0AAI9|FABD_ECOLI	5.38025	4.29427
	sp|P0AAV4|YBGJ_ECOLI	5.43894	5.40524			sp|P0AAT2|YBDF_ECOLI	6.9022073079999995	4.77573			sp|P0AB01|ELYC_ECOLI	7.66275	6.08944			sp|P0AAN3|HYPB_ECOLI	4.03324	3.1418
	sp|P0AAW1|YBHP_ECOLI	6.20366	5.10495			sp|P0AAT4|YBDG_ECOLI	6.68795	6.22233			sp|P0AB12|YCCF_ECOLI	5.91616	6.72036			sp|P0AAN5|YAIA_ECOLI	7.18464	4.10163
	sp|P0AAX8|YBIS_ECOLI	5.73632	5.98479			sp|P0AAT9|YBEL_ECOLI	5.36362	3.8700583575000005			sp|P0AB18|TUSE_ECOLI	4.08212	3.49055			sp|P0AAN9|IRAP_ECOLI	6.83655	3.42917
	sp|P0AAZ4|RARA_ECOLI	4.56374	3.81721			sp|P0AAV4|YBGJ_ECOLI	7.20185	5.4052421415000005			sp|P0AB24|EFEO_ECOLI	6.432	5.72875			sp|P0AAP3|FRMR_ECOLI	6.53108	4.15866	yes
	sp|P0AAZ7|YCAR_ECOLI	5.82492	3.04789	yes		sp|P0AAW1|YBHP_ECOLI	5.84706	5.10495			sp|P0AB26|YCEB_ECOLI	6.62766	5.7523			sp|P0AAR3|YBAK_ECOLI	6.46682	4.03752
	sp|P0AB01|ELYC_ECOLI	6.07698	6.08944			sp|P0AAX8|YBIS_ECOLI	6.15219	5.98479			sp|P0AB28|YCED_ECOLI	3.49176	3.66109			sp|P0AAS7|YBCJ_ECOLI	4.08632	2.70615	yes
	sp|P0AB12|YCCF_ECOLI	6.29777	6.72036			sp|P0AAZ4|RARA_ECOLI	4.56179	3.81721	yes		sp|P0AB38|LPOB_ECOLI	6.58562	6.10238			sp|P0AAT2|YBDF_ECOLI	5.54302	4.77573
	sp|P0AB14|YCCJ_ECOLI	6.13519	2.38515			sp|P0AAZ7|YCAR_ECOLI	4.194	3.04789	yes		sp|P0AB52|YCHN_ECOLI	4.94175	5.55151			sp|P0AAT4|YBDG_ECOLI	6.48803	6.22233
	sp|P0AB18|TUSE_ECOLI	3.82109	3.49055			sp|P0AB01|ELYC_ECOLI	5.87331	6.08944			sp|P0AB55|YCII_ECOLI	4.50718	6.25092			sp|P0AAT9|YBEL_ECOLI	5.95531	3.87006
	sp|P0AB24|EFEO_ECOLI	4.49769	5.72875			sp|P0AB12|YCCF_ECOLI	5.9321	6.72036			sp|P0AB58|LAPB_ECOLI	6.34014	6.10082			sp|P0AAV4|YBGJ_ECOLI	5.47996	5.40524
	sp|P0AB26|YCEB_ECOLI	6.99294	5.7523			sp|P0AB14|YCCJ_ECOLI	3.45156	2.3851543260000003			sp|P0AB61|YCIN_ECOLI	3.12157	2.50422			sp|P0AAW1|YBHP_ECOLI	6.17251	5.10495
	sp|P0AB28|YCED_ECOLI	5.08249	3.66109			sp|P0AB18|TUSE_ECOLI	6.008809101000001	3.49055			sp|P0AB65|ACYP_ECOLI	5.59474	5.32275			sp|P0AAX8|YBIS_ECOLI	6.81145	5.98479
	sp|P0AB38|LPOB_ECOLI	5.69543	6.10238			sp|P0AB24|EFEO_ECOLI	5.83606	5.7287498459999995			sp|P0AB67|PNTB_ECOLI	6.71565	6.02185			sp|P0AAZ4|RARA_ECOLI	5.65425	3.81721	yes
	sp|P0AB52|YCHN_ECOLI	5.32015	5.55151			sp|P0AB26|YCEB_ECOLI	6.72311	5.7523			sp|P0AB71|ALF_ECOLI	5.0559	4.87483			sp|P0AAZ7|YCAR_ECOLI	8	3.04789	yes
	sp|P0AB55|YCII_ECOLI	4.75059	6.25092			sp|P0AB28|YCED_ECOLI	3.58339	3.66109			sp|P0AB77|KBL_ECOLI	4.77985	4.54605			sp|P0AB01|ELYC_ECOLI	6.15313	6.08944
	sp|P0AB58|LAPB_ECOLI	7.16778	6.10082			sp|P0AB38|LPOB_ECOLI	6.42809	6.102383468999999			sp|P0AB80|ILVE_ECOLI	3.47949	3.49399			sp|P0AB12|YCCF_ECOLI	6.34693	6.72036
	sp|P0AB65|ACYP_ECOLI	5.8194	5.32275			sp|P0AB52|YCHN_ECOLI	5.95752	5.55151			sp|P0AB83|END3_ECOLI	5.89852	5.79336			sp|P0AB14|YCCJ_ECOLI	5.53477	2.38515	yes
	sp|P0AB67|PNTB_ECOLI	6.74242	6.02185			sp|P0AB55|YCII_ECOLI	5.10394	6.25092			sp|P0AB85|APBE_ECOLI	5.80504	6.28813			sp|P0AB18|TUSE_ECOLI	4.59982	3.49055
	sp|P0AB71|ALF_ECOLI	5.14445	4.87483			sp|P0AB58|LAPB_ECOLI	6.43406	6.10082			sp|P0AB89|PUR8_ECOLI	5.1769	4.63904			sp|P0AB24|EFEO_ECOLI	4.38583	5.72875
	sp|P0AB77|KBL_ECOLI	4.58712	4.54605			sp|P0AB61|YCIN_ECOLI	3.65157	2.50422	yes		sp|P0AB91|AROG_ECOLI	2.7585	3.02385			sp|P0AB26|YCEB_ECOLI	7.0567	5.7523
	sp|P0AB80|ILVE_ECOLI	4.25295	3.49399			sp|P0AB65|ACYP_ECOLI	5.88668	5.3227482429999995			sp|P0ABA0|ATPF_ECOLI	6.27277	5.97942			sp|P0AB28|YCED_ECOLI	5.71268	3.66109
	sp|P0AB83|END3_ECOLI	5.66541	5.79336			sp|P0AB67|PNTB_ECOLI	5.57109	6.02185			sp|P0ABA4|ATPD_ECOLI	5.48219	5.64993			sp|P0AB38|LPOB_ECOLI	5.22341	6.10238
	sp|P0AB85|APBE_ECOLI	6.52998	6.28813			sp|P0AB71|ALF_ECOLI	5.071893189000001	4.874832184000001			sp|P0ABA6|ATPG_ECOLI	4.97457	5.59682			sp|P0AB52|YCHN_ECOLI	5.73135	5.55151
	sp|P0AB89|PUR8_ECOLI	5.23868	4.63904			sp|P0AB77|KBL_ECOLI	4.56258	4.54605			sp|P0ABB0|ATPA_ECOLI	6.21484	5.95028			sp|P0AB55|YCII_ECOLI	5.04572	6.25092
	sp|P0AB91|AROG_ECOLI	2.91574	3.02385			sp|P0AB80|ILVE_ECOLI	4.936713897000001	3.4939930439999998			sp|P0ABB4|ATPB_ECOLI	7.03385	5.87248			sp|P0AB58|LAPB_ECOLI	5.9031	6.10082
	sp|P0ABA0|ATPF_ECOLI	5.78605	5.97942			sp|P0AB83|END3_ECOLI	7.07973	5.79336			sp|P0ABB8|ATMA_ECOLI	6.43557	6.72346			sp|P0AB61|YCIN_ECOLI	5.24155	2.50422	yes
	sp|P0ABA4|ATPD_ECOLI	6.73442	5.64993			sp|P0AB85|APBE_ECOLI	6.901909766999999	6.288129211499999			sp|P0ABC3|HFLC_ECOLI	6.35705	6.65266			sp|P0AB65|ACYP_ECOLI	6.07058	5.32275
	sp|P0ABA6|ATPG_ECOLI	5.83599	5.59682			sp|P0AB89|PUR8_ECOLI	5.11114	4.639038536499999			sp|P0ABC7|HFLK_ECOLI	6.70819	6.51898			sp|P0AB67|PNTB_ECOLI	6.54619	6.02185
	sp|P0ABB0|ATPA_ECOLI	6.80109	5.95028			sp|P0AB91|AROG_ECOLI	3.61503	3.0238483575000004			sp|P0ABD3|BFR_ECOLI	6.82655	5.5741			sp|P0AB71|ALF_ECOLI	5.422	4.87483
	sp|P0ABB4|ATPB_ECOLI	6.63994	5.87248			sp|P0ABA0|ATPF_ECOLI	5.65304	5.97942			sp|P0ABD5|ACCA_ECOLI	6.71704	6.33707			sp|P0AB77|KBL_ECOLI	5.6607	4.54605
	sp|P0ABB8|ATMA_ECOLI	6.68096	6.72346			sp|P0ABA4|ATPD_ECOLI	5.70352	5.64993			sp|P0ABD8|BCCP_ECOLI	5.6196	5.11761			sp|P0AB80|ILVE_ECOLI	4.69943	3.49399	yes
	sp|P0ABC3|HFLC_ECOLI	6.06981	6.65266			sp|P0ABA6|ATPG_ECOLI	5.84788	5.59682			sp|P0ABF1|PCNB_ECOLI	3.665	3.83566			sp|P0AB83|END3_ECOLI	5.58847	5.79336
	sp|P0ABC7|HFLK_ECOLI	7.05935	6.51898			sp|P0ABB0|ATPA_ECOLI	5.627374812499999	5.95028			sp|P0ABF4|EUTM_ECOLI	4.23776	4.79714			sp|P0AB85|APBE_ECOLI	6.33663	6.28813
	sp|P0ABD3|BFR_ECOLI	5.98308	5.5741			sp|P0ABB4|ATPB_ECOLI	6.30723	5.87248			sp|P0ABF6|CDD_ECOLI	5.99588	5.03585			sp|P0AB89|PUR8_ECOLI	4.77101	4.63904
	sp|P0ABD5|ACCA_ECOLI	7.42808	6.33707			sp|P0ABB8|ATMA_ECOLI	7.98845	6.72346			sp|P0ABG7|RODA_ECOLI	5.73391	6.4715			sp|P0AB91|AROG_ECOLI	3.64555	3.02385
	sp|P0ABD8|BCCP_ECOLI	5.00094	5.11761			sp|P0ABC3|HFLC_ECOLI	6.34704	6.65266			sp|P0ABH0|FTSA_ECOLI	6.33461	5.4808			sp|P0AB96|ARSC_ECOLI	6.69076	3.41171
	sp|P0ABF1|PCNB_ECOLI	5.88636	3.83566	yes		sp|P0ABC7|HFLK_ECOLI	6.5543901479999995	6.51898			sp|P0ABH7|CISY_ECOLI	2.94166	2.94504			sp|P0ABA0|ATPF_ECOLI	6.24044	5.97942
	sp|P0ABF6|CDD_ECOLI	5.59897	5.03585			sp|P0ABD3|BFR_ECOLI	6.6659	5.5740997100000005			sp|P0ABH9|CLPA_ECOLI	0.876533	1.03067			sp|P0ABA4|ATPD_ECOLI	6.67442	5.64993
	sp|P0ABG7|RODA_ECOLI	6.24333	6.4715			sp|P0ABD5|ACCA_ECOLI	7.17877	6.33707			sp|P0ABI4|CORA_ECOLI	5.99306	6.0744			sp|P0ABA6|ATPG_ECOLI	5.94042	5.59682
	sp|P0ABH0|FTSA_ECOLI	6.40538	5.4808			sp|P0ABD8|BCCP_ECOLI	5.00271	5.11761			sp|P0ABI8|CYOB_ECOLI	6.88924	5.84133			sp|P0ABB0|ATPA_ECOLI	6.40982	5.95028
	sp|P0ABH7|CISY_ECOLI	3.04358	2.94504			sp|P0ABF1|PCNB_ECOLI	3.72821	3.83566			sp|P0ABJ1|CYOA_ECOLI	6.43323	6.11235			sp|P0ABB4|ATPB_ECOLI	6.93941	5.87248
	sp|P0ABH9|CLPA_ECOLI	6.29238	1.03067	yes		sp|P0ABF4|EUTM_ECOLI	4.822230853500001	4.79714			sp|P0ABJ9|CYDA_ECOLI	6.14088	6.29221			sp|P0ABC3|HFLC_ECOLI	6.50878	6.65266
	sp|P0ABI4|CORA_ECOLI	6.30482	6.0744			sp|P0ABF6|CDD_ECOLI	6.28379	5.03585			sp|P0ABK5|CYSK_ECOLI	4.865	4.68344			sp|P0ABC7|HFLK_ECOLI	7.00416	6.51898
	sp|P0ABI8|CYOB_ECOLI	7.46772	5.84133			sp|P0ABG7|RODA_ECOLI	5.5938072094999995	6.4715			sp|P0ABM9|CCMH_ECOLI	3.49783	3.79715			sp|P0ABD3|BFR_ECOLI	7.17819	5.5741
	sp|P0ABJ1|CYOA_ECOLI	7.51442	6.11235			sp|P0ABH0|FTSA_ECOLI	6.06135	5.4808			sp|P0ABN1|KDGL_ECOLI	5.78982	5.92607			sp|P0ABD5|ACCA_ECOLI	6.12728	6.33707
	sp|P0ABJ9|CYDA_ECOLI	6.70116	6.29221			sp|P0ABH7|CISY_ECOLI	3.39571	2.94504			sp|P0ABP8|DEOD_ECOLI	4.25825	4.37818			sp|P0ABD8|BCCP_ECOLI	6.80547	5.11761
	sp|P0ABK5|CYSK_ECOLI	5.14206	4.68344			sp|P0ABH9|CLPA_ECOLI	0.987094	1.03067			sp|P0ABQ0|COABC_ECOLI	5.4823	4.70425			sp|P0ABF1|PCNB_ECOLI	6.05121	3.83566	yes
	sp|P0ABM9|CCMH_ECOLI	5.92674	3.79715			sp|P0ABI4|CORA_ECOLI	7.45742	6.0744			sp|P0ABQ2|GARR_ECOLI	3.49985	3.12955			sp|P0ABF4|EUTM_ECOLI	4.3471	4.79714
	sp|P0ABN1|KDGL_ECOLI	6.70006	5.92607			sp|P0ABI8|CYOB_ECOLI	6.02035	5.84133			sp|P0ABQ4|DYR_ECOLI	5.10104	4.9539			sp|P0ABF6|CDD_ECOLI	5.27635	5.03585
	sp|P0ABP8|DEOD_ECOLI	4.89628	4.37818			sp|P0ABJ1|CYOA_ECOLI	6.0603	6.11235			sp|P0ABS1|DKSA_ECOLI	3.5345	3.65341			sp|P0ABG7|RODA_ECOLI	6.3154	6.4715
	sp|P0ABQ0|COABC_ECOLI	6.16415	4.70425			sp|P0ABJ9|CYDA_ECOLI	6.41954	6.29221			sp|P0ABS5|DNAG_ECOLI	4.1685	4.22846			sp|P0ABH0|FTSA_ECOLI	6.02664	5.4808
	sp|P0ABQ2|GARR_ECOLI	3.02063	3.12955			sp|P0ABK5|CYSK_ECOLI	5.02933	4.68344			sp|P0ABT2|DPS_ECOLI	3.14437	3.01364			sp|P0ABH7|CISY_ECOLI	4.10424	2.94504
	sp|P0ABQ4|DYR_ECOLI	4.86068	4.9539			sp|P0ABM9|CCMH_ECOLI	6.00015	3.7971519564999996			sp|P0ABU0|MENB_ECOLI	4.14892	3.8763			sp|P0ABH9|CLPA_ECOLI	6.6135	1.03067	yes
	sp|P0ABS1|DKSA_ECOLI	6.26447	3.65341			sp|P0ABN1|KDGL_ECOLI	6.0335	5.92607			sp|P0ABU2|YCHF_ECOLI	3.65796	3.50115			sp|P0ABI4|CORA_ECOLI	5.9897	6.0744
	sp|P0ABS5|DNAG_ECOLI	6.16122	4.22846			sp|P0ABP8|DEOD_ECOLI	5.284	4.3781825864999995			sp|P0ABU5|ELBB_ECOLI	4.75935	4.79234			sp|P0ABI8|CYOB_ECOLI	6.54119	5.84133
	sp|P0ABT2|DPS_ECOLI	6.17733	3.01364	yes		sp|P0ABQ0|COABC_ECOLI	5.47898	4.70425			sp|P0ABU9|TOLQ_ECOLI	7.10422	5.73894			sp|P0ABJ1|CYOA_ECOLI	5.80695	6.11235
	sp|P0ABU0|MENB_ECOLI	4.04806	3.8763			sp|P0ABQ2|GARR_ECOLI	3.5652670520000003	3.12955			sp|P0ABV6|TOLR_ECOLI	6.44168	5.72879			sp|P0ABJ9|CYDA_ECOLI	6.5096	6.29221
	sp|P0ABU2|YCHF_ECOLI	3.73893	3.50115			sp|P0ABQ4|DYR_ECOLI	5.27737	4.9539			sp|P0ABZ6|SURA_ECOLI	6.51638	6.22948			sp|P0ABK5|CYSK_ECOLI	5.31188	4.68344
	sp|P0ABU5|ELBB_ECOLI	4.4599	4.79234			sp|P0ABS1|DKSA_ECOLI	3.9529	3.6534138919999997			sp|P0AC02|BAMD_ECOLI	6.43503	6.02469			sp|P0ABM9|CCMH_ECOLI	3.84773	3.79715
	sp|P0ABU9|TOLQ_ECOLI	6.17383	5.73894			sp|P0ABS5|DNAG_ECOLI	5.606399356500001	4.22846			sp|P0AC13|DHPS_ECOLI	4.95889	3.93583			sp|P0ABN1|KDGL_ECOLI	6.58273	5.92607
	sp|P0ABV6|TOLR_ECOLI	5.41664	5.72879			sp|P0ABT2|DPS_ECOLI	3.0145992584999997	3.0136404609999996			sp|P0AC16|FOLB_ECOLI	5.40337	5.39362			sp|P0ABP8|DEOD_ECOLI	5.35178	4.37818
	sp|P0ABZ6|SURA_ECOLI	6.39361	6.22948			sp|P0ABU0|MENB_ECOLI	4.47573	3.8763			sp|P0AC19|FOLX_ECOLI	2.79168	2.58448			sp|P0ABQ0|COABC_ECOLI	6.25032	4.70425
	sp|P0AC02|BAMD_ECOLI	6.85257	6.02469			sp|P0ABU2|YCHF_ECOLI	4.7196696629999995	3.5011537004999997			sp|P0AC23|FOCA_ECOLI	7.07968	6.06589			sp|P0ABQ2|GARR_ECOLI	3.8565	3.12955
	sp|P0AC13|DHPS_ECOLI	3.7846	3.93583			sp|P0ABU5|ELBB_ECOLI	5.04806	4.79234			sp|P0AC30|FTSX_ECOLI	6.03563	6.42104			sp|P0ABQ4|DYR_ECOLI	5.12433	4.9539
	sp|P0AC19|FOLX_ECOLI	2.72983	2.58448			sp|P0ABU9|TOLQ_ECOLI	6.82798	5.7389390989999995			sp|P0AC33|FUMA_ECOLI	2.53493	2.51222			sp|P0ABS1|DKSA_ECOLI	6.11495	3.65341	yes
	sp|P0AC23|FOCA_ECOLI	7.26785	6.06589			sp|P0ABV6|TOLR_ECOLI	5.69789	5.72879			sp|P0AC38|ASPA_ECOLI	1.12842	3.10369			sp|P0ABS5|DNAG_ECOLI	5.10721	4.22846
	sp|P0AC30|FTSX_ECOLI	6.42753	6.42104			sp|P0ABZ6|SURA_ECOLI	6.48751	6.22948			sp|P0AC41|SDHA_ECOLI	5.73325	5.8074			sp|P0ABT2|DPS_ECOLI	6.99781	3.01364	yes
	sp|P0AC33|FUMA_ECOLI	2.8164	2.51222			sp|P0AC02|BAMD_ECOLI	7.25398	6.02469			sp|P0AC44|DHSD_ECOLI	6.12161	5.86627			sp|P0ABU0|MENB_ECOLI	4.72759	3.8763
	sp|P0AC38|ASPA_ECOLI	5.50059	3.10369	yes		sp|P0AC13|DHPS_ECOLI	4.1628725499999994	3.9358312834999998			sp|P0AC47|FRDB_ECOLI	6.95613	6.10357			sp|P0ABU2|YCHF_ECOLI	3.92042	3.50115
	sp|P0AC41|SDHA_ECOLI	6.03599	5.8074			sp|P0AC16|FOLB_ECOLI	5.46584	5.39362			sp|P0AC53|G6PD_ECOLI	6.54436	5.94178			sp|P0ABU5|ELBB_ECOLI	5.22578	4.79234
	sp|P0AC47|FRDB_ECOLI	5.77971	6.10357			sp|P0AC19|FOLX_ECOLI	3.5021	2.58448	yes		sp|P0AC55|GLNK_ECOLI	5.44829	5.42587			sp|P0ABU9|TOLQ_ECOLI	5.80456	5.73894
	sp|P0AC53|G6PD_ECOLI	7.25169	5.94178			sp|P0AC23|FOCA_ECOLI	5.86621	6.065887120999999			sp|P0AC59|GLRX2_ECOLI	5.4946	5.02383			sp|P0ABV6|TOLR_ECOLI	6.95098	5.72879
	sp|P0AC55|GLNK_ECOLI	5.19654	5.42587			sp|P0AC30|FTSX_ECOLI	6.55148	6.42104			sp|P0AC69|GLRX4_ECOLI	3.70793	3.25365			sp|P0ABZ6|SURA_ECOLI	5.66149	6.22948
	sp|P0AC59|GLRX2_ECOLI	5.05656	5.02383			sp|P0AC33|FUMA_ECOLI	2.86223	2.51222			sp|P0AC75|KDTA_ECOLI	6.49688	6.52347			sp|P0AC02|BAMD_ECOLI	5.9264	6.02469
	sp|P0AC69|GLRX4_ECOLI	5.75824	3.25365			sp|P0AC38|ASPA_ECOLI	1.68393	3.10369			sp|P0AC81|LGUL_ECOLI	4.71991	4.37862			sp|P0AC13|DHPS_ECOLI	4.14693	3.93583
	sp|P0AC75|KDTA_ECOLI	6.6447	6.52347			sp|P0AC41|SDHA_ECOLI	5.17148	5.8074			sp|P0AC84|GLO2_ECOLI	4.88208	4.30789			sp|P0AC16|FOLB_ECOLI	5.707	5.39362
	sp|P0AC81|LGUL_ECOLI	4.49961	4.37862			sp|P0AC47|FRDB_ECOLI	5.91948	6.10357			sp|P0AC86|PHSG_ECOLI	5.71389	5.44845			sp|P0AC19|FOLX_ECOLI	4.09898	2.58448	yes
	sp|P0AC84|GLO2_ECOLI	4.23995	4.30789			sp|P0AC53|G6PD_ECOLI	6.85772	5.94178			sp|P0AC92|GNSA_ECOLI	6.61635	5.99489			sp|P0AC23|FOCA_ECOLI	6.42632	6.06589
	sp|P0AC86|PHSG_ECOLI	5.44778	5.44845			sp|P0AC55|GLNK_ECOLI	5.04387	5.42587			sp|P0ACA1|YIBF_ECOLI	4.11814	4.16035			sp|P0AC30|FTSX_ECOLI	6.30941	6.42104
	sp|P0AC92|GNSA_ECOLI	5.88049	5.99489			sp|P0AC59|GLRX2_ECOLI	5.77194	5.02383			sp|P0ACA3|SSPA_ECOLI	5.87485	5.80287			sp|P0AC33|FUMA_ECOLI	4.02373	2.51222
	sp|P0ACA1|YIBF_ECOLI	3.78227	4.16035			sp|P0AC69|GLRX4_ECOLI	4.31365	3.25365	yes		sp|P0ACA7|GSTB_ECOLI	5.27286	4.49099			sp|P0AC38|ASPA_ECOLI	5.5415	3.10369	yes
	sp|P0ACA3|SSPA_ECOLI	5.92409	5.80287			sp|P0AC75|KDTA_ECOLI	6.08299	6.52347			sp|P0ACB0|DNAB_ECOLI	4.44766	4.43756			sp|P0AC41|SDHA_ECOLI	6.31877	5.8074
	sp|P0ACA7|GSTB_ECOLI	4.46836	4.49099			sp|P0AC81|LGUL_ECOLI	5.00084	4.37862			sp|P0ACB2|HEM2_ECOLI	4.9246	5.0121			sp|P0AC47|FRDB_ECOLI	7.27352	6.10357
	sp|P0ACB0|DNAB_ECOLI	6.19578	4.43756			sp|P0AC84|GLO2_ECOLI	4.53512	4.307888330000001			sp|P0ACB4|HEMG_ECOLI	6.53715	5.45171			sp|P0AC53|G6PD_ECOLI	6.35571	5.94178
	sp|P0ACB2|HEM2_ECOLI	5.78353	5.0121			sp|P0AC86|PHSG_ECOLI	5.6450901170000005	5.44845			sp|P0ACB7|HEMY_ECOLI	7.49638	6.64098			sp|P0AC55|GLNK_ECOLI	6.78327	5.42587
	sp|P0ACB4|HEMG_ECOLI	6.10162	5.45171			sp|P0AC92|GNSA_ECOLI	6.72302	5.99489			sp|P0ACC3|ERPA_ECOLI	2.03028	1.71276			sp|P0AC59|GLRX2_ECOLI	6.39117	5.02383
	sp|P0ACB7|HEMY_ECOLI	6.41605	6.64098			sp|P0ACA1|YIBF_ECOLI	4.31238	4.16035			sp|P0ACC7|GLMU_ECOLI	5.0829	5.12147			sp|P0AC75|KDTA_ECOLI	5.95289	6.52347
	sp|P0ACC3|ERPA_ECOLI	5.22635	1.71276			sp|P0ACA3|SSPA_ECOLI	6.43953	5.80287			sp|P0ACD4|ISCU_ECOLI	1.30445	1.30513			sp|P0AC81|LGUL_ECOLI	5.12841	4.37862
	sp|P0ACC7|GLMU_ECOLI	5.96209	5.12147			sp|P0ACA7|GSTB_ECOLI	4.59543	4.4909854755000005			sp|P0ACE0|MBHM_ECOLI	3.86522	3.4722			sp|P0AC84|GLO2_ECOLI	4.66708	4.30789
	sp|P0ACD4|ISCU_ECOLI	1.55558	1.30513			sp|P0ACB0|DNAB_ECOLI	4.64254	4.437555097500001			sp|P0ACE7|HINT_ECOLI	4.87659	4.30903			sp|P0AC86|PHSG_ECOLI	6.11392	5.44845
	sp|P0ACE0|MBHM_ECOLI	4.54657	3.4722			sp|P0ACB2|HEM2_ECOLI	5.45926	5.0121			sp|P0ACF0|DBHA_ECOLI	5.45358	5.14665			sp|P0AC92|GNSA_ECOLI	8	5.99489
	sp|P0ACE7|HINT_ECOLI	5.00807	4.30903			sp|P0ACB4|HEMG_ECOLI	6.20468	5.45171			sp|P0ACF4|DBHB_ECOLI	5.94464	5.0354			sp|P0ACA1|YIBF_ECOLI	5.34839	4.16035
	sp|P0ACF0|DBHA_ECOLI	6.28886	5.14665			sp|P0ACB7|HEMY_ECOLI	6.15921	6.64098			sp|P0ACF8|HNS_ECOLI	6.18757	5.27263			sp|P0ACA3|SSPA_ECOLI	5.9417	5.80287
	sp|P0ACF4|DBHB_ECOLI	6.7943	5.0354			sp|P0ACC3|ERPA_ECOLI	3.6211	1.7127593435000001	yes		sp|P0ACG1|STPA_ECOLI	6.6295	4.94061			sp|P0ACA7|GSTB_ECOLI	5.15136	4.49099
	sp|P0ACF8|HNS_ECOLI	7.00504	5.27263			sp|P0ACC7|GLMU_ECOLI	5.45888	5.12147			sp|P0ACI0|ROB_ECOLI	5.70232	5.15451			sp|P0ACB0|DNAB_ECOLI	6.13694	4.43756	yes
	sp|P0ACG1|STPA_ECOLI	6.38141	4.94061			sp|P0ACD4|ISCU_ECOLI	1.87719	1.30513			sp|P0ACI3|XYLR_ECOLI	5.76493	3.78339			sp|P0ACB2|HEM2_ECOLI	5.37281	5.0121
	sp|P0ACI0|ROB_ECOLI	5.39419	5.15451			sp|P0ACE0|MBHM_ECOLI	5.50756	3.4722			sp|P0ACI6|ASNC_ECOLI	6.24287	5.84737			sp|P0ACB4|HEMG_ECOLI	6.50018	5.45171
	sp|P0ACI3|XYLR_ECOLI	5.8645	3.78339			sp|P0ACE7|HINT_ECOLI	6.76603	4.30903			sp|P0ACJ0|LRP_ECOLI	6.65354	5.81907			sp|P0ACB7|HEMY_ECOLI	5.90713	6.64098
	sp|P0ACJ0|LRP_ECOLI	6.6282	5.81907			sp|P0ACF0|DBHA_ECOLI	6.0555750360000005	5.14665			sp|P0ACJ5|DECR_ECOLI	4.43027	4.34443			sp|P0ACC3|ERPA_ECOLI	5.21805	1.71276	yes
	sp|P0ACJ5|DECR_ECOLI	4.66566	4.34443			sp|P0ACF4|DBHB_ECOLI	6.96454	5.0354			sp|P0ACJ8|CRP_ECOLI	4.68387	4.5821			sp|P0ACC7|GLMU_ECOLI	6.47788	5.12147
	sp|P0ACJ8|CRP_ECOLI	5.16772	4.5821			sp|P0ACF8|HNS_ECOLI	7.63736	5.27263			sp|P0ACK2|AGAR_ECOLI	4.83225	4.88822			sp|P0ACD4|ISCU_ECOLI	3.31801	1.30513	yes
	sp|P0ACK2|AGAR_ECOLI	6.23797	4.88822			sp|P0ACG1|STPA_ECOLI	7.19839	4.94061			sp|P0ACK5|DEOR_ECOLI	6.58645	5.81431			sp|P0ACE0|MBHM_ECOLI	5.00928	3.4722
	sp|P0ACK5|DEOR_ECOLI	6.07717	5.81431			sp|P0ACI0|ROB_ECOLI	5.494256398499999	5.1545128380000005			sp|P0ACL0|GLPR_ECOLI	5.15601	5.83675			sp|P0ACE7|HINT_ECOLI	6.48345	4.30903
	sp|P0ACL0|GLPR_ECOLI	5.91141	5.83675			sp|P0ACI3|XYLR_ECOLI	3.81468	3.78339			sp|P0ACL2|EXUR_ECOLI	1.94009	1.96662			sp|P0ACF0|DBHA_ECOLI	7.46972	5.14665
	sp|P0ACL2|EXUR_ECOLI	4.22328	1.96662	yes		sp|P0ACI6|ASNC_ECOLI	5.77179	5.84737			sp|P0ACL9|PDHR_ECOLI	4.94457	4.52556			sp|P0ACF4|DBHB_ECOLI	7.00708	5.0354
	sp|P0ACL9|PDHR_ECOLI	5.29661	4.52556			sp|P0ACJ0|LRP_ECOLI	7.54029	5.81907			sp|P0ACM2|RSPR_ECOLI	5.97827	5.71076			sp|P0ACF8|HNS_ECOLI	7.54594	5.27263
	sp|P0ACM5|YEGW_ECOLI	6.29735	4.04471			sp|P0ACJ8|CRP_ECOLI	4.8590790770000005	4.5821			sp|P0ACM5|YEGW_ECOLI	4.14413	4.04471			sp|P0ACG1|STPA_ECOLI	7.04367	4.94061
	sp|P0ACM9|YIHL_ECOLI	5.98808	5.84014			sp|P0ACK2|AGAR_ECOLI	5.240647104500001	4.88822			sp|P0ACM9|YIHL_ECOLI	5.12968	5.84014			sp|P0ACI0|ROB_ECOLI	5.24527	5.15451
	sp|P0ACN4|ALLR_ECOLI	5.13275	4.906			sp|P0ACK5|DEOR_ECOLI	6.90438	5.81431			sp|P0ACN4|ALLR_ECOLI	5.11774	4.906			sp|P0ACI3|XYLR_ECOLI	5.65922	3.78339
	sp|P0ACN7|CYTR_ECOLI	5.99714	5.09395			sp|P0ACL0|GLPR_ECOLI	5.77919	5.83675			sp|P0ACN7|CYTR_ECOLI	5.00021	5.09395			sp|P0ACI6|ASNC_ECOLI	6.82854	5.84737
	sp|P0ACP1|CRA_ECOLI	5.36866	5.64941			sp|P0ACL2|EXUR_ECOLI	2.40113	1.96662			sp|P0ACP1|CRA_ECOLI	5.3824	5.64941			sp|P0ACJ0|LRP_ECOLI	6.50016	5.81907
	sp|P0ACP5|GNTR_ECOLI	6.81645	6.14279			sp|P0ACM2|RSPR_ECOLI	5.89606	5.71076			sp|P0ACP5|GNTR_ECOLI	5.79143	6.14279			sp|P0ACJ5|DECR_ECOLI	5.91637	4.34443
	sp|P0ACP7|PURR_ECOLI	5.2913	5.02225			sp|P0ACM5|YEGW_ECOLI	4.5516	4.04471			sp|P0ACP7|PURR_ECOLI	4.53782	5.02225			sp|P0ACJ8|CRP_ECOLI	5.30668	4.5821
	sp|P0ACQ4|OXYR_ECOLI	6.57281	4.50926			sp|P0ACM9|YIHL_ECOLI	6.6805838269999995	5.84014			sp|P0ACQ4|OXYR_ECOLI	4.79077	4.50926			sp|P0ACK2|AGAR_ECOLI	6.95717	4.88822
	sp|P0ACR2|YDHB_ECOLI	5.01659	4.80202			sp|P0ACN4|ALLR_ECOLI	4.41895	4.906			sp|P0ACR2|YDHB_ECOLI	4.85328	4.80202			sp|P0ACK5|DEOR_ECOLI	6.81356	5.81431
	sp|P0ACR7|YFER_ECOLI	4.83978	4.84906			sp|P0ACN7|CYTR_ECOLI	6.45815	5.0939461139999995			sp|P0ACR7|YFER_ECOLI	5.19154	4.84906			sp|P0ACL0|GLPR_ECOLI	6.3035	5.83675
	sp|P0ACR9|MPRA_ECOLI	6.70525	4.77873			sp|P0ACP1|CRA_ECOLI	5.86982	5.64941			sp|P0ACR9|MPRA_ECOLI	5.82087	4.77873			sp|P0ACL2|EXUR_ECOLI	5.5907	1.96662	yes
	sp|P0ACS7|RPIR_ECOLI	5.99935	5.77285			sp|P0ACP5|GNTR_ECOLI	5.98605	6.14279			sp|P0ACS7|RPIR_ECOLI	5.50116	5.77285			sp|P0ACL5|GLCC_ECOLI	4.7673	1.21085	yes
	sp|P0ACT6|UIDR_ECOLI	5.20194	4.87016			sp|P0ACP7|PURR_ECOLI	5.39041	5.02225			sp|P0ACT6|UIDR_ECOLI	4.39035	4.87016			sp|P0ACL9|PDHR_ECOLI	5.53679	4.52556
	sp|P0ACU0|YBIH_ECOLI	5.33586	4.76016			sp|P0ACQ4|OXYR_ECOLI	4.56175	4.509261927500001			sp|P0ACU0|YBIH_ECOLI	4.73937	4.76016			sp|P0ACM2|RSPR_ECOLI	6.14522	5.71076
	sp|P0ACU2|RUTR_ECOLI	5.74196	5.39142			sp|P0ACR2|YDHB_ECOLI	6.62247	4.80202			sp|P0ACU2|RUTR_ECOLI	6.85178	5.39142			sp|P0ACM5|YEGW_ECOLI	5.72005	4.04471	yes
	sp|P0ACU5|FABR_ECOLI	5.8128	5.70747			sp|P0ACR9|MPRA_ECOLI	5.38992	4.77873			sp|P0ACU5|FABR_ECOLI	6.24612	5.70747			sp|P0ACM9|YIHL_ECOLI	6.15675	5.84014
	sp|P0ACU7|YJDC_ECOLI	3.63027	3.44485			sp|P0ACT6|UIDR_ECOLI	7.04051	4.87016			sp|P0ACU7|YJDC_ECOLI	4.06513	3.44485			sp|P0ACN4|ALLR_ECOLI	6.5876	4.906
	sp|P0ACV6|MPAA_ECOLI	4.16854	3.65602			sp|P0ACU0|YBIH_ECOLI	6.1044	4.76016			sp|P0ACV6|MPAA_ECOLI	3.78061	3.65602			sp|P0ACN7|CYTR_ECOLI	6.78003	5.09395
	sp|P0ACX3|YDHR_ECOLI	3.67839	3.27468			sp|P0ACU2|RUTR_ECOLI	5.50455	5.391419368499999			sp|P0ACX3|YDHR_ECOLI	3.94425	3.27468	yes		sp|P0ACP1|CRA_ECOLI	6.04724	5.64941
	sp|P0ACY1|YDJA_ECOLI	5.28903	4.70325			sp|P0ACU5|FABR_ECOLI	7.01218	5.70747			sp|P0ACY1|YDJA_ECOLI	4.55018	4.70325			sp|P0ACP5|GNTR_ECOLI	6.42166	6.14279
	sp|P0ACY3|YEAG_ECOLI	2.69096	2.47907			sp|P0ACU7|YJDC_ECOLI	3.77876	3.44485			sp|P0ACY3|YEAG_ECOLI	2.48638	2.47907			sp|P0ACP7|PURR_ECOLI	5.38453	5.02225
	sp|P0ACZ8|CUSR_ECOLI	4.1812	4.52866			sp|P0ACV6|MPAA_ECOLI	4.1878124235000005	3.65602			sp|P0ACZ8|CUSR_ECOLI	4.00627	4.52866			sp|P0ACQ4|OXYR_ECOLI	6.41704	4.50926	yes
	sp|P0AD05|YECA_ECOLI	5.13244	3.92752			sp|P0ACX3|YDHR_ECOLI	5.96326	3.27468	yes		sp|P0AD01|DCUR_ECOLI	4.09942	3.51064			sp|P0ACR2|YDHB_ECOLI	5.69105	4.80202
	sp|P0AD12|YEEZ_ECOLI	4.51902	4.34886			sp|P0ACY1|YDJA_ECOLI	4.84624	4.70325			sp|P0AD05|YECA_ECOLI	4.22253	3.92752			sp|P0ACR7|YFER_ECOLI	6.06167	4.84906
	sp|P0AD27|YEJM_ECOLI	7.50758	6.17543			sp|P0ACY3|YEAG_ECOLI	2.38413	2.4790747785000002			sp|P0AD12|YEEZ_ECOLI	4.6277	4.34886			sp|P0ACR9|MPRA_ECOLI	6.37254	4.77873
	sp|P0AD33|YFCZ_ECOLI	6.68118	2.08682			sp|P0ACZ8|CUSR_ECOLI	4.73803	4.52866			sp|P0AD24|YEJL_ECOLI	5.68812	3.53757	yes		sp|P0ACS5|ZNTR_ECOLI	4.46159	0.748222	yes
	sp|P0AD44|YFHG_ECOLI	6.44003	6.27696			sp|P0AD01|DCUR_ECOLI	3.41898	3.51064			sp|P0AD27|YEJM_ECOLI	7.09939	6.17543			sp|P0ACS7|RPIR_ECOLI	6.33107	5.77285
	sp|P0AD57|ISPB_ECOLI	4.10121	3.92933			sp|P0AD05|YECA_ECOLI	4.3929776369999995	3.92752			sp|P0AD33|YFCZ_ECOLI	2.31804	2.08682			sp|P0ACT6|UIDR_ECOLI	6.37292	4.87016
	sp|P0AD59|IVY_ECOLI	5.70864	5.84815			sp|P0AD12|YEEZ_ECOLI	5.06649	4.34886			sp|P0AD42|PGPC_ECOLI	2.38271	2.62361			sp|P0ACU0|YBIH_ECOLI	5.84359	4.76016
	sp|P0AD61|KPYK1_ECOLI	5.20337	5.18653			sp|P0AD24|YEJL_ECOLI	4.62548	3.5375715420000002			sp|P0AD44|YFHG_ECOLI	6.17596	6.27696			sp|P0ACU2|RUTR_ECOLI	6.1737	5.39142
	sp|P0AD65|MRDA_ECOLI	6.61201	6.4965			sp|P0AD27|YEJM_ECOLI	5.92156	6.17543			sp|P0AD57|ISPB_ECOLI	3.68555	3.92933			sp|P0ACU5|FABR_ECOLI	6.31358	5.70747
	sp|P0AD68|FTSI_ECOLI	2.38866	2.6097			sp|P0AD33|YFCZ_ECOLI	2.77006	2.08682			sp|P0AD59|IVY_ECOLI	6.18281	5.84815			sp|P0ACU7|YJDC_ECOLI	3.73589	3.44485
	sp|P0AD70|AMPH_ECOLI	2.49247	3.96225			sp|P0AD44|YFHG_ECOLI	6.90082	6.27696			sp|P0AD61|KPYK1_ECOLI	5.31272	5.18653			sp|P0ACV6|MPAA_ECOLI	4.35005	3.65602
	sp|P0AD96|LIVJ_ECOLI	5.81142	6.02349			sp|P0AD53|YGAC_ECOLI	2.98749	0.6092071155000001	yes		sp|P0AD65|MRDA_ECOLI	6.74687	6.4965			sp|P0ACX3|YDHR_ECOLI	5.40931	3.27468
	sp|P0ADA1|TESA_ECOLI	4.8741	5.24702			sp|P0AD57|ISPB_ECOLI	5.20296	3.92933	yes		sp|P0AD68|FTSI_ECOLI	2.52676	2.6097			sp|P0ACY1|YDJA_ECOLI	5.14919	4.70325
	sp|P0ADA3|NLPD_ECOLI	6.1955	6.01374			sp|P0AD59|IVY_ECOLI	6.284938203499999	5.84815			sp|P0AD70|AMPH_ECOLI	3.36759	3.96225			sp|P0ACY3|YEAG_ECOLI	3.49509	2.47907
	sp|P0ADA5|YAJG_ECOLI	6.57072	6.36343			sp|P0AD61|KPYK1_ECOLI	5.69396	5.18653			sp|P0AD96|LIVJ_ECOLI	6.1266	6.02349			sp|P0ACZ8|CUSR_ECOLI	5.0792	4.52866
	sp|P0ADB1|OSME_ECOLI	5.70065	6.94723			sp|P0AD65|MRDA_ECOLI	6.37093	6.4965			sp|P0ADA1|TESA_ECOLI	6.43198	5.24702			sp|P0AD01|DCUR_ECOLI	5.40971	3.51064	yes
	sp|P0ADC1|LPTE_ECOLI	7.00719	6.32945			sp|P0AD68|FTSI_ECOLI	2.31154	2.6097			sp|P0ADA3|NLPD_ECOLI	6.43702	6.01374			sp|P0AD05|YECA_ECOLI	5.40219	3.92752	yes
	sp|P0ADC3|LOLC_ECOLI	6.83844	5.79664			sp|P0AD70|AMPH_ECOLI	3.6760184650000003	3.96225			sp|P0ADA5|YAJG_ECOLI	7.19149	6.36343			sp|P0AD12|YEEZ_ECOLI	4.79083	4.34886
	sp|P0ADC6|LPTG_ECOLI	6.53391	6.06313			sp|P0AD96|LIVJ_ECOLI	6.35355	6.023494467500001			sp|P0ADB1|OSME_ECOLI	7.35661	6.94723			sp|P0AD24|YEJL_ECOLI	6.24253	3.53757	yes
	sp|P0ADE4|TAMA_ECOLI	6.81164	6.59439			sp|P0ADA1|TESA_ECOLI	6.67121	5.24702			sp|P0ADC1|LPTE_ECOLI	6.26596	6.32945			sp|P0AD27|YEJM_ECOLI	6.50884	6.17543
	sp|P0ADE6|YGAU_ECOLI	5.79963	4.67199			sp|P0ADA3|NLPD_ECOLI	7.0174729970000005	6.01374			sp|P0ADC3|LOLC_ECOLI	6.0054	5.79664			sp|P0AD33|YFCZ_ECOLI	5.29939	2.08682	yes
	sp|P0ADE8|YGFZ_ECOLI	4.69705	5.2535			sp|P0ADA5|YAJG_ECOLI	6.15178	6.363431073999999			sp|P0ADC6|LPTG_ECOLI	6.81454	6.06313			sp|P0AD42|PGPC_ECOLI	3.85802	2.62361
	sp|P0ADF8|ILVN_ECOLI	1.60077	1.44721			sp|P0ADB1|OSME_ECOLI	7.18708	6.94723			sp|P0ADE4|TAMA_ECOLI	6.53816	6.59439			sp|P0AD44|YFHG_ECOLI	6.10765	6.27696
	sp|P0ADG4|SUHB_ECOLI	6.49059	5.52703			sp|P0ADC1|LPTE_ECOLI	7.14721	6.32945			sp|P0ADE6|YGAU_ECOLI	5.97932	4.67199	yes		sp|P0AD53|YGAC_ECOLI	4.77171	0.609207	yes
	sp|P0ADG7|IMDH_ECOLI	3.77551	4.28796			sp|P0ADC3|LOLC_ECOLI	6.5338913430000005	5.79664			sp|P0ADE8|YGFZ_ECOLI	5.20197	5.2535			sp|P0AD57|ISPB_ECOLI	4.18705	3.92933
	sp|P0ADI7|YECD_ECOLI	5.04565	5.18756			sp|P0ADC6|LPTG_ECOLI	6.010888274999999	6.06313			sp|P0ADF6|EDD_ECOLI	3.51222	2.97759			sp|P0AD59|IVY_ECOLI	5.33871	5.84815
	sp|P0ADK0|YIAF_ECOLI	6.9675	5.78658			sp|P0ADE4|TAMA_ECOLI	6.38086	6.59439			sp|P0ADF8|ILVN_ECOLI	1.74111	1.44721			sp|P0AD61|KPYK1_ECOLI	6.45223	5.18653
	sp|P0ADK6|YIBA_ECOLI	4.90432	2.16541	yes		sp|P0ADE6|YGAU_ECOLI	6.33845	4.67199	yes		sp|P0ADG4|SUHB_ECOLI	5.1989	5.52703			sp|P0AD65|MRDA_ECOLI	7.59468	6.4965
	sp|P0ADK8|YIBL_ECOLI	4.36953	3.90564			sp|P0ADE8|YGFZ_ECOLI	5.31304	5.2535			sp|P0ADG7|IMDH_ECOLI	4.06492	4.28796			sp|P0AD68|FTSI_ECOLI	2.79658	2.6097
	sp|P0ADM4|YIDQ_ECOLI	5.99643	5.84271			sp|P0ADG4|SUHB_ECOLI	6.89924	5.52703			sp|P0ADI7|YECD_ECOLI	4.96758	5.18756			sp|P0AD70|AMPH_ECOLI	3.74817	3.96225
	sp|P0ADM8|YIEE_ECOLI	4.20213	2.11767	yes		sp|P0ADG7|IMDH_ECOLI	4.91041	4.2879622820000005			sp|P0ADK0|YIAF_ECOLI	6.3434	5.78658			sp|P0AD96|LIVJ_ECOLI	6.21897	6.02349
	sp|P0ADN0|VIAA_ECOLI	5.25394	4.64856			sp|P0ADI7|YECD_ECOLI	7.03962	5.18756			sp|P0ADK6|YIBA_ECOLI	2.92248	2.16541			sp|P0ADA1|TESA_ECOLI	4.09937	5.24702
	sp|P0ADN2|YIFE_ECOLI	6.37261	3.08564			sp|P0ADK0|YIAF_ECOLI	6.3373	5.78658			sp|P0ADK8|YIBL_ECOLI	4.64795	3.90564			sp|P0ADA3|NLPD_ECOLI	5.96821	6.01374
	sp|P0ADN6|YIFL_ECOLI	5.26753	6.0286			sp|P0ADK6|YIBA_ECOLI	2.67893	2.16541			sp|P0ADM4|YIDQ_ECOLI	5.46335	5.84271			sp|P0ADA5|YAJG_ECOLI	6.3204	6.36343
	sp|P0ADP0|YIGB_ECOLI	4.55833	3.82732			sp|P0ADK8|YIBL_ECOLI	5.34427	3.90564			sp|P0ADM8|YIEE_ECOLI	3.241	2.11767			sp|P0ADB1|OSME_ECOLI	5.53888	6.94723
	sp|P0ADP2|YIGI_ECOLI	2.29817	2.54494			sp|P0ADM4|YIDQ_ECOLI	5.90342	5.84271			sp|P0ADN0|VIAA_ECOLI	4.0621	4.64856			sp|P0ADC1|LPTE_ECOLI	6.55606	6.32945
	sp|P0ADP7|UBIJ_ECOLI	6.29379	4.75606			sp|P0ADM8|YIEE_ECOLI	2.2713126370000003	2.1176681769999997			sp|P0ADN2|YIFE_ECOLI	5.81134	3.08564			sp|P0ADC3|LOLC_ECOLI	6.47282	5.79664
	sp|P0ADP9|YIHD_ECOLI	4.96554	2.74111	yes		sp|P0ADN0|VIAA_ECOLI	4.75149	4.648562178000001			sp|P0ADN6|YIFL_ECOLI	6.90497	6.0286			sp|P0ADC6|LPTG_ECOLI	7.22394	6.06313
	sp|P0ADQ2|YIID_ECOLI	4.46183	4.70725			sp|P0ADN2|YIFE_ECOLI	5.13619	3.08564			sp|P0ADP0|YIGB_ECOLI	3.79486	3.82732			sp|P0ADE4|TAMA_ECOLI	7.14467	6.59439
	sp|P0ADQ7|YGAM_ECOLI	6.96121	5.55052			sp|P0ADN6|YIFL_ECOLI	6.29404	6.0286			sp|P0ADP2|YIGI_ECOLI	2.36442	2.54494			sp|P0ADE6|YGAU_ECOLI	6.19035	4.67199	yes
	sp|P0ADR6|RLMM_ECOLI	4.77738	4.78292			sp|P0ADP0|YIGB_ECOLI	4.8667336174999996	3.82732			sp|P0ADP7|UBIJ_ECOLI	6.47405	4.75606			sp|P0ADE8|YGFZ_ECOLI	5.04117	5.2535
	sp|P0ADR8|PPNN_ECOLI	4.95107	5.06968			sp|P0ADP2|YIGI_ECOLI	3.45054	2.5449380130000003			sp|P0ADP9|YIHD_ECOLI	3.81495	2.74111	yes		sp|P0ADF6|EDD_ECOLI	3.57749	2.97759
	sp|P0ADS6|YGGE_ECOLI	6.67398	5.83063			sp|P0ADP7|UBIJ_ECOLI	4.97698	4.75606			sp|P0ADQ2|YIID_ECOLI	5.09819	4.70725			sp|P0ADF8|ILVN_ECOLI	5.24705	1.44721
	sp|P0ADS9|YGGN_ECOLI	5.00004	5.75865			sp|P0ADP9|YIHD_ECOLI	3.9779039110000003	2.74111	yes		sp|P0ADQ7|YGAM_ECOLI	7.50962	5.55052			sp|P0ADG4|SUHB_ECOLI	5.94336	5.52703
	sp|P0ADT2|YGIB_ECOLI	4.16637	4.0794			sp|P0ADQ2|YIID_ECOLI	4.92646	4.7072535680000005			sp|P0ADR6|RLMM_ECOLI	4.76551	4.78292			sp|P0ADG7|IMDH_ECOLI	5.00108	4.28796
	sp|P0ADT5|YGIC_ECOLI	4.70405	4.45512			sp|P0ADQ7|YGAM_ECOLI	7.59748	5.55052			sp|P0ADR8|PPNN_ECOLI	5.0162	5.06968			sp|P0ADI7|YECD_ECOLI	5.52801	5.18756
	sp|P0ADT8|YGIM_ECOLI	7.02893	5.83392			sp|P0ADR6|RLMM_ECOLI	5.753230025000001	4.78292			sp|P0ADS2|ZAPA_ECOLI	6.14453	4.49575	yes		sp|P0ADK0|YIAF_ECOLI	6.10061	5.78658
	sp|P0ADU2|YGIN_ECOLI	6.08207	4.36336			sp|P0ADR8|PPNN_ECOLI	5.09725	5.06968			sp|P0ADS6|YGGE_ECOLI	7.72795	5.83063			sp|P0ADK6|YIBA_ECOLI	5.51465	2.16541	yes
	sp|P0ADU5|YGIW_ECOLI	5.06738	6.22482			sp|P0ADS2|ZAPA_ECOLI	6.82377	4.49575	yes		sp|P0ADS9|YGGN_ECOLI	5.36285	5.75865			sp|P0ADK8|YIBL_ECOLI	6.15921	3.90564
	sp|P0ADV1|LPTA_ECOLI	7.12432	5.73083			sp|P0ADS6|YGGE_ECOLI	6.7694336145000005	5.83063			sp|P0ADT2|YGIB_ECOLI	3.89433	4.0794			sp|P0ADM4|YIDQ_ECOLI	5.58383	5.84271
	sp|P0ADV5|YHBW_ECOLI	4.24343	4.46607			sp|P0ADS9|YGGN_ECOLI	6.037346101000001	5.75865			sp|P0ADT5|YGIC_ECOLI	4.25443	4.45512			sp|P0ADM8|YIEE_ECOLI	6.86893	2.11767
	sp|P0ADV7|MLAC_ECOLI	5.44489	5.53455			sp|P0ADT2|YGIB_ECOLI	3.69018	4.0794			sp|P0ADT8|YGIM_ECOLI	6.55971	5.83392			sp|P0ADN0|VIAA_ECOLI	5.52762	4.64856
	sp|P0ADV9|LPTC_ECOLI	5.85982	5.55281			sp|P0ADT5|YGIC_ECOLI	4.926781461999999	4.45512			sp|P0ADU2|YGIN_ECOLI	4.57004	4.36336			sp|P0ADN2|YIFE_ECOLI	6.95927	3.08564
	sp|P0ADW3|YHCB_ECOLI	5.58401	5.77865			sp|P0ADT8|YGIM_ECOLI	6.43356	5.83392			sp|P0ADU5|YGIW_ECOLI	5.86041	6.22482			sp|P0ADN6|YIFL_ECOLI	5.56327	6.0286
	sp|P0ADX1|YHFA_ECOLI	5.54756	4.87513			sp|P0ADU2|YGIN_ECOLI	5.30948	4.36336			sp|P0ADV1|LPTA_ECOLI	6.3822	5.73083			sp|P0ADP0|YIGB_ECOLI	5.23645	3.82732
	sp|P0ADX9|RSMD_ECOLI	4.80269	4.48909			sp|P0ADU5|YGIW_ECOLI	6.20003	6.22482			sp|P0ADV5|YHBW_ECOLI	5.0624	4.46607			sp|P0ADP2|YIGI_ECOLI	5.0187	2.54494	yes
	sp|P0ADY1|PPID_ECOLI	6.53273	6.1663			sp|P0ADV1|LPTA_ECOLI	6.48172	5.73083			sp|P0ADV7|MLAC_ECOLI	6.66858	5.53455			sp|P0ADP7|UBIJ_ECOLI	5.27393	4.75606
	sp|P0ADY3|RL14_ECOLI	3.65799	4.40204			sp|P0ADV5|YHBW_ECOLI	3.9361619015000002	4.46607			sp|P0ADV9|LPTC_ECOLI	5.92071	5.55281			sp|P0ADP9|YIHD_ECOLI	6.96521	2.74111	yes
	sp|P0ADY7|RL16_ECOLI	6.02788	5.85627			sp|P0ADV7|MLAC_ECOLI	7.21158	5.534545313500001			sp|P0ADW3|YHCB_ECOLI	5.62932	5.77865			sp|P0ADQ2|YIID_ECOLI	5.55686	4.70725
	sp|P0ADZ0|RL23_ECOLI	5.30492	5.85609			sp|P0ADV9|LPTC_ECOLI	5.82078	5.5528100600000005			sp|P0ADX1|YHFA_ECOLI	4.68523	4.87513			sp|P0ADQ7|YGAM_ECOLI	5.92233	5.55052
	sp|P0ADZ4|RS15_ECOLI	5.20491	5.72014			sp|P0ADW3|YHCB_ECOLI	5.758117670000001	5.77865			sp|P0ADX9|RSMD_ECOLI	4.48502	4.48909			sp|P0ADR6|RLMM_ECOLI	5.23588	4.78292
	sp|P0ADZ7|YAJC_ECOLI	6.68719	5.6436			sp|P0ADX1|YHFA_ECOLI	5.80199	4.87513			sp|P0ADY1|PPID_ECOLI	5.89001	6.1663			sp|P0ADR8|PPNN_ECOLI	5.75313	5.06968
	sp|P0AE01|TRMJ_ECOLI	4.01272	4.3407			sp|P0ADX9|RSMD_ECOLI	5.31551	4.48909			sp|P0ADY3|RL14_ECOLI	4.34547	4.40204			sp|P0ADS2|ZAPA_ECOLI	7.65195	4.49575	yes
	sp|P0AE06|ACRA_ECOLI	7.03121	6.13425			sp|P0ADY1|PPID_ECOLI	6.38751	6.1663			sp|P0ADY7|RL16_ECOLI	6.42288	5.85627			sp|P0ADS6|YGGE_ECOLI	6.45203	5.83063
	sp|P0AE08|AHPC_ECOLI	2.21998	2.03052			sp|P0ADY3|RL14_ECOLI	4.47268	4.40204			sp|P0ADZ0|RL23_ECOLI	5.86825	5.85609			sp|P0ADS9|YGGN_ECOLI	3.8321	5.75865
	sp|P0AE12|AMN_ECOLI	5.4882	4.51021			sp|P0ADY7|RL16_ECOLI	7.9926	5.85627			sp|P0ADZ4|RS15_ECOLI	6.67094	5.72014			sp|P0ADT2|YGIB_ECOLI	3.81666	4.0794
	sp|P0AE18|MAP1_ECOLI	4.54522	4.42397			sp|P0ADZ0|RL23_ECOLI	7.168713110500001	5.85609			sp|P0ADZ7|YAJC_ECOLI	5.77908	5.6436			sp|P0ADT5|YGIC_ECOLI	5.9594	4.45512
	sp|P0AE22|APHA_ECOLI	7.75672	5.79467			sp|P0ADZ4|RS15_ECOLI	6.35327	5.72014			sp|P0AE01|TRMJ_ECOLI	4.18426	4.3407			sp|P0ADT8|YGIM_ECOLI	6.80127	5.83392
	sp|P0AE39|YPDB_ECOLI	4.50736	4.43668			sp|P0ADZ7|YAJC_ECOLI	5.89182	5.6435993364999995			sp|P0AE06|ACRA_ECOLI	6.30323	6.13425			sp|P0ADU2|YGIN_ECOLI	5.00075	4.36336
	sp|P0AE45|YTFL_ECOLI	6.92655	4.32624			sp|P0AE01|TRMJ_ECOLI	5.1545	4.3407			sp|P0AE08|AHPC_ECOLI	1.91476	2.03052			sp|P0ADU5|YGIW_ECOLI	3.8462	6.22482
	sp|P0AE48|YTFP_ECOLI	4.62837	4.48619			sp|P0AE06|ACRA_ECOLI	6.620029758499999	6.13425			sp|P0AE12|AMN_ECOLI	5.30675	4.51021			sp|P0ADV1|LPTA_ECOLI	5.43574	5.73083
	sp|P0AE52|BCP_ECOLI	5.26212	4.0824			sp|P0AE08|AHPC_ECOLI	2.25792	2.03052			sp|P0AE14|AMPE_ECOLI	7.31013	6.63315			sp|P0ADV5|YHBW_ECOLI	4.45511	4.46607
	sp|P0AE70|MAZF_ECOLI	7.19824	4.02113			sp|P0AE12|AMN_ECOLI	4.75547	4.51021			sp|P0AE18|MAP1_ECOLI	4.71019	4.42397			sp|P0ADV7|MLAC_ECOLI	5.16372	5.53455
	sp|P0AE78|CORC_ECOLI	4.83263	4.60171			sp|P0AE14|AMPE_ECOLI	5.29908	6.63315			sp|P0AE22|APHA_ECOLI	6.30696	5.79467			sp|P0ADV9|LPTC_ECOLI	5.91443	5.55281
	sp|P0AE82|CPXA_ECOLI	6.88104	6.06838			sp|P0AE18|MAP1_ECOLI	5.30396	4.4239668860000005			sp|P0AE39|YPDB_ECOLI	4.0193	4.43668			sp|P0ADW3|YHCB_ECOLI	6.13435	5.77865
	sp|P0AE88|CPXR_ECOLI	4.95798	6.00386			sp|P0AE22|APHA_ECOLI	7.34405	5.7946741799999995			sp|P0AE45|YTFL_ECOLI	4.49978	4.32624			sp|P0ADX1|YHFA_ECOLI	5.20203	4.87513
	sp|P0AE91|CREA_ECOLI	6.99753	6.38599			sp|P0AE39|YPDB_ECOLI	4.73345	4.43668			sp|P0AE48|YTFP_ECOLI	4.95444	4.48619			sp|P0ADX9|RSMD_ECOLI	5.34002	4.48909
	sp|P0AEA8|CYSG_ECOLI	4.33439	4.38543			sp|P0AE45|YTFL_ECOLI	4.1091	4.32624			sp|P0AE52|BCP_ECOLI	4.91752	4.0824			sp|P0ADY1|PPID_ECOLI	6.91523	6.1663
	sp|P0AEB2|DACA_ECOLI	6.71831	6.23167			sp|P0AE48|YTFP_ECOLI	5.34479	4.48619			sp|P0AE67|CHEY_ECOLI	3.68694	3.81569			sp|P0ADY3|RL14_ECOLI	6.5655	4.40204
	sp|P0AEB5|YNAI_ECOLI	6.4112	6.0231			sp|P0AE52|BCP_ECOLI	6.44596	4.0824			sp|P0AE70|MAZF_ECOLI	6.26423	4.02113	yes		sp|P0ADY7|RL16_ECOLI	8	5.85627
	sp|P0AEB7|YOAB_ECOLI	5.39522	6.27162			sp|P0AE67|CHEY_ECOLI	5.08039	3.8156879850000003			sp|P0AE78|CORC_ECOLI	5.25368	4.60171			sp|P0ADZ0|RL23_ECOLI	7.70409	5.85609
	sp|P0AEC0|YOAE_ECOLI	6.69124	6.70702			sp|P0AE70|MAZF_ECOLI	6.59506	4.0211283049999995	yes		sp|P0AE82|CPXA_ECOLI	7.13637	6.06838			sp|P0ADZ4|RS15_ECOLI	5.6663	5.72014
	sp|P0AEC3|ARCB_ECOLI	6.26516	5.53548			sp|P0AE78|CORC_ECOLI	5.53929	4.60171			sp|P0AE88|CPXR_ECOLI	4.84855	6.00386			sp|P0ADZ7|YAJC_ECOLI	5.9537	5.6436
	sp|P0AEC5|BARA_ECOLI	5.95661	6.9173			sp|P0AE82|CPXA_ECOLI	5.67365	6.0683750419999996			sp|P0AE91|CREA_ECOLI	6.56873	6.38599			sp|P0AE01|TRMJ_ECOLI	4.67234	4.3407
	sp|P0AED0|USPA_ECOLI	4.94089	4.30496			sp|P0AE88|CPXR_ECOLI	6.63601	6.00386			sp|P0AEA8|CYSG_ECOLI	4.17237	4.38543			sp|P0AE06|ACRA_ECOLI	5.94574	6.13425
	sp|P0AED5|UVRY_ECOLI	2.49207	1.88979			sp|P0AE91|CREA_ECOLI	6.93818	6.38599			sp|P0AEB2|DACA_ECOLI	6.22213	6.23167			sp|P0AE08|AHPC_ECOLI	2.82096	2.03052
	sp|P0AED7|DAPE_ECOLI	4.5151	4.41789			sp|P0AEA8|CYSG_ECOLI	5.2311987685000005	4.38543			sp|P0AEB5|YNAI_ECOLI	6.47616	6.0231			sp|P0AE12|AMN_ECOLI	6.25991	4.51021
	sp|P0AED9|DCM_ECOLI	5.15166	3.04313	yes		sp|P0AEB2|DACA_ECOLI	6.61287	6.23167			sp|P0AEB7|YOAB_ECOLI	4.95465	6.27162			sp|P0AE14|AMPE_ECOLI	6.32671	6.63315
	sp|P0AEE1|DCRB_ECOLI	5.96212	5.60221			sp|P0AEB5|YNAI_ECOLI	6.70797	6.0231			sp|P0AEC0|YOAE_ECOLI	6.4556	6.70702			sp|P0AE18|MAP1_ECOLI	5.22388	4.42397
	sp|P0AEE3|DEGS_ECOLI	7.21388	5.97865			sp|P0AEB7|YOAB_ECOLI	5.50523	6.27162			sp|P0AEC3|ARCB_ECOLI	5.79672	5.53548			sp|P0AE22|APHA_ECOLI	6.65922	5.79467
	sp|P0AEE5|DGAL_ECOLI	6.02526	6.32195			sp|P0AEC0|YOAE_ECOLI	6.2653167960000005	6.70702			sp|P0AEC5|BARA_ECOLI	6.35035	6.9173			sp|P0AE39|YPDB_ECOLI	5.22954	4.43668
	sp|P0AEE8|DMA_ECOLI	4.14514	4.64784			sp|P0AEC3|ARCB_ECOLI	5.20766	5.53548			sp|P0AEC8|DCUS_ECOLI	5.73692	6.24716			sp|P0AE45|YTFL_ECOLI	5.65078	4.32624
	sp|P0AEF0|DNAC_ECOLI	2.75067	2.18074			sp|P0AEC5|BARA_ECOLI	6.05375	6.917299245500001			sp|P0AED0|USPA_ECOLI	4.30667	4.30496			sp|P0AE48|YTFP_ECOLI	5.12287	4.48619
	sp|P0AEF4|DPIA_ECOLI	3.38913	2.99495			sp|P0AEC8|DCUS_ECOLI	5.84719	6.24716			sp|P0AED5|UVRY_ECOLI	1.83593	1.88979			sp|P0AE52|BCP_ECOLI	5.41512	4.0824
	sp|P0AEF8|DPPB_ECOLI	6.54123	6.42319			sp|P0AED0|USPA_ECOLI	4.30067	4.30496			sp|P0AED7|DAPE_ECOLI	4.41635	4.41789			sp|P0AE67|CHEY_ECOLI	4.52143	3.81569
	sp|P0AEG1|DPPC_ECOLI	5.52789	6.38711			sp|P0AED5|UVRY_ECOLI	2.6587084064999997	1.88979	yes		sp|P0AED9|DCM_ECOLI	3.09349	3.04313			sp|P0AE70|MAZF_ECOLI	6.60693	4.02113	yes
	sp|P0AEG4|DSBA_ECOLI	5.05497	5.73316			sp|P0AED7|DAPE_ECOLI	5.75542	4.41789			sp|P0AEE1|DCRB_ECOLI	5.42302	5.60221			sp|P0AE78|CORC_ECOLI	5.59931	4.60171
	sp|P0AEG6|DSBC_ECOLI	5.76571	5.80167			sp|P0AED9|DCM_ECOLI	2.9635018564999998	3.04313			sp|P0AEE3|DEGS_ECOLI	5.79024	5.97865			sp|P0AE82|CPXA_ECOLI	6.5011	6.06838
	sp|P0AEH1|RSEP_ECOLI	4.75739	4.20325			sp|P0AEE1|DCRB_ECOLI	6.23674	5.6022122670000005			sp|P0AEE5|DGAL_ECOLI	6.65941	6.32195			sp|P0AE88|CPXR_ECOLI	5.73135	6.00386
	sp|P0AEH3|ELAA_ECOLI	6.00104	2.68141			sp|P0AEE3|DEGS_ECOLI	5.85808	5.9786454765000006			sp|P0AEE8|DMA_ECOLI	5.84385	4.64784			sp|P0AE91|CREA_ECOLI	5.7566	6.38599
	sp|P0AEH5|ELAB_ECOLI	6.80524	5.99178			sp|P0AEE5|DGAL_ECOLI	6.00057	6.32195			sp|P0AEF0|DNAC_ECOLI	2.10542	2.18074			sp|P0AEA8|CYSG_ECOLI	5.18692	4.38543
	sp|P0AEI1|MIAB_ECOLI	2.03537	1.63182			sp|P0AEE8|DMA_ECOLI	4.29313	4.64784			sp|P0AEF8|DPPB_ECOLI	5.46265	6.42319			sp|P0AEB2|DACA_ECOLI	6.19381	6.23167
	sp|P0AEI4|RIMO_ECOLI	2.2829	3.46711			sp|P0AEF0|DNAC_ECOLI	2.64034	2.18074			sp|P0AEG4|DSBA_ECOLI	6.08004	5.73316			sp|P0AEB5|YNAI_ECOLI	6.11579	6.0231
	sp|P0AEI6|NUDJ_ECOLI	4.42225	4.53632			sp|P0AEF8|DPPB_ECOLI	5.39153	6.42319			sp|P0AEG6|DSBC_ECOLI	6.69454	5.80167			sp|P0AEB7|YOAB_ECOLI	5.70438	6.27162
	sp|P0AEJ4|ENVZ_ECOLI	7.33326	6.3482			sp|P0AEG1|DPPC_ECOLI	6.13619	6.38711			sp|P0AEH1|RSEP_ECOLI	4.25301	4.20325			sp|P0AEC0|YOAE_ECOLI	6.98685	6.70702
	sp|P0AEJ6|EUTB_ECOLI	5.44508	3.82188	yes		sp|P0AEG4|DSBA_ECOLI	6.82904	5.73316			sp|P0AEH3|ELAA_ECOLI	3.9304	2.68141			sp|P0AEC3|ARCB_ECOLI	5.86303	5.53548
	sp|P0AEK0|EXOX_ECOLI	1.56495	1.36855			sp|P0AEG6|DSBC_ECOLI	6.29855	5.8016748499999995			sp|P0AEH5|ELAB_ECOLI	6.87881	5.99178			sp|P0AEC5|BARA_ECOLI	6.36191	6.9173
	sp|P0AEK2|FABG_ECOLI	4.85247	4.80858			sp|P0AEH1|RSEP_ECOLI	5.088525606999999	4.20325			sp|P0AEI1|MIAB_ECOLI	1.56711	1.63182			sp|P0AEC8|DCUS_ECOLI	6.93234	6.24716
	sp|P0AEK4|FABI_ECOLI	5.36634	5.28405			sp|P0AEH3|ELAA_ECOLI	3.57639	2.68141	yes		sp|P0AEI4|RIMO_ECOLI	3.6021	3.46711			sp|P0AED5|UVRY_ECOLI	5.39403	1.88979	yes
	sp|P0AEL6|FEPB_ECOLI	4.67723	5.61914			sp|P0AEH5|ELAB_ECOLI	8	5.99178			sp|P0AEJ4|ENVZ_ECOLI	6.19256	6.3482			sp|P0AED7|DAPE_ECOLI	4.93881	4.41789
	sp|P0AEM9|FLIY_ECOLI	5.74002	5.70861			sp|P0AEI1|MIAB_ECOLI	2.12443	1.63182			sp|P0AEJ6|EUTB_ECOLI	4.07377	3.82188			sp|P0AED9|DCM_ECOLI	6.75966	3.04313
	sp|P0AEN1|FRE_ECOLI	4.72473	4.1998			sp|P0AEI4|RIMO_ECOLI	4.08372	3.46711			sp|P0AEK0|EXOX_ECOLI	1.20328	1.36855			sp|P0AEE1|DCRB_ECOLI	6.11273	5.60221
	sp|P0AEN4|FTSL_ECOLI	3.71669	4.30435			sp|P0AEI6|NUDJ_ECOLI	4.690353569999999	4.53632			sp|P0AEK2|FABG_ECOLI	4.79655	4.80858			sp|P0AEE3|DEGS_ECOLI	7.33313	5.97865
	sp|P0AEN8|FUCM_ECOLI	6.25291	5.36154			sp|P0AEJ4|ENVZ_ECOLI	6.192486197999999	6.348199361500001			sp|P0AEK4|FABI_ECOLI	5.29882	5.28405			sp|P0AEE5|DGAL_ECOLI	6.65515	6.32195
	sp|P0AEP3|GALU_ECOLI	4.87268	4.65306			sp|P0AEJ6|EUTB_ECOLI	4.6821	3.8218750105000003	yes		sp|P0AEM9|FLIY_ECOLI	6.86902	5.70861			sp|P0AEE8|DMA_ECOLI	5.89126	4.64784
	sp|P0AEQ1|GLCG_ECOLI	4.12322	4.28857			sp|P0AEK0|EXOX_ECOLI	2.28588	1.36855			sp|P0AEN1|FRE_ECOLI	4.18617	4.1998			sp|P0AEF0|DNAC_ECOLI	3.95272	2.18074	yes
	sp|P0AEQ3|GLNH_ECOLI	6.02742	6.43235			sp|P0AEK2|FABG_ECOLI	5.2661	4.8085817639999995			sp|P0AEN8|FUCM_ECOLI	6.66681	5.36154			sp|P0AEF8|DPPB_ECOLI	6.90877	6.42319
	sp|P0AEQ6|GLNP_ECOLI	5.85563	6.74716			sp|P0AEK4|FABI_ECOLI	5.87997	5.28405			sp|P0AEP3|GALU_ECOLI	4.91426	4.65306			sp|P0AEG4|DSBA_ECOLI	5.32319	5.73316
	sp|P0AER3|GLTJ_ECOLI	5.72621	5.3537			sp|P0AEL6|FEPB_ECOLI	7.06124	5.619138834499999			sp|P0AEQ1|GLCG_ECOLI	6.135	4.28857			sp|P0AEG6|DSBC_ECOLI	5.40538	5.80167
	sp|P0AES0|GSP_ECOLI	4.62228	4.64505			sp|P0AEM9|FLIY_ECOLI	7.32819	5.70861			sp|P0AEQ3|GLNH_ECOLI	6.84164	6.43235			sp|P0AEH1|RSEP_ECOLI	5.37602	4.20325
	sp|P0AES2|GUDD_ECOLI	3.72864	3.14266			sp|P0AEN1|FRE_ECOLI	4.6161727285000005	4.1998			sp|P0AEQ6|GLNP_ECOLI	6.66025	6.74716			sp|P0AEH3|ELAA_ECOLI	4.51189	2.68141	yes
	sp|P0AES4|GYRA_ECOLI	6.26157	5.19936			sp|P0AEN4|FTSL_ECOLI	4.24554	4.30435			sp|P0AER3|GLTJ_ECOLI	7.0177	5.3537			sp|P0AEH5|ELAB_ECOLI	6.41877	5.99178
	sp|P0AES6|GYRB_ECOLI	6.91631	5.39583			sp|P0AEN8|FUCM_ECOLI	7.2784026950000005	5.36154			sp|P0AES0|GSP_ECOLI	4.61572	4.64505			sp|P0AEI1|MIAB_ECOLI	4.8173	1.63182	yes
	sp|P0AET5|HDED_ECOLI	5.38705	5.32722			sp|P0AEP3|GALU_ECOLI	5.40925	4.65306			sp|P0AES2|GUDD_ECOLI	3.6351	3.14266			sp|P0AEI4|RIMO_ECOLI	4.50404	3.46711
	sp|P0AET8|HDHA_ECOLI	4.39301	4.56698			sp|P0AEQ1|GLCG_ECOLI	4.27019	4.28857			sp|P0AES4|GYRA_ECOLI	5.33269	5.19936			sp|P0AEI6|NUDJ_ECOLI	4.73838	4.53632
	sp|P0AEU0|HISJ_ECOLI	5.98703	5.79522			sp|P0AEQ3|GLNH_ECOLI	6.82443	6.43235			sp|P0AES6|GYRB_ECOLI	5.43915	5.39583			sp|P0AEJ4|ENVZ_ECOLI	6.37224	6.3482
	sp|P0AEU3|HISM_ECOLI	6.11061	6.7499			sp|P0AEQ6|GLNP_ECOLI	5.82295	6.74716			sp|P0AET5|HDED_ECOLI	5.43602	5.32722			sp|P0AEJ6|EUTB_ECOLI	5.94647	3.82188
	sp|P0AEU7|SKP_ECOLI	7.15747	5.62131			sp|P0AER3|GLTJ_ECOLI	6.41441	5.3537			sp|P0AET8|HDHA_ECOLI	4.71992	4.56698			sp|P0AEK0|EXOX_ECOLI	5.43971	1.36855
	sp|P0AEV1|RSSB_ECOLI	3.0861	3.38792			sp|P0AES0|GSP_ECOLI	6.12233	4.64505			sp|P0AEU0|HISJ_ECOLI	6.10387	5.79522			sp|P0AEK2|FABG_ECOLI	5.03002	4.80858
	sp|P0AEW4|CPDA_ECOLI	4.65215	4.56231			sp|P0AES2|GUDD_ECOLI	3.4142267430000004	3.1426620395000002			sp|P0AEU7|SKP_ECOLI	6.96973	5.62131			sp|P0AEK4|FABI_ECOLI	5.39924	5.28405
	sp|P0AEW6|INGK_ECOLI	5.50147	4.13644			sp|P0AES4|GYRA_ECOLI	5.871803115500001	5.19936			sp|P0AEV1|RSSB_ECOLI	3.09387	3.38792			sp|P0AEL6|FEPB_ECOLI	3.6346	5.61914
	sp|P0AEW9|K1PF_ECOLI	6.29324	5.61489			sp|P0AES6|GYRB_ECOLI	5.773	5.39583			sp|P0AEW4|CPDA_ECOLI	4.59534	4.56231			sp|P0AEM9|FLIY_ECOLI	6.21819	5.70861
	sp|P0AEX5|KPPR_ECOLI	5.39938	5.4198			sp|P0AET5|HDED_ECOLI	5.08409	5.32722			sp|P0AEW6|INGK_ECOLI	4.37977	4.13644			sp|P0AEN1|FRE_ECOLI	5.69976	4.1998
	sp|P0AEX9|MALE_ECOLI	7.13066	7.78331			sp|P0AET8|HDHA_ECOLI	5.47602	4.56698			sp|P0AEW9|K1PF_ECOLI	6.11138	5.61489			sp|P0AEN4|FTSL_ECOLI	4.85565	4.30435
	sp|P0AEY1|MARC_ECOLI	6.57386	6.81595			sp|P0AEU0|HISJ_ECOLI	6.352462344999999	5.79522			sp|P0AEX5|KPPR_ECOLI	4.95089	5.4198			sp|P0AEN8|FUCM_ECOLI	6.09276	5.36154
	sp|P0AEY3|MAZG_ECOLI	4.10444	2.62411	yes		sp|P0AEU3|HISM_ECOLI	6.71385	6.7499			sp|P0AEX9|MALE_ECOLI	5.8299	7.78331			sp|P0AEP3|GALU_ECOLI	4.76984	4.65306
	sp|P0AEY5|MDAB_ECOLI	1.93131	2.12193			sp|P0AEU7|SKP_ECOLI	6.66218	5.621313605999999			sp|P0AEY3|MAZG_ECOLI	2.48784	2.62411			sp|P0AEQ1|GLCG_ECOLI	4.92977	4.28857
	sp|P0AEZ1|METF_ECOLI	3.18176	3.02172			sp|P0AEV1|RSSB_ECOLI	3.56614	3.38792			sp|P0AEY5|MDAB_ECOLI	1.93712	2.12193			sp|P0AEQ3|GLNH_ECOLI	4.53717	6.43235
	sp|P0AEZ3|MIND_ECOLI	5.22241	5.17237			sp|P0AEV7|HYCH_ECOLI	2.36874	2.24174			sp|P0AEZ1|METF_ECOLI	2.95615	3.02172			sp|P0AEQ6|GLNP_ECOLI	7.50413	6.74716
	sp|P0AEZ9|MOAB_ECOLI	5.82924	4.69994			sp|P0AEW4|CPDA_ECOLI	4.982424572499999	4.56231			sp|P0AEZ3|MIND_ECOLI	5.44194	5.17237			sp|P0AER3|GLTJ_ECOLI	6.29735	5.3537
	sp|P0AF03|MOG_ECOLI	4.24013	4.61375			sp|P0AEW6|INGK_ECOLI	6.014680418999999	4.13644			sp|P0AEZ9|MOAB_ECOLI	5.22968	4.69994			sp|P0AES0|GSP_ECOLI	5.00008	4.64505
	sp|P0AF08|APBC_ECOLI	4.45373	3.71036	yes		sp|P0AEW9|K1PF_ECOLI	5.56671	5.61489			sp|P0AF03|MOG_ECOLI	4.59391	4.61375			sp|P0AES2|GUDD_ECOLI	4.24852	3.14266
	sp|P0AF12|MTNN_ECOLI	4.3947	4.85332			sp|P0AEX5|KPPR_ECOLI	4.68046	5.4198			sp|P0AF08|APBC_ECOLI	3.95607	3.71036			sp|P0AES4|GYRA_ECOLI	6.84781	5.19936
	sp|P0AF18|NAGA_ECOLI	6.10281	4.77416			sp|P0AEX9|MALE_ECOLI	7.6428	7.78331			sp|P0AF12|MTNN_ECOLI	4.42109	4.85332			sp|P0AES6|GYRB_ECOLI	6.56485	5.39583
	sp|P0AF20|NAGC_ECOLI	6.13754	5.90158			sp|P0AEY1|MARC_ECOLI	6.14298	6.81595			sp|P0AF18|NAGA_ECOLI	5.1159	4.77416			sp|P0AET5|HDED_ECOLI	5.353	5.32722
	sp|P0AF24|NAGD_ECOLI	5.47887	5.46552			sp|P0AEY3|MAZG_ECOLI	3.2458	2.62411			sp|P0AF20|NAGC_ECOLI	5.91677	5.90158			sp|P0AET8|HDHA_ECOLI	4.90621	4.56698
	sp|P0AF28|NARL_ECOLI	5.7672	4.19078			sp|P0AEY5|MDAB_ECOLI	2.18234	2.1219325534999998			sp|P0AF24|NAGD_ECOLI	5.64311	5.46552			sp|P0AEU0|HISJ_ECOLI	7.35667	5.79522
	sp|P0AF36|ZAPB_ECOLI	5.62465	2.87976	yes		sp|P0AEZ1|METF_ECOLI	3.53988	3.02172			sp|P0AF28|NARL_ECOLI	4.05262	4.19078			sp|P0AEU7|SKP_ECOLI	7.77382	5.62131
	sp|P0AF50|YJBR_ECOLI	5.38635	3.7515	yes		sp|P0AEZ3|MIND_ECOLI	5.658258779500001	5.17237			sp|P0AF52|GHXP_ECOLI	7.11811	6.45076			sp|P0AEV1|RSSB_ECOLI	3.97318	3.38792
	sp|P0AF52|GHXP_ECOLI	6.71251	6.45076			sp|P0AEZ9|MOAB_ECOLI	5.07597	4.6999412419999995			sp|P0AF59|YJDI_ECOLI	5.21167	5.59726			sp|P0AEW4|CPDA_ECOLI	5.15297	4.56231
	sp|P0AF63|NSRR_ECOLI	6.68713	5.11705			sp|P0AF03|MOG_ECOLI	5.045470400499999	4.61375			sp|P0AF63|NSRR_ECOLI	5.44484	5.11705			sp|P0AEW6|INGK_ECOLI	4.78463	4.13644
	sp|P0AF67|TSAE_ECOLI	4.33901	4.30194			sp|P0AF08|APBC_ECOLI	4.1513	3.71036			sp|P0AF93|RIDA_ECOLI	5.28481	4.8849			sp|P0AEW9|K1PF_ECOLI	5.41118	5.61489
	sp|P0AF93|RIDA_ECOLI	5.12008	4.8849			sp|P0AF12|MTNN_ECOLI	6.61791	4.85332			sp|P0AF98|LPTF_ECOLI	7.36574	5.95865			sp|P0AEX5|KPPR_ECOLI	5.44717	5.4198
	sp|P0AF96|TABA_ECOLI	4.23416	3.18008			sp|P0AF18|NAGA_ECOLI	7.01071	4.77416			sp|P0AFA2|NARX_ECOLI	6.86856	5.64957			sp|P0AEX9|MALE_ECOLI	7.17007	7.78331
	sp|P0AF98|LPTF_ECOLI	7.22238	5.95865			sp|P0AF20|NAGC_ECOLI	6.2711	5.90158			sp|P0AFA7|NHAB_ECOLI	6.58708	5.90968			sp|P0AEY1|MARC_ECOLI	7.44062	6.81595
	sp|P0AFA2|NARX_ECOLI	6.25497	5.64957			sp|P0AF24|NAGD_ECOLI	5.88111	5.46552			sp|P0AFB1|NLPI_ECOLI	7.27248	6.11638			sp|P0AEY3|MAZG_ECOLI	4.85473	2.62411	yes
	sp|P0AFA7|NHAB_ECOLI	7.70512	5.90968			sp|P0AF28|NARL_ECOLI	4.81426	4.19078			sp|P0AFB5|NTRB_ECOLI	5.18895	4.48078			sp|P0AEY5|MDAB_ECOLI	5.31977	2.12193
	sp|P0AFB1|NLPI_ECOLI	6.3003	6.11638			sp|P0AF36|ZAPB_ECOLI	4.06494	2.87976	yes		sp|P0AFB8|NTRC_ECOLI	4.85982	4.71727			sp|P0AEZ1|METF_ECOLI	3.64347	3.02172
	sp|P0AFB5|NTRB_ECOLI	5.40699	4.48078			sp|P0AF48|YJBQ_ECOLI	4.31183	3.9758595774999996			sp|P0AFC0|NUDB_ECOLI	5.36288	2.21542			sp|P0AEZ3|MIND_ECOLI	5.30574	5.17237
	sp|P0AFB8|NTRC_ECOLI	5.17952	4.71727			sp|P0AF50|YJBR_ECOLI	5.46864	3.7515	yes		sp|P0AFC3|NUOA_ECOLI	6.15112	6.21849			sp|P0AEZ9|MOAB_ECOLI	5.88104	4.69994
	sp|P0AFC3|NUOA_ECOLI	7.76887	6.21849			sp|P0AF52|GHXP_ECOLI	7.20585	6.45076			sp|P0AFC7|NUOB_ECOLI	6.3447	6.53634			sp|P0AF03|MOG_ECOLI	4.7855	4.61375
	sp|P0AFC7|NUOB_ECOLI	5.99285	6.53634			sp|P0AF59|YJDI_ECOLI	6.020436608500001	5.59726			sp|P0AFD1|NUOE_ECOLI	6.92827	5.03692			sp|P0AF08|APBC_ECOLI	5.09799	3.71036
	sp|P0AFD1|NUOE_ECOLI	5.61761	5.03692			sp|P0AF63|NSRR_ECOLI	5.26479	5.11705			sp|P0AFD4|NUOH_ECOLI	5.72791	6.52865			sp|P0AF12|MTNN_ECOLI	4.89946	4.85332
	sp|P0AFD4|NUOH_ECOLI	6.48737	6.52865			sp|P0AF67|TSAE_ECOLI	4.57778	4.30194			sp|P0AFD6|NUOI_ECOLI	6.38106	5.99285			sp|P0AF18|NAGA_ECOLI	5.42605	4.77416
	sp|P0AFD6|NUOI_ECOLI	7.35734	5.99285			sp|P0AF93|RIDA_ECOLI	5.911483480499999	4.8849			sp|P0AFE8|NUOM_ECOLI	5.66248	7.00071			sp|P0AF20|NAGC_ECOLI	5.95861	5.90158
	sp|P0AFE8|NUOM_ECOLI	6.53956	7.00071			sp|P0AF96|TABA_ECOLI	6.57303	3.18008			sp|P0AFF2|NUPC_ECOLI	6.0883	6.35747			sp|P0AF24|NAGD_ECOLI	6.46198	5.46552
	sp|P0AFF2|NUPC_ECOLI	6.45133	6.35747			sp|P0AF98|LPTF_ECOLI	6.04688	5.95865			sp|P0AFF6|NUSA_ECOLI	5.77224	5.54745			sp|P0AF28|NARL_ECOLI	6.09116	4.19078
	sp|P0AFF6|NUSA_ECOLI	5.87725	5.54745			sp|P0AFA2|NARX_ECOLI	5.31676	5.64957			sp|P0AFG0|NUSG_ECOLI	4.16905	4.11621			sp|P0AF36|ZAPB_ECOLI	7.42007	2.87976	yes
	sp|P0AFG0|NUSG_ECOLI	4.84919	4.11621			sp|P0AFA7|NHAB_ECOLI	6.06996	5.90968			sp|P0AFG3|ODO1_ECOLI	5.92454	5.3774			sp|P0AF48|YJBQ_ECOLI	4.54017	3.97586
	sp|P0AFG3|ODO1_ECOLI	6.42932	5.3774			sp|P0AFB1|NLPI_ECOLI	6.62105	6.11638			sp|P0AFG6|ODO2_ECOLI	5.46162	5.17388			sp|P0AF50|YJBR_ECOLI	6.82966	3.7515	yes
	sp|P0AFG6|ODO2_ECOLI	6.23764	5.17388			sp|P0AFB5|NTRB_ECOLI	4.93747	4.480778987000001			sp|P0AFG8|ODP1_ECOLI	6.49399	6.27399			sp|P0AF52|GHXP_ECOLI	6.73412	6.45076
	sp|P0AFG8|ODP1_ECOLI	6.68366	6.27399			sp|P0AFB8|NTRC_ECOLI	5.26327	4.71727			sp|P0AFH0|OGT_ECOLI	6.04567	4.54538			sp|P0AF59|YJDI_ECOLI	5.57288	5.59726
	sp|P0AFH0|OGT_ECOLI	4.80311	4.54538			sp|P0AFC3|NUOA_ECOLI	7.12355	6.218494956500001			sp|P0AFH2|OPPB_ECOLI	6.307	4.92425			sp|P0AF63|NSRR_ECOLI	7.13177	5.11705
	sp|P0AFH2|OPPB_ECOLI	6.0602	4.92425			sp|P0AFC7|NUOB_ECOLI	5.813767948500001	6.53634			sp|P0AFH6|OPPC_ECOLI	6.29054	5.16865			sp|P0AF67|TSAE_ECOLI	4.95851	4.30194
	sp|P0AFH6|OPPC_ECOLI	5.51132	5.16865			sp|P0AFD1|NUOE_ECOLI	5.97432	5.03692			sp|P0AFH8|OSMY_ECOLI	5.73315	5.49515			sp|P0AF93|RIDA_ECOLI	6.25563	4.8849
	sp|P0AFH8|OSMY_ECOLI	4.69835	5.49515			sp|P0AFD4|NUOH_ECOLI	6.085403189000001	6.52865			sp|P0AFI2|PARC_ECOLI	3.67271	3.42292			sp|P0AF96|TABA_ECOLI	4.24786	3.18008	yes
	sp|P0AFI2|PARC_ECOLI	6.81559	3.42292			sp|P0AFD6|NUOI_ECOLI	7.2109664890000005	5.99285			sp|P0AFI5|PBP7_ECOLI	2.56933	2.93487			sp|P0AF98|LPTF_ECOLI	6.78085	5.95865
	sp|P0AFI5|PBP7_ECOLI	4.67704	2.93487			sp|P0AFE8|NUOM_ECOLI	6.4092032875000005	7.00071			sp|P0AFI7|PDXH_ECOLI	4.20184	4.13987			sp|P0AFA2|NARX_ECOLI	6.01022	5.64957
	sp|P0AFI7|PDXH_ECOLI	4.63318	4.13987			sp|P0AFF2|NUPC_ECOLI	5.82363	6.35747			sp|P0AFI9|PERM_ECOLI	6.96272	6.77084			sp|P0AFA7|NHAB_ECOLI	7.54737	5.90968
	sp|P0AFI9|PERM_ECOLI	7.34383	6.77084			sp|P0AFF6|NUSA_ECOLI	5.72452	5.5474517940000005			sp|P0AFJ5|PHOB_ECOLI	3.79491	4.51341			sp|P0AFB1|NLPI_ECOLI	6.43186	6.11638
	sp|P0AFJ5|PHOB_ECOLI	4.7585	4.51341			sp|P0AFG0|NUSG_ECOLI	4.48722	4.11621			sp|P0AFJ7|PITA_ECOLI	6.91857	6.13049			sp|P0AFB5|NTRB_ECOLI	5.25236	4.48078
	sp|P0AFJ7|PITA_ECOLI	6.50459	6.13049			sp|P0AFG3|ODO1_ECOLI	5.36144	5.3774			sp|P0AFK0|PMBA_ECOLI	4.06733	4.26968			sp|P0AFB8|NTRC_ECOLI	5.64505	4.71727
	sp|P0AFK0|PMBA_ECOLI	4.28362	4.26968			sp|P0AFG6|ODO2_ECOLI	5.44924	5.17388			sp|P0AFK9|POTD_ECOLI	6.45949	6.07181			sp|P0AFC3|NUOA_ECOLI	7.013	6.21849
	sp|P0AFK9|POTD_ECOLI	5.35922	6.07181			sp|P0AFG8|ODP1_ECOLI	6.4023	6.27399			sp|P0AFL3|PPIA_ECOLI	7.04974	5.46326			sp|P0AFC7|NUOB_ECOLI	6.19031	6.53634
	sp|P0AFL3|PPIA_ECOLI	6.51599	5.46326			sp|P0AFH0|OGT_ECOLI	7.16533	4.545377418499999			sp|P0AFL6|PPX_ECOLI	3.78076	3.83377			sp|P0AFD1|NUOE_ECOLI	5.62387	5.03692
	sp|P0AFL6|PPX_ECOLI	5.21908	3.83377	yes		sp|P0AFH2|OPPB_ECOLI	4.85909	4.92425			sp|P0AFM2|PROX_ECOLI	6.87958	6.62093			sp|P0AFD4|NUOH_ECOLI	7.59978	6.52865
	sp|P0AFM2|PROX_ECOLI	4.96254	6.62093			sp|P0AFH6|OPPC_ECOLI	4.46201	5.16865			sp|P0AFM6|PSPA_ECOLI	4.52644	4.34098			sp|P0AFD6|NUOI_ECOLI	6.29475	5.99285
	sp|P0AFM6|PSPA_ECOLI	5.51513	4.34098			sp|P0AFH8|OSMY_ECOLI	5.69628	5.49515			sp|P0AFM9|PSPB_ECOLI	6.22153	6.01976			sp|P0AFE8|NUOM_ECOLI	7.35926	7.00071
	sp|P0AFP4|YBBO_ECOLI	6.01105	6.00539			sp|P0AFI2|PARC_ECOLI	3.9283434454999995	3.42292			sp|P0AFN2|PSPC_ECOLI	5.47912	4.8616			sp|P0AFF2|NUPC_ECOLI	7.07037	6.35747
	sp|P0AFP6|GCH1L_ECOLI	3.73598	3.65518			sp|P0AFI5|PBP7_ECOLI	2.77603	2.93487			sp|P0AFP4|YBBO_ECOLI	5.31837	6.00539			sp|P0AFF6|NUSA_ECOLI	5.97546	5.54745
	sp|P0AFP9|YBHR_ECOLI	6.74869	6.33298			sp|P0AFI7|PDXH_ECOLI	4.65694	4.13987			sp|P0AFP6|GCH1L_ECOLI	3.90401	3.65518			sp|P0AFG0|NUSG_ECOLI	5.71319	4.11621
	sp|P0AFQ7|YCFH_ECOLI	3.33139	3.62799			sp|P0AFI9|PERM_ECOLI	6.60704	6.77084			sp|P0AFQ7|YCFH_ECOLI	3.06334	3.62799			sp|P0AFG3|ODO1_ECOLI	5.95703	5.3774
	sp|P0AFR0|RSSA_ECOLI	4.67046	5.60651			sp|P0AFJ5|PHOB_ECOLI	5.35807	4.51341			sp|P0AFR0|RSSA_ECOLI	4.92328	5.60651			sp|P0AFG6|ODO2_ECOLI	7.17224	5.17388
	sp|P0AFR2|DAUA_ECOLI	6.20899	6.4302			sp|P0AFJ7|PITA_ECOLI	7.12911	6.130489283499999			sp|P0AFR4|YCIO_ECOLI	6.20176	5.38055			sp|P0AFG8|ODP1_ECOLI	6.58548	6.27399
	sp|P0AFR4|YCIO_ECOLI	6.57191	5.38055			sp|P0AFK0|PMBA_ECOLI	4.344308783500001	4.26968			sp|P0AFS3|FOLM_ECOLI	5.30707	5.31603			sp|P0AFH0|OGT_ECOLI	5.80931	4.54538
	sp|P0AFS3|FOLM_ECOLI	5.33325	5.31603			sp|P0AFK9|POTD_ECOLI	6.27072	6.071809481500001			sp|P0AFT5|BTSR_ECOLI	6.63219	5.02339			sp|P0AFH2|OPPB_ECOLI	6.18564	4.92425
	sp|P0AFT5|BTSR_ECOLI	4.53775	5.02339			sp|P0AFL3|PPIA_ECOLI	6.03648	5.46326			sp|P0AFU2|YFBS_ECOLI	6.67839	5.65385			sp|P0AFH6|OPPC_ECOLI	5.15503	5.16865
	sp|P0AFU4|GLRR_ECOLI	4.73084	4.25798			sp|P0AFL6|PPX_ECOLI	3.9474705304999995	3.8337650830000003			sp|P0AFU4|GLRR_ECOLI	4.47749	4.25798			sp|P0AFH8|OSMY_ECOLI	3.62382	5.49515
	sp|P0AFU8|RISA_ECOLI	4.3973	4.24766			sp|P0AFM6|PSPA_ECOLI	4.9948	4.34098			sp|P0AFU8|RISA_ECOLI	4.12348	4.24766			sp|P0AFI2|PARC_ECOLI	5.84764	3.42292	yes
	sp|P0AFV4|MEPS_ECOLI	2.08729	2.18634			sp|P0AFM9|PSPB_ECOLI	5.01111	6.01976			sp|P0AFV4|MEPS_ECOLI	2.60567	2.18634			sp|P0AFI5|PBP7_ECOLI	3.3662	2.93487
	sp|P0AFW8|ROF_ECOLI	4.86046	2.04871	yes		sp|P0AFN2|PSPC_ECOLI	6.8405503114999995	4.8616			sp|P0AFX0|HPF_ECOLI	3.49126	3.39406			sp|P0AFI7|PDXH_ECOLI	4.88688	4.13987
	sp|P0AFX0|HPF_ECOLI	3.96893	3.39406			sp|P0AFP4|YBBO_ECOLI	6.02305	6.0053908625000005			sp|P0AFX4|RSD_ECOLI	2.42218	2.50513			sp|P0AFI9|PERM_ECOLI	8	6.77084
	sp|P0AFX9|RSEB_ECOLI	6.15818	6.73349			sp|P0AFP6|GCH1L_ECOLI	4.4209674974999995	3.65518			sp|P0AFX9|RSEB_ECOLI	6.1306	6.73349			sp|P0AFJ5|PHOB_ECOLI	6.51298	4.51341
	sp|P0AFY2|SANA_ECOLI	6.89364	5.84842			sp|P0AFQ7|YCFH_ECOLI	3.7588427104999997	3.62799			sp|P0AFY2|SANA_ECOLI	6.88315	5.84842			sp|P0AFJ7|PITA_ECOLI	6.99122	6.13049
	sp|P0AFY8|SEQA_ECOLI	5.7088	4.70186			sp|P0AFR2|DAUA_ECOLI	5.96603	6.4302			sp|P0AFY8|SEQA_ECOLI	5.89457	4.70186			sp|P0AFK0|PMBA_ECOLI	4.57742	4.26968
	sp|P0AG00|WZZE_ECOLI	6.17115	6.59582			sp|P0AFR4|YCIO_ECOLI	6.95515	5.38055			sp|P0AG00|WZZE_ECOLI	6.71313	6.59582			sp|P0AFK9|POTD_ECOLI	6.92377	6.07181
	sp|P0AG03|UBIX_ECOLI	4.35074	4.09285			sp|P0AFS3|FOLM_ECOLI	5.59654	5.3160293114999995			sp|P0AG03|UBIX_ECOLI	4.30501	4.09285			sp|P0AFL3|PPIA_ECOLI	5.16682	5.46326
	sp|P0AG07|RPE_ECOLI	4.57969	4.83794			sp|P0AFU2|YFBS_ECOLI	6.39124	5.65385			sp|P0AG07|RPE_ECOLI	5.60137	4.83794			sp|P0AFL6|PPX_ECOLI	5.75748	3.83377	yes
	sp|P0AG14|SOHB_ECOLI	6.17911	6.07612			sp|P0AFU4|GLRR_ECOLI	5	4.257976318000001	yes		sp|P0AG14|SOHB_ECOLI	5.91105	6.07612			sp|P0AFM2|PROX_ECOLI	6.64406	6.62093
	sp|P0AG16|PUR1_ECOLI	4.18824	2.24691	yes		sp|P0AFU8|RISA_ECOLI	4.774069195999999	4.2476602880000005			sp|P0AG16|PUR1_ECOLI	2.30876	2.24691			sp|P0AFM6|PSPA_ECOLI	5.95837	4.34098	yes
	sp|P0AG18|PURE_ECOLI	4.9353	4.67227			sp|P0AFV4|MEPS_ECOLI	2.34362	2.18634			sp|P0AG18|PURE_ECOLI	4.79853	4.67227			sp|P0AFM9|PSPB_ECOLI	6.51199	6.01976
	sp|P0AG20|RELA_ECOLI	5.45532	4.74219			sp|P0AFW8|ROF_ECOLI	2.14613	2.04871			sp|P0AG20|RELA_ECOLI	4.6487	4.74219			sp|P0AFN2|PSPC_ECOLI	5.46942	4.8616
	sp|P0AG24|SPOT_ECOLI	5.10198	4.46493			sp|P0AFX0|HPF_ECOLI	4.075029113499999	3.3940577474999998			sp|P0AG24|SPOT_ECOLI	4.33388	4.46493			sp|P0AFP4|YBBO_ECOLI	6.0919	6.00539
	sp|P0AG27|YIBN_ECOLI	6.88677	5.96227			sp|P0AFX9|RSEB_ECOLI	5.89547	6.73349			sp|P0AG27|YIBN_ECOLI	6.06015	5.96227			sp|P0AFP6|GCH1L_ECOLI	4.31081	3.65518
	sp|P0AG30|RHO_ECOLI	5.25502	5.4943			sp|P0AFY2|SANA_ECOLI	5.72468	5.8484158315000006			sp|P0AG30|RHO_ECOLI	5.65529	5.4943			sp|P0AFP9|YBHR_ECOLI	7.53414	6.33298
	sp|P0AG40|RIBF_ECOLI	5.20995	4.6167			sp|P0AFY8|SEQA_ECOLI	5.18966	4.70186			sp|P0AG40|RIBF_ECOLI	4.54107	4.6167			sp|P0AFQ7|YCFH_ECOLI	4.81259	3.62799	yes
	sp|P0AG44|RL17_ECOLI	5.96797	5.19715			sp|P0AG00|WZZE_ECOLI	6.554583282499999	6.59582			sp|P0AG44|RL17_ECOLI	6.47928	5.19715			sp|P0AFR0|RSSA_ECOLI	5.00019	5.60651
	sp|P0AG48|RL21_ECOLI	4.82968	5.94402			sp|P0AG03|UBIX_ECOLI	4.76669	4.09285			sp|P0AG48|RL21_ECOLI	6.7145	5.94402			sp|P0AFR2|DAUA_ECOLI	5.99462	6.4302
	sp|P0AG51|RL30_ECOLI	4.8505	4.69036			sp|P0AG07|RPE_ECOLI	4.69202	4.83794			sp|P0AG51|RL30_ECOLI	4.80855	4.69036			sp|P0AFR4|YCIO_ECOLI	5.38201	5.38055
	sp|P0AG55|RL6_ECOLI	5.32602	5.22648			sp|P0AG14|SOHB_ECOLI	6.12071	6.07612			sp|P0AG55|RL6_ECOLI	5.50807	5.22648			sp|P0AFS3|FOLM_ECOLI	5.22602	5.31603
	sp|P0AG63|RS17_ECOLI	5.16419	5.50079			sp|P0AG16|PUR1_ECOLI	2.37057	2.2469130489999998			sp|P0AG63|RS17_ECOLI	5.20681	5.50079			sp|P0AFU4|GLRR_ECOLI	6.81128	4.25798
	sp|P0AG67|RS1_ECOLI	6.41188	4.26814	yes		sp|P0AG18|PURE_ECOLI	4.92742	4.67227			sp|P0AG67|RS1_ECOLI	4.40821	4.26814			sp|P0AFU8|RISA_ECOLI	4.80059	4.24766
	sp|P0AG71|RMUC_ECOLI	5.87912	3.90804			sp|P0AG20|RELA_ECOLI	4.987780578500001	4.74219			sp|P0AG71|RMUC_ECOLI	4.49825	3.90804			sp|P0AFV4|MEPS_ECOLI	2.68027	2.18634
	sp|P0AG76|SBCD_ECOLI	4.79018	4.53753			sp|P0AG24|SPOT_ECOLI	4.88338	4.4649334105000005			sp|P0AG76|SBCD_ECOLI	4.66848	4.53753			sp|P0AFW4|RNK_ECOLI	4.21954	1.42497	yes
	sp|P0AG78|SUBI_ECOLI	5.35147	6.16006			sp|P0AG27|YIBN_ECOLI	5.76768	5.9622696059999996			sp|P0AG78|SUBI_ECOLI	6.24882	6.16006			sp|P0AFW8|ROF_ECOLI	6.73496	2.04871
	sp|P0AG80|UGPB_ECOLI	5.42763	6.4685			sp|P0AG30|RHO_ECOLI	5.409551239000001	5.4943			sp|P0AG80|UGPB_ECOLI	7.41426	6.4685			sp|P0AFX0|HPF_ECOLI	4.19439	3.39406
	sp|P0AG82|PSTS_ECOLI	5.18176	6.10733			sp|P0AG40|RIBF_ECOLI	5.198541458999999	4.6167			sp|P0AG82|PSTS_ECOLI	6.12294	6.10733			sp|P0AFX4|RSD_ECOLI	6.34444	2.50513
	sp|P0AG84|YGHA_ECOLI	5.2661	5.31587			sp|P0AG44|RL17_ECOLI	7.50445	5.19715			sp|P0AG84|YGHA_ECOLI	5.8244	5.31587			sp|P0AFX7|RSEA_ECOLI	4.30981	0.894724
	sp|P0AG86|SECB_ECOLI	5.33613	5.16827			sp|P0AG48|RL21_ECOLI	6.41331	5.94402			sp|P0AG86|SECB_ECOLI	6.50879	5.16827			sp|P0AFX9|RSEB_ECOLI	6.94376	6.73349
	sp|P0AG90|SECD_ECOLI	6.5786	6.18985			sp|P0AG51|RL30_ECOLI	4.81826	4.690361150499999			sp|P0AG90|SECD_ECOLI	6.49837	6.18985			sp|P0AFY2|SANA_ECOLI	5.7536	5.84842
	sp|P0AG93|SECF_ECOLI	7.19947	7.16855			sp|P0AG55|RL6_ECOLI	5.8177342764999995	5.22648			sp|P0AG99|SECG_ECOLI	3.99639	3.80576			sp|P0AFY8|SEQA_ECOLI	6.27359	4.70186
	sp|P0AG99|SECG_ECOLI	3.4627	3.80576			sp|P0AG63|RS17_ECOLI	5.9106740774999995	5.5007888645000005			sp|P0AGA2|SECY_ECOLI	5.77287	4.82969			sp|P0AG00|WZZE_ECOLI	6.8532	6.59582
	sp|P0AGA2|SECY_ECOLI	6.24774	4.82969			sp|P0AG67|RS1_ECOLI	4.80402	4.26814			sp|P0AGA6|UHPA_ECOLI	6.29339	4.01148			sp|P0AG03|UBIX_ECOLI	5.37604	4.09285
	sp|P0AGA6|UHPA_ECOLI	4.18636	4.01148			sp|P0AG71|RMUC_ECOLI	3.82049	3.9080382819999997			sp|P0AGB0|SERB_ECOLI	5.09273	4.81939			sp|P0AG07|RPE_ECOLI	5.22731	4.83794
	sp|P0AGB0|SERB_ECOLI	5.08581	4.81939			sp|P0AG76|SBCD_ECOLI	4.54402	4.537525540000001			sp|P0AGB6|RPOE_ECOLI	6.85956	5.76211			sp|P0AG14|SOHB_ECOLI	6.51642	6.07612
	sp|P0AGB6|RPOE_ECOLI	6.37013	5.76211			sp|P0AG78|SUBI_ECOLI	6.52961	6.16006			sp|P0AGC3|SLT_ECOLI	6.32634	6.28507			sp|P0AG16|PUR1_ECOLI	5.34553	2.24691
	sp|P0AGC3|SLT_ECOLI	6.69638	6.28507			sp|P0AG80|UGPB_ECOLI	7.18452	6.4685			sp|P0AGC7|SMP_ECOLI	4.89705	3.68747			sp|P0AG18|PURE_ECOLI	5.14639	4.67227
	sp|P0AGC7|SMP_ECOLI	4.93125	3.68747	yes		sp|P0AG82|PSTS_ECOLI	6.31438	6.10733			sp|P0AGD1|SODC_ECOLI	6.36328	6.57286			sp|P0AG20|RELA_ECOLI	5.69581	4.74219
	sp|P0AGD1|SODC_ECOLI	6.84381	6.57286			sp|P0AG84|YGHA_ECOLI	5.56607	5.31587			sp|P0AGD3|SODF_ECOLI	4.77261	5.06592			sp|P0AG24|SPOT_ECOLI	5.96448	4.46493
	sp|P0AGD3|SODF_ECOLI	5.55976	5.06592			sp|P0AG86|SECB_ECOLI	6.07544	5.168268638000001			sp|P0AGD7|SRP54_ECOLI	4.39611	4.2839			sp|P0AG27|YIBN_ECOLI	5.91818	5.96227
	sp|P0AGD7|SRP54_ECOLI	5.31088	4.2839			sp|P0AG90|SECD_ECOLI	6.33299	6.18985			sp|P0AGE0|SSB_ECOLI	3.38132	3.38716			sp|P0AG30|RHO_ECOLI	6.4239	5.4943
	sp|P0AGE0|SSB_ECOLI	3.46917	3.38716			sp|P0AG93|SECF_ECOLI	5.288329276000001	7.168549173000001			sp|P0AGE6|CHRR_ECOLI	5.60825	5.26897			sp|P0AG40|RIBF_ECOLI	4.18407	4.6167
	sp|P0AGE6|CHRR_ECOLI	5.46367	5.26897			sp|P0AG99|SECG_ECOLI	4.58447	3.80576	yes		sp|P0AGE9|SUCD_ECOLI	4.6771	4.64173			sp|P0AG44|RL17_ECOLI	6.11933	5.19715
	sp|P0AGE9|SUCD_ECOLI	4.71011	4.64173			sp|P0AGA2|SECY_ECOLI	4.51147	4.82969			sp|P0AGF2|CSDE_ECOLI	4.90157	4.50436			sp|P0AG48|RL21_ECOLI	5.98159	5.94402
	sp|P0AGF2|CSDE_ECOLI	4.73209	4.50436			sp|P0AGA6|UHPA_ECOLI	4.24677	4.01148			sp|P0AGG0|THIL_ECOLI	5.14018	4.17251			sp|P0AG51|RL30_ECOLI	4.59747	4.69036
	sp|P0AGG0|THIL_ECOLI	4.97374	4.17251			sp|P0AGB0|SERB_ECOLI	5.42971	4.81939			sp|P0AGG2|TESB_ECOLI	4.9859	5.04411			sp|P0AG55|RL6_ECOLI	5.68427	5.22648
	sp|P0AGG2|TESB_ECOLI	5.16514	5.04411			sp|P0AGB6|RPOE_ECOLI	7.10317	5.76211			sp|P0AGG4|THIO2_ECOLI	2.36875	2.26347			sp|P0AG63|RS17_ECOLI	5.85794	5.50079
	sp|P0AGG4|THIO2_ECOLI	2.88634	2.26347			sp|P0AGC3|SLT_ECOLI	6.5260056115000005	6.28507			sp|P0AGG8|TLDD_ECOLI	3.80522	3.88196			sp|P0AG67|RS1_ECOLI	6.46962	4.26814	yes
	sp|P0AGG8|TLDD_ECOLI	3.74854	3.88196			sp|P0AGC7|SMP_ECOLI	4.57069	3.68747			sp|P0AGH1|YHHJ_ECOLI	7.17902	5.75609			sp|P0AG71|RMUC_ECOLI	6.83349	3.90804
	sp|P0AGH1|YHHJ_ECOLI	7.13938	5.75609			sp|P0AGD1|SODC_ECOLI	6.85623	6.57286			sp|P0AGI1|RBSC_ECOLI	5.86109	6.2822			sp|P0AG76|SBCD_ECOLI	5.7677	4.53753	yes
	sp|P0AGI1|RBSC_ECOLI	6.3813	6.2822			sp|P0AGD3|SODF_ECOLI	6.20244	5.06592			sp|P0AGI8|TRKA_ECOLI	5.95813	5.83871			sp|P0AG78|SUBI_ECOLI	6.68471	6.16006
	sp|P0AGI8|TRKA_ECOLI	4.97163	5.83871			sp|P0AGD7|SRP54_ECOLI	5.48675	4.2838992314999995	yes		sp|P0AGJ2|TRMH_ECOLI	5.14364	5.49589			sp|P0AG80|UGPB_ECOLI	4.79844	6.4685
	sp|P0AGJ5|YFIF_ECOLI	5.71233	5.53316			sp|P0AGE0|SSB_ECOLI	3.81663	3.38716			sp|P0AGJ5|YFIF_ECOLI	4.86898	5.53316			sp|P0AG82|PSTS_ECOLI	4.09604	6.10733
	sp|P0AGJ9|SYY_ECOLI	5.54714	5.5142			sp|P0AGE6|CHRR_ECOLI	5.83391	5.268972616499999			sp|P0AGJ9|SYY_ECOLI	5.60781	5.5142			sp|P0AG84|YGHA_ECOLI	5.30975	5.31587
	sp|P0AGK4|YHBY_ECOLI	5.90959	4.83498			sp|P0AGE9|SUCD_ECOLI	5.09863	4.64173			sp|P0AGK4|YHBY_ECOLI	6.11918	4.83498	yes		sp|P0AG86|SECB_ECOLI	5.80903	5.16827
	sp|P0AGK8|ISCR_ECOLI	2.8469	1.05696	yes		sp|P0AGF2|CSDE_ECOLI	5.37741	4.50436			sp|P0AGK8|ISCR_ECOLI	1.38081	1.05696			sp|P0AG90|SECD_ECOLI	7.05394	6.18985
	sp|P0AGL7|RSME_ECOLI	5.90504	5.44539			sp|P0AGG0|THIL_ECOLI	6.63242	4.17251			sp|P0AGL7|RSME_ECOLI	5.4384	5.44539			sp|P0AG93|SECF_ECOLI	6.7733	7.16855
	sp|P0C018|RL18_ECOLI	5.79068	4.69171			sp|P0AGG2|TESB_ECOLI	5.37226	5.04411			sp|P0C018|RL18_ECOLI	5.08177	4.69171			sp|P0AG99|SECG_ECOLI	3.63853	3.80576
	sp|P0C037|PPNP_ECOLI	3.79863	3.7839			sp|P0AGG4|THIO2_ECOLI	5.32017	2.26347	yes		sp|P0C037|PPNP_ECOLI	3.59214	3.7839			sp|P0AGA2|SECY_ECOLI	4.96645	4.82969
	sp|P0C054|IBPA_ECOLI	3.10746	1.64657	yes		sp|P0AGG8|TLDD_ECOLI	4.51982	3.8819570265000003			sp|P0C054|IBPA_ECOLI	1.47323	1.64657			sp|P0AGA6|UHPA_ECOLI	5.2924	4.01148	yes
	sp|P0C066|MLTC_ECOLI	7.03588	6.33767			sp|P0AGI1|RBSC_ECOLI	5.8566266339999995	6.282201945500001			sp|P0C066|MLTC_ECOLI	6.24399	6.33767			sp|P0AGB0|SERB_ECOLI	5.32352	4.81939
	sp|P0C077|RELE_ECOLI	3.58676	2.58296			sp|P0AGI8|TRKA_ECOLI	5.3111858089999995	5.838711911500001			sp|P0C077|RELE_ECOLI	2.54394	2.58296			sp|P0AGB6|RPOE_ECOLI	5.28268	5.76211
	sp|P0C093|SLMA_ECOLI	7.40762	4.89039			sp|P0AGJ5|YFIF_ECOLI	5.20341	5.53316			sp|P0C093|SLMA_ECOLI	5.04332	4.89039			sp|P0AGC3|SLT_ECOLI	5.92359	6.28507
	sp|P0C0K3|SRKA_ECOLI	5.41051	4.22985			sp|P0AGJ9|SYY_ECOLI	5.86624	5.5142			sp|P0C0K3|SRKA_ECOLI	4.37089	4.22985			sp|P0AGC7|SMP_ECOLI	4.44804	3.68747
	sp|P0C0L2|OSMC_ECOLI	5.45462	5.2992			sp|P0AGK4|YHBY_ECOLI	6.4677	4.83498	yes		sp|P0C0L2|OSMC_ECOLI	5.59053	5.2992			sp|P0AGD1|SODC_ECOLI	5.72431	6.57286
	sp|P0C0L7|PROP_ECOLI	4.97168	4.45857			sp|P0AGK8|ISCR_ECOLI	1.42656	1.05696			sp|P0C0L7|PROP_ECOLI	4.59245	4.45857			sp|P0AGD3|SODF_ECOLI	5.30354	5.06592
	sp|P0C0R7|RLME_ECOLI	3.94638	4.44842			sp|P0AGL7|RSME_ECOLI	5.41067	5.445393295500001			sp|P0C0R7|RLME_ECOLI	4.42201	4.44842			sp|P0AGD7|SRP54_ECOLI	5.50513	4.2839	yes
	sp|P0C0S1|MSCS_ECOLI	7.53324	7.13541			sp|P0C018|RL18_ECOLI	6.3084	4.69171			sp|P0C0S1|MSCS_ECOLI	7.73053	7.13541			sp|P0AGE0|SSB_ECOLI	4.50514	3.38716
	sp|P0C0U4|RIMK_ECOLI	4.13484	3.77123			sp|P0C037|PPNP_ECOLI	4.70611	3.7838997594999997			sp|P0C0U4|RIMK_ECOLI	3.75744	3.77123			sp|P0AGE4|SSTT_ECOLI	5.55861	5.93671
	sp|P0C0V0|DEGP_ECOLI	5.70949	5.86233			sp|P0C054|IBPA_ECOLI	2.8268	1.64657	yes		sp|P0C0V0|DEGP_ECOLI	6.05051	5.86233			sp|P0AGE6|CHRR_ECOLI	6.73256	5.26897
	sp|P0C960|EMTA_ECOLI	4.98104	2.83892	yes		sp|P0C066|MLTC_ECOLI	7.23917	6.33767			sp|P0C960|EMTA_ECOLI	3.79597	2.83892			sp|P0AGE9|SUCD_ECOLI	4.58444	4.64173
	sp|P0CB39|EPTC_ECOLI	7.00179	6.02752			sp|P0C077|RELE_ECOLI	3.35592	2.58296	yes		sp|P0CB39|EPTC_ECOLI	7.28896	6.02752			sp|P0AGF2|CSDE_ECOLI	4.97252	4.50436
	sp|P0CE48|EFTU2_ECOLI	5.41312	5.01971			sp|P0C093|SLMA_ECOLI	5.5024104094999995	4.89039			sp|P0CE48|EFTU2_ECOLI	4.55503	5.01971			sp|P0AGG0|THIL_ECOLI	5.67553	4.17251	yes
	sp|P0CG19|RNPH_ECOLI	4.44463	3.47268			sp|P0C0K3|SRKA_ECOLI	4.4333	4.22985			sp|P0CF93|INSL3_ECOLI	1.33766	1.61992			sp|P0AGG2|TESB_ECOLI	5.35081	5.04411
	sp|P0DMC5|RCSC_ECOLI	6.28647	6.00704			sp|P0C0L2|OSMC_ECOLI	5.83689	5.2992036124999995			sp|P0DMC5|RCSC_ECOLI	5.75901	6.00704			sp|P0AGG4|THIO2_ECOLI	5.02003	2.26347	yes
	sp|P0DMC7|RCSB_ECOLI	4.22481	3.01241			sp|P0C0L7|PROP_ECOLI	4.33882	4.458573063499999			sp|P0DMC7|RCSB_ECOLI	2.68785	3.01241			sp|P0AGG8|TLDD_ECOLI	5.21955	3.88196
	sp|P10100|RLPA_ECOLI	5.7819	6.16988			sp|P0C0R7|RLME_ECOLI	4.54937	4.44842			sp|P10100|RLPA_ECOLI	6.49934	6.16988			sp|P0AGI1|RBSC_ECOLI	6.65625	6.2822
	sp|P10121|FTSY_ECOLI	6.16488	5.93808			sp|P0C0S1|MSCS_ECOLI	6.90929	7.13541			sp|P10121|FTSY_ECOLI	6.28979	5.93808			sp|P0AGI8|TRKA_ECOLI	6.83671	5.83871
	sp|P10371|HIS4_ECOLI	3.45967	3.65651			sp|P0C0U4|RIMK_ECOLI	4.31115	3.77123			sp|P10371|HIS4_ECOLI	4.07306	3.65651			sp|P0AGJ2|TRMH_ECOLI	6.88387	5.49589
	sp|P10384|FADL_ECOLI	7.13252	6.30088			sp|P0C0V0|DEGP_ECOLI	5.84939	5.862334645000001			sp|P10384|FADL_ECOLI	7.13615	6.30088			sp|P0AGJ5|YFIF_ECOLI	6.8819	5.53316
	sp|P10408|SECA_ECOLI	6.06154	6.13928			sp|P0C960|EMTA_ECOLI	3.57226	2.83892			sp|P10408|SECA_ECOLI	6.21453	6.13928			sp|P0AGJ9|SYY_ECOLI	5.31261	5.5142
	sp|P10423|IAP_ECOLI	5.30192	5.36683			sp|P0CB39|EPTC_ECOLI	6.522527654999999	6.027518071499999			sp|P10423|IAP_ECOLI	5.23856	5.36683			sp|P0AGK1|UBIA_ECOLI	1.50158	1.29114
	sp|P10441|LPXB_ECOLI	6.93006	5.90323			sp|P0CE48|EFTU2_ECOLI	5.65432	5.01971			sp|P10441|LPXB_ECOLI	6.45625	5.90323			sp|P0AGK4|YHBY_ECOLI	7.00486	4.83498
	sp|P10443|DPO3A_ECOLI	6.70049	3.38017	yes		sp|P0CF93|INSL3_ECOLI	1.8526	1.61992			sp|P10443|DPO3A_ECOLI	3.27069	3.38017			sp|P0AGK8|ISCR_ECOLI	5.42651	1.05696	yes
	sp|P10902|NADB_ECOLI	2.44026	2.58256			sp|P0CG19|RNPH_ECOLI	4.787521952500001	3.47268			sp|P10902|NADB_ECOLI	2.28018	2.58256			sp|P0AGL7|RSME_ECOLI	6.91238	5.44539
	sp|P10907|UGPC_ECOLI	6.00316	5.13642			sp|P0DMC5|RCSC_ECOLI	6.21694	6.00704			sp|P10907|UGPC_ECOLI	5.83376	5.13642			sp|P0C018|RL18_ECOLI	6.52861	4.69171
	sp|P10908|UGPQ_ECOLI	3.74787	3.86628			sp|P0DMC7|RCSB_ECOLI	3.75769	3.0124130234999997			sp|P10908|UGPQ_ECOLI	3.64829	3.86628			sp|P0C037|PPNP_ECOLI	5.23396	3.7839
	sp|P11447|ARLY_ECOLI	3.99815	3.77196			sp|P10100|RLPA_ECOLI	6.292991236000001	6.1698766035000006			sp|P11447|ARLY_ECOLI	3.46211	3.77196			sp|P0C054|IBPA_ECOLI	7.43557	1.64657	yes
	sp|P11458|NADA_ECOLI	1.78451	0.925678	yes		sp|P10121|FTSY_ECOLI	5.52572	5.93808			sp|P11458|NADA_ECOLI	0.976862	0.925678			sp|P0C066|MLTC_ECOLI	6.29191	6.33767
	sp|P11557|DAMX_ECOLI	6.00756	5.57604			sp|P10371|HIS4_ECOLI	4.52459	3.65651	yes		sp|P11557|DAMX_ECOLI	5.59537	5.57604			sp|P0C077|RELE_ECOLI	4.01641	2.58296	yes
	sp|P11875|SYR_ECOLI	4.71939	4.48299			sp|P10384|FADL_ECOLI	7.04172	6.3008798089999996			sp|P11875|SYR_ECOLI	4.72785	4.48299			sp|P0C093|SLMA_ECOLI	6.81678	4.89039
	sp|P11880|MURF_ECOLI	4.40616	4.48414			sp|P10408|SECA_ECOLI	5.98571	6.13928			sp|P11880|MURF_ECOLI	5.24253	4.48414			sp|P0C0K3|SRKA_ECOLI	3.88181	4.22985
	sp|P12008|AROC_ECOLI	5.29146	5.09425			sp|P10423|IAP_ECOLI	5.43975	5.36683			sp|P12008|AROC_ECOLI	5.19903	5.09425			sp|P0C0L2|OSMC_ECOLI	5.71437	5.2992
	sp|P12281|MOEA_ECOLI	6.41859	4.07318			sp|P10441|LPXB_ECOLI	7.34864	5.90323			sp|P12281|MOEA_ECOLI	4.40795	4.07318			sp|P0C0L7|PROP_ECOLI	5.24604	4.45857
	sp|P12282|MOEB_ECOLI	4.36764	4.66421			sp|P10443|DPO3A_ECOLI	3.8945481534999997	3.38017			sp|P12282|MOEB_ECOLI	4.09507	4.66421			sp|P0C0R7|RLME_ECOLI	5.16696	4.44842
	sp|P12295|UNG_ECOLI	5.18362	4.89156			sp|P10902|NADB_ECOLI	4.14436	2.5825560564999996			sp|P12295|UNG_ECOLI	5.25944	4.89156			sp|P0C0S1|MSCS_ECOLI	6.89042	7.13541
	sp|P12758|UDP_ECOLI	6.27128	5.74649			sp|P10907|UGPC_ECOLI	4.9875	5.136421073999999			sp|P12758|UDP_ECOLI	7.09357	5.74649			sp|P0C0U4|RIMK_ECOLI	5.88306	3.77123
	sp|P12994|YBHB_ECOLI	5.59072	5.41984			sp|P10908|UGPQ_ECOLI	4.10042	3.86628			sp|P12994|YBHB_ECOLI	8	5.41984			sp|P0C0V0|DEGP_ECOLI	5.6621	5.86233
	sp|P12995|BIOA_ECOLI	5.9306	5.47313			sp|P11447|ARLY_ECOLI	4.049099437000001	3.77196			sp|P12995|BIOA_ECOLI	5.71302	5.47313			sp|P0C960|EMTA_ECOLI	5.8784	2.83892
	sp|P12996|BIOB_ECOLI	2.2365	0.896531	yes		sp|P11458|NADA_ECOLI	1.097	0.925678			sp|P12998|BIOF_ECOLI	3.29236	3.58423			sp|P0CB39|EPTC_ECOLI	6.5708	6.02752
	sp|P12998|BIOF_ECOLI	3.57304	3.58423			sp|P11557|DAMX_ECOLI	5.742676443000001	5.576037938500001			sp|P13000|BIOD1_ECOLI	4.33095	5.4413			sp|P0CE48|EFTU2_ECOLI	5.49731	5.01971
	sp|P13000|BIOD1_ECOLI	5.36658	5.4413			sp|P11875|SYR_ECOLI	5.11927	4.482993478499999			sp|P13009|METH_ECOLI	3.70858	3.48866			sp|P0CF93|INSL3_ECOLI	5.48659	1.61992	yes
	sp|P13001|BIOH_ECOLI	3.50247	3.62935			sp|P11880|MURF_ECOLI	4.4365	4.48414			sp|P13016|AMPD_ECOLI	3.06998	2.87828			sp|P0CG19|RNPH_ECOLI	5.03657	3.47268
	sp|P13009|METH_ECOLI	4.29966	3.48866			sp|P12008|AROC_ECOLI	6.96664	5.094246700999999			sp|P13024|FDHE_ECOLI	3.54191	3.55972			sp|P0DMC5|RCSC_ECOLI	6.79241	6.00704
	sp|P13024|FDHE_ECOLI	4.48987	3.55972	yes		sp|P12281|MOEA_ECOLI	4.6344	4.07318			sp|P13029|KATG_ECOLI	3.139	3.11078			sp|P0DMC7|RCSB_ECOLI	5.91265	3.01241
	sp|P13029|KATG_ECOLI	4.3015	3.11078	yes		sp|P12282|MOEB_ECOLI	6.66546	4.66421			sp|P13035|GLPD_ECOLI	2.7094	2.83366			sp|P10100|RLPA_ECOLI	5.56269	6.16988
	sp|P13035|GLPD_ECOLI	5.95826	2.83366	yes		sp|P12295|UNG_ECOLI	5.24486	4.891555368000001			sp|P13445|RPOS_ECOLI	0.684323	0.765667			sp|P10121|FTSY_ECOLI	5.94943	5.93808
	sp|P13036|FECA_ECOLI	6.43918	5.29588			sp|P12758|UDP_ECOLI	5.95012	5.746491239999999			sp|P13458|SBCC_ECOLI	4.39209	4.5986			sp|P10371|HIS4_ECOLI	4.63599	3.65651
	sp|P13445|RPOS_ECOLI	3.92491	0.765667	yes		sp|P12994|YBHB_ECOLI	5.78877	5.41984			sp|P13482|TREA_ECOLI	7.28914	6.28264			sp|P10384|FADL_ECOLI	6.74439	6.30088
	sp|P13458|SBCC_ECOLI	6.53005	4.5986	yes		sp|P12995|BIOA_ECOLI	5.26572	5.47313			sp|P13518|CSRD_ECOLI	6.35332	6.44828			sp|P10408|SECA_ECOLI	6.3307	6.13928
	sp|P13482|TREA_ECOLI	7.11316	6.28264			sp|P12996|BIOB_ECOLI	0.722553	0.8965314634999999			sp|P13656|CHIA_ECOLI	5.22377	5.86557			sp|P10423|IAP_ECOLI	6.62412	5.36683
	sp|P13518|CSRD_ECOLI	6.52442	6.44828			sp|P12998|BIOF_ECOLI	3.8806	3.58423			sp|P13669|MNGR_ECOLI	5.25577	5.3541			sp|P10441|LPXB_ECOLI	6.10253	5.90323
	sp|P13656|CHIA_ECOLI	7.06522	5.86557			sp|P13000|BIOD1_ECOLI	5.167	5.441295784499999			sp|P13738|NHAA_ECOLI	5.54555	5.70439			sp|P10443|DPO3A_ECOLI	5.60666	3.38017	yes
	sp|P13669|MNGR_ECOLI	5.4744	5.3541			sp|P13001|BIOH_ECOLI	3.6575576075000003	3.62935			sp|P14081|SELB_ECOLI	5.21918	4.96843			sp|P10902|NADB_ECOLI	4.00104	2.58256	yes
	sp|P13738|NHAA_ECOLI	6.24224	5.70439			sp|P13009|METH_ECOLI	3.9568232099999996	3.48866			sp|P14294|TOP3_ECOLI	1.84317	2.32141			sp|P10907|UGPC_ECOLI	6.33468	5.13642
	sp|P14081|SELB_ECOLI	4.92598	4.96843			sp|P13016|AMPD_ECOLI	3.75035	2.87828			sp|P14407|FUMB_ECOLI	4.07533	4.28108			sp|P10908|UGPQ_ECOLI	4.76931	3.86628
	sp|P14294|TOP3_ECOLI	2.47845	2.32141			sp|P13024|FDHE_ECOLI	4.36477	3.55972			sp|P14900|MURD_ECOLI	4.92406	4.56648			sp|P11447|ARLY_ECOLI	4.95783	3.77196
	sp|P14407|FUMB_ECOLI	5.6552	4.28108			sp|P13029|KATG_ECOLI	3.30691	3.11078			sp|P15034|AMPP_ECOLI	5.22743	5.52579			sp|P11458|NADA_ECOLI	3.98008	0.925678	yes
	sp|P14900|MURD_ECOLI	4.44526	4.56648			sp|P13035|GLPD_ECOLI	2.76004	2.83366			sp|P15038|HELD_ECOLI	4.92972	4.45048			sp|P11557|DAMX_ECOLI	5.8028	5.57604
	sp|P15034|AMPP_ECOLI	6.45048	5.52579			sp|P13445|RPOS_ECOLI	1.01737	0.765667			sp|P15042|DNLJ_ECOLI	5.00501	4.63753			sp|P11875|SYR_ECOLI	5.57908	4.48299
	sp|P15038|HELD_ECOLI	5.41943	4.45048			sp|P13458|SBCC_ECOLI	4.5519610660000005	4.5986			sp|P15067|GLGX_ECOLI	5.22889	5.45789			sp|P11880|MURF_ECOLI	4.74365	4.48414
	sp|P15042|DNLJ_ECOLI	5.66588	4.63753			sp|P13482|TREA_ECOLI	6.159057691999999	6.28264			sp|P15078|CSTA_ECOLI	4.48731	5.32626			sp|P12008|AROC_ECOLI	5.72835	5.09425
	sp|P15067|GLGX_ECOLI	5.34995	5.45789			sp|P13518|CSRD_ECOLI	5.66941	6.4482810399999995			sp|P15082|SRLR_ECOLI	5.66473	6.06423			sp|P12281|MOEA_ECOLI	6.18618	4.07318
	sp|P15082|SRLR_ECOLI	6.55079	6.06423			sp|P13656|CHIA_ECOLI	7.0685667285000005	5.86557			sp|P15254|PUR4_ECOLI	4.73367	4.71668			sp|P12282|MOEB_ECOLI	5.29514	4.66421
	sp|P15254|PUR4_ECOLI	4.79923	4.71668			sp|P13669|MNGR_ECOLI	4.825627518499999	5.3541			sp|P15286|FLK_ECOLI	3.7103	3.65316			sp|P12295|UNG_ECOLI	6.62677	4.89156
	sp|P15286|FLK_ECOLI	3.889	3.65316			sp|P13738|NHAA_ECOLI	5.7533990065000005	5.70439			sp|P15288|PEPD_ECOLI	5.2794	4.80602			sp|P12758|UDP_ECOLI	6.82681	5.74649
	sp|P15288|PEPD_ECOLI	4.93701	4.80602			sp|P14081|SELB_ECOLI	5.38587	4.96843			sp|P15373|PRLF_ECOLI	3.29076	3.11404			sp|P12994|YBHB_ECOLI	6.93973	5.41984
	sp|P15373|PRLF_ECOLI	2.83471	3.11404			sp|P14294|TOP3_ECOLI	4.38759	2.3214113965000003	yes		sp|P15639|PUR9_ECOLI	4.73325	4.35671			sp|P12995|BIOA_ECOLI	5.98658	5.47313
	sp|P15639|PUR9_ECOLI	4.5108	4.35671			sp|P14407|FUMB_ECOLI	4.19142	4.28108			sp|P15640|PUR2_ECOLI	4.30296	4.6214			sp|P12996|BIOB_ECOLI	3.43371	0.896531	yes
	sp|P15640|PUR2_ECOLI	4.89121	4.6214			sp|P14900|MURD_ECOLI	5.50462	4.56648			sp|P15723|DGTP_ECOLI	6.52493	6.14027			sp|P12998|BIOF_ECOLI	4.05604	3.58423
	sp|P15723|DGTP_ECOLI	5.72644	6.14027			sp|P15034|AMPP_ECOLI	5.99527	5.52579			sp|P15770|AROE_ECOLI	4.03364	4.16164			sp|P13000|BIOD1_ECOLI	5.57926	5.4413
	sp|P15770|AROE_ECOLI	4.38651	4.16164			sp|P15038|HELD_ECOLI	5.31406	4.45048			sp|P15877|DHG_ECOLI	5.96224	6.03865			sp|P13001|BIOH_ECOLI	3.78553	3.62935
	sp|P15877|DHG_ECOLI	7.30668	6.03865			sp|P15042|DNLJ_ECOLI	5.114870634000001	4.637531538499999			sp|P15977|MALQ_ECOLI	6.91918	6.03426			sp|P13009|METH_ECOLI	5.12002	3.48866	yes
	sp|P15977|MALQ_ECOLI	6.28949	6.03426			sp|P15067|GLGX_ECOLI	6.01211	5.45789			sp|P16095|SDHL_ECOLI	1.90317	2.08107			sp|P13016|AMPD_ECOLI	5.19074	2.87828	yes
	sp|P15993|AROP_ECOLI	4.94192	5.67993			sp|P15082|SRLR_ECOLI	6.10868	6.06423			sp|P16384|MIAA_ECOLI	5.26186	4.32247			sp|P13024|FDHE_ECOLI	6.26292	3.55972
	sp|P16095|SDHL_ECOLI	3.53636	2.08107	yes		sp|P15254|PUR4_ECOLI	5.066648407000001	4.71668			sp|P16456|SELD_ECOLI	2.52417	2.81638			sp|P13029|KATG_ECOLI	4.40465	3.11078
	sp|P16384|MIAA_ECOLI	4.33827	4.32247			sp|P15286|FLK_ECOLI	3.18369	3.65316			sp|P16525|TUS_ECOLI	5.12629	5.47249			sp|P13035|GLPD_ECOLI	6.8591	2.83366	yes
	sp|P16456|SELD_ECOLI	2.94074	2.81638			sp|P15288|PEPD_ECOLI	4.81562	4.80602			sp|P16528|ICLR_ECOLI	5.33247	5.51307			sp|P13445|RPOS_ECOLI	4.52166	0.765667	yes
	sp|P16525|TUS_ECOLI	5.30417	5.47249			sp|P15373|PRLF_ECOLI	2.96678	3.11404			sp|P16659|SYP_ECOLI	5.36619	5.40237			sp|P13458|SBCC_ECOLI	6.60155	4.5986	yes
	sp|P16528|ICLR_ECOLI	5.92828	5.51307			sp|P15639|PUR9_ECOLI	4.98974	4.35671			sp|P16676|CYSA_ECOLI	2.08956	2.0804			sp|P13482|TREA_ECOLI	6.12884	6.28264
	sp|P16659|SYP_ECOLI	5.61183	5.40237			sp|P15640|PUR2_ECOLI	4.90834	4.6214			sp|P16681|PHNB_ECOLI	5.14662	4.31159			sp|P13518|CSRD_ECOLI	6.00395	6.44828
	sp|P16676|CYSA_ECOLI	5.03509	2.0804			sp|P15723|DGTP_ECOLI	5.628973094999999	6.14027			sp|P16691|PHNO_ECOLI	1.80214	1.93275			sp|P13656|CHIA_ECOLI	4.89393	5.86557
	sp|P16681|PHNB_ECOLI	4.34939	4.31159			sp|P15770|AROE_ECOLI	6.18484	4.16164			sp|P16700|CYSP_ECOLI	6.24413	6.33822			sp|P13669|MNGR_ECOLI	5.56331	5.3541
	sp|P16691|PHNO_ECOLI	2.53173	1.93275			sp|P15877|DHG_ECOLI	6.57925	6.03865			sp|P16703|CYSM_ECOLI	4.54546	4.66048			sp|P14081|SELB_ECOLI	6.20116	4.96843
	sp|P16700|CYSP_ECOLI	5.25999	6.33822			sp|P15977|MALQ_ECOLI	4.12456	6.03426			sp|P16926|MREC_ECOLI	4.54294	4.20992			sp|P14294|TOP3_ECOLI	5.31196	2.32141	yes
	sp|P16703|CYSM_ECOLI	4.50448	4.66048			sp|P15993|AROP_ECOLI	4.68444	5.6799340009999995			sp|P17109|MEND_ECOLI	5.38158	5.89109			sp|P14407|FUMB_ECOLI	5.77011	4.28108
	sp|P16926|MREC_ECOLI	4.61729	4.20992			sp|P16095|SDHL_ECOLI	2.47609	2.08107			sp|P17115|GUTQ_ECOLI	4.52389	4.54519			sp|P14900|MURD_ECOLI	5.11253	4.56648
	sp|P17109|MEND_ECOLI	5.37099	5.89109			sp|P16384|MIAA_ECOLI	5.415101630500001	4.32247			sp|P17117|NFSA_ECOLI	4.10296	3.89327			sp|P15005|MCRB_ECOLI	5.77181	4.41272
	sp|P17115|GUTQ_ECOLI	4.76548	4.54519			sp|P16456|SELD_ECOLI	3.8544096425000003	2.81638			sp|P17169|GLMS_ECOLI	3.99804	4.13768			sp|P15034|AMPP_ECOLI	5.81332	5.52579
	sp|P17117|NFSA_ECOLI	3.93545	3.89327			sp|P16525|TUS_ECOLI	6.700537235500001	5.47249			sp|P17443|MURG_ECOLI	6.19593	6.21013			sp|P15038|HELD_ECOLI	6.72686	4.45048	yes
	sp|P17169|GLMS_ECOLI	5.06903	4.13768			sp|P16528|ICLR_ECOLI	5.449672790499999	5.51307			sp|P17445|BETB_ECOLI	5.06352	4.3675			sp|P15042|DNLJ_ECOLI	6.32753	4.63753	yes
	sp|P17443|MURG_ECOLI	6.18602	6.21013			sp|P16659|SYP_ECOLI	6.13799	5.402374400499999			sp|P17802|MUTY_ECOLI	4.0167	4.80085			sp|P15067|GLGX_ECOLI	5.65781	5.45789
	sp|P17445|BETB_ECOLI	5.44982	4.3675			sp|P16676|CYSA_ECOLI	2.00631	2.0804			sp|P17846|CYSI_ECOLI	2.51664	2.82301			sp|P15082|SRLR_ECOLI	6.73197	6.06423
	sp|P17802|MUTY_ECOLI	5.73036	4.80085			sp|P16681|PHNB_ECOLI	6.806	4.31159	yes		sp|P17854|CYSH_ECOLI	1.28662	1.47087			sp|P15254|PUR4_ECOLI	5.76815	4.71668
	sp|P17846|CYSI_ECOLI	3.79	2.82301	yes		sp|P16691|PHNO_ECOLI	2.75752	1.93275			sp|P17888|PRIA_ECOLI	5.90395	5.34924			sp|P15286|FLK_ECOLI	3.56965	3.65316
	sp|P17854|CYSH_ECOLI	4.21272	1.47087	yes		sp|P16700|CYSP_ECOLI	6.8606097639999994	6.33822			sp|P17952|MURC_ECOLI	4.96451	4.22678			sp|P15288|PEPD_ECOLI	4.74066	4.80602
	sp|P17888|PRIA_ECOLI	6.24147	5.34924			sp|P16703|CYSM_ECOLI	4.80778	4.66048			sp|P17993|UBIG_ECOLI	3.47629	3.85194			sp|P15373|PRLF_ECOLI	5.19379	3.11404	yes
	sp|P17952|MURC_ECOLI	5.70239	4.22678			sp|P16926|MREC_ECOLI	7.07524	4.20992			sp|P18133|PNCB_ECOLI	2.98166	2.91833			sp|P15639|PUR9_ECOLI	5.10821	4.35671
	sp|P17993|UBIG_ECOLI	4.09221	3.85194			sp|P17109|MEND_ECOLI	6.73095	5.89109			sp|P18196|MINC_ECOLI	5.31962	5.24829			sp|P15640|PUR2_ECOLI	5.13157	4.6214
	sp|P18133|PNCB_ECOLI	3.06715	2.91833			sp|P17115|GUTQ_ECOLI	4.85419	4.545185244500001			sp|P18335|ARGD_ECOLI	4.47014	4.41955			sp|P15723|DGTP_ECOLI	5.23174	6.14027
	sp|P18196|MINC_ECOLI	5.00084	5.24829			sp|P17117|NFSA_ECOLI	4.40354	3.89327			sp|P18843|NADE_ECOLI	4.91317	4.67034			sp|P15770|AROE_ECOLI	4.00065	4.16164
	sp|P18335|ARGD_ECOLI	4.41097	4.41955			sp|P17169|GLMS_ECOLI	4.0084	4.13768			sp|P18956|GGT_ECOLI	5.98718	6.21929			sp|P15877|DHG_ECOLI	6.44592	6.03865
	sp|P18811|MALI_ECOLI	6.57668	4.6403			sp|P17443|MURG_ECOLI	6.35544	6.21013			sp|P19323|FHLA_ECOLI	3.33062	3.48194			sp|P15977|MALQ_ECOLI	6.24379	6.03426
	sp|P18843|NADE_ECOLI	5.28476	4.67034			sp|P17445|BETB_ECOLI	5.2796	4.3675			sp|P19636|EUTC_ECOLI	3.19234	3.40799			sp|P15993|AROP_ECOLI	5.88946	5.67993
	sp|P18956|GGT_ECOLI	6.99636	6.21929			sp|P17802|MUTY_ECOLI	3.65013	4.80085			sp|P19926|AGP_ECOLI	6.80953	6.04697			sp|P16095|SDHL_ECOLI	3.75584	2.08107	yes
	sp|P19323|FHLA_ECOLI	4.33129	3.48194	yes		sp|P17846|CYSI_ECOLI	3.07096	2.82301			sp|P19934|TOLA_ECOLI	6.22869	5.84528			sp|P16384|MIAA_ECOLI	6.22934	4.32247
	sp|P19636|EUTC_ECOLI	3.6527	3.40799			sp|P17854|CYSH_ECOLI	1.63584	1.47087			sp|P20083|PARE_ECOLI	5.29103	3.78872			sp|P16456|SELD_ECOLI	3.57744	2.81638
	sp|P19926|AGP_ECOLI	6.86508	6.04697			sp|P17888|PRIA_ECOLI	5.88883	5.34924			sp|P20099|BISC_ECOLI	3.6151	3.55796			sp|P16525|TUS_ECOLI	6.39224	5.47249
	sp|P19934|TOLA_ECOLI	6.27966	5.84528			sp|P17952|MURC_ECOLI	6.15741	4.22678			sp|P20605|FIC_ECOLI	4.80737	4.38664			sp|P16528|ICLR_ECOLI	5.8716	5.51307
	sp|P20083|PARE_ECOLI	6.08623	3.78872	yes		sp|P17993|UBIG_ECOLI	4.02017	3.85194			sp|P20966|PTFBC_ECOLI	5.95607	5.89464			sp|P16659|SYP_ECOLI	5.9225	5.40237
	sp|P20099|BISC_ECOLI	3.42535	3.55796			sp|P18133|PNCB_ECOLI	4.10896	2.91833			sp|P21151|FADA_ECOLI	2.92212	3.17718			sp|P16676|CYSA_ECOLI	6.62726	2.0804
	sp|P20605|FIC_ECOLI	4.09044	4.38664			sp|P18196|MINC_ECOLI	5.84203	5.24829			sp|P21156|CYSD_ECOLI	1.48686	1.20638			sp|P16681|PHNB_ECOLI	4.68527	4.31159
	sp|P20966|PTFBC_ECOLI	6.79285	5.89464			sp|P18335|ARGD_ECOLI	4.75806	4.41955			sp|P21165|PEPQ_ECOLI	5.12355	4.77434			sp|P16691|PHNO_ECOLI	4.66715	1.93275	yes
	sp|P21151|FADA_ECOLI	3.04637	3.17718			sp|P18811|MALI_ECOLI	5.26699	4.6403			sp|P21169|DCOR_ECOLI	4.28173	4.44194			sp|P16700|CYSP_ECOLI	4.0863	6.33822
	sp|P21156|CYSD_ECOLI	3.70043	1.20638	yes		sp|P18843|NADE_ECOLI	5.14924	4.67034			sp|P21170|SPEA_ECOLI	4.2993	3.92558			sp|P16703|CYSM_ECOLI	6.16701	4.66048
	sp|P21165|PEPQ_ECOLI	4.93381	4.77434			sp|P18956|GGT_ECOLI	6.9262061925000005	6.21929			sp|P21177|FADB_ECOLI	3.01511	3.34111			sp|P16926|MREC_ECOLI	5.09203	4.20992
	sp|P21169|DCOR_ECOLI	4.68221	4.44194			sp|P19323|FHLA_ECOLI	5.422553284999999	3.48194	yes		sp|P21179|CATE_ECOLI	5.7567	5.80912			sp|P17109|MEND_ECOLI	6.1044	5.89109
	sp|P21170|SPEA_ECOLI	4.37945	3.92558			sp|P19636|EUTC_ECOLI	4.20931	3.40799			sp|P21338|RNI_ECOLI	6.72868	5.72241			sp|P17115|GUTQ_ECOLI	5.01837	4.54519
	sp|P21177|FADB_ECOLI	3.2366	3.34111			sp|P19926|AGP_ECOLI	6.90002	6.04697			sp|P21362|YCIF_ECOLI	5.18302	4.88068			sp|P17117|NFSA_ECOLI	4.81676	3.89327
	sp|P21179|CATE_ECOLI	6.14118	5.80912			sp|P19934|TOLA_ECOLI	7.54538	5.84528			sp|P21363|YCIE_ECOLI	6.67708	4.1432	yes		sp|P17169|GLMS_ECOLI	5.1201	4.13768
	sp|P21338|RNI_ECOLI	7.70322	5.72241			sp|P20083|PARE_ECOLI	4.40687	3.7887233245000003			sp|P21367|YCAC_ECOLI	5.40149	5.16917			sp|P17443|MURG_ECOLI	5.44822	6.21013
	sp|P21362|YCIF_ECOLI	6.24864	4.88068			sp|P20099|BISC_ECOLI	4.24733	3.55796			sp|P21369|PNCA_ECOLI	5.80179	4.1632			sp|P17445|BETB_ECOLI	5.11247	4.3675
	sp|P21363|YCIE_ECOLI	4.24348	4.1432			sp|P20605|FIC_ECOLI	4.404185008000001	4.38664			sp|P21499|RNR_ECOLI	5.65542	5.67038			sp|P17802|MUTY_ECOLI	6.80224	4.80085
	sp|P21367|YCAC_ECOLI	5.73276	5.16917			sp|P20966|PTFBC_ECOLI	5.76097	5.89464			sp|P21507|SRMB_ECOLI	4.71813	4.19845			sp|P17846|CYSI_ECOLI	4.98748	2.82301	yes
	sp|P21369|PNCA_ECOLI	3.9348	4.1632			sp|P21151|FADA_ECOLI	2.51864	3.17718			sp|P21513|RNE_ECOLI	5.10103	5.18131			sp|P17854|CYSH_ECOLI	4.38396	1.47087	yes
	sp|P21499|RNR_ECOLI	6.93997	5.67038			sp|P21156|CYSD_ECOLI	1.35427	1.20638			sp|P21514|YAHA_ECOLI	7.14724	5.94321			sp|P17888|PRIA_ECOLI	5.49163	5.34924
	sp|P21507|SRMB_ECOLI	5.50519	4.19845			sp|P21165|PEPQ_ECOLI	5.92199	4.77434			sp|P21599|KPYK2_ECOLI	5.14616	5.48822			sp|P17952|MURC_ECOLI	5.69651	4.22678
	sp|P21513|RNE_ECOLI	6.73509	5.18131			sp|P21169|DCOR_ECOLI	4.68675	4.44194			sp|P21645|LPXD_ECOLI	5.55811	5.06296			sp|P17993|UBIG_ECOLI	4.7413	3.85194
	sp|P21514|YAHA_ECOLI	5.64476	5.94321			sp|P21170|SPEA_ECOLI	4.27634	3.9255789210000005			sp|P21829|YBHA_ECOLI	0.970688	1.05379			sp|P18133|PNCB_ECOLI	4.31125	2.91833
	sp|P21599|KPYK2_ECOLI	5.39498	5.48822			sp|P21177|FADB_ECOLI	3.79741	3.34111			sp|P21865|KDPD_ECOLI	6.32208	5.55705			sp|P18196|MINC_ECOLI	5.52855	5.24829
	sp|P21645|LPXD_ECOLI	6.30628	5.06296			sp|P21179|CATE_ECOLI	5.7849	5.80912			sp|P21866|KDPE_ECOLI	5.28672	5.05251			sp|P18335|ARGD_ECOLI	5.24192	4.41955
	sp|P21829|YBHA_ECOLI	0.902803	1.05379			sp|P21338|RNI_ECOLI	6.9146	5.72241			sp|P21888|SYC_ECOLI	4.85385	4.83565			sp|P18811|MALI_ECOLI	6.28768	4.6403	yes
	sp|P21865|KDPD_ECOLI	6.31078	5.55705			sp|P21362|YCIF_ECOLI	6.510304097000001	4.88068			sp|P21889|SYD_ECOLI	5.34228	5.1989			sp|P18843|NADE_ECOLI	4.93448	4.67034
	sp|P21866|KDPE_ECOLI	5.09657	5.05251			sp|P21363|YCIE_ECOLI	4.50297	4.1432			sp|P21893|RECJ_ECOLI	2.23159	2.24932			sp|P18956|GGT_ECOLI	6.00519	6.21929
	sp|P21888|SYC_ECOLI	4.74617	4.83565			sp|P21367|YCAC_ECOLI	5.66598	5.1691652994999995			sp|P22106|ASNB_ECOLI	2.8382	2.69031			sp|P19323|FHLA_ECOLI	6.32953	3.48194	yes
	sp|P21889|SYD_ECOLI	5.44713	5.1989			sp|P21369|PNCA_ECOLI	4.52297	4.1631972274999995			sp|P22186|MRAZ_ECOLI	6.32933	5.97745			sp|P19636|EUTC_ECOLI	5.05128	3.40799
	sp|P21893|RECJ_ECOLI	3.86991	2.24932			sp|P21499|RNR_ECOLI	5.87224	5.670384525999999			sp|P22188|MURE_ECOLI	3.42883	3.71462			sp|P19926|AGP_ECOLI	5.70578	6.04697
	sp|P22106|ASNB_ECOLI	2.70609	2.69031			sp|P21507|SRMB_ECOLI	5.13284	4.198446629499999			sp|P22255|CYSQ_ECOLI	4.59743	4.75775			sp|P19934|TOLA_ECOLI	6.97392	5.84528
	sp|P22186|MRAZ_ECOLI	6.47555	5.97745			sp|P21513|RNE_ECOLI	5.653663761500001	5.18131			sp|P22256|GABT_ECOLI	2.97746	3.04402			sp|P20083|PARE_ECOLI	5.85305	3.78872	yes
	sp|P22188|MURE_ECOLI	3.50837	3.71462			sp|P21514|YAHA_ECOLI	6.79046	5.9432128335000005			sp|P22259|PCKA_ECOLI	3.29466	3.68722			sp|P20099|BISC_ECOLI	4.73194	3.55796	yes
	sp|P22255|CYSQ_ECOLI	4.77064	4.75775			sp|P21599|KPYK2_ECOLI	5.6065	5.48822			sp|P22333|ADD_ECOLI	4.41403	4.67737			sp|P20605|FIC_ECOLI	4.96442	4.38664
	sp|P22256|GABT_ECOLI	2.9619	3.04402			sp|P21645|LPXD_ECOLI	5.67119	5.06296			sp|P22523|MUKB_ECOLI	4.36125	4.37384			sp|P20966|PTFBC_ECOLI	6.72667	5.89464
	sp|P22259|PCKA_ECOLI	3.55121	3.68722			sp|P21829|YBHA_ECOLI	1.19333	1.05379			sp|P22524|MUKE_ECOLI	6.80644	5.84971			sp|P21151|FADA_ECOLI	4.38212	3.17718
	sp|P22333|ADD_ECOLI	4.72719	4.67737			sp|P21865|KDPD_ECOLI	5.20773	5.55705			sp|P22525|YCBB_ECOLI	5.76367	5.5675			sp|P21156|CYSD_ECOLI	5.80204	1.20638	yes
	sp|P22523|MUKB_ECOLI	6.44579	4.37384	yes		sp|P21866|KDPE_ECOLI	4.988	5.05251			sp|P22634|MURI_ECOLI	4.32346	4.54236			sp|P21165|PEPQ_ECOLI	5.4018	4.77434
	sp|P22524|MUKE_ECOLI	6.1781	5.84971			sp|P21888|SYC_ECOLI	5.09731	4.83565			sp|P22731|LIVF_ECOLI	5.66149	5.50757			sp|P21169|DCOR_ECOLI	4.96749	4.44194
	sp|P22525|YCBB_ECOLI	5.3161	5.5675			sp|P21889|SYD_ECOLI	5.40911	5.198896814499999			sp|P22939|ISPA_ECOLI	4.44466	4.46193			sp|P21170|SPEA_ECOLI	4.95832	3.92558
	sp|P22634|MURI_ECOLI	4.39867	4.54236			sp|P21893|RECJ_ECOLI	2.73711	2.24932			sp|P23003|TRMA_ECOLI	4.84866	4.82613			sp|P21177|FADB_ECOLI	4.11905	3.34111
	sp|P22731|LIVF_ECOLI	6.13314	5.50757			sp|P22106|ASNB_ECOLI	3.1806	2.6903101410000003			sp|P23200|MGLC_ECOLI	6.82742	7.23504			sp|P21179|CATE_ECOLI	6.34177	5.80912
	sp|P22939|ISPA_ECOLI	5.14008	4.46193			sp|P22186|MRAZ_ECOLI	6.97912	5.97745			sp|P23256|MALY_ECOLI	4.58164	4.39138			sp|P21338|RNI_ECOLI	5.85512	5.72241
	sp|P23003|TRMA_ECOLI	5.18965	4.82613			sp|P22188|MURE_ECOLI	4.49686	3.71462	yes		sp|P23331|KITH_ECOLI	3.96961	3.86491			sp|P21362|YCIF_ECOLI	5.24613	4.88068
	sp|P23256|MALY_ECOLI	4.66071	4.39138			sp|P22255|CYSQ_ECOLI	5.5107	4.757750486999999			sp|P23367|MUTL_ECOLI	4.57831	4.63449			sp|P21363|YCIE_ECOLI	4.86727	4.1432
	sp|P23331|KITH_ECOLI	4.05552	3.86491			sp|P22256|GABT_ECOLI	3.2254	3.0440234889999997			sp|P23522|GARL_ECOLI	2.99189	3.35495			sp|P21367|YCAC_ECOLI	6.74515	5.16917
	sp|P23367|MUTL_ECOLI	5.37562	4.63449			sp|P22259|PCKA_ECOLI	4.19485	3.68722			sp|P23538|PPSA_ECOLI	4.60484	4.50031			sp|P21369|PNCA_ECOLI	4.66908	4.1632
	sp|P23522|GARL_ECOLI	4.02256	3.35495			sp|P22333|ADD_ECOLI	5.24619	4.67737			sp|P23721|SERC_ECOLI	3.69759	3.82891			sp|P21499|RNR_ECOLI	6.54209	5.67038
	sp|P23538|PPSA_ECOLI	4.47283	4.50031			sp|P22523|MUKB_ECOLI	4.15684	4.37384			sp|P23827|ECOT_ECOLI	5.56046	5.76954			sp|P21507|SRMB_ECOLI	5.74514	4.19845	yes
	sp|P23721|SERC_ECOLI	3.86892	3.82891			sp|P22524|MUKE_ECOLI	6.20784	5.84971			sp|P23830|PSS_ECOLI	5.17681	5.00947			sp|P21513|RNE_ECOLI	6.38641	5.18131
	sp|P23830|PSS_ECOLI	5.73846	5.00947			sp|P22525|YCBB_ECOLI	5.385433026499999	5.5675			sp|P23836|PHOP_ECOLI	4.05593	4.32672			sp|P21514|YAHA_ECOLI	6.19438	5.94321
	sp|P23836|PHOP_ECOLI	4.19504	4.32672			sp|P22634|MURI_ECOLI	4.7449	4.54236			sp|P23837|PHOQ_ECOLI	5.84572	6.04616			sp|P21599|KPYK2_ECOLI	5.55792	5.48822
	sp|P23837|PHOQ_ECOLI	6.21767	6.04616			sp|P22731|LIVF_ECOLI	6.44405	5.50757			sp|P23839|YICC_ECOLI	4.15019	4.21245			sp|P21645|LPXD_ECOLI	6.06893	5.06296
	sp|P23839|YICC_ECOLI	4.2601	4.21245			sp|P22939|ISPA_ECOLI	4.5793	4.46193			sp|P23842|YFEA_ECOLI	5.86157	6.07673			sp|P21829|YBHA_ECOLI	5.16312	1.05379	yes
	sp|P23842|YFEA_ECOLI	6.52839	6.07673			sp|P23003|TRMA_ECOLI	5.527503252000001	4.82613			sp|P23843|OPPA_ECOLI	6.62213	6.21997			sp|P21865|KDPD_ECOLI	6.65966	5.55705
	sp|P23843|OPPA_ECOLI	5.95997	6.21997			sp|P23256|MALY_ECOLI	5.262	4.39138			sp|P23845|CYSN_ECOLI	1.17684	1.29247			sp|P21866|KDPE_ECOLI	5.39191	5.05251
	sp|P23845|CYSN_ECOLI	4.67192	1.29247	yes		sp|P23331|KITH_ECOLI	5.17307	3.86491			sp|P23847|DPPA_ECOLI	6.48845	6.05782			sp|P21888|SYC_ECOLI	5.28266	4.83565
	sp|P23847|DPPA_ECOLI	6.38661	6.05782			sp|P23367|MUTL_ECOLI	5.291019417499999	4.6344882384999995			sp|P23862|PRIC_ECOLI	2.39315	2.57825			sp|P21889|SYD_ECOLI	5.99818	5.1989
	sp|P23862|PRIC_ECOLI	2.49783	2.57825			sp|P23538|PPSA_ECOLI	4.85248	4.50031			sp|P23865|PRC_ECOLI	6.04653	6.12633			sp|P21893|RECJ_ECOLI	4.22118	2.24932	yes
	sp|P23865|PRC_ECOLI	6.07781	6.12633			sp|P23721|SERC_ECOLI	4.47848	3.8289127604999997			sp|P23869|PPIB_ECOLI	4.92364	4.50687			sp|P22106|ASNB_ECOLI	3.61808	2.69031
	sp|P23871|HEMH_ECOLI	6.11379	5.32772			sp|P23827|ECOT_ECOLI	7.44165	5.76954			sp|P23871|HEMH_ECOLI	6.43386	5.32772			sp|P22186|MRAZ_ECOLI	7.01329	5.97745
	sp|P23874|HIPA_ECOLI	6.77763	5.2086			sp|P23830|PSS_ECOLI	5.9126975465000005	5.00947			sp|P23874|HIPA_ECOLI	5.62887	5.2086			sp|P22188|MURE_ECOLI	5.09418	3.71462
	sp|P23882|FMT_ECOLI	4.67632	4.84404			sp|P23836|PHOP_ECOLI	4.69599	4.32672			sp|P23882|FMT_ECOLI	5.38255	4.84404			sp|P22255|CYSQ_ECOLI	4.77195	4.75775
	sp|P23886|CYDC_ECOLI	6.58153	5.98664			sp|P23837|PHOQ_ECOLI	6.874296022499999	6.04616			sp|P23883|PUUC_ECOLI	1.03144	1.42632			sp|P22256|GABT_ECOLI	3.78346	3.04402
	sp|P23893|GSA_ECOLI	4.98737	4.57427			sp|P23839|YICC_ECOLI	4.46251	4.21245			sp|P23886|CYDC_ECOLI	6.07989	5.98664			sp|P22259|PCKA_ECOLI	4.17165	3.68722
	sp|P23894|HTPX_ECOLI	5.59516	5.48312			sp|P23842|YFEA_ECOLI	6.26618	6.076728774999999			sp|P23893|GSA_ECOLI	5.00271	4.57427			sp|P22333|ADD_ECOLI	5.39608	4.67737
	sp|P23908|ARGE_ECOLI	4.73286	4.67773			sp|P23843|OPPA_ECOLI	6.2519744710000005	6.21997			sp|P23894|HTPX_ECOLI	5.25093	5.48312			sp|P22523|MUKB_ECOLI	6.60879	4.37384	yes
	sp|P23909|MUTS_ECOLI	5.05919	3.77651			sp|P23845|CYSN_ECOLI	1.23218	1.29247			sp|P23908|ARGE_ECOLI	4.63553	4.67773			sp|P22524|MUKE_ECOLI	6.36368	5.84971
	sp|P23917|MAK_ECOLI	5.38163	5.1788			sp|P23847|DPPA_ECOLI	6.604668177500001	6.05782			sp|P23909|MUTS_ECOLI	3.50913	3.77651			sp|P22525|YCBB_ECOLI	5.4164	5.5675
	sp|P23930|LNT_ECOLI	5.66947	6.14622			sp|P23862|PRIC_ECOLI	4.09056	2.57825	yes		sp|P23917|MAK_ECOLI	6.3339	5.1788			sp|P22634|MURI_ECOLI	5.2452	4.54236
	sp|P24171|DCP_ECOLI	4.66872	4.53255			sp|P23865|PRC_ECOLI	6.35796	6.126325984999999			sp|P23930|LNT_ECOLI	5.98037	6.14622			sp|P22731|LIVF_ECOLI	5.87313	5.50757
	sp|P24173|RFAC_ECOLI	5.01654	5.72055			sp|P23869|PPIB_ECOLI	4.82611	4.50687			sp|P24171|DCP_ECOLI	4.33453	4.53255			sp|P22939|ISPA_ECOLI	4.49702	4.46193
	sp|P24177|ACRD_ECOLI	6.55936	6.06461			sp|P23871|HEMH_ECOLI	5.98167	5.32772			sp|P24177|ACRD_ECOLI	6.23642	6.06461			sp|P23003|TRMA_ECOLI	6.07728	4.82613
	sp|P24182|ACCC_ECOLI	6.20492	6.26958			sp|P23874|HIPA_ECOLI	5.73023	5.2086			sp|P24182|ACCC_ECOLI	6.69702	6.26958			sp|P23256|MALY_ECOLI	5.2372	4.39138
	sp|P24186|FOLD_ECOLI	5.77012	5.25772			sp|P23882|FMT_ECOLI	6.554664433499999	4.84404			sp|P24186|FOLD_ECOLI	6.15359	5.25772			sp|P23331|KITH_ECOLI	4.72686	3.86491
	sp|P24193|HYPE_ECOLI	3.15566	3.27527			sp|P23886|CYDC_ECOLI	6.0112513199999995	5.98664			sp|P24193|HYPE_ECOLI	3.26883	3.27527			sp|P23367|MUTL_ECOLI	5.64197	4.63449
	sp|P24202|MRR_ECOLI	4.01519	3.59926			sp|P23893|GSA_ECOLI	5.3249917485000005	4.57427			sp|P24202|MRR_ECOLI	3.83582	3.59926			sp|P23522|GARL_ECOLI	4.5845	3.35495
	sp|P24203|YJIA_ECOLI	3.49454	3.51851			sp|P23894|HTPX_ECOLI	4.76989	5.48312			sp|P24203|YJIA_ECOLI	3.47057	3.51851			sp|P23538|PPSA_ECOLI	4.83157	4.50031
	sp|P24205|LPXM_ECOLI	5.95046	6.02066			sp|P23908|ARGE_ECOLI	4.67717	4.67773			sp|P24205|LPXM_ECOLI	7.16765	6.02066			sp|P23721|SERC_ECOLI	5.23414	3.82891
	sp|P24215|UXUA_ECOLI	3.62602	3.82617			sp|P23909|MUTS_ECOLI	3.9931880064999996	3.7765132335000002			sp|P24215|UXUA_ECOLI	3.68186	3.82617			sp|P23827|ECOT_ECOLI	4.17534	5.76954
	sp|P24216|FLID_ECOLI	8	6.35818			sp|P23917|MAK_ECOLI	5.67354	5.1788			sp|P24216|FLID_ECOLI	8	6.35818			sp|P23830|PSS_ECOLI	5.43398	5.00947
	sp|P24224|ACPS_ECOLI	6.53698	5.34841			sp|P23930|LNT_ECOLI	6.177095984499999	6.14622			sp|P24224|ACPS_ECOLI	6.97987	5.34841			sp|P23836|PHOP_ECOLI	4.68899	4.32672
	sp|P24228|DACB_ECOLI	6.24627	6.15313			sp|P24171|DCP_ECOLI	4.64525	4.53255			sp|P24228|DACB_ECOLI	6.87481	6.15313			sp|P23837|PHOQ_ECOLI	7.00876	6.04616
	sp|P24230|RECG_ECOLI	5.04852	4.90574			sp|P24173|RFAC_ECOLI	5.07573	5.72055			sp|P24230|RECG_ECOLI	5.73792	4.90574			sp|P23839|YICC_ECOLI	4.66615	4.21245
	sp|P24232|HMP_ECOLI	1.51905	1.78852			sp|P24177|ACRD_ECOLI	6.047687718000001	6.06461			sp|P24232|HMP_ECOLI	1.56399	1.78852			sp|P23842|YFEA_ECOLI	7.21727	6.07673
	sp|P24251|CRL_ECOLI	4.59056	2.41248	yes		sp|P24182|ACCC_ECOLI	6.12606	6.2695827694999995			sp|P24251|CRL_ECOLI	2.43337	2.41248			sp|P23843|OPPA_ECOLI	5.0489	6.21997
	sp|P24252|YBGA_ECOLI	4.66456	4.544			sp|P24186|FOLD_ECOLI	6.25773	5.25772			sp|P24252|YBGA_ECOLI	4.91381	4.544			sp|P23845|CYSN_ECOLI	4.98811	1.29247	yes
	sp|P24255|RP54_ECOLI	4.44594	3.94122			sp|P24193|HYPE_ECOLI	3.76221	3.27527			sp|P24255|RP54_ECOLI	3.47918	3.94122			sp|P23847|DPPA_ECOLI	6.22063	6.05782
	sp|P24554|RADA_ECOLI	4.69917	3.65046			sp|P24202|MRR_ECOLI	4.32597	3.5992642024999997			sp|P24554|RADA_ECOLI	4.63268	3.65046			sp|P23862|PRIC_ECOLI	4.67842	2.57825	yes
	sp|P24555|PTRB_ECOLI	3.81952	4.31016			sp|P24203|YJIA_ECOLI	3.97414	3.51851			sp|P24555|PTRB_ECOLI	4.03147	4.31016			sp|P23865|PRC_ECOLI	6.07836	6.12633
	sp|P25397|TEHB_ECOLI	4.0844	4.09419			sp|P24205|LPXM_ECOLI	7.13254	6.02066			sp|P25397|TEHB_ECOLI	4.1291	4.09419			sp|P23869|PPIB_ECOLI	4.83053	4.50687
	sp|P25437|FRMA_ECOLI	4.73343	4.0955			sp|P24215|UXUA_ECOLI	4.3625133940000005	3.82617			sp|P25437|FRMA_ECOLI	4.42954	4.0955			sp|P23871|HEMH_ECOLI	6.91997	5.32772
	sp|P25516|ACNA_ECOLI	4.44149	4.64669			sp|P24224|ACPS_ECOLI	5.70704	5.34841			sp|P25516|ACNA_ECOLI	4.72699	4.64669			sp|P23874|HIPA_ECOLI	5.44137	5.2086
	sp|P25519|HFLX_ECOLI	4.19431	3.30513			sp|P24228|DACB_ECOLI	6.19373	6.15313			sp|P25519|HFLX_ECOLI	3.17975	3.30513			sp|P23882|FMT_ECOLI	5.19049	4.84404
	sp|P25522|MNME_ECOLI	5.5715	5.14023			sp|P24230|RECG_ECOLI	5.31687	4.90574			sp|P25522|MNME_ECOLI	4.90964	5.14023			sp|P23883|PUUC_ECOLI	3.9635	1.42632	yes
	sp|P25524|CODA_ECOLI	5.83759	5.42709			sp|P24232|HMP_ECOLI	1.84514	1.7885200559999999			sp|P25524|CODA_ECOLI	5.57458	5.42709			sp|P23893|GSA_ECOLI	6.35214	4.57427
	sp|P25526|GABD_ECOLI	4.35038	3.95664			sp|P24251|CRL_ECOLI	3.15203	2.4124830924999996	yes		sp|P25526|GABD_ECOLI	3.93091	3.95664			sp|P23894|HTPX_ECOLI	4.23574	5.48312
	sp|P25534|UBIH_ECOLI	4.77096	4.23959			sp|P24252|YBGA_ECOLI	5.47132	4.543999743500001			sp|P25534|UBIH_ECOLI	6.05379	4.23959			sp|P23908|ARGE_ECOLI	4.9749	4.67773
	sp|P25535|UBII_ECOLI	5.28147	4.09684			sp|P24255|RP54_ECOLI	4.78167	3.94122			sp|P25535|UBII_ECOLI	4.33481	4.09684			sp|P23909|MUTS_ECOLI	5.90537	3.77651	yes
	sp|P25536|YHDE_ECOLI	3.37614	3.15101			sp|P24554|RADA_ECOLI	5.97251	3.65046			sp|P25536|YHDE_ECOLI	3.16503	3.15101			sp|P23917|MAK_ECOLI	5.20612	5.1788
	sp|P25539|RIBD_ECOLI	4.76374	4.98196			sp|P24555|PTRB_ECOLI	4.80259	4.31016			sp|P25539|RIBD_ECOLI	5.0716	4.98196			sp|P23930|LNT_ECOLI	6.70769	6.14622
	sp|P25552|GPPA_ECOLI	3.9134	3.942			sp|P25397|TEHB_ECOLI	5.97625	4.09419	yes		sp|P25552|GPPA_ECOLI	3.76726	3.942			sp|P24171|DCP_ECOLI	5.47639	4.53255
	sp|P25553|ALDA_ECOLI	4.93106	4.81989			sp|P25437|FRMA_ECOLI	4.94524	4.0955			sp|P25553|ALDA_ECOLI	3.80633	4.81989			sp|P24173|RFAC_ECOLI	5.53585	5.72055
	sp|P25665|METE_ECOLI	2.40418	2.56267			sp|P25516|ACNA_ECOLI	4.7069331855000005	4.64669			sp|P25665|METE_ECOLI	2.33751	2.56267			sp|P24177|ACRD_ECOLI	7.74453	6.06461
	sp|P25666|HTRL_ECOLI	6.17955	5.82324			sp|P25519|HFLX_ECOLI	3.8732938045000003	3.30513			sp|P25666|HTRL_ECOLI	5.99171	5.82324			sp|P24182|ACCC_ECOLI	5.85816	6.26958
	sp|P25714|YIDC_ECOLI	6.01434	6.07782			sp|P25522|MNME_ECOLI	5.72335	5.14023			sp|P25714|YIDC_ECOLI	6.0303	6.07782			sp|P24186|FOLD_ECOLI	5.39875	5.25772
	sp|P25740|RFAG_ECOLI	7.01005	6.19499			sp|P25524|CODA_ECOLI	6.12917	5.427087499000001			sp|P25740|RFAG_ECOLI	6.70595	6.19499			sp|P24193|HYPE_ECOLI	3.91	3.27527
	sp|P25741|RFAP_ECOLI	6.03448	5.75979			sp|P25526|GABD_ECOLI	4.2510480815000005	3.95664			sp|P25741|RFAP_ECOLI	6.4093	5.75979			sp|P24202|MRR_ECOLI	5.64846	3.59926
	sp|P25742|RFAQ_ECOLI	6.20992	5.88811			sp|P25534|UBIH_ECOLI	3.68788	4.23959			sp|P25742|RFAQ_ECOLI	6.87058	5.88811			sp|P24203|YJIA_ECOLI	5.11032	3.51851
	sp|P25745|MNMA_ECOLI	4.72598	4.77371			sp|P25535|UBII_ECOLI	4.06154	4.09684			sp|P25745|MNMA_ECOLI	4.73027	4.77371			sp|P24205|LPXM_ECOLI	6.96935	6.02066
	sp|P25746|HFLD_ECOLI	5.78387	5.44937			sp|P25539|RIBD_ECOLI	5.09974	4.98196			sp|P25746|HFLD_ECOLI	6.16565	5.44937			sp|P24215|UXUA_ECOLI	4.53565	3.82617
	sp|P25747|YEIB_ECOLI	5.73493	6.7161			sp|P25552|GPPA_ECOLI	3.74757	3.9420038765000003			sp|P25747|YEIB_ECOLI	5.74897	6.7161			sp|P24216|FLID_ECOLI	7.03403	6.35818
	sp|P25888|RHLE_ECOLI	5.4899	5.29549			sp|P25553|ALDA_ECOLI	4.564596031500001	4.819892644499999			sp|P25888|RHLE_ECOLI	5.00725	5.29549			sp|P24224|ACPS_ECOLI	5.28244	5.34841
	sp|P25894|LOIP_ECOLI	5.89831	6.22431			sp|P25665|METE_ECOLI	2.93844	2.56267			sp|P25894|LOIP_ECOLI	5.87207	6.22431			sp|P24228|DACB_ECOLI	6.48018	6.15313
	sp|P26365|AMIB_ECOLI	2.04999	2.54323			sp|P25666|HTRL_ECOLI	6.49163	5.82324			sp|P26365|AMIB_ECOLI	2.7145	2.54323			sp|P24230|RECG_ECOLI	5.83263	4.90574
	sp|P26602|UBIC_ECOLI	2.27988	3.14789			sp|P25714|YIDC_ECOLI	6.288004920500001	6.0778188355000005			sp|P26602|UBIC_ECOLI	3.03985	3.14789			sp|P24232|HMP_ECOLI	2.40895	1.78852
	sp|P26612|AMY2_ECOLI	4.15926	4.20395			sp|P25740|RFAG_ECOLI	5.95457	6.19499			sp|P26612|AMY2_ECOLI	4.03604	4.20395			sp|P24251|CRL_ECOLI	5.46821	2.41248	yes
	sp|P26616|MAO1_ECOLI	6.49555	5.22614			sp|P25741|RFAP_ECOLI	5.58364	5.759789682999999			sp|P26616|MAO1_ECOLI	5.68613	5.22614			sp|P24252|YBGA_ECOLI	5.09418	4.544
	sp|P26646|ACUI_ECOLI	5.2707	5.24713			sp|P25742|RFAQ_ECOLI	7.20889	5.88811			sp|P26646|ACUI_ECOLI	5.70326	5.24713			sp|P24255|RP54_ECOLI	5.33866	3.94122
	sp|P26647|PLSC_ECOLI	6.06976	5.93449			sp|P25745|MNMA_ECOLI	5.325847298999999	4.773711028999999			sp|P26648|FTSP_ECOLI	6.17013	6.12773			sp|P24554|RADA_ECOLI	4.95404	3.65046	yes
	sp|P26648|FTSP_ECOLI	6.30189	6.12773			sp|P25746|HFLD_ECOLI	5.225733850499999	5.4493724199999996			sp|P27126|RFAS_ECOLI	5.39818	5.54106			sp|P24555|PTRB_ECOLI	6.61592	4.31016
	sp|P27126|RFAS_ECOLI	6.7277	5.54106			sp|P25747|YEIB_ECOLI	6.128309268000001	6.7161			sp|P27127|RFAB_ECOLI	6.77516	6.02617			sp|P25397|TEHB_ECOLI	5.24508	4.09419
	sp|P27127|RFAB_ECOLI	7.05456	6.02617			sp|P25888|RHLE_ECOLI	5.22717	5.29549			sp|P27128|RFAI_ECOLI	5.66243	5.16008			sp|P25437|FRMA_ECOLI	5.32849	4.0955
	sp|P27128|RFAI_ECOLI	7.45253	5.16008			sp|P25894|LOIP_ECOLI	6.9389317649999995	6.22431			sp|P27129|RFAJ_ECOLI	5.85057	6.03736			sp|P25516|ACNA_ECOLI	5.25767	4.64669
	sp|P27129|RFAJ_ECOLI	5.64871	6.03736			sp|P26365|AMIB_ECOLI	1.9715	2.54323			sp|P27240|RFAY_ECOLI	5.69742	5.85865			sp|P25519|HFLX_ECOLI	5.01006	3.30513	yes
	sp|P27240|RFAY_ECOLI	6.73216	5.85865			sp|P26602|UBIC_ECOLI	3.502	3.14789			sp|P27242|WAAU_ECOLI	5.89761	5.66665			sp|P25522|MNME_ECOLI	5.13482	5.14023
	sp|P27242|WAAU_ECOLI	6.56243	5.66665			sp|P26612|AMY2_ECOLI	4.40311	4.203953304500001			sp|P27247|PLSX_ECOLI	5.82214	5.31578			sp|P25524|CODA_ECOLI	6.26642	5.42709
	sp|P27247|PLSX_ECOLI	6.238	5.31578			sp|P26616|MAO1_ECOLI	6.011397516500001	5.22614			sp|P27248|GCST_ECOLI	4.22159	3.81256			sp|P25526|GABD_ECOLI	4.77256	3.95664
	sp|P27248|GCST_ECOLI	3.94162	3.81256			sp|P26646|ACUI_ECOLI	5.66774	5.24713			sp|P27249|GLND_ECOLI	4.51192	4.39226			sp|P25534|UBIH_ECOLI	5.61368	4.23959
	sp|P27249|GLND_ECOLI	5.29798	4.39226			sp|P26648|FTSP_ECOLI	6.214106532500001	6.12773			sp|P27250|AHR_ECOLI	6.7625	5.41912			sp|P25535|UBII_ECOLI	5.66595	4.09684
	sp|P27250|AHR_ECOLI	5.68096	5.41912			sp|P27126|RFAS_ECOLI	7.29819	5.541059794000001			sp|P27278|NADR_ECOLI	5.88255	5.29533			sp|P25536|YHDE_ECOLI	4.55119	3.15101
	sp|P27278|NADR_ECOLI	6.95283	5.29533			sp|P27127|RFAB_ECOLI	6.046502734500001	6.02617			sp|P27296|DING_ECOLI	4.38186	4.18278			sp|P25539|RIBD_ECOLI	5.44525	4.98196
	sp|P27296|DING_ECOLI	4.60432	4.18278			sp|P27128|RFAI_ECOLI	5.7795716509999995	5.16008			sp|P27298|OPDA_ECOLI	4.03096	3.68347			sp|P25552|GPPA_ECOLI	4.10894	3.942
	sp|P27298|OPDA_ECOLI	4.17516	3.68347			sp|P27129|RFAJ_ECOLI	4.709044090000001	6.03736			sp|P27302|TKT1_ECOLI	3.03431	3.14865			sp|P25553|ALDA_ECOLI	4.75455	4.81989
	sp|P27302|TKT1_ECOLI	3.347	3.14865			sp|P27240|RFAY_ECOLI	6.3474	5.85865			sp|P27303|EMRA_ECOLI	6.56898	6.16533			sp|P25665|METE_ECOLI	3.20892	2.56267
	sp|P27303|EMRA_ECOLI	6.38237	6.16533			sp|P27242|WAAU_ECOLI	6.61082	5.66665			sp|P27306|STHA_ECOLI	4.17104	4.4605			sp|P25666|HTRL_ECOLI	6.60881	5.82324
	sp|P27306|STHA_ECOLI	3.95094	4.4605			sp|P27247|PLSX_ECOLI	6.9179863264999994	5.31578			sp|P27431|ROXA_ECOLI	4.45393	4.59628			sp|P25714|YIDC_ECOLI	6.90051	6.07782
	sp|P27431|ROXA_ECOLI	5.0812	4.59628			sp|P27248|GCST_ECOLI	4.16293	3.81256			sp|P27434|RODZ_ECOLI	7.27919	5.31831			sp|P25740|RFAG_ECOLI	6.83897	6.19499
	sp|P27434|RODZ_ECOLI	6.68121	5.31831			sp|P27249|GLND_ECOLI	5.00469	4.39226			sp|P27550|ACSA_ECOLI	3.2374	3.88443			sp|P25741|RFAP_ECOLI	6.11941	5.75979
	sp|P27550|ACSA_ECOLI	4.82516	3.88443			sp|P27250|AHR_ECOLI	5.64639	5.41912			sp|P27828|WECB_ECOLI	4.55996	4.15828			sp|P25742|RFAQ_ECOLI	6.0882	5.88811
	sp|P27828|WECB_ECOLI	4.51721	4.15828			sp|P27278|NADR_ECOLI	6.40236	5.29533			sp|P27829|WECC_ECOLI	5.10474	4.99689			sp|P25745|MNMA_ECOLI	4.81271	4.77371
	sp|P27829|WECC_ECOLI	6.41471	4.99689			sp|P27296|DING_ECOLI	4.26502	4.18278			sp|P27830|RMLB2_ECOLI	5.09947	4.94826			sp|P25746|HFLD_ECOLI	6.52479	5.44937
	sp|P27830|RMLB2_ECOLI	5.27236	4.94826			sp|P27298|OPDA_ECOLI	3.74208	3.68347			sp|P27832|WECD_ECOLI	5.03404	5.05215			sp|P25747|YEIB_ECOLI	6.86992	6.7161
	sp|P27832|WECD_ECOLI	5.45122	5.05215			sp|P27302|TKT1_ECOLI	3.4722566319999997	3.1486513145000004			sp|P27836|WECG_ECOLI	6.18343	6.57503			sp|P25888|RHLE_ECOLI	4.66803	5.29549
	sp|P27836|WECG_ECOLI	6.0398	6.57503			sp|P27303|EMRA_ECOLI	6.36911	6.16533			sp|P27838|CYAY_ECOLI	5.72611	5.3416			sp|P25894|LOIP_ECOLI	5.03116	6.22431
	sp|P27848|YIGL_ECOLI	2.94241	3.38669			sp|P27306|STHA_ECOLI	3.8468464300000003	4.460501561499999			sp|P27848|YIGL_ECOLI	3.52837	3.38669			sp|P26365|AMIB_ECOLI	2.1528	2.54323
	sp|P27859|TATD_ECOLI	4.31906	5.25446			sp|P27431|ROXA_ECOLI	4.25429	4.59628			sp|P27859|TATD_ECOLI	6.4174	5.25446			sp|P26602|UBIC_ECOLI	4.90256	3.14789	yes
	sp|P27862|YIGZ_ECOLI	3.9894	3.48467			sp|P27434|RODZ_ECOLI	6.52677	5.31831			sp|P27862|YIGZ_ECOLI	5.66323	3.48467			sp|P26612|AMY2_ECOLI	5.23487	4.20395
	sp|P27896|NARQ_ECOLI	6.08562	6.05625			sp|P27550|ACSA_ECOLI	3.54124	3.8844284030000003			sp|P27896|NARQ_ECOLI	6.03195	6.05625			sp|P26616|MAO1_ECOLI	6.33196	5.22614
	sp|P28224|MLIC_ECOLI	6.62471	7.17877			sp|P27828|WECB_ECOLI	4.96385	4.15828			sp|P28248|DCD_ECOLI	3.06184	3.17375			sp|P26646|ACUI_ECOLI	5.18074	5.24713
	sp|P28248|DCD_ECOLI	3.35977	3.17375			sp|P27829|WECC_ECOLI	4.641457213500001	4.99689			sp|P28249|ASMA_ECOLI	6.44529	6.23071			sp|P26648|FTSP_ECOLI	6.39286	6.12773
	sp|P28249|ASMA_ECOLI	7.04866	6.23071			sp|P27830|RMLB2_ECOLI	5.964873365500001	4.9482627279999996			sp|P28304|QOR1_ECOLI	5.73451	5.49575			sp|P27126|RFAS_ECOLI	7.0714	5.54106
	sp|P28304|QOR1_ECOLI	5.11505	5.49575			sp|P27832|WECD_ECOLI	5.265624921500001	5.0521521289999995			sp|P28305|PABC_ECOLI	6.08766	3.81581			sp|P27127|RFAB_ECOLI	5.73329	6.02617
	sp|P28305|PABC_ECOLI	3.86708	3.81581			sp|P27836|WECG_ECOLI	7.03136	6.57503			sp|P28306|MLTG_ECOLI	6.79787	6.34174			sp|P27128|RFAI_ECOLI	6.7211	5.16008
	sp|P28306|MLTG_ECOLI	6.51954	6.34174			sp|P27838|CYAY_ECOLI	5.77282	5.3415994725000004			sp|P28630|HOLA_ECOLI	5.68256	4.26245			sp|P27129|RFAJ_ECOLI	5.91462	6.03736
	sp|P28630|HOLA_ECOLI	4.6018	4.26245			sp|P27848|YIGL_ECOLI	3.6655811744999998	3.3866855014999997			sp|P28634|TRMO_ECOLI	4.76732	4.98313			sp|P27240|RFAY_ECOLI	6.83468	5.85865
	sp|P28634|TRMO_ECOLI	4.77008	4.98313			sp|P27859|TATD_ECOLI	5.253048553499999	5.254464324000001			sp|P28635|METQ_ECOLI	6.14773	5.8533			sp|P27242|WAAU_ECOLI	5.4958	5.66665
	sp|P28635|METQ_ECOLI	6.84548	5.8533			sp|P27862|YIGZ_ECOLI	3.83854	3.4846679314999998			sp|P28861|FENR_ECOLI	4.14048	4.28766			sp|P27245|MARR_ECOLI	4.65933	4.39605
	sp|P28861|FENR_ECOLI	3.93328	4.28766			sp|P27896|NARQ_ECOLI	6.23636	6.05625			sp|P28903|NRDD_ECOLI	0.843634	1.67048			sp|P27247|PLSX_ECOLI	6.79479	5.31578
	sp|P28903|NRDD_ECOLI	1.04503	1.67048			sp|P28224|MLIC_ECOLI	6.48672	7.17877			sp|P29012|ALR2_ECOLI	3.14204	3.59826			sp|P27248|GCST_ECOLI	4.25461	3.81256
	sp|P28905|HOLC_ECOLI	4.73933	4.76618			sp|P28248|DCD_ECOLI	4.561255961500001	3.1737504794999998			sp|P29018|CYDD_ECOLI	5.94457	6.41781			sp|P27249|GLND_ECOLI	5.98596	4.39226	yes
	sp|P29012|ALR2_ECOLI	3.5993	3.59826			sp|P28249|ASMA_ECOLI	6.24026	6.23071			sp|P29131|FTSN_ECOLI	5.87248	5.26985			sp|P27250|AHR_ECOLI	5.79294	5.41912
	sp|P29018|CYDD_ECOLI	6.55942	6.41781			sp|P28304|QOR1_ECOLI	5.78143	5.495753604500001			sp|P29208|MENC_ECOLI	3.77873	3.87889			sp|P27278|NADR_ECOLI	5.913	5.29533
	sp|P29131|FTSN_ECOLI	6.54058	5.26985			sp|P28305|PABC_ECOLI	4.2791158330000005	3.81581			sp|P29217|YCEH_ECOLI	6.02971	4.68693			sp|P27296|DING_ECOLI	5.64161	4.18278	yes
	sp|P29208|MENC_ECOLI	6.03572	3.87889			sp|P28306|MLTG_ECOLI	6.575121598999999	6.3417383560000005			sp|P29680|DCUP_ECOLI	3.82692	4.31142			sp|P27298|OPDA_ECOLI	4.41827	3.68347
	sp|P29217|YCEH_ECOLI	5.47579	4.68693			sp|P28630|HOLA_ECOLI	4.9373276950000005	4.26245			sp|P29745|PEPT_ECOLI	3.87513	3.9662			sp|P27302|TKT1_ECOLI	3.63504	3.14865
	sp|P29680|DCUP_ECOLI	3.74442	4.31142			sp|P28634|TRMO_ECOLI	5.29471	4.98313			sp|P30011|NADC_ECOLI	4.09542	3.72125			sp|P27303|EMRA_ECOLI	6.17047	6.16533
	sp|P29745|PEPT_ECOLI	4.25657	3.9662			sp|P28635|METQ_ECOLI	6.94649	5.853298046500001			sp|P30125|LEU3_ECOLI	2.43209	2.54198			sp|P27306|STHA_ECOLI	4.47355	4.4605
	sp|P30011|NADC_ECOLI	5.46191	3.72125			sp|P28861|FENR_ECOLI	4.64165	4.28766			sp|P30126|LEUD_ECOLI	2.36299	2.53987			sp|P27431|ROXA_ECOLI	5.00054	4.59628
	sp|P30125|LEU3_ECOLI	2.55955	2.54198			sp|P28903|NRDD_ECOLI	1.01652	1.67048			sp|P30128|GREB_ECOLI	3.36172	3.47747			sp|P27434|RODZ_ECOLI	6.10619	5.31831
	sp|P30126|LEUD_ECOLI	1.32768	2.53987			sp|P28905|HOLC_ECOLI	6.04216	4.76618			sp|P30136|THIC_ECOLI	1.10285	1.27865			sp|P27550|ACSA_ECOLI	4.66875	3.88443
	sp|P30128|GREB_ECOLI	3.8478	3.47747			sp|P29012|ALR2_ECOLI	3.88776	3.59826			sp|P30137|THIE_ECOLI	3.33804	3.00815			sp|P27828|WECB_ECOLI	4.18387	4.15828
	sp|P30136|THIC_ECOLI	3.12918	1.27865	yes		sp|P29018|CYDD_ECOLI	6.13222	6.4178073305000005			sp|P30138|THIF_ECOLI	3.7968	3.24415			sp|P27829|WECC_ECOLI	5.2957	4.99689
	sp|P30137|THIE_ECOLI	3.0455	3.00815			sp|P29131|FTSN_ECOLI	5.94249	5.269854130000001			sp|P30139|THIG_ECOLI	0.807488	0.928047			sp|P27830|RMLB2_ECOLI	5.27268	4.94826
	sp|P30138|THIF_ECOLI	3.65022	3.24415			sp|P29208|MENC_ECOLI	4.33124	3.8788880614999997			sp|P30140|THIH_ECOLI	0.710186	0.859535			sp|P27832|WECD_ECOLI	5.12	5.05215
	sp|P30139|THIG_ECOLI	1.09004	0.928047			sp|P29217|YCEH_ECOLI	6.7476	4.686925717499999			sp|P30177|YBIB_ECOLI	4.41244	4.53528			sp|P27836|WECG_ECOLI	6.18581	6.57503
	sp|P30140|THIH_ECOLI	0.760831	0.859535			sp|P29680|DCUP_ECOLI	4.14776	4.3114156349999995			sp|P30178|HCXB_ECOLI	4.27713	4.45671			sp|P27838|CYAY_ECOLI	5.94259	5.3416
	sp|P30177|YBIB_ECOLI	4.1433	4.53528			sp|P29745|PEPT_ECOLI	4.5324	3.9662			sp|P30748|MOAD_ECOLI	4.60905	4.24632			sp|P27848|YIGL_ECOLI	3.6029	3.38669
	sp|P30178|HCXB_ECOLI	3.98721	4.45671			sp|P30011|NADC_ECOLI	6.13204	3.72125			sp|P30749|MOAE_ECOLI	5.32394	4.57256			sp|P27859|TATD_ECOLI	5.07183	5.25446
	sp|P30748|MOAD_ECOLI	4.51857	4.24632			sp|P30125|LEU3_ECOLI	2.95601	2.54198			sp|P30750|METN_ECOLI	6.039	5.84509			sp|P27896|NARQ_ECOLI	7.01514	6.05625
	sp|P30749|MOAE_ECOLI	3.9887	4.57256			sp|P30126|LEUD_ECOLI	3.85068	2.53987	yes		sp|P30843|BASR_ECOLI	4.69744	5.55026			sp|P28224|MLIC_ECOLI	5.79925	7.17877
	sp|P30750|METN_ECOLI	6.41012	5.84509			sp|P30128|GREB_ECOLI	4.3375	3.47747			sp|P30844|BASS_ECOLI	4.89405	5.89556			sp|P28248|DCD_ECOLI	3.91744	3.17375
	sp|P30843|BASR_ECOLI	5.03641	5.55026			sp|P30136|THIC_ECOLI	1.48715	1.2786515395000002			sp|P30845|EPTA_ECOLI	6.05144	6.42248			sp|P28249|ASMA_ECOLI	6.5202	6.23071
	sp|P30844|BASS_ECOLI	7.32459	5.89556			sp|P30137|THIE_ECOLI	4.172802556000001	3.00815			sp|P30847|BAES_ECOLI	6.39506	6.22778			sp|P28304|QOR1_ECOLI	6.36713	5.49575
	sp|P30845|EPTA_ECOLI	7.17622	6.42248			sp|P30138|THIF_ECOLI	5.11817	3.24415			sp|P30850|RNB_ECOLI	4.40942	4.29642			sp|P28305|PABC_ECOLI	5.12939	3.81581
	sp|P30847|BAES_ECOLI	6.2178	6.22778			sp|P30139|THIG_ECOLI	1.09329	0.9280472909999999			sp|P30859|ARTI_ECOLI	6.54692	5.63507			sp|P28306|MLTG_ECOLI	6.33074	6.34174
	sp|P30850|RNB_ECOLI	5.30805	4.29642			sp|P30140|THIH_ECOLI	1.4483	0.8595354310000001	yes		sp|P30860|ARTJ_ECOLI	5.9121	5.46538			sp|P28630|HOLA_ECOLI	4.96379	4.26245
	sp|P30859|ARTI_ECOLI	5.43552	5.63507			sp|P30177|YBIB_ECOLI	5.22257	4.53528			sp|P30863|DKGB_ECOLI	4.58595	4.61533			sp|P28634|TRMO_ECOLI	5.00296	4.98313
	sp|P30860|ARTJ_ECOLI	5.0968	5.46538			sp|P30178|HCXB_ECOLI	6.58576	4.45671			sp|P30864|YAFC_ECOLI	5.49751	6.01639			sp|P28635|METQ_ECOLI	5.85641	5.8533
	sp|P30863|DKGB_ECOLI	4.57354	4.61533			sp|P30748|MOAD_ECOLI	5.8292238130000005	4.246315193999999	yes		sp|P30870|GLNE_ECOLI	4.21465	4.22034			sp|P28861|FENR_ECOLI	6.21152	4.28766
	sp|P30864|YAFC_ECOLI	6.64391	6.01639			sp|P30749|MOAE_ECOLI	4.41653	4.57256			sp|P30871|3PASE_ECOLI	5.22042	5.36622			sp|P28903|NRDD_ECOLI	2.17117	1.67048
	sp|P30870|GLNE_ECOLI	4.75347	4.22034			sp|P30750|METN_ECOLI	6.659679479999999	5.84509			sp|P30958|MFD_ECOLI	5.09641	4.99119			sp|P28905|HOLC_ECOLI	4.98024	4.76618
	sp|P30871|3PASE_ECOLI	5.48009	5.36622			sp|P30843|BASR_ECOLI	4.7136	5.55026			sp|P31057|PANB_ECOLI	6.3413	5.51037			sp|P29012|ALR2_ECOLI	4.48921	3.59826
	sp|P30958|MFD_ECOLI	5.06522	4.99119			sp|P30844|BASS_ECOLI	6.20343	5.89556			sp|P31060|MODF_ECOLI	3.57482	3.94192			sp|P29018|CYDD_ECOLI	7.53115	6.41781
	sp|P31057|PANB_ECOLI	5.85981	5.51037			sp|P30845|EPTA_ECOLI	6.40653	6.42248			sp|P31063|YEDD_ECOLI	6.36276	4.39804			sp|P29131|FTSN_ECOLI	4.82398	5.26985
	sp|P31060|MODF_ECOLI	4.7301	3.94192			sp|P30847|BAES_ECOLI	6.08221	6.227775384999999			sp|P31069|KCH_ECOLI	6.38989	4.53857			sp|P29208|MENC_ECOLI	6.15883	3.87889
	sp|P31063|YEDD_ECOLI	6.07517	4.39804			sp|P30850|RNB_ECOLI	4.57408	4.29642			sp|P31119|AAS_ECOLI	6.76253	6.23539			sp|P29217|YCEH_ECOLI	6.98747	4.68693
	sp|P31119|AAS_ECOLI	6.44016	6.23539			sp|P30859|ARTI_ECOLI	7.11342	5.6350742490000005			sp|P31120|GLMM_ECOLI	5.91767	6.0793			sp|P29680|DCUP_ECOLI	4.02634	4.31142
	sp|P31120|GLMM_ECOLI	6.03189	6.0793			sp|P30860|ARTJ_ECOLI	6.25479	5.4653835525000005			sp|P31131|YDEJ_ECOLI	4.76077	4.79647			sp|P29745|PEPT_ECOLI	4.47031	3.9662
	sp|P31131|YDEJ_ECOLI	4.56786	4.79647			sp|P30863|DKGB_ECOLI	4.764538998000001	4.61533			sp|P31133|POTF_ECOLI	6.34837	6.21461			sp|P30011|NADC_ECOLI	4.59549	3.72125
	sp|P31133|POTF_ECOLI	6.13383	6.21461			sp|P30864|YAFC_ECOLI	5.9670582544999995	6.016387310500001			sp|P31134|POTG_ECOLI	5.73606	5.6399			sp|P30125|LEU3_ECOLI	3.45235	2.54198
	sp|P31134|POTG_ECOLI	6.6424	5.6399			sp|P30870|GLNE_ECOLI	5.19515	4.22034			sp|P31142|THTM_ECOLI	4.63377	4.51466			sp|P30126|LEUD_ECOLI	3.91085	2.53987	yes
	sp|P31142|THTM_ECOLI	3.98383	4.51466			sp|P30871|3PASE_ECOLI	4.91364	5.36622			sp|P31224|ACRB_ECOLI	6.73974	6.18407			sp|P30128|GREB_ECOLI	4.93854	3.47747	yes
	sp|P31224|ACRB_ECOLI	6.99732	6.18407			sp|P30958|MFD_ECOLI	5.11732	4.991191972499999			sp|P31433|YICH_ECOLI	6.18941	6.16457			sp|P30136|THIC_ECOLI	4.93631	1.27865	yes
	sp|P31433|YICH_ECOLI	6.85322	6.16457			sp|P31057|PANB_ECOLI	6.74403	5.51037			sp|P31435|YICJ_ECOLI	2.34047	2.82264			sp|P30137|THIE_ECOLI	6.10483	3.00815	yes
	sp|P31435|YICJ_ECOLI	2.70724	2.82264			sp|P31060|MODF_ECOLI	4.5411	3.94192			sp|P31455|YIDR_ECOLI	4.96724	4.79993			sp|P30138|THIF_ECOLI	4.9211	3.24415	yes
	sp|P31455|YIDR_ECOLI	4.73041	4.79993			sp|P31063|YEDD_ECOLI	7.25701	4.39804			sp|P31460|DGOR_ECOLI	4.88941	4.79374			sp|P30139|THIG_ECOLI	2.20612	0.928047	yes
	sp|P31460|DGOR_ECOLI	5.1195	4.79374			sp|P31069|KCH_ECOLI	5.24649	4.53857			sp|P31466|ADEP_ECOLI	5.85545	6.01671			sp|P30140|THIH_ECOLI	4.34734	0.859535	yes
	sp|P31466|ADEP_ECOLI	6.10749	6.01671			sp|P31119|AAS_ECOLI	7.43113	6.23539			sp|P31473|RAVA_ECOLI	6.05906	5.78127			sp|P30177|YBIB_ECOLI	4.80686	4.53528
	sp|P31473|RAVA_ECOLI	5.27384	5.78127			sp|P31120|GLMM_ECOLI	6.64985	6.0793			sp|P31548|THIQ_ECOLI	6.20848	5.13125			sp|P30178|HCXB_ECOLI	4.9706	4.45671
	sp|P31548|THIQ_ECOLI	5.6723	5.13125			sp|P31131|YDEJ_ECOLI	5.17534	4.79647			sp|P31550|THIB_ECOLI	6.48266	6.30127			sp|P30748|MOAD_ECOLI	6.75607	4.24632
	sp|P31550|THIB_ECOLI	5.25816	6.30127			sp|P31133|POTF_ECOLI	6.9958507354999995	6.214614104500001			sp|P31554|LPTD_ECOLI	6.39264	6.70038			sp|P30749|MOAE_ECOLI	4.67645	4.57256
	sp|P31554|LPTD_ECOLI	6.59461	6.70038			sp|P31134|POTG_ECOLI	6.21663	5.6399			sp|P31600|NFRA_ECOLI	7.2248	6.19336			sp|P30750|METN_ECOLI	6.51233	5.84509
	sp|P31600|NFRA_ECOLI	6.61129	6.19336			sp|P31142|THTM_ECOLI	6.37581	4.51466			sp|P31658|HCHA_ECOLI	4.04813	3.97465			sp|P30843|BASR_ECOLI	6.35135	5.55026
	sp|P31658|HCHA_ECOLI	5.28674	3.97465			sp|P31224|ACRB_ECOLI	6.8570476110000005	6.18407			sp|P31663|PANC_ECOLI	4.94125	4.868			sp|P30844|BASS_ECOLI	5.99491	5.89556
	sp|P31663|PANC_ECOLI	5.17111	4.868			sp|P31433|YICH_ECOLI	6.29882	6.16457			sp|P31666|YADE_ECOLI	5.23898	5.58138			sp|P30845|EPTA_ECOLI	7.04283	6.42248
	sp|P31666|YADE_ECOLI	5.98285	5.58138			sp|P31455|YIDR_ECOLI	4.79959	4.79993			sp|P31677|OTSA_ECOLI	2.95184	3.02133			sp|P30847|BAES_ECOLI	6.52103	6.22778
	sp|P31677|OTSA_ECOLI	4.68406	3.02133	yes		sp|P31460|DGOR_ECOLI	5.06714	4.79374			sp|P31680|DJLA_ECOLI	7.01986	6.24421			sp|P30850|RNB_ECOLI	6.35964	4.29642
	sp|P31680|DJLA_ECOLI	6.42057	6.24421			sp|P31473|RAVA_ECOLI	5.55397	5.78127			sp|P31802|NARP_ECOLI	2.17336	2.30048			sp|P30859|ARTI_ECOLI	5.31054	5.63507
	sp|P31802|NARP_ECOLI	2.42651	2.30048			sp|P31547|METI_ECOLI	5.88137	6.0945948229999996			sp|P31806|NNR_ECOLI	4.90646	4.24522			sp|P30860|ARTJ_ECOLI	4.29364	5.46538
	sp|P31806|NNR_ECOLI	4.62125	4.24522			sp|P31548|THIQ_ECOLI	5.78899	5.13125			sp|P31808|YCIK_ECOLI	3.86681	3.68468			sp|P30863|DKGB_ECOLI	4.32966	4.61533
	sp|P31808|YCIK_ECOLI	4.2929	3.68468			sp|P31550|THIB_ECOLI	5.82113	6.301272561499999			sp|P31828|PQQL_ECOLI	4.76602	5.40762			sp|P30864|YAFC_ECOLI	6.39945	6.01639
	sp|P31828|PQQL_ECOLI	5.76905	5.40762			sp|P31554|LPTD_ECOLI	6.2817	6.70038			sp|P31979|NUOF_ECOLI	6.10237	5.44249			sp|P30870|GLNE_ECOLI	4.98858	4.22034
	sp|P31979|NUOF_ECOLI	5.27098	5.44249			sp|P31600|NFRA_ECOLI	6.0786277349999995	6.19336			sp|P32053|INTA_ECOLI	0.733634	1.69525			sp|P30871|3PASE_ECOLI	5.73336	5.36622
	sp|P32053|INTA_ECOLI	4.82607	1.69525			sp|P31658|HCHA_ECOLI	4.61958	3.97465			sp|P32099|LPLA_ECOLI	4.04923	4.79608			sp|P30958|MFD_ECOLI	5.59367	4.99119
	sp|P32099|LPLA_ECOLI	6.28521	4.79608			sp|P31663|PANC_ECOLI	5.336258798999999	4.8680002474999995			sp|P32125|MOBB_ECOLI	4.37013	4.01416			sp|P31057|PANB_ECOLI	6.04952	5.51037
	sp|P32131|HEMN_ECOLI	3.89602	2.98979	yes		sp|P31677|OTSA_ECOLI	3.2288	3.02133			sp|P32131|HEMN_ECOLI	3.36032	2.98979			sp|P31060|MODF_ECOLI	4.47867	3.94192
	sp|P32132|TYPA_ECOLI	4.78802	4.38738			sp|P31680|DJLA_ECOLI	5.9171	6.24421			sp|P32132|TYPA_ECOLI	4.54199	4.38738			sp|P31063|YEDD_ECOLI	7.04391	4.39804
	sp|P32141|SQUT_ECOLI	4.37683	4.18902			sp|P31802|NARP_ECOLI	4.47495	2.30048			sp|P32141|SQUT_ECOLI	4.41619	4.18902			sp|P31069|KCH_ECOLI	5.53789	4.53857
	sp|P32144|YIHW_ECOLI	4.96778	4.88525			sp|P31806|NNR_ECOLI	5.55868	4.245223343999999			sp|P32144|YIHW_ECOLI	5.16707	4.88525			sp|P31119|AAS_ECOLI	7.26349	6.23539
	sp|P32157|YIIM_ECOLI	4.89327	4.70101			sp|P31808|YCIK_ECOLI	4.5626715744999995	3.68468			sp|P32157|YIIM_ECOLI	4.61403	4.70101			sp|P31120|GLMM_ECOLI	6.0172	6.0793
	sp|P32160|YIIQ_ECOLI	5.90875	4.14202	yes		sp|P31979|NUOF_ECOLI	5.73806	5.44249			sp|P32160|YIIQ_ECOLI	5.05322	4.14202			sp|P31131|YDEJ_ECOLI	4.97342	4.79647
	sp|P32662|GPH_ECOLI	3.12024	2.87013			sp|P32053|INTA_ECOLI	1.36172	1.69525			sp|P32177|FDHD_ECOLI	3.83325	3.8803			sp|P31133|POTF_ECOLI	4.63836	6.21461
	sp|P32664|NUDC_ECOLI	5.49525	4.50207			sp|P32099|LPLA_ECOLI	5.73875	4.79608			sp|P32664|NUDC_ECOLI	5.51652	4.50207			sp|P31134|POTG_ECOLI	6.49171	5.6399
	sp|P32680|YJAG_ECOLI	5.15704	4.83701			sp|P32125|MOBB_ECOLI	4.48039	4.01416			sp|P32680|YJAG_ECOLI	4.79302	4.83701			sp|P31142|THTM_ECOLI	4.69204	4.51466
	sp|P32681|YJAH_ECOLI	7.11513	6.29896			sp|P32131|HEMN_ECOLI	3.2249034830000003	2.98979			sp|P32684|RLUF_ECOLI	3.43914	3.28937			sp|P31224|ACRB_ECOLI	6.67816	6.18407
	sp|P32684|RLUF_ECOLI	3.75053	3.28937			sp|P32132|TYPA_ECOLI	5.60655	4.38738	yes		sp|P32695|DUSA_ECOLI	4.50619	4.20138			sp|P31433|YICH_ECOLI	6.8117	6.16457
	sp|P32695|DUSA_ECOLI	4.49123	4.20138			sp|P32141|SQUT_ECOLI	5.5241693734999995	4.18902			sp|P32703|YJCE_ECOLI	6.29112	5.73502			sp|P31435|YICJ_ECOLI	3.79393	2.82264
	sp|P32703|YJCE_ECOLI	7.29559	5.73502			sp|P32144|YIHW_ECOLI	6.84151	4.88525			sp|P33011|YEEA_ECOLI	5.41452	5.61259			sp|P31455|YIDR_ECOLI	5.26618	4.79993
	sp|P33011|YEEA_ECOLI	6.28412	5.61259			sp|P32157|YIIM_ECOLI	5.77453	4.70101			sp|P33018|SFGH2_ECOLI	6.89415	5.66925			sp|P31460|DGOR_ECOLI	5.41633	4.79374
	sp|P33018|SFGH2_ECOLI	5.60701	5.66925			sp|P32160|YIIQ_ECOLI	5.382216828500001	4.14202			sp|P33030|YEIR_ECOLI	3.39557	3.46853			sp|P31466|ADEP_ECOLI	6.67332	6.01671
	sp|P33030|YEIR_ECOLI	4.11701	3.46853			sp|P32177|FDHD_ECOLI	4.0973	3.8803021829999995			sp|P33136|OPGG_ECOLI	6.94117	6.42676			sp|P31473|RAVA_ECOLI	5.93841	5.78127
	sp|P33136|OPGG_ECOLI	7.09796	6.42676			sp|P32662|GPH_ECOLI	4.23942	2.87013			sp|P33195|GCSP_ECOLI	4.08528	4.02136			sp|P31548|THIQ_ECOLI	4.95731	5.13125
	sp|P33195|GCSP_ECOLI	3.62119	4.02136			sp|P32664|NUDC_ECOLI	4.5928510325000005	4.50207			sp|P33218|YEBE_ECOLI	3.74471	4.91095			sp|P31550|THIB_ECOLI	4.39803	6.30127
	sp|P33218|YEBE_ECOLI	6.71407	4.91095			sp|P32680|YJAG_ECOLI	5.22981	4.83701			sp|P33219|YEBF_ECOLI	5.25924	6.9182			sp|P31554|LPTD_ECOLI	6.76502	6.70038
	sp|P33221|PURT_ECOLI	4.76493	4.28437			sp|P32684|RLUF_ECOLI	5.6072702544999995	3.2893734825000003	yes		sp|P33221|PURT_ECOLI	4.36068	4.28437			sp|P31600|NFRA_ECOLI	7.18454	6.19336
	sp|P33232|LLDD_ECOLI	5.99241	3.72983	yes		sp|P32695|DUSA_ECOLI	4.30729	4.20138			sp|P33232|LLDD_ECOLI	3.99784	3.72983			sp|P31658|HCHA_ECOLI	5.25407	3.97465
	sp|P33355|YEHS_ECOLI	6.69608	5.07626			sp|P32703|YJCE_ECOLI	5.55046	5.73502			sp|P33355|YEHS_ECOLI	6.58794	5.07626			sp|P31663|PANC_ECOLI	5.42045	4.868
	sp|P33360|YEHX_ECOLI	5.31005	5.04665			sp|P33011|YEEA_ECOLI	6.429056770000001	5.612593712000001			sp|P33360|YEHX_ECOLI	6.65168	5.04665			sp|P31666|YADE_ECOLI	5.86216	5.58138
	sp|P33362|YEHZ_ECOLI	5.00169	5.95007			sp|P33018|SFGH2_ECOLI	6.09485	5.66925			sp|P33362|YEHZ_ECOLI	6.28014	5.95007			sp|P31677|OTSA_ECOLI	5.02125	3.02133	yes
	sp|P33363|BGLX_ECOLI	6.82293	6.20959			sp|P33030|YEIR_ECOLI	3.83098	3.46853			sp|P33363|BGLX_ECOLI	6.50783	6.20959			sp|P31680|DJLA_ECOLI	7.05771	6.24421
	sp|P33371|DUSC_ECOLI	4.7155	5.19985			sp|P33136|OPGG_ECOLI	6.339413647000001	6.426755029000001			sp|P33371|DUSC_ECOLI	4.92335	5.19985			sp|P31802|NARP_ECOLI	5.04544	2.30048	yes
	sp|P33570|TKT2_ECOLI	5.0707	4.51527			sp|P33195|GCSP_ECOLI	4.0016	4.02136			sp|P33570|TKT2_ECOLI	4.94568	4.51527			sp|P31806|NNR_ECOLI	5.24146	4.24522
	sp|P33595|SGRR_ECOLI	6.77365	5.6666			sp|P33218|YEBE_ECOLI	3.56306	4.91095			sp|P33595|SGRR_ECOLI	7.1888	5.6666			sp|P31808|YCIK_ECOLI	4.49521	3.68468
	sp|P33599|NUOCD_ECOLI	7.17969	6.33291			sp|P33219|YEBF_ECOLI	5.57717	6.9182			sp|P33599|NUOCD_ECOLI	5.88273	6.33291			sp|P31828|PQQL_ECOLI	4.61504	5.40762
	sp|P33602|NUOG_ECOLI	5.97847	5.63271			sp|P33221|PURT_ECOLI	4.503990654000001	4.28437			sp|P33602|NUOG_ECOLI	6.10019	5.63271			sp|P31979|NUOF_ECOLI	5.66885	5.44249
	sp|P33643|RLUD_ECOLI	5.70311	5.62559			sp|P33232|LLDD_ECOLI	3.3029753294999997	3.7298253365000003			sp|P33643|RLUD_ECOLI	5.64605	5.62559			sp|P32053|INTA_ECOLI	5.3811	1.69525	yes
	sp|P33644|POLOX_ECOLI	4.76897	5.03053			sp|P33354|YEHR_ECOLI	5.75651	5.75554			sp|P33644|POLOX_ECOLI	4.88532	5.03053			sp|P32099|LPLA_ECOLI	4.6089	4.79608
	sp|P33667|SELU_ECOLI	4.43314	4.54339			sp|P33355|YEHS_ECOLI	6.6423328774999995	5.07626			sp|P33667|SELU_ECOLI	4.34991	4.54339			sp|P32125|MOBB_ECOLI	4.4361	4.01416
	sp|P33913|YEJA_ECOLI	6.3843	6.1904			sp|P33362|YEHZ_ECOLI	7.16281	5.9500674369999995			sp|P33913|YEJA_ECOLI	5.79007	6.1904			sp|P32131|HEMN_ECOLI	4.78648	2.98979
	sp|P33916|YEJF_ECOLI	5.75905	5.86723			sp|P33363|BGLX_ECOLI	6.83647	6.20959			sp|P33916|YEJF_ECOLI	6.41983	5.86723			sp|P32132|TYPA_ECOLI	5.3163	4.38738
	sp|P33919|RADD_ECOLI	4.38842	3.38388			sp|P33371|DUSC_ECOLI	6.59177	5.199848401000001			sp|P33919|RADD_ECOLI	3.54928	3.38388			sp|P32141|SQUT_ECOLI	5.2045	4.18902
	sp|P33920|NDPA_ECOLI	6.9132	6.07857			sp|P33570|TKT2_ECOLI	5.06297	4.51527			sp|P33920|NDPA_ECOLI	5.81368	6.07857			sp|P32144|YIHW_ECOLI	5.98518	4.88525
	sp|P33937|NAPA_ECOLI	5.0743	4.26833			sp|P33595|SGRR_ECOLI	5.83452	5.6666			sp|P33937|NAPA_ECOLI	5.31507	4.26833			sp|P32157|YIIM_ECOLI	4.68819	4.70101
	sp|P33940|MQO_ECOLI	2.28654	1.19005			sp|P33599|NUOCD_ECOLI	6.39388	6.33291			sp|P33940|MQO_ECOLI	1.10117	1.19005			sp|P32160|YIIQ_ECOLI	6.19974	4.14202	yes
	sp|P35340|AHPF_ECOLI	2.59278	2.56214			sp|P33602|NUOG_ECOLI	5.91557	5.63271			sp|P35340|AHPF_ECOLI	2.67127	2.56214			sp|P32177|FDHD_ECOLI	5.52706	3.8803
	sp|P36548|AMIA_ECOLI	5.75307	5.08081			sp|P33643|RLUD_ECOLI	5.50633	5.62559			sp|P36548|AMIA_ECOLI	4.88937	5.08081			sp|P32662|GPH_ECOLI	3.53237	2.87013
	sp|P36553|HEM6_ECOLI	4.54565	4.28538			sp|P33644|POLOX_ECOLI	5.0329236779999995	5.030534723500001			sp|P36553|HEM6_ECOLI	4.99927	4.28538			sp|P32664|NUDC_ECOLI	6.27548	4.50207
	sp|P36561|COBS_ECOLI	6.69939	5.87021			sp|P33667|SELU_ECOLI	4.41703	4.54339			sp|P36561|COBS_ECOLI	6.15134	5.87021			sp|P32680|YJAG_ECOLI	5.0869	4.83701
	sp|P36562|COBT_ECOLI	4.83619	3.26771			sp|P33913|YEJA_ECOLI	7.14166	6.190397429500001			sp|P36562|COBT_ECOLI	3.39051	3.26771			sp|P32681|YJAH_ECOLI	6.46694	6.29896
	sp|P36566|CMOM_ECOLI	4.49799	4.20911			sp|P33916|YEJF_ECOLI	4.54587	5.8672251200000005			sp|P36566|CMOM_ECOLI	3.9475	4.20911			sp|P32684|RLUF_ECOLI	6.01454	3.28937
	sp|P36649|CUEO_ECOLI	5.63031	5.94415			sp|P33919|RADD_ECOLI	3.90116	3.38388			sp|P36649|CUEO_ECOLI	6.67714	5.94415			sp|P32695|DUSA_ECOLI	4.26349	4.20138
	sp|P36655|DSBD_ECOLI	6.15722	6.08271			sp|P33920|NDPA_ECOLI	5.78159	6.07857			sp|P36655|DSBD_ECOLI	5.60649	6.08271			sp|P32703|YJCE_ECOLI	6.07991	5.73502
	sp|P36659|CBPA_ECOLI	5.60789	4.86572			sp|P33937|NAPA_ECOLI	3.55856	4.26833			sp|P36659|CBPA_ECOLI	5.25789	4.86572			sp|P33011|YEEA_ECOLI	6.00526	5.61259
	sp|P36680|ZAPD_ECOLI	6.18369	4.86632			sp|P35340|AHPF_ECOLI	2.8081444700000002	2.56214			sp|P36673|TRER_ECOLI	5.41037	5.04037			sp|P33018|SFGH2_ECOLI	5.79039	5.66925
	sp|P36683|ACNB_ECOLI	3.86486	3.57812			sp|P36548|AMIA_ECOLI	4.9767	5.08081			sp|P36680|ZAPD_ECOLI	6.06434	4.86632			sp|P33030|YEIR_ECOLI	4.59413	3.46853
	sp|P36767|RDGC_ECOLI	6.19577	6.54825			sp|P36553|HEM6_ECOLI	5.01246	4.28538			sp|P36683|ACNB_ECOLI	3.56032	3.57812			sp|P33136|OPGG_ECOLI	6.37321	6.42676
	sp|P36771|LRHA_ECOLI	5.55573	3.27569			sp|P36562|COBT_ECOLI	5.79289	3.26771			sp|P36767|RDGC_ECOLI	5.94198	6.54825			sp|P33195|GCSP_ECOLI	4.4356	4.02136
	sp|P36879|YADG_ECOLI	6.29482	6.13617			sp|P36566|CMOM_ECOLI	4.5723	4.20911			sp|P36771|LRHA_ECOLI	2.54572	3.27569			sp|P33218|YEBE_ECOLI	5.2928	4.91095
	sp|P36929|RSMB_ECOLI	5.64169	6.14386			sp|P36649|CUEO_ECOLI	6.573663939499999	5.94415			sp|P36879|YADG_ECOLI	6.10011	6.13617			sp|P33219|YEBF_ECOLI	4.10672	6.9182
	sp|P36930|GATR_ECOLI	5.63733	5.69443			sp|P36655|DSBD_ECOLI	6.36844	6.08271			sp|P36929|RSMB_ECOLI	5.04612	6.14386			sp|P33221|PURT_ECOLI	5.16523	4.28437
	sp|P36938|PGM_ECOLI	5.18974	5.20019			sp|P36659|CBPA_ECOLI	6.27645	4.86572			sp|P36930|GATR_ECOLI	5.6964	5.69443			sp|P33232|LLDD_ECOLI	6.0127	3.72983	yes
	sp|P36979|RLMN_ECOLI	2.7578	1.30614			sp|P36673|TRER_ECOLI	5.5312334629999995	5.04037			sp|P36938|PGM_ECOLI	5.8164	5.20019			sp|P33235|FLGK_ECOLI	3.98756	5.22325
	sp|P36999|RLMA_ECOLI	4.94948	5.34327			sp|P36680|ZAPD_ECOLI	5.0717136714999995	4.86632			sp|P36979|RLMN_ECOLI	1.1347	1.30614			sp|P33355|YEHS_ECOLI	5.25192	5.07626
	sp|P37005|LAST_ECOLI	3.99892	3.71989			sp|P36683|ACNB_ECOLI	3.30472	3.57812			sp|P37005|LAST_ECOLI	3.98094	3.71989			sp|P33360|YEHX_ECOLI	5.8716	5.04665
	sp|P37024|HRPB_ECOLI	5.55828	3.97029			sp|P36767|RDGC_ECOLI	7.23388	6.54825			sp|P37019|CLCA_ECOLI	6.54185	6.07737			sp|P33362|YEHZ_ECOLI	4.32096	5.95007
	sp|P37028|BTUF_ECOLI	5.18987	5.44062			sp|P36879|YADG_ECOLI	6.83133	6.1361726480000005			sp|P37024|HRPB_ECOLI	3.90744	3.97029			sp|P33363|BGLX_ECOLI	6.81721	6.20959
	sp|P37051|PURU_ECOLI	5.19382	4.80465			sp|P36929|RSMB_ECOLI	5.17222	6.1438647164999995			sp|P37025|THPR_ECOLI	6.37591	5.02791			sp|P33371|DUSC_ECOLI	5.14615	5.19985
	sp|P37095|PEPB_ECOLI	5.45841	5.6062			sp|P36930|GATR_ECOLI	5.5926	5.69443			sp|P37028|BTUF_ECOLI	6.42264	5.44062			sp|P33570|TKT2_ECOLI	4.97568	4.51527
	sp|P37128|NUDK_ECOLI	3.0228	3.15454			sp|P36938|PGM_ECOLI	5.30837	5.200187167499999			sp|P37051|PURU_ECOLI	4.71087	4.80465			sp|P33595|SGRR_ECOLI	6.14237	5.6666
	sp|P37147|FXSA_ECOLI	6.82903	6.11887			sp|P36979|RLMN_ECOLI	1.56862	1.30614			sp|P37095|PEPB_ECOLI	5.70612	5.6062			sp|P33599|NUOCD_ECOLI	6.01173	6.33291
	sp|P37177|PT1P_ECOLI	5.14584	4.37441			sp|P36999|RLMA_ECOLI	4.90033	5.343270968500001			sp|P37128|NUDK_ECOLI	2.95818	3.15454			sp|P33602|NUOG_ECOLI	6.01758	5.63271
	sp|P37182|HYBD_ECOLI	4.51189	4.27728			sp|P37005|LAST_ECOLI	4.078882893499999	3.71989			sp|P37147|FXSA_ECOLI	6.43525	6.11887			sp|P33634|YFIE_ECOLI	5.30559	4.36844
	sp|P37194|SLP_ECOLI	6.72449	7.26034			sp|P37024|HRPB_ECOLI	4.28962	3.97029			sp|P37177|PT1P_ECOLI	4.39291	4.37441			sp|P33643|RLUD_ECOLI	5.82437	5.62559
	sp|P37313|DPPF_ECOLI	5.92429	6.08175			sp|P37025|THPR_ECOLI	6.8149283485000005	5.02791			sp|P37182|HYBD_ECOLI	4.1436	4.27728			sp|P33644|POLOX_ECOLI	5.05124	5.03053
	sp|P37325|YBCH_ECOLI	6.04894	5.77978			sp|P37028|BTUF_ECOLI	5.93279	5.44062			sp|P37194|SLP_ECOLI	6.42899	7.26034			sp|P33667|SELU_ECOLI	4.8349	4.54339
	sp|P37326|INTS_ECOLI	5.78778	5.50296			sp|P37051|PURU_ECOLI	5.70754	4.80465			sp|P37313|DPPF_ECOLI	6.409	6.08175			sp|P33913|YEJA_ECOLI	6.03686	6.1904
	sp|P37329|MODA_ECOLI	5.89869	5.90294			sp|P37095|PEPB_ECOLI	5.757504598500001	5.6062			sp|P37325|YBCH_ECOLI	7.27163	5.77978			sp|P33916|YEJF_ECOLI	6.77737	5.86723
	sp|P37330|MASZ_ECOLI	3.42929	3.84951			sp|P37128|NUDK_ECOLI	4.03444	3.15454			sp|P37326|INTS_ECOLI	5.96127	5.50296			sp|P33919|RADD_ECOLI	5.40055	3.38388	yes
	sp|P37338|CSIR_ECOLI	2.81372	1.99069	yes		sp|P37147|FXSA_ECOLI	6.05574	6.11887			sp|P37329|MODA_ECOLI	6.46374	5.90294			sp|P33920|NDPA_ECOLI	6.39697	6.07857
	sp|P37339|LHGO_ECOLI	6.32117	5.40039			sp|P37177|PT1P_ECOLI	4.52596	4.37441			sp|P37330|MASZ_ECOLI	4.75435	3.84951			sp|P33940|MQO_ECOLI	3.81299	1.19005	yes
	sp|P37344|PSPF_ECOLI	6.54621	6.26495			sp|P37182|HYBD_ECOLI	5.30331	4.27728			sp|P37338|CSIR_ECOLI	2.1064	1.99069			sp|P35340|AHPF_ECOLI	3.63012	2.56214	yes
	sp|P37348|YECE_ECOLI	3.55486	3.15584			sp|P37194|SLP_ECOLI	7.9866755855000005	7.26034			sp|P37339|LHGO_ECOLI	5.3006	5.40039			sp|P36548|AMIA_ECOLI	5.01872	5.08081
	sp|P37349|DHAM_ECOLI	5.23772	4.01406			sp|P37313|DPPF_ECOLI	6.11114	6.08175			sp|P37344|PSPF_ECOLI	5.82607	6.26495			sp|P36553|HEM6_ECOLI	5.52611	4.28538
	sp|P37351|RPIB_ECOLI	5.64457	3.7255			sp|P37325|YBCH_ECOLI	6.24879	5.77978			sp|P37348|YECE_ECOLI	2.76176	3.15584			sp|P36561|COBS_ECOLI	7.47235	5.87021
	sp|P37387|XYLF_ECOLI	5.33187	5.53148			sp|P37326|INTS_ECOLI	5.37194	5.50296			sp|P37349|DHAM_ECOLI	4.66919	4.01406			sp|P36562|COBT_ECOLI	4.97372	3.26771	yes
	sp|P37595|IAAA_ECOLI	3.76769	3.47235			sp|P37329|MODA_ECOLI	6.15804	5.90294			sp|P37351|RPIB_ECOLI	3.77231	3.7255			sp|P36566|CMOM_ECOLI	4.99146	4.20911
	sp|P37617|ZNTA_ECOLI	4.32915	3.87379			sp|P37330|MASZ_ECOLI	4.33589	3.84951			sp|P37387|XYLF_ECOLI	5.87913	5.53148			sp|P36649|CUEO_ECOLI	6.54563	5.94415
	sp|P37623|ACPT_ECOLI	5.64813	3.77666			sp|P37338|CSIR_ECOLI	3.53801	1.99069	yes		sp|P37595|IAAA_ECOLI	3.58196	3.47235			sp|P36655|DSBD_ECOLI	6.32565	6.08271
	sp|P37624|RBBA_ECOLI	5.83254	5.19086			sp|P37339|LHGO_ECOLI	4.94408	5.40039			sp|P37615|YHHM_ECOLI	6.40277	5.71068			sp|P36659|CBPA_ECOLI	6.72614	4.86572
	sp|P37626|YHII_ECOLI	6.23376	6.36918			sp|P37344|PSPF_ECOLI	7.55012	6.26495			sp|P37617|ZNTA_ECOLI	4.07148	3.87379			sp|P36673|TRER_ECOLI	5.43598	5.04037
	sp|P37629|YHIL_ECOLI	2.18281	2.26846			sp|P37348|YECE_ECOLI	3.2537	3.15584			sp|P37623|ACPT_ECOLI	3.55884	3.77666			sp|P36680|ZAPD_ECOLI	6.32155	4.86632
	sp|P37631|YHIN_ECOLI	5.66577	5.15429			sp|P37349|DHAM_ECOLI	4.06757	4.0140631214999996			sp|P37624|RBBA_ECOLI	5.89458	5.19086			sp|P36683|ACNB_ECOLI	5.1219	3.57812	yes
	sp|P37634|RLMJ_ECOLI	5.05835	5.06491			sp|P37351|RPIB_ECOLI	3.82053	3.7255			sp|P37626|YHII_ECOLI	6.68351	6.36918			sp|P36767|RDGC_ECOLI	6.27517	6.54825
	sp|P37636|MDTE_ECOLI	6.21728	5.92223			sp|P37595|IAAA_ECOLI	3.62228	3.47235			sp|P37629|YHIL_ECOLI	2.35291	2.26846			sp|P36771|LRHA_ECOLI	7.01828	3.27569
	sp|P37642|YHJD_ECOLI	4.80296	4.2134			sp|P37615|YHHM_ECOLI	5.4497039775000005	5.71068			sp|P37631|YHIN_ECOLI	6.63904	5.15429			sp|P36879|YADG_ECOLI	6.97102	6.13617
	sp|P37645|YHJG_ECOLI	5.89812	5.57026			sp|P37617|ZNTA_ECOLI	5.048980350000001	3.87379			sp|P37634|RLMJ_ECOLI	4.81163	5.06491			sp|P36929|RSMB_ECOLI	5.88288	6.14386
	sp|P37647|KDGK_ECOLI	4.45533	4.63582			sp|P37623|ACPT_ECOLI	3.99046	3.77666			sp|P37636|MDTE_ECOLI	6.15287	5.92223			sp|P36930|GATR_ECOLI	5.65817	5.69443
	sp|P37648|YHJJ_ECOLI	6.55952	6.0824			sp|P37624|RBBA_ECOLI	6.170914359499999	5.19086			sp|P37642|YHJD_ECOLI	3.99065	4.2134			sp|P36938|PGM_ECOLI	5.50859	5.20019
	sp|P37649|YHJK_ECOLI	6.31151	6.05447			sp|P37626|YHII_ECOLI	6.78125	6.369182694499999			sp|P37645|YHJG_ECOLI	6.13044	5.57026			sp|P36979|RLMN_ECOLI	4.37296	1.30614	yes
	sp|P37650|BCSC_ECOLI	6.70321	6.44549			sp|P37631|YHIN_ECOLI	5.81141	5.154289138999999			sp|P37647|KDGK_ECOLI	4.83912	4.63582			sp|P36999|RLMA_ECOLI	6.06972	5.34327
	sp|P37651|GUN_ECOLI	6.89043	6.4803			sp|P37634|RLMJ_ECOLI	4.96357	5.06491			sp|P37648|YHJJ_ECOLI	6.33117	6.0824			sp|P37005|LAST_ECOLI	6.17069	3.71989
	sp|P37652|BCSB_ECOLI	7.04167	5.79614			sp|P37636|MDTE_ECOLI	6.23932	5.92223			sp|P37649|YHJK_ECOLI	6.20143	6.05447			sp|P37019|CLCA_ECOLI	6.19728	6.07737
	sp|P37659|BCSG_ECOLI	4.03233	4.04888			sp|P37642|YHJD_ECOLI	3.56473	4.2134			sp|P37650|BCSC_ECOLI	6.73517	6.44549			sp|P37024|HRPB_ECOLI	5.57167	3.97029	yes
	sp|P37661|EPTB_ECOLI	6.21653	5.6597			sp|P37645|YHJG_ECOLI	6.4161792465000005	5.57026			sp|P37651|GUN_ECOLI	6.78063	6.4803			sp|P37025|THPR_ECOLI	5.30339	5.02791
	sp|P37666|GHRB_ECOLI	4.11566	4.03416			sp|P37647|KDGK_ECOLI	7.1997274215000004	4.63582			sp|P37652|BCSB_ECOLI	6.14987	5.79614			sp|P37028|BTUF_ECOLI	3.91658	5.44062
	sp|P37671|YIAJ_ECOLI	6.3802	5.86444			sp|P37648|YHJJ_ECOLI	7.23616	6.0824			sp|P37659|BCSG_ECOLI	2.97624	4.04888			sp|P37051|PURU_ECOLI	5.60734	4.80465
	sp|P37682|YIAU_ECOLI	5.07474	4.15477			sp|P37649|YHJK_ECOLI	5.77073	6.054471680500001			sp|P37661|EPTB_ECOLI	4.34828	5.6597			sp|P37052|YCHJ_ECOLI	5.73	5.42589
	sp|P37685|ALDB_ECOLI	4.03844	2.77302			sp|P37650|BCSC_ECOLI	6.13203	6.44549			sp|P37665|YIAD_ECOLI	6.7819	5.80878			sp|P37095|PEPB_ECOLI	5.80942	5.6062
	sp|P37689|GPMI_ECOLI	5.05121	4.75626			sp|P37651|GUN_ECOLI	6.497308697999999	6.4803			sp|P37666|GHRB_ECOLI	3.82159	4.03416			sp|P37147|FXSA_ECOLI	5.99474	6.11887
	sp|P37690|ENVC_ECOLI	6.29456	6.31425			sp|P37652|BCSB_ECOLI	6.28036	5.7961370389999995			sp|P37671|YIAJ_ECOLI	5.57206	5.86444			sp|P37177|PT1P_ECOLI	5.82053	4.37441
	sp|P37692|RFAF_ECOLI	6.69364	6.39882			sp|P37659|BCSG_ECOLI	3.67614	4.04888			sp|P37682|YIAU_ECOLI	4.70364	4.15477			sp|P37182|HYBD_ECOLI	5.24662	4.27728
	sp|P37765|RLUB_ECOLI	5.65428	6.17575			sp|P37661|EPTB_ECOLI	6.44678	5.6597			sp|P37685|ALDB_ECOLI	2.4161	2.77302			sp|P37194|SLP_ECOLI	7.16259	7.26034
	sp|P37766|YDIF_ECOLI	4.03039	3.81403			sp|P37664|YIAC_ECOLI	3.34459	2.32745			sp|P37689|GPMI_ECOLI	5.18571	4.75626			sp|P37313|DPPF_ECOLI	6.24829	6.08175
	sp|P37767|YFHH_ECOLI	4.31857	2.79727	yes		sp|P37665|YIAD_ECOLI	6.160417864499999	5.8087772945000005			sp|P37690|ENVC_ECOLI	6.76168	6.31425			sp|P37325|YBCH_ECOLI	5.13331	5.77978
	sp|P37769|KDUD_ECOLI	2.05645	2.38522			sp|P37666|GHRB_ECOLI	5.01706	4.03416			sp|P37691|YIBQ_ECOLI	6.09419	6.68189			sp|P37326|INTS_ECOLI	6.43934	5.50296
	sp|P37773|MPL_ECOLI	6.50261	5.57597			sp|P37671|YIAJ_ECOLI	5.841809764000001	5.86444			sp|P37692|RFAF_ECOLI	5.71339	6.39882			sp|P37329|MODA_ECOLI	5.70426	5.90294
	sp|P37774|YECC_ECOLI	5.31408	6.4091			sp|P37682|YIAU_ECOLI	4.976627841999999	4.15477			sp|P37765|RLUB_ECOLI	6.02141	6.17575			sp|P37330|MASZ_ECOLI	3.97991	3.84951
	sp|P37794|CHBG_ECOLI	3.18608	3.26949			sp|P37685|ALDB_ECOLI	2.83231	2.77302			sp|P37766|YDIF_ECOLI	3.94272	3.81403			sp|P37338|CSIR_ECOLI	5.30751	1.99069	yes
	sp|P37902|GLTI_ECOLI	6.44994	5.89578			sp|P37689|GPMI_ECOLI	4.97316	4.75626			sp|P37767|YFHH_ECOLI	2.82939	2.79727			sp|P37339|LHGO_ECOLI	5.44408	5.40039
	sp|P37903|USPF_ECOLI	4.76403	4.72552			sp|P37690|ENVC_ECOLI	7.04893	6.31425			sp|P37769|KDUD_ECOLI	2.79614	2.38522			sp|P37344|PSPF_ECOLI	5.8843	6.26495
	sp|P37908|YFJD_ECOLI	6.2625	6.55539			sp|P37691|YIBQ_ECOLI	7.46575	6.68189			sp|P37773|MPL_ECOLI	5.14074	5.57597			sp|P37348|YECE_ECOLI	4.97113	3.15584
	sp|P38038|CYSJ_ECOLI	3.45601	3.57788			sp|P37692|RFAF_ECOLI	5.21833	6.39882			sp|P37774|YECC_ECOLI	5.44371	6.4091			sp|P37349|DHAM_ECOLI	5.06505	4.01406
	sp|P38489|NFSB_ECOLI	1.66491	1.57675			sp|P37765|RLUB_ECOLI	5.92082	6.17575			sp|P37902|GLTI_ECOLI	6.79701	5.89578			sp|P37351|RPIB_ECOLI	4.68698	3.7255
	sp|P38506|XNI_ECOLI	4.22544	4.19535			sp|P37766|YDIF_ECOLI	4.173160105999999	3.81403			sp|P37903|USPF_ECOLI	6.16676	4.72552			sp|P37387|XYLF_ECOLI	4.58662	5.53148
	sp|P38684|TORR_ECOLI	4.57387	3.89174			sp|P37767|YFHH_ECOLI	3.72075	2.7972693900000003	yes		sp|P37908|YFJD_ECOLI	6.03526	6.55539			sp|P37595|IAAA_ECOLI	4.89653	3.47235	yes
	sp|P39099|DEGQ_ECOLI	6.67032	6.05604			sp|P37769|KDUD_ECOLI	2.47576	2.38522			sp|P38038|CYSJ_ECOLI	3.66688	3.57788			sp|P37615|YHHM_ECOLI	6.81644	5.71068
	sp|P39160|UXUB_ECOLI	3.08347	3.33316			sp|P37773|MPL_ECOLI	6.72957	5.57597			sp|P38051|MENF_ECOLI	3.91608	3.91878			sp|P37617|ZNTA_ECOLI	4.91341	3.87379	yes
	sp|P39172|ZNUA_ECOLI	4.84595	6.80687			sp|P37774|YECC_ECOLI	6.65355	6.4091			sp|P38489|NFSB_ECOLI	1.40471	1.57675			sp|P37623|ACPT_ECOLI	4.86342	3.77666
	sp|P39173|YEAD_ECOLI	5.23573	5.42402			sp|P37794|CHBG_ECOLI	3.5539938644999998	3.26949			sp|P38684|TORR_ECOLI	6.27382	3.89174			sp|P37624|RBBA_ECOLI	6.2625	5.19086
	sp|P39176|ERFK_ECOLI	6.16889	6.42511			sp|P37902|GLTI_ECOLI	7.144151733999999	5.89578			sp|P39099|DEGQ_ECOLI	6.4699	6.05604			sp|P37626|YHII_ECOLI	7.13501	6.36918
	sp|P39180|AG43_ECOLI	6.13161	5.92201			sp|P37903|USPF_ECOLI	3.97593	4.7255231564999995			sp|P39160|UXUB_ECOLI	3.22838	3.33316			sp|P37629|YHIL_ECOLI	5.08332	2.26846
	sp|P39187|YTFJ_ECOLI	4.29361	5.42693			sp|P37908|YFJD_ECOLI	6.75387	6.555388478499999			sp|P39172|ZNUA_ECOLI	5.99232	6.80687			sp|P37631|YHIN_ECOLI	5.02407	5.15429
	sp|P39196|LPLT_ECOLI	5.38438	6.21246			sp|P38038|CYSJ_ECOLI	4.31113	3.5778831159999998	yes		sp|P39173|YEAD_ECOLI	6.1691	5.42402			sp|P37634|RLMJ_ECOLI	4.84543	5.06491
	sp|P39199|PRMB_ECOLI	3.84084	3.84936			sp|P38051|MENF_ECOLI	4.47136	3.91878			sp|P39176|ERFK_ECOLI	5.99724	6.42511			sp|P37636|MDTE_ECOLI	5.75965	5.92223
	sp|P39265|ALSB_ECOLI	5.0363	5.90006			sp|P38489|NFSB_ECOLI	2.01169	1.57675			sp|P39180|AG43_ECOLI	4.89687	5.92201			sp|P37642|YHJD_ECOLI	4.95698	4.2134
	sp|P39280|EPMB_ECOLI	2.62858	1.57531			sp|P38506|XNI_ECOLI	5.13675	4.1953477459999995			sp|P39196|LPLT_ECOLI	5.67978	6.21246			sp|P37645|YHJG_ECOLI	6.24262	5.57026
	sp|P39285|MSCM_ECOLI	6.87327	6.48576			sp|P39099|DEGQ_ECOLI	6.33277	6.05604			sp|P39199|PRMB_ECOLI	3.65579	3.84936			sp|P37647|KDGK_ECOLI	4.85915	4.63582
	sp|P39286|RSGA_ECOLI	5.47308	4.86003			sp|P39160|UXUB_ECOLI	3.47481	3.33316			sp|P39265|ALSB_ECOLI	5.78314	5.90006			sp|P37648|YHJJ_ECOLI	5.67123	6.0824
	sp|P39297|BSMA_ECOLI	6.24696	6.0492			sp|P39172|ZNUA_ECOLI	7.16866	6.80687			sp|P39280|EPMB_ECOLI	1.02266	1.57531			sp|P37649|YHJK_ECOLI	6.54106	6.05447
	sp|P39298|YJFP_ECOLI	5.89441	4.11276			sp|P39173|YEAD_ECOLI	5.1072235930000005	5.42402			sp|P39285|MSCM_ECOLI	6.29531	6.48576			sp|P37650|BCSC_ECOLI	6.16063	6.44549
	sp|P39310|YTFB_ECOLI	6.35337	5.78799			sp|P39176|ERFK_ECOLI	6.90125	6.42511			sp|P39286|RSGA_ECOLI	5.31757	4.86003			sp|P37651|GUN_ECOLI	5.8836	6.4803
	sp|P39315|QOR2_ECOLI	4.92618	5.15158			sp|P39177|USPG_ECOLI	4.70903	3.98825			sp|P39298|YJFP_ECOLI	4.06092	4.11276			sp|P37652|BCSB_ECOLI	6.42322	5.79614
	sp|P39321|TAMB_ECOLI	6.02914	6.2514			sp|P39180|AG43_ECOLI	5.36725	5.92201			sp|P39310|YTFB_ECOLI	5.57114	5.78799			sp|P37659|BCSG_ECOLI	3.61393	4.04888
	sp|P39325|YTFQ_ECOLI	5.64351	5.68195			sp|P39187|YTFJ_ECOLI	5.61495	5.42693			sp|P39315|QOR2_ECOLI	4.98958	5.15158			sp|P37661|EPTB_ECOLI	3.99778	5.6597
	sp|P39334|BDCR_ECOLI	4.1932	3.48184			sp|P39196|LPLT_ECOLI	5.8141637799999994	6.21246			sp|P39321|TAMB_ECOLI	6.94601	6.2514			sp|P37665|YIAD_ECOLI	6.7705	5.80878
	sp|P39337|YJGM_ECOLI	3.92983	4.37396			sp|P39199|PRMB_ECOLI	3.97267	3.84936			sp|P39325|YTFQ_ECOLI	6.12761	5.68195			sp|P37666|GHRB_ECOLI	4.90437	4.03416
	sp|P39342|YJGR_ECOLI	4.97844	4.76638			sp|P39265|ALSB_ECOLI	6.6368	5.90006			sp|P39334|BDCR_ECOLI	5.96968	3.48184			sp|P37671|YIAJ_ECOLI	6.16126	5.86444
	sp|P39356|YJHU_ECOLI	6.31285	5.82351			sp|P39280|EPMB_ECOLI	1.6094168665000002	1.57531			sp|P39337|YJGM_ECOLI	3.54429	4.37396			sp|P37682|YIAU_ECOLI	5.58747	4.15477	yes
	sp|P39371|NANM_ECOLI	6.93571	6.31851			sp|P39285|MSCM_ECOLI	6.267	6.4857632684999995			sp|P39342|YJGR_ECOLI	5.09828	4.76638			sp|P37685|ALDB_ECOLI	6.20132	2.77302
	sp|P39377|IADA_ECOLI	5.9008	5.28706			sp|P39286|RSGA_ECOLI	5.51311	4.86003			sp|P39353|YJHC_ECOLI	4.30773	4.38838			sp|P37689|GPMI_ECOLI	5.19162	4.75626
	sp|P39382|YJIK_ECOLI	5.37655	5.12432			sp|P39297|BSMA_ECOLI	6.06689	6.049200110499999			sp|P39356|YJHU_ECOLI	6.85269	5.82351			sp|P37690|ENVC_ECOLI	6.30885	6.31425
	sp|P39389|YJIR_ECOLI	3.72488	3.09419			sp|P39298|YJFP_ECOLI	4.32039	4.11276			sp|P39358|YJHG_ECOLI	3.81998	3.47609			sp|P37691|YIBQ_ECOLI	5.42234	6.68189
	sp|P39396|YJIY_ECOLI	6.62192	5.42268			sp|P39310|YTFB_ECOLI	6.6463471814999995	5.78799			sp|P39371|NANM_ECOLI	5.98896	6.31851			sp|P37692|RFAF_ECOLI	6.06195	6.39882
	sp|P39401|OPGB_ECOLI	2.98461	3.34719			sp|P39315|QOR2_ECOLI	5.3039	5.1515840189999995			sp|P39377|IADA_ECOLI	5.49718	5.28706			sp|P37765|RLUB_ECOLI	6.27751	6.17575
	sp|P39406|RSMC_ECOLI	5.67826	5.6827			sp|P39321|TAMB_ECOLI	6.37373	6.2514			sp|P39401|OPGB_ECOLI	3.41654	3.34719			sp|P37766|YDIF_ECOLI	5.6806	3.81403	yes
	sp|P39407|YJJU_ECOLI	1.8805	1.44804	yes		sp|P39325|YTFQ_ECOLI	5.92812	5.68195			sp|P39406|RSMC_ECOLI	6.19687	5.6827			sp|P37767|YFHH_ECOLI	5.7924	2.79727	yes
	sp|P39408|YJJV_ECOLI	4.26175	4.56533			sp|P39334|BDCR_ECOLI	5.65539	3.4818402649999998			sp|P39407|YJJU_ECOLI	1.31305	1.44804			sp|P37769|KDUD_ECOLI	3.56989	2.38522
	sp|P39410|YJJJ_ECOLI	5.39376	4.53711			sp|P39337|YJGM_ECOLI	3.76863	4.37396			sp|P39408|YJJV_ECOLI	4.72228	4.56533			sp|P37773|MPL_ECOLI	5.2329	5.57597
	sp|P39830|YBAL_ECOLI	6.70256	5.8392			sp|P39342|YJGR_ECOLI	5.07244	4.76638			sp|P39410|YJJJ_ECOLI	6.47279	4.53711			sp|P37774|YECC_ECOLI	7.16341	6.4091
	sp|P39831|YDFG_ECOLI	6.38323	4.82471			sp|P39353|YJHC_ECOLI	4.79388	4.38838			sp|P39830|YBAL_ECOLI	6.29738	5.8392			sp|P37794|CHBG_ECOLI	6.02664	3.26949
	sp|P39838|RCSD_ECOLI	7.30812	6.20719			sp|P39356|YJHU_ECOLI	6.37341	5.82351			sp|P39831|YDFG_ECOLI	6.25617	4.82471			sp|P37902|GLTI_ECOLI	6.32066	5.89578
	sp|P40120|OPGD_ECOLI	6.0936	6.44202			sp|P39358|YJHG_ECOLI	4.54978	3.4760874729999998			sp|P39838|RCSD_ECOLI	6.71901	6.20719			sp|P37903|USPF_ECOLI	5.68693	4.72552
	sp|P40191|PDXK_ECOLI	5.41464	4.3794			sp|P39371|NANM_ECOLI	6.23725	6.31851			sp|P40120|OPGD_ECOLI	5.72653	6.44202			sp|P37908|YFJD_ECOLI	6.44532	6.55539
	sp|P40710|NLPE_ECOLI	5.68308	6.0832			sp|P39377|IADA_ECOLI	5.6760831204999995	5.28706			sp|P40191|PDXK_ECOLI	4.51358	4.3794			sp|P38038|CYSJ_ECOLI	5.19733	3.57788	yes
	sp|P40719|QSEC_ECOLI	6.26162	5.98331			sp|P39382|YJIK_ECOLI	5.39047	5.12432			sp|P40710|NLPE_ECOLI	5.99307	6.0832			sp|P38051|MENF_ECOLI	4.67845	3.91878
	sp|P40874|MTOX_ECOLI	3.04641	3.11419			sp|P39389|YJIR_ECOLI	5.97197	3.09419			sp|P40719|QSEC_ECOLI	6.37632	5.98331			sp|P38489|NFSB_ECOLI	2.55743	1.57675	yes
	sp|P41052|MLTB_ECOLI	5.65487	5.54748			sp|P39396|YJIY_ECOLI	4.18517	5.422684397499999			sp|P40874|MTOX_ECOLI	3.23253	3.11419			sp|P38506|XNI_ECOLI	4.93755	4.19535
	sp|P41407|AZOR_ECOLI	1.47973	1.52165			sp|P39401|OPGB_ECOLI	4.62921	3.34719			sp|P41407|AZOR_ECOLI	1.34233	1.52165			sp|P38684|TORR_ECOLI	5.18184	3.89174
	sp|P41409|RIHA_ECOLI	4.24365	4.76397			sp|P39406|RSMC_ECOLI	6.21324	5.6827			sp|P41409|RIHA_ECOLI	4.65779	4.76397			sp|P39099|DEGQ_ECOLI	6.19774	6.05604
	sp|P42588|PAT_ECOLI	3.08844	0.84847	yes		sp|P39407|YJJU_ECOLI	1.89387	1.4480396445000001			sp|P42588|PAT_ECOLI	0.384766	0.84847			sp|P39160|UXUB_ECOLI	4.94286	3.33316
	sp|P42596|RLMG_ECOLI	5.19328	5.17496			sp|P39408|YJJV_ECOLI	6.38318	4.56533			sp|P42596|RLMG_ECOLI	5.29258	5.17496			sp|P39172|ZNUA_ECOLI	3.6793	6.80687
	sp|P42599|YGJR_ECOLI	4.32546	4.07524			sp|P39410|YJJJ_ECOLI	5.7098963954999995	4.53711			sp|P42599|YGJR_ECOLI	4.28991	4.07524			sp|P39173|YEAD_ECOLI	5.77618	5.42402
	sp|P42604|UXAA_ECOLI	3.02901	2.62968			sp|P39830|YBAL_ECOLI	6.235605639499999	5.8392			sp|P42604|UXAA_ECOLI	2.64965	2.62968			sp|P39176|ERFK_ECOLI	5.58322	6.42511
	sp|P42620|YQJG_ECOLI	4.89114	5.04322			sp|P39831|YDFG_ECOLI	6.565590350000001	4.82471			sp|P42620|YQJG_ECOLI	6.68799	5.04322			sp|P39180|AG43_ECOLI	5.8673	5.92201
	sp|P42641|OBG_ECOLI	4.16774	2.39329	yes		sp|P39838|RCSD_ECOLI	6.85754	6.2071897835000005			sp|P42641|OBG_ECOLI	2.38955	2.39329			sp|P39187|YTFJ_ECOLI	3.4056	5.42693
	sp|P43329|HRPA_ECOLI	6.50381	5.6635			sp|P40120|OPGD_ECOLI	5.9915028454999995	6.44202			sp|P43329|HRPA_ECOLI	5.99348	5.6635			sp|P39199|PRMB_ECOLI	5.45662	3.84936
	sp|P43337|NUDL_ECOLI	2.96425	4.00349			sp|P40191|PDXK_ECOLI	5.84693	4.3794			sp|P43337|NUDL_ECOLI	3.99475	4.00349			sp|P39265|ALSB_ECOLI	4.00062	5.90006
	sp|P43340|YCAK_ECOLI	4.52051	4.61702			sp|P40710|NLPE_ECOLI	6.7872349325000005	6.0832			sp|P43341|LPXH_ECOLI	6.87122	6.36107			sp|P39280|EPMB_ECOLI	5.04689	1.57531	yes
	sp|P43341|LPXH_ECOLI	5.94415	6.36107			sp|P40719|QSEC_ECOLI	7.61296	5.98331			sp|P43671|PQIB_ECOLI	7.13332	5.9881			sp|P39285|MSCM_ECOLI	6.44705	6.48576
	sp|P43671|PQIB_ECOLI	7.00457	5.9881			sp|P40874|MTOX_ECOLI	3.3419363420000003	3.1141857909999997			sp|P43672|UUP_ECOLI	4.72857	4.36886			sp|P39286|RSGA_ECOLI	5.39524	4.86003
	sp|P43672|UUP_ECOLI	5.10487	4.36886			sp|P41052|MLTB_ECOLI	7.255918622499999	5.54748			sp|P45395|KDSD_ECOLI	4.35848	4.28883			sp|P39297|BSMA_ECOLI	5.47284	6.0492
	sp|P45395|KDSD_ECOLI	4.94556	4.28883			sp|P41407|AZOR_ECOLI	1.49581	1.52165			sp|P45425|NANK_ECOLI	4.19401	5.02379			sp|P39298|YJFP_ECOLI	4.24515	4.11276
	sp|P45425|NANK_ECOLI	4.77891	5.02379			sp|P41409|RIHA_ECOLI	4.29113	4.76397			sp|P45464|LPOA_ECOLI	5.89169	6.02549			sp|P39310|YTFB_ECOLI	5.59642	5.78799
	sp|P45464|LPOA_ECOLI	5.81252	6.02549			sp|P42588|PAT_ECOLI	0.490083	0.84847			sp|P45469|YRAR_ECOLI	5.98268	5.69147			sp|P39315|QOR2_ECOLI	5.42148	5.15158
	sp|P45469|YRAR_ECOLI	5.36196	5.69147			sp|P42596|RLMG_ECOLI	5.6429910885000005	5.174962454499999			sp|P45470|YHBO_ECOLI	5.58906	4.71736			sp|P39321|TAMB_ECOLI	5.88139	6.2514
	sp|P45470|YHBO_ECOLI	4.34125	4.71736			sp|P42599|YGJR_ECOLI	4.61562	4.07524			sp|P45523|FKBA_ECOLI	6.57603	5.85937			sp|P39325|YTFQ_ECOLI	5.47215	5.68195
	sp|P45523|FKBA_ECOLI	6.59662	5.85937			sp|P42620|YQJG_ECOLI	5.02989	5.04322			sp|P45530|TUSB_ECOLI	4.52941	4.38978			sp|P39334|BDCR_ECOLI	4.87157	3.48184
	sp|P45544|FRLR_ECOLI	4.5703	5.42384			sp|P42641|OBG_ECOLI	2.4444090354999997	2.39329			sp|P45531|TUSC_ECOLI	4.6977	4.82967			sp|P39337|YJGM_ECOLI	4.53456	4.37396
	sp|P45552|YHFZ_ECOLI	5.94367	4.68433			sp|P43329|HRPA_ECOLI	5.885607134500001	5.6635			sp|P45544|FRLR_ECOLI	5.02543	5.42384			sp|P39342|YJGR_ECOLI	5.04237	4.76638
	sp|P45568|DXR_ECOLI	3.68749	3.6407			sp|P43337|NUDL_ECOLI	4.3807	4.00349			sp|P45552|YHFZ_ECOLI	5.34072	4.68433			sp|P39356|YJHU_ECOLI	7.2656	5.82351
	sp|P45577|PROQ_ECOLI	4.07963	3.06519			sp|P43340|YCAK_ECOLI	4.84322	4.61702			sp|P45565|AIS_ECOLI	4.98546	4.21353			sp|P39358|YJHG_ECOLI	4.08347	3.47609
	sp|P45578|LUXS_ECOLI	4.79449	3.60602			sp|P43341|LPXH_ECOLI	7.2913	6.36107			sp|P45568|DXR_ECOLI	4.05354	3.6407			sp|P39371|NANM_ECOLI	5.84513	6.31851
	sp|P45748|TSAC_ECOLI	4.39918	4.08065			sp|P43671|PQIB_ECOLI	6.42818	5.9881			sp|P45577|PROQ_ECOLI	3.47071	3.06519			sp|P39377|IADA_ECOLI	6.20865	5.28706
	sp|P45799|NUDE_ECOLI	4.79747	3.8999			sp|P43672|UUP_ECOLI	4.80078	4.36886			sp|P45578|LUXS_ECOLI	4.37269	3.60602			sp|P39382|YJIK_ECOLI	5.5725	5.12432
	sp|P45800|IGAA_ECOLI	6.37478	6.06378			sp|P45395|KDSD_ECOLI	4.94882	4.28883			sp|P45748|TSAC_ECOLI	4.11814	4.08065			sp|P39389|YJIR_ECOLI	6.94275	3.09419	yes
	sp|P45955|CPOB_ECOLI	6.27995	5.60967			sp|P45425|NANK_ECOLI	3.56406	5.02379			sp|P45799|NUDE_ECOLI	3.55521	3.8999			sp|P39396|YJIY_ECOLI	5.48014	5.42268
	sp|P46022|MTGA_ECOLI	6.43665	6.10673			sp|P45464|LPOA_ECOLI	6.48895	6.025492702999999			sp|P45800|IGAA_ECOLI	6.48435	6.06378			sp|P39401|OPGB_ECOLI	4.01785	3.34719
	sp|P46118|HEXR_ECOLI	4.8612	3.77007			sp|P45469|YRAR_ECOLI	6.25788	5.69147			sp|P45955|CPOB_ECOLI	5.25848	5.60967			sp|P39406|RSMC_ECOLI	6.65008	5.6827
	sp|P46122|YAJI_ECOLI	6.94848	5.63845			sp|P45470|YHBO_ECOLI	5.74184	4.71736			sp|P46022|MTGA_ECOLI	6.04003	6.10673			sp|P39407|YJJU_ECOLI	5.98855	1.44804	yes
	sp|P46125|YEDI_ECOLI	6.97411	5.79102			sp|P45523|FKBA_ECOLI	6.563127553999999	5.85937			sp|P46118|HEXR_ECOLI	3.12372	3.77007			sp|P39408|YJJV_ECOLI	5.91547	4.56533
	sp|P46130|YBHC_ECOLI	7.06013	6.27531			sp|P45530|TUSB_ECOLI	6.4351624345000005	4.38978			sp|P46122|YAJI_ECOLI	7.40537	5.63845			sp|P39410|YJJJ_ECOLI	7.07241	4.53711
	sp|P46474|YHDP_ECOLI	6.38084	6.10734			sp|P45531|TUSC_ECOLI	5.18056	4.829672562000001			sp|P46125|YEDI_ECOLI	5.5256	5.79102			sp|P39830|YBAL_ECOLI	7.00371	5.8392
	sp|P46837|YHGF_ECOLI	4.79569	3.63343	yes		sp|P45544|FRLR_ECOLI	5.1772410010000005	5.42384			sp|P46130|YBHC_ECOLI	6.54439	6.27531			sp|P39831|YDFG_ECOLI	5.86394	4.82471
	sp|P46852|YHHW_ECOLI	4.30477	4.50905			sp|P45552|YHFZ_ECOLI	5.74774	4.68433			sp|P46474|YHDP_ECOLI	6.1802	6.10734			sp|P39838|RCSD_ECOLI	6.22563	6.20719
	sp|P46853|YHHX_ECOLI	4.79198	4.75146			sp|P45565|AIS_ECOLI	6.5719824849999995	4.21353			sp|P46837|YHGF_ECOLI	3.57841	3.63343			sp|P40120|OPGD_ECOLI	6.60362	6.44202
	sp|P46859|GNTK_ECOLI	4.47411	3.91666			sp|P45568|DXR_ECOLI	3.9322	3.6407			sp|P46852|YHHW_ECOLI	4.52265	4.50905			sp|P40191|PDXK_ECOLI	4.84929	4.3794
	sp|P46889|FTSK_ECOLI	2.17388	1.39243			sp|P45577|PROQ_ECOLI	7.19331	3.06519	yes		sp|P46853|YHHX_ECOLI	5.37962	4.75146			sp|P40710|NLPE_ECOLI	5.34145	6.0832
	sp|P50456|MLC_ECOLI	6.91854	5.85396			sp|P45578|LUXS_ECOLI	4.3751222604999995	3.60602			sp|P46889|FTSK_ECOLI	1.19593	1.39243			sp|P40719|QSEC_ECOLI	5.89862	5.98331
	sp|P51024|YAIL_ECOLI	4.88416	1.94836	yes		sp|P45748|TSAC_ECOLI	5.293762301499999	4.0806546610000005			sp|P50456|MLC_ECOLI	7.00733	5.85396			sp|P40874|MTOX_ECOLI	4.3511	3.11419
	sp|P51981|AEEP_ECOLI	6.384	4.80852			sp|P45799|NUDE_ECOLI	4.57798	3.8999			sp|P51024|YAIL_ECOLI	2.21695	1.94836			sp|P41052|MLTB_ECOLI	5.38214	5.54748
	sp|P52037|YGFF_ECOLI	5.47705	4.66286			sp|P45800|IGAA_ECOLI	6.71573	6.06378			sp|P51981|AEEP_ECOLI	6.56885	4.80852			sp|P41407|AZOR_ECOLI	2.22209	1.52165
	sp|P52061|IXTPA_ECOLI	4.22817	3.99523			sp|P45955|CPOB_ECOLI	5.95801	5.609668318500001			sp|P52061|IXTPA_ECOLI	4.12296	3.99523			sp|P41409|RIHA_ECOLI	4.98217	4.76397
	sp|P52062|YGGW_ECOLI	5.75573	4.02701			sp|P46118|HEXR_ECOLI	3.65055	3.77007			sp|P52062|YGGW_ECOLI	4.32184	4.02701			sp|P42588|PAT_ECOLI	4.74291	0.84847	yes
	sp|P52076|QSEB_ECOLI	4.21989	4.19747			sp|P46122|YAJI_ECOLI	6.76537	5.638450537500001			sp|P52076|QSEB_ECOLI	4.10354	4.19747			sp|P42596|RLMG_ECOLI	5.55077	5.17496
	sp|P52094|HISQ_ECOLI	6.03876	6.16788			sp|P46125|YEDI_ECOLI	5.524627215500001	5.79102			sp|P52094|HISQ_ECOLI	6.76743	6.16788			sp|P42599|YGJR_ECOLI	4.84422	4.07524
	sp|P52097|TILS_ECOLI	5.01289	5.27185			sp|P46130|YBHC_ECOLI	6.89198	6.27531			sp|P52097|TILS_ECOLI	4.73614	5.27185			sp|P42604|UXAA_ECOLI	4.16992	2.62968	yes
	sp|P52101|GLRK_ECOLI	6.72114	6.15908			sp|P46474|YHDP_ECOLI	6.20568	6.10734			sp|P52101|GLRK_ECOLI	6.55645	6.15908			sp|P42620|YQJG_ECOLI	6.04856	5.04322
	sp|P52108|RSTA_ECOLI	4.29277	3.66183			sp|P46837|YHGF_ECOLI	4.12369	3.63343			sp|P52108|RSTA_ECOLI	3.10391	3.66183			sp|P42641|OBG_ECOLI	5.71551	2.39329	yes
	sp|P52119|RATB_ECOLI	5.02138	3.33829	yes		sp|P46849|RTCA_ECOLI	4.45743	4.51783			sp|P52598|YGBI_ECOLI	4.72323	4.81742			sp|P43329|HRPA_ECOLI	6.34064	5.6635
	sp|P52598|YGBI_ECOLI	4.93092	4.81742			sp|P46852|YHHW_ECOLI	4.66886	4.50905			sp|P52643|LDHD_ECOLI	4.53245	4.64389			sp|P43337|NUDL_ECOLI	5.44361	4.00349	yes
	sp|P52643|LDHD_ECOLI	5.65245	4.64389			sp|P46853|YHHX_ECOLI	4.78393	4.75146			sp|P52644|HSLJ_ECOLI	6.5203	6.11135			sp|P43340|YCAK_ECOLI	6.21018	4.61702
	sp|P52644|HSLJ_ECOLI	6.13003	6.11135			sp|P46859|GNTK_ECOLI	6.47996	3.9166605999999997			sp|P52645|YDBH_ECOLI	6.02855	6.00096			sp|P43341|LPXH_ECOLI	5.85036	6.36107
	sp|P52645|YDBH_ECOLI	5.98535	6.00096			sp|P46889|FTSK_ECOLI	1.4800541114999999	1.39243			sp|P52647|NIFJ_ECOLI	2.71508	2.57413			sp|P43671|PQIB_ECOLI	6.40213	5.9881
	sp|P52647|NIFJ_ECOLI	3.16393	2.57413			sp|P50456|MLC_ECOLI	6.11746	5.85396			sp|P52697|6PGL_ECOLI	4.78911	4.9478			sp|P43672|UUP_ECOLI	4.79337	4.36886
	sp|P52697|6PGL_ECOLI	4.59204	4.9478			sp|P51981|AEEP_ECOLI	5.92952	4.80852			sp|P55135|RLMD_ECOLI	4.33615	4.2026			sp|P45395|KDSD_ECOLI	6.4265	4.28883
	sp|P55135|RLMD_ECOLI	5.11151	4.2026			sp|P52037|YGFF_ECOLI	5.6925868825000006	4.66286			sp|P55734|YGAP_ECOLI	4.70594	4.57505			sp|P45425|NANK_ECOLI	4.68558	5.02379
	sp|P55734|YGAP_ECOLI	4.19903	4.57505			sp|P52061|IXTPA_ECOLI	4.932301259000001	3.99523	yes		sp|P56258|WECF_ECOLI	6.59529	6.11092			sp|P45464|LPOA_ECOLI	5.63955	6.02549
	sp|P56258|WECF_ECOLI	6.91966	6.11092			sp|P52062|YGGW_ECOLI	4.24042	4.0270087404999995			sp|P56262|DLHH_ECOLI	4.00697	3.85224			sp|P45469|YRAR_ECOLI	6.13418	5.69147
	sp|P56262|DLHH_ECOLI	3.82351	3.85224			sp|P52076|QSEB_ECOLI	4.5047500330000005	4.19747			sp|P60240|RAPA_ECOLI	5.13915	5.09069			sp|P45470|YHBO_ECOLI	6.07157	4.71736
	sp|P60240|RAPA_ECOLI	5.48166	5.09069			sp|P52094|HISQ_ECOLI	6.66376	6.16788			sp|P60293|MUKF_ECOLI	5.79367	5.3568			sp|P45523|FKBA_ECOLI	6.62765	5.85937
	sp|P60293|MUKF_ECOLI	6.11625	5.3568			sp|P52097|TILS_ECOLI	4.88775	5.27185			sp|P60340|TRUB_ECOLI	4.50914	4.89269			sp|P45530|TUSB_ECOLI	5.26663	4.38978
	sp|P60340|TRUB_ECOLI	4.93162	4.89269			sp|P52101|GLRK_ECOLI	6.41368	6.15908			sp|P60390|RSMH_ECOLI	4.53246	4.68456			sp|P45531|TUSC_ECOLI	5.00449	4.82967
	sp|P60390|RSMH_ECOLI	5.0836	4.68456			sp|P52108|RSTA_ECOLI	3.95321	3.66183			sp|P60422|RL2_ECOLI	5.6075	5.34934			sp|P45544|FRLR_ECOLI	6.84361	5.42384
	sp|P60422|RL2_ECOLI	5.66223	5.34934			sp|P52598|YGBI_ECOLI	6.24668	4.81742			sp|P60438|RL3_ECOLI	5.57476	5.51507			sp|P45552|YHFZ_ECOLI	6.19822	4.68433
	sp|P60438|RL3_ECOLI	5.85795	5.51507			sp|P52643|LDHD_ECOLI	5.259339475999999	4.64389			sp|P60472|UPPS_ECOLI	2.89797	3.18091			sp|P45565|AIS_ECOLI	8	4.21353
	sp|P60472|UPPS_ECOLI	4.73097	3.18091	yes		sp|P52644|HSLJ_ECOLI	7.48041	6.1113540445000005			sp|P60546|KGUA_ECOLI	4.49229	5.11242			sp|P45568|DXR_ECOLI	4.2172	3.6407
	sp|P60546|KGUA_ECOLI	4.94368	5.11242			sp|P52645|YDBH_ECOLI	6.2249	6.0009640520000005			sp|P60560|GUAC_ECOLI	4.34249	4.71144			sp|P45577|PROQ_ECOLI	6.2838	3.06519	yes
	sp|P60560|GUAC_ECOLI	4.45661	4.71144			sp|P52647|NIFJ_ECOLI	2.87011	2.57413			sp|P60595|HIS5_ECOLI	4.07563	4.45995			sp|P45578|LUXS_ECOLI	5.42089	3.60602
	sp|P60595|HIS5_ECOLI	4.08136	4.45995			sp|P52697|6PGL_ECOLI	6.515355083499999	4.9478			sp|P60624|RL24_ECOLI	4.64607	4.27006			sp|P45748|TSAC_ECOLI	4.72399	4.08065
	sp|P60624|RL24_ECOLI	4.25169	4.27006			sp|P55135|RLMD_ECOLI	4.538487265500001	4.2026			sp|P60651|SPEB_ECOLI	5.33261	6.72443			sp|P45799|NUDE_ECOLI	4.85857	3.8999
	sp|P60651|SPEB_ECOLI	5.85287	6.72443			sp|P55734|YGAP_ECOLI	4.7391	4.5750548685000005			sp|P60664|HIS6_ECOLI	4.44627	4.34008			sp|P45800|IGAA_ECOLI	7.27813	6.06378
	sp|P60664|HIS6_ECOLI	4.14761	4.34008			sp|P56258|WECF_ECOLI	5.587735090500001	6.11092			sp|P60716|LIPA_ECOLI	1.6411	1.67458			sp|P45955|CPOB_ECOLI	5.65452	5.60967
	sp|P60716|LIPA_ECOLI	1.55932	1.67458			sp|P56262|DLHH_ECOLI	4.18193	3.85224			sp|P60723|RL4_ECOLI	6.56429	5.77843			sp|P46118|HEXR_ECOLI	6.30234	3.77007
	sp|P60723|RL4_ECOLI	5.49926	5.77843			sp|P60240|RAPA_ECOLI	5.3553674435000005	5.0906867049999995			sp|P60752|MSBA_ECOLI	6.34575	6.14803			sp|P46122|YAJI_ECOLI	6.62505	5.63845
	sp|P60752|MSBA_ECOLI	5.98617	6.14803			sp|P60293|MUKF_ECOLI	5.0738	5.3568015639999995			sp|P60757|HIS1_ECOLI	3.09287	3.28947			sp|P46125|YEDI_ECOLI	5.23832	5.79102
	sp|P60757|HIS1_ECOLI	2.96555	3.28947			sp|P60340|TRUB_ECOLI	4.83041	4.89269			sp|P60778|TSGA_ECOLI	5.85468	6.49954			sp|P46130|YBHC_ECOLI	5.79795	6.27531
	sp|P60785|LEPA_ECOLI	5.46376	4.75443			sp|P60390|RSMH_ECOLI	5.14836	4.684556775500001			sp|P60785|LEPA_ECOLI	5.24415	4.75443			sp|P46474|YHDP_ECOLI	6.25374	6.10734
	sp|P60869|YBJL_ECOLI	6.37785	6.17164			sp|P60422|RL2_ECOLI	6.38792	5.34934			sp|P60869|YBJL_ECOLI	6.46806	6.17164			sp|P46837|YHGF_ECOLI	5.47508	3.63343	yes
	sp|P60872|YIDE_ECOLI	5.69719	5.97597			sp|P60438|RL3_ECOLI	6.36597	5.51507			sp|P60906|SYH_ECOLI	5.44303	4.79873			sp|P46849|RTCA_ECOLI	5.12245	4.51783
	sp|P60906|SYH_ECOLI	5.11251	4.79873			sp|P60472|UPPS_ECOLI	3.15265	3.18091			sp|P61175|RL22_ECOLI	5.44583	4.9892			sp|P46852|YHHW_ECOLI	6.52137	4.50905
	sp|P61175|RL22_ECOLI	6.73303	4.9892			sp|P60546|KGUA_ECOLI	4.84908	5.112419167500001			sp|P61316|LOLA_ECOLI	7.06068	6.25426			sp|P46853|YHHX_ECOLI	5.84561	4.75146
	sp|P61316|LOLA_ECOLI	5.75636	6.25426			sp|P60560|GUAC_ECOLI	5.46117	4.71144			sp|P61320|LOLB_ECOLI	7.10501	6.37307			sp|P46859|GNTK_ECOLI	5.06662	3.91666
	sp|P61320|LOLB_ECOLI	6.42946	6.37307			sp|P60584|CAIA_ECOLI	3.62087	5.39561			sp|P61517|CAN_ECOLI	6.8378	5.41744			sp|P46889|FTSK_ECOLI	3.5312	1.39243	yes
	sp|P61517|CAN_ECOLI	6.42939	5.41744			sp|P60595|HIS5_ECOLI	4.11034	4.45995			sp|P61714|RISB_ECOLI	6.58634	6.16617			sp|P50456|MLC_ECOLI	5.8126	5.85396
	sp|P61714|RISB_ECOLI	6.40141	6.16617			sp|P60624|RL24_ECOLI	4.8744	4.27006			sp|P61887|RMLA2_ECOLI	5.27104	5.30775			sp|P51024|YAIL_ECOLI	5.34361	1.94836	yes
	sp|P61887|RMLA2_ECOLI	4.81454	5.30775			sp|P60651|SPEB_ECOLI	7.37998	6.724428528000001			sp|P61889|MDH_ECOLI	3.8025	3.98058			sp|P51981|AEEP_ECOLI	6.60655	4.80852
	sp|P61889|MDH_ECOLI	3.91968	3.98058			sp|P60664|HIS6_ECOLI	4.8264781684999996	4.340079748000001			sp|P61949|FLAV_ECOLI	4.45064	4.71172			sp|P52037|YGFF_ECOLI	6.62453	4.66286
	sp|P61949|FLAV_ECOLI	5.07056	4.71172			sp|P60716|LIPA_ECOLI	1.83709	1.67458			sp|P62399|RL5_ECOLI	5.23559	5.09727			sp|P52061|IXTPA_ECOLI	4.93367	3.99523
	sp|P62399|RL5_ECOLI	4.84709	5.09727			sp|P60723|RL4_ECOLI	6.4796244005000005	5.77843			sp|P62517|OPGH_ECOLI	6.45819	6.21538			sp|P52062|YGGW_ECOLI	4.13612	4.02701
	sp|P62517|OPGH_ECOLI	6.54474	6.21538			sp|P60752|MSBA_ECOLI	6.51327	6.14803			sp|P62615|ISPE_ECOLI	4.04684	4.43187			sp|P52076|QSEB_ECOLI	4.65183	4.19747
	sp|P62615|ISPE_ECOLI	4.11313	4.43187			sp|P60757|HIS1_ECOLI	5.10782	3.2894663509999997			sp|P62617|ISPF_ECOLI	4.88388	4.90299			sp|P52094|HISQ_ECOLI	5.69103	6.16788
	sp|P62617|ISPF_ECOLI	4.62514	4.90299			sp|P60778|TSGA_ECOLI	5.47288	6.49954			sp|P62620|ISPG_ECOLI	3.2337	3.04716			sp|P52097|TILS_ECOLI	5.67893	5.27185
	sp|P62620|ISPG_ECOLI	2.40708	3.04716			sp|P60785|LEPA_ECOLI	5.28125	4.75443			sp|P62623|ISPH_ECOLI	2.77574	2.6883			sp|P52101|GLRK_ECOLI	6.51604	6.15908
	sp|P62623|ISPH_ECOLI	3.68006	2.6883			sp|P60869|YBJL_ECOLI	7.24146	6.17164			sp|P62707|GPMA_ECOLI	5.11224	4.85087			sp|P52108|RSTA_ECOLI	5.20138	3.66183
	sp|P62707|GPMA_ECOLI	5.3954	4.85087			sp|P60872|YIDE_ECOLI	5.52473	5.9759744139999995			sp|P62768|YAEH_ECOLI	4.1792	3.77447			sp|P52119|RATB_ECOLI	5.53973	3.33829	yes
	sp|P62768|YAEH_ECOLI	4.32362	3.77447			sp|P60906|SYH_ECOLI	5.4492	4.798734999000001			sp|P63020|NFUA_ECOLI	2.53291	2.54966			sp|P52598|YGBI_ECOLI	5.53967	4.81742
	sp|P63020|NFUA_ECOLI	3.81869	2.54966	yes		sp|P61175|RL22_ECOLI	6.83112	4.9892			sp|P63177|RLMB_ECOLI	5.38998	5.1662			sp|P52643|LDHD_ECOLI	4.94542	4.64389
	sp|P63177|RLMB_ECOLI	4.81188	5.1662			sp|P61316|LOLA_ECOLI	7.0310926049999996	6.2542582069999995			sp|P63224|GMHA_ECOLI	4.62842	4.36882			sp|P52644|HSLJ_ECOLI	6.45142	6.11135
	sp|P63183|KUP_ECOLI	7.31567	6.28481			sp|P61320|LOLB_ECOLI	7.55666	6.37307			sp|P63228|GMHBB_ECOLI	4.96977	5.05104			sp|P52645|YDBH_ECOLI	7.24862	6.00096
	sp|P63224|GMHA_ECOLI	4.44485	4.36882			sp|P61517|CAN_ECOLI	5.89602	5.41744			sp|P63284|CLPB_ECOLI	5.06457	4.80154			sp|P52647|NIFJ_ECOLI	4.62461	2.57413	yes
	sp|P63228|GMHBB_ECOLI	5.26953	5.05104			sp|P61714|RISB_ECOLI	7.21544	6.16617			sp|P63386|MLAF_ECOLI	6.96884	6.18405			sp|P52697|6PGL_ECOLI	6.68069	4.9478
	sp|P63284-2|CLPB_ECOLI	4.61781	5.30377			sp|P61887|RMLA2_ECOLI	5.85494	5.30775			sp|P63389|YHES_ECOLI	2.69672	2.94534			sp|P55135|RLMD_ECOLI	5.39856	4.2026	yes
	sp|P63284|CLPB_ECOLI	4.9388	4.80154			sp|P61889|MDH_ECOLI	4.42314	3.98058			sp|P63417|YHBS_ECOLI	4.21952	4.5072			sp|P55734|YGAP_ECOLI	4.29768	4.57505
	sp|P63386|MLAF_ECOLI	6.19071	6.18405			sp|P61949|FLAV_ECOLI	4.58934	4.71172			sp|P63883|AMIC_ECOLI	5.10365	5.1897			sp|P56258|WECF_ECOLI	6.06128	6.11092
	sp|P63389|YHES_ECOLI	4.88766	2.94534	yes		sp|P62399|RL5_ECOLI	5.65618	5.09727			sp|P64423|ZNTB_ECOLI	5.56243	6.06895			sp|P56262|DLHH_ECOLI	4.79565	3.85224
	sp|P63417|YHBS_ECOLI	4.45779	4.5072			sp|P62517|OPGH_ECOLI	6.41419	6.21538			sp|P64429|YPFJ_ECOLI	5.35635	5.54162			sp|P60240|RAPA_ECOLI	5.67621	5.09069
	sp|P63883|AMIC_ECOLI	5.67969	5.1897			sp|P62615|ISPE_ECOLI	4.25409	4.43187			sp|P64448|YNBE_ECOLI	7.19728	6.93452			sp|P60293|MUKF_ECOLI	5.86433	5.3568
	sp|P64423|ZNTB_ECOLI	5.99001	6.06895			sp|P62617|ISPF_ECOLI	5.00236	4.90299			sp|P64451|YDCL_ECOLI	6.47171	6.06593			sp|P60340|TRUB_ECOLI	5.80602	4.89269
	sp|P64426|YDDW_ECOLI	4.92972	1.88973	yes		sp|P62620|ISPG_ECOLI	3.18388	3.04716			sp|P64463|YDFZ_ECOLI	4.25044	4.07533			sp|P60390|RSMH_ECOLI	4.82494	4.68456
	sp|P64429|YPFJ_ECOLI	6.0607	5.54162			sp|P62623|ISPH_ECOLI	3.10198	2.6883			sp|P64483|YEAK_ECOLI	3.83923	3.56403			sp|P60422|RL2_ECOLI	5.71529	5.34934
	sp|P64448|YNBE_ECOLI	7.85235	6.93452			sp|P62707|GPMA_ECOLI	5.41498	4.85087			sp|P64530|RCNR_ECOLI	7.78515	5.52869			sp|P60438|RL3_ECOLI	5.82952	5.51507
	sp|P64451|YDCL_ECOLI	6.99355	6.06593			sp|P62768|YAEH_ECOLI	4.81957	3.77447	yes		sp|P64534|RCNB_ECOLI	6.25532	6.02972			sp|P60472|UPPS_ECOLI	4.30782	3.18091	yes
	sp|P64463|YDFZ_ECOLI	6.06768	4.07533			sp|P63020|NFUA_ECOLI	2.97018	2.54966			sp|P64540|YFCL_ECOLI	2.89913	2.71379			sp|P60546|KGUA_ECOLI	4.91972	5.11242
	sp|P64506|YEBY_ECOLI	5.94789	6.20103			sp|P63177|RLMB_ECOLI	5.5526612879999995	5.1662			sp|P64554|QUEE_ECOLI	3.81114	3.69763			sp|P60560|GUAC_ECOLI	6.23145	4.71144
	sp|P64530|RCNR_ECOLI	7.01825	5.52869			sp|P63183|KUP_ECOLI	6.27526	6.28481			sp|P64581|YQJD_ECOLI	5.45445	5.46802			sp|P60595|HIS5_ECOLI	5.66386	4.45995
	sp|P64534|RCNB_ECOLI	5.9732	6.02972			sp|P63224|GMHA_ECOLI	5.18873	4.36882			sp|P64585|YQJE_ECOLI	7.193	6.26707			sp|P60624|RL24_ECOLI	3.95514	4.27006
	sp|P64540|YFCL_ECOLI	3.3498	2.71379			sp|P63228|GMHBB_ECOLI	5.62048	5.05104			sp|P64588|YQJI_ECOLI	3.21585	3.64647			sp|P60651|SPEB_ECOLI	6.5783	6.72443
	sp|P64581|YQJD_ECOLI	6.08156	5.46802			sp|P63284|CLPB_ECOLI	5.36755	4.8015374264999995			sp|P64596|YRAP_ECOLI	6.42649	5.86392			sp|P60664|HIS6_ECOLI	4.98147	4.34008
	sp|P64585|YQJE_ECOLI	6.05523	6.26707			sp|P63386|MLAF_ECOLI	6.8982	6.18405			sp|P64602|MLAB_ECOLI	6.39303	4.85905			sp|P60716|LIPA_ECOLI	5.21771	1.67458	yes
	sp|P64588|YQJI_ECOLI	6.44733	3.64647			sp|P63389|YHES_ECOLI	3.16333	2.94534			sp|P64604|MLAD_ECOLI	5.72691	6.07575			sp|P60723|RL4_ECOLI	7.45101	5.77843
	sp|P64596|YRAP_ECOLI	6.6611	5.86392			sp|P63417|YHBS_ECOLI	4.4389	4.5072			sp|P64612|ZAPE_ECOLI	3.35324	3.40298			sp|P60752|MSBA_ECOLI	5.89141	6.14803
	sp|P64602|MLAB_ECOLI	6.84689	4.85905			sp|P63883|AMIC_ECOLI	5.11882	5.1897			sp|P64624|YHEO_ECOLI	3.52038	3.3611			sp|P60757|HIS1_ECOLI	3.89747	3.28947
	sp|P64604|MLAD_ECOLI	6.29518	6.07575			sp|P64423|ZNTB_ECOLI	6.341865562000001	6.06895			sp|P65292|YGDI_ECOLI	5.47659	5.31182			sp|P60785|LEPA_ECOLI	5.43965	4.75443
	sp|P64612|ZAPE_ECOLI	2.96745	3.40298			sp|P64426|YDDW_ECOLI	2.7866222159999996	1.8897321795000002			sp|P65294|YGDR_ECOLI	4.24338	4.76236			sp|P60869|YBJL_ECOLI	6.56259	6.17164
	sp|P64624|YHEO_ECOLI	4.64544	3.3611			sp|P64429|YPFJ_ECOLI	6.8026	5.54162			sp|P65367|YQCA_ECOLI	5.33789	5.70449			sp|P60872|YIDE_ECOLI	6.77051	5.97597
	sp|P65292|YGDI_ECOLI	5.11177	5.31182			sp|P64448|YNBE_ECOLI	6.8841666754999995	6.93452			sp|P66948|BEPA_ECOLI	4.86145	4.72956			sp|P60906|SYH_ECOLI	5.70596	4.79873
	sp|P65367|YQCA_ECOLI	6.03092	5.70449			sp|P64451|YDCL_ECOLI	7.38699	6.06593			sp|P67080|PLPHP_ECOLI	4.27448	4.3288			sp|P61175|RL22_ECOLI	6.31896	4.9892
	sp|P66948|BEPA_ECOLI	5.11744	4.72956			sp|P64463|YDFZ_ECOLI	4.5258	4.07533			sp|P67087|RSMI_ECOLI	5.84924	5.57075			sp|P61316|LOLA_ECOLI	4.61866	6.25426
	sp|P67080|PLPHP_ECOLI	5.37667	4.3288			sp|P64483|YEAK_ECOLI	5.17097	3.56403	yes		sp|P67095|YFCE_ECOLI	3.75277	3.99579			sp|P61320|LOLB_ECOLI	5.79702	6.37307
	sp|P67087|RSMI_ECOLI	5.77151	5.57075			sp|P64530|RCNR_ECOLI	6.29296	5.52869			sp|P67553|YNFC_ECOLI	2.16192	2.24432			sp|P61517|CAN_ECOLI	5.60605	5.41744
	sp|P67095|YFCE_ECOLI	4.00557	3.99579			sp|P64534|RCNB_ECOLI	5.83707	6.02972			sp|P67603|YQFB_ECOLI	5.77037	6.12019			sp|P61714|RISB_ECOLI	7.36817	6.16617
	sp|P67244|YQHA_ECOLI	7.1487	4.98751			sp|P64540|YFCL_ECOLI	3.8111034955000003	2.71379			sp|P67660|YHAJ_ECOLI	5.26294	5.5418			sp|P61887|RMLA2_ECOLI	5.39169	5.30775
	sp|P67553|YNFC_ECOLI	1.99759	2.24432			sp|P64545|YFGG_ECOLI	4.57271	3.52569			sp|P67662|AAER_ECOLI	6.51031	5.68572			sp|P61889|MDH_ECOLI	4.53107	3.98058
	sp|P67603|YQFB_ECOLI	5.76653	6.12019			sp|P64554|QUEE_ECOLI	4.49808	3.69763			sp|P67762|YHBP_ECOLI	6.60019	5.11479			sp|P61949|FLAV_ECOLI	5.31636	4.71172
	sp|P67660|YHAJ_ECOLI	5.70835	5.5418			sp|P64581|YQJD_ECOLI	6.2058381654999994	5.46802			sp|P67826|CUTC_ECOLI	5.991	4.34745			sp|P62399|RL5_ECOLI	5.86357	5.09727
	sp|P67662|AAER_ECOLI	5.90036	5.68572			sp|P64585|YQJE_ECOLI	5.35493	6.26707			sp|P67910|HLDD_ECOLI	5.13664	5.09641			sp|P62517|OPGH_ECOLI	6.70111	6.21538
	sp|P67762|YHBP_ECOLI	5.47889	5.11479			sp|P64588|YQJI_ECOLI	4.27323	3.64647			sp|P68066|GRCA_ECOLI	1.52783	1.63602			sp|P62615|ISPE_ECOLI	7.20786	4.43187
	sp|P67826|CUTC_ECOLI	5.31412	4.34745			sp|P64594|YHAV_ECOLI	7.110355413500001	6.0932			sp|P68679|RS21_ECOLI	3.38469	3.55207			sp|P62617|ISPF_ECOLI	5.75004	4.90299
	sp|P67910|HLDD_ECOLI	5.09347	5.09641			sp|P64596|YRAP_ECOLI	6.33618	5.86392			sp|P68699|ATPL_ECOLI	5.79002	5.87767			sp|P62620|ISPG_ECOLI	4.85096	3.04716	yes
	sp|P68066|GRCA_ECOLI	2.9338	1.63602	yes		sp|P64602|MLAB_ECOLI	5.5730355115000005	4.85905			sp|P68739|NFI_ECOLI	4.58234	5.07612			sp|P62623|ISPH_ECOLI	5.1427	2.6883	yes
	sp|P68206|YJBJ_ECOLI	4.33504	3.58903	yes		sp|P64604|MLAD_ECOLI	6.267398458000001	6.07575			sp|P68767|AMPA_ECOLI	6.11063	6.215			sp|P62707|GPMA_ECOLI	5.08647	4.85087
	sp|P68567|RSMJ_ECOLI	5.04627	5.29826			sp|P64624|YHEO_ECOLI	3.20977	3.3611			sp|P68919|RL25_ECOLI	6.13796	5.13734			sp|P62768|YAEH_ECOLI	6.23474	3.77447
	sp|P68679|RS21_ECOLI	3.77475	3.55207			sp|P65292|YGDI_ECOLI	6.990084190999999	5.31182			sp|P69228|BAER_ECOLI	4.0998	4.05331			sp|P63020|NFUA_ECOLI	4.52869	2.54966	yes
	sp|P68699|ATPL_ECOLI	6.12908	5.87767			sp|P65294|YGDR_ECOLI	6.65155	4.762358519499999			sp|P69411|RCSF_ECOLI	6.5789	5.64992			sp|P63177|RLMB_ECOLI	5.17682	5.1662
	sp|P68739|NFI_ECOLI	5.51914	5.07612			sp|P65367|YQCA_ECOLI	6.00321	5.70449			sp|P69425|TATB_ECOLI	5.04205	4.65079			sp|P63183|KUP_ECOLI	7.05789	6.28481
	sp|P68767|AMPA_ECOLI	6.34382	6.215			sp|P66948|BEPA_ECOLI	4.523778571999999	4.72956			sp|P69428|TATA_ECOLI	4.51438	4.72302			sp|P63224|GMHA_ECOLI	4.50204	4.36882
	sp|P68919|RL25_ECOLI	5.49428	5.13734			sp|P67080|PLPHP_ECOLI	5.67955	4.3288			sp|P69441|KAD_ECOLI	5.2361	4.72759			sp|P63228|GMHBB_ECOLI	5.53633	5.05104
	sp|P69228|BAER_ECOLI	4.0971	4.05331			sp|P67087|RSMI_ECOLI	5.10137	5.57075			sp|P69451|LCFA_ECOLI	5.05123	4.87924			sp|P63284-2|CLPB_ECOLI	5.91575	5.30377
	sp|P69411|RCSF_ECOLI	5.56926	5.64992			sp|P67095|YFCE_ECOLI	4.04156	3.99579			sp|P69490|CCME_ECOLI	4.35859	4.30951			sp|P63284|CLPB_ECOLI	6.01574	4.80154
	sp|P69425|TATB_ECOLI	5.26747	4.65079			sp|P67244|YQHA_ECOLI	6.10263	4.987513444499999			sp|P69503|APT_ECOLI	4.31591	5.05925			sp|P63386|MLAF_ECOLI	6.29906	6.18405
	sp|P69428|TATA_ECOLI	4.72435	4.72302			sp|P67603|YQFB_ECOLI	6.02032	6.12019			sp|P69681|AMTB_ECOLI	5.51097	4.77508			sp|P63389|YHES_ECOLI	6.01665	2.94534	yes
	sp|P69441|KAD_ECOLI	5.08469	4.72759			sp|P67660|YHAJ_ECOLI	5.84988	5.5418			sp|P69776|LPP_ECOLI	5.94671	5.80878			sp|P63417|YHBS_ECOLI	5.28897	4.5072
	sp|P69451|LCFA_ECOLI	5.81682	4.87924			sp|P67662|AAER_ECOLI	6.27354	5.68572			sp|P69783|PTGA_ECOLI	4.52979	4.48181			sp|P63883|AMIC_ECOLI	4.82503	5.1897
	sp|P69488|CUTA_ECOLI	4.21549	3.33726			sp|P67762|YHBP_ECOLI	6.8279473379999995	5.11479			sp|P69786|PTGCB_ECOLI	6.68057	5.92012			sp|P64423|ZNTB_ECOLI	6.28878	6.06895
	sp|P69503|APT_ECOLI	4.03084	5.05925			sp|P67826|CUTC_ECOLI	4.73088	4.34745			sp|P69795|PTQB_ECOLI	2.9202	2.81614			sp|P64429|YPFJ_ECOLI	5.30034	5.54162
	sp|P69681|AMTB_ECOLI	4.23867	4.77508			sp|P67910|HLDD_ECOLI	5.29624	5.09641			sp|P69797|PTNAB_ECOLI	7.03817	5.94941			sp|P64448|YNBE_ECOLI	7.03638	6.93452
	sp|P69776|LPP_ECOLI	6.3773	5.80878			sp|P68066|GRCA_ECOLI	2.37124	1.63602	yes		sp|P69805|PTND_ECOLI	5.93024	6.50649			sp|P64451|YDCL_ECOLI	5.88552	6.06593
	sp|P69783|PTGA_ECOLI	4.92933	4.48181			sp|P68206|YJBJ_ECOLI	6.1771270645000005	3.5890281760000002	yes		sp|P69811|PTFAH_ECOLI	5.84903	5.99288			sp|P64463|YDFZ_ECOLI	4.21947	4.07533
	sp|P69786|PTGCB_ECOLI	6.20497	5.92012			sp|P68567|RSMJ_ECOLI	5.91953	5.298255559499999			sp|P69822|ULAB_ECOLI	6.08444	5.79798			sp|P64483|YEAK_ECOLI	5.05148	3.56403	yes
	sp|P69795|PTQB_ECOLI	3.27805	2.81614			sp|P68679|RS21_ECOLI	3.84472	3.55207			sp|P69853|DMSD_ECOLI	4.18121	4.4034			sp|P64490|YOAC_ECOLI	1.25463	0.680917
	sp|P69797|PTNAB_ECOLI	6.45978	5.94941			sp|P68699|ATPL_ECOLI	4.93853	5.87767			sp|P69874|POTA_ECOLI	5.83098	7.24937			sp|P64506|YEBY_ECOLI	4.76204	6.20103
	sp|P69805|PTND_ECOLI	6.19691	6.50649			sp|P68739|NFI_ECOLI	4.952036593000001	5.07612			sp|P69910|DCEB_ECOLI	7.11401	5.71073			sp|P64530|RCNR_ECOLI	7.38399	5.52869
	sp|P69811|PTFAH_ECOLI	5.63592	5.99288			sp|P68767|AMPA_ECOLI	7.00655	6.215			sp|P69913|CSRA_ECOLI	5.00097	4.73617			sp|P64534|RCNB_ECOLI	5.03907	6.02972
	sp|P69853|DMSD_ECOLI	4.54435	4.4034			sp|P68919|RL25_ECOLI	6.56274	5.137335438999999			sp|P69924|RIR2_ECOLI	3.44722	3.41501			sp|P64540|YFCL_ECOLI	4.90852	2.71379	yes
	sp|P69874|POTA_ECOLI	7.39047	7.24937			sp|P69228|BAER_ECOLI	4.57962	4.05331			sp|P69931|HDA_ECOLI	5.42173	4.40411			sp|P64554|QUEE_ECOLI	4.6116	3.69763
	sp|P69910|DCEB_ECOLI	6.12614	5.71073			sp|P69411|RCSF_ECOLI	6.40386	5.64992			sp|P71298|INTF_ECOLI	1.2199	1.18863			sp|P64581|YQJD_ECOLI	5.564	5.46802
	sp|P69913|CSRA_ECOLI	4.82319	4.73617			sp|P69425|TATB_ECOLI	3.91644	4.65079			sp|P75691|YAHK_ECOLI	4.91751	5.04029			sp|P64585|YQJE_ECOLI	6.43274	6.26707
	sp|P69924|RIR2_ECOLI	4.92239	3.41501			sp|P69428|TATA_ECOLI	4.04767	4.72302			sp|P75694|YAHO_ECOLI	5.83136	5.28261			sp|P64588|YQJI_ECOLI	4.90848	3.64647
	sp|P69931|HDA_ECOLI	4.94736	4.40411			sp|P69441|KAD_ECOLI	5.636725868999999	4.72759			sp|P75713|ALLE_ECOLI	4.5574	4.40458			sp|P64594|YHAV_ECOLI	7.61006	6.0932
	sp|P71298|INTF_ECOLI	1.01357	1.18863			sp|P69451|LCFA_ECOLI	5.34315	4.87924			sp|P75728|UBIF_ECOLI	4.0916	3.80805			sp|P64596|YRAP_ECOLI	5.41872	5.86392
	sp|P75691|YAHK_ECOLI	4.79571	5.04029			sp|P69488|CUTA_ECOLI	6.10525	3.33726			sp|P75736|YBFF_ECOLI	5.14245	5.01741			sp|P64602|MLAB_ECOLI	6.5908	4.85905
	sp|P75694|YAHO_ECOLI	5.08772	5.28261			sp|P69490|CCME_ECOLI	4.62052	4.3095060064999995			sp|P75745|YBGK_ECOLI	5.07642	5.24802			sp|P64604|MLAD_ECOLI	6.04494	6.07575
	sp|P75713|ALLE_ECOLI	4.56679	4.40458			sp|P69503|APT_ECOLI	4.33503	5.05925			sp|P75767|GNGF_ECOLI	4.30261	4.59748			sp|P64612|ZAPE_ECOLI	3.6597	3.40298
	sp|P75728|UBIF_ECOLI	3.97425	3.80805			sp|P69681|AMTB_ECOLI	5.8085	4.77508			sp|P75777|YBHG_ECOLI	6.75413	6.19804			sp|P64616|YHCO_ECOLI	4.36919	4.83059
	sp|P75736|YBFF_ECOLI	5.12724	5.01741			sp|P69776|LPP_ECOLI	7.074872109999999	5.80878			sp|P75782|RLMF_ECOLI	5.27412	4.81062			sp|P64624|YHEO_ECOLI	6.19302	3.3611	yes
	sp|P75745|YBGK_ECOLI	5.2954	5.24802			sp|P69783|PTGA_ECOLI	4.81768	4.48181			sp|P75785|OPGE_ECOLI	5.49051	4.58547			sp|P65292|YGDI_ECOLI	5.09239	5.31182
	sp|P75746|YBGL_ECOLI	5.88161	3.91099			sp|P69786|PTGCB_ECOLI	6.752787848500001	5.920115344499999			sp|P75791|YBIU_ECOLI	2.46872	2.52611			sp|P65294|YGDR_ECOLI	4.60687	4.76236
	sp|P75767|GNGF_ECOLI	4.20081	4.59748			sp|P69795|PTQB_ECOLI	4.04636	2.81614	yes		sp|P75792|SUPH_ECOLI	4.37939	4.31444			sp|P65367|YQCA_ECOLI	6.11831	5.70449
	sp|P75777|YBHG_ECOLI	7.03532	6.19804			sp|P69797|PTNAB_ECOLI	6.11605	5.9494080695000005			sp|P75796|GSIA_ECOLI	3.99787	3.59989			sp|P66948|BEPA_ECOLI	4.34204	4.72956
	sp|P75782|RLMF_ECOLI	4.07828	4.81062			sp|P69805|PTND_ECOLI	6.13034	6.506494915499999			sp|P75797|GSIB_ECOLI	6.41918	6.04146			sp|P67080|PLPHP_ECOLI	4.53859	4.3288
	sp|P75785|OPGE_ECOLI	4.96926	4.58547			sp|P69811|PTFAH_ECOLI	6.15558	5.99288			sp|P75798|GSIC_ECOLI	6.88645	5.8442			sp|P67087|RSMI_ECOLI	6.2437	5.57075
	sp|P75791|YBIU_ECOLI	2.54156	2.52611			sp|P69853|DMSD_ECOLI	5.74021	4.4034			sp|P75799|GSID_ECOLI	6.48236	6.81676			sp|P67095|YFCE_ECOLI	6.11057	3.99579
	sp|P75792|SUPH_ECOLI	4.01544	4.31444			sp|P69874|POTA_ECOLI	5.69749	7.24937			sp|P75800|YLIE_ECOLI	6.58127	5.88059			sp|P67244|YQHA_ECOLI	6.94941	4.98751
	sp|P75796|GSIA_ECOLI	3.51833	3.59989			sp|P69910|DCEB_ECOLI	6.23913	5.71073			sp|P75801|YLIF_ECOLI	7.57701	6.47204			sp|P67553|YNFC_ECOLI	2.14538	2.24432
	sp|P75797|GSIB_ECOLI	5.35762	6.04146			sp|P69913|CSRA_ECOLI	5.6494	4.73617			sp|P75809|YBJI_ECOLI	1.78239	2.08037			sp|P67603|YQFB_ECOLI	7.18605	6.12019
	sp|P75798|GSIC_ECOLI	5.93994	5.8442			sp|P69924|RIR2_ECOLI	4.24998	3.4150052674999998			sp|P75818|YBJP_ECOLI	6.11586	6.02748			sp|P67660|YHAJ_ECOLI	5.42797	5.5418
	sp|P75800|YLIE_ECOLI	7.03975	5.88059			sp|P69931|HDA_ECOLI	4.20912	4.4041144899999995			sp|P75820|AMID_ECOLI	6.74728	6.95702			sp|P67662|AAER_ECOLI	5.9591	5.68572
	sp|P75809|YBJI_ECOLI	2.02584	2.08037			sp|P71298|INTF_ECOLI	3.07025	1.18863	yes		sp|P75821|YBJS_ECOLI	6.37476	6.13696			sp|P67762|YHBP_ECOLI	5.4636	5.11479
	sp|P75818|YBJP_ECOLI	5.6137	6.02748			sp|P75691|YAHK_ECOLI	5.05041	5.04029			sp|P75822|YBJT_ECOLI	6.57032	6.42362			sp|P67826|CUTC_ECOLI	5.29436	4.34745
	sp|P75820|AMID_ECOLI	6.35588	6.95702			sp|P75694|YAHO_ECOLI	5.40327	5.28261			sp|P75823|LTAE_ECOLI	4.88353	4.38884			sp|P67910|HLDD_ECOLI	5.43655	5.09641
	sp|P75821|YBJS_ECOLI	6.98355	6.13696			sp|P75713|ALLE_ECOLI	4.3515	4.40458			sp|P75830|MACA_ECOLI	7.2111	6.36579			sp|P68066|GRCA_ECOLI	5.30436	1.63602	yes
	sp|P75822|YBJT_ECOLI	6.69528	6.42362			sp|P75728|UBIF_ECOLI	3.34264	3.8080521579999997			sp|P75831|MACB_ECOLI	6.76987	6.19616			sp|P68206|YJBJ_ECOLI	6.99413	3.58903
	sp|P75823|LTAE_ECOLI	6.08817	4.38884			sp|P75736|YBFF_ECOLI	5.82214	5.01741			sp|P75849|GLO22_ECOLI	3.08892	3.73401			sp|P68567|RSMJ_ECOLI	6.33925	5.29826
	sp|P75830|MACA_ECOLI	6.97981	6.36579			sp|P75745|YBGK_ECOLI	5.07168	5.24802			sp|P75863|YCBX_ECOLI	6.17679	5.69375			sp|P68679|RS21_ECOLI	3.70583	3.55207
	sp|P75831|MACB_ECOLI	6.56832	6.19616			sp|P75746|YBGL_ECOLI	5.54798	3.9109948785000004			sp|P75864|RLMKL_ECOLI	5.91954	5.4275			sp|P68699|ATPL_ECOLI	6.29493	5.87767
	sp|P75849|GLO22_ECOLI	5.70241	3.73401			sp|P75767|GNGF_ECOLI	5.33351	4.59748			sp|P75867|LONH_ECOLI	7.23686	6.16619			sp|P68739|NFI_ECOLI	6.69276	5.07612
	sp|P75863|YCBX_ECOLI	5.98161	5.69375			sp|P75777|YBHG_ECOLI	6.465873156500001	6.198039614000001			sp|P75870|YCCS_ECOLI	7.55214	5.03158			sp|P68767|AMPA_ECOLI	6.36746	6.215
	sp|P75864|RLMKL_ECOLI	6.05806	5.4275			sp|P75782|RLMF_ECOLI	5.31329	4.810617708500001			sp|P75874|YCCU_ECOLI	4.25246	4.23919			sp|P68919|RL25_ECOLI	7.41519	5.13734
	sp|P75867|LONH_ECOLI	6.24394	6.16619			sp|P75791|YBIU_ECOLI	2.9502945709999997	2.52611			sp|P75876|RLMI_ECOLI	5.55084	6.02889			sp|P69228|BAER_ECOLI	4.22172	4.05331
	sp|P75874|YCCU_ECOLI	3.81813	4.23919			sp|P75792|SUPH_ECOLI	4.37507	4.31444			sp|P75913|GHRA_ECOLI	5.71395	4.45006			sp|P69411|RCSF_ECOLI	5.47112	5.64992
	sp|P75876|RLMI_ECOLI	5.50666	6.02889			sp|P75796|GSIA_ECOLI	4.365775768000001	3.5998943700000003			sp|P75914|YCDX_ECOLI	3.94501	4.03678			sp|P69425|TATB_ECOLI	4.29269	4.65079
	sp|P75913|GHRA_ECOLI	4.57587	4.45006			sp|P75797|GSIB_ECOLI	6.43102	6.041460499499999			sp|P75915|YCDY_ECOLI	5.13534	4.98893			sp|P69428|TATA_ECOLI	4.80887	4.72302
	sp|P75914|YCDX_ECOLI	4.0054	4.03678			sp|P75798|GSIC_ECOLI	6.11572	5.8442			sp|P75931|YCEM_ECOLI	5.69563	4.96205			sp|P69441|KAD_ECOLI	5.00869	4.72759
	sp|P75915|YCDY_ECOLI	5.83286	4.98893			sp|P75799|GSID_ECOLI	6.73486	6.81676			sp|P75949|NAGZ_ECOLI	3.97394	4.011			sp|P69451|LCFA_ECOLI	6.98912	4.87924
	sp|P75931|YCEM_ECOLI	5.38337	4.96205			sp|P75800|YLIE_ECOLI	6.67305	5.880589692999999			sp|P75952|COMR_ECOLI	1.45989	1.77704			sp|P69490|CCME_ECOLI	5.21013	4.30951
	sp|P75948|THIK_ECOLI	6.27175	6.24011			sp|P75809|YBJI_ECOLI	2.53224	2.08037			sp|P75957|LOLD_ECOLI	7.92722	5.77995			sp|P69503|APT_ECOLI	5.73778	5.05925
	sp|P75949|NAGZ_ECOLI	3.83846	4.011			sp|P75818|YBJP_ECOLI	7.4641391630000005	6.02748			sp|P75958|LOLE_ECOLI	5.6609	5.94143			sp|P69681|AMTB_ECOLI	5.75389	4.77508
	sp|P75952|COMR_ECOLI	3.64522	1.77704	yes		sp|P75820|AMID_ECOLI	7.41325	6.95702			sp|P75959|NAGK_ECOLI	3.75714	3.97614			sp|P69776|LPP_ECOLI	5.78515	5.80878
	sp|P75957|LOLD_ECOLI	6.37488	5.77995			sp|P75821|YBJS_ECOLI	5.87831	6.13696			sp|P75960|NPD_ECOLI	4.02826	4.37151			sp|P69783|PTGA_ECOLI	5.14493	4.48181
	sp|P75958|LOLE_ECOLI	6.22652	5.94143			sp|P75822|YBJT_ECOLI	6.64266	6.423624462499999			sp|P75966|RLUE_ECOLI	3.63741	3.73244			sp|P69786|PTGCB_ECOLI	6.95654	5.92012
	sp|P75959|NAGK_ECOLI	6.12859	3.97614			sp|P75823|LTAE_ECOLI	5.5261955794999995	4.38884			sp|P75974|COHE_ECOLI	4.83625	5.26126			sp|P69795|PTQB_ECOLI	4.42958	2.81614	yes
	sp|P75960|NPD_ECOLI	4.14028	4.37151			sp|P75829|YBJX_ECOLI	1.37517	1.15556			sp|P76001|YCGJ_ECOLI	6.01465	4.42175			sp|P69797|PTNAB_ECOLI	6.29927	5.94941
	sp|P75966|RLUE_ECOLI	4.26705	3.73244			sp|P75830|MACA_ECOLI	6.44913	6.36579			sp|P76002|PLIG_ECOLI	6.58172	6.11512			sp|P69805|PTND_ECOLI	6.2745	6.50649
	sp|P75974|COHE_ECOLI	5.02058	5.26126			sp|P75831|MACB_ECOLI	6.56861	6.19616			sp|P76004|YCGM_ECOLI	5.44019	5.18436			sp|P69811|PTFAH_ECOLI	6.22874	5.99288
	sp|P75989|BLUR_ECOLI	3.95326	2.00333			sp|P75849|GLO22_ECOLI	4.22905	3.7340140670000004			sp|P76007|NHAP2_ECOLI	7.59874	5.80464			sp|P69853|DMSD_ECOLI	3.97676	4.4034
	sp|P76002|PLIG_ECOLI	6.18504	6.11512			sp|P75863|YCBX_ECOLI	5.90332	5.6937521234999995			sp|P76008|LDCA_ECOLI	4.04874	3.69299			sp|P69874|POTA_ECOLI	7.20601	7.24937
	sp|P76004|YCGM_ECOLI	4.63717	5.18436			sp|P75864|RLMKL_ECOLI	6.46647	5.4275			sp|P76014|DHAL_ECOLI	4.35643	4.43211			sp|P69910|DCEB_ECOLI	6.13663	5.71073
	sp|P76007|NHAP2_ECOLI	6.94349	5.80464			sp|P75867|LONH_ECOLI	6.00049	6.16619			sp|P76015|DHAK_ECOLI	5.2089	5.72438			sp|P69913|CSRA_ECOLI	5.37054	4.73617
	sp|P76008|LDCA_ECOLI	3.76222	3.69299			sp|P75874|YCCU_ECOLI	4.77713	4.23919			sp|P76027|OPPD_ECOLI	5.53363	5.28536			sp|P69922|FUCI_ECOLI	4.25661	2.77655	yes
	sp|P76014|DHAL_ECOLI	4.25378	4.43211			sp|P75876|RLMI_ECOLI	6.5102	6.028889594500001			sp|P76034|YCIT_ECOLI	6.53541	5.90855			sp|P69924|RIR2_ECOLI	4.55237	3.41501
	sp|P76015|DHAK_ECOLI	5.21617	5.72438			sp|P75913|GHRA_ECOLI	4.66749	4.450061955500001			sp|P76035|YCIW_ECOLI	1.96843	1.30815			sp|P69931|HDA_ECOLI	5.10943	4.40411
	sp|P76027|OPPD_ECOLI	5.71087	5.28536			sp|P75914|YCDX_ECOLI	4.672727783999999	4.03678			sp|P76046|YCJX_ECOLI	6.00768	5.52003			sp|P71298|INTF_ECOLI	4.68941	1.18863	yes
	sp|P76034|YCIT_ECOLI	6.45818	5.90855			sp|P75915|YCDY_ECOLI	5.96862	4.98893			sp|P76049|YCJY_ECOLI	4.22819	4.0878			sp|P75691|YAHK_ECOLI	4.8436	5.04029
	sp|P76035|YCIW_ECOLI	1.96682	1.30815	yes		sp|P75931|YCEM_ECOLI	6.038018365999999	4.96205			sp|P76086|PAAX_ECOLI	4.02604	4.0722			sp|P75694|YAHO_ECOLI	5.24529	5.28261
	sp|P76046|YCJX_ECOLI	6.53405	5.52003			sp|P75948|THIK_ECOLI	6.0406954845000005	6.24011			sp|P76104|YDCP_ECOLI	1.82085	2.11876			sp|P75713|ALLE_ECOLI	4.66061	4.40458
	sp|P76049|YCJY_ECOLI	4.6262	4.0878			sp|P75949|NAGZ_ECOLI	4.49158	4.011			sp|P76108|YDCS_ECOLI	7.0982	6.37163			sp|P75728|UBIF_ECOLI	4.44023	3.80805
	sp|P76086|PAAX_ECOLI	6.77685	4.0722			sp|P75952|COMR_ECOLI	2.03774	1.7770417589999998			sp|P76112|MNAT_ECOLI	4.90095	4.93471			sp|P75736|YBFF_ECOLI	5.19348	5.01741
	sp|P76108|YDCS_ECOLI	5.67486	6.37163			sp|P75957|LOLD_ECOLI	6.32402	5.77995			sp|P76113|CURA_ECOLI	5.03379	4.48235			sp|P75745|YBGK_ECOLI	5.37058	5.24802
	sp|P76112|MNAT_ECOLI	4.59819	4.93471			sp|P75958|LOLE_ECOLI	5.403	5.94143			sp|P76115|YNCD_ECOLI	6.8825	6.01584			sp|P75746|YBGL_ECOLI	4.99687	3.91099
	sp|P76113|CURA_ECOLI	5.12582	4.48235			sp|P75959|NAGK_ECOLI	4.3689385855000005	3.97614			sp|P76116|YNCE_ECOLI	5.99484	5.63021			sp|P75767|GNGF_ECOLI	4.6154	4.59748
	sp|P76115|YNCD_ECOLI	6.48478	6.01584			sp|P75960|NPD_ECOLI	5.7670675330000005	4.37151			sp|P76128|DDPA_ECOLI	5.00178	5.25858			sp|P75777|YBHG_ECOLI	6.76065	6.19804
	sp|P76116|YNCE_ECOLI	5.87667	5.63021			sp|P75966|RLUE_ECOLI	4.70349	3.73244	yes		sp|P76129|DOSP_ECOLI	4.20995	4.01374			sp|P75782|RLMF_ECOLI	5.49953	4.81062
	sp|P76128|DDPA_ECOLI	5.71828	5.25858			sp|P75974|COHE_ECOLI	4.88629	5.261255674999999			sp|P76141|LSRR_ECOLI	4.76334	4.63515			sp|P75785|OPGE_ECOLI	4.77926	4.58547
	sp|P76129|DOSP_ECOLI	3.41697	4.01374			sp|P75989|BLUR_ECOLI	6.43897	2.00333			sp|P76145|TAM_ECOLI	4.82439	4.14173			sp|P75791|YBIU_ECOLI	3.32656	2.52611
	sp|P76141|LSRR_ECOLI	5.68825	4.63515			sp|P76002|PLIG_ECOLI	5.91859	6.115118901000001			sp|P76149|SAD_ECOLI	2.31853	2.55945			sp|P75792|SUPH_ECOLI	5.01152	4.31444
	sp|P76145|TAM_ECOLI	5.90429	4.14173			sp|P76004|YCGM_ECOLI	5.66759	5.18436			sp|P76170|YNFB_ECOLI	4.4073	4.934			sp|P75796|GSIA_ECOLI	5.28652	3.59989	yes
	sp|P76149|SAD_ECOLI	2.37684	2.55945			sp|P76007|NHAP2_ECOLI	6.49282	5.80464			sp|P76176|YDGD_ECOLI	6.26454	5.29105			sp|P75797|GSIB_ECOLI	5.02937	6.04146
	sp|P76170|YNFB_ECOLI	7.36011	4.934			sp|P76008|LDCA_ECOLI	4.0714	3.69299			sp|P76177|YDGH_ECOLI	5.79579	5.46937			sp|P75798|GSIC_ECOLI	6.23123	5.8442
	sp|P76176|YDGD_ECOLI	5.58366	5.29105			sp|P76014|DHAL_ECOLI	4.7460795430000005	4.43211			sp|P76185|YDHJ_ECOLI	6.39005	6.09298			sp|P75800|YLIE_ECOLI	5.69664	5.88059
	sp|P76177|YDGH_ECOLI	5.99203	5.46937			sp|P76015|DHAK_ECOLI	7.247218993500001	5.72438			sp|P76187|YDHF_ECOLI	4.95107	4.99761			sp|P75809|YBJI_ECOLI	4.81174	2.08037	yes
	sp|P76185|YDHJ_ECOLI	4.88654	6.09298			sp|P76016|DHAR_ECOLI	6.7860838994999995	4.53396			sp|P76193|YNHG_ECOLI	5.74775	5.19872			sp|P75818|YBJP_ECOLI	7.31686	6.02748
	sp|P76187|YDHF_ECOLI	5.58881	4.99761			sp|P76027|OPPD_ECOLI	4.81215	5.28536			sp|P76204|YDIV_ECOLI	3.89687	4.22165			sp|P75820|AMID_ECOLI	6.39633	6.95702
	sp|P76193|YNHG_ECOLI	5.30611	5.19872			sp|P76034|YCIT_ECOLI	6.00766	5.90855			sp|P76208|YNIB_ECOLI	5.41562	5.61708			sp|P75821|YBJS_ECOLI	6.23468	6.13696
	sp|P76194|SUFE_ECOLI	3.71412	3.50944			sp|P76046|YCJX_ECOLI	5.92974	5.5200253655000004			sp|P76217|ASTD_ECOLI	3.89834	3.66924			sp|P75822|YBJT_ECOLI	7.11121	6.42362
	sp|P76204|YDIV_ECOLI	4.11114	4.22165			sp|P76049|YCJY_ECOLI	6.18937	4.0878			sp|P76220|YDJY_ECOLI	6.33526	6.5521			sp|P75823|LTAE_ECOLI	5.24882	4.38884
	sp|P76208|YNIB_ECOLI	5.19977	5.61708			sp|P76086|PAAX_ECOLI	4.2028179985000005	4.0722			sp|P76222|YNJA_ECOLI	6.21824	5.99785			sp|P75829|YBJX_ECOLI	3.06276	1.15556	yes
	sp|P76213|CHO_ECOLI	4.91425	1.6023			sp|P76104|YDCP_ECOLI	2.73949	2.1187551405000002			sp|P76223|YNJB_ECOLI	6.22296	6.02663			sp|P75830|MACA_ECOLI	6.09179	6.36579
	sp|P76217|ASTD_ECOLI	3.92561	3.66924			sp|P76108|YDCS_ECOLI	7.1281	6.37163			sp|P76237|YEAJ_ECOLI	6.31707	6.56793			sp|P75831|MACB_ECOLI	6.71716	6.19616
	sp|P76220|YDJY_ECOLI	6.07891	6.5521			sp|P76112|MNAT_ECOLI	5.16871	4.9347126155000005			sp|P76251|DMLA_ECOLI	2.66405	2.63372			sp|P75849|GLO22_ECOLI	4.62699	3.73401
	sp|P76222|YNJA_ECOLI	6.39754	5.99785			sp|P76113|CURA_ECOLI	4.7448	4.48235			sp|P76256|TSAB_ECOLI	4.8298	5.10497			sp|P75863|YCBX_ECOLI	5.80126	5.69375
	sp|P76223|YNJB_ECOLI	6.0863	6.02663			sp|P76115|YNCD_ECOLI	6.94245	6.01584			sp|P76268|KDGR_ECOLI	4.81701	5.25484			sp|P75864|RLMKL_ECOLI	5.83703	5.4275
	sp|P76237|YEAJ_ECOLI	6.48528	6.56793			sp|P76116|YNCE_ECOLI	5.43997	5.63021			sp|P76270|MSRC_ECOLI	3.99679	4.32547			sp|P75867|LONH_ECOLI	6.80581	6.16619
	sp|P76251|DMLA_ECOLI	2.63907	2.63372			sp|P76128|DDPA_ECOLI	5.73544	5.25858			sp|P76272|YEBT_ECOLI	6.51565	6.32393			sp|P75874|YCCU_ECOLI	4.77929	4.23919
	sp|P76256|TSAB_ECOLI	4.90619	5.10497			sp|P76129|DOSP_ECOLI	3.79899	4.0137406035000005			sp|P76273|RSMF_ECOLI	4.40388	4.62952			sp|P75876|RLMI_ECOLI	5.38956	6.02889
	sp|P76268|KDGR_ECOLI	6.17605	5.25484			sp|P76141|LSRR_ECOLI	4.58039	4.6351498074999995			sp|P76290|CMOA_ECOLI	3.4222	3.17374			sp|P75913|GHRA_ECOLI	5.01958	4.45006
	sp|P76270|MSRC_ECOLI	4.43266	4.32547			sp|P76145|TAM_ECOLI	6.536558299499999	4.14173			sp|P76316|DCYD_ECOLI	5.49798	5.78447			sp|P75914|YCDX_ECOLI	4.96872	4.03678
	sp|P76272|YEBT_ECOLI	6.1246	6.32393			sp|P76149|SAD_ECOLI	3.34548	2.55945			sp|P76329|MPGP_ECOLI	4.16621	4.16652			sp|P75915|YCDY_ECOLI	5.3308	4.98893
	sp|P76273|RSMF_ECOLI	4.52986	4.62952			sp|P76170|YNFB_ECOLI	5.54555	4.934			sp|P76330|YEDQ_ECOLI	6.48208	6.01458			sp|P75931|YCEM_ECOLI	5.4727	4.96205
	sp|P76290|CMOA_ECOLI	4.26556	3.17374			sp|P76176|YDGD_ECOLI	5.80248	5.29105			sp|P76339|YEDV_ECOLI	6.02921	6.17415			sp|P75948|THIK_ECOLI	6.30454	6.24011
	sp|P76316|DCYD_ECOLI	5.78475	5.78447			sp|P76177|YDGH_ECOLI	5.46145	5.46937			sp|P76340|YEDW_ECOLI	5.27753	4.10767			sp|P75949|NAGZ_ECOLI	4.87652	4.011
	sp|P76329|MPGP_ECOLI	4.07975	4.16652			sp|P76185|YDHJ_ECOLI	6.4558	6.09298			sp|P76342|MSRP_ECOLI	5.75127	5.78729			sp|P75952|COMR_ECOLI	5.37985	1.77704	yes
	sp|P76330|YEDQ_ECOLI	7.1991	6.01458			sp|P76187|YDHF_ECOLI	5.07307	4.99761			sp|P76344|ZINT_ECOLI	7.31745	7.18435			sp|P75958|LOLE_ECOLI	5.80295	5.94143
	sp|P76339|YEDV_ECOLI	6.98572	6.17415			sp|P76193|YNHG_ECOLI	5.587	5.19872			sp|P76372|WZZB_ECOLI	6.99301	6.06968			sp|P75959|NAGK_ECOLI	4.41638	3.97614
	sp|P76340|YEDW_ECOLI	4.67035	4.10767			sp|P76194|SUFE_ECOLI	5.0699	3.50944			sp|P76389|YEGH_ECOLI	6.925	6.24039			sp|P75960|NPD_ECOLI	5.09519	4.37151
	sp|P76341|HIUH_ECOLI	5.46744	5.82992			sp|P76204|YDIV_ECOLI	4.44179	4.22165			sp|P76397|MDTA_ECOLI	7.49663	6.12547			sp|P75966|RLUE_ECOLI	5.30762	3.73244	yes
	sp|P76342|MSRP_ECOLI	5.45828	5.78729			sp|P76217|ASTD_ECOLI	4.05356	3.6692356850000003			sp|P76398|MDTB_ECOLI	6.5786	6.14538			sp|P75974|COHE_ECOLI	5.2352	5.26126
	sp|P76344|ZINT_ECOLI	6.26424	7.18435			sp|P76220|YDJY_ECOLI	6.312	6.5521			sp|P76399|MDTC_ECOLI	5.91984	5.78067			sp|P75989|BLUR_ECOLI	4.62818	2.00333	yes
	sp|P76372|WZZB_ECOLI	6.96742	6.06968			sp|P76222|YNJA_ECOLI	6.4628	5.9978534969999995			sp|P76402|YEGP_ECOLI	5.99601	5.24143			sp|P76001|YCGJ_ECOLI	5.08872	4.42175
	sp|P76389|YEGH_ECOLI	6.24279	6.24039			sp|P76223|YNJB_ECOLI	6.1663	6.0266312929999994			sp|P76403|YEGQ_ECOLI	1.95647	1.9141			sp|P76002|PLIG_ECOLI	5.25849	6.11512
	sp|P76397|MDTA_ECOLI	7.07227	6.12547			sp|P76237|YEAJ_ECOLI	6.49424	6.56793			sp|P76406|YEGR_ECOLI	6.66634	6.80148			sp|P76004|YCGM_ECOLI	6.0083	5.18436
	sp|P76398|MDTB_ECOLI	6.23808	6.14538			sp|P76251|DMLA_ECOLI	4.8268	2.63372			sp|P76407|YEGS_ECOLI	3.94237	4.50767			sp|P76007|NHAP2_ECOLI	6.81266	5.80464
	sp|P76399|MDTC_ECOLI	6.49229	5.78067			sp|P76256|TSAB_ECOLI	4.809859363999999	5.10497			sp|P76418|YEGU_ECOLI	3.21087	3.3605			sp|P76008|LDCA_ECOLI	4.96253	3.69299
	sp|P76402|YEGP_ECOLI	5.50152	5.24143			sp|P76268|KDGR_ECOLI	5.090764846000001	5.2548432505000005			sp|P76422|THID_ECOLI	4.31447	4.48808			sp|P76014|DHAL_ECOLI	4.62311	4.43211
	sp|P76403|YEGQ_ECOLI	1.9381	1.9141			sp|P76270|MSRC_ECOLI	4.52271	4.32547			sp|P76423|THIM_ECOLI	3.26675	3.39518			sp|P76015|DHAK_ECOLI	5.88251	5.72438
	sp|P76406|YEGR_ECOLI	5.74654	6.80148			sp|P76272|YEBT_ECOLI	6.05801	6.3239274000000005			sp|P76446|RTN_ECOLI	6.16747	5.91273			sp|P76016|DHAR_ECOLI	6.10119	4.53396	yes
	sp|P76407|YEGS_ECOLI	4.22769	4.50767			sp|P76273|RSMF_ECOLI	5.20844	4.62952			sp|P76472|ARND_ECOLI	3.3007	3.39649			sp|P76027|OPPD_ECOLI	5.37867	5.28536
	sp|P76418|YEGU_ECOLI	3.32715	3.3605			sp|P76290|CMOA_ECOLI	4.69145	3.1737398294999997			sp|P76491|5DNU_ECOLI	4.17479	4.16289			sp|P76034|YCIT_ECOLI	6.4478	5.90855
	sp|P76422|THID_ECOLI	5.47159	4.48808			sp|P76316|DCYD_ECOLI	6.7633670079999995	5.78447			sp|P76502|SIXA_ECOLI	0.942772	1.13021			sp|P76035|YCIW_ECOLI	6.42896	1.30815	yes
	sp|P76423|THIM_ECOLI	3.40746	3.39518			sp|P76329|MPGP_ECOLI	4.29803	4.16652			sp|P76503|FADI_ECOLI	5.70335	6.23278			sp|P76046|YCJX_ECOLI	6.50928	5.52003
	sp|P76446|RTN_ECOLI	6.80579	5.91273			sp|P76330|YEDQ_ECOLI	7.27846	6.014584101500001			sp|P76506|MLAA_ECOLI	7.62199	6.37028			sp|P76049|YCJY_ECOLI	6.22601	4.0878
	sp|P76472|ARND_ECOLI	3.69606	3.39649			sp|P76339|YEDV_ECOLI	7.36838	6.17415			sp|P76507|YFDI_ECOLI	5.24291	5.58774			sp|P76086|PAAX_ECOLI	5.75139	4.0722
	sp|P76491|5DNU_ECOLI	4.34383	4.16289			sp|P76340|YEDW_ECOLI	4.77382	4.10767			sp|P76535|MURQ_ECOLI	5.95962	4.36497			sp|P76104|YDCP_ECOLI	4.77	2.11876	yes
	sp|P76502|SIXA_ECOLI	4.20869	1.13021	yes		sp|P76341|HIUH_ECOLI	5.80259	5.82992			sp|P76536|YFEX_ECOLI	3.36195	3.18201			sp|P76108|YDCS_ECOLI	5.2419	6.37163
	sp|P76503|FADI_ECOLI	5.80951	6.23278			sp|P76342|MSRP_ECOLI	5.9756387365000005	5.78729			sp|P76537|YFEY_ECOLI	7.57873	6.62609			sp|P76112|MNAT_ECOLI	5.23431	4.93471
	sp|P76506|MLAA_ECOLI	6.05422	6.37028			sp|P76344|ZINT_ECOLI	7.10107	7.18435			sp|P76539|YPEA_ECOLI	4.23455	3.9183			sp|P76113|CURA_ECOLI	4.96433	4.48235
	sp|P76507|YFDI_ECOLI	6.29115	5.58774			sp|P76372|WZZB_ECOLI	6.08305	6.06968			sp|P76541|EUTL_ECOLI	4.38625	4.86501			sp|P76115|YNCD_ECOLI	5.46328	6.01584
	sp|P76535|MURQ_ECOLI	4.81927	4.36497			sp|P76389|YEGH_ECOLI	6.33937	6.24039			sp|P76558|MAO2_ECOLI	5.83659	5.96881			sp|P76116|YNCE_ECOLI	5.60244	5.63021
	sp|P76536|YFEX_ECOLI	3.25243	3.18201			sp|P76397|MDTA_ECOLI	6.147936896999999	6.12547			sp|P76561|YPFH_ECOLI	2.76432	2.93281			sp|P76128|DDPA_ECOLI	4.60808	5.25858
	sp|P76537|YFEY_ECOLI	6.48387	6.62609			sp|P76398|MDTB_ECOLI	6.06865	6.14538			sp|P76562|TMCA_ECOLI	4.37388	4.07011			sp|P76129|DOSP_ECOLI	5.66482	4.01374	yes
	sp|P76539|YPEA_ECOLI	4.29496	3.9183			sp|P76399|MDTC_ECOLI	7.41652	5.7806722315000005			sp|P76569|YFGD_ECOLI	3.65004	2.57652	yes		sp|P76141|LSRR_ECOLI	5.64388	4.63515
	sp|P76558|MAO2_ECOLI	6.35028	5.96881			sp|P76402|YEGP_ECOLI	6.311487419500001	5.24143			sp|P76576|YFGM_ECOLI	5.99382	5.80204			sp|P76145|TAM_ECOLI	3.89107	4.14173
	sp|P76561|YPFH_ECOLI	5.56084	2.93281			sp|P76403|YEGQ_ECOLI	2.00746	1.9141			sp|P76578|YFHM_ECOLI	6.54354	6.16954			sp|P76149|SAD_ECOLI	3.42706	2.55945
	sp|P76562|TMCA_ECOLI	4.59409	4.07011			sp|P76406|YEGR_ECOLI	7.23097	6.8014825850000005			sp|P76594|PKA_ECOLI	4.53875	5.00195			sp|P76170|YNFB_ECOLI	6.01234	4.934
	sp|P76576|YFGM_ECOLI	5.40161	5.80204			sp|P76407|YEGS_ECOLI	4.6884435149999995	4.50767			sp|P76641|GUAD_ECOLI	4.25536	3.78089			sp|P76176|YDGD_ECOLI	5.08068	5.29105
	sp|P76578|YFHM_ECOLI	7.07193	6.16954			sp|P76418|YEGU_ECOLI	3.63948	3.3605			sp|P76658|HLDE_ECOLI	5.19462	5.30493			sp|P76177|YDGH_ECOLI	5.726	5.46937
	sp|P76594|PKA_ECOLI	5.29666	5.00195			sp|P76422|THID_ECOLI	4.491554091999999	4.48808			sp|P77148|YDHS_ECOLI	4.0743	3.88536			sp|P76185|YDHJ_ECOLI	6.4272	6.09298
	sp|P76641|GUAD_ECOLI	3.95175	3.78089			sp|P76446|RTN_ECOLI	6.54726	5.91273			sp|P77150|PDXY_ECOLI	2.01185	1.83208			sp|P76187|YDHF_ECOLI	5.2053	4.99761
	sp|P76658|HLDE_ECOLI	5.98318	5.30493			sp|P76471|YFAZ_ECOLI	6.4616261774999995	4.52607			sp|P77171|YDCI_ECOLI	2.01386	2.01436			sp|P76193|YNHG_ECOLI	5.45341	5.19872
	sp|P77148|YDHS_ECOLI	4.37979	3.88536			sp|P76472|ARND_ECOLI	3.69041	3.39649			sp|P77173|ZIPA_ECOLI	6.89267	6.09279			sp|P76194|SUFE_ECOLI	4.29664	3.50944
	sp|P77171|YDCI_ECOLI	2.65575	2.01436			sp|P76491|5DNU_ECOLI	5.57284	4.16289			sp|P77181|PAAY_ECOLI	4.15325	4.18868			sp|P76204|YDIV_ECOLI	4.96822	4.22165
	sp|P77173|ZIPA_ECOLI	6.79984	6.09279			sp|P76502|SIXA_ECOLI	0.852706	1.1302066960000001			sp|P77182|MNMC_ECOLI	4.36169	4.40543			sp|P76208|YNIB_ECOLI	5.41081	5.61708
	sp|P77181|PAAY_ECOLI	4.12131	4.18868			sp|P76503|FADI_ECOLI	6.036541811999999	6.23278			sp|P77202|DSBG_ECOLI	6.04922	6.16342			sp|P76213|CHO_ECOLI	5.53289	1.6023	yes
	sp|P77182|MNMC_ECOLI	4.79215	4.40543			sp|P76506|MLAA_ECOLI	7.33966	6.37028			sp|P77211|CUSC_ECOLI	7.08546	6.33888			sp|P76217|ASTD_ECOLI	5.21113	3.66924	yes
	sp|P77202|DSBG_ECOLI	5.5045	6.16342			sp|P76507|YFDI_ECOLI	4.86947	5.58774			sp|P77212|RCLA_ECOLI	4.73455	4.71326			sp|P76220|YDJY_ECOLI	5.5876	6.5521
	sp|P77212|RCLA_ECOLI	4.72735	4.71326			sp|P76535|MURQ_ECOLI	4.88164	4.36497			sp|P77214|CUSF_ECOLI	5.07198	4.83687			sp|P76222|YNJA_ECOLI	6.87345	5.99785
	sp|P77245|MURR_ECOLI	5.62101	5.35909			sp|P76536|YFEX_ECOLI	3.73468	3.18201			sp|P77239|CUSB_ECOLI	5.68554	5.73184			sp|P76223|YNJB_ECOLI	5.62583	6.02663
	sp|P77247|HXPB_ECOLI	5.14085	4.47485			sp|P76537|YFEY_ECOLI	7.6964	6.62609			sp|P77245|MURR_ECOLI	5.51643	5.35909			sp|P76237|YEAJ_ECOLI	6.76039	6.56793
	sp|P77258|NEMA_ECOLI	2.14487	1.66022			sp|P76541|EUTL_ECOLI	4.675293052500001	4.865006687999999			sp|P77247|HXPB_ECOLI	4.54435	4.47485			sp|P76251|DMLA_ECOLI	4.10303	2.63372
	sp|P77260|YDFI_ECOLI	3.30368	3.63188			sp|P76558|MAO2_ECOLI	7.0975229849999995	5.96881			sp|P77252|YKGE_ECOLI	3.21809	4.37644			sp|P76256|TSAB_ECOLI	5.15736	5.10497
	sp|P77265|MDLA_ECOLI	6.62381	4.77301			sp|P76561|YPFH_ECOLI	3.45819	2.93281			sp|P77256|AKRMG_ECOLI	4.29345	3.97394			sp|P76268|KDGR_ECOLI	6.074	5.25484
	sp|P77279|FETA_ECOLI	4.99747	5.19699			sp|P76562|TMCA_ECOLI	4.56149	4.0701109634999995			sp|P77258|NEMA_ECOLI	1.51085	1.66022			sp|P76270|MSRC_ECOLI	4.82448	4.32547
	sp|P77285|RSXG_ECOLI	6.43597	5.75238			sp|P76569|YFGD_ECOLI	4.45104	2.57652			sp|P77260|YDFI_ECOLI	3.44454	3.63188			sp|P76272|YEBT_ECOLI	6.33602	6.32393
	sp|P77293|GTRB_ECOLI	6.87588	6.18916			sp|P76576|YFGM_ECOLI	6.64352	5.80204			sp|P77265|MDLA_ECOLI	5.57965	4.77301			sp|P76273|RSMF_ECOLI	4.91345	4.62952
	sp|P77307|FETB_ECOLI	6.43784	5.87055			sp|P76578|YFHM_ECOLI	6.80744	6.16954			sp|P77279|FETA_ECOLI	5.16137	5.19699			sp|P76290|CMOA_ECOLI	4.3643	3.17374
	sp|P77338|MSCK_ECOLI	6.39609	6.73127			sp|P76594|PKA_ECOLI	4.46328	5.00195			sp|P77285|RSXG_ECOLI	6.17055	5.75238			sp|P76316|DCYD_ECOLI	6.65431	5.78447
	sp|P77348|MPPA_ECOLI	5.59625	6.40507			sp|P76641|GUAD_ECOLI	4.12231	3.78089			sp|P77293|GTRB_ECOLI	7.41736	6.18916			sp|P76329|MPGP_ECOLI	4.98449	4.16652
	sp|P77357|ABGA_ECOLI	2.64959	2.90042			sp|P76658|HLDE_ECOLI	5.88507	5.30493			sp|P77307|FETB_ECOLI	5.99794	5.87055			sp|P76330|YEDQ_ECOLI	7.51497	6.01458
	sp|P77364|GLXK2_ECOLI	4.57912	5.69752			sp|P77148|YDHS_ECOLI	4.14174	3.88536			sp|P77334|GMR_ECOLI	2.35685	3.27147			sp|P76339|YEDV_ECOLI	5.58673	6.17415
	sp|P77368|YBCL_ECOLI	4.7355	6.14673			sp|P77150|PDXY_ECOLI	1.62667	1.83208			sp|P77338|MSCK_ECOLI	5.71896	6.73127			sp|P76340|YEDW_ECOLI	5.88355	4.10767	yes
	sp|P77376|YDGJ_ECOLI	4.69105	5.05343			sp|P77171|YDCI_ECOLI	4.21307	2.01436	yes		sp|P77348|MPPA_ECOLI	6.96141	6.40507			sp|P76341|HIUH_ECOLI	5.28066	5.82992
	sp|P77379|RCLR_ECOLI	5.78909	5.92455			sp|P77173|ZIPA_ECOLI	6.52038	6.092793287999999			sp|P77357|ABGA_ECOLI	3.11976	2.90042			sp|P76342|MSRP_ECOLI	4.83549	5.78729
	sp|P77395|YBBN_ECOLI	4.60543	5.25332			sp|P77181|PAAY_ECOLI	5.432866650499999	4.188680441000001			sp|P77360|YPHC_ECOLI	2.46597	2.17342			sp|P76372|WZZB_ECOLI	6.27622	6.06968
	sp|P77398|ARNA_ECOLI	3.1092	2.93071			sp|P77182|MNMC_ECOLI	4.42476	4.40543			sp|P77364|GLXK2_ECOLI	4.46742	5.69752			sp|P76389|YEGH_ECOLI	6.67528	6.24039
	sp|P77399|FADJ_ECOLI	6.42664	5.98583			sp|P77202|DSBG_ECOLI	6.68987	6.16342			sp|P77368|YBCL_ECOLI	7.38762	6.14673			sp|P76397|MDTA_ECOLI	6.32604	6.12547
	sp|P77434|ALAC_ECOLI	4.17265	2.2848	yes		sp|P77211|CUSC_ECOLI	5.10791	6.33888			sp|P77376|YDGJ_ECOLI	4.72851	5.05343			sp|P76398|MDTB_ECOLI	6.53269	6.14538
	sp|P77444|SUFS_ECOLI	3.43193	3.38405			sp|P77212|RCLA_ECOLI	5.52948	4.71326			sp|P77395|YBBN_ECOLI	5.2605	5.25332			sp|P76399|MDTC_ECOLI	6.80361	5.78067
	sp|P77454|GLSA1_ECOLI	5.643	4.74553			sp|P77214|CUSF_ECOLI	5.06829	4.83687			sp|P77398|ARNA_ECOLI	2.83995	2.93071			sp|P76402|YEGP_ECOLI	7.10919	5.24143
	sp|P77473|YLAB_ECOLI	7.34034	5.99535			sp|P77245|MURR_ECOLI	5.92577	5.35909			sp|P77399|FADJ_ECOLI	6.26944	5.98583			sp|P76403|YEGQ_ECOLI	2.97672	1.9141	yes
	sp|P77485|CUSS_ECOLI	6.49403	5.97748			sp|P77247|HXPB_ECOLI	5.44413	4.474849493500001			sp|P77434|ALAC_ECOLI	2.21231	2.2848			sp|P76406|YEGR_ECOLI	7.10394	6.80148
	sp|P77488|DXS_ECOLI	6.08367	5.81611			sp|P77258|NEMA_ECOLI	6.54487	1.66022			sp|P77444|SUFS_ECOLI	3.38861	3.38405			sp|P76407|YEGS_ECOLI	5.0004	4.50767
	sp|P77499|SUFC_ECOLI	5.5239	3.75363			sp|P77265|MDLA_ECOLI	4.41806	4.77301			sp|P77454|GLSA1_ECOLI	4.65042	4.74553			sp|P76418|YEGU_ECOLI	4.0926	3.3605
	sp|P77504|YBBP_ECOLI	7.43474	6.20986			sp|P77279|FETA_ECOLI	4.59409	5.19699			sp|P77473|YLAB_ECOLI	5.641	5.99535			sp|P76422|THID_ECOLI	5.24112	4.48808
	sp|P77522|SUFB_ECOLI	2.89137	1.50513	yes		sp|P77285|RSXG_ECOLI	5.518435116999999	5.75238			sp|P77485|CUSS_ECOLI	5.99258	5.97748			sp|P76423|THIM_ECOLI	4.07618	3.39518
	sp|P77529|YDJN_ECOLI	4.75903	4.95171			sp|P77293|GTRB_ECOLI	6.82067	6.189157099000001			sp|P77488|DXS_ECOLI	5.78939	5.81611			sp|P76446|RTN_ECOLI	6.64525	5.91273
	sp|P77544|YFCF_ECOLI	5.49793	4.85889			sp|P77307|FETB_ECOLI	5.89268	5.87055			sp|P77493|YDJH_ECOLI	5.05778	4.38867			sp|P76472|ARND_ECOLI	4.35436	3.39649
	sp|P77552|YDHQ_ECOLI	4.72825	1.07296	yes		sp|P77330|BORD_ECOLI	7.29278	6.71328			sp|P77499|SUFC_ECOLI	4.18546	3.75363			sp|P76491|5DNU_ECOLI	4.54371	4.16289
	sp|P77554|YAHJ_ECOLI	4.33569	4.31684			sp|P77334|GMR_ECOLI	3.10684	3.2714708789999998			sp|P77504|YBBP_ECOLI	6.05823	6.20986			sp|P76502|SIXA_ECOLI	4.59171	1.13021	yes
	sp|P77559|YNFL_ECOLI	5.84405	6.80206			sp|P77338|MSCK_ECOLI	6.98851	6.73127			sp|P77522|SUFB_ECOLI	1.45724	1.50513			sp|P76503|FADI_ECOLI	6.90511	6.23278
	sp|P77561|YDEP_ECOLI	3.75511	3.50436			sp|P77348|MPPA_ECOLI	6.18013	6.40507			sp|P77529|YDJN_ECOLI	5.07142	4.95171			sp|P76506|MLAA_ECOLI	6.5429	6.37028
	sp|P77562|YAIW_ECOLI	7.21766	6.92621			sp|P77357|ABGA_ECOLI	3.17867	2.90042			sp|P77544|YFCF_ECOLI	4.80378	4.85889			sp|P76535|MURQ_ECOLI	5.64343	4.36497	yes
	sp|P77570|ANMK_ECOLI	4.31705	4.02504			sp|P77360|YPHC_ECOLI	2.61895	2.17342			sp|P77552|YDHQ_ECOLI	0.859816	1.07296			sp|P76536|YFEX_ECOLI	3.33704	3.18201
	sp|P77581|ASTC_ECOLI	3.17184	2.67246			sp|P77364|GLXK2_ECOLI	4.61684	5.6975191155000005			sp|P77554|YAHJ_ECOLI	4.51303	4.31684			sp|P76537|YFEY_ECOLI	5.95666	6.62609
	sp|P77615|YCJW_ECOLI	4.18081	5.34071			sp|P77368|YBCL_ECOLI	5.18039	6.146731448500001			sp|P77559|YNFL_ECOLI	6.28046	6.80206			sp|P76539|YPEA_ECOLI	5.46518	3.9183
	sp|P77619|YFEW_ECOLI	6.90193	5.41598			sp|P77376|YDGJ_ECOLI	5.5788022784999995	5.05343			sp|P77561|YDEP_ECOLI	4.00609	3.50436			sp|P76541|EUTL_ECOLI	6.04234	4.86501
	sp|P77625|HXPA_ECOLI	5.44582	4.53521			sp|P77395|YBBN_ECOLI	6.0444	5.25332			sp|P77562|YAIW_ECOLI	6.98595	6.92621			sp|P76558|MAO2_ECOLI	5.84652	5.96881
	sp|P77626|SUTR_ECOLI	4.59257	4.51776			sp|P77398|ARNA_ECOLI	3.86141	2.93071			sp|P77569|MHPR_ECOLI	1.85037	1.84833			sp|P76561|YPFH_ECOLI	4.73171	2.93281	yes
	sp|P77649|YDIU_ECOLI	4.25993	2.97147			sp|P77399|FADJ_ECOLI	6.41314	5.98583			sp|P77570|ANMK_ECOLI	3.98001	4.02504			sp|P76562|TMCA_ECOLI	4.99826	4.07011
	sp|P77674|ABDH_ECOLI	3.61411	3.4372			sp|P77434|ALAC_ECOLI	2.2738215784999998	2.2848			sp|P77581|ASTC_ECOLI	2.46711	2.67246			sp|P76569|YFGD_ECOLI	7.26465	2.57652	yes
	sp|P77689|SUFD_ECOLI	3.22473	2.36723			sp|P77444|SUFS_ECOLI	3.4395476135000003	3.38405			sp|P77615|YCJW_ECOLI	5.75672	5.34071			sp|P76576|YFGM_ECOLI	5.43474	5.80204
	sp|P77690|ARNB_ECOLI	3.69572	3.77676			sp|P77454|GLSA1_ECOLI	4.81441	4.7455335739999995			sp|P77619|YFEW_ECOLI	7.13321	5.41598			sp|P76578|YFHM_ECOLI	6.58901	6.16954
	sp|P77694|ECPD_ECOLI	4.15842	5.18721			sp|P77473|YLAB_ECOLI	5.57343	5.99535			sp|P77625|HXPA_ECOLI	4.90642	4.53521			sp|P76594|PKA_ECOLI	5.32097	5.00195
	sp|P77695|GNSB_ECOLI	6.70142	5.71128			sp|P77485|CUSS_ECOLI	5.939491354499999	5.9774842580000005			sp|P77626|SUTR_ECOLI	4.70971	4.51776			sp|P76641|GUAD_ECOLI	5.05014	3.78089	yes
	sp|P77712|FADM_ECOLI	3.29274	3.28958			sp|P77488|DXS_ECOLI	5.92181	5.81611			sp|P77634|YBCM_ECOLI	6.02016	4.11521			sp|P76658|HLDE_ECOLI	5.59965	5.30493
	sp|P77718|THII_ECOLI	2.72077	2.95176			sp|P77493|YDJH_ECOLI	4.44017	4.38867			sp|P77649|YDIU_ECOLI	3.14855	2.97147			sp|P77148|YDHS_ECOLI	4.96668	3.88536	yes
	sp|P77721|YDJF_ECOLI	6.73037	5.49691			sp|P77499|SUFC_ECOLI	4.249400098000001	3.75363			sp|P77674|ABDH_ECOLI	3.56611	3.4372			sp|P77171|YDCI_ECOLI	5.7003	2.01436	yes
	sp|P77730|YDCR_ECOLI	6.15265	5.45401			sp|P77504|YBBP_ECOLI	6.44651	6.209864362499999			sp|P77689|SUFD_ECOLI	2.1037	2.36723			sp|P77173|ZIPA_ECOLI	5.88576	6.09279
	sp|P77735|YAJO_ECOLI	4.47211	4.20527			sp|P77522|SUFB_ECOLI	1.97786	1.5051325434999998			sp|P77690|ARNB_ECOLI	3.72198	3.77676			sp|P77181|PAAY_ECOLI	5.04972	4.18868
	sp|P77737|OPPF_ECOLI	5.82281	5.02574			sp|P77529|YDJN_ECOLI	5.0043084790000005	4.95171			sp|P77694|ECPD_ECOLI	4.45378	5.18721			sp|P77182|MNMC_ECOLI	4.5918	4.40543
	sp|P77739|YNIA_ECOLI	3.4572	3.30818			sp|P77544|YFCF_ECOLI	5.18217	4.85889			sp|P77695|GNSB_ECOLI	5.74015	5.71128			sp|P77202|DSBG_ECOLI	5.17137	6.16342
	sp|P77748|YDIJ_ECOLI	5.91855	5.75051			sp|P77552|YDHQ_ECOLI	1.11727	1.0729641065000002			sp|P77712|FADM_ECOLI	3.46375	3.28958			sp|P77212|RCLA_ECOLI	5.58077	4.71326
	sp|P77756|QUEC_ECOLI	4.53107	4.84383			sp|P77554|YAHJ_ECOLI	4.82009	4.316843394499999			sp|P77718|THII_ECOLI	2.86071	2.95176			sp|P77245|MURR_ECOLI	6.31663	5.35909
	sp|P77766|RNAAM_ECOLI	2.68654	2.23617			sp|P77559|YNFL_ECOLI	5.49953	6.80206			sp|P77721|YDJF_ECOLI	5.31092	5.49691			sp|P77247|HXPB_ECOLI	4.76212	4.47485
	sp|P77774|BAMB_ECOLI	6.08983	6.48395			sp|P77561|YDEP_ECOLI	4.0104	3.50436			sp|P77730|YDCR_ECOLI	6.0092	5.45401			sp|P77252|YKGE_ECOLI	4.88349	4.37644
	sp|P77775|YFCH_ECOLI	6.09833	5.75987			sp|P77562|YAIW_ECOLI	7.21038	6.92621			sp|P77735|YAJO_ECOLI	4.54674	4.20527			sp|P77256|AKRMG_ECOLI	3.70859	3.97394
	sp|P77804|YDGA_ECOLI	6.77107	6.21137			sp|P77570|ANMK_ECOLI	5.78006	4.0250351984999995			sp|P77737|OPPF_ECOLI	4.60884	5.02574			sp|P77258|NEMA_ECOLI	5.08475	1.66022	yes
	sp|P77808|CINAL_ECOLI	4.36	3.94432			sp|P77581|ASTC_ECOLI	2.96813	2.6724642684999997			sp|P77739|YNIA_ECOLI	3.83556	3.30818			sp|P77260|YDFI_ECOLI	5.13712	3.63188	yes
	sp|P78055|FSAA_ECOLI	4.34535	3.81079			sp|P77615|YCJW_ECOLI	6.63854	5.34071			sp|P77748|YDIJ_ECOLI	6.05705	5.75051			sp|P77265|MDLA_ECOLI	6.3314	4.77301
	sp|P78067|YNJE_ECOLI	6.55154	6.68541			sp|P77619|YFEW_ECOLI	5.5623103270000005	5.41598			sp|P77756|QUEC_ECOLI	4.46943	4.84383			sp|P77279|FETA_ECOLI	5.04545	5.19699
	sp|Q2M7R5|YIBT_ECOLI	4.46119	2.94373			sp|P77625|HXPA_ECOLI	5.46126	4.535205442500001			sp|P77774|BAMB_ECOLI	6.44008	6.48395			sp|P77285|RSXG_ECOLI	5.83	5.75238
	sp|Q46798|YGER_ECOLI	6.05518	5.64424			sp|P77626|SUTR_ECOLI	5.5798	4.51776			sp|P77775|YFCH_ECOLI	6.36141	5.75987			sp|P77293|GTRB_ECOLI	6.26198	6.18916
	sp|Q46800|XDHB_ECOLI	2.49793	2.52012			sp|P77634|YBCM_ECOLI	6.41451	4.11521			sp|P77804|YDGA_ECOLI	6.23547	6.21137			sp|P77307|FETB_ECOLI	7.04816	5.87055
	sp|Q46829|BGLA_ECOLI	5.12401	4.85298			sp|P77649|YDIU_ECOLI	3.26206	2.97147			sp|P77808|CINAL_ECOLI	4.01016	3.94432			sp|P77330|BORD_ECOLI	6.10225	6.71328
	sp|Q46845|YGHU_ECOLI	5.09587	5.30855			sp|P77674|ABDH_ECOLI	3.80101	3.4372			sp|P78055|FSAA_ECOLI	4.47398	3.81079			sp|P77334|GMR_ECOLI	6.586	3.27147
	sp|Q46851|GPR_ECOLI	5.3033	5.1247			sp|P77689|SUFD_ECOLI	3.44689	2.36723			sp|P78067|YNJE_ECOLI	6.78585	6.68541			sp|P77338|MSCK_ECOLI	5.79558	6.73127
	sp|Q46856|YQHD_ECOLI	5.02003	5.21629			sp|P77690|ARNB_ECOLI	4.52315	3.7767568105000002	yes		sp|Q46791|YGEK_ECOLI	6.50297	5.21792			sp|P77348|MPPA_ECOLI	5.12327	6.40507
	sp|Q46857|DKGA_ECOLI	5.29613	4.7995			sp|P77694|ECPD_ECOLI	6.15387	5.18721			sp|Q46798|YGER_ECOLI	6.34016	5.64424			sp|P77357|ABGA_ECOLI	6.20577	2.90042	yes
	sp|Q46858|YQHG_ECOLI	5.01032	6.32757			sp|P77695|GNSB_ECOLI	6.45732	5.711281189499999			sp|Q46829|BGLA_ECOLI	5.43635	4.85298			sp|P77360|YPHC_ECOLI	4.40615	2.17342	yes
	sp|Q46863|YGIS_ECOLI	5.57543	5.53093			sp|P77718|THII_ECOLI	3.5660714430000002	2.9517607884999997			sp|Q46845|YGHU_ECOLI	4.76614	5.30855			sp|P77364|GLXK2_ECOLI	4.40694	5.69752
	sp|Q46868|YQIC_ECOLI	6.97489	4.27331			sp|P77721|YDJF_ECOLI	5.251194267000001	5.49691			sp|Q46851|GPR_ECOLI	4.93174	5.1247			sp|P77368|YBCL_ECOLI	4.44831	6.14673
	sp|Q46871|YQJH_ECOLI	3.76807	4.37607			sp|P77730|YDCR_ECOLI	6.08601	5.45401			sp|Q46856|YQHD_ECOLI	4.48162	5.21629			sp|P77376|YDGJ_ECOLI	5.37259	5.05343
	sp|Q46893|ISPD_ECOLI	5.09629	5.65762			sp|P77735|YAJO_ECOLI	5.0045466659999995	4.20527			sp|Q46857|DKGA_ECOLI	5.36056	4.7995			sp|P77379|RCLR_ECOLI	6.43934	5.92455
	sp|Q46920|QUEF_ECOLI	5.85224	4.4133			sp|P77737|OPPF_ECOLI	4.14268	5.0257427974999995			sp|Q46858|YQHG_ECOLI	7.68279	6.32757			sp|P77395|YBBN_ECOLI	4.50657	5.25332
	sp|Q46925|CSDA_ECOLI	3.13461	4.11203			sp|P77739|YNIA_ECOLI	3.77414	3.30818			sp|Q46863|YGIS_ECOLI	6.61282	5.53093			sp|P77398|ARNA_ECOLI	5.14983	2.93071	yes
	sp|Q46927|TCDA_ECOLI	6.96231	4.87451			sp|P77748|YDIJ_ECOLI	6.0734	5.75051			sp|Q46868|YQIC_ECOLI	6.50368	4.27331			sp|P77399|FADJ_ECOLI	6.37268	5.98583
	sp|Q46948|YAJL_ECOLI	6.11472	4.20911			sp|P77756|QUEC_ECOLI	5.02244	4.84383			sp|Q46871|YQJH_ECOLI	4.69936	4.37607			sp|P77434|ALAC_ECOLI	4.47966	2.2848	yes
	sp|Q47083|CBL_ECOLI	2.47104	1.04097	yes		sp|P77766|RNAAM_ECOLI	4.051708832999999	2.23617			sp|Q46893|ISPD_ECOLI	5.20147	5.65762			sp|P77444|SUFS_ECOLI	3.83802	3.38405
	sp|Q47146|FADE_ECOLI	5.64681	2.19546	yes		sp|P77774|BAMB_ECOLI	6.66148	6.48395			sp|Q46920|QUEF_ECOLI	4.99678	4.4133			sp|P77454|GLSA1_ECOLI	5.46119	4.74553
	sp|Q47147|YAFJ_ECOLI	5.83539	5.69496			sp|P77775|YFCH_ECOLI	5.86457	5.7598713329999995			sp|Q46925|CSDA_ECOLI	3.7141	4.11203			sp|P77473|YLAB_ECOLI	6.96577	5.99535
	sp|Q47537|TAUA_ECOLI	4.56067	5.50214			sp|P77804|YDGA_ECOLI	6.1358	6.21137			sp|Q46927|TCDA_ECOLI	3.8461	4.87451			sp|P77485|CUSS_ECOLI	6.87222	5.97748
	sp|Q47622|SAPA_ECOLI	7.0569	6.38773			sp|P77808|CINAL_ECOLI	4.79457	3.9443186404999997			sp|Q46948|YAJL_ECOLI	5.38725	4.20911			sp|P77488|DXS_ECOLI	5.81863	5.81611
	sp|Q47679|YAFV_ECOLI	4.04196	4.415			sp|P78055|FSAA_ECOLI	4.44252	3.81079			sp|Q47146|FADE_ECOLI	2.20108	2.19546			sp|P77499|SUFC_ECOLI	4.81403	3.75363
	sp|Q47690|MMUM_ECOLI	4.71423	5.31479			sp|P78067|YNJE_ECOLI	6.48147	6.68541			sp|Q47147|YAFJ_ECOLI	5.68295	5.69496			sp|P77504|YBBP_ECOLI	6.26643	6.20986
	sp|Q57261|TRUD_ECOLI	5.85058	4.92858			sp|Q46798|YGER_ECOLI	6.03743	5.64424			sp|Q47537|TAUA_ECOLI	5.9618	5.50214			sp|P77522|SUFB_ECOLI	4.92367	1.50513	yes
	sp|Q59385|COPA_ECOLI	5.32821	5.26139			sp|Q46800|XDHB_ECOLI	3.61459	2.52012	yes		sp|Q47622|SAPA_ECOLI	6.48339	6.38773			sp|P77529|YDJN_ECOLI	5.41737	4.95171
	sp|Q93K97|ADPP_ECOLI	4.46967	4.23105			sp|Q46829|BGLA_ECOLI	5.46016	4.852984408999999			sp|Q47679|YAFV_ECOLI	4.45585	4.415			sp|P77544|YFCF_ECOLI	4.93699	4.85889
	sp|P09152|NARG_ECOLI	6.09633	6.22588			sp|Q46845|YGHU_ECOLI	5.01673	5.30855			sp|Q47690|MMUM_ECOLI	4.45408	5.31479			sp|P77552|YDHQ_ECOLI	4.9926	1.07296	yes
	sp|P09836|UHPC_ECOLI	6.56242	5.00892			sp|Q46851|GPR_ECOLI	5.69036	5.1247			sp|Q57261|TRUD_ECOLI	5.52847	4.92858			sp|P77554|YAHJ_ECOLI	4.6412	4.31684
	sp|P0AA93|YPDA_ECOLI	6.86653	5.53227			sp|Q46856|YQHD_ECOLI	4.94868	5.21629			sp|Q59385|COPA_ECOLI	5.19405	5.26139			sp|P77559|YNFL_ECOLI	6.00186	6.80206
	sp|P0AAS3|YBBJ_ECOLI	6.3761	6.41852			sp|Q46857|DKGA_ECOLI	5.69917	4.7995			sp|Q7DFV3|YMGG_ECOLI	1.45656	1.77711			sp|P77561|YDEP_ECOLI	5.48117	3.50436	yes
	sp|P0AB06|YCBK_ECOLI	4.37768	1.96751			sp|Q46858|YQHG_ECOLI	6.24916	6.327573364999999			sp|Q93K97|ADPP_ECOLI	4.59758	4.23105			sp|P77562|YAIW_ECOLI	6.05609	6.92621
	sp|P23524|GLXK1_ECOLI	2.25601	2.0796			sp|Q46863|YGIS_ECOLI	6.71541	5.53093			sp|P02943|LAMB_ECOLI	7.62066	8			sp|P77569|MHPR_ECOLI	6.32054	1.84833	yes
	sp|P28629|ADIA_ECOLI	4.95544	6.0298			sp|Q46868|YQIC_ECOLI	5.7999	4.27331			sp|P03030|LYSR_ECOLI	4.66846	5.91339			sp|P77570|ANMK_ECOLI	4.57539	4.02504
	sp|P32701|YJCC_ECOLI	6.62612	6.13924			sp|Q46871|YQJH_ECOLI	5.34343	4.37607			sp|P09152|NARG_ECOLI	5.88486	6.22588			sp|P77581|ASTC_ECOLI	3.58695	2.67246
	sp|P33607|NUOL_ECOLI	7.32487	6.89706			sp|Q46893|ISPD_ECOLI	4.59847	5.65762			sp|P0AA93|YPDA_ECOLI	6.52541	5.53227			sp|P77615|YCJW_ECOLI	5.83734	5.34071
	sp|P34209|YDCF_ECOLI	4.37988	4.35363			sp|Q46920|QUEF_ECOLI	4.54043	4.4133			sp|P0AAS3|YBBJ_ECOLI	5.56691	6.41852			sp|P77619|YFEW_ECOLI	6.00962	5.41598
	sp|P39385|YJIN_ECOLI	7.12109	6.36513			sp|Q46925|CSDA_ECOLI	4.37892	4.1120255960000005			sp|P0AB06|YCBK_ECOLI	2.76112	1.96751			sp|P77625|HXPA_ECOLI	4.83649	4.53521
	sp|P42616|YQJC_ECOLI	3.70273	5.06988			sp|Q46927|TCDA_ECOLI	6.56885	4.87451			sp|P0AFZ7|TRKH_ECOLI	6.14929	6.76766			sp|P77626|SUTR_ECOLI	5.69227	4.51776
	sp|P45522|KEFB_ECOLI	7.41133	5.99593			sp|Q46948|YAJL_ECOLI	4.53368	4.20911			sp|P0AG96|SECE_ECOLI	4.78311	4.48031			sp|P77634|YBCM_ECOLI	5.01227	4.11521
	sp|P52095|DCLZ_ECOLI	5.56171	6.15793			sp|Q47146|FADE_ECOLI	2.47936	2.19546			sp|P28629|ADIA_ECOLI	6.09127	6.0298			sp|P77649|YDIU_ECOLI	4.62819	2.97147	yes
	sp|P62601|TREF_ECOLI	3.70274	2.47052	yes		sp|Q47147|YAFJ_ECOLI	6.31651	5.69496			sp|P32162|YIIS_ECOLI	2.60352	2.25701			sp|P77667|SUFA_ECOLI	4.63925	1.85637	yes
	sp|P75919|CLSC_ECOLI	5.95027	4.78001			sp|Q47537|TAUA_ECOLI	5.556643080500001	5.50214			sp|P32701|YJCC_ECOLI	6.62605	6.13924			sp|P77674|ABDH_ECOLI	4.70909	3.4372
	sp|P76053|SMRA_ECOLI	3.14875	1.06426	yes		sp|Q47622|SAPA_ECOLI	6.22432	6.38773			sp|P33607|NUOL_ECOLI	6.62153	6.89706			sp|P77689|SUFD_ECOLI	4.75811	2.36723	yes
	sp|P76373|UDG_ECOLI	1.8066	1.99625			sp|Q47679|YAFV_ECOLI	4.39981	4.415001610999999			sp|P34209|YDCF_ECOLI	3.91703	4.35363			sp|P77690|ARNB_ECOLI	4.85746	3.77676
	sp|P77335|HLYE_ECOLI	4.37316	3.20296	yes		sp|Q47690|MMUM_ECOLI	4.94548	5.31479			sp|P37340|MDTK_ECOLI	7.927	6.87201			sp|P77695|GNSB_ECOLI	6.68728	5.71128
	sp|P77726|YAJR_ECOLI	5.3821	5.15277			sp|Q57261|TRUD_ECOLI	6.02816	4.92858			sp|P38054|CUSA_ECOLI	6.97164	5.9739			sp|P77712|FADM_ECOLI	4.68802	3.28958
	sp|Q47710|YQJK_ECOLI	6.82415	5.59711			sp|Q59385|COPA_ECOLI	5.433149376499999	5.2613909660000004			sp|P39385|YJIN_ECOLI	6.1151	6.36513			sp|P77718|THII_ECOLI	4.16481	2.95176
	sp|P0AA89|DOSC_ECOLI	3.47898	3.21482			sp|Q93K97|ADPP_ECOLI	4.75944	4.23105			sp|P39453|TORS_ECOLI	6.8498	5.46159			sp|P77721|YDJF_ECOLI	5.59833	5.49691
	sp|P0AE37|ASTA_ECOLI	2.84617	2.45182			sp|P02943|LAMB_ECOLI	7.51744	8			sp|P42616|YQJC_ECOLI	6.9226	5.06988			sp|P77730|YDCR_ECOLI	5.76245	5.45401
	sp|P19318|NARY_ECOLI	5.7406	5.93692			sp|P03030|LYSR_ECOLI	6.83282	5.91339			sp|P45522|KEFB_ECOLI	7.23542	5.99593			sp|P77735|YAJO_ECOLI	4.53277	4.20527
	sp|P19319|NARZ_ECOLI	5.32915	5.95601			sp|P09152|NARG_ECOLI	6.60046	6.22588			sp|P45537|YHFK_ECOLI	4.97273	6.0511			sp|P77737|OPPF_ECOLI	5.54118	5.02574
	sp|P29013|YCGB_ECOLI	2.4044	1.48071	yes		sp|P09836|UHPC_ECOLI	5.43414	5.00892			sp|P52095|DCLZ_ECOLI	5.31914	6.15793			sp|P77739|YNIA_ECOLI	4.14106	3.30818
	sp|P31130|YDEI_ECOLI	3.76888	5.18281			sp|P0AA93|YPDA_ECOLI	6.66593	5.53227			sp|P62601|TREF_ECOLI	2.43975	2.47052			sp|P77748|YDIJ_ECOLI	5.9264	5.75051
	sp|P33224|AIDB_ECOLI	4.90568	5.18414			sp|P0AB06|YCBK_ECOLI	1.00456	1.96751			sp|P75919|CLSC_ECOLI	5.91586	4.78001			sp|P77756|QUEC_ECOLI	4.91022	4.84383
	sp|P33368|YOHF_ECOLI	4.63871	4.81411			sp|P0ABP6|DEDA_ECOLI	3.1479165714999997	3.70228			sp|P76053|SMRA_ECOLI	0.920434	1.06426			sp|P77766|RNAAM_ECOLI	4.19968	2.23617	yes
	sp|P39332|YJGH_ECOLI	4.28645	5.02216			sp|P0ACR4|YEIE_ECOLI	5.75527	4.97997			sp|P76373|UDG_ECOLI	2.27731	1.99625			sp|P77774|BAMB_ECOLI	5.77886	6.48395
	sp|P39451|ADHP_ECOLI	2.81459	2.28177			sp|P0AFZ7|TRKH_ECOLI	5.4993781429999995	6.7676564495000004			sp|P77335|HLYE_ECOLI	3.54167	3.20296			sp|P77775|YFCH_ECOLI	7.07197	5.75987
	sp|P63235|GADC_ECOLI	6.68175	6.68192			sp|P0AG96|SECE_ECOLI	4.62388	4.48031			sp|P77726|YAJR_ECOLI	6.47778	5.15277			sp|P77804|YDGA_ECOLI	6.63883	6.21137
	sp|P76097|YDCJ_ECOLI	4.85501	3.41281			sp|P25738|MSYB_ECOLI	3.2984	3.32801			sp|Q47710|YQJK_ECOLI	5.99745	5.59711			sp|P77808|CINAL_ECOLI	4.98434	3.94432	yes
	sp|P76121|YDDH_ECOLI	4.49268	4.27494			sp|P28629|ADIA_ECOLI	5.74282	6.029797196500001			sp|P07000|PLDB_ECOLI	4.87346	4.41642			sp|P78055|FSAA_ECOLI	4.96492	3.81079
	sp|P76215|ASTE_ECOLI	3.51637	2.43971			sp|P32162|YIIS_ECOLI	2.8471075045000003	2.25701			sp|P0AA89|DOSC_ECOLI	2.8545	3.21482			sp|P78067|YNJE_ECOLI	5.98307	6.68541
	sp|P76216|ASTB_ECOLI	2.4178	2.74313			sp|P32677|YIJO_ECOLI	5.71635	3.79527			sp|P0AE37|ASTA_ECOLI	2.96277	2.45182			sp|Q2M7R5|YIBT_ECOLI	7.53444	2.94373	yes
	sp|P76235|YEAH_ECOLI	2.2049	1.46667	yes		sp|P32701|YJCC_ECOLI	5.12093	6.13924			sp|P19318|NARY_ECOLI	6.23424	5.93692			sp|Q46798|YGER_ECOLI	6.92428	5.64424
	sp|P76318|YEDK_ECOLI	4.01368	3.45266			sp|P33607|NUOL_ECOLI	5.89382	6.89706			sp|P19319|NARZ_ECOLI	6.53394	5.95601			sp|Q46800|XDHB_ECOLI	4.53975	2.52012
	sp|P76419|YEGV_ECOLI	3.61936	3.67058			sp|P34209|YDCF_ECOLI	4.660937044000001	4.3536331829999995			sp|P29013|YCGB_ECOLI	1.59062	1.48071			sp|Q46829|BGLA_ECOLI	5.78733	4.85298
	sp|P76559|YPFG_ECOLI	5.18157	5.1987			sp|P37340|MDTK_ECOLI	4.965559175499999	6.87201			sp|P31130|YDEI_ECOLI	5.37264	5.18281			sp|Q46845|YGHU_ECOLI	5.10633	5.30855
	sp|P76909|YNJD_ECOLI	5.73437	6.44582			sp|P39385|YJIN_ECOLI	5.6028250674999995	6.365125562499999			sp|P33224|AIDB_ECOLI	5.58297	5.18414			sp|Q46851|GPR_ECOLI	5.44282	5.1247
	sp|P77268|DDPD_ECOLI	3.48601	4.02224			sp|P39453|TORS_ECOLI	4.53536	5.46159			sp|P33225|TORA_ECOLI	7.5154	7.02327			sp|Q46856|YQHD_ECOLI	6.55069	5.21629
	sp|P77526|YFCG_ECOLI	4.36698	4.01844			sp|P42616|YQJC_ECOLI	5.2032	5.06988			sp|P33368|YOHF_ECOLI	5.1385	4.81411			sp|Q46857|DKGA_ECOLI	5.15852	4.7995
	sp|P77743|PRPR_ECOLI	2.39833	2.52506			sp|P45522|KEFB_ECOLI	6.81145	5.99593			sp|P39332|YJGH_ECOLI	5.6229	5.02216			sp|Q46863|YGIS_ECOLI	6.94426	5.53093
	sp|P77757|ARNC_ECOLI	7.36044	6.20882			sp|P45537|YHFK_ECOLI	5.4693962245000005	6.0511012950000005			sp|P39451|ADHP_ECOLI	1.42182	2.28177			sp|Q46868|YQIC_ECOLI	7.45089	4.27331
	sp|P77795|YDCT_ECOLI	6.42732	4.7834			sp|P52095|DCLZ_ECOLI	5.36187	6.15793			sp|P63235|GADC_ECOLI	6.76046	6.68192			sp|Q46871|YQJH_ECOLI	4.97545	4.37607
	sp|P30015|LHR_ECOLI	5.86594	5.5017			sp|P62601|TREF_ECOLI	2.9723225644999998	2.47052			sp|P65807|YGEY_ECOLI	3.34191	3.70277			sp|Q46893|ISPD_ECOLI	4.65472	5.65762
	sp|P31678|OTSB_ECOLI	3.12799	2.50088			sp|P75919|CLSC_ECOLI	5.31452	4.78001			sp|P76121|YDDH_ECOLI	4.11672	4.27494			sp|Q46919|YQCC_ECOLI	5.66239	3.39442	yes
	sp|P37327|YFDC_ECOLI	5.38329	5.7518			sp|P76373|UDG_ECOLI	1.8625674165000001	1.99625			sp|P76215|ASTE_ECOLI	2.37248	2.43971			sp|Q46920|QUEF_ECOLI	5.355	4.4133
	sp|P37758|NARU_ECOLI	6.58354	4.91512			sp|P77335|HLYE_ECOLI	3.76886	3.20296			sp|P76216|ASTB_ECOLI	2.80068	2.74313			sp|Q46925|CSDA_ECOLI	4.05713	4.11203
	sp|P76114|MCBR_ECOLI	6.84842	5.54619			sp|P77726|YAJR_ECOLI	5.72992	5.15277			sp|P76235|YEAH_ECOLI	1.51639	1.46667			sp|Q46927|TCDA_ECOLI	4.93727	4.87451
	sp|P0AE63|CHAB_ECOLI	4.35709	3.29873			sp|Q47710|YQJK_ECOLI	4.59658	5.5971111350000005			sp|P76473|ARNT_ECOLI	5.66341	7.17279			sp|Q46948|YAJL_ECOLI	5.06411	4.20911
	sp|P77567|NHOA_ECOLI	2.34477	3.1116			sp|P07000|PLDB_ECOLI	4.93314	4.41642			sp|P76559|YPFG_ECOLI	6.05066	5.1987			sp|Q47083|CBL_ECOLI	6.20208	1.04097	yes
	sp|P77316|YBDR_ECOLI	6.29387	4.7469			sp|P0AA89|DOSC_ECOLI	4.259905890500001	3.21482			sp|P76909|YNJD_ECOLI	6.46933	6.44582			sp|Q47146|FADE_ECOLI	6.66424	2.19546	yes
	sp|P0AFM4|PSIF_ECOLI	5.82152	6.61252			sp|P0ABE2|BOLA_ECOLI	1.8097730090000002	1.99265			sp|P77268|DDPD_ECOLI	4.02514	4.02224			sp|Q47147|YAFJ_ECOLI	6.34511	5.69496
	sp|P23890|CADC_ECOLI	5.47121	5.0618			sp|P0AE37|ASTA_ECOLI	2.885	2.45182			sp|P77526|YFCG_ECOLI	4.61294	4.01844			sp|Q47537|TAUA_ECOLI	4.12892	5.50214
	sp|P38683|TORT_ECOLI	5.42606	3.87076			sp|P19318|NARY_ECOLI	6.34253	5.93692			sp|P77757|ARNC_ECOLI	6.35654	6.20882			sp|Q47622|SAPA_ECOLI	7.89416	6.38773
	sp|P0ABN9|DCUB_ECOLI	5.98405	6.04453			sp|P19319|NARZ_ECOLI	6.106700849499999	5.95601			sp|P77795|YDCT_ECOLI	5.57876	4.7834			sp|Q47679|YAFV_ECOLI	4.72237	4.415
	sp|P63204|GADE_ECOLI	3.0455	2.29225	yes		sp|P29013|YCGB_ECOLI	1.4087981740000002	1.48071			sp|P30015|LHR_ECOLI	5.74969	5.5017			sp|Q47690|MMUM_ECOLI	6.93746	5.31479
	sp|P43531|YNFM_ECOLI	1.35842	1.41722			sp|P31130|YDEI_ECOLI	6.6648194190000005	5.18281			sp|P31678|OTSB_ECOLI	2.39807	2.50088			sp|Q57261|TRUD_ECOLI	5.51874	4.92858
	sp|P75898|RUTA_ECOLI	3.05615	0.658496	yes		sp|P33224|AIDB_ECOLI	4.72079	5.18414			sp|P37758|NARU_ECOLI	6.56703	4.91512			sp|Q59385|COPA_ECOLI	5.75696	5.26139
	sp|P76319|YEDL_ECOLI	1.45693	1.03417			sp|P33368|YOHF_ECOLI	4.35949	4.81411			sp|P76114|MCBR_ECOLI	6.34229	5.54619			sp|Q93K97|ADPP_ECOLI	6.35483	4.23105
	sp|Q47005|NAC_ECOLI	2.59606	0.977541	yes		sp|P39332|YJGH_ECOLI	5.44614	5.02216			sp|P76586|YPHH_ECOLI	5.18475	5.48159			sp|P03030|LYSR_ECOLI	7.04214	5.91339
						sp|P39451|ADHP_ECOLI	4.13451	2.2817676875000004	yes		sp|P77790|DDPX_ECOLI	2.69379	2.7221			sp|P09152|NARG_ECOLI	6.32697	6.22588
						sp|P63235|GADC_ECOLI	5.934234314999999	6.68192			sp|P0AE63|CHAB_ECOLI	6.01533	3.29873			sp|P0AAS3|YBBJ_ECOLI	6.34775	6.41852
						sp|P76097|YDCJ_ECOLI	3.28877	3.41281			sp|P77316|YBDR_ECOLI	4.44621	4.7469			sp|P0AB06|YCBK_ECOLI	3.82524	1.96751
						sp|P76121|YDDH_ECOLI	4.25103	4.27494			sp|P0AFM4|PSIF_ECOLI	6.5076	6.61252			sp|P0ABP6|DEDA_ECOLI	3.67605	3.70228
						sp|P76215|ASTE_ECOLI	3.74376	2.43971			sp|P23890|CADC_ECOLI	5.64685	5.0618			sp|P0ACR4|YEIE_ECOLI	5.83818	4.97997
						sp|P76216|ASTB_ECOLI	2.8781815875000003	2.7431325959999997			sp|P38683|TORT_ECOLI	3.15109	3.87076			sp|P0AFQ2|YBHS_ECOLI	6.6744	6.35746
						sp|P76235|YEAH_ECOLI	1.52521	1.46667			sp|P0ABN9|DCUB_ECOLI	5.5779	6.04453			sp|P23524|GLXK1_ECOLI	3.20816	2.0796	yes
						sp|P76318|YEDK_ECOLI	4.54818	3.45266	yes		sp|P63204|GADE_ECOLI	1.9051	2.29225			sp|P25738|MSYB_ECOLI	7.43437	3.32801	yes
						sp|P76473|ARNT_ECOLI	5.973504242000001	7.17279			sp|P26459|APPC_ECOLI	4.58182	5.26919			sp|P28629|ADIA_ECOLI	5.8219	6.0298
						sp|P76559|YPFG_ECOLI	5.51448	5.1987			sp|P37195|DCTR_ECOLI	3.23669	2.93808			sp|P32162|YIIS_ECOLI	5.09286	2.25701	yes
						sp|P76909|YNJD_ECOLI	6.28355	6.44582			sp|P43531|YNFM_ECOLI	1.46488	1.41722			sp|P32677|YIJO_ECOLI	5.76685	3.79527	yes
						sp|P77526|YFCG_ECOLI	4.2804168780000005	4.01844			sp|P39165|YCHO_ECOLI	5.24106	6.72804			sp|P32701|YJCC_ECOLI	6.79912	6.13924
						sp|P77757|ARNC_ECOLI	6.15584	6.2088214189999995			sp|P75894|RUTE_ECOLI	0.256944	0.939762			sp|P33607|NUOL_ECOLI	7.02558	6.89706
						sp|P77795|YDCT_ECOLI	4.64635	4.7834046390000005			sp|P75898|RUTA_ECOLI	0.715495	0.658496			sp|P34209|YDCF_ECOLI	5.66312	4.35363	yes
						sp|P30015|LHR_ECOLI	5.13694	5.5017			sp|Q47005|NAC_ECOLI	0.484857	0.977541			sp|P37340|MDTK_ECOLI	5.68007	6.87201
						sp|P31678|OTSB_ECOLI	2.6744098325000003	2.50088								sp|P39385|YJIN_ECOLI	5.72338	6.36513
						sp|P37758|NARU_ECOLI	6.5173	4.915121124000001								sp|P42616|YQJC_ECOLI	3.72376	5.06988
						sp|P76114|MCBR_ECOLI	5.7376	5.546194552999999								sp|P45522|KEFB_ECOLI	7.21903	5.99593
						sp|P76461|ATOB_ECOLI	2.9323	2.92315								sp|P45537|YHFK_ECOLI	6.20276	6.0511
						sp|P76586|YPHH_ECOLI	5.81191	5.481586526499999								sp|P52095|DCLZ_ECOLI	6.9609	6.15793
						sp|P77790|DDPX_ECOLI	3.63814	2.7220954099999997	yes							sp|P62601|TREF_ECOLI	5.33206	2.47052	yes
						sp|P0AE63|CHAB_ECOLI	5.10259	3.29873	yes							sp|P75919|CLSC_ECOLI	5.58635	4.78001
						sp|P37751|WBBK_ECOLI	7.29685	5.39099								sp|P76053|SMRA_ECOLI	6.2	1.06426
						sp|P77567|NHOA_ECOLI	4.618452596499999	3.1116	yes							sp|P76373|UDG_ECOLI	5.50625	1.99625	yes
						sp|P0A9G2|NHAR_ECOLI	5.98871	5.760783200500001								sp|P77333|PGRR_ECOLI	5.34032	5.23789
						sp|P75839|YCAP_ECOLI	5.106483132999999	6.84646								sp|P77335|HLYE_ECOLI	4.51427	3.20296
						sp|P77316|YBDR_ECOLI	4.825985340500001	4.7469								sp|Q47710|YQJK_ECOLI	5.53812	5.59711
						sp|P23890|CADC_ECOLI	6.49585	5.0618								sp|P07000|PLDB_ECOLI	5.43494	4.41642
						sp|P0A703|HYBF_ECOLI	3.49071	3.96555								sp|P0AA89|DOSC_ECOLI	6.70988	3.21482
						sp|P38683|TORT_ECOLI	4.15025	3.87076								sp|P0ABE2|BOLA_ECOLI	3.70568	1.99265	yes
						sp|P0ABN9|DCUB_ECOLI	7.29594	6.04453								sp|P0AE37|ASTA_ECOLI	5.4333	2.45182	yes
						sp|P63204|GADE_ECOLI	1.03431	2.29225								sp|P19318|NARY_ECOLI	6.4921	5.93692
						sp|P37195|DCTR_ECOLI	3.7441432900000002	2.93808	yes							sp|P19319|NARZ_ECOLI	6.10336	5.95601
						sp|P43531|YNFM_ECOLI	1.10456	1.4172219794999998								sp|P29013|YCGB_ECOLI	4.26766	1.48071	yes
						sp|P39165|YCHO_ECOLI	5.79032	6.72804								sp|P31130|YDEI_ECOLI	3.33637	5.18281
						sp|P75894|RUTE_ECOLI	0.611867	0.939762								sp|P33224|AIDB_ECOLI	4.80704	5.18414
						sp|P75898|RUTA_ECOLI	0.660525	0.658496								sp|P33368|YOHF_ECOLI	5.08366	4.81411
																sp|P39332|YJGH_ECOLI	5.72026	5.02216
																sp|P39451|ADHP_ECOLI	5.11663	2.28177	yes
																sp|P63235|GADC_ECOLI	7.36465	6.68192
																sp|P65807|YGEY_ECOLI	6.57946	3.70277
																sp|P76097|YDCJ_ECOLI	4.93447	3.41281	yes
																sp|P76121|YDDH_ECOLI	5.07411	4.27494
																sp|P76215|ASTE_ECOLI	5.07194	2.43971	yes
																sp|P76216|ASTB_ECOLI	4.09558	2.74313	yes
																sp|P76235|YEAH_ECOLI	2.92627	1.46667	yes
																sp|P76318|YEDK_ECOLI	4.83386	3.45266	yes
																sp|P76419|YEGV_ECOLI	4.46459	3.67058
																sp|P76473|ARNT_ECOLI	6.39469	7.17279
																sp|P76559|YPFG_ECOLI	4.78563	5.1987
																sp|P76909|YNJD_ECOLI	6.28375	6.44582
																sp|P77268|DDPD_ECOLI	6.47187	4.02224
																sp|P77526|YFCG_ECOLI	5.98152	4.01844
																sp|P77743|PRPR_ECOLI	4.26114	2.52506	yes
																sp|P77757|ARNC_ECOLI	5.75829	6.20882
																sp|P77795|YDCT_ECOLI	6.01075	4.7834
																sp|P30015|LHR_ECOLI	6.17545	5.5017
																sp|P31678|OTSB_ECOLI	5.33839	2.50088
																sp|P37327|YFDC_ECOLI	6.19354	5.7518
																sp|P37758|NARU_ECOLI	6.72983	4.91512
																sp|P76114|MCBR_ECOLI	5.6491	5.54619
																sp|P76461|ATOB_ECOLI	4.77995	2.92315
																sp|P76586|YPHH_ECOLI	6.39429	5.48159
																sp|P77790|DDPX_ECOLI	5.5149	2.7221	yes
																sp|Q46915|GUDX_ECOLI	4.78604	3.5047
																sp|P0AAJ5|FDOH_ECOLI	4.43532	5.97508
																sp|P0AE63|CHAB_ECOLI	6.80778	3.29873	yes
																sp|P19317|NARW_ECOLI	3.92758	0.752151	yes
																sp|P77567|NHOA_ECOLI	6.0627	3.1116
																sp|P0A9G2|NHAR_ECOLI	6.0311	5.76078
																sp|P75839|YCAP_ECOLI	6.21763	6.84646
																sp|P77316|YBDR_ECOLI	5.37506	4.7469
																sp|P23890|CADC_ECOLI	5.59848	5.0618
																sp|P0A703|HYBF_ECOLI	4.93569	3.96555
																sp|P38683|TORT_ECOLI	6.14886	3.87076
																sp|P05050|ALKB_ECOLI	6.34917	2.86517
																sp|P63204|GADE_ECOLI	4.61801	2.29225	yes
																sp|P37195|DCTR_ECOLI	3.85923	2.93808
																sp|P39165|YCHO_ECOLI	6.73307	6.72804
																sp|P75894|RUTE_ECOLI	7.00513	0.939762	yes
																sp|P75898|RUTA_ECOLI	5.25759	0.658496	yes
																sp|P76319|YEDL_ECOLI	7.07879	1.03417	yes
																sp|P77704|YDJI_ECOLI	6.53718	1.53219	yes
																sp|Q47005|NAC_ECOLI	6.25783	0.977541	yes

## Sheet: Figure 3B
Subcellular Location	Degradation Rate	Strain
Membrane	0.000403337	WT
Cytoplasm	0.00274595	WT
Cytoplasm	0.0060583	WT
Cytoplasm	0.0634288	WT
Cytoplasm	0.0173061	WT
Cytoplasm	0	WT
Membrane	0	WT
Membrane	0.00466893	WT
Cytoplasm	0	WT
Cytoplasm	0.011501	WT
Cytoplasm	0.15	WT
Cytoplasm	0	WT
Cytoplasm	0.0601436	WT
Cytoplasm	0.0328666	WT
Cytoplasm	0.00596234	WT
Cytoplasm	0.0185282	WT
Membrane	0	WT
Membrane	0.00771602	WT
Membrane	NA	WT
Cytoplasm	0.022176	WT
Cytoplasm	0.0110479	WT
Cytoplasm	0.0295209	WT
Cytoplasm	0.000756325	WT
Membrane	0.00062883	WT
Cytoplasm	0.0321924	WT
Cytoplasm	0.0343805	WT
Cytoplasm	0.065712	WT
Cytoplasm	0.0182994	WT
Cytoplasm	0.0122575	WT
Cytoplasm	0.0941442	WT
Cytoplasm	0.0419333	WT
Cytoplasm	0.0387599	WT
Cytoplasm	0	WT
Cytoplasm	0.0162384	WT
Membrane	0	WT
Cytoplasm	0.0180433	WT
Cytoplasm	0.0234965	WT
Cytoplasm	0.0158867	WT
Cytoplasm	0.0359245	WT
Membrane	0.0119347	WT
Membrane	0.0124122	WT
Cytoplasm	0.0283714	WT
Cytoplasm	0.0104352	WT
Cytoplasm	0.0273889	WT
Cytoplasm	0.00611939	WT
Membrane	0.000927454	WT
Membrane	0.0142225	WT
Membrane	0.00360907	WT
Membrane	0	WT
Membrane	0.00488328	WT
Membrane	0	WT
Membrane	0.00169183	WT
Cytoplasm	0.0914562	WT
Cytoplasm	0.00730958	WT
Membrane	0.00311864	WT
Membrane	0	WT
Membrane	0	WT
Membrane	0.0104543	WT
Membrane	0	WT
Cytoplasm	0.00152677	WT
Membrane	0.0296075	WT
Cytoplasm	0.0209181	WT
Membrane	0	WT
Membrane	0	WT
Membrane	0.00075851	WT
Cytoplasm	0	WT
Cytoplasm	0.035152	WT
Cytoplasm	0.0117022	WT
Membrane	0.00146549	WT
Cytoplasm	0	WT
Cytoplasm	0.0204005	WT
Membrane	0.00709577	WT
Membrane	0	WT
Cytoplasm	0	WT
Cytoplasm	0.0203123	WT
Cytoplasm	0.00754425	WT
Membrane	0	WT
Membrane	0	WT
Membrane	0	WT
Cytoplasm	0.001727	WT
Cytoplasm	0.0314036	WT
Cytoplasm	0.0102016	WT
Membrane	0.0598597	WT
Membrane	0.0112211	WT
Membrane	0.000366483	WT
Cytoplasm	0.0366469	WT
Cytoplasm	0	WT
Cytoplasm	0.0440672	WT
Membrane	0	WT
Membrane	0.043334	WT
Cytoplasm	0.00747609	WT
Membrane	0.0142802	WT
Membrane	0	WT
Membrane	0.000371876	WT
Membrane	0.0138111	WT
Membrane	0.00585158	WT
Membrane	0.0094623	WT
Membrane	0.0826817	WT
Cytoplasm	0.00373946	WT
Cytoplasm	0.0154166	WT
Cytoplasm	0.121884	WT
Membrane	0	WT
Cytoplasm	0.0112986	WT
Membrane	0.00576123	WT
Cytoplasm	0	WT
Membrane	0	WT
Membrane	0.0472712	WT
Membrane	0.000587225	WT
Cytoplasm	0.037759	WT
Cytoplasm	0.00100054	WT
Cytoplasm	0.020345	WT
Cytoplasm	0.0115264	WT
Cytoplasm	0.0171608	WT
Membrane	0.0103133	WT
Cytoplasm	0.00720537	WT
Cytoplasm	0.0306828	WT
Cytoplasm	0.15	WT
Membrane	0.0258058	WT
Membrane	0	WT
Membrane	0	WT
Cytoplasm	0	WT
Cytoplasm	0	WT
Cytoplasm	0.0160539	WT
Cytoplasm	0	WT
Cytoplasm	0	WT
Cytoplasm	0.0325408	WT
Membrane	0.000291989	WT
Cytoplasm	0.0293417	WT
Cytoplasm	0.00327648	WT
Cytoplasm	0	WT
Cytoplasm	0.00116578	WT
Membrane	0.00121032	WT
Membrane	0.00345715	WT
Cytoplasm	0.0178808	WT
Membrane	0.0016313	WT
Cytoplasm	0.0254996	WT
Cytoplasm	0.00745967	WT
Cytoplasm	0	WT
Membrane	0	WT
Membrane	0.00423466	WT
Membrane	0.0121404	WT
Cytoplasm	0	WT
Cytoplasm	0.0391935	WT
Membrane	0.00541433	WT
Cytoplasm	0.0154953	WT
Cytoplasm	0.0114015	WT
Cytoplasm	0.0176034	WT
Membrane	0.099539	WT
Cytoplasm	0.00448714	WT
Cytoplasm	0.00351956	WT
Cytoplasm	0.0120521	WT
Cytoplasm	0.000471904	WT
Cytoplasm	0	WT
Membrane	0.0196959	WT
Cytoplasm	0.00263685	WT
Cytoplasm	0	WT
Membrane	0	WT
Cytoplasm	0.00447793	WT
Cytoplasm	0.00908527	WT
Cytoplasm	0.0443749	WT
Membrane	0.00467081	WT
Membrane	0.00501641	WT
Membrane	0.00143464	WT
Cytoplasm	0.00530787	WT
Membrane	0	WT
Membrane	0.00329917	WT
Membrane	0.0383939	WT
Cytoplasm	0.0461101	WT
Membrane	0.00926333	WT
Cytoplasm	0.00035477	WT
Cytoplasm	0.0152183	WT
Membrane	0	WT
Cytoplasm	0	WT
Cytoplasm	0.0148127	WT
Cytoplasm	0.0477589	WT
Membrane	0.000735414	WT
Membrane	0.00887087	WT
Membrane	0.0114014	WT
Membrane	0.0273778	WT
Membrane	0.0406522	WT
Membrane	0	WT
Membrane	0	WT
Membrane	0.00284069	WT
Cytoplasm	0.0378834	WT
Cytoplasm	0.00271309	WT
Cytoplasm	0.00634029	WT
Cytoplasm	0.000107324	WT
Cytoplasm	0	WT
Membrane	0.0032429	WT
Cytoplasm	0	WT
Membrane	0	WT
Cytoplasm	0.00225816	WT
Cytoplasm	0.0116465	WT
Membrane	0.00719613	WT
Cytoplasm	0.00088559	WT
Membrane	0	WT
Cytoplasm	0	WT
Cytoplasm	0.0241442	WT
Cytoplasm	0.0151423	WT
Cytoplasm	0.0351631	WT
Membrane	0.0118994	WT
Cytoplasm	0.0353314	WT
Cytoplasm	0.0150719	WT
Cytoplasm	0	WT
Cytoplasm	0.0109685	WT
Cytoplasm	0	WT
Cytoplasm	0	WT
Cytoplasm	0	WT
Membrane	0	WT
Cytoplasm	0.0079281	WT
Cytoplasm	0.0261925	WT
Cytoplasm	0.0108309	WT
Membrane	0.00270501	WT
Cytoplasm	0.00927002	WT
Cytoplasm	0.0376843	WT
Cytoplasm	0.000884692	WT
Cytoplasm	0.0038175	WT
Cytoplasm	0.00846843	WT
Cytoplasm	0	WT
Cytoplasm	0.0158046	WT
Cytoplasm	0.00163566	WT
Cytoplasm	0	WT
Membrane	0.0287072	WT
Cytoplasm	0.00232419	WT
Cytoplasm	0.00131142	WT
Cytoplasm	0	WT
Cytoplasm	0.00368763	WT
Membrane	0.00166325	WT
Membrane	0.0122	WT
Cytoplasm	0	WT
Cytoplasm	0.00458937	WT
Cytoplasm	0	WT
Cytoplasm	0.0010803	WT
Membrane	0	WT
Cytoplasm	0.0264616	WT
Cytoplasm	0.0204076	WT
Cytoplasm	0.0104737	WT
Membrane	0.00279605	WT
Membrane	0.00627861	WT
Membrane	0.00270243	WT
Membrane	0.000180774	WT
Cytoplasm	0.0158187	WT
Cytoplasm	0.0410361	WT
Cytoplasm	0.0129257	WT
Cytoplasm	0.0233662	WT
Cytoplasm	0.057813	WT
Cytoplasm	0.0176967	WT
Cytoplasm	0.0102836	WT
Membrane	0	WT
Cytoplasm	0.0122387	WT
Cytoplasm	0.0251421	WT
Cytoplasm	0.013161	WT
Cytoplasm	0.0107986	WT
Cytoplasm	0.00335358	WT
Cytoplasm	0	WT
Cytoplasm	0	WT
Membrane	0.00202293	WT
Cytoplasm	0	WT
Cytoplasm	0.00956347	WT
Cytoplasm	0	WT
Cytoplasm	0.00542111	WT
Cytoplasm	0.0385129	WT
Cytoplasm	0.00639672	WT
Cytoplasm	0.00971554	WT
Cytoplasm	0.0904312	WT
Cytoplasm	0.0232005	WT
Cytoplasm	7.4944e-05	WT
Cytoplasm	0.00275429	WT
Cytoplasm	0.00475903	WT
Membrane	0.012659	WT
Membrane	0	WT
Membrane	0.0051197	WT
Membrane	0	WT
Membrane	0.00847479	WT
Membrane	0.00251772	WT
Cytoplasm	0.0841132	WT
Cytoplasm	0.0248877	WT
Cytoplasm	0.101243	WT
Membrane	0.0196035	WT
Membrane	0.00751672	WT
Membrane	0.00261799	WT
Membrane	0	WT
Membrane	0.00156966	WT
Membrane	0.00751273	WT
Membrane	0.00437453	WT
Cytoplasm	0.00126741	WT
Cytoplasm	0	WT
Cytoplasm	0.0213758	WT
Membrane	0	WT
Membrane	0	WT
Membrane	0.00833671	WT
Membrane	0	WT
Membrane	0	WT
Membrane	0	WT
Membrane	0	WT
Membrane	0	WT
Cytoplasm	0.0037066	WT
Membrane	0	WT
Membrane	0.0291431	WT
Cytoplasm	0.0104028	WT
Cytoplasm	0.018605	WT
Membrane	0	WT
Membrane	0.0126302	WT
Membrane	0.00451269	WT
Membrane	0.00319084	WT
Cytoplasm	0.00380647	WT
Cytoplasm	0.016099	WT
Cytoplasm	0.0086166	WT
Membrane	0	WT
Membrane	0.00509238	WT
Membrane	0	WT
Membrane	0	WT
Membrane	0	WT
Membrane	0.00339781	WT
Cytoplasm	0.15	WT
Cytoplasm	0.041869	WT
Cytoplasm	0.0348194	WT
Cytoplasm	0.0348188	WT
Membrane	0	WT
Cytoplasm	0.0024051	WT
Cytoplasm	0.138045	WT
Membrane	0.0165091	WT
Membrane	0	WT
Cytoplasm	0.0032201	WT
Membrane	0.00557282	WT
Cytoplasm	0.120037	WT
Membrane	0.00747446	WT
Membrane	0.00658814	WT
Membrane	0	WT
Cytoplasm	0.00883591	WT
Membrane	0.000678181	WT
Membrane	0	WT
Membrane	0	WT
Membrane	0.00672592	WT
Membrane	0	WT
Membrane	0.00020943	WT
Cytoplasm	0.00335204	WT
Cytoplasm	0.0119735	WT
Cytoplasm	0.0743061	WT
Cytoplasm	0	WT
Cytoplasm	0.00930892	WT
Cytoplasm	0	WT
Membrane	0.0408493	WT
Cytoplasm	0	WT
Membrane	0.00100028	WT
Membrane	0	WT
Membrane	0.0073904	WT
Membrane	0.00522412	WT
Membrane	0	WT
Membrane	0	WT
Membrane	0.00041172	WT
Membrane	0.00449676	WT
Membrane	0.0048828	WT
Cytoplasm	NA	WT
Cytoplasm	0.0514189	WT
Cytoplasm	0.0258416	WT
Cytoplasm	0.0304305	WT
Cytoplasm	0.0420244	WT
Cytoplasm	0.0327464	WT
Cytoplasm	0.0130582	WT
Cytoplasm	0.0117697	WT
Cytoplasm	0.0268418	WT
Cytoplasm	0.0188257	WT
Membrane	0	WT
Cytoplasm	0.0162678	WT
Cytoplasm	0.0112067	WT
Cytoplasm	0.0143544	WT
Cytoplasm	0	WT
Membrane	0	WT
Cytoplasm	0.0191447	WT
Membrane	0	WT
Membrane	0	WT
Membrane	0	WT
Membrane	0	WT
Membrane	0	WT
Membrane	0	WT
Cytoplasm	0.0394139	WT
Cytoplasm	0	WT
Cytoplasm	0	WT
Cytoplasm	0	WT
Membrane	0	WT
Membrane	0	WT
Membrane	0	WT
Membrane	0.00818871	WT
Cytoplasm	0.00162459	WT
Membrane	0.00716911	WT
Membrane	0	WT
Membrane	0.00966581	WT
Cytoplasm	0.00253383	WT
Cytoplasm	0.0225944	WT
Cytoplasm	0.017247	WT
Membrane	0	WT
Membrane	0	WT
Membrane	0.00108399	WT
Cytoplasm	0.00254571	WT
Membrane	0	WT
Membrane	0	WT
Membrane	0.0155564	WT
Membrane	0.00594257	WT
Membrane	0.00378715	WT
Cytoplasm	0	WT
Cytoplasm	0	WT
Membrane	0	WT
Membrane	0	WT
Cytoplasm	0	WT
Cytoplasm	0.00523437	WT
Membrane	0.022286	WT
Cytoplasm	0.0603317	WT
Cytoplasm	0.00970817	WT
Cytoplasm	0.00167082	WT
Cytoplasm	0.0110464	WT
Cytoplasm	0.016583	WT
Cytoplasm	0.00861109	WT
Cytoplasm	0.00968954	WT
Cytoplasm	0.00761776	WT
Cytoplasm	0.0116307	WT
Cytoplasm	0.0423344	WT
Cytoplasm	0	WT
Cytoplasm	0	WT
Cytoplasm	0.0051165	WT
Cytoplasm	0.0192302	WT
Cytoplasm	0.00755373	WT
Cytoplasm	0.00961745	WT
Cytoplasm	0	WT
Cytoplasm	0.00360099	WT
Membrane	0	WT
Cytoplasm	0.009465	WT
Membrane	0	WT
Membrane	0.00140892	WT
Membrane	0.0021923	WT
Cytoplasm	0.00203403	WT
Cytoplasm	0.0144215	WT
Membrane	0.00512979	WT
Membrane	0.00113785	WT
Membrane	0	WT
Membrane	0.00350394	WT
Membrane	0	WT
Cytoplasm	0	WT
Cytoplasm	0.0249444	WT
Cytoplasm	0.000462948	WT
Membrane	0	WT
Membrane	0	WT
Membrane	0.00935055	WT
Membrane	0	WT
Cytoplasm	0.0107626	WT
Cytoplasm	0.0066639	WT
Cytoplasm	0.0111228	WT
Cytoplasm	0.00955104	WT
Cytoplasm	0.017259	WT
Cytoplasm	0	WT
Membrane	0.0103944	WT
Cytoplasm	0.0299421	WT
Cytoplasm	0.00454473	WT
Cytoplasm	0.0133133	WT
Membrane	0.00586038	WT
Membrane	0.0130519	WT
Cytoplasm	0.000429861	WT
Cytoplasm	0.00577521	WT
Membrane	0	WT
Cytoplasm	0	WT
Cytoplasm	0.000928454	WT
Cytoplasm	0.0225827	WT
Cytoplasm	0.016644	WT
Cytoplasm	0.0166682	WT
Cytoplasm	0.0293735	WT
Membrane	0	WT
Membrane	0.00238345	WT
Membrane	0	WT
Cytoplasm	0.00980755	WT
Cytoplasm	0	WT
Cytoplasm	0.00461748	WT
Membrane	0.00596297	WT
Membrane	0	WT
Cytoplasm	0.0176642	WT
Membrane	0.00528664	WT
Membrane	0	WT
Membrane	0	WT
Cytoplasm	0	WT
Cytoplasm	0.0493971	WT
Cytoplasm	0.00120927	WT
Cytoplasm	0.0038642	WT
Membrane	0.0525947	WT
Cytoplasm	0	WT
Cytoplasm	0.01973	WT
Cytoplasm	0.00899016	WT
Cytoplasm	0.0391666	WT
Cytoplasm	0.0093676	WT
Cytoplasm	0.000985013	WT
Cytoplasm	0.00174942	WT
Cytoplasm	0.00814056	WT
Cytoplasm	0	WT
Cytoplasm	0.000213368	WT
Cytoplasm	0.000704634	WT
Cytoplasm	0.00756985	WT
Cytoplasm	0.0491762	WT
Membrane	0	WT
Cytoplasm	0.0154932	WT
Cytoplasm	0.0164651	WT
Cytoplasm	0.0398373	WT
Cytoplasm	0	WT
Membrane	0	WT
Cytoplasm	0.00438091	WT
Cytoplasm	0	WT
Cytoplasm	0	WT
Cytoplasm	0.00112076	WT
Cytoplasm	0	WT
Membrane	0.00883439	WT
Cytoplasm	0.00226499	WT
Cytoplasm	0.00526383	WT
Cytoplasm	0.00587884	WT
Cytoplasm	0	WT
Cytoplasm	0	WT
Cytoplasm	0.0178657	WT
Cytoplasm	0.0249454	WT
Cytoplasm	0.0350414	WT
Cytoplasm	0.00235952	WT
Cytoplasm	0.0106513	WT
Cytoplasm	0.0057626	WT
Membrane	0	WT
Cytoplasm	0.00482544	WT
Cytoplasm	0.0462197	WT
Membrane	0	WT
Cytoplasm	0	WT
Membrane	0.00537673	WT
Membrane	0.00484597	WT
Cytoplasm	0.000289045	WT
Cytoplasm	0.00794274	WT
Membrane	0.00837229	WT
Membrane	0.00608179	WT
Membrane	0.00120383	WT
Membrane	0.0180921	WT
Cytoplasm	0	WT
Cytoplasm	0	WT
Cytoplasm	0	WT
Cytoplasm	0.0291851	WT
Cytoplasm	0.00319234	WT
Membrane	0	WT
Membrane	0	WT
Cytoplasm	0.0259089	WT
Cytoplasm	0	WT
Membrane	NA	WT
Cytoplasm	0.011261	WT
Cytoplasm	0.0127421	WT
Membrane	0	WT
Cytoplasm	0.0175553	WT
Cytoplasm	0.0241268	WT
Cytoplasm	0.00469568	WT
Cytoplasm	0.0313412	WT
Membrane	NA	WT
Cytoplasm	0.0278101	WT
Cytoplasm	0.0118287	WT
Cytoplasm	0.013121	WT
Cytoplasm	0.0159882	WT
Cytoplasm	0	WT
Cytoplasm	0.00758459	WT
Cytoplasm	0	WT
Membrane	0	WT
Membrane	0.00598904	WT
Membrane	0.0194047	WT
Membrane	0.00658904	WT
Cytoplasm	0	WT
Cytoplasm	0.0265499	WT
Cytoplasm	0.0581029	WT
Cytoplasm	0.00154848	WT
Cytoplasm	0.0164292	WT
Cytoplasm	0.00562956	WT
Cytoplasm	0.0865571	WT
Membrane	0.00872564	WT
Membrane	0	WT
Membrane	0	WT
Cytoplasm	0.000585974	WT
Membrane	0.101965	WT
Cytoplasm	0	WT
Membrane	0	WT
Cytoplasm	0.0215344	WT
Cytoplasm	0.0299302	WT
Cytoplasm	0.0142058	WT
Cytoplasm	0.0197927	WT
Cytoplasm	0.0273114	WT
Cytoplasm	0	WT
Cytoplasm	0.0202872	WT
Cytoplasm	0.0108449	WT
Cytoplasm	0.00565493	WT
Cytoplasm	0.00120944	WT
Membrane	0.00261173	WT
Cytoplasm	0	WT
Cytoplasm	0.0900352	WT
Cytoplasm	0.00686939	WT
Membrane	0.0105388	WT
Membrane	0.00454974	WT
Cytoplasm	0.0188411	WT
Cytoplasm	0.00121291	WT
Cytoplasm	0.00535162	WT
Cytoplasm	0.0141416	WT
Cytoplasm	0	WT
Cytoplasm	0.000802891	WT
Cytoplasm	0.00575326	WT
Cytoplasm	0	WT
Cytoplasm	0.00459762	WT
Cytoplasm	0	WT
Cytoplasm	0.00656636	WT
Cytoplasm	0.00683726	WT
Cytoplasm	0.0142102	WT
Membrane	0.00266843	WT
Cytoplasm	0.00321794	WT
Membrane	0.00537222	WT
Membrane	0.00798727	WT
Membrane	0.00422088	WT
Cytoplasm	0.00363533	WT
Cytoplasm	0.0311587	WT
Membrane	0	WT
Membrane	0	WT
Membrane	0	WT
Cytoplasm	0.0191611	WT
Cytoplasm	0	WT
Membrane	0.00180369	WT
Membrane	0	WT
Membrane	0.00726808	WT
Cytoplasm	0.000642826	WT
Cytoplasm	0.0328089	WT
Membrane	0	WT
Cytoplasm	0.0234217	WT
Membrane	0	WT
Membrane	0	WT
Membrane	0.00194115	WT
Membrane	0.00709082	WT
Membrane	0	WT
Cytoplasm	0.000819185	WT
Membrane	0.00388458	WT
Membrane	0	WT
Membrane	0	WT
Membrane	0.020352	WT
Membrane	0	WT
Cytoplasm	0.00907376	WT
Membrane	0.00876899	WT
Membrane	0.000823306	WT
Membrane	0.00050627	WT
Membrane	0	WT
Membrane	0	WT
Membrane	0.00821779	WT
Cytoplasm	0	WT
Membrane	0	WT
Cytoplasm	0.010341	WT
Cytoplasm	0.00205991	WT
Cytoplasm	0.0029918	WT
Membrane	0.00427555	WT
Cytoplasm	0.00628765	WT
Membrane	0.00265678	WT
Membrane	0.0112067	WT
Cytoplasm	0.0756224	WT
Membrane	0	WT
Membrane	0.0266737	WT
Membrane	0.0103168	WT
Membrane	0	WT
Membrane	0.00059767	WT
Membrane	0	WT
Membrane	0	WT
Cytoplasm	0.00518194	WT
Cytoplasm	0	WT
Cytoplasm	0	WT
Membrane	0.00215426	WT
Membrane	0	WT
Membrane	0	WT
Membrane	0.00696632	WT
Membrane	0.00514143	WT
Membrane	0	WT
Cytoplasm	0.0176815	WT
Membrane	0	WT
Membrane	0.0119401	WT
Membrane	0.00609578	WT
Membrane	0	WT
Cytoplasm	0.000380301	WT
Cytoplasm	0.0279627	WT
Membrane	0	WT
Membrane	0	WT
Cytoplasm	0.00852327	WT
Membrane	0.0074323	WT
Membrane	0.00340223	WT
Membrane	0.00028014	WT
Cytoplasm	0.0015965	WT
Membrane	0	WT
Membrane	0.00100043	WT
Membrane	0.00421972	WT
Membrane	0.00654357	ftsH
Cytoplasm	0.008479	ftsH
Cytoplasm	0.0106751	ftsH
Cytoplasm	0.0503035	ftsH
Cytoplasm	0.0217898	ftsH
Cytoplasm	0	ftsH
Membrane	0	ftsH
Membrane	0	ftsH
Membrane	0	ftsH
Cytoplasm	0.000980474	ftsH
Cytoplasm	0.0210328	ftsH
Cytoplasm	0.0787868	ftsH
Cytoplasm	0.0457698	ftsH
Cytoplasm	0.0320258	ftsH
Cytoplasm	0.00729253	ftsH
Membrane	0	ftsH
Membrane	NA	ftsH
Cytoplasm	0.0274705	ftsH
Cytoplasm	0.0133856	ftsH
Cytoplasm	0.0297074	ftsH
Cytoplasm	0	ftsH
Membrane	0	ftsH
Cytoplasm	0.069101	ftsH
Cytoplasm	0.0627018	ftsH
Cytoplasm	0.0536558	ftsH
Cytoplasm	0.00743214	ftsH
Cytoplasm	0.0158379	ftsH
Cytoplasm	0.0868958	ftsH
Cytoplasm	0.0588154	ftsH
Cytoplasm	0.0321899	ftsH
Cytoplasm	0.0790603	ftsH
Cytoplasm	0.0196377	ftsH
Membrane	0.00561598	ftsH
Membrane	0.00305416	ftsH
Cytoplasm	0.0247667	ftsH
Cytoplasm	0.0239238	ftsH
Cytoplasm	0.0302549	ftsH
Cytoplasm	0.0413569	ftsH
Membrane	0	ftsH
Cytoplasm	0.0540649	ftsH
Cytoplasm	0.0117328	ftsH
Cytoplasm	0.04046	ftsH
Cytoplasm	0.00743919	ftsH
Membrane	0.00295633	ftsH
Membrane	0.0071302	ftsH
Membrane	0.00859085	ftsH
Membrane	0.00543519	ftsH
Membrane	0.00253811	ftsH
Membrane	0.00700994	ftsH
Cytoplasm	0.081241	ftsH
Cytoplasm	0.0183695	ftsH
Membrane	0.00646955	ftsH
Membrane	0.00313293	ftsH
Membrane	0	ftsH
Membrane	0.0136745	ftsH
Cytoplasm	0.0209434	ftsH
Membrane	0.0105435	ftsH
Membrane	0	ftsH
Cytoplasm	0.0264123	ftsH
Membrane	0	ftsH
Membrane	0	ftsH
Membrane	0.00170712	ftsH
Cytoplasm	0.030244	ftsH
Cytoplasm	0	ftsH
Cytoplasm	0	ftsH
Membrane	0.0166536	ftsH
Cytoplasm	0.00709771	ftsH
Cytoplasm	0.0175216	ftsH
Membrane	0.000353275	ftsH
Membrane	0	ftsH
Cytoplasm	0	ftsH
Cytoplasm	0.0264393	ftsH
Cytoplasm	0.0173892	ftsH
Membrane	0	ftsH
Membrane	0.0185217	ftsH
Cytoplasm	0.00222203	ftsH
Cytoplasm	0.0568554	ftsH
Cytoplasm	0.00763644	ftsH
Cytoplasm	0.0659255	ftsH
Cytoplasm	0.0378313	ftsH
Cytoplasm	0.105138	ftsH
Cytoplasm	0.00452113	ftsH
Cytoplasm	0.00642286	ftsH
Membrane	0	ftsH
Membrane	0	ftsH
Membrane	0.0144075	ftsH
Membrane	0.00727812	ftsH
Membrane	0	ftsH
Membrane	0	ftsH
Membrane	0.0948298	ftsH
Cytoplasm	0.0233146	ftsH
Cytoplasm	0.00633653	ftsH
Cytoplasm	0.102443	ftsH
Membrane	0	ftsH
Cytoplasm	0.0161859	ftsH
Membrane	0.0156459	ftsH
Cytoplasm	0.00230076	ftsH
Membrane	0	ftsH
Membrane	0.00655247	ftsH
Membrane	0.000146097	ftsH
Cytoplasm	0.0507494	ftsH
Cytoplasm	0.00837763	ftsH
Cytoplasm	0.0312568	ftsH
Cytoplasm	0.0144855	ftsH
Cytoplasm	0.0249337	ftsH
Membrane	0.0109072	ftsH
Cytoplasm	0.000797398	ftsH
Cytoplasm	0.036098	ftsH
Cytoplasm	NA	ftsH
Membrane	1.66668e-05	ftsH
Membrane	0	ftsH
Membrane	0	ftsH
Cytoplasm	0.013592	ftsH
Cytoplasm	0	ftsH
Membrane	0	ftsH
Cytoplasm	0.00860065	ftsH
Cytoplasm	0	ftsH
Cytoplasm	0	ftsH
Cytoplasm	0.0207222	ftsH
Membrane	0	ftsH
Cytoplasm	0.0198428	ftsH
Cytoplasm	0.00743344	ftsH
Cytoplasm	0.00020904	ftsH
Cytoplasm	0	ftsH
Membrane	0.000795192	ftsH
Membrane	0.00211671	ftsH
Cytoplasm	0.0102465	ftsH
Membrane	0	ftsH
Cytoplasm	0.0408113	ftsH
Cytoplasm	0.00723555	ftsH
Cytoplasm	0	ftsH
Membrane	0	ftsH
Membrane	0.0263728	ftsH
Cytoplasm	0	ftsH
Cytoplasm	0.0243008	ftsH
Membrane	0.0115123	ftsH
Membrane	0.015659	ftsH
Membrane	0.0110412	ftsH
Cytoplasm	0.0706458	ftsH
Cytoplasm	0.0226317	ftsH
Cytoplasm	0.0326229	ftsH
Membrane	0.0260125	ftsH
Cytoplasm	0	ftsH
Cytoplasm	0	ftsH
Cytoplasm	0.01414	ftsH
Cytoplasm	0.0108818	ftsH
Cytoplasm	0.00242736	ftsH
Membrane	0	ftsH
Cytoplasm	NA	ftsH
Cytoplasm	0.00590635	ftsH
Cytoplasm	0.045071	ftsH
Cytoplasm	0.00825968	ftsH
Membrane	0.0177759	ftsH
Membrane	0.00878636	ftsH
Cytoplasm	0.0138188	ftsH
Membrane	0.00504342	ftsH
Cytoplasm	0.0550973	ftsH
Membrane	0	ftsH
Cytoplasm	0	ftsH
Cytoplasm	0.0103668	ftsH
Membrane	0	ftsH
Cytoplasm	0	ftsH
Cytoplasm	0.0181013	ftsH
Cytoplasm	0.15	ftsH
Membrane	0.0147185	ftsH
Membrane	0.0210589	ftsH
Membrane	0.00897894	ftsH
Membrane	0.0389443	ftsH
Membrane	0.0124241	ftsH
Membrane	0.0203152	ftsH
Membrane	0.00854592	ftsH
Cytoplasm	0.0483405	ftsH
Cytoplasm	0	ftsH
Cytoplasm	0.00477824	ftsH
Cytoplasm	0.00864577	ftsH
Cytoplasm	0.00695203	ftsH
Membrane	0.0327661	ftsH
Cytoplasm	0.00975674	ftsH
Cytoplasm	0.0110339	ftsH
Cytoplasm	0.0172994	ftsH
Cytoplasm	0	ftsH
Membrane	0	ftsH
Cytoplasm	0.023384	ftsH
Cytoplasm	0.0125102	ftsH
Cytoplasm	0.0381403	ftsH
Membrane	0	ftsH
Cytoplasm	0.0514706	ftsH
Cytoplasm	0.0254863	ftsH
Cytoplasm	0.017988	ftsH
Cytoplasm	0.0245667	ftsH
Cytoplasm	0	ftsH
Cytoplasm	0	ftsH
Cytoplasm	0	ftsH
Cytoplasm	0.00857209	ftsH
Cytoplasm	0.0281202	ftsH
Cytoplasm	0.0265934	ftsH
Membrane	0	ftsH
Cytoplasm	0.0175633	ftsH
Cytoplasm	0.0423296	ftsH
Cytoplasm	0.00144168	ftsH
Cytoplasm	0.010042	ftsH
Cytoplasm	0.0185558	ftsH
Cytoplasm	0.00288098	ftsH
Cytoplasm	0.00431754	ftsH
Membrane	0.0408763	ftsH
Cytoplasm	0	ftsH
Cytoplasm	0.0100832	ftsH
Cytoplasm	NA	ftsH
Cytoplasm	0	ftsH
Membrane	0.0168439	ftsH
Cytoplasm	0.00277711	ftsH
Cytoplasm	0.00999636	ftsH
Cytoplasm	6.77769e-06	ftsH
Cytoplasm	0.0180605	ftsH
Cytoplasm	0.0374325	ftsH
Cytoplasm	0.0260254	ftsH
Cytoplasm	0.0263953	ftsH
Membrane	0	ftsH
Membrane	0.00345764	ftsH
Membrane	0.00391988	ftsH
Membrane	0.000167879	ftsH
Cytoplasm	0.0590209	ftsH
Cytoplasm	0.0294247	ftsH
Cytoplasm	0.0103978	ftsH
Cytoplasm	0.0262106	ftsH
Cytoplasm	0.0453315	ftsH
Cytoplasm	0.0269877	ftsH
Membrane	0	ftsH
Cytoplasm	0.019476	ftsH
Cytoplasm	0	ftsH
Cytoplasm	0.0359157	ftsH
Cytoplasm	0.0123561	ftsH
Cytoplasm	0.0172184	ftsH
Cytoplasm	0	ftsH
Cytoplasm	0.00100368	ftsH
Membrane	0.0119753	ftsH
Cytoplasm	0	ftsH
Cytoplasm	0.00386167	ftsH
Cytoplasm	0	ftsH
Cytoplasm	0	ftsH
Cytoplasm	0.0068381	ftsH
Cytoplasm	0.0513832	ftsH
Cytoplasm	0	ftsH
Cytoplasm	0.0024769	ftsH
Cytoplasm	0.00984126	ftsH
Cytoplasm	0.0805178	ftsH
Cytoplasm	0	ftsH
Cytoplasm	0.000934568	ftsH
Membrane	0.0220277	ftsH
Cytoplasm	0.00596147	ftsH
Cytoplasm	0.0149515	ftsH
Membrane	0.00834584	ftsH
Membrane	0.0103127	ftsH
Cytoplasm	0.024376	ftsH
Membrane	0.0179996	ftsH
Membrane	0.00173616	ftsH
Cytoplasm	0.0883849	ftsH
Cytoplasm	0.0239445	ftsH
Cytoplasm	0.0302168	ftsH
Membrane	0.00652602	ftsH
Membrane	0.00279101	ftsH
Membrane	0	ftsH
Membrane	0	ftsH
Membrane	0.00109704	ftsH
Membrane	0	ftsH
Membrane	0.00196057	ftsH
Cytoplasm	0.00515349	ftsH
Cytoplasm	0	ftsH
Cytoplasm	0.0246878	ftsH
Membrane	0	ftsH
Membrane	0	ftsH
Membrane	0	ftsH
Membrane	0	ftsH
Membrane	0	ftsH
Membrane	0	ftsH
Membrane	0	ftsH
Membrane	0	ftsH
Cytoplasm	0	ftsH
Membrane	0.0410737	ftsH
Cytoplasm	0.0106432	ftsH
Membrane	0	ftsH
Membrane	0.0112751	ftsH
Cytoplasm	0.00141011	ftsH
Cytoplasm	0.00303059	ftsH
Cytoplasm	0.011228	ftsH
Membrane	0	ftsH
Membrane	0	ftsH
Membrane	0.0476742	ftsH
Membrane	0.0007312	ftsH
Membrane	0	ftsH
Membrane	0.0037882	ftsH
Cytoplasm	0.0762153	ftsH
Cytoplasm	0.00662055	ftsH
Cytoplasm	0.021516	ftsH
Cytoplasm	0.0325047	ftsH
Cytoplasm	0	ftsH
Cytoplasm	0.0732261	ftsH
Membrane	0	ftsH
Membrane	0	ftsH
Cytoplasm	0.0175318	ftsH
Membrane	6.63225e-05	ftsH
Cytoplasm	0.115511	ftsH
Membrane	0.0346633	ftsH
Membrane	0.0103611	ftsH
Membrane	0	ftsH
Cytoplasm	0	ftsH
Membrane	0	ftsH
Membrane	0.0010537	ftsH
Membrane	0.0141732	ftsH
Membrane	0.0111769	ftsH
Membrane	0	ftsH
Cytoplasm	0.0135969	ftsH
Cytoplasm	0.00837093	ftsH
Cytoplasm	0	ftsH
Membrane	0.0614112	ftsH
Membrane	0.00151789	ftsH
Cytoplasm	0	ftsH
Membrane	0.00660849	ftsH
Membrane	0.00950912	ftsH
Membrane	0.0167344	ftsH
Membrane	0.00669701	ftsH
Membrane	0.00757985	ftsH
Membrane	0.00611108	ftsH
Membrane	0.00970775	ftsH
Membrane	0.00623372	ftsH
Membrane	0	ftsH
Membrane	0.00232964	ftsH
Cytoplasm	0.0129696	ftsH
Cytoplasm	0.0189015	ftsH
Cytoplasm	0.0191809	ftsH
Cytoplasm	0.0141812	ftsH
Cytoplasm	0.0406954	ftsH
Cytoplasm	0.0437085	ftsH
Cytoplasm	0.0346089	ftsH
Cytoplasm	0.00655305	ftsH
Cytoplasm	0.028568	ftsH
Cytoplasm	0.0348226	ftsH
Membrane	0.00259891	ftsH
Membrane	0.032715	ftsH
Cytoplasm	0.0995113	ftsH
Cytoplasm	0.0556277	ftsH
Cytoplasm	0.00733731	ftsH
Cytoplasm	0.00227794	ftsH
Membrane	0	ftsH
Cytoplasm	0.0165499	ftsH
Membrane	0	ftsH
Cytoplasm	0.0537738	ftsH
Cytoplasm	0.0162933	ftsH
Membrane	0	ftsH
Cytoplasm	0.0215095	ftsH
Membrane	0.00270915	ftsH
Membrane	0	ftsH
Membrane	0	ftsH
Membrane	0	ftsH
Membrane	0.0103779	ftsH
Cytoplasm	0.00636639	ftsH
Membrane	0.00642785	ftsH
Cytoplasm	0.00696014	ftsH
Cytoplasm	0.0175609	ftsH
Cytoplasm	0	ftsH
Membrane	0	ftsH
Membrane	0	ftsH
Membrane	0	ftsH
Cytoplasm	0.00687035	ftsH
Membrane	0.00598436	ftsH
Membrane	0	ftsH
Membrane	0.0014739	ftsH
Membrane	0.00875104	ftsH
Membrane	0.00899403	ftsH
Cytoplasm	0.00299828	ftsH
Cytoplasm	0	ftsH
Membrane	0	ftsH
Membrane	0.0134395	ftsH
Cytoplasm	0	ftsH
Cytoplasm	0.00516327	ftsH
Cytoplasm	0.0691247	ftsH
Membrane	0.0302175	ftsH
Cytoplasm	0.0736054	ftsH
Cytoplasm	0.0311043	ftsH
Cytoplasm	0.012121	ftsH
Cytoplasm	0	ftsH
Cytoplasm	0.00814238	ftsH
Cytoplasm	0.0223953	ftsH
Cytoplasm	0.00852895	ftsH
Cytoplasm	0.00754022	ftsH
Cytoplasm	0.0232551	ftsH
Cytoplasm	0.026962	ftsH
Cytoplasm	0.0782134	ftsH
Cytoplasm	0	ftsH
Cytoplasm	0	ftsH
Cytoplasm	0.00218441	ftsH
Cytoplasm	0.0158086	ftsH
Cytoplasm	0.0128885	ftsH
Cytoplasm	0.0124276	ftsH
Cytoplasm	0.0159237	ftsH
Cytoplasm	0.0205042	ftsH
Membrane	0	ftsH
Cytoplasm	0.0259396	ftsH
Membrane	0	ftsH
Membrane	0.00132957	ftsH
Membrane	0.00810125	ftsH
Cytoplasm	0.0161462	ftsH
Cytoplasm	0.022701	ftsH
Membrane	0.000296083	ftsH
Membrane	0	ftsH
Membrane	0	ftsH
Membrane	0.0125267	ftsH
Membrane	0.0244636	ftsH
Membrane	0	ftsH
Membrane	0	ftsH
Cytoplasm	0.00371799	ftsH
Cytoplasm	0.0408511	ftsH
Membrane	0	ftsH
Membrane	0	ftsH
Membrane	0.0198027	ftsH
Membrane	0	ftsH
Cytoplasm	0.00444652	ftsH
Cytoplasm	0.0175988	ftsH
Cytoplasm	0.0142139	ftsH
Cytoplasm	0.0139822	ftsH
Cytoplasm	0.0459356	ftsH
Cytoplasm	0	ftsH
Membrane	0.0421882	ftsH
Cytoplasm	0.0446143	ftsH
Cytoplasm	0.00527247	ftsH
Cytoplasm	0.0245608	ftsH
Membrane	0.0122677	ftsH
Membrane	0	ftsH
Membrane	0.00672939	ftsH
Cytoplasm	0.00841686	ftsH
Cytoplasm	0.0125666	ftsH
Membrane	0	ftsH
Cytoplasm	0	ftsH
Cytoplasm	0.00406916	ftsH
Cytoplasm	0.0269625	ftsH
Cytoplasm	0.0177896	ftsH
Cytoplasm	0.022901	ftsH
Cytoplasm	0.0392784	ftsH
Membrane	0.00376692	ftsH
Membrane	0.0524504	ftsH
Cytoplasm	0.028794	ftsH
Cytoplasm	0.00127632	ftsH
Cytoplasm	0.00307631	ftsH
Membrane	0.00791222	ftsH
Cytoplasm	0.0410544	ftsH
Cytoplasm	0.0279824	ftsH
Cytoplasm	0	ftsH
Membrane	0.00716704	ftsH
Membrane	0.00347397	ftsH
Membrane	0	ftsH
Cytoplasm	0.00436673	ftsH
Cytoplasm	0.0355285	ftsH
Cytoplasm	0.000980583	ftsH
Cytoplasm	0.00272916	ftsH
Membrane	0	ftsH
Membrane	0.0564816	ftsH
Membrane	0.15	ftsH
Cytoplasm	0.0148805	ftsH
Cytoplasm	0.00850005	ftsH
Cytoplasm	0.00815048	ftsH
Cytoplasm	0.0118194	ftsH
Cytoplasm	0.0171078	ftsH
Cytoplasm	0.0113655	ftsH
Cytoplasm	0.0201226	ftsH
Cytoplasm	0.015425	ftsH
Cytoplasm	0.00286125	ftsH
Cytoplasm	0.0136926	ftsH
Cytoplasm	0.11154	ftsH
Membrane	0.0135338	ftsH
Cytoplasm	0.0361917	ftsH
Cytoplasm	0.0275847	ftsH
Cytoplasm	0.0571839	ftsH
Cytoplasm	0	ftsH
Membrane	0	ftsH
Cytoplasm	0.0150296	ftsH
Cytoplasm	0.000611635	ftsH
Cytoplasm	0.15	ftsH
Cytoplasm	0.0057008	ftsH
Cytoplasm	0.00472886	ftsH
Cytoplasm	0	ftsH
Cytoplasm	0.0517389	ftsH
Membrane	0.000142853	ftsH
Cytoplasm	0.00665663	ftsH
Cytoplasm	0.0137628	ftsH
Cytoplasm	0.0226776	ftsH
Cytoplasm	0.0340514	ftsH
Cytoplasm	0.00209445	ftsH
Cytoplasm	0.021066	ftsH
Cytoplasm	0.0275742	ftsH
Cytoplasm	0.0133857	ftsH
Cytoplasm	0.010587	ftsH
Cytoplasm	0	ftsH
Membrane	0.00825936	ftsH
Cytoplasm	0.0204284	ftsH
Cytoplasm	0.0170887	ftsH
Membrane	0	ftsH
Cytoplasm	0	ftsH
Membrane	0	ftsH
Membrane	0.00743418	ftsH
Membrane	0.0142817	ftsH
Cytoplasm	0	ftsH
Cytoplasm	0.00447212	ftsH
Membrane	0.00633126	ftsH
Membrane	0	ftsH
Membrane	0.00282472	ftsH
Cytoplasm	0.00670937	ftsH
Cytoplasm	0.00102961	ftsH
Cytoplasm	0.00369192	ftsH
Cytoplasm	0.0292565	ftsH
Cytoplasm	0.0127134	ftsH
Membrane	0.0022795	ftsH
Membrane	0	ftsH
Cytoplasm	0.0301665	ftsH
Cytoplasm	0.000380603	ftsH
Membrane	0	ftsH
Cytoplasm	0.0155799	ftsH
Cytoplasm	0.0107327	ftsH
Membrane	0.008736	ftsH
Cytoplasm	0.0272699	ftsH
Cytoplasm	0.0149036	ftsH
Cytoplasm	0.014041	ftsH
Membrane	0.00561673	ftsH
Cytoplasm	0.0166229	ftsH
Cytoplasm	0.0113482	ftsH
Cytoplasm	0.024863	ftsH
Cytoplasm	0	ftsH
Cytoplasm	0	ftsH
Cytoplasm	0.00788302	ftsH
Cytoplasm	0	ftsH
Membrane	0	ftsH
Membrane	0	ftsH
Membrane	0.0578686	ftsH
Membrane	0	ftsH
Membrane	0.00947417	ftsH
Cytoplasm	0.0153905	ftsH
Cytoplasm	0.0531236	ftsH
Cytoplasm	0.15	ftsH
Cytoplasm	0.0599438	ftsH
Cytoplasm	0.0277051	ftsH
Cytoplasm	0.0038039	ftsH
Cytoplasm	0.0161125	ftsH
Cytoplasm	0.013778	ftsH
Cytoplasm	0.061547	ftsH
Membrane	0.00318806	ftsH
Membrane	0.00339488	ftsH
Membrane	0.00991558	ftsH
Membrane	0.00299902	ftsH
Cytoplasm	5.32562e-05	ftsH
Membrane	0.0165291	ftsH
Membrane	0	ftsH
Cytoplasm	0.0300127	ftsH
Cytoplasm	0.0281864	ftsH
Cytoplasm	0.0304796	ftsH
Cytoplasm	0.0266809	ftsH
Cytoplasm	0.0306474	ftsH
Cytoplasm	0	ftsH
Cytoplasm	0.0245891	ftsH
Cytoplasm	0.0301628	ftsH
Cytoplasm	0.0216895	ftsH
Cytoplasm	0.03398	ftsH
Cytoplasm	0.00356278	ftsH
Membrane	0.0165781	ftsH
Cytoplasm	0.00150602	ftsH
Cytoplasm	0.0816155	ftsH
Cytoplasm	0.00683949	ftsH
Membrane	0.00412752	ftsH
Membrane	0	ftsH
Cytoplasm	0.036593	ftsH
Cytoplasm	7.32831e-06	ftsH
Cytoplasm	0.0040958	ftsH
Cytoplasm	0.0185139	ftsH
Cytoplasm	0.0099969	ftsH
Cytoplasm	0	ftsH
Membrane	0	ftsH
Cytoplasm	0.00410134	ftsH
Cytoplasm	0	ftsH
Cytoplasm	0.0150774	ftsH
Cytoplasm	0.0173917	ftsH
Cytoplasm	0.0212278	ftsH
Membrane	0.00803878	ftsH
Cytoplasm	0.0141075	ftsH
Membrane	0.00557741	ftsH
Membrane	0.00471432	ftsH
Membrane	0.00206838	ftsH
Cytoplasm	0	ftsH
Membrane	0	ftsH
Membrane	0	ftsH
Membrane	0	ftsH
Cytoplasm	0.028913	ftsH
Membrane	0	ftsH
Membrane	0	ftsH
Cytoplasm	0.00984085	ftsH
Cytoplasm	0.0580687	ftsH
Membrane	0.00628872	ftsH
Membrane	0.00515273	ftsH
Cytoplasm	0.0235484	ftsH
Membrane	0	ftsH
Membrane	0	ftsH
Membrane	0.0137094	ftsH
Membrane	0	ftsH
Cytoplasm	0.0153686	ftsH
Membrane	0.0214979	ftsH
Membrane	0	ftsH
Membrane	0	ftsH
Membrane	0.00584873	ftsH
Membrane	0	ftsH
Cytoplasm	0.0287115	ftsH
Membrane	0.0168169	ftsH
Membrane	0	ftsH
Membrane	0	ftsH
Membrane	0	ftsH
Cytoplasm	0	ftsH
Cytoplasm	0.0159504	ftsH
Cytoplasm	0.0128228	ftsH
Membrane	0	ftsH
Cytoplasm	0.00287824	ftsH
Membrane	0	ftsH
Membrane	0.00956911	ftsH
Membrane	0.00813875	ftsH
Cytoplasm	0.0452312	ftsH
Membrane	0	ftsH
Membrane	0	ftsH
Membrane	0	ftsH
Membrane	0	ftsH
Membrane	0	ftsH
Membrane	0	ftsH
Cytoplasm	0.0126638	ftsH
Membrane	0.0163541	ftsH
Cytoplasm	0	ftsH
Cytoplasm	0	ftsH
Membrane	0.0147632	ftsH
Cytoplasm	0.0318695	ftsH
Membrane	0.141581	ftsH
Membrane	0	ftsH
Membrane	0.0216373	ftsH
Membrane	0.069156	ftsH
Membrane	0.00084947	ftsH
Membrane	0	ftsH
Cytoplasm	0.00868237	ftsH
Membrane	0	ftsH
Cytoplasm	0.0370252	ftsH
Membrane	0	ftsH
Membrane	0.0272867	ftsH
Cytoplasm	0.0295488	ftsH
Membrane	0	ftsH
Membrane	0.00535726	ftsH
Cytoplasm	0.0315594	ftsH
Membrane	0.015252	ftsH
Membrane	0	ftsH

## Sheet: Figure 3D
	Gene names	perc_redund_pos_norm	perc_clpp_pos_norm	perc_lon_pos_norm	perc_hslv_pos_norm	perc_unexplained_pos_norm	perc_clpp_lon_hslv_add_pos_norm
	clpA	0	1	0	0	0	1
	tag	0.172158	0	0.724846	0	0.102996	0.724846
	uhpA	0	0.0806445	0.106961	0.639823	0.172572	0.827428
	ibpA	0	0.529634	0.470366	0	0	1
	ybhA	0.823624	0	0.141844	0	0.0345328	0.141844
	lexA	0	0	0	0	1	0
	yoaC	0	0	0	0	1	0

## Sheet: Figure 3E
	Y axis for the bar plot
ClpP	64
Lon	14
HslV	1
Additive	82
Redundant	41
Degrading in Triple knockout	106

## Sheet: Figure 3G
	Active degradation %of proteome per hour
Wild type	4.47842
∆ hslV	4.49408
∆ lon	3.11602
∆ clpP	3.14406
∆ lon ∆ clpP ∆ hslV	1.68362
