# Supplementary material for: Global protein turnover quantification in Escherichia coli reveals cytoplasmic recycling under nitrogen limitation
Source: Nat Commun. 2024 Jul 13;15:5890. doi: 10.1038/s41467-024-49920-8 (PMC11246515; doi:10.1038/s41467-024-49920-8)
Supplement: Supplementary file 13 — Source Data [file 41467_2024_49920_MOESM13_ESM.zip › Source_Data/Figure4_source_data.xlsx]

## Sheet: Figure 4A
Protein ID	Half life hrs P-lim	Half life hrs N-lim	Half life hrs C-lim	Gene names	Subcellular location
sp|P00350|6PGD_ECOLI	6.05446	4.73039	5.85196	gnd
sp|P00363|FRDA_ECOLI	6.03225	6.20398	6.3754	frdA
sp|P00370|DHE4_ECOLI	5.3544	1.87902	4.65882	gdhA
sp|P00393|DHNA_ECOLI	6.07484	6.11803	6.49453	ndh	Cell membrane.
sp|P00448|SODM_ECOLI	5.30768	4.8663	5.11456	sodA
sp|P00452|RIR1_ECOLI	5.92511	3.85108	4.91413	nrdA
sp|P00490|PHSM_ECOLI	6.39344	6.18186	6.73354	malP
sp|P00509|AAT_ECOLI	5.68785	3.85673	5.55487	aspC	Cytoplasm.
sp|P00547|KHSE_ECOLI	6.03992	4.30856	5.62577	thrB	Cytoplasm
sp|P00550|PTM3C_ECOLI	6.27522	6.40008	6.92317	mtlA	Cell inner membrane
sp|P00561|AK1H_ECOLI	6.52693	4.28683	5.89651	thrA
sp|P00562|AK2H_ECOLI	6.00373	2.78761	4.88975	metL
sp|P00579|RPOD_ECOLI	3.63695	4.14747	4.90326	rpoD	Cytoplasm
sp|P00582|DPO1_ECOLI	5.93205	5.77415	5.93325	polA
sp|P00634|PPB_ECOLI	6.34434	6.6477	6.21502	phoA	Periplasm.
sp|P00803|LEP_ECOLI	6.25318	6.88695	6.95689	lepB	Cell inner membrane
sp|P00805|ASPG2_ECOLI	6.54185	6.03366	5.38075	ansB	Periplasm.
sp|P00811|AMPC_ECOLI	5.70986	5.74036	5.96048	ampC	Periplasm.
sp|P00861|DCDA_ECOLI	5.29361	2.52806	4.76263	lysA
sp|P00864|CAPP_ECOLI	5.97106	5.22314	5.78101	ppc
sp|P00887|AROH_ECOLI	6.0345	5.27709	6.52589	aroH
sp|P00893|ILVI_ECOLI	6.09224	4.77803	6.41288	ilvI
sp|P00894|ILVH_ECOLI	5.98434	5.7178	5.93211	ilvH
sp|P00895|TRPE_ECOLI	6.71209	3.2522	5.70483	trpE
sp|P00904|TRPGD_ECOLI	6.54025	3.01429	4.78512	trpGD
sp|P00909|TRPC_ECOLI	4.8968	3.99616	4.96794	trpC
sp|P00914|PHR_ECOLI	6.17208	5.48546	6.25023	phrB
sp|P00926|SDHD_ECOLI	5.98093	4.91195	7.04651	dsdA
sp|P00934|THRC_ECOLI	5.75937	4.98929	6.00922	thrC
sp|P00935|METB_ECOLI	5.83268	3.55534	4.98229	metB	Cytoplasm.
sp|P00946|MANA_ECOLI	5.70803	4.45926	5.47537	manA	Cytoplasm
sp|P00954|SYW_ECOLI	5.65373	4.11847	5.38094	trpS	Cytoplasm
sp|P00956|SYI_ECOLI	5.98385	5.26309	6.0427	ileS	Cytoplasm.
sp|P00957|SYA_ECOLI	6.20112	5.11412	6.01475	alaS	Cytoplasm.
sp|P00959|SYM_ECOLI	5.51204	4.09922	5.53686	metG	Cytoplasm.
sp|P00960|SYGA_ECOLI	6.78001	6.04187	6.43889	glyQ	Cytoplasm.
sp|P00961|SYGB_ECOLI	6.31248	5.71699	5.88825	glyS	Cytoplasm.
sp|P00962|SYQ_ECOLI	5.95902	5.25297	6.39017	glnS	Cytoplasm
sp|P00963|ASNA_ECOLI	2.36831	2.29446	2.89677	asnA	Cytoplasm.
sp|P00968|CARB_ECOLI	6.19829	4.65092	5.74602	carB
sp|P02358|RS6_ECOLI	5.02431	5.32977	6.87197	rpsF
sp|P02359|RS7_ECOLI	4.16978	4.91359	6.01351	rpsG
sp|P02413|RL15_ECOLI	4.28189	4.10851	5.19881	rplO
sp|P02918|PBPA_ECOLI	4.45588	5.07635	5.7021	mrcA	Cell inner membrane
sp|P02919|PBPB_ECOLI	6.14671	6.00919	6.09369	mrcB	Cell inner membrane; Single-pass type II membrane protein.
sp|P02924|ARAF_ECOLI	5.90907	5.99381	6.07173	araF	Periplasm.
sp|P02925|RBSB_ECOLI	6.05499	6.12549	6.13743	rbsB	Periplasm
sp|P02929|TONB_ECOLI	3.16545	2.32694	3.60087	tonB	Cell inner membrane; Single-pass membrane protein; Periplasmic side.
sp|P02930|TOLC_ECOLI	5.08599	5.94633	6.45931	tolC	Cell outer membrane
sp|P02931|OMPF_ECOLI	6.14722	5.95082	6.83092	ompF	Cell outer membrane
sp|P02932|PHOE_ECOLI	6.40744	7.08079	5.982	phoE	Cell outer membrane; Multi-pass membrane protein.
sp|P02943|LAMB_ECOLI	7.54841	8	6.84646	lamB	Cell outer membrane
sp|P03004|DNAA_ECOLI	3.61071	2.93637	3.89692	dnaA	Cytoplasm.
sp|P03007|DPO3E_ECOLI	1.21621	1.05792	2.13189	dnaQ
sp|P03018|UVRD_ECOLI	4.82884	3.78142	4.71963	uvrD
sp|P03023|LACI_ECOLI	4.77031	5.00723	5.80841	lacI
sp|P03024|GALR_ECOLI	3.2603	2.80072	4.35447	galR
sp|P03813|YGEA_ECOLI	4.25081	3.96118	4.42525	ygeA
sp|P03817|MIOC_ECOLI	5.06733	2.66975	4.6646	mioC
sp|P03819|KEFC_ECOLI	6.64055	6.4521	6.07133	kefC	Cell inner membrane
sp|P04036|DAPB_ECOLI	5.71203	5.09235	6.10248	dapB	Cytoplasm.
sp|P04079|GUAA_ECOLI	6.08561	4.17226	5.93255	guaA
sp|P04335|FRSA_ECOLI	4.40876	3.51527	3.76227	frsA
sp|P04391|OTC1_ECOLI	5.11365	2.52098	4.7105	argI	Cytoplasm
sp|P04425|GSHB_ECOLI	5.49309	4.48199	6.44904	gshB
sp|P04693|TYRB_ECOLI	5.28296	2.62224	4.91853	tyrB	Cytoplasm.
sp|P04805|SYE_ECOLI	6.22714	5.33732	6.27605	gltX	Cytoplasm
sp|P04816|LIVK_ECOLI	5.65184	5.86552	6.1341	livK	Periplasm.
sp|P04825|AMPN_ECOLI	5.88657	4.35859	5.55095	pepN	Cell inner membrane; Peripheral membrane protein; Cytoplasmic side.
sp|P04846|NLPA_ECOLI	5.38168	5.43596	5.49449	nlpA	Cell inner membrane; Lipid-anchor.
sp|P04949|FLIC_ECOLI	8	6.30407	0.723554	fliC	Secreted. Bacterial flagellum.
sp|P04951|KDSB_ECOLI	5.81197	4.72367	6.60133	kdsB	Cytoplasm
sp|P04968|ILVA_ECOLI	5.13737	2.79569	4.59724	ilvA
sp|P04982|RBSD_ECOLI	6.42751	4.95464	6.68526	rbsD	Cytoplasm
sp|P04983|RBSA_ECOLI	6.49899	5.95597	6.03602	rbsA	Cell inner membrane
sp|P04993|RECD_ECOLI	4.35795	2.96812	4.39436	recD
sp|P04994|EX7L_ECOLI	6.04562	5.89452	6.10901	xseA	Cytoplasm.
sp|P04995|EX1_ECOLI	6.72626	4.29743	5.86968	sbcB
sp|P05020|PYRC_ECOLI	6.05927	5.05657	5.64193	pyrC
sp|P05041|PABB_ECOLI	6.33043	4.31047	5.38489	pabB
sp|P05042|FUMC_ECOLI	5.81711	4.59416	5.90403	fumC	Cytoplasm
sp|P05055|PNP_ECOLI	6.04889	5.77963	6.30669	pnp
sp|P05194|AROD_ECOLI	5.37826	3.68143	5.5626	aroD
sp|P05458|PTRA_ECOLI	5.27659	6.17255	5.90972	ptrA	Periplasm.
sp|P05459|PDXB_ECOLI	5.70522	4.71994	5.58435	pdxB	Cytoplasm
sp|P05523|FPG_ECOLI	6.46084	6.31162	7.03404	mutM
sp|P05637|APAH_ECOLI	4.83311	4.02929	4.71764	apaH
sp|P05719|T1SK_ECOLI	5.45572	5.84305	6.02638	hsdS
sp|P05791|ILVD_ECOLI	5.71383	3.83301	5.3064	ilvD
sp|P05793|ILVC_ECOLI	5.66501	3.47174	5.60149	ilvC	Cytoplasm
sp|P05827|ILVY_ECOLI	5.48106	5.90007	5.46876	ilvY	Cytoplasm.
sp|P05852|TSAD_ECOLI	4.07417	3.33063	4.72105	tsaD	Cytoplasm
sp|P06129|BTUB_ECOLI	6.23373	6.2872	6.12369	btuB	Cell outer membrane
sp|P06136|FTSQ_ECOLI	2.76217	2.15416	2.9605	ftsQ	Cell inner membrane
sp|P06149|DLD_ECOLI	4.92289	5.98478	4.27921	dld	Cell inner membrane
sp|P06282|CDH_ECOLI	6.13285	6.45423	7.08946	cdh	Cell inner membrane; Single-pass membrane protein.
sp|P06610|BTUE_ECOLI	4.87021	3.98846	4.92879	btuE	Periplasm
sp|P06612|TOP1_ECOLI	5.23913	5.88146	5.95914	topA
sp|P06616|ERA_ECOLI	3.50563	2.64967	4.17415	era	Cytoplasm
sp|P06709|BIRA_ECOLI	3.63214	3.54092	4.74123	birA
sp|P06710|DPO3X_ECOLI	4.21839	3.27781	4.43341	dnaX
sp|P06715|GSHR_ECOLI	6.0674	5.07559	6.26691	gor	Cytoplasm.
sp|P06721|METC_ECOLI	6.09693	4.27982	4.75843	metC	Cytoplasm
sp|P06846|EBGR_ECOLI	6.00861	5.07236	5.94354	ebgR
sp|P06959|ODP2_ECOLI	6.06697	6.19108	5.77784	aceF
sp|P06961|CCA_ECOLI	5.11409	3.47584	5.06038	cca
sp|P06966|DICA_ECOLI	5.33072	4.97133	5.24753	dicA
sp|P06968|DUT_ECOLI	5.77818	3.7454	5.34752	dut
sp|P06971|FHUA_ECOLI	7.39819	6.13847	6.64381	fhuA	Cell outer membrane
sp|P06983|HEM3_ECOLI	5.47526	4.1205	5.48182	hemC
sp|P06986|HIS8_ECOLI	5.32314	3.24677	5.37962	hisC
sp|P06987|HIS7_ECOLI	6.30643	5.42246	6.15129	hisB	Cytoplasm
sp|P06988|HISX_ECOLI	5.59467	4.22934	5.97049	hisD
sp|P06989|HIS2_ECOLI	6.75305	4.50683	5.62971	hisI	Cytoplasm.
sp|P06992|RSMA_ECOLI	5.56179	5.24245	5.40767	rsmA	Cytoplasm
sp|P06996|OMPC_ECOLI	6.69543	5.93668	6.63708	ompC	Cell outer membrane; Multi-pass membrane protein.
sp|P06999|PFKB_ECOLI	5.83961	4.43562	6.09088	pfkB
sp|P07000|PLDB_ECOLI	6.17058	4.41642	6.51541	pldB	Cell inner membrane; Peripheral membrane protein.
sp|P07001|PNTA_ECOLI	6.72713	6.22636	7.01871	pntA	Cell inner membrane; Multi-pass membrane protein.
sp|P07003|POXB_ECOLI	5.61373	4.69539	5.58991	poxB	Cell membrane; Peripheral membrane protein.
sp|P07004|PROA_ECOLI	5.31329	4.65233	5.68069	proA	Cytoplasm
sp|P07012|RF2_ECOLI	4.60413	4.37472	4.99002	prfB	Cytoplasm. Note=Recruited to the 70S ribosome by ArfA even in the absence of mRNA (PubMed:22922063, PubMed:25355516, PubMed:27934701).
sp|P07014|SDHB_ECOLI	5.13808	5.22236	6.28465	sdhB	Cell inner membrane
sp|P07023|TYRA_ECOLI	5.02909	2.9663	4.55843	tyrA	Cytoplasm.
sp|P07024|USHA_ECOLI	5.20728	6.61619	6.00575	ushA	Periplasm. Note=Exported from the cell, except a small proportion that is internally localized.
sp|P07102|PPA_ECOLI	5.70206	5.94054	7.02401	appA	Periplasm.
sp|P07109|HISP_ECOLI	6.17552	5.65002	6.03426	hisP	Cell inner membrane; Peripheral membrane protein.
sp|P07117|PUTP_ECOLI	5.18353	5.9052	5.51843	putP	Cell inner membrane
sp|P07118|SYV_ECOLI	5.92449	4.72088	5.79618	valS	Cytoplasm.
sp|P07395|SYFB_ECOLI	6.00662	5.4112	6.34114	pheT	Cytoplasm.
sp|P07604|TYRR_ECOLI	4.84389	4.50506	5.8444	tyrR
sp|P07623|METAS_ECOLI	3.94499	1.58024	3.26574	metAS	Cytoplasm
sp|P07639|AROB_ECOLI	5.76922	3.49372	5.16106	aroB	Cytoplasm
sp|P07648|RECC_ECOLI	6.09796	4.31525	5.572	recC
sp|P07649|TRUA_ECOLI	5.80855	5.30863	6.29023	truA
sp|P07650|TYPH_ECOLI	6.06832	5.3607	5.78222	deoA
sp|P07654|PSTA_ECOLI	4.95377	5.14667	5.11175	pstA	Cell inner membrane
sp|P07762|GLGB_ECOLI	6.35046	5.94866	6.06075	glgB
sp|P07813|SYL_ECOLI	6.15795	4.40299	5.56671	leuS	Cytoplasm.
sp|P07862|DDLB_ECOLI	5.87136	4.01718	5.88622	ddlB	Cytoplasm.
sp|P07913|TDH_ECOLI	6.19967	4.84984	4.36851	tdh	Cytoplasm
sp|P08178|PUR5_ECOLI	4.69729	4.53036	5.65939	purM	Cytoplasm.
sp|P08179|PUR3_ECOLI	5.58133	4.49416	5.62543	purN
sp|P08191|FIMH_ECOLI	6.54701	6.17743	5.96246	fimH	Fimbrium
sp|P08192|FOLC_ECOLI	5.34302	3.80674	5.09432	folC
sp|P08200|IDH_ECOLI	5.72765	4.07638	5.58376	icd
sp|P08244|PYRF_ECOLI	5.07584	4.76775	6.45272	pyrF
sp|P08312|SYFA_ECOLI	6.27741	5.3699	6.19365	pheS	Cytoplasm.
sp|P08331|CPDB_ECOLI	5.23115	6.32658	5.9299	cpdB	Periplasm
sp|P08337|MUTT_ECOLI	4.4766	4.16024	5.04481	mutT
sp|P08373|MURB_ECOLI	4.80585	3.65918	4.82966	murB	Cytoplasm
sp|P08390|USG_ECOLI	6.16149	5.13928	5.61368	usg
sp|P08394|RECB_ECOLI	6.90053	3.87314	5.03285	recB
sp|P08395|SPPA_ECOLI	5.86687	5.85279	5.34825	sppA	Cell inner membrane
sp|P08400|PHOR_ECOLI	6.18905	6.44345	5.81871	phoR	Cell inner membrane
sp|P08401|CREC_ECOLI	6.85856	5.81102	6.54441	creC	Cell inner membrane; Multi-pass membrane protein.
sp|P08506|DACC_ECOLI	5.96232	5.9895	6.18654	dacC	Cell inner membrane
sp|P08622|DNAJ_ECOLI	5.1932	4.9032	4.96896	dnaJ	Cytoplasm.
sp|P08660|AK3_ECOLI	5.45741	2.89927	4.67364	lysC
sp|P08839|PT1_ECOLI	6.02649	5.12009	5.81162	ptsI	Cytoplasm
sp|P08956|T1RK_ECOLI	3.93734	3.51783	4.70423	hsdR
sp|P08957|T1MK_ECOLI	5.17883	4.47555	5.25191	hsdM
sp|P08997|MASY_ECOLI	2.72805	2.49782	3.16929	aceB	Cytoplasm.
sp|P09029|PURK_ECOLI	6.16726	4.39252	6.83486	purK
sp|P09030|EX3_ECOLI	5.60697	5.46461	5.86328	xthA
sp|P09053|AVTA_ECOLI	4.99415	2.46126	4.25885	avtA	Cytoplasm
sp|P09099|XYLB_ECOLI	6.61546	4.57077	5.86611	xylB
sp|P09126|HEM4_ECOLI	5.07655	3.82919	4.4495	hemD
sp|P09127|HEMX_ECOLI	6.17454	6.09271	5.98374	hemX	Cell inner membrane
sp|P09147|GALE_ECOLI	5.90862	4.52637	5.62453	galE
sp|P09148|GAL7_ECOLI	5.51849	4.15521	5.51412	galT
sp|P09151|LEU1_ECOLI	3.82889	1.62854	3.71349	leuA
sp|P09155|RND_ECOLI	5.81905	3.83434	5.23481	rnd	Cytoplasm.
sp|P09158|SPEE_ECOLI	5.85975	4.21345	7.05749	speE	Cytoplasm
sp|P09169|OMPT_ECOLI	6.51493	6.04951	6.16932	ompT	Cell outer membrane; Multi-pass membrane protein.
sp|P09323|PTW3C_ECOLI	6.04203	5.90974	5.88371	nagE	Cell inner membrane
sp|P09372|GRPE_ECOLI	5.2564	5.66424	5.42719	grpE	Cytoplasm
sp|P09373|PFLB_ECOLI	3.36379	3.04242	3.04341	pflB	Cytoplasm.
sp|P09394|GLPQ_ECOLI	5.2342	5.53362	6.47514	glpQ	Periplasm
sp|P09424|MTLD_ECOLI	6.02483	4.8564	6.17934	mtlD
sp|P09546|PUTA_ECOLI	2.46059	2.63576	3.50214	putA
sp|P09549|DEDD_ECOLI	2.83497	3.32108	3.45514	dedD	Cell inner membrane
sp|P09551|ARGT_ECOLI	5.97884	5.27478	6.3347	argT	Periplasm.
sp|P09831|GLTB_ECOLI	5.30823	3.91567	4.88764	gltB
sp|P09832|GLTD_ECOLI	4.53715	4.89824	4.60212	gltD
sp|P09833|MODC_ECOLI	6.12	5.67634	5.77064	modC	Cell inner membrane; Peripheral membrane protein.
sp|P09980|REP_ECOLI	5.75047	3.26912	4.88601	rep
sp|P0A698|UVRA_ECOLI	6.27281	6.23552	6.18589	uvrA	Cytoplasm
sp|P0A6A0|UBIB_ECOLI	6.60413	6.04468	6.62625	ubiB	Cell inner membrane
sp|P0A6A3|ACKA_ECOLI	5.87832	4.58195	6.34753	ackA	Cytoplasm.
sp|P0A6A6|LEUC_ECOLI	2.32422	2.90008	3.16646	leuC
sp|P0A6A8|ACP_ECOLI	4.99773	3.99615	4.94527	acpP	Cytoplasm.
sp|P0A6B4|ALR1_ECOLI	5.8704	4.39004	5.7521	alr
sp|P0A6B7|ISCS_ECOLI	2.58022	1.7133	2.78296	iscS	Cytoplasm
sp|P0A6C1|END4_ECOLI	2.36153	1.90124	2.41852	nfo
sp|P0A6C5|ARGA_ECOLI	4.55851	2.59468	3.28909	argA	Cytoplasm
sp|P0A6C8|ARGB_ECOLI	4.58159	3.40398	5.18935	argB	Cytoplasm
sp|P0A6D0|ARGR_ECOLI	4.84737	5.25622	5.19538	argR	Cytoplasm.
sp|P0A6D3|AROA_ECOLI	5.97535	4.45034	5.95516	aroA	Cytoplasm
sp|P0A6D7|AROK_ECOLI	2.61763	2.26342	3.9885	aroK	Cytoplasm
sp|P0A6E1|AROL_ECOLI	3.89989	2.58548	5.25258	aroL	Cytoplasm
sp|P0A6E4|ASSY_ECOLI	5.68926	3.39231	5.2693	argG	Cytoplasm
sp|P0A6E6|ATPE_ECOLI	5.73062	5.64964	6.34999	atpC	Cell inner membrane
sp|P0A6F1|CARA_ECOLI	5.94702	4.46631	6.57337	carA
sp|P0A6F3|GLPK_ECOLI	6.30842	5.98297	5.39832	glpK
sp|P0A6F5|CH60_ECOLI	6.37984	5.87522	6.64535	groL	Cytoplasm
sp|P0A6F9|CH10_ECOLI	5.3565	5.03145	6.26606	groS	Cytoplasm
sp|P0A6G3|PNCC_ECOLI	5.89744	4.66596	5.59019	pncC
sp|P0A6G7|CLPP_ECOLI	5.75564	6.29923	7.03031	clpP	Cytoplasm.
sp|P0A6H1|CLPX_ECOLI	2.10884	1.63114	2.01557	clpX
sp|P0A6H5|HSLU_ECOLI	5.29386	4.79291	5.93886	hslU	Cytoplasm.
sp|P0A6H8|CLSA_ECOLI	6.27469	6.15955	6.63596	clsA	Cell inner membrane
sp|P0A6I0|KCY_ECOLI	4.71152	4.14972	5.44475	cmk	Cytoplasm.
sp|P0A6I3|COAA_ECOLI	5.60767	4.408	5.70961	coaA	Cytoplasm
sp|P0A6I9|COAE_ECOLI	5.34284	4.17978	4.83034	coaE	Cytoplasm
sp|P0A6J5|DADA_ECOLI	2.27344	2.04007	1.65051	dadA	Cell inner membrane
sp|P0A6J8|DDLA_ECOLI	5.55826	4.89021	6.27942	ddlA	Cytoplasm.
sp|P0A6K1|DAPF_ECOLI	5.42152	5.52538	5.9234	dapF	Cytoplasm
sp|P0A6K6|DEOB_ECOLI	3.9126	4.00437	4.67831	deoB	Cytoplasm.
sp|P0A6L0|DEOC_ECOLI	5.77756	5.27251	6.22876	deoC	Cytoplasm
sp|P0A6L2|DAPA_ECOLI	5.71943	3.42564	5.46574	dapA	Cytoplasm.
sp|P0A6L9|HSCB_ECOLI	5.45393	3.06689	4.74039	hscB
sp|P0A6M4|DTD_ECOLI	5.51715	3.83733	5.47597	dtd	Cytoplasm
sp|P0A6M8|EFG_ECOLI	5.92288	4.5115	6.24711	fusA	Cytoplasm.
sp|P0A6N4|EFP_ECOLI	4.31766	4.24292	4.77485	efp	Cytoplasm.
sp|P0A6N8|EFPL_ECOLI	5.26398	4.58791	5.42361	yeiP
sp|P0A6P1|EFTS_ECOLI	5.66403	4.62058	5.83914	tsf	Cytoplasm.
sp|P0A6P5|DER_ECOLI	5.42945	4.60362	5.55138	der
sp|P0A6P7|ENGB_ECOLI	5.58603	5.08402	5.57598	engB
sp|P0A6P9|ENO_ECOLI	5.52363	5.06146	5.94739	eno	Cytoplasm, cytoskeleton. Secreted. Cell surface. Note=Fractions of enolase are present in both the cytoplasm and on the cell surface. As part of the bacterial cytoskeleton in the cytoplasm, is organized as extended coiled structures that wind around the cell, from one cell pole to the other. When covalently bound to the substrate at Lys-342, the inactive enolase is secreted, and remains attached …
sp|P0A6Q3|FABA_ECOLI	5.56409	5.03723	5.62567	fabA	Cytoplasm.
sp|P0A6Q6|FABZ_ECOLI	5.75083	6.22913	6.10331	fabZ	Cytoplasm.
sp|P0A6R0|FABH_ECOLI	5.90746	4.9137	5.35898	fabH	Cytoplasm
sp|P0A6S7|GPDA_ECOLI	5.72985	4.99008	5.79867	gpsA	Cytoplasm
sp|P0A6T1|G6PI_ECOLI	6.13217	5.28584	5.99433	pgi	Cytoplasm
sp|P0A6T3|GAL1_ECOLI	6.11159	4.5287	5.71139	galK	Cytoplasm
sp|P0A6T5|GCH1_ECOLI	4.46373	1.8932	3.46405	folE
sp|P0A6U3|MNMG_ECOLI	1.90419	1.71175	2.35287	mnmG	Cytoplasm
sp|P0A6U5|RSMG_ECOLI	5.87139	5.08632	7.09282	rsmG	Cytoplasm
sp|P0A6U8|GLGA_ECOLI	6.32284	6.20844	6.70393	glgA
sp|P0A6V1|GLGC_ECOLI	6.46109	5.53462	6.03733	glgC
sp|P0A6V8|GLK_ECOLI	7.12854	4.99882	6.29732	glk	Cytoplasm.
sp|P0A6W0|GLSA2_ECOLI	5.82406	5.88164	7.04959	glsA2
sp|P0A6W5|GREA_ECOLI	3.74746	3.2663	4.48082	greA
sp|P0A6W9|GSH1_ECOLI	6.12091	4.35307	6.03606	gshA
sp|P0A6X1|HEM1_ECOLI	1.29479	1.34903	1.83937	hemA
sp|P0A6X7|IHFA_ECOLI	6.33449	5.82859	7.44093	ihfA	Cytoplasm, nucleoid
sp|P0A6Y1|IHFB_ECOLI	2.62218	4.71256	4.30376	ihfB	Cytoplasm.
sp|P0A6Y5|HSLO_ECOLI	4.50623	4.02293	3.85052	hslO	Cytoplasm.
sp|P0A6Y8|DNAK_ECOLI	5.32536	4.46365	5.84776	dnaK	Cytoplasm
sp|P0A6Z1|HSCA_ECOLI	4.04524	2.85658	4.47616	hscA
sp|P0A6Z3|HTPG_ECOLI	5.69604	4.62853	5.75664	htpG	Cytoplasm
sp|P0A705|IF2_ECOLI	5.29901	5.1565	5.72587	infB	Cytoplasm
sp|P0A707|IF3_ECOLI	4.88614	4.69258	5.55515	infC	Cytoplasm
sp|P0A715|KDSA_ECOLI	5.57779	5.00551	6.04609	kdsA	Cytoplasm.
sp|P0A717|KPRS_ECOLI	6.54513	5.23175	6.89163	prs	Cytoplasm
sp|P0A720|KTHY_ECOLI	5.59231	3.92962	5.11157	tmk
sp|P0A722|LPXA_ECOLI	5.94504	5.52363	5.79144	lpxA	Cytoplasm.
sp|P0A725|LPXC_ECOLI	1.06125	0.978233	0.861386	lpxC
sp|P0A729|YCEF_ECOLI	5.45315	3.7691	5.17424	yceF	Cytoplasm
sp|P0A734|MINE_ECOLI	4.14426	3.62604	4.59429	minE
sp|P0A738|MOAC_ECOLI	4.91595	4.09573	4.95705	moaC
sp|P0A742|MSCL_ECOLI	5.79574	6.41233	6.11969	mscL	Cell inner membrane
sp|P0A744|MSRA_ECOLI	5.33741	3.61701	5.28949	msrA
sp|P0A746|MSRB_ECOLI	2.78895	3.21627	4.02092	msrB
sp|P0A749|MURA_ECOLI	5.52557	3.47271	6.05291	murA	Cytoplasm
sp|P0A756|KEFG_ECOLI	5.23878	5.63449	5.69814	kefG	Cell inner membrane
sp|P0A759|NAGB_ECOLI	5.85656	4.83373	5.83239	nagB
sp|P0A761|NANE_ECOLI	5.83996	4.13998	5.0601	nanE
sp|P0A763|NDK_ECOLI	5.00378	3.8783	5.64448	ndk	Cytoplasm
sp|P0A776|RPPH_ECOLI	5.86996	4.83803	5.48322	rppH
sp|P0A780|NUSB_ECOLI	5.21624	4.5201	5.21771	nusB
sp|P0A784|ORN_ECOLI	5.87464	4.64651	7.30481	orn	Cytoplasm
sp|P0A786|PYRB_ECOLI	5.93725	4.74629	5.83444	pyrB
sp|P0A794|PDXJ_ECOLI	6.05671	5.89818	5.49627	pdxJ	Cytoplasm.
sp|P0A796|PFKA_ECOLI	5.68706	3.63714	5.82846	pfkA	Cytoplasm
sp|P0A799|PGK_ECOLI	5.68736	4.9189	6.23938	pgk	Cytoplasm.
sp|P0A7A2|GPMB_ECOLI	4.87561	2.71497	4.54846	gpmB
sp|P0A7A5|PIMT_ECOLI	5.56757	3.84811	4.82823	pcm	Cytoplasm.
sp|P0A7A7|PLSB_ECOLI	6.7881	6.2493	6.39807	plsB	Cell inner membrane
sp|P0A7A9|IPYR_ECOLI	5.65139	4.34296	5.72748	ppa	Cytoplasm
sp|P0A7B1|PPK1_ECOLI	6.65097	5.93515	6.26778	ppk	Cell membrane
sp|P0A7B3|NADK_ECOLI	5.90477	4.4048	5.3301	nadK	Cytoplasm
sp|P0A7B5|PROB_ECOLI	5.69073	4.40145	5.34673	proB	Cytoplasm
sp|P0A7B8|HSLV_ECOLI	5.74046	5.71563	6.22605	hslV	Cytoplasm.
sp|P0A7C2|LEXA_ECOLI	2.68492	3.24538	3.21014	lexA
sp|P0A7D1|PTH_ECOLI	5.91314	4.81113	6.08621	pth	Cytoplasm.
sp|P0A7D4|PURA_ECOLI	6.08554	4.39379	5.86349	purA	Cytoplasm.
sp|P0A7D7|PUR7_ECOLI	5.28389	4.60501	5.97578	purC
sp|P0A7E1|PYRD_ECOLI	6.02815	6.26345	5.71837	pyrD	Cell membrane; Peripheral membrane protein.
sp|P0A7E3|PYRE_ECOLI	5.6242	3.92799	5.30947	pyrE
sp|P0A7E5|PYRG_ECOLI	6.16095	5.19611	6.10957	pyrG
sp|P0A7E9|PYRH_ECOLI	5.84235	4.9293	7.00131	pyrH
sp|P0A7F3|PYRI_ECOLI	5.64001	4.14259	5.1925	pyrI
sp|P0A7F9|QUEA_ECOLI	5.45537	3.65556	4.81553	queA	Cytoplasm
sp|P0A7G2|RBFA_ECOLI	4.66469	4.60185	5.37606	rbfA	Cytoplasm
sp|P0A7G6|RECA_ECOLI	4.77322	3.42811	4.81911	recA	Cytoplasm.
sp|P0A7H0|RECF_ECOLI	4.05932	4.32165	5.06629	recF	Cytoplasm
sp|P0A7I0|RF1_ECOLI	5.7944	5.07191	6.53094	prfA	Cytoplasm.
sp|P0A7I4|RF3_ECOLI	6.23722	4.9786	5.83469	prfC	Cytoplasm.
sp|P0A7I7|RIBA_ECOLI	6.08222	4.2694	5.09895	ribA
sp|P0A7J3|RL10_ECOLI	5.27924	5.85028	6.70798	rplJ
sp|P0A7J7|RL11_ECOLI	4.92958	5.32019	5.97015	rplK
sp|P0A7K2|RL7_ECOLI	5.18946	5.21056	5.71267	rplL
sp|P0A7K6|RL19_ECOLI	4.89855	5.58923	5.24684	rplS
sp|P0A7L0|RL1_ECOLI	5.24186	5.3428	5.90782	rplA
sp|P0A7L3|RL20_ECOLI	4.29558	4.88662	5.45641	rplT
sp|P0A7L8|RL27_ECOLI	4.69688	4.3851	6.09521	rpmA
sp|P0A7M2|RL28_ECOLI	4.51761	4.78977	5.46734	rpmB
sp|P0A7R1|RL9_ECOLI	4.0146	4.79633	5.30293	rplI
sp|P0A7R5|RS10_ECOLI	5.22907	5.29006	6.10674	rpsJ
sp|P0A7R9|RS11_ECOLI	4.65025	4.91397	6.7159	rpsK
sp|P0A7S3|RS12_ECOLI	4.03223	5.43855	6.99544	rpsL
sp|P0A7S9|RS13_ECOLI	3.33752	4.18802	5.44242	rpsM
sp|P0A7T3|RS16_ECOLI	4.09931	4.91582	6.0591	rpsP
sp|P0A7T7|RS18_ECOLI	4.92578	5.35877	6.43884	rpsR
sp|P0A7U3|RS19_ECOLI	5.04392	4.73532	5.55242	rpsS
sp|P0A7U7|RS20_ECOLI	5.11812	4.05524	6.46829	rpsT
sp|P0A7V0|RS2_ECOLI	3.76212	4.60699	5.89994	rpsB
sp|P0A7V3|RS3_ECOLI	5.03599	5.5631	6.45522	rpsC
sp|P0A7V8|RS4_ECOLI	4.45139	4.81629	6.07293	rpsD
sp|P0A7W1|RS5_ECOLI	3.88173	4.96876	5.50868	rpsE
sp|P0A7W7|RS8_ECOLI	4.33927	5.09207	6.15937	rpsH
sp|P0A7X3|RS9_ECOLI	5.05957	5.85055	6.03234	rpsI
sp|P0A7Y0|RNC_ECOLI	5.51371	4.84584	5.53624	rnc	Cytoplasm
sp|P0A7Y4|RNH_ECOLI	6.49802	4.70079	5.91718	rnhA	Cytoplasm
sp|P0A7Z0|RPIA_ECOLI	5.09814	4.01255	5.35639	rpiA
sp|P0A7Z4|RPOA_ECOLI	5.48713	5.81823	6.29392	rpoA
sp|P0A800|RPOZ_ECOLI	2.54008	2.83844	3.63268	rpoZ
sp|P0A805|RRF_ECOLI	5.04091	3.37597	4.83563	frr	Cytoplasm.
sp|P0A809|RUVA_ECOLI	3.7293	4.94536	5.0422	ruvA	Cytoplasm
sp|P0A812|RUVB_ECOLI	3.13796	2.08079	3.53385	ruvB	Cytoplasm
sp|P0A817|METK_ECOLI	5.17283	2.09759	4.6269	metK	Cytoplasm
sp|P0A821|SELA_ECOLI	6.05634	5.63826	7.20573	selA	Cytoplasm.
sp|P0A823|SFSA_ECOLI	5.67247	5.71204	6.23066	sfsA
sp|P0A825|GLYA_ECOLI	5.7256	3.81424	5.50612	glyA	Cytoplasm.
sp|P0A832|SSRP_ECOLI	5.72705	5.94296	7.03033	smpB	Cytoplasm
sp|P0A836|SUCC_ECOLI	5.94824	4.45599	5.78568	sucC
sp|P0A847|TGT_ECOLI	6.02971	5.08252	6.39646	tgt
sp|P0A850|TIG_ECOLI	5.00658	5.35364	5.73817	tig	Cytoplasm
sp|P0A855|TOLB_ECOLI	5.8903	6.31459	6.58881	tolB
sp|P0A858|TPIS_ECOLI	5.79352	4.75088	5.91851	tpiA	Cytoplasm
sp|P0A862|TPX_ECOLI	6.08751	5.00659	6.00836	tpx
sp|P0A867|TALA_ECOLI	5.89927	5.18873	5.95439	talA	Cytoplasm
sp|P0A870|TALB_ECOLI	6.18108	5.1428	5.80575	talB	Cytoplasm
sp|P0A873|TRMD_ECOLI	5.85464	4.24802	5.87682	trmD	Cytoplasm
sp|P0A877|TRPA_ECOLI	5.39035	3.60806	5.81494	trpA
sp|P0A879|TRPB_ECOLI	6.40279	3.53803	5.27976	trpB
sp|P0A881|TRPR_ECOLI	2.99551	3.16136	4.961	trpR	Cytoplasm.
sp|P0A884|TYSY_ECOLI	5.64545	4.61857	5.59428	thyA	Cytoplasm
sp|P0A887|UBIE_ECOLI	4.44732	4.35814	4.67471	ubiE
sp|P0A894|RAPZ_ECOLI	5.95278	4.47874	6.62475	rapZ
sp|P0A8A0|YEBC_ECOLI	3.68627	3.15192	4.01287	yebC	Cytoplasm
sp|P0A8A2|YEEN_ECOLI	5.0211	4.54794	5.79086	yeeN	Cytoplasm
sp|P0A8A4|PSRP_ECOLI	5.47768	4.1527	5.64171	ppsR
sp|P0A8A8|RIMP_ECOLI	5.60089	5.27432	5.81506	rimP	Cytoplasm
sp|P0A8B2|YFCN_ECOLI	3.05818	2.98817	3.83953	yfcN
sp|P0A8B5|YBAB_ECOLI	4.23572	3.01696	4.44128	ybaB	Cytoplasm, nucleoid
sp|P0A8C1|YBJQ_ECOLI	5.5286	3.84124	5.48893	ybjQ
sp|P0A8C4|YGFB_ECOLI	5.0238	3.86316	5.18473	ygfB
sp|P0A8D0|NRDR_ECOLI	4.67701	4.15489	4.60203	nrdR
sp|P0A8D3|YAII_ECOLI	5.28028	3.55466	4.3261	yaiI
sp|P0A8D6|YMDB_ECOLI	5.95035	4.63159	5.89238	ymdB
sp|P0A8E1|YCFP_ECOLI	5.06849	3.92032	4.6533	ycfP
sp|P0A8E7|YAJQ_ECOLI	5.05523	4.32041	6.22251	yajQ
sp|P0A8F0|UPP_ECOLI	6.55471	5.70573	5.85931	upp
sp|P0A8F4|URK_ECOLI	5.10554	4.36415	5.07389	udk	Cytoplasm.
sp|P0A8F8|UVRB_ECOLI	3.67039	2.9607	4.02069	uvrB	Cytoplasm.
sp|P0A8G0|UVRC_ECOLI	4.60876	4.84032	5.09713	uvrC	Cytoplasm.
sp|P0A8G3|UXAC_ECOLI	5.26318	4.02484	5.94423	uxaC
sp|P0A8G6|NQOR_ECOLI	5.69213	5.30593	5.98017	wrbA
sp|P0A8G9|EX7S_ECOLI	4.86314	5.08956	6.1633	xseB	Cytoplasm.
sp|P0A8I1|YQGF_ECOLI	4.95329	3.85766	5.39753	yqgF	Cytoplasm
sp|P0A8I3|YAAA_ECOLI	3.39144	2.53455	3.56557	yaaA
sp|P0A8I8|RLMH_ECOLI	4.57143	4.87038	4.95848	rlmH	Cytoplasm
sp|P0A8J8|RHLB_ECOLI	5.06444	4.71476	5.73324	rhlB	Cytoplasm
sp|P0A8K1|PSD_ECOLI	6.15651	6.81441	6.32445	psd	Cell membrane
sp|P0A8K5|YAEP_ECOLI	4.50543	3.62821	4.61234	yaeP
sp|P0A8L1|SYS_ECOLI	6.27896	5.62567	6.42729	serS	Cytoplasm
sp|P0A8M0|SYN_ECOLI	6.83383	5.33759	6.37296	asnS	Cytoplasm.
sp|P0A8M3|SYT_ECOLI	5.98978	5.34978	6.42754	thrS	Cytoplasm
sp|P0A8M6|YEEX_ECOLI	4.59595	5.356	6.04738	yeeX
sp|P0A8N0|MATP_ECOLI	5.61117	3.21268	5.73898	matP	Cytoplasm
sp|P0A8N3|SYK1_ECOLI	5.66768	4.98203	5.89424	lysS	Cytoplasm.
sp|P0A8N5|SYK2_ECOLI	5.55503	4.73965	5.70702	lysU	Cytoplasm.
sp|P0A8Q0|FRDC_ECOLI	5.08862	5.63464	5.55102	frdC	Cell inner membrane; Multi-pass membrane protein.
sp|P0A8R0|RRAA_ECOLI	6.01567	5.05615	6.30804	rraA	Cytoplasm
sp|P0A8R7|YCJF_ECOLI	5.02459	5.23159	4.74939	ycjF	Cell inner membrane; Multi-pass membrane protein.
sp|P0A8R9|HDFR_ECOLI	6.12626	4.72212	5.67617	hdfR
sp|P0A8S1|ARGP_ECOLI	6.03097	5.83845	6.983	argP
sp|P0A8T1|PRMA_ECOLI	5.37046	4.39263	4.89497	prmA	Cytoplasm.
sp|P0A8T7|RPOC_ECOLI	4.61582	3.77141	4.90726	rpoC
sp|P0A8U2|YAFD_ECOLI	2.41724	2.76046	2.46733	yafD	Cytoplasm
sp|P0A8U6|METJ_ECOLI	4.34561	4.86916	5.63172	metJ	Cytoplasm.
sp|P0A8V0|RBN_ECOLI	5.53687	3.93262	5.63893	rbn
sp|P0A8V2|RPOB_ECOLI	5.14501	4.56133	5.36821	rpoB
sp|P0A8V6|FADR_ECOLI	4.5831	5.93053	6.26559	fadR	Cytoplasm
sp|P0A8W0|NANR_ECOLI	3.5859	3.94561	4.16986	nanR
sp|P0A8W2|SLYA_ECOLI	4.6448	5.00938	5.18919	slyA
sp|P0A8W5|YQGE_ECOLI	5.07498	4.39066	5.37513	yqgE
sp|P0A8W8|YFBU_ECOLI	6.4127	5.83127	6.13758	yfbU
sp|P0A8X0|YJGA_ECOLI	3.2955	2.66155	4.219	yjgA	Cytoplasm
sp|P0A8X2|YCEI_ECOLI	6.0531	6.18869	6.60634	yceI	Periplasm
sp|P0A8Y3|YIHX_ECOLI	5.18224	4.14229	6.31214	yihX
sp|P0A8Y5|YIDA_ECOLI	5.05707	3.52423	5.71338	yidA
sp|P0A8Z0|YCIA_ECOLI	5.79737	5.60359	5.72331	yciA
sp|P0A8Z3|YBGC_ECOLI	5.67976	5.28308	5.98519	ybgC	Cell inner membrane
sp|P0A901|BLC_ECOLI	5.4271	5.78097	5.41396	blc	Cell outer membrane; Lipid-anchor.
sp|P0A903|BAMC_ECOLI	5.61267	5.84705	5.95405	bamC	Cell outer membrane
sp|P0A905|SLYB_ECOLI	5.87402	5.49453	5.40991	slyB	Cell outer membrane
sp|P0A908|MIPA_ECOLI	5.69664	6.35278	5.81174	mipA	Cell outer membrane
sp|P0A910|OMPA_ECOLI	6.22419	6.30229	6.70332	ompA	Cell outer membrane
sp|P0A912|PAL_ECOLI	5.89784	6.17251	5.60322	pal	Cell outer membrane
sp|P0A917|OMPX_ECOLI	6.14993	6.08607	6.04197	ompX	Cell outer membrane; Multi-pass membrane protein.
sp|P0A921|PA1_ECOLI	6.13001	6.28131	6.36977	pldA	Cell outer membrane
sp|P0A924|PGPB_ECOLI	6.13738	6.35912	6.00917	pgpB	Cell inner membrane
sp|P0A927|TSX_ECOLI	6.07949	6.53282	7.05755	tsx	Cell outer membrane
sp|P0A935|MLTA_ECOLI	3.70374	2.99232	2.80197	mltA	Cell outer membrane; Lipid-anchor.
sp|P0A940|BAMA_ECOLI	5.64883	6.14246	6.1093	bamA	Cell outer membrane
sp|P0A948|RIMJ_ECOLI	5.38212	3.56752	5.01634	rimJ	Cytoplasm.
sp|P0A951|ATDA_ECOLI	5.06227	4.92137	5.17315	speG	Cytoplasm
sp|P0A953|FABB_ECOLI	5.89315	4.78449	6.06009	fabB	Cytoplasm.
sp|P0A955|ALKH_ECOLI	5.38705	4.62921	6.1694	eda	Cytoplasm
sp|P0A959|ALAA_ECOLI	6.05506	3.76299	5.63453	alaA	Cytoplasm
sp|P0A962|ASPG1_ECOLI	5.81447	5.74163	5.81464	ansA	Cytoplasm.
sp|P0A972|CSPE_ECOLI	1.94463	1.7955	2.36976	cspE	Cytoplasm
sp|P0A988|DPO3B_ECOLI	5.92519	4.84184	5.98118	dnaN	Cytoplasm
sp|P0A991|ALF1_ECOLI	6.063	5.51041	6.70484	fbaB	Cytoplasm
sp|P0A993|F16PA_ECOLI	5.79597	3.19184	5.01727	fbp	Cytoplasm
sp|P0A998|FTNA_ECOLI	4.91755	3.33069	5.79605	ftnA	Cytoplasm.
sp|P0A9A6|FTSZ_ECOLI	2.52622	1.78974	1.97087	ftsZ	Cytoplasm
sp|P0A9A9|FUR_ECOLI	5.27128	4.57528	4.30971	fur	Cytoplasm.
sp|P0A9B2|G3P1_ECOLI	6.30163	5.68861	6.20113	gapA	Cytoplasm
sp|P0A9B6|E4PD_ECOLI	5.47598	3.49325	5.07954	epd	Cytoplasm.
sp|P0A9C3|GALM_ECOLI	6.38028	4.71292	6.76454	galM	Cytoplasm
sp|P0A9C5|GLN1B_ECOLI	5.805	4.2528	6.32981	glnA	Cytoplasm
sp|P0A9C9|GLPX_ECOLI	5.74989	4.50756	5.39081	glpX	Cytoplasm.
sp|P0A9D2|GSTA_ECOLI	5.4405	4.8129	5.68929	gstA	Cytoplasm.
sp|P0A9D4|CYSE_ECOLI	5.83186	5.0321	5.49369	cysE	Cytoplasm.
sp|P0A9D8|DAPD_ECOLI	5.91119	4.19452	5.33829	dapD	Cytoplasm.
sp|P0A9E5|FNR_ECOLI	1.65387	1.35475	1.70801	fnr	Cytoplasm
sp|P0A9F1|MNTR_ECOLI	3.95783	4.66119	5.02883	mntR	Cytoplasm
sp|P0A9F3|CYSB_ECOLI	4.00936	5.41452	5.62611	cysB	Cytoplasm.
sp|P0A9F6|GCVA_ECOLI	5.81551	6.85985	6.59149	gcvA	Cytoplasm.
sp|P0A9G6|ACEA_ECOLI	5.04752	3.014	4.7827	aceA
sp|P0A9G8|MODE_ECOLI	6.19933	5.70286	6.37608	modE	Cytoplasm
sp|P0A9H1|MUG_ECOLI	5.73731	5.17599	5.78523	mug	Cytoplasm
sp|P0A9H5|BTUR_ECOLI	5.85214	4.23488	5.05171	btuR	Cytoplasm.
sp|P0A9H7|CFA_ECOLI	0.648797	0.64274	0.600275	cfa	Cytoplasm.
sp|P0A9I3|GCVR_ECOLI	5.7054	4.41516	5.47853	gcvR	Cytoplasm.
sp|P0A9J0|RNG_ECOLI	5.69194	2.59923	4.36381	rng	Cytoplasm, cytoskeleton.
sp|P0A9J6|RBSK_ECOLI	5.87824	4.74146	5.65691	rbsK	Cytoplasm
sp|P0A9J8|PHEA_ECOLI	5.87717	4.12939	5.375	pheA	Cytoplasm
sp|P0A9K3|PHOL_ECOLI	4.37049	3.15222	4.80939	ybeZ	Cytoplasm
sp|P0A9K7|PHOU_ECOLI	5.16787	4.08918	5.03502	phoU	Cytoplasm
sp|P0A9K9|SLYD_ECOLI	4.54469	3.46677	4.63118	slyD	Cytoplasm.
sp|P0A9L3|FKBB_ECOLI	5.59115	3.59265	5.67399	fklB
sp|P0A9L5|PPIC_ECOLI	4.54111	4.21553	5.57011	ppiC	Cytoplasm.
sp|P0A9L8|P5CR_ECOLI	5.50965	5.02237	6.48299	proC	Cytoplasm
sp|P0A9M0|LON_ECOLI	5.5765	4.74334	5.9435	lon	Cytoplasm.
sp|P0A9M2|HPRT_ECOLI	5.49718	4.1257	4.78377	hpt	Cytoplasm.
sp|P0A9M5|XGPT_ECOLI	6.07084	4.15668	5.54822	gpt	Cell inner membrane
sp|P0A9M8|PTA_ECOLI	6.31705	6.13674	5.61348	pta	Cytoplasm
sp|P0A9N4|PFLA_ECOLI	4.78029	4.41418	5.48258	pflA	Cytoplasm.
sp|P0A9P0|DLDH_ECOLI	6.10741	6.22704	6.67583	lpd	Cytoplasm
sp|P0A9P4|TRXB_ECOLI	5.04869	3.80365	5.74138	trxB	Cytoplasm.
sp|P0A9P6|DEAD_ECOLI	0.635349	2.25717	1.33519	deaD	Cytoplasm
sp|P0A9Q1|ARCA_ECOLI	5.17731	4.76137	5.78159	arcA	Cytoplasm
sp|P0A9Q5|ACCD_ECOLI	5.81448	6.06076	6.14948	accD	Cytoplasm.
sp|P0A9Q7|ADHE_ECOLI	4.3018	4.28406	5.16686	adhE
sp|P0A9Q9|DHAS_ECOLI	5.7594	3.76091	5.54549	asd
sp|P0A9R4|FER_ECOLI	5.22073	4.04835	6.70178	fdx
sp|P0A9R7|FTSE_ECOLI	5.26488	5.48006	5.52419	ftsE	Cell inner membrane
sp|P0A9S1|FUCO_ECOLI	5.48312	4.48367	5.64053	fucO
sp|P0A9S5|GLDA_ECOLI	6.33025	4.79732	5.74774	gldA
sp|P0A9S7|LIVG_ECOLI	6.12264	6.06074	6.17772	livG
sp|P0A9T0|SERA_ECOLI	6.02319	3.93617	5.6493	serA
sp|P0A9T4|TAS_ECOLI	6.3159	4.88371	5.90291	tas
sp|P0A9U1|YBHF_ECOLI	6.14676	6.05224	7.32096	ybhF
sp|P0A9U3|YBIT_ECOLI	5.07945	4.21772	5.57049	ybiT
sp|P0A9U6|PUUR_ECOLI	4.42575	2.69971	4.03411	puuR
sp|P0A9V1|LPTB_ECOLI	5.45739	5.5237	6.06115	lptB
sp|P0A9W0|ULAR_ECOLI	6.75106	5.68198	6.00366	ulaR	Cytoplasm
sp|P0A9W3|ETTA_ECOLI	5.74761	4.5136	5.60639	ettA	Cytoplasm
sp|P0A9W9|YRDA_ECOLI	6.25302	5.36473	7.43706	yrdA
sp|P0A9X1|ZNUC_ECOLI	4.12143	2.59534	4.38901	znuC	Cell inner membrane
sp|P0A9X4|MREB_ECOLI	5.93974	6.13329	6.72168	mreB
sp|P0A9X9|CSPA_ECOLI	1.04834	3.19753	1.28229	cspA	Cytoplasm
sp|P0A9Y6|CSPC_ECOLI	2.93902	2.83143	3.22893	cspC	Cytoplasm
sp|P0A9Z1|GLNB_ECOLI	5.76902	4.68391	5.56815	glnB
sp|P0AA04|PTHP_ECOLI	5.43023	5.45662	6.72527	ptsH	Cytoplasm.
sp|P0AA10|RL13_ECOLI	5.31223	5.34211	6.5933	rplM
sp|P0AA16|OMPR_ECOLI	5.65553	4.66935	5.84899	ompR	Cytoplasm.
sp|P0AA25|THIO_ECOLI	4.59175	4.16971	5.22082	trxA
sp|P0AA39|RLUC_ECOLI	5.56249	5.2132	5.7802	rluC
sp|P0AA41|TRUC_ECOLI	5.27987	5.27154	5.94259	truC
sp|P0AA43|RSUA_ECOLI	3.99924	3.57407	4.74267	rsuA
sp|P0AA53|QMCA_ECOLI	6.83794	6.80731	5.98938	qmcA	Cell inner membrane
sp|P0AA84|CLSB_ECOLI	5.16994	3.74739	5.36866	clsB	Cell membrane
sp|P0AA89|DOSC_ECOLI	1.48693	3.21482	3.15996	dosC
sp|P0AA91|YEAY_ECOLI	6.12681	6.52251	6.05487	yeaY	Cell membrane
sp|P0AA95|YACC_ECOLI	3.2092	3.1029	3.60526	yacC
sp|P0AAA1|YAGU_ECOLI	6.57344	5.95517	6.70722	yagU	Cell inner membrane
sp|P0AAB4|UBID_ECOLI	5.99136	5.81754	6.28699	ubiD	Cell membrane
sp|P0AAC0|USPE_ECOLI	5.56111	5.00639	5.60013	uspE	Cytoplasm
sp|P0AAC8|ISCA_ECOLI	1.35526	1.13772	1.61514	iscA
sp|P0AAE0|CYCA_ECOLI	4.74006	3.25639	6.15995	cycA	Cell inner membrane
sp|P0AAG0|DPPD_ECOLI	6.27064	5.93797	6.95045	dppD	Cell inner membrane
sp|P0AAG3|GLTL_ECOLI	5.56057	5.82195	6.06183	gltL	Cell inner membrane
sp|P0AAG5|MDLB_ECOLI	5.08834	4.58898	4.47111	mdlB	Cell inner membrane; Multi-pass membrane protein.
sp|P0AAG8|MGLA_ECOLI	5.38165	5.06864	5.47195	mglA	Cell inner membrane
sp|P0AAH0|PSTB_ECOLI	5.48498	4.81374	6.87255	pstB	Cell inner membrane; Peripheral membrane protein.
sp|P0AAH4|SAPD_ECOLI	5.42927	5.57695	5.51604	sapD	Cell inner membrane
sp|P0AAH8|SAPF_ECOLI	6.02534	5.53345	5.77798	sapF	Cell inner membrane
sp|P0AAI3|FTSH_ECOLI	6.14657	4.52742	5.51272	ftsH	Cell inner membrane
sp|P0AAI5|FABF_ECOLI	6.12958	4.89469	6.08696	fabF
sp|P0AAI9|FABD_ECOLI	5.32256	4.29427	6.03032	fabD
sp|P0AAN3|HYPB_ECOLI	3.69492	3.1418	4.18858	hypB
sp|P0AAN9|IRAP_ECOLI	4.01772	3.42917	4.96455	iraP	Cytoplasm
sp|P0AAP3|FRMR_ECOLI	4.67261	4.15866	5.51743	frmR	Cytoplasm
sp|P0AAR3|YBAK_ECOLI	4.66459	4.03752	4.93538	ybaK	Cytoplasm
sp|P0AAS7|YBCJ_ECOLI	1.96832	2.70615	4.00345	ybcJ
sp|P0AAT2|YBDF_ECOLI	4.71902	4.77573	5.16712	ybdF
sp|P0AAT4|YBDG_ECOLI	5.84163	6.22233	6.11591	ybdG	Cell inner membrane
sp|P0AAT9|YBEL_ECOLI	5.94685	3.87006	4.63202	ybeL
sp|P0AAV4|YBGJ_ECOLI	6.03589	5.40524	6.25556	ybgJ
sp|P0AAW1|YBHP_ECOLI	5.16158	5.10495	4.95641	ybhP
sp|P0AAX8|YBIS_ECOLI	5.60604	5.98479	5.75702	ldtB	Periplasm.
sp|P0AAZ4|RARA_ECOLI	5.06834	3.81721	5.39454	rarA
sp|P0AAZ7|YCAR_ECOLI	3.69405	3.04789	4.73234	ycaR
sp|P0AB01|ELYC_ECOLI	6.87595	6.08944	5.39809	elyC	Cell inner membrane
sp|P0AB06|YCBK_ECOLI	1.81989	1.96751	2.66567	ycbK
sp|P0AB12|YCCF_ECOLI	5.98075	6.72036	6.33353	yccF	Cell inner membrane; Multi-pass membrane protein.
sp|P0AB14|YCCJ_ECOLI	3.0211	2.38515	4.14525	yccJ
sp|P0AB18|TUSE_ECOLI	4.72975	3.49055	5.35399	tusE	Cytoplasm
sp|P0AB24|EFEO_ECOLI	5.00992	5.72875	6.25143	efeO	Periplasm
sp|P0AB26|YCEB_ECOLI	6.00766	5.7523	5.37326	yceB	Cell membrane
sp|P0AB28|YCED_ECOLI	4.31853	3.66109	4.48431	yceD
sp|P0AB38|LPOB_ECOLI	5.93937	6.10238	6.1856	lpoB	Cell outer membrane
sp|P0AB58|LAPB_ECOLI	5.63031	6.10082	5.91008	lapB	Cell inner membrane
sp|P0AB67|PNTB_ECOLI	6.50017	6.02185	6.08219	pntB	Cell inner membrane; Multi-pass membrane protein.
sp|P0AB71|ALF_ECOLI	5.83894	4.87483	5.67467	fbaA
sp|P0AB77|KBL_ECOLI	6.02515	4.54605	5.65846	kbl
sp|P0AB80|ILVE_ECOLI	5.65235	3.49399	5.63353	ilvE
sp|P0AB83|END3_ECOLI	5.87695	5.79336	5.57703	nth
sp|P0AB85|APBE_ECOLI	6.29704	6.28813	6.95109	apbE	Cell inner membrane
sp|P0AB89|PUR8_ECOLI	5.78653	4.63904	5.55083	purB
sp|P0AB91|AROG_ECOLI	5.40981	3.02385	5.80813	aroG
sp|P0ABA0|ATPF_ECOLI	5.58094	5.97942	6.37562	atpF	Cell inner membrane
sp|P0ABA4|ATPD_ECOLI	5.80542	5.64993	6.19356	atpH	Cell inner membrane
sp|P0ABA6|ATPG_ECOLI	5.78171	5.59682	6.44112	atpG	Cell inner membrane
sp|P0ABB0|ATPA_ECOLI	6.2394	5.95028	6.56297	atpA	Cell inner membrane
sp|P0ABB4|ATPB_ECOLI	6.32369	5.87248	6.45744	atpD	Cell inner membrane; Peripheral membrane protein.
sp|P0ABB8|ATMA_ECOLI	6.713	6.72346	6.90727	mgtA	Cell inner membrane
sp|P0ABC3|HFLC_ECOLI	5.99935	6.65266	6.06462	hflC	Cell inner membrane
sp|P0ABC7|HFLK_ECOLI	6.05827	6.51898	6.34955	hflK	Cell inner membrane
sp|P0ABD3|BFR_ECOLI	5.92413	5.5741	6.73426	bfr
sp|P0ABD5|ACCA_ECOLI	6.268	6.33707	7.76076	accA	Cytoplasm.
sp|P0ABD8|BCCP_ECOLI	4.72824	5.11761	5.51423	accB
sp|P0ABF1|PCNB_ECOLI	3.9192	3.83566	4.36729	pcnB
sp|P0ABF4|EUTM_ECOLI	5.28224	4.79714	5.83096	eutM
sp|P0ABF6|CDD_ECOLI	5.87582	5.03585	6.08995	cdd
sp|P0ABG7|RODA_ECOLI	5.98838	6.4715	5.9355	mrdB	Cell inner membrane
sp|P0ABH0|FTSA_ECOLI	5.86814	5.4808	5.73768	ftsA	Cell inner membrane
sp|P0ABH7|CISY_ECOLI	5.56676	2.94504	5.23763	gltA
sp|P0ABH9|CLPA_ECOLI	0.794657	1.03067	0.969548	clpA
sp|P0ABI4|CORA_ECOLI	5.61909	6.0744	6.14508	corA	Cell inner membrane
sp|P0ABI8|CYOB_ECOLI	6.04026	5.84133	5.8582	cyoB	Cell inner membrane
sp|P0ABJ1|CYOA_ECOLI	5.85081	6.11235	7.00722	cyoA	Cell inner membrane
sp|P0ABJ9|CYDA_ECOLI	6.52336	6.29221	6.06712	cydA	Cell inner membrane
sp|P0ABK5|CYSK_ECOLI	5.72176	4.68344	6.10361	cysK
sp|P0ABM9|CCMH_ECOLI	3.91413	3.79715	6.69276	ccmH	Cell inner membrane; Multi-pass membrane protein.
sp|P0ABN1|KDGL_ECOLI	5.5376	5.92607	6.21504	dgkA	Cell inner membrane; Multi-pass membrane protein.
sp|P0ABP6|DEDA_ECOLI	6.5111	3.70228	5.02664	dedA	Cell inner membrane; Multi-pass membrane protein.
sp|P0ABP8|DEOD_ECOLI	5.6511	4.37818	5.9946	deoD
sp|P0ABQ0|COABC_ECOLI	6.16986	4.70425	5.62767	coaBC
sp|P0ABQ2|GARR_ECOLI	5.31037	3.12955	5.47048	garR
sp|P0ABQ4|DYR_ECOLI	6.01186	4.9539	6.00014	folA
sp|P0ABS1|DKSA_ECOLI	3.70555	3.65341	3.2723	dksA	Cytoplasm
sp|P0ABS5|DNAG_ECOLI	5.63849	4.22846	4.18778	dnaG
sp|P0ABT2|DPS_ECOLI	3.09662	3.01364	2.72058	dps	Cytoplasm, nucleoid.
sp|P0ABU0|MENB_ECOLI	5.58056	3.8763	5.5466	menB
sp|P0ABU2|YCHF_ECOLI	5.11808	3.50115	4.77382	ychF
sp|P0ABU5|ELBB_ECOLI	5.6716	4.79234	6.90098	elbB
sp|P0ABU9|TOLQ_ECOLI	5.93111	5.73894	6.07818	tolQ	Cell inner membrane
sp|P0ABV6|TOLR_ECOLI	5.4504	5.72879	5.68549	tolR	Cell inner membrane
sp|P0ABZ6|SURA_ECOLI	5.78492	6.22948	6.40226	surA
sp|P0AC02|BAMD_ECOLI	5.69616	6.02469	6.34563	bamD	Cell outer membrane
sp|P0AC13|DHPS_ECOLI	5.63392	3.93583	4.47806	folP
sp|P0AC16|FOLB_ECOLI	6.40397	5.39362	6.018	folB
sp|P0AC19|FOLX_ECOLI	5.15745	2.58448	4.77334	folX
sp|P0AC23|FOCA_ECOLI	6.40215	6.06589	7.296	focA	Cell inner membrane
sp|P0AC30|FTSX_ECOLI	5.98681	6.42104	5.85543	ftsX	Cell inner membrane
sp|P0AC33|FUMA_ECOLI	5.02333	2.51222	4.38678	fumA
sp|P0AC38|ASPA_ECOLI	4.79301	3.10369	4.28395	aspA
sp|P0AC41|SDHA_ECOLI	6.20483	5.8074	6.4911	sdhA	Cell inner membrane
sp|P0AC47|FRDB_ECOLI	5.47993	6.10357	5.75649	frdB
sp|P0AC53|G6PD_ECOLI	6.03889	5.94178	6.41786	zwf
sp|P0AC59|GLRX2_ECOLI	5.33218	5.02383	5.57225	grxB
sp|P0AC69|GLRX4_ECOLI	4.67082	3.25365	5.02914	grxD	Cytoplasm
sp|P0AC75|KDTA_ECOLI	6.31664	6.52347	6.19906	waaA	Cell inner membrane
sp|P0AC81|LGUL_ECOLI	5.41298	4.37862	5.44349	gloA
sp|P0AC84|GLO2_ECOLI	4.80858	4.30789	4.75764	gloB
sp|P0AC86|PHSG_ECOLI	6.01452	5.44845	5.27252	glgP
sp|P0ACA1|YIBF_ECOLI	5.51195	4.16035	5.51826	yibF
sp|P0ACA3|SSPA_ECOLI	5.84565	5.80287	5.90237	sspA
sp|P0ACA7|GSTB_ECOLI	5.7385	4.49099	6.21434	gstB
sp|P0ACB0|DNAB_ECOLI	5.76432	4.43756	5.55213	dnaB
sp|P0ACB2|HEM2_ECOLI	5.96396	5.0121	5.43175	hemB
sp|P0ACB4|HEMG_ECOLI	5.6945	5.45171	5.73317	hemG
sp|P0ACB7|HEMY_ECOLI	6.10203	6.64098	6.1276	hemY	Cell inner membrane; Multi-pass membrane protein.
sp|P0ACC3|ERPA_ECOLI	2.39795	1.71276	2.89293	erpA
sp|P0ACC7|GLMU_ECOLI	5.95848	5.12147	5.8991	glmU	Cytoplasm
sp|P0ACD4|ISCU_ECOLI	2.08807	1.30513	1.93245	iscU
sp|P0ACE0|MBHM_ECOLI	4.92444	3.4722	4.37062	hybC	Cell membrane; Peripheral membrane protein.
sp|P0ACE7|HINT_ECOLI	5.65183	4.30903	5.24479	hinT
sp|P0ACF0|DBHA_ECOLI	4.73471	5.14665	5.55075	hupA	Cytoplasm, nucleoid
sp|P0ACF4|DBHB_ECOLI	4.59695	5.0354	5.09993	hupB
sp|P0ACF8|HNS_ECOLI	5.1636	5.27263	6.21947	hns	Cytoplasm, nucleoid
sp|P0ACG1|STPA_ECOLI	5.04125	4.94061	5.94076	stpA	Cytoplasm, nucleoid
sp|P0ACI0|ROB_ECOLI	5.30506	5.15451	6.46529	rob
sp|P0ACI3|XYLR_ECOLI	5.40145	3.78339	5.26541	xylR
sp|P0ACI6|ASNC_ECOLI	6.93808	5.84737	6.23253	asnC
sp|P0ACJ0|LRP_ECOLI	5.72904	5.81907	6.22858	lrp
sp|P0ACJ8|CRP_ECOLI	5.08892	4.5821	5.8383	crp
sp|P0ACK2|AGAR_ECOLI	5.04857	4.88822	5.30969	agaR
sp|P0ACK5|DEOR_ECOLI	5.99211	5.81431	6.22551	deoR
sp|P0ACL0|GLPR_ECOLI	5.27544	5.83675	5.89712	glpR
sp|P0ACL2|EXUR_ECOLI	2.98997	1.96662	3.69512	exuR
sp|P0ACL5|GLCC_ECOLI	1.5637	1.21085	2.14563	glcC
sp|P0ACL9|PDHR_ECOLI	5.59399	4.52556	6.36071	pdhR
sp|P0ACM2|RSPR_ECOLI	5.18411	5.71076	6.4369	rspR
sp|P0ACM5|YEGW_ECOLI	4.28249	4.04471	4.84336	yegW
sp|P0ACM9|YIHL_ECOLI	5.00938	5.84014	7.22334	yihL
sp|P0ACN4|ALLR_ECOLI	5.43913	4.906	5.64135	allR
sp|P0ACN7|CYTR_ECOLI	5.80607	5.09395	6.3903	cytR
sp|P0ACP1|CRA_ECOLI	5.60262	5.64941	5.63447	cra
sp|P0ACP5|GNTR_ECOLI	7.27252	6.14279	6.59727	gntR
sp|P0ACP7|PURR_ECOLI	5.28612	5.02225	5.86936	purR
sp|P0ACQ4|OXYR_ECOLI	4.76799	4.50926	5.09876	oxyR
sp|P0ACR4|YEIE_ECOLI	5.59191	4.97997	5.77693	yeiE
sp|P0ACR9|MPRA_ECOLI	4.86478	4.77873	5.48885	mprA
sp|P0ACS7|RPIR_ECOLI	6.09465	5.77285	6.86422	rpiR
sp|P0ACT6|UIDR_ECOLI	4.64172	4.87016	6.05288	uidR
sp|P0ACU0|YBIH_ECOLI	4.46639	4.76016	5.24669	ybiH	Cytoplasm
sp|P0ACU5|FABR_ECOLI	5.31343	5.70747	5.96974	fabR	Cytoplasm
sp|P0ACU7|YJDC_ECOLI	5.03923	3.44485	4.86377	yjdC
sp|P0ACV6|MPAA_ECOLI	4.71424	3.65602	4.71472	mpaA
sp|P0ACX3|YDHR_ECOLI	4.79103	3.27468	4.80921	ydhR
sp|P0ACY1|YDJA_ECOLI	5.60138	4.70325	5.4888	ydjA
sp|P0ACY3|YEAG_ECOLI	4.70317	2.47907	3.41436	yeaG
sp|P0ACZ8|CUSR_ECOLI	4.50065	4.52866	5.61885	cusR	Cytoplasm
sp|P0AD05|YECA_ECOLI	4.66973	3.92752	5.2124	yecA
sp|P0AD12|YEEZ_ECOLI	5.61474	4.34886	5.01897	yeeZ
sp|P0AD27|YEJM_ECOLI	6.34282	6.17543	5.62315	yejM	Cell inner membrane; Multi-pass membrane protein.
sp|P0AD33|YFCZ_ECOLI	5.25283	2.08682	4.13994	yfcZ
sp|P0AD44|YFHG_ECOLI	6.82373	6.27696	6.14178	yfhG
sp|P0AD53|YGAC_ECOLI	1.03267	0.609207	1.81035	ygaC
sp|P0AD57|ISPB_ECOLI	5.63911	3.92933	5.41775	ispB
sp|P0AD59|IVY_ECOLI	5.40328	5.84815	6.96833	ivy	Periplasm.
sp|P0AD61|KPYK1_ECOLI	5.86401	5.18653	6.34973	pykF
sp|P0AD65|MRDA_ECOLI	6.23547	6.4965	6.92344	mrdA	Cell inner membrane
sp|P0AD68|FTSI_ECOLI	3.311	2.6097	2.3514	ftsI	Cell inner membrane
sp|P0AD70|AMPH_ECOLI	3.61798	3.96225	3.72702	ampH	Cell inner membrane
sp|P0AD96|LIVJ_ECOLI	5.67117	6.02349	6.23794	livJ	Periplasm.
sp|P0ADA1|TESA_ECOLI	5.23355	5.24702	6.22781	tesA	Periplasm
sp|P0ADA3|NLPD_ECOLI	5.80772	6.01374	5.92256	nlpD	Cell inner membrane
sp|P0ADA5|YAJG_ECOLI	6.2537	6.36343	7.64272	yajG	Cell membrane
sp|P0ADB1|OSME_ECOLI	5.72801	6.94723	6.14151	osmE	Cell inner membrane
sp|P0ADC1|LPTE_ECOLI	7.65689	6.32945	6.71323	lptE	Cell outer membrane
sp|P0ADC3|LOLC_ECOLI	6.17851	5.79664	5.78074	lolC	Cell inner membrane; Multi-pass membrane protein.
sp|P0ADC6|LPTG_ECOLI	6.22339	6.06313	6.6875	lptG	Cell inner membrane; Multi-pass membrane protein.
sp|P0ADE4|TAMA_ECOLI	6.30642	6.59439	6.21261	tamA	Cell outer membrane
sp|P0ADE6|YGAU_ECOLI	5.21302	4.67199	5.55453	kbp	Cytoplasm
sp|P0ADE8|YGFZ_ECOLI	5.54463	5.2535	5.44868	ygfZ	Cytoplasm
sp|P0ADF8|ILVN_ECOLI	2.70572	1.44721	3.63358	ilvN
sp|P0ADG4|SUHB_ECOLI	6.06273	5.52703	6.16627	suhB
sp|P0ADG7|IMDH_ECOLI	6.01781	4.28796	5.75675	guaB
sp|P0ADI7|YECD_ECOLI	5.81325	5.18756	5.75007	yecD
sp|P0ADK0|YIAF_ECOLI	5.87816	5.78658	6.13412	yiaF
sp|P0ADK6|YIBA_ECOLI	2.64684	2.16541	3.89761	yibA
sp|P0ADK8|YIBL_ECOLI	3.4973	3.90564	8	yibL	Cytoplasm
sp|P0ADM4|YIDQ_ECOLI	4.80389	5.84271	4.70856	yidQ
sp|P0ADM8|YIEE_ECOLI	3.22124	2.11767	3.36398	yieE
sp|P0ADN2|YIFE_ECOLI	3.14358	3.08564	4.54763	maoP
sp|P0ADN6|YIFL_ECOLI	5.46512	6.0286	5.24664	yifL	Cell membrane
sp|P0ADP0|YIGB_ECOLI	5.87251	3.82732	5.74999	yigB
sp|P0ADP2|YIGI_ECOLI	4.99707	2.54494	5.72687	yigI
sp|P0ADP7|UBIJ_ECOLI	4.93263	4.75606	4.84056	ubiJ
sp|P0ADP9|YIHD_ECOLI	5.01242	2.74111	4.764	yihD
sp|P0ADQ2|YIID_ECOLI	5.87977	4.70725	5.56658	yiiD
sp|P0ADQ7|YGAM_ECOLI	5.16657	5.55052	5.78803	ygaM	Cell inner membrane
sp|P0ADR6|RLMM_ECOLI	5.72427	4.78292	5.92918	rlmM	Cytoplasm
sp|P0ADR8|PPNN_ECOLI	5.92924	5.06968	6.00767	ppnN
sp|P0ADS2|ZAPA_ECOLI	5.15651	4.49575	6.04987	zapA	Cytoplasm
sp|P0ADS6|YGGE_ECOLI	5.59206	5.83063	5.87961	yggE
sp|P0ADS9|YGGN_ECOLI	5.0188	5.75865	5.10755	yggN
sp|P0ADT2|YGIB_ECOLI	3.45031	4.0794	3.71488	ygiB
sp|P0ADT5|YGIC_ECOLI	5.65043	4.45512	5.77934	ygiC
sp|P0ADT8|YGIM_ECOLI	5.51169	5.83392	5.83606	ygiM	Membrane
sp|P0ADU2|YGIN_ECOLI	5.83739	4.36336	5.34721	ygiN
sp|P0ADU5|YGIW_ECOLI	4.71738	6.22482	5.83115	ygiW	Periplasm
sp|P0ADV1|LPTA_ECOLI	5.79062	5.73083	5.63215	lptA	Periplasm
sp|P0ADV5|YHBW_ECOLI	6.05652	4.46607	5.64901	yhbW
sp|P0ADV7|MLAC_ECOLI	5.50198	5.53455	5.28924	mlaC	Periplasm
sp|P0ADV9|LPTC_ECOLI	5.84911	5.55281	5.98003	lptC	Cell inner membrane
sp|P0ADW3|YHCB_ECOLI	5.42631	5.77865	6.40144	yhcB	Cell inner membrane
sp|P0ADX1|YHFA_ECOLI	5.44859	4.87513	6.4892	yhfA
sp|P0ADX9|RSMD_ECOLI	5.09697	4.48909	5.56885	rsmD
sp|P0ADY1|PPID_ECOLI	5.92435	6.1663	5.95548	ppiD	Cell inner membrane
sp|P0ADY3|RL14_ECOLI	5.17254	4.40204	5.65983	rplN
sp|P0ADY7|RL16_ECOLI	5.84809	5.85627	7.51107	rplP
sp|P0ADZ0|RL23_ECOLI	4.68989	5.85609	5.2751	rplW
sp|P0ADZ4|RS15_ECOLI	4.7516	5.72014	6.3951	rpsO
sp|P0ADZ7|YAJC_ECOLI	6.54698	5.6436	6.0177	yajC	Cell inner membrane
sp|P0AE01|TRMJ_ECOLI	5.22034	4.3407	5.41185	trmJ	Cytoplasm
sp|P0AE06|ACRA_ECOLI	5.8138	6.13425	5.84207	acrA	Cell inner membrane
sp|P0AE08|AHPC_ECOLI	5.48589	2.03052	5.05231	ahpC	Cytoplasm
sp|P0AE12|AMN_ECOLI	6.18731	4.51021	6.34354	amn
sp|P0AE14|AMPE_ECOLI	6.91624	6.63315	5.62576	ampE	Cell inner membrane; Multi-pass membrane protein.
sp|P0AE18|MAP1_ECOLI	6.04135	4.42397	5.51897	map
sp|P0AE22|APHA_ECOLI	6.41533	5.79467	7.06093	aphA	Periplasm
sp|P0AE37|ASTA_ECOLI	4.07402	2.45182	4.55595	astA
sp|P0AE39|YPDB_ECOLI	4.9296	4.43668	6.00328	ypdB	Cytoplasm
sp|P0AE45|YTFL_ECOLI	5.00848	4.32624	5.16186	ytfL	Cell inner membrane; Multi-pass membrane protein.
sp|P0AE48|YTFP_ECOLI	5.27222	4.48619	5.31634	ytfP
sp|P0AE52|BCP_ECOLI	4.38466	4.0824	5.36135	bcp
sp|P0AE78|CORC_ECOLI	5.28011	4.60171	5.82955	corC
sp|P0AE82|CPXA_ECOLI	5.98216	6.06838	5.92323	cpxA	Cell inner membrane
sp|P0AE88|CPXR_ECOLI	6.00671	6.00386	5.43911	cpxR	Cytoplasm
sp|P0AE91|CREA_ECOLI	6.41172	6.38599	5.96819	creA
sp|P0AEA8|CYSG_ECOLI	6.42808	4.38543	5.46685	cysG
sp|P0AEB2|DACA_ECOLI	6.09841	6.23167	6.05055	dacA	Cell inner membrane; Peripheral membrane protein; Cytoplasmic side. Note=N-terminal lies in the periplasmic space.
sp|P0AEB5|YNAI_ECOLI	5.86413	6.0231	6.33661	ynaI	Cell inner membrane
sp|P0AEB7|YOAB_ECOLI	6.16037	6.27162	7.21179	yoaB
sp|P0AEC0|YOAE_ECOLI	6.06272	6.70702	5.88449	yoaE	Cell inner membrane; Multi-pass membrane protein.
sp|P0AEC3|ARCB_ECOLI	5.68653	5.53548	5.88365	arcB	Cell inner membrane
sp|P0AEC5|BARA_ECOLI	6.31848	6.9173	5.98513	barA	Cell inner membrane
sp|P0AED0|USPA_ECOLI	5.91893	4.30496	5.16385	uspA	Cytoplasm.
sp|P0AED5|UVRY_ECOLI	1.79839	1.88979	3.03883	uvrY	Cytoplasm
sp|P0AED7|DAPE_ECOLI	5.59933	4.41789	5.70225	dapE
sp|P0AED9|DCM_ECOLI	3.01515	3.04313	3.32357	dcm
sp|P0AEE1|DCRB_ECOLI	5.55145	5.60221	6.7676	dcrB	Periplasm.
sp|P0AEE3|DEGS_ECOLI	7.16406	5.97865	5.90874	degS	Cell inner membrane
sp|P0AEE5|DGAL_ECOLI	6.23005	6.32195	6.08484	mglB	Periplasm.
sp|P0AEE8|DMA_ECOLI	5.38735	4.64784	5.64872	dam
sp|P0AEF0|DNAC_ECOLI	3.4903	2.18074	4.66997	dnaC
sp|P0AEF8|DPPB_ECOLI	5.95889	6.42319	6.65635	dppB	Cell inner membrane; Multi-pass membrane protein.
sp|P0AEG1|DPPC_ECOLI	6.15724	6.38711	8	dppC	Cell inner membrane; Multi-pass membrane protein.
sp|P0AEG4|DSBA_ECOLI	5.66466	5.73316	5.31795	dsbA	Periplasm.
sp|P0AEG6|DSBC_ECOLI	5.93398	5.80167	5.6978	dsbC	Periplasm
sp|P0AEH1|RSEP_ECOLI	4.17126	4.20325	4.23221	rseP	Cell inner membrane
sp|P0AEH3|ELAA_ECOLI	4.53827	2.68141	4.29565	elaA
sp|P0AEH5|ELAB_ECOLI	5.15958	5.99178	6.46028	elaB	Cell inner membrane
sp|P0AEI1|MIAB_ECOLI	1.96713	1.63182	2.17858	miaB	Cytoplasm
sp|P0AEI4|RIMO_ECOLI	4.37406	3.46711	4.38814	rimO	Cytoplasm
sp|P0AEI6|NUDJ_ECOLI	5.49468	4.53632	5.30307	nudJ
sp|P0AEJ4|ENVZ_ECOLI	6.87098	6.3482	6.15499	envZ	Cell inner membrane; Multi-pass membrane protein.
sp|P0AEJ6|EUTB_ECOLI	6.37342	3.82188	6.25851	eutB
sp|P0AEK0|EXOX_ECOLI	1.51687	1.36855	2.00293	exoX
sp|P0AEK2|FABG_ECOLI	6.06092	4.80858	5.90778	fabG
sp|P0AEK4|FABI_ECOLI	6.19176	5.28405	5.90071	fabI
sp|P0AEL6|FEPB_ECOLI	6.51047	5.61914	5.29492	fepB	Periplasm.
sp|P0AEM9|FLIY_ECOLI	5.95026	5.70861	6.26817	tcyJ	Periplasm.
sp|P0AEN1|FRE_ECOLI	4.61702	4.1998	5.78042	fre
sp|P0AEN8|FUCM_ECOLI	5.8902	5.36154	6.70489	fucU	Cytoplasm
sp|P0AEP3|GALU_ECOLI	5.71837	4.65306	5.71161	galU
sp|P0AEQ1|GLCG_ECOLI	5.43203	4.28857	5.26685	glcG
sp|P0AEQ3|GLNH_ECOLI	6.12851	6.43235	6.47533	glnH	Periplasm
sp|P0AEQ6|GLNP_ECOLI	6.84435	6.74716	6.14607	glnP	Cell inner membrane; Multi-pass membrane protein.
sp|P0AER5|GLTK_ECOLI	6.35837	5.68342	6.05221	gltK	Cell inner membrane
sp|P0AES0|GSP_ECOLI	5.85173	4.64505	5.16836	gss
sp|P0AES2|GUDD_ECOLI	5.37538	3.14266	5.25836	gudD
sp|P0AES4|GYRA_ECOLI	5.26281	5.19936	5.02782	gyrA	Cytoplasm
sp|P0AES6|GYRB_ECOLI	5.66485	5.39583	5.88017	gyrB	Cytoplasm
sp|P0AET8|HDHA_ECOLI	5.63743	4.56698	5.5089	hdhA
sp|P0AEU0|HISJ_ECOLI	6.20399	5.79522	6.44571	hisJ	Periplasm.
sp|P0AEU7|SKP_ECOLI	6.7913	5.62131	6.00004	skp	Periplasm
sp|P0AEV1|RSSB_ECOLI	5.53319	3.38792	4.33956	rssB
sp|P0AEW4|CPDA_ECOLI	4.4352	4.56231	5.40024	cpdA
sp|P0AEW6|INGK_ECOLI	5.06866	4.13644	5.87057	gsk
sp|P0AEW9|K1PF_ECOLI	6.22497	5.61489	7.04905	fruK
sp|P0AEX5|KPPR_ECOLI	6.15578	5.4198	5.5009	prkB
sp|P0AEX9|MALE_ECOLI	7.50685	7.78331	6.56438	malE	Periplasm
sp|P0AEY1|MARC_ECOLI	6.23202	5.81595	5.73403	marC	Cell inner membrane; Multi-pass membrane protein.
sp|P0AEY3|MAZG_ECOLI	3.60509	2.62411	5.06308	mazG
sp|P0AEY5|MDAB_ECOLI	7.21512	2.12193	4.7631	mdaB
sp|P0AEZ1|METF_ECOLI	5.51089	3.02172	4.96784	metF
sp|P0AEZ3|MIND_ECOLI	4.93464	5.17237	5.5448	minD	Cell inner membrane; Peripheral membrane protein.
sp|P0AEZ9|MOAB_ECOLI	6.07369	4.69994	5.99281	moaB
sp|P0AF03|MOG_ECOLI	5.40616	4.61375	5.82775	mog
sp|P0AF08|APBC_ECOLI	5.18591	3.71036	5.22382	mrp
sp|P0AF12|MTNN_ECOLI	5.73223	4.85332	6.35868	mtnN
sp|P0AF18|NAGA_ECOLI	6.26057	4.77416	6.9717	nagA
sp|P0AF20|NAGC_ECOLI	6.58501	5.90158	6.43507	nagC
sp|P0AF24|NAGD_ECOLI	5.99811	5.46552	5.70519	nagD
sp|P0AF28|NARL_ECOLI	5.39068	4.19078	5.03191	narL
sp|P0AF48|YJBQ_ECOLI	5.50891	3.97586	4.74413	yjbQ
sp|P0AF50|YJBR_ECOLI	4.60126	3.7515	4.69166	yjbR
sp|P0AF52|GHXP_ECOLI	6.39404	6.45076	6.1218	ghxP	Cell inner membrane
sp|P0AF59|YJDI_ECOLI	6.96882	5.59726	7.94811	yjdI
sp|P0AF63|NSRR_ECOLI	4.0345	5.11705	6.31301	nsrR
sp|P0AF67|TSAE_ECOLI	5.79479	4.30194	5.44498	tsaE	Cytoplasm
sp|P0AF93|RIDA_ECOLI	5.69454	4.8849	5.56406	ridA	Cytoplasm
sp|P0AF96|TABA_ECOLI	4.54714	3.18008	7.49541	tabA
sp|P0AF98|LPTF_ECOLI	6.85423	5.95865	5.9355	lptF	Cell inner membrane; Multi-pass membrane protein.
sp|P0AFA2|NARX_ECOLI	6.04678	5.64957	5.44217	narX	Cell inner membrane
sp|P0AFA7|NHAB_ECOLI	6.58185	5.90968	6.92253	nhaB	Cell inner membrane
sp|P0AFB1|NLPI_ECOLI	7.55737	6.11638	5.90132	nlpI	Cell membrane; Lipid-anchor.
sp|P0AFB5|NTRB_ECOLI	7.11867	4.48078	5.27049	glnL	Cytoplasm
sp|P0AFB8|NTRC_ECOLI	4.22274	4.71727	4.84683	glnG	Cytoplasm
sp|P0AFC3|NUOA_ECOLI	6.29289	6.21849	7.36263	nuoA	Cell inner membrane
sp|P0AFC7|NUOB_ECOLI	5.58662	6.53634	5.97535	nuoB	Cell inner membrane; Peripheral membrane protein; Cytoplasmic side.
sp|P0AFD1|NUOE_ECOLI	4.85123	5.03692	4.78947	nuoE
sp|P0AFD4|NUOH_ECOLI	6.23677	6.52865	6.74896	nuoH	Cell inner membrane; Multi-pass membrane protein.
sp|P0AFD6|NUOI_ECOLI	6.00284	5.99285	6.24995	nuoI	Cell inner membrane
sp|P0AFE8|NUOM_ECOLI	6.24146	7.00071	7.09198	nuoM	Cell inner membrane; Multi-pass membrane protein.
sp|P0AFF6|NUSA_ECOLI	5.65035	5.54745	6.05258	nusA	Cytoplasm
sp|P0AFG0|NUSG_ECOLI	5.2757	4.11621	5.63671	nusG
sp|P0AFG3|ODO1_ECOLI	4.72454	5.3774	5.13382	sucA
sp|P0AFG6|ODO2_ECOLI	5.71831	5.17388	5.70218	sucB
sp|P0AFG8|ODP1_ECOLI	6.3395	6.27399	6.43899	aceE
sp|P0AFH0|OGT_ECOLI	5.06948	4.54538	5.29448	ogt	Cytoplasm
sp|P0AFH2|OPPB_ECOLI	5.68996	4.92425	5.75461	oppB	Cell inner membrane; Multi-pass membrane protein.
sp|P0AFH6|OPPC_ECOLI	5.36547	5.16865	5.48391	oppC	Cell inner membrane; Multi-pass membrane protein.
sp|P0AFH8|OSMY_ECOLI	4.90208	5.49515	5.38986	osmY	Periplasm.
sp|P0AFI2|PARC_ECOLI	2.94707	3.42292	3.74459	parC	Cell membrane; Peripheral membrane protein.
sp|P0AFI5|PBP7_ECOLI	3.77542	2.93487	1.64729	pbpG	Periplasm.
sp|P0AFI7|PDXH_ECOLI	5.64659	4.13987	5.55397	pdxH
sp|P0AFI9|PERM_ECOLI	7.15597	6.77084	6.11739	perM	Cell membrane
sp|P0AFJ5|PHOB_ECOLI	6.1099	4.51341	5.32979	phoB	Cytoplasm.
sp|P0AFJ7|PITA_ECOLI	6.54443	6.13049	6.37432	pitA	Cell inner membrane; Multi-pass membrane protein.
sp|P0AFK0|PMBA_ECOLI	5.49757	4.26968	5.58665	pmbA	Cytoplasm.
sp|P0AFK6|POTC_ECOLI	6.26922	6.23212	6.6698	potC	Cell inner membrane
sp|P0AFK9|POTD_ECOLI	5.59329	6.07181	6.4375	potD	Periplasm
sp|P0AFL3|PPIA_ECOLI	5.31245	5.46326	4.97947	ppiA	Periplasm.
sp|P0AFL6|PPX_ECOLI	3.96469	3.83377	4.68986	ppx	Cell membrane
sp|P0AFM6|PSPA_ECOLI	5.98165	4.34098	5.11003	pspA
sp|P0AFM9|PSPB_ECOLI	4.49689	6.01976	5.54853	pspB	Cell inner membrane; Single-pass membrane protein.
sp|P0AFP4|YBBO_ECOLI	6.02676	6.00539	6.19121	ybbO
sp|P0AFP6|GCH1L_ECOLI	5.25542	3.65518	6.12913	ybgI
sp|P0AFQ7|YCFH_ECOLI	4.38987	3.62799	4.72561	ycfH
sp|P0AFR0|RSSA_ECOLI	5.65864	5.60651	5.25411	rssA
sp|P0AFR4|YCIO_ECOLI	4.6372	5.38055	6.17784	yciO
sp|P0AFS3|FOLM_ECOLI	5.5578	5.31603	5.67114	folM
sp|P0AFT2|YECS_ECOLI	6.00387	6.0716	5.36906	yecS	Cell inner membrane
sp|P0AFT5|BTSR_ECOLI	6.72414	5.02339	5.55292	btsR
sp|P0AFU4|GLRR_ECOLI	5.40442	4.25798	5.86049	glrR	Cytoplasm
sp|P0AFU8|RISA_ECOLI	5.95717	4.24766	5.37448	ribC
sp|P0AFV4|MEPS_ECOLI	3.39084	2.18634	3.37639	mepS	Cell outer membrane
sp|P0AFX0|HPF_ECOLI	4.2128	3.39406	4.75446	hpf
sp|P0AFX9|RSEB_ECOLI	5.878	6.73349	6.1593	rseB
sp|P0AFY2|SANA_ECOLI	5.9225	5.84842	5.80832	sanA	Cell inner membrane; Single-pass membrane protein.
sp|P0AFY8|SEQA_ECOLI	4.71247	4.70186	4.83506	seqA	Cytoplasm
sp|P0AG00|WZZE_ECOLI	6.31213	6.59582	6.37915	wzzE	Cell inner membrane
sp|P0AG03|UBIX_ECOLI	5.5312	4.09285	6.52264	ubiX
sp|P0AG07|RPE_ECOLI	5.71614	4.83794	5.42641	rpe
sp|P0AG14|SOHB_ECOLI	5.60473	6.07612	6.49227	sohB	Cell inner membrane; Single-pass membrane protein.
sp|P0AG16|PUR1_ECOLI	3.59967	2.24691	4.01022	purF
sp|P0AG18|PURE_ECOLI	5.67945	4.67227	5.47063	purE
sp|P0AG20|RELA_ECOLI	4.80464	4.74219	4.87028	relA
sp|P0AG24|SPOT_ECOLI	6.05134	4.46493	5.37855	spoT	Cytoplasm
sp|P0AG27|YIBN_ECOLI	6.47183	5.96227	7.11076	yibN
sp|P0AG30|RHO_ECOLI	5.73681	5.4943	5.91628	rho
sp|P0AG40|RIBF_ECOLI	5.44078	4.6167	5.63732	ribF
sp|P0AG44|RL17_ECOLI	5.3654	5.19715	6.56811	rplQ
sp|P0AG48|RL21_ECOLI	4.92107	5.94402	6.50588	rplU
sp|P0AG51|RL30_ECOLI	4.77787	4.69036	5.72721	rpmD
sp|P0AG55|RL6_ECOLI	4.9269	5.22648	7.06829	rplF
sp|P0AG63|RS17_ECOLI	5.17942	5.50079	5.89911	rpsQ
sp|P0AG67|RS1_ECOLI	4.75186	4.26814	6.26929	rpsA	Cytoplasm
sp|P0AG71|RMUC_ECOLI	4.59221	3.90804	4.87106	rmuC
sp|P0AG76|SBCD_ECOLI	5.46426	4.53753	5.4038	sbcD
sp|P0AG78|SUBI_ECOLI	5.64757	6.16006	7.34358	sbp	Periplasm.
sp|P0AG80|UGPB_ECOLI	6.13923	6.4685	6.26095	ugpB	Periplasm.
sp|P0AG82|PSTS_ECOLI	5.66503	6.10733	6.03789	pstS	Periplasm.
sp|P0AG84|YGHA_ECOLI	5.50211	5.31587	6.30461	yghA
sp|P0AG86|SECB_ECOLI	6.72483	5.16827	7.34894	secB	Cytoplasm.
sp|P0AG90|SECD_ECOLI	6.36292	6.18985	5.86124	secD	Cell inner membrane
sp|P0AG93|SECF_ECOLI	6.06104	7.16855	5.67312	secF	Cell inner membrane; Multi-pass membrane protein.
sp|P0AG99|SECG_ECOLI	3.41263	3.80576	4.91451	secG	Cell inner membrane; Multi-pass membrane protein.
sp|P0AGA2|SECY_ECOLI	4.9421	4.82969	5.03615	secY	Cell inner membrane; Multi-pass membrane protein.
sp|P0AGA6|UHPA_ECOLI	4.34776	4.01148	4.25587	uhpA	Cytoplasm
sp|P0AGB0|SERB_ECOLI	5.82959	4.81939	5.0669	serB
sp|P0AGB6|RPOE_ECOLI	5.62982	5.76211	5.85141	rpoE	Cytoplasm
sp|P0AGC3|SLT_ECOLI	6.06613	6.28507	6.34169	slt	Periplasm. Note=Tightly associated with the murein sacculus.
sp|P0AGC7|SMP_ECOLI	5.23471	3.68747	6.1859	ytjB	Cell inner membrane
sp|P0AGD1|SODC_ECOLI	5.68638	6.57286	6.26549	sodC	Periplasm.
sp|P0AGD3|SODF_ECOLI	5.95252	5.06592	5.95867	sodB
sp|P0AGD7|SRP54_ECOLI	4.59818	4.2839	4.89805	ffh	Cytoplasm. Note=The SRP-RNC complex is targeted to the cytoplasmic membrane.
sp|P0AGE0|SSB_ECOLI	5.46724	3.38716	5.2141	ssb
sp|P0AGE4|SSTT_ECOLI	5.53546	5.93671	5.87366	sstT	Cell inner membrane; Multi-pass membrane protein.
sp|P0AGE6|CHRR_ECOLI	5.31008	5.26897	5.74045	chrR
sp|P0AGE9|SUCD_ECOLI	5.84854	4.64173	5.42789	sucD
sp|P0AGF2|CSDE_ECOLI	5.64198	4.50436	5.18363	csdE
sp|P0AGG0|THIL_ECOLI	5.41134	4.17251	5.40981	thiL
sp|P0AGG2|TESB_ECOLI	5.92218	5.04411	6.41823	tesB
sp|P0AGG4|THIO2_ECOLI	2.23615	2.26347	3.0863	trxC	Cytoplasm.
sp|P0AGG8|TLDD_ECOLI	5.1074	3.88196	5.14092	tldD
sp|P0AGI1|RBSC_ECOLI	5.48148	6.2822	5.73881	rbsC	Cell inner membrane
sp|P0AGI8|TRKA_ECOLI	6.37669	5.83871	6.55624	trkA	Cell inner membrane
sp|P0AGJ2|TRMH_ECOLI	5.7952	5.49589	5.69774	trmH
sp|P0AGJ5|YFIF_ECOLI	5.39846	5.53316	5.56916	yfiF
sp|P0AGJ9|SYY_ECOLI	6.27064	5.5142	6.31894	tyrS	Cytoplasm
sp|P0AGK1|UBIA_ECOLI	2.17733	1.29114	1.91825	ubiA	Cell inner membrane
sp|P0AGK4|YHBY_ECOLI	4.88044	4.83498	5.72898	yhbY	Cytoplasm
sp|P0AGK8|ISCR_ECOLI	1.52956	1.05696	1.75657	iscR
sp|P0AGL7|RSME_ECOLI	6.04768	5.44539	6.14394	rsmE	Cytoplasm
sp|P0C018|RL18_ECOLI	4.5018	4.69171	5.61391	rplR
sp|P0C037|PPNP_ECOLI	4.24916	3.7839	5.02049	ppnP
sp|P0C054|IBPA_ECOLI	1.5807	1.64657	1.82627	ibpA	Cytoplasm
sp|P0C077|RELE_ECOLI	3.74719	2.58296	4.25272	relE
sp|P0C093|SLMA_ECOLI	4.14272	4.89039	5.49479	slmA	Cytoplasm, nucleoid
sp|P0C0K3|SRKA_ECOLI	6.01511	4.22985	5.37978	srkA	Cytoplasm
sp|P0C0L2|OSMC_ECOLI	5.83747	5.2992	6.62528	osmC	Cytoplasm.
sp|P0C0L7|PROP_ECOLI	4.78221	4.45857	4.61578	proP	Cell inner membrane
sp|P0C0R7|RLME_ECOLI	5.13369	4.44842	5.86559	rlmE	Cytoplasm
sp|P0C0S1|MSCS_ECOLI	6.42314	7.13541	6.24491	mscS	Cell inner membrane
sp|P0C0U4|RIMK_ECOLI	5.5562	3.77123	5.3003	rimK
sp|P0C0V0|DEGP_ECOLI	5.75327	5.86233	5.88367	degP	Cell inner membrane
sp|P0C960|EMTA_ECOLI	4.0027	2.83892	2.98482	emtA	Cell outer membrane
sp|P0CB39|EPTC_ECOLI	6.39598	6.02752	6.41156	eptC	Cell inner membrane
sp|P0CE48|EFTU2_ECOLI	5.39096	5.01971	5.82611	tufB
sp|P0CG19|RNPH_ECOLI	5.57543	3.47268	6.63889	rph
sp|P0DMC5|RCSC_ECOLI	6.10077	6.00704	6.11874	rcsC	Cell inner membrane
sp|P0DMC7|RCSB_ECOLI	3.42073	3.01241	4.3511	rcsB
sp|P10100|RLPA_ECOLI	6.8023	6.16988	5.89087	rlpA	Cell membrane
sp|P10121|FTSY_ECOLI	5.6446	5.93808	5.83507	ftsY	Cell inner membrane
sp|P10371|HIS4_ECOLI	5.27533	3.65651	5.71672	hisA	Cytoplasm.
sp|P10384|FADL_ECOLI	6.09314	6.30088	6.16518	fadL	Cell outer membrane
sp|P10408|SECA_ECOLI	6.23117	6.13928	5.9446	secA	Cell inner membrane; Peripheral membrane protein; Cytoplasmic side. Cytoplasm. Note=Distribution is 50-50.
sp|P10441|LPXB_ECOLI	5.91695	5.90323	6.71794	lpxB
sp|P10443|DPO3A_ECOLI	4.65853	3.38017	4.81921	dnaE	Cytoplasm.
sp|P10902|NADB_ECOLI	4.69075	2.58256	4.41044	nadB	Cytoplasm.
sp|P10907|UGPC_ECOLI	6.24572	5.13642	5.54016	ugpC	Cell inner membrane; Peripheral membrane protein.
sp|P10908|UGPQ_ECOLI	5.0689	3.86628	5.49132	ugpQ	Cytoplasm
sp|P11447|ARLY_ECOLI	5.29014	3.77196	5.58599	argH	Cytoplasm
sp|P11557|DAMX_ECOLI	5.09923	5.57604	5.51198	damX	Cell inner membrane
sp|P11875|SYR_ECOLI	6.02907	4.48299	5.88641	argS	Cytoplasm.
sp|P11880|MURF_ECOLI	5.78558	4.48414	6.24259	murF	Cytoplasm
sp|P12008|AROC_ECOLI	6.50596	5.09425	5.91978	aroC
sp|P12281|MOEA_ECOLI	5.63934	4.07318	4.9639	moeA
sp|P12282|MOEB_ECOLI	5.74482	4.66421	6.08822	moeB
sp|P12295|UNG_ECOLI	5.97493	4.89156	5.16887	ung	Cytoplasm.
sp|P12758|UDP_ECOLI	5.98852	5.74649	6.24598	udp	Cytoplasm.
sp|P12994|YBHB_ECOLI	6.03634	5.41984	6.07311	ybhB	Cytoplasm.
sp|P12995|BIOA_ECOLI	6.17071	5.47313	5.94708	bioA	Cytoplasm
sp|P12996|BIOB_ECOLI	1.44236	0.896531	1.29745	bioB
sp|P12998|BIOF_ECOLI	5.6427	3.58423	5.16339	bioF
sp|P13000|BIOD1_ECOLI	5.76713	5.4413	6.23569	bioD1	Cytoplasm.
sp|P13001|BIOH_ECOLI	5.93162	3.62935	5.40945	bioH	Cytoplasm
sp|P13009|METH_ECOLI	5.42874	3.48866	5.0522	metH
sp|P13016|AMPD_ECOLI	4.45532	2.87828	4.11172	ampD	Cytoplasm.
sp|P13024|FDHE_ECOLI	4.06158	3.55972	3.48196	fdhE	Cytoplasm.
sp|P13029|KATG_ECOLI	5.34344	3.11078	5.84973	katG
sp|P13035|GLPD_ECOLI	2.9213	2.83366	3.51424	glpD	Cytoplasm.
sp|P13445|RPOS_ECOLI	0.642641	0.765667	0.818506	rpoS	Cytoplasm
sp|P13458|SBCC_ECOLI	4.74971	4.5986	5.20986	sbcC
sp|P13482|TREA_ECOLI	7.0795	6.28264	6.58616	treA	Periplasm.
sp|P13518|CSRD_ECOLI	5.51533	6.44828	6.04217	csrD	Cell membrane
sp|P13669|MNGR_ECOLI	5.79565	5.3541	7.07659	mngR
sp|P13738|NHAA_ECOLI	5.8666	5.70439	5.22352	nhaA	Cell inner membrane; Multi-pass membrane protein.
sp|P14081|SELB_ECOLI	4.25362	4.96843	5.56421	selB	Cytoplasm.
sp|P14294|TOP3_ECOLI	2.23012	2.32141	3.12487	topB
sp|P14900|MURD_ECOLI	5.81462	4.56648	5.37887	murD	Cytoplasm.
sp|P15005|MCRB_ECOLI	5.1179	4.41272	6.0248	mcrB
sp|P15034|AMPP_ECOLI	5.94943	5.52579	5.9992	pepP	Cytoplasm.
sp|P15038|HELD_ECOLI	4.69077	4.45048	5.05613	helD
sp|P15042|DNLJ_ECOLI	4.92397	4.63753	5.67965	ligA
sp|P15067|GLGX_ECOLI	6.42012	5.45789	5.47249	glgX
sp|P15078|CSTA_ECOLI	5.51725	5.32626	5.34446	cstA	Cell inner membrane
sp|P15082|SRLR_ECOLI	5.8221	6.06423	6.63929	srlR
sp|P15254|PUR4_ECOLI	6.31031	4.71668	5.97551	purL	Cytoplasm
sp|P15286|FLK_ECOLI	3.70506	3.65316	4.56534	flk	Cell inner membrane
sp|P15288|PEPD_ECOLI	5.88494	4.80602	5.6119	pepD
sp|P15373|PRLF_ECOLI	2.76981	3.11404	3.516	prlF	Cytoplasm
sp|P15639|PUR9_ECOLI	5.96072	4.35671	5.87555	purH
sp|P15640|PUR2_ECOLI	6.09673	4.6214	6.36528	purD
sp|P15723|DGTP_ECOLI	5.52069	6.14027	6.17442	dgt
sp|P15770|AROE_ECOLI	6.01089	4.16164	5.42794	aroE
sp|P15877|DHG_ECOLI	6.54476	6.03865	6.43724	gcd	Cell inner membrane
sp|P15977|MALQ_ECOLI	5.25447	6.03426	6.27137	malQ	Cytoplasm.
sp|P15993|AROP_ECOLI	5.38582	5.67993	5.80875	aroP	Cell inner membrane; Multi-pass membrane protein.
sp|P16095|SDHL_ECOLI	3.4042	2.08107	2.26719	sdaA
sp|P16384|MIAA_ECOLI	5.66582	4.32247	5.46981	miaA
sp|P16456|SELD_ECOLI	5.34289	2.81638	4.94996	selD
sp|P16525|TUS_ECOLI	5.43612	5.47249	5.54365	tus	Cytoplasm.
sp|P16528|ICLR_ECOLI	4.91023	5.51307	5.43221	iclR
sp|P16659|SYP_ECOLI	6.145	5.40237	6.1202	proS	Cytoplasm.
sp|P16676|CYSA_ECOLI	2.64723	2.0804	3.58306	cysA	Cell inner membrane
sp|P16681|PHNB_ECOLI	5.87975	4.31159	5.29056	phnB
sp|P16691|PHNO_ECOLI	3.64902	1.93275	2.49147	phnO
sp|P16700|CYSP_ECOLI	6.18187	6.33822	6.10567	cysP	Periplasm.
sp|P16703|CYSM_ECOLI	5.63553	4.66048	6.01261	cysM
sp|P16926|MREC_ECOLI	4.98403	4.20992	5.57231	mreC	Cell inner membrane
sp|P17109|MEND_ECOLI	6.80995	5.89109	6.66054	menD
sp|P17115|GUTQ_ECOLI	5.20295	4.54519	5.33755	gutQ
sp|P17117|NFSA_ECOLI	5.00948	3.89327	4.79929	nfsA
sp|P17169|GLMS_ECOLI	5.8048	4.13768	5.37455	glmS	Cytoplasm.
sp|P17443|MURG_ECOLI	6.05065	6.21013	6.81498	murG	Cell inner membrane
sp|P17445|BETB_ECOLI	5.99689	4.3675	5.21288	betB
sp|P17802|MUTY_ECOLI	4.89236	4.80085	4.83755	mutY
sp|P17846|CYSI_ECOLI	3.91313	2.82301	4.16342	cysI
sp|P17854|CYSH_ECOLI	3.28136	1.47087	2.91119	cysH	Cytoplasm.
sp|P17888|PRIA_ECOLI	6.13105	5.34924	5.84631	priA
sp|P17952|MURC_ECOLI	5.68102	4.22678	5.5894	murC	Cytoplasm
sp|P17993|UBIG_ECOLI	3.12986	3.85194	4.95876	ubiG
sp|P18133|PNCB_ECOLI	3.56964	2.91833	4.03773	pncB
sp|P18196|MINC_ECOLI	5.43538	5.24829	5.72307	minC
sp|P18335|ARGD_ECOLI	5.71369	4.41955	6.09724	argD	Cytoplasm
sp|P18811|MALI_ECOLI	4.36073	4.6403	5.24949	malI
sp|P18843|NADE_ECOLI	5.73673	4.67034	6.28415	nadE
sp|P18956|GGT_ECOLI	5.72705	6.21929	5.91242	ggt	Periplasm
sp|P19318|NARY_ECOLI	5.68036	5.93692	5.53595	narY	Cell membrane; Peripheral membrane protein.
sp|P19319|NARZ_ECOLI	5.70084	5.95601	6.25288	narZ	Cell membrane; Peripheral membrane protein.
sp|P19636|EUTC_ECOLI	4.6855	3.40799	5.42893	eutC
sp|P19926|AGP_ECOLI	6.39801	6.04697	6.07293	agp	Periplasm.
sp|P19934|TOLA_ECOLI	5.49337	5.84528	6.02157	tolA	Cell inner membrane
sp|P20083|PARE_ECOLI	3.95783	3.78872	4.77867	parE
sp|P20099|BISC_ECOLI	3.54833	3.55796	4.56614	bisC
sp|P20605|FIC_ECOLI	6.01866	4.38664	6.07039	fic
sp|P20966|PTFBC_ECOLI	6.28973	5.89464	6.11005	fruA	Cell inner membrane
sp|P21151|FADA_ECOLI	5.96683	3.17718	5.00337	fadA	Cytoplasm.
sp|P21156|CYSD_ECOLI	1.4588	1.20638	1.9421	cysD
sp|P21165|PEPQ_ECOLI	6.1256	4.77434	5.72324	pepQ
sp|P21169|DCOR_ECOLI	6.15165	4.44194	5.18384	speC
sp|P21170|SPEA_ECOLI	5.53706	3.92558	5.42611	speA	Periplasm
sp|P21177|FADB_ECOLI	5.30151	3.34111	4.88567	fadB
sp|P21179|CATE_ECOLI	5.8784	5.80912	5.76238	katE	Cytoplasm
sp|P21338|RNI_ECOLI	5.7394	5.72241	6.58834	rna	Periplasm. Cytoplasm. Note=RNase I (periplasmic) and RNase I* (cytoplasmic) appear to be isoforms apparently encoded by the same gene. The cytoplasmic form is less active towards natural polymer RNA.
sp|P21362|YCIF_ECOLI	5.2944	4.88068	5.04345	yciF
sp|P21363|YCIE_ECOLI	5.20207	4.1432	5.22373	yciE
sp|P21367|YCAC_ECOLI	5.84399	5.16917	6.72352	ycaC
sp|P21499|RNR_ECOLI	5.67938	5.67038	6.05658	rnr	Cytoplasm
sp|P21507|SRMB_ECOLI	4.17916	4.19845	5.46847	srmB	Cytoplasm
sp|P21513|RNE_ECOLI	5.5325	5.18131	5.68597	rne
sp|P21514|YAHA_ECOLI	5.75605	5.94321	5.06072	yahA
sp|P21599|KPYK2_ECOLI	5.96305	5.48822	5.9893	pykA
sp|P21645|LPXD_ECOLI	5.90445	5.06296	5.58425	lpxD
sp|P21829|YBHA_ECOLI	3.00335	1.05379	3.48496	ybhA
sp|P21865|KDPD_ECOLI	6.34819	5.55705	5.99621	kdpD	Cell inner membrane
sp|P21866|KDPE_ECOLI	5.7857	5.05251	5.35244	kdpE	Cytoplasm
sp|P21888|SYC_ECOLI	6.13986	4.83565	5.40746	cysS	Cytoplasm.
sp|P21889|SYD_ECOLI	6.22671	5.1989	5.90929	aspS	Cytoplasm.
sp|P21893|RECJ_ECOLI	2.32528	2.24932	3.66401	recJ
sp|P22106|ASNB_ECOLI	5.60818	2.69031	4.97302	asnB
sp|P22186|MRAZ_ECOLI	6.80227	5.97745	6.14499	mraZ	Cytoplasm, nucleoid
sp|P22188|MURE_ECOLI	5.17586	3.71462	5.79645	murE	Cytoplasm
sp|P22255|CYSQ_ECOLI	6.3036	4.75775	5.69412	cysQ	Cell inner membrane
sp|P22256|GABT_ECOLI	5.41395	3.04402	4.85554	gabT
sp|P22259|PCKA_ECOLI	5.5047	3.68722	6.16978	pckA	Cytoplasm.
sp|P22333|ADD_ECOLI	5.63302	4.67737	7.19246	add
sp|P22523|MUKB_ECOLI	4.73597	4.37384	5.15694	mukB	Cytoplasm, nucleoid
sp|P22524|MUKE_ECOLI	5.71645	5.84971	5.84558	mukE	Cytoplasm, nucleoid. Note=Restricted to the nucleoid region.
sp|P22525|YCBB_ECOLI	4.75344	5.5675	6.50231	ycbB	Membrane
sp|P22634|MURI_ECOLI	6.2113	4.54236	5.49246	murI
sp|P22731|LIVF_ECOLI	5.9437	5.50757	5.86158	livF
sp|P22939|ISPA_ECOLI	5.75286	4.46193	5.84929	ispA	Cytoplasm.
sp|P23003|TRMA_ECOLI	5.5636	4.82613	6.88818	trmA
sp|P23200|MGLC_ECOLI	5.48985	7.23504	6.94297	mglC	Cell inner membrane; Multi-pass membrane protein.
sp|P23256|MALY_ECOLI	5.77909	4.39138	5.26095	malY
sp|P23331|KITH_ECOLI	5.91885	3.86491	4.98167	tdk	Cytoplasm
sp|P23367|MUTL_ECOLI	5.43082	4.63449	5.61362	mutL
sp|P23522|GARL_ECOLI	6.65781	3.35495	5.1235	garL
sp|P23524|GLXK1_ECOLI	5.88799	2.0796	5.01601	garK
sp|P23538|PPSA_ECOLI	5.90073	4.50031	5.77451	ppsA
sp|P23721|SERC_ECOLI	5.73932	3.82891	5.71333	serC	Cytoplasm.
sp|P23830|PSS_ECOLI	6.41378	5.00947	5.63741	pssA
sp|P23836|PHOP_ECOLI	5.1341	4.32672	5.03622	phoP	Cytoplasm
sp|P23837|PHOQ_ECOLI	6.36079	6.04616	5.93567	phoQ	Cell inner membrane
sp|P23839|YICC_ECOLI	5.82763	4.21245	5.68575	yicC
sp|P23842|YFEA_ECOLI	6.09745	6.07673	5.29321	yfeA	Cell membrane
sp|P23843|OPPA_ECOLI	6.03478	6.21997	6.21464	oppA	Periplasm.
sp|P23845|CYSN_ECOLI	1.66948	1.29247	1.60692	cysN
sp|P23847|DPPA_ECOLI	6.05748	6.05782	6.96827	dppA	Periplasm.
sp|P23862|PRIC_ECOLI	2.92096	2.57825	3.68523	priC
sp|P23865|PRC_ECOLI	5.87944	6.12633	5.66244	prc	Cell inner membrane; Peripheral membrane protein; Periplasmic side.
sp|P23869|PPIB_ECOLI	6.93166	4.50687	6.03304	ppiB	Cytoplasm.
sp|P23871|HEMH_ECOLI	5.72618	5.32772	6.2423	hemH	Cytoplasm.
sp|P23874|HIPA_ECOLI	6.36762	5.2086	5.64726	hipA
sp|P23882|FMT_ECOLI	5.616	4.84404	5.91352	fmt
sp|P23883|PUUC_ECOLI	4.13728	1.42632	2.80386	puuC
sp|P23886|CYDC_ECOLI	6.27417	5.98664	5.92316	cydC	Cell inner membrane
sp|P23893|GSA_ECOLI	5.50883	4.57427	7.42797	hemL	Cytoplasm
sp|P23894|HTPX_ECOLI	4.813	5.48312	4.82756	htpX	Cell inner membrane
sp|P23908|ARGE_ECOLI	5.94528	4.67773	5.46312	argE	Cytoplasm
sp|P23909|MUTS_ECOLI	4.77808	3.77651	4.96465	mutS
sp|P23917|MAK_ECOLI	6.20767	5.1788	5.7977	mak
sp|P23930|LNT_ECOLI	6.34491	6.14622	6.51187	lnt	Cell inner membrane
sp|P24171|DCP_ECOLI	6.12222	4.53255	5.6721	dcp	Cytoplasm
sp|P24173|RFAC_ECOLI	5.22671	5.72055	5.7325	rfaC
sp|P24177|ACRD_ECOLI	6.35629	6.06461	6.49095	acrD	Cell inner membrane
sp|P24182|ACCC_ECOLI	5.93095	6.26958	6.18663	accC
sp|P24186|FOLD_ECOLI	6.87788	5.25772	6.30897	folD
sp|P24193|HYPE_ECOLI	4.97656	3.27527	6.52931	hypE
sp|P24202|MRR_ECOLI	4.92461	3.59926	4.87793	mrr
sp|P24203|YJIA_ECOLI	4.94593	3.51851	5.13944	yjiA
sp|P24205|LPXM_ECOLI	5.79459	6.02066	6.05984	lpxM	Cell inner membrane
sp|P24215|UXUA_ECOLI	4.64845	3.82617	5.1292	uxuA
sp|P24224|ACPS_ECOLI	5.71812	5.34841	5.86799	acpS	Cytoplasm
sp|P24228|DACB_ECOLI	6.24636	6.15313	6.20938	dacB	Periplasm
sp|P24230|RECG_ECOLI	6.25366	4.90574	6.16828	recG
sp|P24232|HMP_ECOLI	4.50597	1.78852	3.62381	hmp
sp|P24251|CRL_ECOLI	2.63843	2.41248	3.14607	crl	Cytoplasm.
sp|P24255|RP54_ECOLI	3.60923	3.94122	4.75007	rpoN
sp|P24554|RADA_ECOLI	5.64023	3.65046	4.8937	radA
sp|P24555|PTRB_ECOLI	5.89618	4.31016	5.11036	ptrB
sp|P25397|TEHB_ECOLI	6.01124	4.09419	5.18851	tehB
sp|P25437|FRMA_ECOLI	5.60177	4.0955	5.86658	frmA	Cytoplasm.
sp|P25516|ACNA_ECOLI	5.81464	4.64669	5.46609	acnA
sp|P25519|HFLX_ECOLI	3.34389	3.30513	4.14965	hflX	Cytoplasm
sp|P25522|MNME_ECOLI	5.69359	5.14023	5.45845	mnmE
sp|P25524|CODA_ECOLI	6.92638	5.42709	5.80266	codA
sp|P25526|GABD_ECOLI	5.71946	3.95664	5.44465	gabD
sp|P25534|UBIH_ECOLI	2.8201	4.23959	4.421	ubiH
sp|P25535|UBII_ECOLI	3.16245	4.09684	5.51995	ubiI
sp|P25539|RIBD_ECOLI	5.90419	4.98196	6.75526	ribD
sp|P25552|GPPA_ECOLI	5.27657	3.942	5.10523	gppA
sp|P25553|ALDA_ECOLI	5.87059	4.81989	5.86201	aldA
sp|P25665|METE_ECOLI	4.13559	2.56267	4.22014	metE
sp|P25666|HTRL_ECOLI	5.84948	5.82324	5.54779	htrL
sp|P25714|YIDC_ECOLI	6.6643	6.07782	6.37381	yidC	Cell inner membrane
sp|P25738|MSYB_ECOLI	3.89671	3.32801	3.93957	msyB
sp|P25740|RFAG_ECOLI	6.24851	6.19499	6.7239	rfaG
sp|P25741|RFAP_ECOLI	5.94007	5.75979	6.68385	rfaP
sp|P25742|RFAQ_ECOLI	5.59114	5.88811	6.08556	rfaQ
sp|P25745|MNMA_ECOLI	5.50062	4.77371	7.28241	mnmA	Cytoplasm.
sp|P25746|HFLD_ECOLI	6.03875	5.44937	5.87415	hflD
sp|P25747|YEIB_ECOLI	5.1918	6.7161	6.47064	yeiB	Cell membrane
sp|P25894|LOIP_ECOLI	3.16148	6.22431	5.1105	loiP	Cell outer membrane
sp|P26365|AMIB_ECOLI	3.3981	2.54323	2.63012	amiB	Periplasm
sp|P26602|UBIC_ECOLI	4.77328	3.14789	4.26924	ubiC	Cytoplasm.
sp|P26612|AMY2_ECOLI	5.53755	4.20395	6.28918	amyA	Cytoplasm
sp|P26616|MAO1_ECOLI	6.04843	5.22614	5.93712	maeA
sp|P26646|ACUI_ECOLI	6.50445	5.24713	7.07907	acuI	Cytoplasm
sp|P26648|FTSP_ECOLI	5.88183	6.12773	6.04681	ftsP	Periplasm
sp|P27126|RFAS_ECOLI	4.59413	5.54106	4.86948	rfaS
sp|P27127|RFAB_ECOLI	6.21441	6.02617	6.91791	rfaB
sp|P27128|RFAI_ECOLI	5.84563	5.16008	5.41252	rfaI
sp|P27129|RFAJ_ECOLI	5.29167	6.03736	5.19138	rfaJ
sp|P27240|RFAY_ECOLI	5.83802	5.85865	5.88515	rfaY
sp|P27242|WAAU_ECOLI	5.22847	5.66665	6.72541	waaU	Membrane; Peripheral membrane protein.
sp|P27247|PLSX_ECOLI	5.33635	5.31578	5.52363	plsX	Cytoplasm. Note=Associated with the membrane possibly through PlsY.
sp|P27248|GCST_ECOLI	5.88047	3.81256	5.71385	gcvT
sp|P27249|GLND_ECOLI	4.83223	4.39226	4.68432	glnD
sp|P27250|AHR_ECOLI	5.8396	5.41912	6.42829	ahr
sp|P27278|NADR_ECOLI	5.97263	5.29533	5.75518	nadR	Cell membrane; Peripheral membrane protein. Cytoplasm
sp|P27296|DING_ECOLI	4.57269	4.18278	3.92918	dinG
sp|P27298|OPDA_ECOLI	5.17965	3.68347	5.1724	prlC
sp|P27302|TKT1_ECOLI	5.65195	3.14865	5.19278	tktA
sp|P27303|EMRA_ECOLI	6.47233	6.16533	6.37375	emrA	Cell inner membrane
sp|P27306|STHA_ECOLI	6.15179	4.4605	6.09264	sthA	Cytoplasm.
sp|P27431|ROXA_ECOLI	6.71255	4.59628	5.25309	roxA
sp|P27434|RODZ_ECOLI	5.42812	5.31831	5.68697	rodZ	Cell inner membrane
sp|P27550|ACSA_ECOLI	4.27982	3.88443	4.9058	acs
sp|P27828|WECB_ECOLI	6.17076	4.15828	5.79974	wecB	Cytoplasm
sp|P27829|WECC_ECOLI	5.77153	4.99689	7.20615	wecC
sp|P27830|RMLB2_ECOLI	6.39808	4.94826	6.38847	rffG
sp|P27832|WECD_ECOLI	5.73115	5.05215	5.90259	wecD
sp|P27836|WECG_ECOLI	5.75621	6.57503	5.84015	wecG
sp|P27838|CYAY_ECOLI	5.66831	5.3416	5.61059	cyaY
sp|P27848|YIGL_ECOLI	4.82001	3.38669	4.87911	yigL
sp|P27859|TATD_ECOLI	4.15031	5.25446	5.44051	tatD	Cytoplasm
sp|P27896|NARQ_ECOLI	5.9677	6.05625	6.73226	narQ	Cell inner membrane
sp|P28224|MLIC_ECOLI	6.32113	7.17877	6.51941	mliC	Cell outer membrane
sp|P28248|DCD_ECOLI	5.24608	3.17375	4.81186	dcd
sp|P28249|ASMA_ECOLI	6.26637	6.23071	6.17514	asmA	Periplasm
sp|P28304|QOR1_ECOLI	5.84322	5.49575	5.97662	qorA
sp|P28305|PABC_ECOLI	6.44963	3.81581	5.58144	pabC
sp|P28306|MLTG_ECOLI	5.99609	6.34174	6.64995	mltG	Cell inner membrane
sp|P28629|ADIA_ECOLI	6.14108	6.0298	5.14296	adiA	Cytoplasm.
sp|P28630|HOLA_ECOLI	5.55946	4.26245	6.12361	holA
sp|P28634|TRMO_ECOLI	6.19021	4.98313	5.88245	trmO
sp|P28635|METQ_ECOLI	5.99284	5.8533	6.51678	metQ	Cell membrane
sp|P28861|FENR_ECOLI	5.60877	4.28766	5.61762	fpr	Cytoplasm
sp|P28903|NRDD_ECOLI	2.9865	1.67048	1.99523	nrdD
sp|P28905|HOLC_ECOLI	5.12857	4.76618	6.84888	holC
sp|P29012|ALR2_ECOLI	6.8055	3.59826	6.19545	dadX
sp|P29013|YCGB_ECOLI	1.48448	1.48071	1.48984	ycgB
sp|P29018|CYDD_ECOLI	6.32823	6.41781	5.87931	cydD	Cell inner membrane
sp|P29131|FTSN_ECOLI	4.42061	5.26985	5.35105	ftsN	Cell inner membrane
sp|P29208|MENC_ECOLI	5.69684	3.87889	5.70855	menC
sp|P29217|YCEH_ECOLI	5.38398	4.68693	6.00297	yceH
sp|P29680|DCUP_ECOLI	5.88199	4.31142	5.93763	hemE	Cytoplasm
sp|P29745|PEPT_ECOLI	5.38402	3.9662	6.31803	pepT	Cytoplasm
sp|P30011|NADC_ECOLI	5.49891	3.72125	5.82697	nadC
sp|P30015|LHR_ECOLI	5.96724	5.5017	6.30568	lhr
sp|P30125|LEU3_ECOLI	5.34046	2.54198	5.05717	leuB	Cytoplasm
sp|P30126|LEUD_ECOLI	2.10479	2.53987	3.02255	leuD
sp|P30128|GREB_ECOLI	4.65451	3.47747	4.63447	greB
sp|P30136|THIC_ECOLI	1.76583	1.27865	2.09438	thiC
sp|P30137|THIE_ECOLI	2.01242	3.00815	4.75729	thiE
sp|P30138|THIF_ECOLI	4.261	3.24415	4.03002	thiF
sp|P30139|THIG_ECOLI	2.00613	0.928047	1.61012	thiG	Cytoplasm.
sp|P30140|THIH_ECOLI	1.08584	0.859535	1.01584	thiH
sp|P30177|YBIB_ECOLI	5.83258	4.53528	5.84302	ybiB
sp|P30178|HCXB_ECOLI	5.58114	4.45671	5.02336	hcxB
sp|P30748|MOAD_ECOLI	5.11955	4.24632	4.757	moaD
sp|P30749|MOAE_ECOLI	6.80477	4.57256	5.77528	moaE
sp|P30750|METN_ECOLI	6.30439	5.84509	5.76025	metN	Cell inner membrane
sp|P30843|BASR_ECOLI	4.894	5.55026	5.33001	basR	Cytoplasm
sp|P30844|BASS_ECOLI	6.2497	5.89556	5.99165	basS	Cell inner membrane; Multi-pass membrane protein.
sp|P30845|EPTA_ECOLI	6.02851	6.42248	6.12496	eptA	Cell inner membrane
sp|P30847|BAES_ECOLI	6.85817	6.22778	6.98933	baeS	Cell inner membrane
sp|P30850|RNB_ECOLI	4.65807	4.29642	5.80101	rnb	Cytoplasm.
sp|P30859|ARTI_ECOLI	6.03589	5.63507	5.90286	artI	Periplasm
sp|P30860|ARTJ_ECOLI	5.38856	5.46538	6.13099	artJ	Periplasm
sp|P30863|DKGB_ECOLI	5.2135	4.61533	5.3874	dkgB	Cytoplasm
sp|P30864|YAFC_ECOLI	5.74871	6.01639	5.09651	yafC
sp|P30870|GLNE_ECOLI	6.33207	4.22034	6.65227	glnE
sp|P30871|3PASE_ECOLI	6.01651	5.36622	6.24682	ygiF
sp|P30958|MFD_ECOLI	5.92193	4.99119	6.04913	mfd	Cytoplasm
sp|P31057|PANB_ECOLI	6.41895	5.51037	6.92719	panB	Cytoplasm
sp|P31060|MODF_ECOLI	5.68244	3.94192	5.23301	modF	Cell inner membrane
sp|P31063|YEDD_ECOLI	6.19164	4.39804	6.16312	yedD	Cell membrane
sp|P31069|KCH_ECOLI	6.47683	4.53857	4.77944	kch	Cell inner membrane
sp|P31119|AAS_ECOLI	6.22574	6.23539	6.58999	aas	Cell inner membrane; Multi-pass membrane protein.
sp|P31120|GLMM_ECOLI	6.23768	6.0793	6.26998	glmM
sp|P31130|YDEI_ECOLI	4.33033	5.18281	5.21851	ydeI
sp|P31131|YDEJ_ECOLI	5.68451	4.79647	6.15049	ydeJ
sp|P31133|POTF_ECOLI	6.4551	6.21461	6.33843	potF	Periplasm
sp|P31134|POTG_ECOLI	6.22222	5.6399	5.91877	potG	Cell inner membrane
sp|P31142|THTM_ECOLI	5.58469	4.51466	5.74283	sseA	Cytoplasm
sp|P31224|ACRB_ECOLI	6.56189	6.18407	6.82139	acrB	Cell inner membrane
sp|P31433|YICH_ECOLI	6.26157	6.16457	5.90493	yicH
sp|P31435|YICJ_ECOLI	5.33579	2.82264	4.2565	yicJ	Cell inner membrane; Multi-pass membrane protein.
sp|P31455|YIDR_ECOLI	6.22624	4.79993	5.92064	yidR
sp|P31460|DGOR_ECOLI	4.90169	4.79374	5.54021	dgoR
sp|P31466|ADEP_ECOLI	5.98798	6.01671	5.56318	adeP	Cell inner membrane
sp|P31473|RAVA_ECOLI	6.1688	5.78127	5.75754	ravA	Cytoplasm.
sp|P31548|THIQ_ECOLI	5.5415	5.13125	5.93505	thiQ
sp|P31550|THIB_ECOLI	5.64557	6.30127	6.11185	thiB	Periplasm.
sp|P31554|LPTD_ECOLI	6.3408	6.70038	6.26886	lptD	Cell outer membrane
sp|P31600|NFRA_ECOLI	5.88411	6.19336	6.44883	nfrA	Cell outer membrane.
sp|P31658|HCHA_ECOLI	5.30832	3.97465	5.19104	hchA	Cytoplasm.
sp|P31663|PANC_ECOLI	5.77452	4.868	5.50254	panC	Cytoplasm
sp|P31677|OTSA_ECOLI	3.71651	3.02133	3.85781	otsA
sp|P31678|OTSB_ECOLI	3.20351	2.50088	4.29552	otsB
sp|P31680|DJLA_ECOLI	6.61482	6.24421	5.97366	djlA	Cell inner membrane
sp|P31802|NARP_ECOLI	2.62015	2.30048	3.41442	narP
sp|P31806|NNR_ECOLI	5.61921	4.24522	6.52555	nnr
sp|P31808|YCIK_ECOLI	6.21948	3.68468	5.77031	yciK
sp|P31828|PQQL_ECOLI	4.83732	5.40762	5.89738	pqqL
sp|P31979|NUOF_ECOLI	5.25143	5.44249	5.62632	nuoF
sp|P32099|LPLA_ECOLI	5.77587	4.79608	5.87635	lplA	Cytoplasm.
sp|P32131|HEMN_ECOLI	4.23153	2.98979	4.23099	hemN	Cytoplasm
sp|P32132|TYPA_ECOLI	5.58194	4.38738	5.80185	bipA
sp|P32141|SQUT_ECOLI	5.0484	4.18902	6.51099	yihT
sp|P32144|YIHW_ECOLI	4.8983	4.88525	5.11338	yihW
sp|P32157|YIIM_ECOLI	5.63949	4.70101	6.38212	yiiM
sp|P32160|YIIQ_ECOLI	3.75358	4.14202	5.25858	yiiQ
sp|P32162|YIIS_ECOLI	3.99781	2.25701	4.94813	yiiS
sp|P32177|FDHD_ECOLI	4.98811	3.8803	4.79486	fdhD	Cytoplasm
sp|P32662|GPH_ECOLI	4.14242	2.87013	5.55666	gph
sp|P32664|NUDC_ECOLI	5.97169	4.50207	5.08673	nudC
sp|P32680|YJAG_ECOLI	6.28121	4.83701	5.92686	yjaG
sp|P32681|YJAH_ECOLI	6.31299	6.29896	7.19519	yjaH
sp|P32684|RLUF_ECOLI	2.59347	3.28937	4.11089	rluF
sp|P32695|DUSA_ECOLI	6.57263	4.20138	5.43227	dusA
sp|P32701|YJCC_ECOLI	5.84852	6.13924	6.6914	yjcC	Cell inner membrane
sp|P32703|YJCE_ECOLI	6.31061	5.73502	5.59844	yjcE	Cell inner membrane
sp|P33011|YEEA_ECOLI	4.75685	5.61259	5.4015	yeeA	Cell inner membrane; Multi-pass membrane protein.
sp|P33018|SFGH2_ECOLI	6.20429	5.66925	5.59116	yeiG
sp|P33030|YEIR_ECOLI	5.1975	3.46853	5.65765	yeiR
sp|P33136|OPGG_ECOLI	6.3696	6.42676	6.11709	opgG	Periplasm.
sp|P33195|GCSP_ECOLI	6.11671	4.02136	4.94764	gcvP
sp|P33218|YEBE_ECOLI	3.3418	4.91095	4.48708	yebE	Cell inner membrane; Single-pass membrane protein.
sp|P33219|YEBF_ECOLI	5.0632	6.9182	4.4296	yebF	Secreted
sp|P33221|PURT_ECOLI	6.14016	4.28437	5.95698	purT
sp|P33224|AIDB_ECOLI	6.50934	5.18414	5.90676	aidB	Cytoplasm
sp|P33225|TORA_ECOLI	6.84565	7.02327	4.64478	torA	Periplasm
sp|P33232|LLDD_ECOLI	3.27901	3.72983	3.76481	lldD	Cell inner membrane
sp|P33355|YEHS_ECOLI	4.98859	5.07626	6.29622	yehS
sp|P33360|YEHX_ECOLI	4.84776	5.04665	4.95623	yehX
sp|P33362|YEHZ_ECOLI	6.08054	5.95007	5.69665	yehZ	Periplasm
sp|P33363|BGLX_ECOLI	6.2095	6.20959	6.17428	bglX	Periplasm.
sp|P33368|YOHF_ECOLI	5.59636	4.81411	5.19224	yohF
sp|P33371|DUSC_ECOLI	5.81226	5.19985	7.31896	dusC
sp|P33570|TKT2_ECOLI	5.82601	4.51527	5.62899	tktB
sp|P33595|SGRR_ECOLI	5.35459	5.6666	5.6402	sgrR
sp|P33599|NUOCD_ECOLI	6.22449	6.33291	6.14991	nuoC
sp|P33602|NUOG_ECOLI	5.72458	5.63271	5.72306	nuoG
sp|P33607|NUOL_ECOLI	6.73984	6.89706	7.18987	nuoL	Cell inner membrane; Multi-pass membrane protein.
sp|P33643|RLUD_ECOLI	5.72464	5.62559	5.83254	rluD
sp|P33644|POLOX_ECOLI	5.64381	5.03053	5.10821	yfiH
sp|P33667|SELU_ECOLI	5.63674	4.54339	5.87048	selU
sp|P33913|YEJA_ECOLI	6.46208	6.1904	6.07633	yejA
sp|P33916|YEJF_ECOLI	6.16812	5.86723	5.63727	yejF
sp|P33919|RADD_ECOLI	5.36756	3.38388	4.38355	radD
sp|P33920|NDPA_ECOLI	6.07554	6.07857	6.07214	yejK	Cytoplasm, nucleoid.
sp|P33937|NAPA_ECOLI	3.57347	4.26833	4.5203	napA	Periplasm
sp|P34209|YDCF_ECOLI	6.02342	4.35363	5.73565	ydcF
sp|P35340|AHPF_ECOLI	5.26385	2.56214	4.68889	ahpF
sp|P36548|AMIA_ECOLI	4.4826	5.08081	3.55091	amiA	Periplasm
sp|P36553|HEM6_ECOLI	6.05845	4.28538	5.2394	hemF	Cytoplasm.
sp|P36562|COBT_ECOLI	4.99403	3.26771	4.63054	cobT
sp|P36566|CMOM_ECOLI	5.32112	4.20911	5.45609	cmoM
sp|P36649|CUEO_ECOLI	5.6569	5.94415	5.97741	cueO	Periplasm. Note=It is exported via the Tat pathway.
sp|P36655|DSBD_ECOLI	5.81643	6.08271	5.22331	dsbD	Cell inner membrane; Multi-pass membrane protein.
sp|P36659|CBPA_ECOLI	5.76201	4.86572	5.85889	cbpA	Cytoplasm, nucleoid
sp|P36673|TRER_ECOLI	4.72338	5.04037	5.59899	treR
sp|P36680|ZAPD_ECOLI	5.65891	4.86632	6.55355	zapD	Cytoplasm
sp|P36683|ACNB_ECOLI	3.55736	3.57812	4.71189	acnB
sp|P36767|RDGC_ECOLI	6.15094	6.54825	6.45477	rdgC	Cytoplasm, nucleoid.
sp|P36771|LRHA_ECOLI	3.42966	3.27569	4.70131	lrhA
sp|P36879|YADG_ECOLI	6.23639	6.13617	6.20728	yadG
sp|P36929|RSMB_ECOLI	6.95795	6.14386	6.65796	rsmB	Cytoplasm
sp|P36930|GATR_ECOLI	5.94787	5.69443	5.61705	gatR
sp|P36938|PGM_ECOLI	5.90528	5.20019	6.88807	pgm	Cytoplasm
sp|P36979|RLMN_ECOLI	1.77675	1.30614	1.89427	rlmN	Cytoplasm
sp|P37005|LAST_ECOLI	4.87042	3.71989	5.62007	lasT
sp|P37019|CLCA_ECOLI	6.10362	6.07737	5.79973	clcA	Cell inner membrane
sp|P37024|HRPB_ECOLI	4.90502	3.97029	4.64807	hrpB
sp|P37025|THPR_ECOLI	5.5518	5.02791	6.25147	thpR
sp|P37028|BTUF_ECOLI	7.10897	5.44062	6.0803	btuF	Periplasm
sp|P37051|PURU_ECOLI	5.76569	4.80465	6.26653	purU
sp|P37095|PEPB_ECOLI	5.54273	5.6062	6.52546	pepB	Cytoplasm
sp|P37147|FXSA_ECOLI	5.89025	6.11887	7.16919	fxsA	Cell inner membrane; Multi-pass membrane protein.
sp|P37177|PT1P_ECOLI	6.54086	4.37441	5.77671	ptsP	Cytoplasm
sp|P37182|HYBD_ECOLI	6.76814	4.27728	5.70344	hybD
sp|P37194|SLP_ECOLI	5.74556	7.26034	7.79625	slp	Cell outer membrane
sp|P37313|DPPF_ECOLI	6.16037	6.08175	6.28459	dppF	Cell inner membrane
sp|P37325|YBCH_ECOLI	5.96085	5.77978	6.17354	ybcH
sp|P37326|INTS_ECOLI	5.34132	5.50296	5.53372	intS
sp|P37327|YFDC_ECOLI	6.28972	5.7518	5.51093	yfdC	Cell inner membrane; Multi-pass membrane protein.
sp|P37329|MODA_ECOLI	6.63769	5.90294	6.0124	modA	Periplasm
sp|P37330|MASZ_ECOLI	5.71982	3.84951	5.52068	glcB	Cytoplasm.
sp|P37339|LHGO_ECOLI	4.51475	5.40039	5.47856	lhgO
sp|P37340|MDTK_ECOLI	5.52343	6.87201	7.43818	mdtK	Cell inner membrane
sp|P37344|PSPF_ECOLI	6.62468	6.26495	5.58039	pspF	Cytoplasm
sp|P37349|DHAM_ECOLI	5.33471	4.01406	6.02278	dhaM
sp|P37351|RPIB_ECOLI	5.32153	3.7255	5.59515	rpiB
sp|P37387|XYLF_ECOLI	5.73324	5.53148	5.4101	xylF	Periplasm.
sp|P37595|IAAA_ECOLI	4.75455	3.47235	4.98698	iaaA
sp|P37615|YHHM_ECOLI	5.66371	5.71068	6.10708	yhhM
sp|P37617|ZNTA_ECOLI	4.19912	3.87379	4.54837	zntA	Cell inner membrane
sp|P37623|ACPT_ECOLI	5.85791	3.77666	4.93771	acpT
sp|P37626|YHII_ECOLI	6.02572	6.36918	6.21307	yhiI
sp|P37629|YHIL_ECOLI	5.32471	2.26846	4.34387	yhiL
sp|P37631|YHIN_ECOLI	5.88233	5.15429	6.41911	yhiN
sp|P37634|RLMJ_ECOLI	6.5533	5.06491	6.11153	rlmJ
sp|P37642|YHJD_ECOLI	4.02002	4.2134	4.07463	yhjD	Cell inner membrane; Multi-pass membrane protein.
sp|P37645|YHJG_ECOLI	5.4852	5.57026	5.7155	yhjG	Cell membrane
sp|P37647|KDGK_ECOLI	5.49838	4.63582	5.95693	kdgK
sp|P37648|YHJJ_ECOLI	6.30082	6.0824	6.41658	yhjJ	Periplasm
sp|P37649|YHJK_ECOLI	6.16062	6.05447	5.7034	yhjK	Cell membrane
sp|P37650|BCSC_ECOLI	6.24115	6.44549	6.38572	bcsC
sp|P37651|GUN_ECOLI	5.86232	6.4803	6.41398	bcsZ	Secreted.
sp|P37652|BCSB_ECOLI	6.30375	5.79614	6.10039	bcsB	Cell inner membrane; Single-pass type I membrane protein.
sp|P37659|BCSG_ECOLI	3.91074	4.04888	4.28148	bcsG	Cell inner membrane
sp|P37661|EPTB_ECOLI	4.14043	5.6597	4.84007	eptB	Cell inner membrane
sp|P37666|GHRB_ECOLI	5.53336	4.03416	5.49818	ghrB	Cytoplasm
sp|P37671|YIAJ_ECOLI	6.37677	5.86444	6.07452	yiaJ
sp|P37682|YIAU_ECOLI	6.02634	4.15477	7.94326	yiaU
sp|P37685|ALDB_ECOLI	3.08038	2.77302	5.0979	aldB
sp|P37689|GPMI_ECOLI	5.10253	4.75626	5.58247	gpmI
sp|P37690|ENVC_ECOLI	5.91513	6.31425	5.77767	envC	Periplasm
sp|P37692|RFAF_ECOLI	6.54067	6.39882	5.57543	rfaF
sp|P37765|RLUB_ECOLI	5.42531	6.17575	5.79197	rluB
sp|P37766|YDIF_ECOLI	6.39218	3.81403	5.1982	ydiF
sp|P37767|YFHH_ECOLI	3.73214	2.79727	4.31189	yfhH
sp|P37769|KDUD_ECOLI	5.02809	2.38522	4.14771	kduD
sp|P37773|MPL_ECOLI	5.98918	5.57597	7.01686	mpl	Secreted.
sp|P37774|YECC_ECOLI	5.15698	6.4091	5.25335	yecC	Cell inner membrane
sp|P37794|CHBG_ECOLI	5.11836	3.26949	4.51399	chbG	Cytoplasm
sp|P37902|GLTI_ECOLI	5.80832	5.89578	6.75775	gltI	Periplasm
sp|P37903|USPF_ECOLI	5.52061	4.72552	5.75023	uspF
sp|P37908|YFJD_ECOLI	6.00232	6.55539	6.46532	yfjD	Cell inner membrane; Multi-pass membrane protein.
sp|P38038|CYSJ_ECOLI	4.98907	3.57788	4.99052	cysJ
sp|P38051|MENF_ECOLI	5.0569	3.91878	4.82202	menF
sp|P38489|NFSB_ECOLI	4.4461	1.57675	3.38188	nfsB
sp|P38506|XNI_ECOLI	5.06331	4.19535	5.87333	ygdG
sp|P39099|DEGQ_ECOLI	5.4817	6.05604	6.3047	degQ	Periplasm
sp|P39160|UXUB_ECOLI	5.27584	3.33316	4.31959	uxuB
sp|P39172|ZNUA_ECOLI	5.24383	6.80687	5.54436	znuA	Periplasm.
sp|P39173|YEAD_ECOLI	5.71537	5.42402	7.32785	yeaD
sp|P39176|ERFK_ECOLI	5.24317	6.42511	5.63754	erfK	Periplasm
sp|P39180|AG43_ECOLI	5.77181	5.92201	4.42514	flu	Antigen 43: Periplasm
sp|P39187|YTFJ_ECOLI	4.73645	5.42693	4.95215	ytfJ	Periplasm
sp|P39199|PRMB_ECOLI	5.55731	3.84936	5.74157	prmB
sp|P39265|ALSB_ECOLI	5.91204	5.90006	6.52056	alsB	Periplasm.
sp|P39280|EPMB_ECOLI	1.51154	1.57531	1.56962	epmB
sp|P39285|MSCM_ECOLI	5.95071	6.48576	6.72687	mscM	Cell inner membrane
sp|P39286|RSGA_ECOLI	5.24035	4.86003	5.67527	rsgA	Cytoplasm
sp|P39297|BSMA_ECOLI	7.24348	6.0492	7.65977	bsmA	Cell membrane
sp|P39298|YJFP_ECOLI	5.95413	4.11276	5.7186	yjfP
sp|P39310|YTFB_ECOLI	6.44827	5.78799	5.00243	ytfB	Cell inner membrane
sp|P39315|QOR2_ECOLI	6.7224	5.15158	5.84128	qorB
sp|P39321|TAMB_ECOLI	5.99226	6.2514	5.96634	tamB	Cell inner membrane
sp|P39325|YTFQ_ECOLI	5.39625	5.68195	6.1071	ytfQ	Periplasm.
sp|P39337|YJGM_ECOLI	5.00199	4.37396	5.11471	yjgM
sp|P39342|YJGR_ECOLI	5.65947	4.76638	5.38844	yjgR
sp|P39353|YJHC_ECOLI	6.26691	4.38838	6.07314	yjhC
sp|P39356|YJHU_ECOLI	5.93232	5.82351	6.2652	yjhU
sp|P39358|YJHG_ECOLI	5.4303	3.47609	5.03173	yjhG
sp|P39371|NANM_ECOLI	5.96844	6.31851	6.33006	nanM	Periplasm
sp|P39377|IADA_ECOLI	6.10942	5.28706	5.97393	iadA	Cytoplasm
sp|P39385|YJIN_ECOLI	5.70119	6.36513	5.29529	yjiN	Cell membrane
sp|P39389|YJIR_ECOLI	3.19132	3.09419	4.58266	yjiR
sp|P39406|RSMC_ECOLI	5.99718	5.6827	6.41032	rsmC	Cytoplasm
sp|P39407|YJJU_ECOLI	2.12326	1.44804	3.88923	yjjU
sp|P39830|YBAL_ECOLI	6.44293	5.8392	5.87259	ybaL	Cell inner membrane
sp|P39831|YDFG_ECOLI	6.44074	4.82471	6.60792	ydfG
sp|P39838|RCSD_ECOLI	6.99883	6.20719	6.29976	rcsD	Cell inner membrane
sp|P40120|OPGD_ECOLI	6.70856	6.44202	6.20454	opgD	Periplasm.
sp|P40191|PDXK_ECOLI	6.18675	4.3794	5.06665	pdxK
sp|P40710|NLPE_ECOLI	5.62833	6.0832	6.39642	nlpE	Cell outer membrane
sp|P40719|QSEC_ECOLI	6.13385	5.98331	6.90509	qseC	Cell inner membrane; Multi-pass membrane protein.
sp|P40874|MTOX_ECOLI	5.55251	3.11419	5.48496	solA
sp|P41407|AZOR_ECOLI	4.24602	1.52165	3.38867	azoR
sp|P41409|RIHA_ECOLI	5.51683	4.76397	5.85327	rihA
sp|P42588|PAT_ECOLI	0.667313	0.84847	0.630526	patA
sp|P42599|YGJR_ECOLI	6.54623	4.07524	5.28019	ygjR
sp|P42604|UXAA_ECOLI	3.93756	2.62968	3.89585	uxaA
sp|P42620|YQJG_ECOLI	5.98811	5.04322	5.64222	yqjG
sp|P42641|OBG_ECOLI	3.03942	2.39329	3.58452	obgE	Cytoplasm
sp|P43329|HRPA_ECOLI	5.71427	5.6635	6.33797	hrpA
sp|P43337|NUDL_ECOLI	4.4521	4.00349	5.03348	nudL
sp|P43340|YCAK_ECOLI	5.64338	4.61702	6.86948	ycaK
sp|P43341|LPXH_ECOLI	6.49277	6.36107	7.00292	lpxH	Cell inner membrane
sp|P43671|PQIB_ECOLI	6.06045	5.9881	7.12944	pqiB	Cell inner membrane
sp|P43672|UUP_ECOLI	5.42273	4.36886	5.81533	uup
sp|P45395|KDSD_ECOLI	5.82713	4.28883	5.27286	kdsD
sp|P45425|NANK_ECOLI	6.74655	5.02379	5.00434	nanK
sp|P45464|LPOA_ECOLI	5.90927	6.02549	5.6138	lpoA	Cell outer membrane
sp|P45469|YRAR_ECOLI	6.724	5.69147	7.0096	yraR
sp|P45470|YHBO_ECOLI	5.11778	4.71736	5.31539	yhbO	Cytoplasm
sp|P45522|KEFB_ECOLI	7.08749	5.99593	5.87297	kefB	Cell inner membrane
sp|P45523|FKBA_ECOLI	6.03951	5.85937	6.68061	fkpA	Periplasm.
sp|P45531|TUSC_ECOLI	5.89183	4.82967	5.99847	tusC	Cytoplasm
sp|P45544|FRLR_ECOLI	4.53611	5.42384	5.1345	frlR
sp|P45552|YHFZ_ECOLI	5.16596	4.68433	5.303	yhfZ
sp|P45565|AIS_ECOLI	5.08694	4.21353	4.9314	ais	Periplasm
sp|P45568|DXR_ECOLI	5.8778	3.6407	5.32492	dxr
sp|P45577|PROQ_ECOLI	2.97401	3.06519	4.51331	proQ	Cytoplasm
sp|P45578|LUXS_ECOLI	4.71823	3.60602	4.0494	luxS
sp|P45748|TSAC_ECOLI	5.2516	4.08065	5.61396	tsaC	Cytoplasm
sp|P45799|NUDE_ECOLI	5.948	3.8999	5.24383	nudE
sp|P45800|IGAA_ECOLI	6.84014	6.06378	6.77831	yrfF	Cell inner membrane; Multi-pass membrane protein.
sp|P45955|CPOB_ECOLI	5.30807	5.60967	6.39679	cpoB	Periplasm
sp|P46022|MTGA_ECOLI	6.23488	6.10673	7.21436	mtgA	Cell inner membrane
sp|P46118|HEXR_ECOLI	2.0003	3.77007	4.51789	hexR
sp|P46122|YAJI_ECOLI	6.0246	5.63845	5.54165	yajI	Cell membrane
sp|P46125|YEDI_ECOLI	5.21741	5.79102	5.9217	yedI	Cell inner membrane; Multi-pass membrane protein.
sp|P46130|YBHC_ECOLI	6.30004	6.27531	6.27369	ybhC	Cell outer membrane
sp|P46474|YHDP_ECOLI	5.66547	6.10734	6.62138	yhdP
sp|P46837|YHGF_ECOLI	3.87848	3.63343	4.69075	yhgF
sp|P46849|RTCA_ECOLI	5.27865	4.51783	5.60139	rtcA	Cytoplasm.
sp|P46852|YHHW_ECOLI	5.54239	4.50905	5.30746	yhhW
sp|P46853|YHHX_ECOLI	5.84197	4.75146	5.58469	yhhX
sp|P46889|FTSK_ECOLI	1.47629	1.39243	1.35838	ftsK	Cell inner membrane
sp|P50456|MLC_ECOLI	6.18894	5.85396	5.91817	mlc
sp|P51024|YAIL_ECOLI	2.16596	1.94836	3.23162	yaiL
sp|P51981|AEEP_ECOLI	5.53787	4.80852	6.3064	ycjG
sp|P52061|IXTPA_ECOLI	5.13609	3.99523	5.102	rdgB
sp|P52062|YGGW_ECOLI	5.40564	4.02701	4.82048	yggW
sp|P52076|QSEB_ECOLI	5.26703	4.19747	5.51164	qseB	Cytoplasm
sp|P52094|HISQ_ECOLI	5.65209	6.16788	5.62355	hisQ	Cell inner membrane
sp|P52095|DCLZ_ECOLI	6.88026	6.15793	7.20718	ldcC
sp|P52097|TILS_ECOLI	6.31285	5.27185	5.77992	tilS	Cytoplasm
sp|P52101|GLRK_ECOLI	6.81094	6.15908	7.01628	glrK	Cell inner membrane; Multi-pass membrane protein.
sp|P52108|RSTA_ECOLI	4.82181	3.66183	5.03347	rstA	Cytoplasm
sp|P52598|YGBI_ECOLI	4.69144	4.81742	5.33232	ygbI
sp|P52643|LDHD_ECOLI	5.67176	4.64389	5.96965	ldhA
sp|P52644|HSLJ_ECOLI	6.00122	6.11135	5.47327	hslJ
sp|P52645|YDBH_ECOLI	6.06385	6.00096	6.2045	ydbH
sp|P52647|NIFJ_ECOLI	3.76918	2.57413	3.35171	ydbK
sp|P52697|6PGL_ECOLI	6.20287	4.9478	6.94257	pgl
sp|P55135|RLMD_ECOLI	4.49221	4.2026	5.12295	rlmD
sp|P55734|YGAP_ECOLI	5.26651	4.57505	6.01472	ygaP	Cell inner membrane; Multi-pass membrane protein.
sp|P56258|WECF_ECOLI	5.56553	6.11092	8	wecF	Cell inner membrane
sp|P56262|DLHH_ECOLI	4.05862	3.85224	4.52182	ysgA
sp|P60240|RAPA_ECOLI	6.15558	5.09069	6.25922	rapA
sp|P60293|MUKF_ECOLI	5.70077	5.3568	5.42474	mukF	Cytoplasm, nucleoid. Note=Restricted to the nucleoid region.
sp|P60340|TRUB_ECOLI	5.58837	4.89269	5.2039	truB
sp|P60390|RSMH_ECOLI	4.97387	4.68456	5.72325	rsmH	Cytoplasm
sp|P60422|RL2_ECOLI	4.68046	5.34934	6.16948	rplB
sp|P60438|RL3_ECOLI	4.98371	5.51507	5.89577	rplC
sp|P60472|UPPS_ECOLI	3.93771	3.18091	3.73089	ispU
sp|P60546|KGUA_ECOLI	5.66153	5.11242	6.11587	gmk	Cytoplasm.
sp|P60560|GUAC_ECOLI	6.20052	4.71144	6.13396	guaC
sp|P60595|HIS5_ECOLI	5.77996	4.45995	5.31486	hisH	Cytoplasm.
sp|P60624|RL24_ECOLI	4.31831	4.27006	4.89716	rplX
sp|P60651|SPEB_ECOLI	6.0955	6.72443	6.20516	speB
sp|P60664|HIS6_ECOLI	5.6391	4.34008	5.52667	hisF	Cytoplasm.
sp|P60716|LIPA_ECOLI	1.74071	1.67458	1.928	lipA	Cytoplasm.
sp|P60723|RL4_ECOLI	5.3428	5.77843	6.88279	rplD
sp|P60752|MSBA_ECOLI	5.90466	6.14803	5.62961	msbA	Cell inner membrane
sp|P60757|HIS1_ECOLI	5.31541	3.28947	4.94152	hisG	Cytoplasm.
sp|P60785|LEPA_ECOLI	5.85073	4.75443	5.48943	lepA	Cell inner membrane
sp|P60869|YBJL_ECOLI	7.31555	6.17164	7.06268	ybjL	Cell membrane
sp|P60872|YIDE_ECOLI	5.70467	5.97597	5.32901	yidE	Cell membrane
sp|P60906|SYH_ECOLI	5.98407	4.79873	6.13782	hisS	Cytoplasm.
sp|P61175|RL22_ECOLI	5.31271	4.9892	6.03337	rplV
sp|P61316|LOLA_ECOLI	5.97775	6.25426	5.67882	lolA	Periplasm.
sp|P61320|LOLB_ECOLI	6.17003	6.37307	6.23684	lolB	Cell outer membrane; Lipid-anchor.
sp|P61517|CAN_ECOLI	6.15624	5.41744	5.98397	can
sp|P61714|RISB_ECOLI	5.73158	6.16617	6.40634	ribE
sp|P61887|RMLA2_ECOLI	5.84834	5.30775	7.10068	rffH
sp|P61889|MDH_ECOLI	5.93733	3.98058	5.65295	mdh
sp|P61949|FLAV_ECOLI	6.32774	4.71172	5.30601	fldA
sp|P62399|RL5_ECOLI	4.96579	5.09727	6.0087	rplE
sp|P62517|OPGH_ECOLI	6.29549	6.21538	6.44772	mdoH	Cell inner membrane; Multi-pass membrane protein.
sp|P62615|ISPE_ECOLI	5.31494	4.43187	6.66757	ispE
sp|P62617|ISPF_ECOLI	5.80647	4.90299	6.84792	ispF
sp|P62620|ISPG_ECOLI	4.01414	3.04716	4.68534	ispG
sp|P62623|ISPH_ECOLI	2.88607	2.6883	3.72246	ispH
sp|P62707|GPMA_ECOLI	6.01942	4.85087	6.36703	gpmA
sp|P62768|YAEH_ECOLI	5.45027	3.77447	5.55323	yaeH
sp|P63020|NFUA_ECOLI	3.01422	2.54966	3.40043	nfuA
sp|P63177|RLMB_ECOLI	5.37188	5.1662	5.83295	rlmB	Cytoplasm
sp|P63183|KUP_ECOLI	6.42544	6.28481	6.79174	kup	Cell inner membrane
sp|P63224|GMHA_ECOLI	5.73116	4.36882	5.88575	gmhA	Cytoplasm.
sp|P63228|GMHBB_ECOLI	5.49278	5.05104	4.7818	gmhB	Cytoplasm
sp|P63235|GADC_ECOLI	6.4003	6.68192	7.24783	gadC	Cell inner membrane; Multi-pass membrane protein.
sp|P63284-2|CLPB_ECOLI	5.48289	5.30377	6.62808
sp|P63284|CLPB_ECOLI	5.89969	4.80154	5.92814	clpB	Cytoplasm
sp|P63386|MLAF_ECOLI	7.04111	6.18405	7.04604	mlaF	Cell inner membrane
sp|P63389|YHES_ECOLI	3.58061	2.94534	4.29717	yheS
sp|P63417|YHBS_ECOLI	5.72334	4.5072	6.8833	yhbS
sp|P63883|AMIC_ECOLI	5.28735	5.1897	4.85166	amiC	Periplasm
sp|P64423|ZNTB_ECOLI	5.31458	6.06895	6.04151	zntB	Cell inner membrane; Multi-pass membrane protein.
sp|P64429|YPFJ_ECOLI	3.37335	5.54162	5.19155	ypfJ	Membrane
sp|P64448|YNBE_ECOLI	7.18368	6.93452	6.88958	ynbE
sp|P64451|YDCL_ECOLI	5.81701	6.06593	6.01652	ydcL	Cell membrane
sp|P64463|YDFZ_ECOLI	4.51861	4.07533	4.16435	ydfZ
sp|P64483|YEAK_ECOLI	4.7149	3.56403	4.89466	yeaK
sp|P64506|YEBY_ECOLI	5.63284	6.20103	5.07691	yebY
sp|P64530|RCNR_ECOLI	4.14391	5.52869	7.30012	rcnR	Cytoplasm
sp|P64534|RCNB_ECOLI	5.44568	6.02972	5.37453	rcnB	Periplasm
sp|P64540|YFCL_ECOLI	2.75246	2.71379	3.38709	yfcL
sp|P64554|QUEE_ECOLI	4.61101	3.69763	4.33064	queE
sp|P64581|YQJD_ECOLI	5.54674	5.46802	5.64183	yqjD	Cell inner membrane
sp|P64585|YQJE_ECOLI	4.38876	6.26707	5.3642	yqjE	Cell inner membrane; Multi-pass membrane protein.
sp|P64588|YQJI_ECOLI	4.80132	3.64647	4.67385	yqjI
sp|P64596|YRAP_ECOLI	5.78233	5.86392	5.71666	yraP	Periplasm
sp|P64602|MLAB_ECOLI	5.3323	4.85905	5.38678	mlaB	Cytoplasm
sp|P64604|MLAD_ECOLI	5.71939	6.07575	5.61194	mlaD	Cell inner membrane
sp|P64612|ZAPE_ECOLI	5.25143	3.40298	5.71328	zapE	Cytoplasm
sp|P64624|YHEO_ECOLI	3.93533	3.3611	4.69493	yheO
sp|P65292|YGDI_ECOLI	4.8302	5.31182	5.25451	ygdI	Cell membrane
sp|P65294|YGDR_ECOLI	3.68046	4.76236	4.63351	ygdR	Cell membrane
sp|P65367|YQCA_ECOLI	6.02936	5.70449	5.79686	yqcA
sp|P66948|BEPA_ECOLI	3.45708	4.72956	5.08317	bepA
sp|P67080|PLPHP_ECOLI	5.94605	4.3288	5.71494	yggS
sp|P67087|RSMI_ECOLI	5.46139	5.57075	6.47836	rsmI	Cytoplasm
sp|P67095|YFCE_ECOLI	5.3151	3.99579	5.48076	yfcE
sp|P67553|YNFC_ECOLI	2.12763	2.24432	2.38061	ynfC	Cell membrane
sp|P67603|YQFB_ECOLI	6.46686	6.12019	5.19648	yqfB
sp|P67660|YHAJ_ECOLI	6.08786	5.5418	5.65785	yhaJ
sp|P67662|AAER_ECOLI	5.75259	5.68572	6.90656	aaeR
sp|P67762|YHBP_ECOLI	5.4825	5.11479	6.1131	yhbP
sp|P67826|CUTC_ECOLI	5.84652	4.34745	6.28816	cutC	Cytoplasm
sp|P67910|HLDD_ECOLI	6.01603	5.09641	6.04465	rfaD
sp|P68066|GRCA_ECOLI	2.62734	1.63602	2.17375	grcA
sp|P68206|YJBJ_ECOLI	3.72015	3.58903	6.83803	yjbJ
sp|P68567|RSMJ_ECOLI	6.73445	5.29826	6.88588	rsmJ	Cytoplasm
sp|P68679|RS21_ECOLI	2.93682	3.55207	4.63543	rpsU
sp|P68699|ATPL_ECOLI	6.15839	5.87767	5.92908	atpE	Cell inner membrane
sp|P68739|NFI_ECOLI	5.29611	5.07612	6.09016	nfi	Cytoplasm.
sp|P68767|AMPA_ECOLI	6.32542	6.215	6.45066	pepA
sp|P68919|RL25_ECOLI	4.2893	5.13734	5.63161	rplY
sp|P69228|BAER_ECOLI	5.57534	4.05331	5.53689	baeR	Cytoplasm
sp|P69411|RCSF_ECOLI	6.5026	5.64992	5.6519	rcsF	Cell outer membrane
sp|P69425|TATB_ECOLI	4.27381	4.65079	4.40766	tatB	Cell inner membrane
sp|P69428|TATA_ECOLI	4.40631	4.72302	5.33689	tatA	Cell inner membrane
sp|P69441|KAD_ECOLI	5.60196	4.72759	6.18441	adk	Cytoplasm
sp|P69451|LCFA_ECOLI	4.93318	4.87924	3.97804	fadD	Cell membrane
sp|P69488|CUTA_ECOLI	5.12745	3.33726	7.03754	cutA	Cytoplasm
sp|P69503|APT_ECOLI	5.10391	5.05925	4.57495	apt	Cytoplasm.
sp|P69776|LPP_ECOLI	5.65907	5.80878	4.92299	lpp	Cell outer membrane
sp|P69783|PTGA_ECOLI	5.63609	4.48181	5.33527	crr	Cytoplasm
sp|P69786|PTGCB_ECOLI	5.85944	5.92012	6.88488	ptsG	Cell inner membrane
sp|P69795|PTQB_ECOLI	4.04158	2.81614	3.64012	chbB	Cytoplasm
sp|P69797|PTNAB_ECOLI	6.11095	5.94941	6.91167	manX
sp|P69805|PTND_ECOLI	6.24004	6.50649	6.2068	manZ	Cell inner membrane
sp|P69811|PTFAH_ECOLI	5.70542	5.99288	5.74287	fruB	Cytoplasm
sp|P69874|POTA_ECOLI	6.40672	7.24937	6.54853	potA	Cell inner membrane
sp|P69910|DCEB_ECOLI	5.97219	5.71073	6.24724	gadB	Cytoplasm
sp|P69913|CSRA_ECOLI	4.56375	4.73617	6.2885	csrA	Cytoplasm
sp|P69922|FUCI_ECOLI	5.21742	2.77655	5.11916	fucI	Cytoplasm.
sp|P69924|RIR2_ECOLI	5.2381	3.41501	5.69891	nrdB
sp|P69931|HDA_ECOLI	5.13691	4.40411	5.69564	hda
sp|P75691|YAHK_ECOLI	6.22633	5.04029	5.86255	yahK
sp|P75694|YAHO_ECOLI	4.64337	5.28261	4.77544	yahO	Periplasm
sp|P75713|ALLE_ECOLI	5.21106	4.40458	6.13316	allE	Cytoplasm
sp|P75728|UBIF_ECOLI	4.4888	3.80805	4.3522	ubiF
sp|P75736|YBFF_ECOLI	6.52598	5.01741	5.74444	ybfF
sp|P75745|YBGK_ECOLI	5.79239	5.24802	5.72659	ybgK
sp|P75746|YBGL_ECOLI	4.54908	3.91099	6.2641	ybgL
sp|P75767|GNGF_ECOLI	6.31398	4.59748	5.45355	ybhK	Cytoplasm
sp|P75777|YBHG_ECOLI	6.01944	6.19804	6.95424	ybhG	Periplasm
sp|P75782|RLMF_ECOLI	5.28193	4.81062	4.8318	rlmF	Cytoplasm
sp|P75791|YBIU_ECOLI	4.56312	2.52611	4.34273	ybiU
sp|P75792|SUPH_ECOLI	6.12795	4.31444	7.89349	ybiV
sp|P75796|GSIA_ECOLI	4.0587	3.59989	3.95265	gsiA	Cell inner membrane
sp|P75797|GSIB_ECOLI	5.84793	6.04146	6.59693	gsiB	Periplasm
sp|P75799|GSID_ECOLI	6.54769	6.81676	6.44009	gsiD	Cell inner membrane
sp|P75800|YLIE_ECOLI	6.03269	5.88059	5.90405	yliE	Cell membrane
sp|P75801|YLIF_ECOLI	6.07769	6.47204	5.62854	yliF	Cell membrane
sp|P75809|YBJI_ECOLI	2.69881	2.08037	3.95893	ybjI
sp|P75818|YBJP_ECOLI	6.22039	6.02748	6.29571	ybjP	Cell membrane
sp|P75820|AMID_ECOLI	5.62595	6.95702	7.03744	amiD	Cell outer membrane
sp|P75821|YBJS_ECOLI	5.60127	6.13696	6.66327	ybjS
sp|P75822|YBJT_ECOLI	5.22983	6.42362	5.88365	ybjT	Cell inner membrane
sp|P75823|LTAE_ECOLI	5.86861	4.38884	5.88032	ltaE
sp|P75830|MACA_ECOLI	5.8273	6.36579	6.04011	macA	Cell inner membrane
sp|P75831|MACB_ECOLI	6.44543	6.19616	5.91557	macB	Cell inner membrane
sp|P75849|GLO22_ECOLI	5.05307	3.73401	6.22453	gloC
sp|P75863|YCBX_ECOLI	5.71409	5.69375	6.0261	ycbX
sp|P75864|RLMKL_ECOLI	6.12891	5.4275	6.10097	rlmL	Cytoplasm
sp|P75867|LONH_ECOLI	6.39667	6.16619	5.99228	ycbZ
sp|P75870|YCCS_ECOLI	6.48631	5.03158	6.3138	yccS	Cell inner membrane; Multi-pass membrane protein.
sp|P75874|YCCU_ECOLI	5.18111	4.23919	6.01142	yccU
sp|P75876|RLMI_ECOLI	6.2833	6.02889	6.57331	rlmI	Cytoplasm
sp|P75913|GHRA_ECOLI	5.82064	4.45006	5.63959	ghrA	Cytoplasm
sp|P75914|YCDX_ECOLI	5.72859	4.03678	4.99293	ycdX
sp|P75915|YCDY_ECOLI	6.66202	4.98893	6.25111	ycdY
sp|P75919|CLSC_ECOLI	5.58981	4.78001	5.37704	clsC
sp|P75931|YCEM_ECOLI	6.19751	4.96205	5.87961	yceM
sp|P75949|NAGZ_ECOLI	5.59079	4.011	6.00384	nagZ	Cytoplasm.
sp|P75952|COMR_ECOLI	2.48896	1.77704	2.98679	comR
sp|P75957|LOLD_ECOLI	5.4786	5.77995	6.42028	lolD	Cell inner membrane; Peripheral membrane protein.
sp|P75958|LOLE_ECOLI	6.02305	5.94143	5.75858	lolE	Cell inner membrane; Multi-pass membrane protein.
sp|P75959|NAGK_ECOLI	6.08773	3.97614	4.98254	nagK
sp|P75960|NPD_ECOLI	5.55909	4.37151	4.78511	cobB	Cytoplasm
sp|P75966|RLUE_ECOLI	3.91	3.73244	5.07092	rluE
sp|P75974|COHE_ECOLI	4.81035	5.26126	6.80173	cohE
sp|P75989|BLUR_ECOLI	1.3867	2.00333	3.01729	bluR
sp|P76001|YCGJ_ECOLI	4.77972	4.42175	5.52005	ycgJ
sp|P76002|PLIG_ECOLI	4.90151	6.11512	5.32148	pliG	Periplasm
sp|P76004|YCGM_ECOLI	5.85607	5.18436	6.21804	ycgM
sp|P76007|NHAP2_ECOLI	6.91759	5.80464	6.04756	cvrA	Cell inner membrane
sp|P76008|LDCA_ECOLI	6.05838	3.69299	4.99874	ldcA	Cytoplasm
sp|P76014|DHAL_ECOLI	4.74695	4.43211	5.42947	dhaL	Cytoplasm
sp|P76015|DHAK_ECOLI	5.75036	5.72438	5.69842	dhaK
sp|P76016|DHAR_ECOLI	4.11053	4.53396	4.30828	dhaR
sp|P76027|OPPD_ECOLI	5.71464	5.28536	5.48654	oppD	Cell inner membrane; Peripheral membrane protein.
sp|P76034|YCIT_ECOLI	5.57223	5.90855	5.50585	yciT
sp|P76035|YCIW_ECOLI	1.31751	1.30815	1.20979	yciW
sp|P76046|YCJX_ECOLI	6.09843	5.52003	6.03975	ycjX
sp|P76049|YCJY_ECOLI	6.20502	4.0878	6.58449	ycjY
sp|P76086|PAAX_ECOLI	4.81564	4.0722	5.06522	paaX
sp|P76097|YDCJ_ECOLI	3.14992	3.41281	3.50202	ydcJ
sp|P76104|YDCP_ECOLI	2.12718	2.11876	2.78193	ydcP
sp|P76108|YDCS_ECOLI	6.90037	6.37163	7.17622	ydcS	Periplasm
sp|P76112|MNAT_ECOLI	5.91218	4.93471	5.7719	mnaT
sp|P76113|CURA_ECOLI	5.59459	4.48235	5.52751	curA
sp|P76115|YNCD_ECOLI	5.33685	6.01584	6.20869	yncD	Cell outer membrane
sp|P76116|YNCE_ECOLI	5.43529	5.63021	6.05307	yncE
sp|P76121|YDDH_ECOLI	5.44647	4.27494	4.15334	yddH
sp|P76128|DDPA_ECOLI	7.5926	5.25858	4.77318	ddpA	Periplasm
sp|P76129|DOSP_ECOLI	2.56313	4.01374	4.26744	dosP
sp|P76145|TAM_ECOLI	5.88821	4.14173	6.69366	tam	Cytoplasm.
sp|P76149|SAD_ECOLI	5.34068	2.55945	4.71761	sad
sp|P76170|YNFB_ECOLI	5.7797	4.934	5.07293	ynfB
sp|P76176|YDGD_ECOLI	6.23271	5.29105	4.40561	ydgD
sp|P76177|YDGH_ECOLI	5.60683	5.46937	5.73242	ydgH
sp|P76185|YDHJ_ECOLI	6.57671	6.09298	6.63547	ydhJ	Membrane
sp|P76187|YDHF_ECOLI	5.79277	4.99761	5.70777	ydhF
sp|P76190|MEPH_ECOLI	3.6905	2.63421	5.43461	mepH
sp|P76193|YNHG_ECOLI	5.28136	5.19872	6.03938	ynhG	Periplasm
sp|P76194|SUFE_ECOLI	4.85084	3.50944	4.57356	sufE	Cytoplasm
sp|P76204|YDIV_ECOLI	5.86776	4.22165	6.47403	ydiV
sp|P76208|YNIB_ECOLI	5.4559	5.61708	6.42909	yniB	Cell membrane
sp|P76216|ASTB_ECOLI	5.69204	2.74313	5.16987	astB
sp|P76217|ASTD_ECOLI	5.77507	3.66924	5.5003	astD
sp|P76220|YDJY_ECOLI	4.95573	6.5521	6.91408	ydjY
sp|P76222|YNJA_ECOLI	6.48103	5.99785	5.52147	ynjA
sp|P76223|YNJB_ECOLI	6.54012	6.02663	6.17201	ynjB
sp|P76235|YEAH_ECOLI	1.97552	1.46667	1.6017	yeaH
sp|P76237|YEAJ_ECOLI	6.24882	6.56793	6.6821	yeaJ	Cell inner membrane
sp|P76251|DMLA_ECOLI	4.46694	2.63372	4.42048	dmlA	Cytoplasm
sp|P76256|TSAB_ECOLI	6.16619	5.10497	5.72756	tsaB	Cytoplasm
sp|P76268|KDGR_ECOLI	5.81528	5.25484	5.90991	kdgR
sp|P76270|MSRC_ECOLI	5.79743	4.32547	5.38329	msrC
sp|P76272|YEBT_ECOLI	6.43123	6.32393	7.18685	yebT	Cell inner membrane
sp|P76273|RSMF_ECOLI	4.77846	4.62952	5.79203	rsmF	Cytoplasm
sp|P76290|CMOA_ECOLI	4.663	3.17374	4.74571	cmoA
sp|P76316|DCYD_ECOLI	5.91241	5.78447	5.52339	dcyD
sp|P76318|YEDK_ECOLI	5.06532	3.45266	5.38684	yedK
sp|P76329|MPGP_ECOLI	5.4346	4.16652	5.25427	yedP	Cytoplasm
sp|P76330|YEDQ_ECOLI	6.56003	6.01458	6.39425	yedQ	Cell inner membrane
sp|P76339|YEDV_ECOLI	5.63472	6.17415	7.12563	yedV	Cell inner membrane
sp|P76340|YEDW_ECOLI	5.63835	4.10767	6.53119	yedW	Cytoplasm
sp|P76341|HIUH_ECOLI	4.41803	5.82992	6.08095	hiuH	Periplasm
sp|P76342|MSRP_ECOLI	5.91146	5.78729	5.57937	msrP
sp|P76344|ZINT_ECOLI	5.89114	7.18435	6.22681	zinT
sp|P76372|WZZB_ECOLI	5.96712	6.06968	5.6103	wzzB	Cell inner membrane
sp|P76373|UDG_ECOLI	4.12347	1.99625	3.58926	ugd
sp|P76389|YEGH_ECOLI	6.59812	6.24039	7.29346	yegH	Cell membrane
sp|P76397|MDTA_ECOLI	5.8716	6.12547	6.25083	mdtA	Cell inner membrane
sp|P76398|MDTB_ECOLI	7.06658	6.14538	6.16933	mdtB	Cell inner membrane
sp|P76399|MDTC_ECOLI	6.305	5.78067	6.07557	mdtC	Cell inner membrane; Multi-pass membrane protein.
sp|P76402|YEGP_ECOLI	5.53638	5.24143	5.83233	yegP
sp|P76403|YEGQ_ECOLI	4.10475	1.9141	3.67939	yegQ
sp|P76406|YEGR_ECOLI	6.77762	6.80148	5.62041	yegR
sp|P76407|YEGS_ECOLI	5.16852	4.50767	5.73431	yegS	Cytoplasm
sp|P76418|YEGU_ECOLI	5.45021	3.3605	5.04187	yegU
sp|P76419|YEGV_ECOLI	4.75746	3.67058	4.79294	yegV
sp|P76422|THID_ECOLI	5.89244	4.48808	5.95711	thiD
sp|P76423|THIM_ECOLI	5.64377	3.39518	4.89438	thiM
sp|P76446|RTN_ECOLI	5.79986	5.91273	5.91764	rtn	Cell inner membrane
sp|P76472|ARND_ECOLI	4.89339	3.39649	5.38849	arnD
sp|P76473|ARNT_ECOLI	6.55489	7.17279	6.84688	arnT	Cell inner membrane
sp|P76491|5DNU_ECOLI	4.86149	4.16289	5.63688	yfbR	Cytoplasm
sp|P76502|SIXA_ECOLI	1.25177	1.13021	1.35021	sixA
sp|P76503|FADI_ECOLI	6.43867	6.23278	6.15946	fadI	Cytoplasm
sp|P76506|MLAA_ECOLI	5.98178	6.37028	6.60861	mlaA	Cell outer membrane
sp|P76507|YFDI_ECOLI	5.62137	5.58774	6.38704	yfdI	Cell membrane
sp|P76535|MURQ_ECOLI	5.91542	4.36497	5.28012	murQ
sp|P76536|YFEX_ECOLI	5.08552	3.18201	6.5111	yfeX	Cytoplasm
sp|P76537|YFEY_ECOLI	6.67836	6.62609	6.15126	yfeY
sp|P76539|YPEA_ECOLI	5.54306	3.9183	5.57862	ypeA
sp|P76541|EUTL_ECOLI	6.15121	4.86501	5.97286	eutL
sp|P76558|MAO2_ECOLI	6.35378	5.96881	5.94839	maeB
sp|P76559|YPFG_ECOLI	4.81294	5.1987	5.8598	ypfG
sp|P76561|YPFH_ECOLI	4.45911	2.93281	6.02666	ypfH
sp|P76562|TMCA_ECOLI	6.6541	4.07011	6.05387	tmcA	Cytoplasm
sp|P76569|YFGD_ECOLI	3.86503	2.57652	5.12158	yfgD
sp|P76576|YFGM_ECOLI	4.54519	5.80204	4.70378	yfgM	Membrane
sp|P76578|YFHM_ECOLI	6.15724	6.16954	6.172	yfhM	Cell inner membrane
sp|P76594|PKA_ECOLI	6.34837	5.00195	6.13302	pka
sp|P76658|HLDE_ECOLI	5.82067	5.30493	5.73877	hldE
sp|P76909|YNJD_ECOLI	5.98862	6.44582	6.13242	ynjD
sp|P77148|YDHS_ECOLI	5.58655	3.88536	5.20339	ydhS
sp|P77150|PDXY_ECOLI	4.48686	1.83208	4.99806	pdxY
sp|P77171|YDCI_ECOLI	2.66861	2.01436	3.15905	ydcI
sp|P77181|PAAY_ECOLI	5.81379	4.18868	6.77479	paaY
sp|P77182|MNMC_ECOLI	4.57115	4.40543	5.48436	mnmC	Cytoplasm
sp|P77202|DSBG_ECOLI	5.77678	6.16342	6.28944	dsbG	Periplasm.
sp|P77212|RCLA_ECOLI	6.00166	4.71326	7.14463	rclA
sp|P77247|HXPB_ECOLI	5.65381	4.47485	5.4839	hxpB
sp|P77256|AKRMG_ECOLI	6.34365	3.97394	5.63546	ydjG
sp|P77258|NEMA_ECOLI	1.54993	1.66022	2.97883	nemA
sp|P77265|MDLA_ECOLI	6.08346	4.77301	4.99385	mdlA	Cell inner membrane
sp|P77269|YPHF_ECOLI	8	6.75801	6.17681	yphF	Periplasm
sp|P77279|FETA_ECOLI	5.4268	5.19699	6.57873	fetA	Cell inner membrane
sp|P77280|YDJJ_ECOLI	4.9495	3.3926	4.64989	ydjJ
sp|P77285|RSXG_ECOLI	5.81825	5.75238	5.69588	rsxG	Cell inner membrane
sp|P77293|GTRB_ECOLI	6.08077	6.18916	6.0494	yfdH	Cell inner membrane; Multi-pass membrane protein.
sp|P77307|FETB_ECOLI	6.27755	5.87055	5.55905	fetB	Cell inner membrane
sp|P77330|BORD_ECOLI	6.65202	6.71328	7.76477	borD	Cell membrane
sp|P77335|HLYE_ECOLI	4.10557	3.20296	4.71121	hlyE	Secreted. Periplasm. Host cell membrane
sp|P77338|MSCK_ECOLI	5.93853	6.73127	5.55535	mscK	Cell inner membrane
sp|P77348|MPPA_ECOLI	5.86201	6.40507	6.20986	mppA	Periplasm.
sp|P77364|GLXK2_ECOLI	5.0494	5.69752	4.82377	glxK
sp|P77376|YDGJ_ECOLI	5.47586	5.05343	5.53692	ydgJ
sp|P77379|RCLR_ECOLI	5.40313	5.92455	5.12386	rclR
sp|P77395|YBBN_ECOLI	5.31371	5.25332	6.03778	ybbN
sp|P77398|ARNA_ECOLI	5.81831	2.93071	4.88161	arnA
sp|P77399|FADJ_ECOLI	6.0988	5.98583	6.19971	fadJ	Cytoplasm
sp|P77434|ALAC_ECOLI	4.75408	2.2848	3.91786	alaC	Cytoplasm
sp|P77444|SUFS_ECOLI	6.37849	3.38405	6.87076	sufS	Cytoplasm
sp|P77473|YLAB_ECOLI	6.31674	5.99535	7.1076	ylaB	Cell inner membrane
sp|P77485|CUSS_ECOLI	6.28475	5.97748	6.14605	cusS	Cell inner membrane
sp|P77488|DXS_ECOLI	6.55052	5.81611	6.15888	dxs
sp|P77499|SUFC_ECOLI	5.47214	3.75363	5.36873	sufC	Cytoplasm
sp|P77504|YBBP_ECOLI	5.8499	6.20986	6.91996	ybbP	Cell membrane
sp|P77522|SUFB_ECOLI	3.22299	1.50513	3.11988	sufB
sp|P77526|YFCG_ECOLI	5.64833	4.01844	4.84303	yfcG
sp|P77529|YDJN_ECOLI	5.28892	4.95171	6.36174	ydjN	Cell membrane
sp|P77544|YFCF_ECOLI	5.7645	4.85889	5.90185	yfcF
sp|P77552|YDHQ_ECOLI	1.72843	1.07296	1.56328	ydhQ
sp|P77554|YAHJ_ECOLI	5.6704	4.31684	6.81287	yahJ
sp|P77559|YNFL_ECOLI	5.11508	6.80206	6.30166	ynfL
sp|P77561|YDEP_ECOLI	3.70467	3.50436	2.94595	ydeP
sp|P77562|YAIW_ECOLI	6.1077	6.92621	6.10692	yaiW
sp|P77569|MHPR_ECOLI	1.72173	1.84833	2.3452	mhpR
sp|P77570|ANMK_ECOLI	5.87385	4.02504	5.69509	anmK
sp|P77581|ASTC_ECOLI	5.08744	2.67246	4.44203	astC
sp|P77615|YCJW_ECOLI	5.05603	5.34071	5.40917	ycjW
sp|P77619|YFEW_ECOLI	5.83714	5.41598	6.29732	yfeW
sp|P77625|HXPA_ECOLI	5.76892	4.53521	6.06789	hxpA
sp|P77626|SUTR_ECOLI	6.27194	4.51776	5.27277	sutR
sp|P77634|YBCM_ECOLI	3.65074	4.11521	3.83029	ybcM
sp|P77649|YDIU_ECOLI	4.72091	2.97147	4.56956	ydiU
sp|P77674|ABDH_ECOLI	5.42309	3.4372	5.40982	prr
sp|P77689|SUFD_ECOLI	3.19872	2.36723	3.90704	sufD
sp|P77690|ARNB_ECOLI	5.53137	3.77676	4.77665	arnB
sp|P77695|GNSB_ECOLI	5.40329	5.71128	5.84792	gnsB
sp|P77712|FADM_ECOLI	5.36525	3.28958	5.2901	fadM
sp|P77718|THII_ECOLI	5.66242	2.95176	4.62422	thiI	Cytoplasm.
sp|P77721|YDJF_ECOLI	5.45194	5.49691	5.96145	ydjF
sp|P77726|YAJR_ECOLI	5.4224	5.15277	5.4469	yajR	Cell inner membrane; Multi-pass membrane protein.
sp|P77730|YDCR_ECOLI	6.52414	5.45401	5.41839	ydcR
sp|P77735|YAJO_ECOLI	4.27975	4.20527	5.03806	yajO
sp|P77737|OPPF_ECOLI	5.68679	5.02574	6.12763	oppF	Cell inner membrane; Peripheral membrane protein.
sp|P77739|YNIA_ECOLI	5.68504	3.30818	5.20934	yniA
sp|P77748|YDIJ_ECOLI	5.8798	5.75051	5.76451	ydiJ
sp|P77756|QUEC_ECOLI	6.57684	4.84383	5.36259	queC
sp|P77757|ARNC_ECOLI	6.07514	6.20882	6.76925	arnC	Cell inner membrane; Multi-pass membrane protein.
sp|P77774|BAMB_ECOLI	6.55369	6.48395	6.33701	bamB	Cell outer membrane
sp|P77775|YFCH_ECOLI	5.93054	5.75987	5.86366	yfcH
sp|P77804|YDGA_ECOLI	5.98065	6.21137	5.98629	ydgA	Cell inner membrane
sp|P77808|CINAL_ECOLI	6.25223	3.94432	5.26516	yfaY
sp|P78067|YNJE_ECOLI	6.19486	6.68541	6.18266	ynjE	Periplasm
sp|Q2M7R5|YIBT_ECOLI	3.72979	2.94373	4.08913	yibT
sp|Q46798|YGER_ECOLI	6.32073	5.64424	5.47937	ygeR	Cell inner membrane
sp|Q46800|XDHB_ECOLI	4.56131	2.52012	4.83545	xdhB
sp|Q46829|BGLA_ECOLI	6.17332	4.85298	5.8943	bglA
sp|Q46845|YGHU_ECOLI	5.59699	5.30855	5.63043	yghU
sp|Q46851|GPR_ECOLI	6.24443	5.1247	6.27751	gpr
sp|Q46856|YQHD_ECOLI	5.34751	5.21629	6.4809	yqhD
sp|Q46857|DKGA_ECOLI	5.85169	4.7995	6.23249	dkgA	Cytoplasm
sp|Q46863|YGIS_ECOLI	5.82645	5.53093	5.96325	ygiS	Periplasm
sp|Q46868|YQIC_ECOLI	4.6647	4.27331	5.52518	yqiC	Cytoplasm
sp|Q46871|YQJH_ECOLI	5.66288	4.37607	6.21374	yqjH	Cytoplasm
sp|Q46893|ISPD_ECOLI	6.14998	5.65762	6.70489	ispD
sp|Q46919|YQCC_ECOLI	3.48732	3.39442	4.96662	yqcC
sp|Q46920|QUEF_ECOLI	5.62164	4.4133	5.54218	queF	Cytoplasm
sp|Q46925|CSDA_ECOLI	5.86279	4.11203	5.58523	csdA
sp|Q46927|TCDA_ECOLI	5.19618	4.87451	5.76664	tcdA	Membrane
sp|Q46948|YAJL_ECOLI	5.8059	4.20911	5.15107	yajL
sp|Q47083|CBL_ECOLI	2.33366	1.04097	1.1559	cbl
sp|Q47146|FADE_ECOLI	2.00675	2.19546	1.86329	fadE
sp|Q47147|YAFJ_ECOLI	5.82582	5.69496	6.19848	yafJ
sp|Q47537|TAUA_ECOLI	6.76892	5.50214	5.74658	tauA	Periplasm
sp|Q47622|SAPA_ECOLI	6.17925	6.38773	5.88451	sapA	Periplasm
sp|Q47679|YAFV_ECOLI	5.73508	4.415	5.22453	yafV
sp|Q47690|MMUM_ECOLI	6.14785	5.31479	5.00866	mmuM
sp|Q57261|TRUD_ECOLI	5.9878	4.92858	5.78081	truD
sp|Q59385|COPA_ECOLI	5.32503	5.26139	5.06589	copA	Copper-exporting P-type ATPase: Cell inner membrane
sp|Q93K97|ADPP_ECOLI	5.98308	4.23105	5.7869	nudF

## Sheet: Figure4C
	Box plot
	Average Half life hrs	Category			X_axis	Yaxis
	3.67285	Low Mwt, Mwt< 10kDa			1	1.9163494225088915
	2.27158	Low Mwt, Mwt< 10kDa			1.1020408163265305	1.6868675763861245
	4.64638	Low Mwt, Mwt< 10kDa			1.2040816326530612	1.774330417636464
	5.02733	Low Mwt, Mwt< 10kDa			1.306122448979592	1.7259673960750648
	4.92491	Low Mwt, Mwt< 10kDa			1.4081632653061225	1.6639064279428133
	5.18607	Low Mwt, Mwt< 10kDa			1.510204081632653	1.7615063772788804
	4.71933	Low Mwt, Mwt< 10kDa			1.6122448979591837	1.6925363264728164
	5.85267	Low Mwt, Mwt< 10kDa			1.7142857142857144	1.7428521861632957
	4.7725	Low Mwt, Mwt< 10kDa			1.816326530612245	1.6233885195617241
	5.13224	Low Mwt, Mwt< 10kDa			1.9183673469387754	1.6824079281954245
	5.01555	Low Mwt, Mwt< 10kDa			2.020408163265306	1.5710468192477205
	5.00504	Low Mwt, Mwt< 10kDa			2.122448979591837	1.6274890293071926
	5.42818	Low Mwt, Mwt< 10kDa			2.2244897959183674	1.5445960209588476
	5.05779	Low Mwt, Mwt< 10kDa			2.326530612244898	1.512662847566576
	1.18864	Low Mwt, Mwt< 10kDa			2.428571428571429	1.4399113785659046
	5.23139	Low Mwt, Mwt< 10kDa			2.5306122448979593	1.3612544346909061
	5.31757	Low Mwt, Mwt< 10kDa			2.63265	1.2210767766426458
	2.03409	Low Mwt, Mwt< 10kDa			2.7346938775510203	1.1686093567485103
	4.24866	Low Mwt, Mwt< 10kDa			2.836734693877551	1.1845669306514863
	4.43568	Low Mwt, Mwt< 10kDa			2.938775510204082	1.216334964515577
	2.03663	Low Mwt, Mwt< 10kDa			3.0408163265306123	1.2357066315821772
	2.77478	Low Mwt, Mwt< 10kDa			3.142857142857143	1.197405235980726
	4.45874	Low Mwt, Mwt< 10kDa			3.2448979591836737	1.1586711196923911
	1.84272	Low Mwt, Mwt< 10kDa			3.3469387755102042	1.1125523198644767
	2.99979	Low Mwt, Mwt< 10kDa			3.4489795918367347	1.101048113928521
	5.62895	Low Mwt, Mwt< 10kDa			3.5510204081632653	1.0406474074595589
	5.20343	Low Mwt, Mwt< 10kDa			3.6530612244897958	0.9945145191771414
	4.16056	Low Mwt, Mwt< 10kDa			3.7551020408163267	0.9871533775164899
	4.13714	Low Mwt, Mwt< 10kDa			3.857142857142857	0.9860843185265644
	2.89264	Low Mwt, Mwt< 10kDa			3.9591836734693877	0.9033168583565417
	1.53143	Low Mwt, Mwt< 10kDa			4.061224489795919	0.8576088126682515
	3.82476	Low Mwt, Mwt< 10kDa			4.163265306122449	0.8789354608657747
	3.18383	Low Mwt, Mwt< 10kDa			4.26531	0.9605492264194266
	4.46361	Low Mwt, Mwt< 10kDa			4.36735	0.9889408270756511
	5.30345	Low Mwt, Mwt< 10kDa			4.469387755102041	1.0335732443078833
	5.08706	Low Mwt, Mwt< 10kDa			4.571428571428571	0.961655
	5.51341	Low Mwt, Mwt< 10kDa			4.673469387755102	0.8838342602786138
	1.68885	Low Mwt, Mwt< 10kDa			4.775510204081632	0.8276599200425904
	5.14404	Low Mwt, Mwt< 10kDa			4.877551020408164	0.799519
	4.91076	Low Mwt, Mwt< 10kDa			4.979591836734694	0.7756191136050361
	4.2034	Low Mwt, Mwt< 10kDa			5.081632653061225	0.7316860802279701
	4.8441	Low Mwt, Mwt< 10kDa			5.183673469387755	0.7017958179135092
	4.19239	Low Mwt, Mwt< 10kDa			5.285714285714286	0.6277694092596617
	0.494691	Low Mwt, Mwt< 10kDa			5.387755102040816	0.5603502361162157
	5.57059	Low Mwt, Mwt< 10kDa			5.4897959183673475	0.4885126161583822
	3.78312	Low Mwt, Mwt< 10kDa			5.591836734693878	0.43850788109072075
	3.96072	Low Mwt, Mwt< 10kDa			5.6938775510204085	0.366191
	2.96343	Low Mwt, Mwt< 10kDa			5.795918367346939	0.2647012421405963
	4.13779	Low Mwt, Mwt< 10kDa			5.8979591836734695	0.18998776441824275
	5.86575	Low Mwt, Mwt< 10kDa			6	0
	5.34848	Low Mwt, Mwt< 10kDa
	2.37604	Low Mwt, Mwt< 10kDa
	5.06515	Low Mwt, Mwt< 10kDa
	5.52644	Low Mwt, Mwt< 10kDa
	4.70762	Low Mwt, Mwt< 10kDa
	4.35324	Low Mwt, Mwt< 10kDa
	4.20644	Low Mwt, Mwt< 10kDa
	6	Low Mwt, Mwt< 10kDa
	4.25276	Low Mwt, Mwt< 10kDa
	3.10765	Low Mwt, Mwt< 10kDa
	3.35804	Low Mwt, Mwt< 10kDa
	5.13218	Low Mwt, Mwt< 10kDa
	4.35877	Low Mwt, Mwt< 10kDa
	4.27441	Low Mwt, Mwt< 10kDa
	4.43639	Low Mwt, Mwt< 10kDa
	3.7081	Low Mwt, Mwt< 10kDa
	4.17882	Low Mwt, Mwt< 10kDa
	5.93559	Low Mwt, Mwt< 10kDa
	4.95161	Low Mwt, Mwt< 10kDa
	1.68203	Low Mwt, Mwt< 10kDa
	4.82207	Low Mwt, Mwt< 10kDa
	5.46361	Low Mwt, Mwt< 10kDa
	5.09997	Low Mwt, Mwt< 10kDa
	4.27083	Low Mwt, Mwt< 10kDa
	4.90047	Low Mwt, Mwt< 10kDa
	6	Low Mwt, Mwt< 10kDa
	5.65416	Low Mwt, Mwt< 10kDa
	4.83321	Low Mwt, Mwt< 10kDa
	3.58755	Low Mwt, Mwt< 10kDa
	0.592473	Low Mwt, Mwt< 10kDa
	0.386474	Low Mwt, Mwt< 10kDa
	2.76819	Low Mwt, Mwt< 10kDa
	5.44665	Low Mwt, Mwt< 10kDa
	0.537249	Low Mwt, Mwt< 10kDa
	1.19253	Low Mwt, Mwt< 10kDa
	3.29225	Low Mwt, Mwt< 10kDa
	1.27618	Low Mwt, Mwt< 10kDa
	1.49056	Low Mwt, Mwt< 10kDa
	4.48889	Low Mwt, Mwt< 10kDa
	1.86806	Low Mwt, Mwt< 10kDa
	4.9204	Low Mwt, Mwt< 10kDa
	0.139086	Low Mwt, Mwt< 10kDa
	0.211516	Low Mwt, Mwt< 10kDa
	6	Low Mwt, Mwt< 10kDa
	0.468894	Low Mwt, Mwt< 10kDa
	4.41284	Low Mwt, Mwt< 10kDa
	5.53153	Low Mwt, Mwt< 10kDa
	1.44927	Low Mwt, Mwt< 10kDa
	0.631556	Low Mwt, Mwt< 10kDa
	2.92472	Low Mwt, Mwt< 10kDa
	1.48953	Low Mwt, Mwt< 10kDa
	5.52745	High Mwt, Mwt> 10kDa
	6	High Mwt, Mwt> 10kDa
	3.96408	High Mwt, Mwt> 10kDa
	6	High Mwt, Mwt> 10kDa
	5.09618	High Mwt, Mwt> 10kDa
	4.89677	High Mwt, Mwt> 10kDa
	6	High Mwt, Mwt> 10kDa
	5.03315	High Mwt, Mwt> 10kDa
	5.31144	High Mwt, Mwt> 10kDa
	6	High Mwt, Mwt> 10kDa
	5.39444	High Mwt, Mwt> 10kDa
	4.55912	High Mwt, Mwt> 10kDa
	4.22923	High Mwt, Mwt> 10kDa
	5.87982	High Mwt, Mwt> 10kDa
	6	High Mwt, Mwt> 10kDa
	6	High Mwt, Mwt> 10kDa
	5.79358	High Mwt, Mwt> 10kDa
	5.80357	High Mwt, Mwt> 10kDa
	4.19477	High Mwt, Mwt> 10kDa
	5.6584	High Mwt, Mwt> 10kDa
	5.75903	High Mwt, Mwt> 10kDa
	1.76419	High Mwt, Mwt> 10kDa
	5.59268	High Mwt, Mwt> 10kDa
	5.87808	High Mwt, Mwt> 10kDa
	4.98568	High Mwt, Mwt> 10kDa
	5.94051	High Mwt, Mwt> 10kDa
	4.59981	High Mwt, Mwt> 10kDa
	4.6203	High Mwt, Mwt> 10kDa
	5.82849	High Mwt, Mwt> 10kDa
	5.63096	High Mwt, Mwt> 10kDa
	5.58289	High Mwt, Mwt> 10kDa
	4.7901	High Mwt, Mwt> 10kDa
	1.54166	High Mwt, Mwt> 10kDa
	4.7238	High Mwt, Mwt> 10kDa
	5.21422	High Mwt, Mwt> 10kDa
	5.05105	High Mwt, Mwt> 10kDa
	5.74898	High Mwt, Mwt> 10kDa
	5.70471	High Mwt, Mwt> 10kDa
	5.04937	High Mwt, Mwt> 10kDa
	6	High Mwt, Mwt> 10kDa
	5.86842	High Mwt, Mwt> 10kDa
	5.73733	High Mwt, Mwt> 10kDa
	2.51985	High Mwt, Mwt> 10kDa
	5.46565	High Mwt, Mwt> 10kDa
	5.45136	High Mwt, Mwt> 10kDa
	5.02779	High Mwt, Mwt> 10kDa
	4.52974	High Mwt, Mwt> 10kDa
	5.07811	High Mwt, Mwt> 10kDa
	6	High Mwt, Mwt> 10kDa
	5.96763	High Mwt, Mwt> 10kDa
	6	High Mwt, Mwt> 10kDa
	3.03109	High Mwt, Mwt> 10kDa
	5.67744	High Mwt, Mwt> 10kDa
	5.98361	High Mwt, Mwt> 10kDa
	5.994	High Mwt, Mwt> 10kDa
	4.50589	High Mwt, Mwt> 10kDa
	3.48133	High Mwt, Mwt> 10kDa
	1.46867	High Mwt, Mwt> 10kDa
	4.4433	High Mwt, Mwt> 10kDa
	5.19532	High Mwt, Mwt> 10kDa
	3.47183	High Mwt, Mwt> 10kDa
	4.21241	High Mwt, Mwt> 10kDa
	4.13389	High Mwt, Mwt> 10kDa
	6	High Mwt, Mwt> 10kDa
	4.8018	High Mwt, Mwt> 10kDa
	4.34847	High Mwt, Mwt> 10kDa
	5.60146	High Mwt, Mwt> 10kDa
	5.36827	High Mwt, Mwt> 10kDa
	3.89543	High Mwt, Mwt> 10kDa
	4.11504	High Mwt, Mwt> 10kDa
	2.5455	High Mwt, Mwt> 10kDa
	5.32503	High Mwt, Mwt> 10kDa
	4.27458	High Mwt, Mwt> 10kDa
	5.77911	High Mwt, Mwt> 10kDa
	5.83912	High Mwt, Mwt> 10kDa
	5.26537	High Mwt, Mwt> 10kDa
	5.43738	High Mwt, Mwt> 10kDa
	4.24118	High Mwt, Mwt> 10kDa
	5.51188	High Mwt, Mwt> 10kDa
	4.17677	High Mwt, Mwt> 10kDa
	5.65155	High Mwt, Mwt> 10kDa
	5.98532	High Mwt, Mwt> 10kDa
	3.90681	High Mwt, Mwt> 10kDa
	5.96484	High Mwt, Mwt> 10kDa
	5.38904	High Mwt, Mwt> 10kDa
	5.56617	High Mwt, Mwt> 10kDa
	5.23179	High Mwt, Mwt> 10kDa
	5.43844	High Mwt, Mwt> 10kDa
	3.6513	High Mwt, Mwt> 10kDa
	5.92654	High Mwt, Mwt> 10kDa
	2.10608	High Mwt, Mwt> 10kDa
	4.8741	High Mwt, Mwt> 10kDa
	5.72877	High Mwt, Mwt> 10kDa
	5.3365	High Mwt, Mwt> 10kDa
	6	High Mwt, Mwt> 10kDa
	4.52668	High Mwt, Mwt> 10kDa
	4.41926	High Mwt, Mwt> 10kDa
	5.76625	High Mwt, Mwt> 10kDa
	4.95108	High Mwt, Mwt> 10kDa
	4.91275	High Mwt, Mwt> 10kDa
	6	High Mwt, Mwt> 10kDa
	5.61663	High Mwt, Mwt> 10kDa
	4.04195	High Mwt, Mwt> 10kDa
	6	High Mwt, Mwt> 10kDa
	2.62561	High Mwt, Mwt> 10kDa
	5.06229	High Mwt, Mwt> 10kDa
	6	High Mwt, Mwt> 10kDa
	4.59582	High Mwt, Mwt> 10kDa
	3.65773	High Mwt, Mwt> 10kDa
	5.69324	High Mwt, Mwt> 10kDa
	3.44315	High Mwt, Mwt> 10kDa
	3.97143	High Mwt, Mwt> 10kDa
	3.97654	High Mwt, Mwt> 10kDa
	5.69186	High Mwt, Mwt> 10kDa
	3.71139	High Mwt, Mwt> 10kDa
	5.01275	High Mwt, Mwt> 10kDa
	5.29323	High Mwt, Mwt> 10kDa
	5.67197	High Mwt, Mwt> 10kDa
	5.92595	High Mwt, Mwt> 10kDa
	4.5501	High Mwt, Mwt> 10kDa
	5.18319	High Mwt, Mwt> 10kDa
	4.95704	High Mwt, Mwt> 10kDa
	6	High Mwt, Mwt> 10kDa
	3.95806	High Mwt, Mwt> 10kDa
	5.02586	High Mwt, Mwt> 10kDa
	4.64984	High Mwt, Mwt> 10kDa
	5.80749	High Mwt, Mwt> 10kDa
	5.26483	High Mwt, Mwt> 10kDa
	5.37885	High Mwt, Mwt> 10kDa
	5.40397	High Mwt, Mwt> 10kDa
	1.04743	High Mwt, Mwt> 10kDa
	5.97889	High Mwt, Mwt> 10kDa
	5.42508	High Mwt, Mwt> 10kDa
	6	High Mwt, Mwt> 10kDa
	5.29968	High Mwt, Mwt> 10kDa
	5.21544	High Mwt, Mwt> 10kDa
	4.65629	High Mwt, Mwt> 10kDa
	5.45348	High Mwt, Mwt> 10kDa
	4.03385	High Mwt, Mwt> 10kDa
	3.01321	High Mwt, Mwt> 10kDa
	1.87372	High Mwt, Mwt> 10kDa
	4.18461	High Mwt, Mwt> 10kDa
	5.73576	High Mwt, Mwt> 10kDa
	5.88087	High Mwt, Mwt> 10kDa
	5.88334	High Mwt, Mwt> 10kDa
	5.53572	High Mwt, Mwt> 10kDa
	5.48052	High Mwt, Mwt> 10kDa
	3.21154	High Mwt, Mwt> 10kDa
	1.54554	High Mwt, Mwt> 10kDa
	5.80373	High Mwt, Mwt> 10kDa
	5.06445	High Mwt, Mwt> 10kDa
	2.93032	High Mwt, Mwt> 10kDa
	4.808	High Mwt, Mwt> 10kDa
	5.29575	High Mwt, Mwt> 10kDa
	5.70573	High Mwt, Mwt> 10kDa
	5.71431	High Mwt, Mwt> 10kDa
	5.07073	High Mwt, Mwt> 10kDa
	5.98289	High Mwt, Mwt> 10kDa
	5.32323	High Mwt, Mwt> 10kDa
	6	High Mwt, Mwt> 10kDa
	5.85472	High Mwt, Mwt> 10kDa
	5.25825	High Mwt, Mwt> 10kDa
	5.07278	High Mwt, Mwt> 10kDa
	2.92156	High Mwt, Mwt> 10kDa
	4.96235	High Mwt, Mwt> 10kDa
	5.23364	High Mwt, Mwt> 10kDa
	5.69105	High Mwt, Mwt> 10kDa
	5.98749	High Mwt, Mwt> 10kDa
	4.74803	High Mwt, Mwt> 10kDa
	5.12926	High Mwt, Mwt> 10kDa
	4.69152	High Mwt, Mwt> 10kDa
	5.2812	High Mwt, Mwt> 10kDa
	3.43672	High Mwt, Mwt> 10kDa
	5.78997	High Mwt, Mwt> 10kDa
	5.72035	High Mwt, Mwt> 10kDa
	4.56055	High Mwt, Mwt> 10kDa
	4.29776	High Mwt, Mwt> 10kDa
	4.43157	High Mwt, Mwt> 10kDa
	5.58432	High Mwt, Mwt> 10kDa
	4.96866	High Mwt, Mwt> 10kDa
	5.6893	High Mwt, Mwt> 10kDa
	5.93957	High Mwt, Mwt> 10kDa
	5.93701	High Mwt, Mwt> 10kDa
	5.98394	High Mwt, Mwt> 10kDa
	5.02179	High Mwt, Mwt> 10kDa
	4.34344	High Mwt, Mwt> 10kDa
	5.6439	High Mwt, Mwt> 10kDa
	4.05313	High Mwt, Mwt> 10kDa
	4.96876	High Mwt, Mwt> 10kDa
	2.79839	High Mwt, Mwt> 10kDa
	5.46417	High Mwt, Mwt> 10kDa
	5.64495	High Mwt, Mwt> 10kDa
	3.90475	High Mwt, Mwt> 10kDa
	5.47896	High Mwt, Mwt> 10kDa
	4.45174	High Mwt, Mwt> 10kDa
	5.99458	High Mwt, Mwt> 10kDa
	5.35317	High Mwt, Mwt> 10kDa
	5.06261	High Mwt, Mwt> 10kDa
	3.05697	High Mwt, Mwt> 10kDa
	4.96274	High Mwt, Mwt> 10kDa
	5.35773	High Mwt, Mwt> 10kDa
	6	High Mwt, Mwt> 10kDa
	4.01351	High Mwt, Mwt> 10kDa
	5.93115	High Mwt, Mwt> 10kDa
	1.5651	High Mwt, Mwt> 10kDa
	5.44927	High Mwt, Mwt> 10kDa
	3.14987	High Mwt, Mwt> 10kDa
	5.83572	High Mwt, Mwt> 10kDa
	5.58927	High Mwt, Mwt> 10kDa
	5.6188	High Mwt, Mwt> 10kDa
	2.86616	High Mwt, Mwt> 10kDa
	3.20373	High Mwt, Mwt> 10kDa
	5.75121	High Mwt, Mwt> 10kDa
	4.70384	High Mwt, Mwt> 10kDa
	4.67917	High Mwt, Mwt> 10kDa
	5.81566	High Mwt, Mwt> 10kDa
	5.59515	High Mwt, Mwt> 10kDa
	4.6352	High Mwt, Mwt> 10kDa
	6	High Mwt, Mwt> 10kDa
	6	High Mwt, Mwt> 10kDa
	5.48676	High Mwt, Mwt> 10kDa
	2.79692	High Mwt, Mwt> 10kDa
	5.33751	High Mwt, Mwt> 10kDa
	2.35883	High Mwt, Mwt> 10kDa
	2.2271	High Mwt, Mwt> 10kDa
	3.48076	High Mwt, Mwt> 10kDa
	4.39164	High Mwt, Mwt> 10kDa
	5.09966	High Mwt, Mwt> 10kDa
	5.46028	High Mwt, Mwt> 10kDa
	2.95652	High Mwt, Mwt> 10kDa
	3.91265	High Mwt, Mwt> 10kDa
	4.78363	High Mwt, Mwt> 10kDa
	5.79342	High Mwt, Mwt> 10kDa
	5.25807	High Mwt, Mwt> 10kDa
	5.47111	High Mwt, Mwt> 10kDa
	5.79377	High Mwt, Mwt> 10kDa
	5.95841	High Mwt, Mwt> 10kDa
	5.46265	High Mwt, Mwt> 10kDa
	5.38453	High Mwt, Mwt> 10kDa
	5.91855	High Mwt, Mwt> 10kDa
	1.91852	High Mwt, Mwt> 10kDa
	5.34188	High Mwt, Mwt> 10kDa
	6	High Mwt, Mwt> 10kDa
	4.76866	High Mwt, Mwt> 10kDa
	5.24176	High Mwt, Mwt> 10kDa
	5.53995	High Mwt, Mwt> 10kDa
	4.78432	High Mwt, Mwt> 10kDa
	3.08974	High Mwt, Mwt> 10kDa
	5.83044	High Mwt, Mwt> 10kDa
	1.98801	High Mwt, Mwt> 10kDa
	5.48282	High Mwt, Mwt> 10kDa
	5.62343	High Mwt, Mwt> 10kDa
	3.78276	High Mwt, Mwt> 10kDa
	4.19843	High Mwt, Mwt> 10kDa
	5.68335	High Mwt, Mwt> 10kDa
	4.87027	High Mwt, Mwt> 10kDa
	3.50565	High Mwt, Mwt> 10kDa
	4.92341	High Mwt, Mwt> 10kDa
	4.4204	High Mwt, Mwt> 10kDa
	4.94349	High Mwt, Mwt> 10kDa
	5.47812	High Mwt, Mwt> 10kDa
	4.44514	High Mwt, Mwt> 10kDa
	5.09183	High Mwt, Mwt> 10kDa
	5.37458	High Mwt, Mwt> 10kDa
	5.19482	High Mwt, Mwt> 10kDa
	5.41535	High Mwt, Mwt> 10kDa
	5.51083	High Mwt, Mwt> 10kDa
	5.409	High Mwt, Mwt> 10kDa
	5.91694	High Mwt, Mwt> 10kDa
	5.39338	High Mwt, Mwt> 10kDa
	0.990229	High Mwt, Mwt> 10kDa
	5.06873	High Mwt, Mwt> 10kDa
	4.67958	High Mwt, Mwt> 10kDa
	4.08041	High Mwt, Mwt> 10kDa
	5.5062	High Mwt, Mwt> 10kDa
	5.76006	High Mwt, Mwt> 10kDa
	5.41336	High Mwt, Mwt> 10kDa
	3.27366	High Mwt, Mwt> 10kDa
	1.9896	High Mwt, Mwt> 10kDa
	5.65257	High Mwt, Mwt> 10kDa
	6	High Mwt, Mwt> 10kDa
	5.84487	High Mwt, Mwt> 10kDa
	5.66627	High Mwt, Mwt> 10kDa
	5.9019	High Mwt, Mwt> 10kDa
	6	High Mwt, Mwt> 10kDa
	3.83153	High Mwt, Mwt> 10kDa
	5.45102	High Mwt, Mwt> 10kDa
	1.4944	High Mwt, Mwt> 10kDa
	5.62928	High Mwt, Mwt> 10kDa
	5.94286	High Mwt, Mwt> 10kDa
	3.8795	High Mwt, Mwt> 10kDa
	4.12656	High Mwt, Mwt> 10kDa
	5.21226	High Mwt, Mwt> 10kDa
	3.79266	High Mwt, Mwt> 10kDa
	5.3604	High Mwt, Mwt> 10kDa
	5.39379	High Mwt, Mwt> 10kDa
	5.04462	High Mwt, Mwt> 10kDa
	5.52777	High Mwt, Mwt> 10kDa
	5.74392	High Mwt, Mwt> 10kDa
	4.87783	High Mwt, Mwt> 10kDa
	5.75337	High Mwt, Mwt> 10kDa
	0.966955	High Mwt, Mwt> 10kDa
	4.79883	High Mwt, Mwt> 10kDa
	5.32182	High Mwt, Mwt> 10kDa
	4.12153	High Mwt, Mwt> 10kDa
	4.65624	High Mwt, Mwt> 10kDa
	5.93191	High Mwt, Mwt> 10kDa
	4.74797	High Mwt, Mwt> 10kDa
	3.34204	High Mwt, Mwt> 10kDa
	4.99942	High Mwt, Mwt> 10kDa
	4.97228	High Mwt, Mwt> 10kDa
	5.64309	High Mwt, Mwt> 10kDa
	5.5238	High Mwt, Mwt> 10kDa
	5.50756	High Mwt, Mwt> 10kDa
	5.01335	High Mwt, Mwt> 10kDa
	4.84219	High Mwt, Mwt> 10kDa
	2.21031	High Mwt, Mwt> 10kDa
	5.39707	High Mwt, Mwt> 10kDa
	4.98468	High Mwt, Mwt> 10kDa
	5.50705	High Mwt, Mwt> 10kDa
	5.50599	High Mwt, Mwt> 10kDa
	2.48682	High Mwt, Mwt> 10kDa
	5.79815	High Mwt, Mwt> 10kDa
	5.05089	High Mwt, Mwt> 10kDa
	5.53542	High Mwt, Mwt> 10kDa
	4.04635	High Mwt, Mwt> 10kDa
	4.74797	High Mwt, Mwt> 10kDa
	6	High Mwt, Mwt> 10kDa
	5.24061	High Mwt, Mwt> 10kDa
	5.97838	High Mwt, Mwt> 10kDa
	5.21322	High Mwt, Mwt> 10kDa
	5.1463	High Mwt, Mwt> 10kDa
	5.8187	High Mwt, Mwt> 10kDa
	3.04681	High Mwt, Mwt> 10kDa
	5.11504	High Mwt, Mwt> 10kDa
	5.57475	High Mwt, Mwt> 10kDa
	5.41909	High Mwt, Mwt> 10kDa
	5.28823	High Mwt, Mwt> 10kDa
	5.90612	High Mwt, Mwt> 10kDa
	4.95388	High Mwt, Mwt> 10kDa
	5.73204	High Mwt, Mwt> 10kDa
	5.59055	High Mwt, Mwt> 10kDa
	4.9917	High Mwt, Mwt> 10kDa
	4.23235	High Mwt, Mwt> 10kDa
	4.64215	High Mwt, Mwt> 10kDa
	4.88087	High Mwt, Mwt> 10kDa
	4.34015	High Mwt, Mwt> 10kDa
	4.48242	High Mwt, Mwt> 10kDa
	4.51911	High Mwt, Mwt> 10kDa
	5.6221	High Mwt, Mwt> 10kDa
	5.60443	High Mwt, Mwt> 10kDa
	5.12278	High Mwt, Mwt> 10kDa
	1.15977	High Mwt, Mwt> 10kDa
	5.70984	High Mwt, Mwt> 10kDa
	5.40664	High Mwt, Mwt> 10kDa
	5.3709	High Mwt, Mwt> 10kDa
	5.24487	High Mwt, Mwt> 10kDa
	5.49749	High Mwt, Mwt> 10kDa
	4.87954	High Mwt, Mwt> 10kDa
	4.70462	High Mwt, Mwt> 10kDa
	5.50638	High Mwt, Mwt> 10kDa
	5.18807	High Mwt, Mwt> 10kDa
	5.15692	High Mwt, Mwt> 10kDa
	4.32266	High Mwt, Mwt> 10kDa
	5.11055	High Mwt, Mwt> 10kDa
	4.75635	High Mwt, Mwt> 10kDa
	5.53303	High Mwt, Mwt> 10kDa
	5.08922	High Mwt, Mwt> 10kDa
	4.78639	High Mwt, Mwt> 10kDa
	5.14378	High Mwt, Mwt> 10kDa
	5.63671	High Mwt, Mwt> 10kDa
	4.72324	High Mwt, Mwt> 10kDa
	5.2986	High Mwt, Mwt> 10kDa
	5.53932	High Mwt, Mwt> 10kDa
	4.04905	High Mwt, Mwt> 10kDa
	4.82236	High Mwt, Mwt> 10kDa
	5.76845	High Mwt, Mwt> 10kDa
	3.00373	High Mwt, Mwt> 10kDa
	4.4175	High Mwt, Mwt> 10kDa
	4.57229	High Mwt, Mwt> 10kDa
	2.91753	High Mwt, Mwt> 10kDa
	3.94658	High Mwt, Mwt> 10kDa
	3.96577	High Mwt, Mwt> 10kDa
	5.87942	High Mwt, Mwt> 10kDa
	5.79484	High Mwt, Mwt> 10kDa
	5.01532	High Mwt, Mwt> 10kDa
	5.47025	High Mwt, Mwt> 10kDa
	5.89	High Mwt, Mwt> 10kDa
	5.39663	High Mwt, Mwt> 10kDa
	5.4999	High Mwt, Mwt> 10kDa
	5.69417	High Mwt, Mwt> 10kDa
	5.36613	High Mwt, Mwt> 10kDa
	5.04261	High Mwt, Mwt> 10kDa
	5.96343	High Mwt, Mwt> 10kDa
	5.48763	High Mwt, Mwt> 10kDa
	5.66886	High Mwt, Mwt> 10kDa
	5.6808	High Mwt, Mwt> 10kDa
	5.64952	High Mwt, Mwt> 10kDa
	5.32649	High Mwt, Mwt> 10kDa
	4.93779	High Mwt, Mwt> 10kDa
	4.93926	High Mwt, Mwt> 10kDa
	3.70595	High Mwt, Mwt> 10kDa
	5.2861	High Mwt, Mwt> 10kDa
	4.49339	High Mwt, Mwt> 10kDa
	5.47717	High Mwt, Mwt> 10kDa
	5.31248	High Mwt, Mwt> 10kDa
	3.61702	High Mwt, Mwt> 10kDa
	5.11997	High Mwt, Mwt> 10kDa
	5.0907	High Mwt, Mwt> 10kDa
	5.56342	High Mwt, Mwt> 10kDa
	3.29529	High Mwt, Mwt> 10kDa
	3.89799	High Mwt, Mwt> 10kDa
	4.95292	High Mwt, Mwt> 10kDa
	4.69056	High Mwt, Mwt> 10kDa
	4.47798	High Mwt, Mwt> 10kDa
	4.38701	High Mwt, Mwt> 10kDa
	5.49144	High Mwt, Mwt> 10kDa
	4.54737	High Mwt, Mwt> 10kDa
	2.66667	High Mwt, Mwt> 10kDa
	5.12521	High Mwt, Mwt> 10kDa
	5.85501	High Mwt, Mwt> 10kDa
	4.84786	High Mwt, Mwt> 10kDa
	3.55059	High Mwt, Mwt> 10kDa
	4.84873	High Mwt, Mwt> 10kDa
	5.07742	High Mwt, Mwt> 10kDa
	5.65941	High Mwt, Mwt> 10kDa
	3.64452	High Mwt, Mwt> 10kDa
	4.73616	High Mwt, Mwt> 10kDa
	3.16385	High Mwt, Mwt> 10kDa
	4.41278	High Mwt, Mwt> 10kDa
	4.8001	High Mwt, Mwt> 10kDa
	3.08464	High Mwt, Mwt> 10kDa
	5.17081	High Mwt, Mwt> 10kDa
	6	High Mwt, Mwt> 10kDa
	5.87522	High Mwt, Mwt> 10kDa
	5.18379	High Mwt, Mwt> 10kDa
	5.7792	High Mwt, Mwt> 10kDa
	5.77985	High Mwt, Mwt> 10kDa
	5.31732	High Mwt, Mwt> 10kDa
	4.85428	High Mwt, Mwt> 10kDa
	5.51465	High Mwt, Mwt> 10kDa
	5.3339	High Mwt, Mwt> 10kDa
	5.11347	High Mwt, Mwt> 10kDa
	4.8218	High Mwt, Mwt> 10kDa
	2.11676	High Mwt, Mwt> 10kDa
	2.67348	High Mwt, Mwt> 10kDa
	5.42476	High Mwt, Mwt> 10kDa
	0.627965	High Mwt, Mwt> 10kDa
	5.68538	High Mwt, Mwt> 10kDa
	5.00186	High Mwt, Mwt> 10kDa
	5.4661	High Mwt, Mwt> 10kDa
	5.94615	High Mwt, Mwt> 10kDa
	4.88602	High Mwt, Mwt> 10kDa
	4.4315	High Mwt, Mwt> 10kDa
	4.54153	High Mwt, Mwt> 10kDa
	2.54834	High Mwt, Mwt> 10kDa
	4.94883	High Mwt, Mwt> 10kDa
	5.03614	High Mwt, Mwt> 10kDa
	5.02485	High Mwt, Mwt> 10kDa
	5.50454	High Mwt, Mwt> 10kDa
	3.90046	High Mwt, Mwt> 10kDa
	4.94779	High Mwt, Mwt> 10kDa
	4.94692	High Mwt, Mwt> 10kDa
	5.94376	High Mwt, Mwt> 10kDa
	3.39201	High Mwt, Mwt> 10kDa
	6	High Mwt, Mwt> 10kDa
	0.909511	High Mwt, Mwt> 10kDa
	5.10818	High Mwt, Mwt> 10kDa
	4.76489	High Mwt, Mwt> 10kDa
	5.70809	High Mwt, Mwt> 10kDa
	5.64934	High Mwt, Mwt> 10kDa
	5.54068	High Mwt, Mwt> 10kDa
	5.80459	High Mwt, Mwt> 10kDa
	5.59282	High Mwt, Mwt> 10kDa
	5.83613	High Mwt, Mwt> 10kDa
	6	High Mwt, Mwt> 10kDa
	5.83369	High Mwt, Mwt> 10kDa
	6	High Mwt, Mwt> 10kDa
	6	High Mwt, Mwt> 10kDa
	6	High Mwt, Mwt> 10kDa
	6	High Mwt, Mwt> 10kDa
	6	High Mwt, Mwt> 10kDa
	4.53337	High Mwt, Mwt> 10kDa
	3.16601	High Mwt, Mwt> 10kDa
	5.88294	High Mwt, Mwt> 10kDa
	4.18663	High Mwt, Mwt> 10kDa
	4.65533	High Mwt, Mwt> 10kDa
	5.05226	High Mwt, Mwt> 10kDa
	5.55922	High Mwt, Mwt> 10kDa
	5.33875	High Mwt, Mwt> 10kDa
	5.13251	High Mwt, Mwt> 10kDa
	5.79025	High Mwt, Mwt> 10kDa
	1.48707	High Mwt, Mwt> 10kDa
	5.58274	High Mwt, Mwt> 10kDa
	5.8368	High Mwt, Mwt> 10kDa
	4.66836	High Mwt, Mwt> 10kDa
	4.68143	High Mwt, Mwt> 10kDa
	2.09561	High Mwt, Mwt> 10kDa
	4.71876	High Mwt, Mwt> 10kDa
	5.8962	High Mwt, Mwt> 10kDa
	4.68292	High Mwt, Mwt> 10kDa
	5.57097	High Mwt, Mwt> 10kDa
	5.3526	High Mwt, Mwt> 10kDa
	5.21609	High Mwt, Mwt> 10kDa
	5.31423	High Mwt, Mwt> 10kDa
	5.45255	High Mwt, Mwt> 10kDa
	5.148	High Mwt, Mwt> 10kDa
	1.25167	High Mwt, Mwt> 10kDa
	1.57221	High Mwt, Mwt> 10kDa
	4.54929	High Mwt, Mwt> 10kDa
	5.01666	High Mwt, Mwt> 10kDa
	5.9385	High Mwt, Mwt> 10kDa
	0.973517	High Mwt, Mwt> 10kDa
	1.44585	High Mwt, Mwt> 10kDa
	4.28141	High Mwt, Mwt> 10kDa
	5.90095	High Mwt, Mwt> 10kDa
	5.56618	High Mwt, Mwt> 10kDa
	5.04624	High Mwt, Mwt> 10kDa
	0.630604	High Mwt, Mwt> 10kDa
	5.1997	High Mwt, Mwt> 10kDa
	4.21833	High Mwt, Mwt> 10kDa
	4.37899	High Mwt, Mwt> 10kDa
	5.42554	High Mwt, Mwt> 10kDa
	5.12718	High Mwt, Mwt> 10kDa
	0.479032	High Mwt, Mwt> 10kDa
	4.1107	High Mwt, Mwt> 10kDa
	4.76403	High Mwt, Mwt> 10kDa
	4.21421	High Mwt, Mwt> 10kDa
	4.9526	High Mwt, Mwt> 10kDa
	4.77558	High Mwt, Mwt> 10kDa
	5.51067	High Mwt, Mwt> 10kDa
	5.42111	High Mwt, Mwt> 10kDa
	4.80222	High Mwt, Mwt> 10kDa
	5.23497	High Mwt, Mwt> 10kDa
	5.87116	High Mwt, Mwt> 10kDa
	4.89235	High Mwt, Mwt> 10kDa
	6	High Mwt, Mwt> 10kDa
	4.86457	High Mwt, Mwt> 10kDa
	1.40924	High Mwt, Mwt> 10kDa
	4.25924	High Mwt, Mwt> 10kDa
	5.24009	High Mwt, Mwt> 10kDa
	5.93816	High Mwt, Mwt> 10kDa
	4.58424	High Mwt, Mwt> 10kDa
	5.02193	High Mwt, Mwt> 10kDa
	5.08969	High Mwt, Mwt> 10kDa
	5.42304	High Mwt, Mwt> 10kDa
	5.20244	High Mwt, Mwt> 10kDa
	5.51502	High Mwt, Mwt> 10kDa
	6	High Mwt, Mwt> 10kDa
	5.19515	High Mwt, Mwt> 10kDa
	5.59554	High Mwt, Mwt> 10kDa
	1.01563	High Mwt, Mwt> 10kDa
	6	High Mwt, Mwt> 10kDa
	4.95589	High Mwt, Mwt> 10kDa
	3.71986	High Mwt, Mwt> 10kDa
	3.3858	High Mwt, Mwt> 10kDa
	5.66036	High Mwt, Mwt> 10kDa
	5.89399	High Mwt, Mwt> 10kDa
	5.2892	High Mwt, Mwt> 10kDa
	5.78824	High Mwt, Mwt> 10kDa
	3.70193	High Mwt, Mwt> 10kDa
	5.97991	High Mwt, Mwt> 10kDa
	5.34036	High Mwt, Mwt> 10kDa
	5.55145	High Mwt, Mwt> 10kDa
	5.39129	High Mwt, Mwt> 10kDa
	4.66076	High Mwt, Mwt> 10kDa
	5.55348	High Mwt, Mwt> 10kDa
	5.51863	High Mwt, Mwt> 10kDa
	5.498	High Mwt, Mwt> 10kDa
	4.10532	High Mwt, Mwt> 10kDa
	5.99646	High Mwt, Mwt> 10kDa
	5.36676	High Mwt, Mwt> 10kDa
	5.02224	High Mwt, Mwt> 10kDa
	4.762	High Mwt, Mwt> 10kDa
	5.76644	High Mwt, Mwt> 10kDa
	6	High Mwt, Mwt> 10kDa
	3.30579	High Mwt, Mwt> 10kDa
	5.10255	High Mwt, Mwt> 10kDa
	1.04646	High Mwt, Mwt> 10kDa
	5.98506	High Mwt, Mwt> 10kDa
	5.4806	High Mwt, Mwt> 10kDa
	5.9363	High Mwt, Mwt> 10kDa
	4.61282	High Mwt, Mwt> 10kDa
	5.38921	High Mwt, Mwt> 10kDa
	3.30656	High Mwt, Mwt> 10kDa
	1.36937	High Mwt, Mwt> 10kDa
	3.59623	High Mwt, Mwt> 10kDa
	4.66548	High Mwt, Mwt> 10kDa
	5.85013	High Mwt, Mwt> 10kDa
	5.97932	High Mwt, Mwt> 10kDa
	5.79417	High Mwt, Mwt> 10kDa
	4.71615	High Mwt, Mwt> 10kDa
	5.30741	High Mwt, Mwt> 10kDa
	5.4329	High Mwt, Mwt> 10kDa
	5.50742	High Mwt, Mwt> 10kDa
	5.77048	High Mwt, Mwt> 10kDa
	5.34671	High Mwt, Mwt> 10kDa
	5.63156	High Mwt, Mwt> 10kDa
	5.20561	High Mwt, Mwt> 10kDa
	3.6751	High Mwt, Mwt> 10kDa
	4.7829	High Mwt, Mwt> 10kDa
	1.62814	High Mwt, Mwt> 10kDa
	4.54583	High Mwt, Mwt> 10kDa
	1.11065	High Mwt, Mwt> 10kDa
	4.88729	High Mwt, Mwt> 10kDa
	5.94721	High Mwt, Mwt> 10kDa
	2.83355	High Mwt, Mwt> 10kDa
	4.81631	High Mwt, Mwt> 10kDa
	5.80175	High Mwt, Mwt> 10kDa
	5.07431	High Mwt, Mwt> 10kDa
	5.78262	High Mwt, Mwt> 10kDa
	0.868465	High Mwt, Mwt> 10kDa
	4.76003	High Mwt, Mwt> 10kDa
	5.79936	High Mwt, Mwt> 10kDa
	5.99358	High Mwt, Mwt> 10kDa
	4.52476	High Mwt, Mwt> 10kDa
	5.57956	High Mwt, Mwt> 10kDa
	5.70852	High Mwt, Mwt> 10kDa
	4.15464	High Mwt, Mwt> 10kDa
	0.680398	High Mwt, Mwt> 10kDa
	5.97979	High Mwt, Mwt> 10kDa
	4.18858	High Mwt, Mwt> 10kDa
	4.67474	High Mwt, Mwt> 10kDa
	5.66012	High Mwt, Mwt> 10kDa
	5.655	High Mwt, Mwt> 10kDa
	5.8468	High Mwt, Mwt> 10kDa
	5.6405	High Mwt, Mwt> 10kDa
	6	High Mwt, Mwt> 10kDa
	5.46281	High Mwt, Mwt> 10kDa
	5.4015	High Mwt, Mwt> 10kDa
	4.92663	High Mwt, Mwt> 10kDa
	5.74911	High Mwt, Mwt> 10kDa
	6	High Mwt, Mwt> 10kDa
	5.32546	High Mwt, Mwt> 10kDa
	4.74726	High Mwt, Mwt> 10kDa
	4.83343	High Mwt, Mwt> 10kDa
	5.58487	High Mwt, Mwt> 10kDa
	5.85345	High Mwt, Mwt> 10kDa
	5.81845	High Mwt, Mwt> 10kDa
	5.79284	High Mwt, Mwt> 10kDa
	5.98343	High Mwt, Mwt> 10kDa
	5.95749	High Mwt, Mwt> 10kDa
	6	High Mwt, Mwt> 10kDa
	5.99978	High Mwt, Mwt> 10kDa
	6	High Mwt, Mwt> 10kDa
	5.85274	High Mwt, Mwt> 10kDa
	5.83274	High Mwt, Mwt> 10kDa
	6	High Mwt, Mwt> 10kDa
	5.12003	High Mwt, Mwt> 10kDa
	4.04072	High Mwt, Mwt> 10kDa
	5.63723	High Mwt, Mwt> 10kDa
	5.82067	High Mwt, Mwt> 10kDa
	2.93468	High Mwt, Mwt> 10kDa
	5.97463	High Mwt, Mwt> 10kDa
	5.69554	High Mwt, Mwt> 10kDa
	4.58315	High Mwt, Mwt> 10kDa
	0.931624	High Mwt, Mwt> 10kDa
	5.87303	High Mwt, Mwt> 10kDa
	5.89984	High Mwt, Mwt> 10kDa
	5.95027	High Mwt, Mwt> 10kDa
	6	High Mwt, Mwt> 10kDa
	5.4684	High Mwt, Mwt> 10kDa
	4.57043	High Mwt, Mwt> 10kDa
	5.82122	High Mwt, Mwt> 10kDa
	6	High Mwt, Mwt> 10kDa
	5.34129	High Mwt, Mwt> 10kDa
	5.44397	High Mwt, Mwt> 10kDa
	4.6368	High Mwt, Mwt> 10kDa
	5.6513	High Mwt, Mwt> 10kDa
	3.54376	High Mwt, Mwt> 10kDa
	4.68491	High Mwt, Mwt> 10kDa
	2.94361	High Mwt, Mwt> 10kDa
	3.6768	High Mwt, Mwt> 10kDa
	5.00115	High Mwt, Mwt> 10kDa
	4.46435	High Mwt, Mwt> 10kDa
	5.48798	High Mwt, Mwt> 10kDa
	1.68074	High Mwt, Mwt> 10kDa
	5.89002	High Mwt, Mwt> 10kDa
	0.992667	High Mwt, Mwt> 10kDa
	5.62156	High Mwt, Mwt> 10kDa
	5.09572	High Mwt, Mwt> 10kDa
	2.15987	High Mwt, Mwt> 10kDa
	0.520034	High Mwt, Mwt> 10kDa
	3.78441	High Mwt, Mwt> 10kDa
	5.04481	High Mwt, Mwt> 10kDa
	5.92831	High Mwt, Mwt> 10kDa
	5.89872	High Mwt, Mwt> 10kDa
	6	High Mwt, Mwt> 10kDa
	4.68261	High Mwt, Mwt> 10kDa
	5.79787	High Mwt, Mwt> 10kDa
	4.17176	High Mwt, Mwt> 10kDa
	6	High Mwt, Mwt> 10kDa
	3.74682	High Mwt, Mwt> 10kDa
	5.94742	High Mwt, Mwt> 10kDa
	3.97411	High Mwt, Mwt> 10kDa
	4.06022	High Mwt, Mwt> 10kDa
	5.9358	High Mwt, Mwt> 10kDa
	5.93313	High Mwt, Mwt> 10kDa
	5.74547	High Mwt, Mwt> 10kDa
	4.26707	High Mwt, Mwt> 10kDa
	5.98059	High Mwt, Mwt> 10kDa
	5.80862	High Mwt, Mwt> 10kDa
	5.30942	High Mwt, Mwt> 10kDa
	4.31787	High Mwt, Mwt> 10kDa
	6	High Mwt, Mwt> 10kDa
	5.07836	High Mwt, Mwt> 10kDa
	4.6247	High Mwt, Mwt> 10kDa
	5.57366	High Mwt, Mwt> 10kDa
	5.06352	High Mwt, Mwt> 10kDa
	5.8503	High Mwt, Mwt> 10kDa
	5.40983	High Mwt, Mwt> 10kDa
	5.25134	High Mwt, Mwt> 10kDa
	5.46927	High Mwt, Mwt> 10kDa
	5.62646	High Mwt, Mwt> 10kDa
	6	High Mwt, Mwt> 10kDa
	2.33455	High Mwt, Mwt> 10kDa
	5.65969	High Mwt, Mwt> 10kDa
	1.77522	High Mwt, Mwt> 10kDa
	4.25575	High Mwt, Mwt> 10kDa
	5.06855	High Mwt, Mwt> 10kDa
	5.47874	High Mwt, Mwt> 10kDa
	5.30754	High Mwt, Mwt> 10kDa
	3.43248	High Mwt, Mwt> 10kDa
	5.48652	High Mwt, Mwt> 10kDa
	4.81675	High Mwt, Mwt> 10kDa
	5.94912	High Mwt, Mwt> 10kDa
	5.84937	High Mwt, Mwt> 10kDa
	4.62881	High Mwt, Mwt> 10kDa
	5.16977	High Mwt, Mwt> 10kDa
	5.08216	High Mwt, Mwt> 10kDa
	5.93547	High Mwt, Mwt> 10kDa
	1.19921	High Mwt, Mwt> 10kDa
	5.66977	High Mwt, Mwt> 10kDa
	2.8839	High Mwt, Mwt> 10kDa
	1.64006	High Mwt, Mwt> 10kDa
	5.37318	High Mwt, Mwt> 10kDa
	5.63162	High Mwt, Mwt> 10kDa
	4.39019	High Mwt, Mwt> 10kDa
	5.61651	High Mwt, Mwt> 10kDa
	3.01955	High Mwt, Mwt> 10kDa
	5.32883	High Mwt, Mwt> 10kDa
	5.63334	High Mwt, Mwt> 10kDa
	5.62884	High Mwt, Mwt> 10kDa
	6	High Mwt, Mwt> 10kDa
	5.39257	High Mwt, Mwt> 10kDa
	4.792	High Mwt, Mwt> 10kDa
	5.36936	High Mwt, Mwt> 10kDa
	4.90955	High Mwt, Mwt> 10kDa
	5.04412	High Mwt, Mwt> 10kDa
	1.84089	High Mwt, Mwt> 10kDa
	0.807096	High Mwt, Mwt> 10kDa
	5.92428	High Mwt, Mwt> 10kDa
	5.41181	High Mwt, Mwt> 10kDa
	5.17063	High Mwt, Mwt> 10kDa
	4.82441	High Mwt, Mwt> 10kDa
	5.11569	High Mwt, Mwt> 10kDa
	5.66355	High Mwt, Mwt> 10kDa
	4.44928	High Mwt, Mwt> 10kDa
	4.36166	High Mwt, Mwt> 10kDa
	4.29164	High Mwt, Mwt> 10kDa
	5.26447	High Mwt, Mwt> 10kDa
	3.5322	High Mwt, Mwt> 10kDa
	1.07552	High Mwt, Mwt> 10kDa
	2.72164	High Mwt, Mwt> 10kDa
	4.88272	High Mwt, Mwt> 10kDa
	2.78896	High Mwt, Mwt> 10kDa
	4.60321	High Mwt, Mwt> 10kDa
	4.99419	High Mwt, Mwt> 10kDa
	5.68649	High Mwt, Mwt> 10kDa
	5.87438	High Mwt, Mwt> 10kDa
	3.82653	High Mwt, Mwt> 10kDa
	2.80393	High Mwt, Mwt> 10kDa
	6	High Mwt, Mwt> 10kDa
	2.32096	High Mwt, Mwt> 10kDa
	1.15074	High Mwt, Mwt> 10kDa
	4.9954	High Mwt, Mwt> 10kDa
	5.75048	High Mwt, Mwt> 10kDa
	5.68351	High Mwt, Mwt> 10kDa
	6	High Mwt, Mwt> 10kDa
	2.75737	High Mwt, Mwt> 10kDa
	3.76908	High Mwt, Mwt> 10kDa
	5.89039	High Mwt, Mwt> 10kDa
	0.948911	High Mwt, Mwt> 10kDa
	5.49352	High Mwt, Mwt> 10kDa
	5.91009	High Mwt, Mwt> 10kDa
	6	High Mwt, Mwt> 10kDa
	5.90934	High Mwt, Mwt> 10kDa
	6	High Mwt, Mwt> 10kDa
	5.85912	High Mwt, Mwt> 10kDa
	6	High Mwt, Mwt> 10kDa
	6	High Mwt, Mwt> 10kDa
	6	High Mwt, Mwt> 10kDa
	5.14652	High Mwt, Mwt> 10kDa
	5.4156	High Mwt, Mwt> 10kDa
	4.15338	High Mwt, Mwt> 10kDa
	2.5955	High Mwt, Mwt> 10kDa
	5.84234	High Mwt, Mwt> 10kDa
	5.34824	High Mwt, Mwt> 10kDa
	3.31894	High Mwt, Mwt> 10kDa
	5.58363	High Mwt, Mwt> 10kDa
	5.88825	High Mwt, Mwt> 10kDa
	2.90328	High Mwt, Mwt> 10kDa
	4.46765	High Mwt, Mwt> 10kDa
	4.80878	High Mwt, Mwt> 10kDa
	5.11839	High Mwt, Mwt> 10kDa
	2.90097	High Mwt, Mwt> 10kDa
	4.52346	High Mwt, Mwt> 10kDa
	3.59229	High Mwt, Mwt> 10kDa
	5.14994	High Mwt, Mwt> 10kDa
	4.42296	High Mwt, Mwt> 10kDa
	4.84308	High Mwt, Mwt> 10kDa
	4.17251	High Mwt, Mwt> 10kDa
	5.38454	High Mwt, Mwt> 10kDa
	5.50171	High Mwt, Mwt> 10kDa
	5.47879	High Mwt, Mwt> 10kDa
	5.66631	High Mwt, Mwt> 10kDa
	5.21742	High Mwt, Mwt> 10kDa
	5.76744	High Mwt, Mwt> 10kDa
	5.295	High Mwt, Mwt> 10kDa
	3.7482	High Mwt, Mwt> 10kDa
	5.29496	High Mwt, Mwt> 10kDa
	5.72722	High Mwt, Mwt> 10kDa
	5.18266	High Mwt, Mwt> 10kDa
	5.51618	High Mwt, Mwt> 10kDa
	2.82091	High Mwt, Mwt> 10kDa
	5.71787	High Mwt, Mwt> 10kDa
	5.37169	High Mwt, Mwt> 10kDa
	5.44192	High Mwt, Mwt> 10kDa
	5.79398	High Mwt, Mwt> 10kDa
	5.73499	High Mwt, Mwt> 10kDa
	5.44124	High Mwt, Mwt> 10kDa
	5.05164	High Mwt, Mwt> 10kDa
	5.95994	High Mwt, Mwt> 10kDa
	5.07813	High Mwt, Mwt> 10kDa
	5.90145	High Mwt, Mwt> 10kDa
	5.27369	High Mwt, Mwt> 10kDa
	5.49058	High Mwt, Mwt> 10kDa
	5.8812	High Mwt, Mwt> 10kDa
	4.99096	High Mwt, Mwt> 10kDa
	5.88529	High Mwt, Mwt> 10kDa
	4.18958	High Mwt, Mwt> 10kDa
	5.5034	High Mwt, Mwt> 10kDa
	5.87525	High Mwt, Mwt> 10kDa
	5.31431	High Mwt, Mwt> 10kDa
	5.93156	High Mwt, Mwt> 10kDa
	2.40821	High Mwt, Mwt> 10kDa
	6	High Mwt, Mwt> 10kDa
	5.12209	High Mwt, Mwt> 10kDa
	4.83219	High Mwt, Mwt> 10kDa
	5.02492	High Mwt, Mwt> 10kDa
	4.60947	High Mwt, Mwt> 10kDa
	3.93475	High Mwt, Mwt> 10kDa
	5.12332	High Mwt, Mwt> 10kDa
	5.23713	High Mwt, Mwt> 10kDa
	5.96846	High Mwt, Mwt> 10kDa
	5.81304	High Mwt, Mwt> 10kDa
	5.9894	High Mwt, Mwt> 10kDa
	5.28409	High Mwt, Mwt> 10kDa
	6	High Mwt, Mwt> 10kDa
	5.95471	High Mwt, Mwt> 10kDa
	6	High Mwt, Mwt> 10kDa
	5.9615	High Mwt, Mwt> 10kDa
	5.70188	High Mwt, Mwt> 10kDa
	5.99504	High Mwt, Mwt> 10kDa
	5.96107	High Mwt, Mwt> 10kDa
	5.12925	High Mwt, Mwt> 10kDa
	2.24234	High Mwt, Mwt> 10kDa
	5.23982	High Mwt, Mwt> 10kDa
	3.12728	High Mwt, Mwt> 10kDa
	5.71789	High Mwt, Mwt> 10kDa
	5.96246	High Mwt, Mwt> 10kDa
	6	High Mwt, Mwt> 10kDa
	5.22797	High Mwt, Mwt> 10kDa
	3.447	High Mwt, Mwt> 10kDa
	3.88415	High Mwt, Mwt> 10kDa
	5.9863	High Mwt, Mwt> 10kDa
	6	High Mwt, Mwt> 10kDa
	5.57192	High Mwt, Mwt> 10kDa
	5.81115	High Mwt, Mwt> 10kDa
	4.20224	High Mwt, Mwt> 10kDa
	3.83844	High Mwt, Mwt> 10kDa
	5.71712	High Mwt, Mwt> 10kDa
	1.92584	High Mwt, Mwt> 10kDa
	4.07644	High Mwt, Mwt> 10kDa
	5.11136	High Mwt, Mwt> 10kDa
	5.88983	High Mwt, Mwt> 10kDa
	2.54136	High Mwt, Mwt> 10kDa
	6	High Mwt, Mwt> 10kDa
	5.27396	High Mwt, Mwt> 10kDa
	1.62945	High Mwt, Mwt> 10kDa
	5.57212	High Mwt, Mwt> 10kDa
	5.72825	High Mwt, Mwt> 10kDa
	5.63802	High Mwt, Mwt> 10kDa
	4.90182	High Mwt, Mwt> 10kDa
	2.49728	High Mwt, Mwt> 10kDa
	5.88629	High Mwt, Mwt> 10kDa
	4.86575	High Mwt, Mwt> 10kDa
	4.06474	High Mwt, Mwt> 10kDa
	5.75058	High Mwt, Mwt> 10kDa
	5.36101	High Mwt, Mwt> 10kDa
	4.99582	High Mwt, Mwt> 10kDa
	6	High Mwt, Mwt> 10kDa
	6	High Mwt, Mwt> 10kDa
	5.68843	High Mwt, Mwt> 10kDa
	5.22171	High Mwt, Mwt> 10kDa
	4.59213	High Mwt, Mwt> 10kDa
	5.16333	High Mwt, Mwt> 10kDa
	5.64695	High Mwt, Mwt> 10kDa
	5.41589	High Mwt, Mwt> 10kDa
	5.23777	High Mwt, Mwt> 10kDa
	5.93174	High Mwt, Mwt> 10kDa
	5.90326	High Mwt, Mwt> 10kDa
	5.87377	High Mwt, Mwt> 10kDa
	4.42022	High Mwt, Mwt> 10kDa
	3.06036	High Mwt, Mwt> 10kDa
	4.79925	High Mwt, Mwt> 10kDa
	5.02522	High Mwt, Mwt> 10kDa
	5.87163	High Mwt, Mwt> 10kDa
	3.62262	High Mwt, Mwt> 10kDa
	5.64023	High Mwt, Mwt> 10kDa
	6	High Mwt, Mwt> 10kDa
	5.84999	High Mwt, Mwt> 10kDa
	3.76409	High Mwt, Mwt> 10kDa
	4.29501	High Mwt, Mwt> 10kDa
	4.50015	High Mwt, Mwt> 10kDa
	5.21727	High Mwt, Mwt> 10kDa
	5.56425	High Mwt, Mwt> 10kDa
	5.28255	High Mwt, Mwt> 10kDa
	1.20876	High Mwt, Mwt> 10kDa
	4.7067	High Mwt, Mwt> 10kDa
	4.17315	High Mwt, Mwt> 10kDa
	5.52852	High Mwt, Mwt> 10kDa
	5.63046	High Mwt, Mwt> 10kDa
	5.59139	High Mwt, Mwt> 10kDa
	5.96719	High Mwt, Mwt> 10kDa
	5.72294	High Mwt, Mwt> 10kDa
	4.87112	High Mwt, Mwt> 10kDa
	5.79245	High Mwt, Mwt> 10kDa
	4.74297	High Mwt, Mwt> 10kDa
	4.34814	High Mwt, Mwt> 10kDa
	6	High Mwt, Mwt> 10kDa
	1.35671	High Mwt, Mwt> 10kDa
	5.05052	High Mwt, Mwt> 10kDa
	5.18057	High Mwt, Mwt> 10kDa
	5.98495	High Mwt, Mwt> 10kDa
	4.08539	High Mwt, Mwt> 10kDa
	5.38117	High Mwt, Mwt> 10kDa
	4.57574	High Mwt, Mwt> 10kDa
	5.96472	High Mwt, Mwt> 10kDa
	5.69725	High Mwt, Mwt> 10kDa
	5.96989	High Mwt, Mwt> 10kDa
	5.96711	High Mwt, Mwt> 10kDa
	5.25042	High Mwt, Mwt> 10kDa
	4.59561	High Mwt, Mwt> 10kDa
	3.65484	High Mwt, Mwt> 10kDa
	6	High Mwt, Mwt> 10kDa
	5.85399	High Mwt, Mwt> 10kDa
	4.89254	High Mwt, Mwt> 10kDa
	6	High Mwt, Mwt> 10kDa
	5.99762	High Mwt, Mwt> 10kDa
	6	High Mwt, Mwt> 10kDa
	6	High Mwt, Mwt> 10kDa
	5.85668	High Mwt, Mwt> 10kDa
	5.7326	High Mwt, Mwt> 10kDa
	5.00954	High Mwt, Mwt> 10kDa
	5.07859	High Mwt, Mwt> 10kDa
	5.53146	High Mwt, Mwt> 10kDa
	6	High Mwt, Mwt> 10kDa
	4.96978	High Mwt, Mwt> 10kDa
	5.45627	High Mwt, Mwt> 10kDa
	5.33934	High Mwt, Mwt> 10kDa
	5.26236	High Mwt, Mwt> 10kDa
	3.37153	High Mwt, Mwt> 10kDa
	2.78586	High Mwt, Mwt> 10kDa
	5.11348	High Mwt, Mwt> 10kDa
	6	High Mwt, Mwt> 10kDa
	5.41857	High Mwt, Mwt> 10kDa
	5.28106	High Mwt, Mwt> 10kDa
	6	High Mwt, Mwt> 10kDa
	5.11797	High Mwt, Mwt> 10kDa
	4.35061	High Mwt, Mwt> 10kDa
	6	High Mwt, Mwt> 10kDa
	5.86443	High Mwt, Mwt> 10kDa
	5.25173	High Mwt, Mwt> 10kDa
	4.16277	High Mwt, Mwt> 10kDa
	6	High Mwt, Mwt> 10kDa
	5.14422	High Mwt, Mwt> 10kDa
	4.88973	High Mwt, Mwt> 10kDa
	6	High Mwt, Mwt> 10kDa
	4.9702	High Mwt, Mwt> 10kDa
	6	High Mwt, Mwt> 10kDa
	4.24783	High Mwt, Mwt> 10kDa
	5.50642	High Mwt, Mwt> 10kDa
	6	High Mwt, Mwt> 10kDa
	5.33925	High Mwt, Mwt> 10kDa
	5.51499	High Mwt, Mwt> 10kDa
	4.34647	High Mwt, Mwt> 10kDa
	5.78969	High Mwt, Mwt> 10kDa
	5.52544	High Mwt, Mwt> 10kDa
	5.70523	High Mwt, Mwt> 10kDa
	5.17429	High Mwt, Mwt> 10kDa
	5.1931	High Mwt, Mwt> 10kDa
	2.98452	High Mwt, Mwt> 10kDa
	4.25803	High Mwt, Mwt> 10kDa
	1.44484	High Mwt, Mwt> 10kDa
	4.12044	High Mwt, Mwt> 10kDa
	3.02325	High Mwt, Mwt> 10kDa
	0.716983	High Mwt, Mwt> 10kDa
	5.95933	High Mwt, Mwt> 10kDa
	5.85975	High Mwt, Mwt> 10kDa
	5.36943	High Mwt, Mwt> 10kDa
	4.7498	High Mwt, Mwt> 10kDa
	3.66513	High Mwt, Mwt> 10kDa
	4.29439	High Mwt, Mwt> 10kDa
	6	High Mwt, Mwt> 10kDa
	5.20801	High Mwt, Mwt> 10kDa
	5.32683	High Mwt, Mwt> 10kDa
	5.86824	High Mwt, Mwt> 10kDa
	3.2856	High Mwt, Mwt> 10kDa
	5.27412	High Mwt, Mwt> 10kDa
	4.8057	High Mwt, Mwt> 10kDa
	5.28116	High Mwt, Mwt> 10kDa
	5.98742	High Mwt, Mwt> 10kDa
	5.7158	High Mwt, Mwt> 10kDa
	2.04614	High Mwt, Mwt> 10kDa
	1.13209	High Mwt, Mwt> 10kDa
	5.2316	High Mwt, Mwt> 10kDa
	5.52085	High Mwt, Mwt> 10kDa
	5.62169	High Mwt, Mwt> 10kDa
	5.38446	High Mwt, Mwt> 10kDa
	4.76571	High Mwt, Mwt> 10kDa
	5.00667	High Mwt, Mwt> 10kDa
	4.4571	High Mwt, Mwt> 10kDa
	5.1352	High Mwt, Mwt> 10kDa
	5.88252	High Mwt, Mwt> 10kDa
	6	High Mwt, Mwt> 10kDa
	5.88834	High Mwt, Mwt> 10kDa
	5.60599	High Mwt, Mwt> 10kDa
	5.72276	High Mwt, Mwt> 10kDa
	5.95375	High Mwt, Mwt> 10kDa
	5.89104	High Mwt, Mwt> 10kDa
	4.0443	High Mwt, Mwt> 10kDa
	4.93598	High Mwt, Mwt> 10kDa
	4.20504	High Mwt, Mwt> 10kDa
	5.23863	High Mwt, Mwt> 10kDa
	5.74778	High Mwt, Mwt> 10kDa
	1.95956	High Mwt, Mwt> 10kDa
	6	High Mwt, Mwt> 10kDa
	1.64026	High Mwt, Mwt> 10kDa
	4.97406	High Mwt, Mwt> 10kDa
	5.89546	High Mwt, Mwt> 10kDa
	5.65903	High Mwt, Mwt> 10kDa
	4.59338	High Mwt, Mwt> 10kDa
	4.6895	High Mwt, Mwt> 10kDa
	5.78195	High Mwt, Mwt> 10kDa
	5.43984	High Mwt, Mwt> 10kDa
	5.30606	High Mwt, Mwt> 10kDa
	5.10999	High Mwt, Mwt> 10kDa
	4.99789	High Mwt, Mwt> 10kDa
	5.65543	High Mwt, Mwt> 10kDa
	2.52864	High Mwt, Mwt> 10kDa
	4.71009	High Mwt, Mwt> 10kDa
	5.9187	High Mwt, Mwt> 10kDa
	4.96939	High Mwt, Mwt> 10kDa
	5.7401	High Mwt, Mwt> 10kDa
	5.94624	High Mwt, Mwt> 10kDa
	5.66294	High Mwt, Mwt> 10kDa
	5.50026	High Mwt, Mwt> 10kDa
	5.71938	High Mwt, Mwt> 10kDa
	5.83807	High Mwt, Mwt> 10kDa
	1.79557	High Mwt, Mwt> 10kDa
	5.14813	High Mwt, Mwt> 10kDa
	1.4477	High Mwt, Mwt> 10kDa
	5.71193	High Mwt, Mwt> 10kDa
	0.543744	High Mwt, Mwt> 10kDa
	5.81513	High Mwt, Mwt> 10kDa
	5.24799	High Mwt, Mwt> 10kDa
	4.93581	High Mwt, Mwt> 10kDa
	4.35118	High Mwt, Mwt> 10kDa
	1.68451	High Mwt, Mwt> 10kDa
	4.47112	High Mwt, Mwt> 10kDa
	5.76598	High Mwt, Mwt> 10kDa
	3.52762	High Mwt, Mwt> 10kDa
	4.84263	High Mwt, Mwt> 10kDa
	5.20321	High Mwt, Mwt> 10kDa
	5.71223	High Mwt, Mwt> 10kDa
	4.61885	High Mwt, Mwt> 10kDa
	5.14923	High Mwt, Mwt> 10kDa
	6	High Mwt, Mwt> 10kDa
	4.87591	High Mwt, Mwt> 10kDa
	5.83309	High Mwt, Mwt> 10kDa
	3.27548	High Mwt, Mwt> 10kDa
	6	High Mwt, Mwt> 10kDa
	5.41226	High Mwt, Mwt> 10kDa
	0.715948	High Mwt, Mwt> 10kDa
	1.2652	High Mwt, Mwt> 10kDa
	5.01604	High Mwt, Mwt> 10kDa
	6	High Mwt, Mwt> 10kDa
	3.42976	High Mwt, Mwt> 10kDa
	6	High Mwt, Mwt> 10kDa
	3.59475	High Mwt, Mwt> 10kDa
	5.96362	High Mwt, Mwt> 10kDa
	5.80591	High Mwt, Mwt> 10kDa
	5.37498	High Mwt, Mwt> 10kDa
	4.88285	High Mwt, Mwt> 10kDa
	5.31718	High Mwt, Mwt> 10kDa
	6	High Mwt, Mwt> 10kDa
	5.98153	High Mwt, Mwt> 10kDa
	3.94378	High Mwt, Mwt> 10kDa
	5.94006	High Mwt, Mwt> 10kDa
	1.7651	High Mwt, Mwt> 10kDa
	4.28597	High Mwt, Mwt> 10kDa
	3.89458	High Mwt, Mwt> 10kDa
	5.55886	High Mwt, Mwt> 10kDa
	4.80883	High Mwt, Mwt> 10kDa
	4.6649	High Mwt, Mwt> 10kDa
	4.88269	High Mwt, Mwt> 10kDa
	5.4969	High Mwt, Mwt> 10kDa
	1.19159	High Mwt, Mwt> 10kDa
	5.39575	High Mwt, Mwt> 10kDa
	3.55733	High Mwt, Mwt> 10kDa
	5.45647	High Mwt, Mwt> 10kDa
	5.42324	High Mwt, Mwt> 10kDa
	5.67134	High Mwt, Mwt> 10kDa
	4.89214	High Mwt, Mwt> 10kDa
	5.46968	High Mwt, Mwt> 10kDa
	5.34512	High Mwt, Mwt> 10kDa
	5.91167	High Mwt, Mwt> 10kDa
	5.80661	High Mwt, Mwt> 10kDa
	5.80674	High Mwt, Mwt> 10kDa
	1.21211	High Mwt, Mwt> 10kDa
	4.79677	High Mwt, Mwt> 10kDa
	5.73614	High Mwt, Mwt> 10kDa
	4.99014	High Mwt, Mwt> 10kDa
	4.65653	High Mwt, Mwt> 10kDa
	3.8151	High Mwt, Mwt> 10kDa
	3.70109	High Mwt, Mwt> 10kDa
	4.76798	High Mwt, Mwt> 10kDa
	3.08973	High Mwt, Mwt> 10kDa
	5.29588	High Mwt, Mwt> 10kDa
	0.742271	High Mwt, Mwt> 10kDa
	4.85272	High Mwt, Mwt> 10kDa
	6	High Mwt, Mwt> 10kDa
	5.83844	High Mwt, Mwt> 10kDa
	5.86137	High Mwt, Mwt> 10kDa
	5.71658	High Mwt, Mwt> 10kDa
	5.59817	High Mwt, Mwt> 10kDa
	5.28997	High Mwt, Mwt> 10kDa
	4.92875	High Mwt, Mwt> 10kDa
	5.28063	High Mwt, Mwt> 10kDa
	2.5588	High Mwt, Mwt> 10kDa
	3.58823	High Mwt, Mwt> 10kDa
	5.2186	High Mwt, Mwt> 10kDa
	5.25332	High Mwt, Mwt> 10kDa
	5.17687	High Mwt, Mwt> 10kDa
	5.19853	High Mwt, Mwt> 10kDa
	3.31427	High Mwt, Mwt> 10kDa
	5.82481	High Mwt, Mwt> 10kDa
	4.73246	High Mwt, Mwt> 10kDa
	5.08038	High Mwt, Mwt> 10kDa
	5.21502	High Mwt, Mwt> 10kDa
	5.64346	High Mwt, Mwt> 10kDa
	4.23013	High Mwt, Mwt> 10kDa
	5.39599	High Mwt, Mwt> 10kDa
	5.9407	High Mwt, Mwt> 10kDa
	5.56407	High Mwt, Mwt> 10kDa
	3.97452	High Mwt, Mwt> 10kDa
	5.43429	High Mwt, Mwt> 10kDa
	3.13328	High Mwt, Mwt> 10kDa
	5.39766	High Mwt, Mwt> 10kDa
	5.54047	High Mwt, Mwt> 10kDa
	5.84023	High Mwt, Mwt> 10kDa
	5.19653	High Mwt, Mwt> 10kDa
	6	High Mwt, Mwt> 10kDa
	5.75149	High Mwt, Mwt> 10kDa
	5.62483	High Mwt, Mwt> 10kDa
	2.58415	High Mwt, Mwt> 10kDa
	5.1527	High Mwt, Mwt> 10kDa
	4.36974	High Mwt, Mwt> 10kDa
	5.48409	High Mwt, Mwt> 10kDa
	5.28517	High Mwt, Mwt> 10kDa
	5.80079	High Mwt, Mwt> 10kDa
	2.77023	High Mwt, Mwt> 10kDa
	5.16063	High Mwt, Mwt> 10kDa
	2.69108	High Mwt, Mwt> 10kDa
	4.2603	High Mwt, Mwt> 10kDa
	6	High Mwt, Mwt> 10kDa
	4.54006	High Mwt, Mwt> 10kDa
	5.43201	High Mwt, Mwt> 10kDa
	6	High Mwt, Mwt> 10kDa
	4.92208	High Mwt, Mwt> 10kDa
	5.9637	High Mwt, Mwt> 10kDa
	5.02856	High Mwt, Mwt> 10kDa
	4.56735	High Mwt, Mwt> 10kDa
	5.10568	High Mwt, Mwt> 10kDa
	6	High Mwt, Mwt> 10kDa
	6	High Mwt, Mwt> 10kDa
	2.74996	High Mwt, Mwt> 10kDa
	5.19242	High Mwt, Mwt> 10kDa
	4.84359	High Mwt, Mwt> 10kDa
	3.63319	High Mwt, Mwt> 10kDa
	2.55447	High Mwt, Mwt> 10kDa
	5.73185	High Mwt, Mwt> 10kDa
	5.16574	High Mwt, Mwt> 10kDa
	3.98019	High Mwt, Mwt> 10kDa
	3.50857	High Mwt, Mwt> 10kDa
	5.46891	High Mwt, Mwt> 10kDa
	5.37775	High Mwt, Mwt> 10kDa
	3.13396	High Mwt, Mwt> 10kDa
	5.98898	High Mwt, Mwt> 10kDa
	5.90591	High Mwt, Mwt> 10kDa
	4.75017	High Mwt, Mwt> 10kDa
	5.46902	High Mwt, Mwt> 10kDa
	5.87982	High Mwt, Mwt> 10kDa
	3.88631	High Mwt, Mwt> 10kDa
	4.84468	High Mwt, Mwt> 10kDa
	4.50747	High Mwt, Mwt> 10kDa
	4.09735	High Mwt, Mwt> 10kDa
	6	High Mwt, Mwt> 10kDa
	5.77955	High Mwt, Mwt> 10kDa
	4.17507	High Mwt, Mwt> 10kDa
	3.89081	High Mwt, Mwt> 10kDa
	5.46221	High Mwt, Mwt> 10kDa
	5.96488	High Mwt, Mwt> 10kDa
	4.7158	High Mwt, Mwt> 10kDa
	1.53576	High Mwt, Mwt> 10kDa
	5.49919	High Mwt, Mwt> 10kDa
	5.20859	High Mwt, Mwt> 10kDa
	4.96292	High Mwt, Mwt> 10kDa
	4.50943	High Mwt, Mwt> 10kDa
	5.81663	High Mwt, Mwt> 10kDa
	5.8206	High Mwt, Mwt> 10kDa
	4.94545	High Mwt, Mwt> 10kDa
	5.07284	High Mwt, Mwt> 10kDa
	4.85633	High Mwt, Mwt> 10kDa
	5.67105	High Mwt, Mwt> 10kDa
	4.97328	High Mwt, Mwt> 10kDa
	5.78325	High Mwt, Mwt> 10kDa
	4.61536	High Mwt, Mwt> 10kDa
	5.46659	High Mwt, Mwt> 10kDa
	5.58666	High Mwt, Mwt> 10kDa
	3.52039	High Mwt, Mwt> 10kDa
	3.67936	High Mwt, Mwt> 10kDa
	5.81352	High Mwt, Mwt> 10kDa
	5.51722	High Mwt, Mwt> 10kDa
	3.18805	High Mwt, Mwt> 10kDa
	2.51404	High Mwt, Mwt> 10kDa
	5.85109	High Mwt, Mwt> 10kDa
	5.39688	High Mwt, Mwt> 10kDa
	5.41437	High Mwt, Mwt> 10kDa
	5.70273	High Mwt, Mwt> 10kDa
	2.7462	High Mwt, Mwt> 10kDa
	4.42384	High Mwt, Mwt> 10kDa
	5.99248	High Mwt, Mwt> 10kDa
	4.89564	High Mwt, Mwt> 10kDa
	5.48396	High Mwt, Mwt> 10kDa
	4.43784	High Mwt, Mwt> 10kDa
	5.06397	High Mwt, Mwt> 10kDa
	5.4368	High Mwt, Mwt> 10kDa
	4.75558	High Mwt, Mwt> 10kDa
	5.80391	High Mwt, Mwt> 10kDa
	5.44031	High Mwt, Mwt> 10kDa
	4.75712	High Mwt, Mwt> 10kDa
	5.34494	High Mwt, Mwt> 10kDa
	5.89528	High Mwt, Mwt> 10kDa
	5.77095	High Mwt, Mwt> 10kDa
	5.35469	High Mwt, Mwt> 10kDa
	5.46324	High Mwt, Mwt> 10kDa
	5.82995	High Mwt, Mwt> 10kDa
	5.14381	High Mwt, Mwt> 10kDa
	1.95204	High Mwt, Mwt> 10kDa
	5.48785	High Mwt, Mwt> 10kDa
	4.92181	High Mwt, Mwt> 10kDa
	5.22631	High Mwt, Mwt> 10kDa
	4.82615	High Mwt, Mwt> 10kDa
	5.39185	High Mwt, Mwt> 10kDa
	5.09385	High Mwt, Mwt> 10kDa
	5.68501	High Mwt, Mwt> 10kDa
	5.54896	High Mwt, Mwt> 10kDa
	4.83235	High Mwt, Mwt> 10kDa
	5.97856	High Mwt, Mwt> 10kDa
	5.24194	High Mwt, Mwt> 10kDa
	5.7644	High Mwt, Mwt> 10kDa
	6	High Mwt, Mwt> 10kDa
	1.52296	High Mwt, Mwt> 10kDa
	6	High Mwt, Mwt> 10kDa
	3.06148	High Mwt, Mwt> 10kDa
	5.84729	High Mwt, Mwt> 10kDa
	5.50229	High Mwt, Mwt> 10kDa
	5.68464	High Mwt, Mwt> 10kDa
	5.52113	High Mwt, Mwt> 10kDa
	4.63979	High Mwt, Mwt> 10kDa
	5.61862	High Mwt, Mwt> 10kDa
	5.56767	High Mwt, Mwt> 10kDa
	5.45786	High Mwt, Mwt> 10kDa
	2.78915	High Mwt, Mwt> 10kDa
	5.96993	High Mwt, Mwt> 10kDa
	5.36103	High Mwt, Mwt> 10kDa
	5.04122	High Mwt, Mwt> 10kDa
	1.84009	High Mwt, Mwt> 10kDa
	5.36204	High Mwt, Mwt> 10kDa
	4.50641	High Mwt, Mwt> 10kDa
	5.65883	High Mwt, Mwt> 10kDa
	6	High Mwt, Mwt> 10kDa
	5.40155	High Mwt, Mwt> 10kDa
	5.55992	High Mwt, Mwt> 10kDa
	6	High Mwt, Mwt> 10kDa
	6	High Mwt, Mwt> 10kDa
	5.97698	High Mwt, Mwt> 10kDa
	5.75257	High Mwt, Mwt> 10kDa
	0.354825	High Mwt, Mwt> 10kDa
	3.07497	High Mwt, Mwt> 10kDa
	4.75061	High Mwt, Mwt> 10kDa
	4.98672	High Mwt, Mwt> 10kDa
	4.7993	High Mwt, Mwt> 10kDa
	4.46727	High Mwt, Mwt> 10kDa
	4.53463	High Mwt, Mwt> 10kDa
	5.93153	High Mwt, Mwt> 10kDa
	4.53461	High Mwt, Mwt> 10kDa
	4.20888	High Mwt, Mwt> 10kDa
	5.64484	High Mwt, Mwt> 10kDa
	6	High Mwt, Mwt> 10kDa
	5.63525	High Mwt, Mwt> 10kDa
	3.3061	High Mwt, Mwt> 10kDa
	2.46531	High Mwt, Mwt> 10kDa
	3.71912	High Mwt, Mwt> 10kDa
	2.73233	High Mwt, Mwt> 10kDa
	4.92283	High Mwt, Mwt> 10kDa
	4.10017	High Mwt, Mwt> 10kDa
	4.72813	High Mwt, Mwt> 10kDa
	5.10557	High Mwt, Mwt> 10kDa
	5.09423	High Mwt, Mwt> 10kDa
	5.18795	High Mwt, Mwt> 10kDa
	5.30914	High Mwt, Mwt> 10kDa
	3.59955	High Mwt, Mwt> 10kDa
	5.43075	High Mwt, Mwt> 10kDa
	5.74325	High Mwt, Mwt> 10kDa
	5.04025	High Mwt, Mwt> 10kDa
	3.82689	High Mwt, Mwt> 10kDa
	4.25975	High Mwt, Mwt> 10kDa
	4.73086	High Mwt, Mwt> 10kDa
	5.62872	High Mwt, Mwt> 10kDa
	4.7746	High Mwt, Mwt> 10kDa
	5.5175	High Mwt, Mwt> 10kDa
	3.63947	High Mwt, Mwt> 10kDa
	5.74017	High Mwt, Mwt> 10kDa
	6	High Mwt, Mwt> 10kDa
	6	High Mwt, Mwt> 10kDa
	6	High Mwt, Mwt> 10kDa
	5.89995	High Mwt, Mwt> 10kDa
	5.82642	High Mwt, Mwt> 10kDa
	5.42478	High Mwt, Mwt> 10kDa
	5.77451	High Mwt, Mwt> 10kDa
	5.7306	High Mwt, Mwt> 10kDa
	4.73917	High Mwt, Mwt> 10kDa
	4.73401	High Mwt, Mwt> 10kDa
	5.37552	High Mwt, Mwt> 10kDa
	4.75733	High Mwt, Mwt> 10kDa
	4.53222	High Mwt, Mwt> 10kDa
	2.85715	High Mwt, Mwt> 10kDa
	4.06347	High Mwt, Mwt> 10kDa
	5.24717	High Mwt, Mwt> 10kDa
	5.72109	High Mwt, Mwt> 10kDa
	5.74904	High Mwt, Mwt> 10kDa
	5.97816	High Mwt, Mwt> 10kDa
	5.96061	High Mwt, Mwt> 10kDa
	5.14502	High Mwt, Mwt> 10kDa
	5.00156	High Mwt, Mwt> 10kDa
	6	High Mwt, Mwt> 10kDa
	5.47275	High Mwt, Mwt> 10kDa
	5.49435	High Mwt, Mwt> 10kDa
	4.55945	High Mwt, Mwt> 10kDa
	5.86061	High Mwt, Mwt> 10kDa
	2.29255	High Mwt, Mwt> 10kDa
	5.63171	High Mwt, Mwt> 10kDa
	4.58358	High Mwt, Mwt> 10kDa
	5.39192	High Mwt, Mwt> 10kDa
	5.13563	High Mwt, Mwt> 10kDa
	4.63627	High Mwt, Mwt> 10kDa
	5.75291	High Mwt, Mwt> 10kDa
	5.67438	High Mwt, Mwt> 10kDa
	0.535606	High Mwt, Mwt> 10kDa
	4.22821	High Mwt, Mwt> 10kDa
	4.67851	High Mwt, Mwt> 10kDa
	5.84035	High Mwt, Mwt> 10kDa
	4.66446	High Mwt, Mwt> 10kDa
	6	High Mwt, Mwt> 10kDa
	4.75713	High Mwt, Mwt> 10kDa
	5.48683	High Mwt, Mwt> 10kDa
	5.28313	High Mwt, Mwt> 10kDa
	5.4778	High Mwt, Mwt> 10kDa
	4.35668	High Mwt, Mwt> 10kDa
	5.31934	High Mwt, Mwt> 10kDa
	5.58947	High Mwt, Mwt> 10kDa
	5.64942	High Mwt, Mwt> 10kDa
	5.56196	High Mwt, Mwt> 10kDa
	5.73232	High Mwt, Mwt> 10kDa
	5.86545	High Mwt, Mwt> 10kDa
	5.66853	High Mwt, Mwt> 10kDa
	5.54017	High Mwt, Mwt> 10kDa
	4.36194	High Mwt, Mwt> 10kDa
	4.94843	High Mwt, Mwt> 10kDa
	4.29591	High Mwt, Mwt> 10kDa
	5.98923	High Mwt, Mwt> 10kDa
	6	High Mwt, Mwt> 10kDa
	4.41056	High Mwt, Mwt> 10kDa
	6	High Mwt, Mwt> 10kDa
	5.77186	High Mwt, Mwt> 10kDa
	5.13242	High Mwt, Mwt> 10kDa
	5.9987	High Mwt, Mwt> 10kDa
	5.27397	High Mwt, Mwt> 10kDa
	5.54982	High Mwt, Mwt> 10kDa
	5.62186	High Mwt, Mwt> 10kDa
	5.94871	High Mwt, Mwt> 10kDa
	5.17135	High Mwt, Mwt> 10kDa
	2.2174	High Mwt, Mwt> 10kDa
	1.98149	High Mwt, Mwt> 10kDa
	5.29825	High Mwt, Mwt> 10kDa
	5.19942	High Mwt, Mwt> 10kDa
	5.95977	High Mwt, Mwt> 10kDa
	5.01384	High Mwt, Mwt> 10kDa
	5.09476	High Mwt, Mwt> 10kDa
	5.35697	High Mwt, Mwt> 10kDa
	5.37701	High Mwt, Mwt> 10kDa
	0.393166	High Mwt, Mwt> 10kDa
	5.11674	High Mwt, Mwt> 10kDa
	5.01571	High Mwt, Mwt> 10kDa
	5.66954	High Mwt, Mwt> 10kDa
	4.3132	High Mwt, Mwt> 10kDa
	2.55574	High Mwt, Mwt> 10kDa
	4.25549	High Mwt, Mwt> 10kDa
	6	High Mwt, Mwt> 10kDa
	1.71295	High Mwt, Mwt> 10kDa
	3.25928	High Mwt, Mwt> 10kDa
	3.84506	High Mwt, Mwt> 10kDa
	1.51476	High Mwt, Mwt> 10kDa
	0.987073	High Mwt, Mwt> 10kDa
	5.40362	High Mwt, Mwt> 10kDa
	5.0204	High Mwt, Mwt> 10kDa
	2.71349	High Mwt, Mwt> 10kDa
	5.44928	High Mwt, Mwt> 10kDa
	5.86845	High Mwt, Mwt> 10kDa
	5.25809	High Mwt, Mwt> 10kDa
	5.9624	High Mwt, Mwt> 10kDa
	6	High Mwt, Mwt> 10kDa
	6	High Mwt, Mwt> 10kDa
	4.9185	High Mwt, Mwt> 10kDa
	5.84598	High Mwt, Mwt> 10kDa
	5.61798	High Mwt, Mwt> 10kDa
	5.07208	High Mwt, Mwt> 10kDa
	5.61507	High Mwt, Mwt> 10kDa
	5.40678	High Mwt, Mwt> 10kDa
	5.78874	High Mwt, Mwt> 10kDa
	5.63771	High Mwt, Mwt> 10kDa
	5.83679	High Mwt, Mwt> 10kDa
	4.95246	High Mwt, Mwt> 10kDa
	5.46601	High Mwt, Mwt> 10kDa
	3.6947	High Mwt, Mwt> 10kDa
	3.63668	High Mwt, Mwt> 10kDa
	5.106	High Mwt, Mwt> 10kDa
	6	High Mwt, Mwt> 10kDa
	6	High Mwt, Mwt> 10kDa
	5.49366	High Mwt, Mwt> 10kDa
	6	High Mwt, Mwt> 10kDa
	5.85289	High Mwt, Mwt> 10kDa
	5.28073	High Mwt, Mwt> 10kDa
	6	High Mwt, Mwt> 10kDa
	5.96831	High Mwt, Mwt> 10kDa
	4.13831	High Mwt, Mwt> 10kDa
	3.40186	High Mwt, Mwt> 10kDa
	5.57352	High Mwt, Mwt> 10kDa
	5.07855	High Mwt, Mwt> 10kDa
	5.85038	High Mwt, Mwt> 10kDa
	4.76251	High Mwt, Mwt> 10kDa
	2.9593	High Mwt, Mwt> 10kDa
	5.84627	High Mwt, Mwt> 10kDa
	4.39936	High Mwt, Mwt> 10kDa
	6	High Mwt, Mwt> 10kDa
	5.53593	High Mwt, Mwt> 10kDa
	5.88186	High Mwt, Mwt> 10kDa
	4.97919	High Mwt, Mwt> 10kDa
	6	High Mwt, Mwt> 10kDa
	6	High Mwt, Mwt> 10kDa
	5.96137	High Mwt, Mwt> 10kDa
	4.82467	High Mwt, Mwt> 10kDa
	5.38168	High Mwt, Mwt> 10kDa
	5.33444	High Mwt, Mwt> 10kDa
	3.53188	High Mwt, Mwt> 10kDa
	5.99122	High Mwt, Mwt> 10kDa
	5.74026	High Mwt, Mwt> 10kDa
	2.77835	High Mwt, Mwt> 10kDa
	5.28815	High Mwt, Mwt> 10kDa
	5.15166	High Mwt, Mwt> 10kDa
	5.28707	High Mwt, Mwt> 10kDa
	6	High Mwt, Mwt> 10kDa
	5.38077	High Mwt, Mwt> 10kDa
	5.44008	High Mwt, Mwt> 10kDa
	1.13224	High Mwt, Mwt> 10kDa
	5.48276	High Mwt, Mwt> 10kDa
	5.03278	High Mwt, Mwt> 10kDa
	5.70229	High Mwt, Mwt> 10kDa
	3.81744	High Mwt, Mwt> 10kDa
	5.25705	High Mwt, Mwt> 10kDa
	2.84813	High Mwt, Mwt> 10kDa
	5.07914	High Mwt, Mwt> 10kDa
	4.96564	High Mwt, Mwt> 10kDa
	5.93764	High Mwt, Mwt> 10kDa
	5.44683	High Mwt, Mwt> 10kDa
	4.38473	High Mwt, Mwt> 10kDa
	6	High Mwt, Mwt> 10kDa
	5.13464	High Mwt, Mwt> 10kDa
	4.55442	High Mwt, Mwt> 10kDa
	4.18974	High Mwt, Mwt> 10kDa
	5.18683	High Mwt, Mwt> 10kDa
	4.63558	High Mwt, Mwt> 10kDa
	5.58796	High Mwt, Mwt> 10kDa
	6	High Mwt, Mwt> 10kDa
	3.33124	High Mwt, Mwt> 10kDa
	5.21122	High Mwt, Mwt> 10kDa
	5.77782	High Mwt, Mwt> 10kDa
	6	High Mwt, Mwt> 10kDa
	3.9362	High Mwt, Mwt> 10kDa
	5.25698	High Mwt, Mwt> 10kDa
	3.22115	High Mwt, Mwt> 10kDa
	5.75347	High Mwt, Mwt> 10kDa
	4.42456	High Mwt, Mwt> 10kDa
	0.862528	High Mwt, Mwt> 10kDa
	4.77456	High Mwt, Mwt> 10kDa
	6	High Mwt, Mwt> 10kDa
	4.98966	High Mwt, Mwt> 10kDa
	4.24661	High Mwt, Mwt> 10kDa
	5.16426	High Mwt, Mwt> 10kDa
	5.41378	High Mwt, Mwt> 10kDa
	2.68324	High Mwt, Mwt> 10kDa
	3.59122	High Mwt, Mwt> 10kDa
	2.77322	High Mwt, Mwt> 10kDa
	5.04292	High Mwt, Mwt> 10kDa
	5.35495	High Mwt, Mwt> 10kDa
	4.95021	High Mwt, Mwt> 10kDa
	5.88224	High Mwt, Mwt> 10kDa
	6	High Mwt, Mwt> 10kDa
	5.6707	High Mwt, Mwt> 10kDa
	5.32342	High Mwt, Mwt> 10kDa
	6	High Mwt, Mwt> 10kDa
	5.5538	High Mwt, Mwt> 10kDa
	5.01406	High Mwt, Mwt> 10kDa
	6	High Mwt, Mwt> 10kDa
	5.69345	High Mwt, Mwt> 10kDa
	5.02622	High Mwt, Mwt> 10kDa
	5.72759	High Mwt, Mwt> 10kDa
	5.26085	High Mwt, Mwt> 10kDa
	0.794774	High Mwt, Mwt> 10kDa
	5.3502	High Mwt, Mwt> 10kDa
	6	High Mwt, Mwt> 10kDa
	6	High Mwt, Mwt> 10kDa
	5.83483	High Mwt, Mwt> 10kDa
	4.37833	High Mwt, Mwt> 10kDa
	6	High Mwt, Mwt> 10kDa
	4.1207	High Mwt, Mwt> 10kDa
	1.19005	High Mwt, Mwt> 10kDa
	4.63303	High Mwt, Mwt> 10kDa
	4.17162	High Mwt, Mwt> 10kDa
	4.37144	High Mwt, Mwt> 10kDa
	5.17493	High Mwt, Mwt> 10kDa
	5.77407	High Mwt, Mwt> 10kDa
	4.29743	High Mwt, Mwt> 10kDa
	4.99544	High Mwt, Mwt> 10kDa
	5.85949	High Mwt, Mwt> 10kDa
	5.67991	High Mwt, Mwt> 10kDa
	5.49554	High Mwt, Mwt> 10kDa
	4.1771	High Mwt, Mwt> 10kDa
	5.12091	High Mwt, Mwt> 10kDa
	5.50841	High Mwt, Mwt> 10kDa
	3.94912	High Mwt, Mwt> 10kDa
	6	High Mwt, Mwt> 10kDa
	3.80222	High Mwt, Mwt> 10kDa
	6	High Mwt, Mwt> 10kDa
	4.38319	High Mwt, Mwt> 10kDa
	6	High Mwt, Mwt> 10kDa
	5.75312	High Mwt, Mwt> 10kDa
	5.70182	High Mwt, Mwt> 10kDa
	1.65905	High Mwt, Mwt> 10kDa
	5.57651	High Mwt, Mwt> 10kDa
	4.73679	High Mwt, Mwt> 10kDa
	3.75793	High Mwt, Mwt> 10kDa
	5.93324	High Mwt, Mwt> 10kDa
	4.50779	High Mwt, Mwt> 10kDa
	5.52657	High Mwt, Mwt> 10kDa
	5.81354	High Mwt, Mwt> 10kDa
	5.52345	High Mwt, Mwt> 10kDa
	5.57416	High Mwt, Mwt> 10kDa
	5.71631	High Mwt, Mwt> 10kDa
	3.30144	High Mwt, Mwt> 10kDa
	2.55124	High Mwt, Mwt> 10kDa
	5.96342	High Mwt, Mwt> 10kDa
	5.3837	High Mwt, Mwt> 10kDa
	5.3269	High Mwt, Mwt> 10kDa
	5.91519	High Mwt, Mwt> 10kDa
	5.24645	High Mwt, Mwt> 10kDa
	5.19355	High Mwt, Mwt> 10kDa
	6	High Mwt, Mwt> 10kDa
	5.91354	High Mwt, Mwt> 10kDa
	5.45933	High Mwt, Mwt> 10kDa
	5.96765	High Mwt, Mwt> 10kDa
	5.03	High Mwt, Mwt> 10kDa
	2.41382	High Mwt, Mwt> 10kDa
	5.13123	High Mwt, Mwt> 10kDa
	3.72347	High Mwt, Mwt> 10kDa
	5.86013	High Mwt, Mwt> 10kDa
	4.2563	High Mwt, Mwt> 10kDa
	5.11626	High Mwt, Mwt> 10kDa
	4.88073	High Mwt, Mwt> 10kDa
	5.46541	High Mwt, Mwt> 10kDa
	5.55827	High Mwt, Mwt> 10kDa
	5.78382	High Mwt, Mwt> 10kDa
	4.40463	High Mwt, Mwt> 10kDa
	3.29661	High Mwt, Mwt> 10kDa
	5.09923	High Mwt, Mwt> 10kDa
	5.10403	High Mwt, Mwt> 10kDa
	5.79146	High Mwt, Mwt> 10kDa
	4.20709	High Mwt, Mwt> 10kDa
	4.85743	High Mwt, Mwt> 10kDa
	5.50913	High Mwt, Mwt> 10kDa
	6	High Mwt, Mwt> 10kDa
	3.97901	High Mwt, Mwt> 10kDa
	5.67887	High Mwt, Mwt> 10kDa
	5.6883	High Mwt, Mwt> 10kDa
	5.30544	High Mwt, Mwt> 10kDa
	3.42667	High Mwt, Mwt> 10kDa
	4.10269	High Mwt, Mwt> 10kDa
	2.33229	High Mwt, Mwt> 10kDa
	5.59032	High Mwt, Mwt> 10kDa
	5.36371	High Mwt, Mwt> 10kDa
	6	High Mwt, Mwt> 10kDa
	5.90113	High Mwt, Mwt> 10kDa
	6	High Mwt, Mwt> 10kDa
	5.95411	High Mwt, Mwt> 10kDa
	5.93205	High Mwt, Mwt> 10kDa
	0.947146	High Mwt, Mwt> 10kDa
	4.08036	High Mwt, Mwt> 10kDa
	4.88007	High Mwt, Mwt> 10kDa
	3.32028	High Mwt, Mwt> 10kDa
	5.69319	High Mwt, Mwt> 10kDa
	5.0219	High Mwt, Mwt> 10kDa
	5.95481	High Mwt, Mwt> 10kDa
	6	High Mwt, Mwt> 10kDa
	4.95293	High Mwt, Mwt> 10kDa
	5.38492	High Mwt, Mwt> 10kDa
	3.65043	High Mwt, Mwt> 10kDa
	5.14708	High Mwt, Mwt> 10kDa
	5.8976	High Mwt, Mwt> 10kDa
	6	High Mwt, Mwt> 10kDa
	5.85848	High Mwt, Mwt> 10kDa
	5.73909	High Mwt, Mwt> 10kDa
	5.00408	High Mwt, Mwt> 10kDa
	3.61376	High Mwt, Mwt> 10kDa
	3.85367	High Mwt, Mwt> 10kDa
	5.85505	High Mwt, Mwt> 10kDa
	5.47011	High Mwt, Mwt> 10kDa
	4.30061	High Mwt, Mwt> 10kDa
	5.90137	High Mwt, Mwt> 10kDa
	5.33212	High Mwt, Mwt> 10kDa
	6	High Mwt, Mwt> 10kDa
	4.51916	High Mwt, Mwt> 10kDa
	4.59924	High Mwt, Mwt> 10kDa
	6	High Mwt, Mwt> 10kDa
	3.52322	High Mwt, Mwt> 10kDa
	2.41541	High Mwt, Mwt> 10kDa
	3.13491	High Mwt, Mwt> 10kDa
	5.04399	High Mwt, Mwt> 10kDa
	5.29752	High Mwt, Mwt> 10kDa
	4.43425	High Mwt, Mwt> 10kDa
	5.82723	High Mwt, Mwt> 10kDa
	4.30953	High Mwt, Mwt> 10kDa
	3.30336	High Mwt, Mwt> 10kDa
	5.59606	High Mwt, Mwt> 10kDa
	5.71313	High Mwt, Mwt> 10kDa
	5.6269	High Mwt, Mwt> 10kDa
	5.32942	High Mwt, Mwt> 10kDa
	5.37299	High Mwt, Mwt> 10kDa
	5.03851	High Mwt, Mwt> 10kDa
	5.94332	High Mwt, Mwt> 10kDa
	5.04941	High Mwt, Mwt> 10kDa
	2.19997	High Mwt, Mwt> 10kDa
	6	High Mwt, Mwt> 10kDa
	5.93737	High Mwt, Mwt> 10kDa
	5.915	High Mwt, Mwt> 10kDa
	4.82639	High Mwt, Mwt> 10kDa
	1.55216	High Mwt, Mwt> 10kDa
	5.98357	High Mwt, Mwt> 10kDa
	5.25855	High Mwt, Mwt> 10kDa
	6	High Mwt, Mwt> 10kDa
	5.26183	High Mwt, Mwt> 10kDa
	3.89933	High Mwt, Mwt> 10kDa
	5.59681	High Mwt, Mwt> 10kDa
	5.66429	High Mwt, Mwt> 10kDa
	5.9862	High Mwt, Mwt> 10kDa
	5.69273	High Mwt, Mwt> 10kDa
	3.83414	High Mwt, Mwt> 10kDa
	3.33178	High Mwt, Mwt> 10kDa
	4.83022	High Mwt, Mwt> 10kDa
	5.27143	High Mwt, Mwt> 10kDa
	5.46279	High Mwt, Mwt> 10kDa
	5.91861	High Mwt, Mwt> 10kDa
	4.64604	High Mwt, Mwt> 10kDa
	4.22134	High Mwt, Mwt> 10kDa
	5.98948	High Mwt, Mwt> 10kDa
	5.34582	High Mwt, Mwt> 10kDa
	5.75366	High Mwt, Mwt> 10kDa
	2.25203	High Mwt, Mwt> 10kDa
	5.14986	High Mwt, Mwt> 10kDa
	1.9848	High Mwt, Mwt> 10kDa
	3.62272	High Mwt, Mwt> 10kDa
	5.07821	High Mwt, Mwt> 10kDa
	3.1678	High Mwt, Mwt> 10kDa
	5.89329	High Mwt, Mwt> 10kDa
	2.48684	High Mwt, Mwt> 10kDa
	5.52178	High Mwt, Mwt> 10kDa
	4.31238	High Mwt, Mwt> 10kDa
	4.77341	High Mwt, Mwt> 10kDa
	2.61069	High Mwt, Mwt> 10kDa
	3.2245	High Mwt, Mwt> 10kDa
	5.90393	High Mwt, Mwt> 10kDa
	5.60824	High Mwt, Mwt> 10kDa
	5.87749	High Mwt, Mwt> 10kDa
	6	High Mwt, Mwt> 10kDa
	6	High Mwt, Mwt> 10kDa
	5.14868	High Mwt, Mwt> 10kDa
	5.87611	High Mwt, Mwt> 10kDa
	4.57441	High Mwt, Mwt> 10kDa
	5.99444	High Mwt, Mwt> 10kDa
	4.71722	High Mwt, Mwt> 10kDa
	5.27477	High Mwt, Mwt> 10kDa
	3.05211	High Mwt, Mwt> 10kDa
	5.37802	High Mwt, Mwt> 10kDa
	0.715436	High Mwt, Mwt> 10kDa
	5.0577	High Mwt, Mwt> 10kDa
	5.58222	High Mwt, Mwt> 10kDa
	5.11848	High Mwt, Mwt> 10kDa
	3.4877	High Mwt, Mwt> 10kDa
	5.55785	High Mwt, Mwt> 10kDa
	5.12084	High Mwt, Mwt> 10kDa
	2.55916	High Mwt, Mwt> 10kDa
	3.00574	High Mwt, Mwt> 10kDa
	4.33872	High Mwt, Mwt> 10kDa
	5.79259	High Mwt, Mwt> 10kDa
	4.49636	High Mwt, Mwt> 10kDa
	5.42013	High Mwt, Mwt> 10kDa
	6	High Mwt, Mwt> 10kDa
	4.91012	High Mwt, Mwt> 10kDa
	5.99603	High Mwt, Mwt> 10kDa
	5.20231	High Mwt, Mwt> 10kDa
	5.12961	High Mwt, Mwt> 10kDa
	5.34271	High Mwt, Mwt> 10kDa
	5.84102	High Mwt, Mwt> 10kDa
	5.89716	High Mwt, Mwt> 10kDa
	5.05018	High Mwt, Mwt> 10kDa
	1.75334	High Mwt, Mwt> 10kDa
	5.95312	High Mwt, Mwt> 10kDa
	2.33593	High Mwt, Mwt> 10kDa
	5.12589	High Mwt, Mwt> 10kDa
	5.57332	High Mwt, Mwt> 10kDa
	5.03148	High Mwt, Mwt> 10kDa
	5.0511	High Mwt, Mwt> 10kDa
	4.74395	High Mwt, Mwt> 10kDa
	4.9478	High Mwt, Mwt> 10kDa
	3.5175	High Mwt, Mwt> 10kDa
	4.12455	High Mwt, Mwt> 10kDa
	5.09748	High Mwt, Mwt> 10kDa
	4.98207	High Mwt, Mwt> 10kDa
	4.92857	High Mwt, Mwt> 10kDa
	5.03058	High Mwt, Mwt> 10kDa
	6	High Mwt, Mwt> 10kDa
	5.63925	High Mwt, Mwt> 10kDa
	6	High Mwt, Mwt> 10kDa
	3.42942	High Mwt, Mwt> 10kDa
	5.7267	High Mwt, Mwt> 10kDa
	5.64338	High Mwt, Mwt> 10kDa
	6	High Mwt, Mwt> 10kDa
	2.56226	High Mwt, Mwt> 10kDa
	5.88849	High Mwt, Mwt> 10kDa
	4.06756	High Mwt, Mwt> 10kDa
	5.13262	High Mwt, Mwt> 10kDa
	2.16303	High Mwt, Mwt> 10kDa
	5.11964	High Mwt, Mwt> 10kDa
	5.39271	High Mwt, Mwt> 10kDa
	4.66561	High Mwt, Mwt> 10kDa
	4.67286	High Mwt, Mwt> 10kDa
	4.327	High Mwt, Mwt> 10kDa
	1.40903	High Mwt, Mwt> 10kDa
	4.7457	High Mwt, Mwt> 10kDa
	5.92404	High Mwt, Mwt> 10kDa
	2.50611	High Mwt, Mwt> 10kDa
	5.45432	High Mwt, Mwt> 10kDa
	2.44865	High Mwt, Mwt> 10kDa
	6	High Mwt, Mwt> 10kDa
	5.4488	High Mwt, Mwt> 10kDa
	3.58509	High Mwt, Mwt> 10kDa
	5.53218	High Mwt, Mwt> 10kDa
	4.53683	High Mwt, Mwt> 10kDa
	4.74444	High Mwt, Mwt> 10kDa
	4.75105	High Mwt, Mwt> 10kDa
	4.99205	High Mwt, Mwt> 10kDa
	5.75855	High Mwt, Mwt> 10kDa
	4.89106	High Mwt, Mwt> 10kDa
	5.68392	High Mwt, Mwt> 10kDa
	6	High Mwt, Mwt> 10kDa
	4.5057	High Mwt, Mwt> 10kDa
	4.55463	High Mwt, Mwt> 10kDa
	1.29302	High Mwt, Mwt> 10kDa
	2.06494	High Mwt, Mwt> 10kDa
	4.94706	High Mwt, Mwt> 10kDa
	3.72216	High Mwt, Mwt> 10kDa
	5.42844	High Mwt, Mwt> 10kDa
	5.82442	High Mwt, Mwt> 10kDa
	6	High Mwt, Mwt> 10kDa
	3.23167	High Mwt, Mwt> 10kDa
	5.64927	High Mwt, Mwt> 10kDa
	4.60592	High Mwt, Mwt> 10kDa
	5.28052	High Mwt, Mwt> 10kDa
	5.85518	High Mwt, Mwt> 10kDa
	5.02315	High Mwt, Mwt> 10kDa
	4.14423	High Mwt, Mwt> 10kDa
	4.71702	High Mwt, Mwt> 10kDa
	5.6969	High Mwt, Mwt> 10kDa
	5.4941	High Mwt, Mwt> 10kDa
	5.22832	High Mwt, Mwt> 10kDa
	5.12722	High Mwt, Mwt> 10kDa
	5.34327	High Mwt, Mwt> 10kDa
	5.46485	High Mwt, Mwt> 10kDa
	3.6165	High Mwt, Mwt> 10kDa
	5.59132	High Mwt, Mwt> 10kDa
	5.57048	High Mwt, Mwt> 10kDa
	4.80788	High Mwt, Mwt> 10kDa
	5.18492	High Mwt, Mwt> 10kDa
	4.49518	High Mwt, Mwt> 10kDa
	6	High Mwt, Mwt> 10kDa
	5.16862	High Mwt, Mwt> 10kDa
	1.78109	High Mwt, Mwt> 10kDa
	5.60002	High Mwt, Mwt> 10kDa
	5.70708	High Mwt, Mwt> 10kDa
	5.84475	High Mwt, Mwt> 10kDa
	4.51547	High Mwt, Mwt> 10kDa
	6	High Mwt, Mwt> 10kDa
	6	High Mwt, Mwt> 10kDa
	5.36486	High Mwt, Mwt> 10kDa
	6	High Mwt, Mwt> 10kDa
	5.66988	High Mwt, Mwt> 10kDa
	5.59427	High Mwt, Mwt> 10kDa
	5.43397	High Mwt, Mwt> 10kDa
	5.88553	High Mwt, Mwt> 10kDa
	6	High Mwt, Mwt> 10kDa
	5.80047	High Mwt, Mwt> 10kDa
	5.91053	High Mwt, Mwt> 10kDa
	5.7187	High Mwt, Mwt> 10kDa
	5.19029	High Mwt, Mwt> 10kDa
	5.33924	High Mwt, Mwt> 10kDa
	5.35435	High Mwt, Mwt> 10kDa
	6	High Mwt, Mwt> 10kDa
	5.24894	High Mwt, Mwt> 10kDa
	5.56982	High Mwt, Mwt> 10kDa
	3.91555	High Mwt, Mwt> 10kDa
	3.09894	High Mwt, Mwt> 10kDa
	2.12453	High Mwt, Mwt> 10kDa
	5.61696	High Mwt, Mwt> 10kDa
	4.92599	High Mwt, Mwt> 10kDa
	2.98811	High Mwt, Mwt> 10kDa
	5.45701	High Mwt, Mwt> 10kDa
	6	High Mwt, Mwt> 10kDa
	5.32857	High Mwt, Mwt> 10kDa
	5.10854	High Mwt, Mwt> 10kDa
	5.59555	High Mwt, Mwt> 10kDa
	5.54312	High Mwt, Mwt> 10kDa
	6	High Mwt, Mwt> 10kDa
	3.60771	High Mwt, Mwt> 10kDa
	5.41018	High Mwt, Mwt> 10kDa
	5.10957	High Mwt, Mwt> 10kDa
	5.77153	High Mwt, Mwt> 10kDa
	2.09027	High Mwt, Mwt> 10kDa
	4.70217	High Mwt, Mwt> 10kDa
	6	High Mwt, Mwt> 10kDa
	5.939	High Mwt, Mwt> 10kDa
	5.24448	High Mwt, Mwt> 10kDa
	4.3912	High Mwt, Mwt> 10kDa
	0.596441	High Mwt, Mwt> 10kDa
	1.97644	High Mwt, Mwt> 10kDa
	5.56992	High Mwt, Mwt> 10kDa
	6	High Mwt, Mwt> 10kDa
	5.2242	High Mwt, Mwt> 10kDa
	5.60674	High Mwt, Mwt> 10kDa
	2.95111	High Mwt, Mwt> 10kDa
	4.65917	High Mwt, Mwt> 10kDa
	4.21309	High Mwt, Mwt> 10kDa
	6	High Mwt, Mwt> 10kDa
	5.5522	High Mwt, Mwt> 10kDa
	5.25099	High Mwt, Mwt> 10kDa
	4.37388	High Mwt, Mwt> 10kDa
[truncated: 867 more rows]

## Sheet: Figure4D
Protein ID	Gene names	Nterm_residue_obs	Nterm_residue_lit	Match
sp|P00370|DHE4_ECOLI	gdhA	M	M	Yes		Match = 'yes' :-Black dots in the graph
sp|P0A7A9|IPYR_ECOLI	ppa	S	S	Yes		Match = 'No' :-Red dots in the graph
sp|P0A850|TIG_ECOLI	tig	M	M	Yes
sp|P00448|SODM_ECOLI	sodA	S	S	Yes
sp|P00509|AAT_ECOLI	aspC	M	M	Yes
sp|P04949|FLIC_ECOLI	fliC	A	A	Yes
sp|P05020|PYRC_ECOLI	pyrC	T	T	Yes
sp|P05793|ILVC_ECOLI	ilvC	A	A	Yes
sp|P08839|PT1_ECOLI	ptsI	M	M	Yes
sp|P09151|LEU1_ECOLI	leuA	S	S	Yes
sp|P09832|GLTD_ECOLI	gltD	S	S	Yes
sp|P0A6L2|DAPA_ECOLI	dapA	M	M	Yes
sp|P0A6N4|EFP_ECOLI	efp	A	A	Yes
sp|P0A6P1|EFTS_ECOLI	tsf	A	A	Yes
sp|P0A786|PYRB_ECOLI	pyrB	A	A	Yes
sp|P0A7D4|PURA_ECOLI	purA	G	G	Yes
sp|P0A7E5|PYRG_ECOLI	pyrG	T	T	Yes
sp|P0A7R1|RL9_ECOLI	rplI	M	M	Yes
sp|P0A7Z4|RPOA_ECOLI	rpoA	M	M	Yes
sp|P0A836|SUCC_ECOLI	sucC	M	M	Yes
sp|P0A862|TPX_ECOLI	tpx	S	S	Yes
sp|P0A8M0|SYN_ECOLI	asnS	S	S	Yes
sp|P0A9A6|FTSZ_ECOLI	ftsZ	M	M	Yes
sp|P0A9C5|GLN1B_ECOLI	glnA	S	S	Yes
sp|P0A9Q1|ARCA_ECOLI	arcA	M	M	Yes
sp|P0A9W3|ETTA_ECOLI	ettA	A	A	Yes
sp|P0AA04|PTHP_ECOLI	ptsH	M	M	Yes
sp|P0AB91|AROG_ECOLI	aroG	M	M	Yes
sp|P0ABB0|ATPA_ECOLI	atpA	M	M	Yes
sp|P0ABD5|ACCA_ECOLI	accA	S	S	Yes
sp|P0ACY3|YEAG_ECOLI	yeaG	M	M	Yes
sp|P0ADE6|YGAU_ECOLI	kbp	G	G	Yes
sp|P0ADE8|YGFZ_ECOLI	ygfZ	A	A	Yes
sp|P0ADN2|YIFE_ECOLI	maoP	A	A	Yes
sp|P0ADU2|YGIN_ECOLI	ygiN	M	M	Yes
sp|P0AED5|UVRY_ECOLI	uvrY	M	M	Yes
sp|P0AFC7|NUOB_ECOLI	nuoB	M	M	Yes
sp|P0AFG6|ODO2_ECOLI	sucB	S	S	Yes
sp|P0AG24|SPOT_ECOLI	spoT	M	M	Yes
sp|P0AG30|RHO_ECOLI	rho	M	M	Yes
sp|P0AGD3|SODF_ECOLI	sodB	S	S	Yes
sp|P18335|ARGD_ECOLI	argD	A	A	Yes
sp|P23721|SERC_ECOLI	serC	A	A	Yes
sp|P23869|PPIB_ECOLI	ppiB	M	M	Yes
sp|P24232|HMP_ECOLI	hmp	M	M	Yes
sp|P25553|ALDA_ECOLI	aldA	S	S	Yes
sp|P25665|METE_ECOLI	metE	T	T	Yes
sp|P27248|GCST_ECOLI	gcvT	A	A	Yes
sp|P33602|NUOG_ECOLI	nuoG	A	A	Yes
sp|P37348|YECE_ECOLI	yecE	M	M	Yes
sp|P38489|NFSB_ECOLI	nfsB	M	M	Yes
sp|P60438|RL3_ECOLI	rplC	M	M	Yes
sp|P67910|HLDD_ECOLI	rfaD	M	M	Yes
sp|P68919|RL25_ECOLI	rplY	M	M	Yes
sp|P69797|PTNAB_ECOLI	manX	T	T	Yes
sp|P0AG67|RS1_ECOLI	rpsA	T	M	No
sp|P45578|LUXS_ECOLI	luxS	P	M	No
sp|P05055|PNP_ECOLI	pnp	M	L	No
sp|P18843|NADE_ECOLI	nadE	T	M	No
sp|P31473|RAVA_ECOLI	ravA	A	M	No
sp|P31678|OTSB_ECOLI	otsB	T	M	No

## Sheet: Figure 4E
						Box plot
	Densityn Actively degrading	Density Stable	Amino acid
	0	0	W			Protein ID	Average half life (hours)	Residue
	0	0.00340136	Y			sp|P02925|RBSB_ECOLI	6.105970353653308	Destablizing
	0	0.00340136	F			sp|P07024|USHA_ECOLI	5.943073082399529	Destablizing
	0	0.00680272	L			sp|P0A940|BAMA_ECOLI	5.966861582831286	Destablizing
	0	0.00340136	R			sp|P0AA10|RL13_ECOLI	5.749211390837455	Destablizing
	0	0.0204082	K			sp|P0ABU9|TOLQ_ECOLI	5.916076735613319	Destablizing
	0	0.0340136	fM			sp|P0ADC6|LPTG_ECOLI	6.324673864084676	Destablizing
	0	0.0238095	D			sp|P0AEF8|DPPB_ECOLI	6.346145333432724	Destablizing
	0	0.0170068	E			sp|P0AEU3|HISM_ECOLI	6.259276711939023	Destablizing
	0	0	H			sp|P0AEX9|MALE_ECOLI	7.284846480170519	Destablizing
	0	0.00680272	Q			sp|P0AFE4|NUOK_ECOLI	7.32084	Destablizing
	0	0.00680272	N			sp|P0AFT2|YECS_ECOLI	5.814842652575455	Destablizing
	0	0.00340136	I			sp|P0AG14|SOHB_ECOLI	6.0577045904866695	Destablizing
	0	0	C			sp|P0AG78|SUBI_ECOLI	6.383736093518074	Destablizing
	0.037037	0.0272109	P			sp|P0CB39|EPTC_ECOLI	6.278351941265478	Destablizing
	0	0.0272109	V			sp|P23842|YFEA_ECOLI	5.8224626181203005	Destablizing
	0.469136	0.363946	M			sp|P23847|DPPA_ECOLI	6.361191229077771	Destablizing
	0.0123457	0.0102041	G			sp|P33136|OPGG_ECOLI	6.3044800591906585	Destablizing
	0.111111	0.0782313	T			sp|P37387|XYLF_ECOLI	5.558274666917346	Destablizing
	0.246914	0.190476	A			sp|P69908|DCEA_ECOLI	6.0362972941258155	Destablizing
	0.123457	0.163265	S			sp|P75870|YCCS_ECOLI	5.943898438134368	Destablizing
						sp|P0A6W3|MRAY_ECOLI	6.20514	Destablizing
						sp|P00370|DHE4_ECOLI	3.9640815089434667	Stablizing
						sp|P00370|DHE4_ECOLI	3.9640815089434667	Stablizing
						sp|P00579|RPOD_ECOLI	4.229226612056556	Stablizing
						sp|P04391|OTC1_ECOLI	4.115040209921307	Stablizing
						sp|P04968|ILVA_ECOLI	4.176767374210583	Stablizing
						sp|P07023|TYRA_ECOLI	4.184608904421549	Stablizing
						sp|P09053|AVTA_ECOLI	3.9047528156872624	Stablizing
						sp|P09832|GLTD_ECOLI	4.679170452363194	Stablizing
						sp|P0A6E1|AROL_ECOLI	3.912646802816896	Stablizing
						sp|P0A6N4|EFP_ECOLI	4.4451418833271426	Stablizing
						sp|P0A6W5|GREA_ECOLI	3.831525759302482	Stablizing
						sp|P0A6Z1|HSCA_ECOLI	3.792660185499091	Stablizing
						sp|P0A734|MINE_ECOLI	4.121532486454805	Stablizing
						sp|P0A7A2|GPMB_ECOLI	4.046347575574814	Stablizing
						sp|P0A7H6|RECR_ECOLI	4.519110892189647	Stablizing
						sp|P0A7R1|RL9_ECOLI	4.7046203122356225	Stablizing
						sp|P0A8E1|YCFP_ECOLI	4.547370395650645	Stablizing
						sp|P0A9J0|RNG_ECOLI	4.218325038836487	Stablizing
						sp|P0A9P6|DEAD_ECOLI	1.4092363380055701	Stablizing
						sp|P0A9Q7|ADHE_ECOLI	4.584239127024584	Stablizing
						sp|P0AAS7|YBCJ_ECOLI	2.8926392068555074	Stablizing
						sp|P0AC33|FUMA_ECOLI	3.974108463320952	Stablizing
						sp|P0ACM5|YEGW_ECOLI	4.390186479649792	Stablizing
						sp|P0ACY3|YEAG_ECOLI	3.5322001112942636	Stablizing
						sp|P0ADN2|YIFE_ECOLI	3.5922851188672773	Stablizing
						sp|P0AE52|BCP_ECOLI	4.609472563996355	Stablizing
						sp|P0AFX0|HPF_ECOLI	4.120440214028159	Stablizing
						sp|P0AGD7|SRP54_ECOLI	4.593377225851328	Stablizing
						sp|P0C037|PPNP_ECOLI	4.351183017296136	Stablizing
						sp|P0DMC7|RCSB_ECOLI	3.5947473965303813	Stablizing
						sp|P13016|AMPD_ECOLI	3.8151	Stablizing
						sp|P14081|SELB_ECOLI	4.928753451076802	Stablizing
						sp|P16095|SDHL_ECOLI	2.5841537545412203	Stablizing
						sp|P16676|CYSA_ECOLI	2.7702295329401694	Stablizing
						sp|P19323|FHLA_ECOLI	3.886306967263087	Stablizing
						sp|P20083|PARE_ECOLI	4.175074257056644	Stablizing
						sp|P21507|SRMB_ECOLI	4.615359745644481	Stablizing
						sp|P21517|MALZ_ECOLI	3.679356250066745	Stablizing
						sp|P24242|ASCG_ECOLI	3.7191166754304725	Stablizing
						sp|P26602|UBIC_ECOLI	4.063470344494228	Stablizing
						sp|P27862|YIGZ_ECOLI	4.295913821616437	Stablizing
						sp|P30137|THIE_ECOLI	3.259284543859483	Stablizing
						sp|P30745|MOAA_ECOLI	3.3801536468623747	Stablizing
						sp|P31678|OTSB_ECOLI	3.3333001060122753	Stablizing
						sp|P35340|AHPF_ECOLI	4.171622539770486	Stablizing
						sp|P37348|YECE_ECOLI	4.256298642913774	Stablizing
						sp|P37769|KDUD_ECOLI	3.8536734529534438	Stablizing
						sp|P45578|LUXS_ECOLI	4.12455	Stablizing
						sp|P45578|LUXS_ECOLI	4.12455	Stablizing
						sp|P46144|YEDJ_ECOLI	2.562255075084659	Stablizing
						sp|P63204|GADE_ECOLI	2.3167812762325646	Stablizing
						sp|P63389|YHES_ECOLI	3.6077059686181094	Stablizing
						sp|P64540|YFCL_ECOLI	2.951111556072771	Stablizing
						sp|P75791|YBIU_ECOLI	3.8106500860912482	Stablizing
						sp|P76097|YDCJ_ECOLI	3.354915656823787	Stablizing
						sp|P77316|YBDR_ECOLI	3.197605183834129	Stablizing
						sp|P77649|YDIU_ECOLI	4.08731	Stablizing
						sp|P77689|SUFD_ECOLI	3.1576629541425434	Stablizing
						sp|P77735|YAJO_ECOLI	4.507694610378983	Stablizing
						sp|P77806|YBDL_ECOLI	3.7265635663734193	Stablizing
						sp|A5A614|YCIZ_ECOLI	3.672853302693163	Stablizing
						sp|P0A6J1|CYSC_ECOLI	3.0897360923399213	Stablizing
						sp|P0A944|RIMI_ECOLI	4.186628406711025	Stablizing
						sp|P0A9G4|CUER_ECOLI	1.4458519273481303	Stablizing
						sp|P0ABU7|EXBB_ECOLI	1.680737383626994	Stablizing
						sp|P0AD03|YEBS_ECOLI	4.209122901319918	Stablizing
						sp|P0AEB0|CYSW_ECOLI	4.605643290364061	Stablizing
						sp|P0AF36|ZAPB_ECOLI	4.137786422798121	Stablizing
						sp|P11663|FUME_ECOLI	4.2240003153385315	Stablizing
						sp|P38684|TORR_ECOLI	4.434246466045175	Stablizing
						sp|P46859|GNTK_ECOLI	5.339523964031952	Stablizing
						sp|P46888|USPC_ECOLI	4.326998614374591	Stablizing
						sp|P52007|YECM_ECOLI	3.5850877971095225	Stablizing
						sp|P64467|CNU_ECOLI	3.107649695068134	Stablizing
						sp|P64616|YHCO_ECOLI	4.761206328553551	Stablizing
						sp|P68688|GLRX1_ECOLI	4.178815128537032	Stablizing
						sp|P76250|DMLR_ECOLI	1.3873540138888854	Stablizing
						sp|P77357|ABGA_ECOLI	3.330792946238519	Stablizing
						sp|P0A814|RUVC_ECOLI	3.946575709715054	Stablizing
						sp|P39208|IDNK_ECOLI	2.1999656984393074	Stablizing
						sp|P77622|DDPF_ECOLI	4.498635258164333	Stablizing
						sp|P00490|PHSM_ECOLI	6.436280192060657	Stablizing
						sp|P00582|DPO1_ECOLI	5.879819185903139	Stablizing
						sp|P00864|CAPP_ECOLI	5.658404246483017	Stablizing
						sp|P00914|PHR_ECOLI	5.969255991002913	Stablizing
						sp|P00961|SYGB_ECOLI	5.97258	Stablizing
						sp|P00962|SYQ_ECOLI	5.867385884909555	Stablizing
						sp|P02358|RS6_ECOLI	5.742015379843555	Stablizing
						sp|P02924|ARAF_ECOLI	5.991537695524204	Stablizing
						sp|P02930|TOLC_ECOLI	5.83054	Stablizing
						sp|P02931|OMPF_ECOLI	6.309652372364172	Stablizing
						sp|P02931|OMPF_ECOLI	6.309652372364172	Stablizing
						sp|P04816|LIVK_ECOLI	5.883819206090533	Stablizing
						sp|P04951|KDSB_ECOLI	5.712323540876059	Stablizing
						sp|P04983|RBSA_ECOLI	6.1636591152198505	Stablizing
						sp|P05020|PYRC_ECOLI	5.585922286461396	Stablizing
						sp|P05055|PNP_ECOLI	6.0450707734166835	Stablizing
						sp|P05523|FPG_ECOLI	6.602167147379872	Stablizing
						sp|P06129|BTUB_ECOLI	6.214872925515372	Stablizing
						sp|P06959|ODP2_ECOLI	6.011963803396468	Stablizing
						sp|P06996|OMPC_ECOLI	6.423062309469169	Stablizing
						sp|P07014|SDHB_ECOLI	5.5483643855277025	Stablizing
						sp|P07649|TRUA_ECOLI	5.80247	Stablizing
						sp|P07650|TYPH_ECOLI	5.7370796208984585	Stablizing
						sp|P08312|SYFA_ECOLI	5.946988408424409	Stablizing
						sp|P08331|CPDB_ECOLI	5.829210152755806	Stablizing
						sp|P08839|PT1_ECOLI	5.652731421712171	Stablizing
						sp|P09127|HEMX_ECOLI	6.0836603432700285	Stablizing
						sp|P09323|PTW3C_ECOLI	5.945159200546523	Stablizing
						sp|P09551|ARGT_ECOLI	5.862773284040929	Stablizing
						sp|P0A6A0|UBIB_ECOLI	6.425021409744523	Stablizing
						sp|P0A6E6|ATPE_ECOLI	5.910082010811013	Stablizing
						sp|P0A6F5|CH60_ECOLI	6.300136697339433	Stablizing
						sp|P0A6F9|CH10_ECOLI	5.551335136313426	Stablizing
						sp|P0A6P9|ENO_ECOLI	5.5108292102686045	Stablizing
						sp|P0A6Q6|FABZ_ECOLI	6.027759439165638	Stablizing
						sp|P0A6U8|GLGA_ECOLI	6.411734410056872	Stablizing
						sp|P0A6W0|GLSA2_ECOLI	6.251760032107579	Stablizing
						sp|P0A715|KDSA_ECOLI	5.543129760350321	Stablizing
						sp|P0A717|KPRS_ECOLI	6.222839284063408	Stablizing
						sp|P0A754|KEFF_ECOLI	6.079497370679088	Stablizing
						sp|P0A784|ORN_ECOLI	5.941987271404881	Stablizing
						sp|P0A794|PDXJ_ECOLI	5.817051358555233	Stablizing
						sp|P0A7B8|HSLV_ECOLI	5.894047058197146	Stablizing
						sp|P0A7E1|PYRD_ECOLI	6.0033228747731835	Stablizing
						sp|P0A7E5|PYRG_ECOLI	5.822209778312835	Stablizing
						sp|P0A7J3|RL10_ECOLI	5.945833734289322	Stablizing
						sp|P0A7R5|RS10_ECOLI	5.541957747954118	Stablizing
						sp|P0A7X3|RS9_ECOLI	5.647487932548781	Stablizing
						sp|P0A7Z4|RPOA_ECOLI	5.866425499992348	Stablizing
						sp|P0A823|SFSA_ECOLI	5.871723066908539	Stablizing
						sp|P0A862|TPX_ECOLI	5.700820743306945	Stablizing
						sp|P0A867|TALA_ECOLI	5.680798483596817	Stablizing
						sp|P0A870|TALB_ECOLI	5.709875690518952	Stablizing
						sp|P0A8F0|UPP_ECOLI	6.0399145577336215	Stablizing
						sp|P0A8L1|SYS_ECOLI	6.110641445767645	Stablizing
						sp|P0A8M0|SYN_ECOLI	6.181455985608184	Stablizing
						sp|P0A8M3|SYT_ECOLI	5.922366852293248	Stablizing
						sp|P0A8N3|SYK1_ECOLI	5.5146485793305295	Stablizing
						sp|P0A8R9|HDFR_ECOLI	5.508184401092688	Stablizing
						sp|P0A8W8|YFBU_ECOLI	6.127181364881739	Stablizing
						sp|P0A8X2|YCEI_ECOLI	6.28271	Stablizing
						sp|P0A8Z0|YCIA_ECOLI	5.708090565283425	Stablizing
						sp|P0A8Z3|YBGC_ECOLI	5.6493416869342665	Stablizing
						sp|P0A910|OMPA_ECOLI	6.409932038202456	Stablizing
						sp|P0A991|ALF1_ECOLI	6.092747158647234	Stablizing
						sp|P0A9B2|G3P1_ECOLI	6.063792416430623	Stablizing
						sp|P0A9C3|GALM_ECOLI	5.952580256336745	Stablizing
						sp|P0A9G8|MODE_ECOLI	6.092759330165653	Stablizing
						sp|P0A9H1|MUG_ECOLI	5.5661762681898095	Stablizing
						sp|P0A9P0|DLDH_ECOLI	6.336762004113858	Stablizing
						sp|P0A9S7|LIVG_ECOLI	6.120367821780413	Stablizing
						sp|P0A9T8|YBBA_ECOLI	6.027780224591102	Stablizing
						sp|P0A9U1|YBHF_ECOLI	6.5066538816414905	Stablizing
						sp|P0A9V1|LPTB_ECOLI	5.680745244614442	Stablizing
						sp|P0A9X4|MREB_ECOLI	6.264900237818903	Stablizing
						sp|P0A9X4|MREB_ECOLI	6.264900237818903	Stablizing
						sp|P0AA04|PTHP_ECOLI	5.870705193591735	Stablizing
						sp|P0AAA1|YAGU_ECOLI	6.411946213838668	Stablizing
						sp|P0AAG0|DPPD_ECOLI	6.38635	Stablizing
						sp|P0AAH8|SAPF_ECOLI	5.778922297802652	Stablizing
						sp|P0AAJ5|FDOH_ECOLI	5.804971885203443	Stablizing
						sp|P0AAX8|YBIS_ECOLI	5.782617446753444	Stablizing
						sp|P0AB98|ATP6_ECOLI	5.5848721752495445	Stablizing
						sp|P0ABA0|ATPF_ECOLI	5.978659956803294	Stablizing
						sp|P0ABA4|ATPD_ECOLI	5.8829695366858985	Stablizing
						sp|P0ABB0|ATPA_ECOLI	6.2508824791485305	Stablizing
						sp|P0ABB4|ATPB_ECOLI	6.217869670348098	Stablizing
						sp|P0ABC7|HFLK_ECOLI	6.308934225944735	Stablizing
						sp|P0ABD5|ACCA_ECOLI	6.788612276690428	Stablizing
						sp|P0ABH0|FTSA_ECOLI	5.695538485994401	Stablizing
						sp|P0ABI4|CORA_ECOLI	5.946191456503751	Stablizing
						sp|P0ABK5|CYSK_ECOLI	5.502933981850855	Stablizing
						sp|P0ABN1|KDGL_ECOLI	5.892902262688913	Stablizing
						sp|P0ABZ6|SURA_ECOLI	6.138888552998765	Stablizing
						sp|P0AC41|SDHA_ECOLI	6.167778906578188	Stablizing
						sp|P0AC86|PHSG_ECOLI	5.578495035483125	Stablizing
						sp|P0ACA3|SSPA_ECOLI	5.850295596144686	Stablizing
						sp|P0ACC7|GLMU_ECOLI	5.65969	Stablizing
						sp|P0ACF8|HNS_ECOLI	5.551898835458058	Stablizing
						sp|P0ACI0|ROB_ECOLI	5.641619319872167	Stablizing
						sp|P0ACI6|ASNC_ECOLI	6.339324994503439	Stablizing
						sp|P0ACM2|RSPR_ECOLI	5.777255327673051	Stablizing
						sp|P0ACS7|RPIR_ECOLI	6.243908461955446	Stablizing
						sp|P0AD61|KPYK1_ECOLI	5.800092784081595	Stablizing
						sp|P0AD96|LIVJ_ECOLI	5.97754	Stablizing
						sp|P0ADA5|YAJG_ECOLI	6.753283055582981	Stablizing
						sp|P0ADG4|SUHB_ECOLI	5.918677328027388	Stablizing
						sp|P0ADI7|YECD_ECOLI	5.583627836199522	Stablizing
						sp|P0ADR8|PPNN_ECOLI	5.668864850271177	Stablizing
						sp|P0ADV1|LPTA_ECOLI	5.717867380206489	Stablizing
						sp|P0ADW3|YHCB_ECOLI	5.868798872502901	Stablizing
						sp|P0AE22|APHA_ECOLI	6.423645557469853	Stablizing
						sp|P0AE22|APHA_ECOLI	6.423645557469853	Stablizing
						sp|P0AEE5|DGAL_ECOLI	6.212280975753536	Stablizing
						sp|P0AEG4|DSBA_ECOLI	5.571923192485481	Stablizing
						sp|P0AEG6|DSBC_ECOLI	5.811152525511737	Stablizing
						sp|P0AEH5|ELAB_ECOLI	5.8705438536343175	Stablizing
						sp|P0AEK4|FABI_ECOLI	5.792173050431514	Stablizing
						sp|P0AEK4|FABI_ECOLI	5.792173050431514	Stablizing
						sp|P0AEM9|FLIY_ECOLI	5.9756804960413525	Stablizing
						sp|P0AEQ3|GLNH_ECOLI	6.345397103066412	Stablizing
						sp|P0AES6|GYRB_ECOLI	5.646951133443654	Stablizing
						sp|P0AEU0|HISJ_ECOLI	6.148303671528775	Stablizing
						sp|P0AEU7|SKP_ECOLI	6.137550038035123	Stablizing
						sp|P0AEZ9|MOAB_ECOLI	5.58882	Stablizing
						sp|P0AF18|NAGA_ECOLI	6.0021397814403095	Stablizing
						sp|P0AF20|NAGC_ECOLI	6.307219185602481	Stablizing
						sp|P0AF59|YJDI_ECOLI	6.838064621924519	Stablizing
						sp|P0AFA7|NHAB_ECOLI	6.471354066686082	Stablizing
						sp|P0AFC7|NUOB_ECOLI	6.032768646485233	Stablizing
						sp|P0AFD6|NUOI_ECOLI	6.081878331376378	Stablizing
						sp|P0AFF6|NUSA_ECOLI	5.75013	Stablizing
						sp|P0AFG6|ODO2_ECOLI	5.531457967316974	Stablizing
						sp|P0AFG8|ODP1_ECOLI	6.350825693580255	Stablizing
						sp|P0AFK9|POTD_ECOLI	6.034197174976146	Stablizing
						sp|P0AG30|RHO_ECOLI	5.715797398980707	Stablizing
						sp|P0AG48|RL21_ECOLI	5.790320821327721	Stablizing
						sp|P0AG55|RL6_ECOLI	5.740555668065734	Stablizing
						sp|P0AG82|PSTS_ECOLI	5.936749037200869	Stablizing
						sp|P0AG86|SECB_ECOLI	6.414012400521006	Stablizing
						sp|P0AG93|SECF_ECOLI	6.300901993892395	Stablizing
						sp|P0AGB6|RPOE_ECOLI	5.747780232509638	Stablizing
						sp|P0AGD3|SODF_ECOLI	5.659034105572114	Stablizing
						sp|P0AGH5|SAPC_ECOLI	6.060193708568552	Stablizing
						sp|P0AGJ9|SYY_ECOLI	6.034594241530823	Stablizing
						sp|P0C0L2|OSMC_ECOLI	5.920651995514933	Stablizing
						sp|P11454|ENTF_ECOLI	6.259015950830886	Stablizing
						sp|P12008|AROC_ECOLI	5.839995100189641	Stablizing
						sp|P12995|BIOA_ECOLI	5.863641598594004	Stablizing
						sp|P15067|GLGX_ECOLI	5.7835	Stablizing
						sp|P15993|AROP_ECOLI	5.624833066872434	Stablizing
						sp|P16659|SYP_ECOLI	5.8891913449621525	Stablizing
						sp|P16700|CYSP_ECOLI	6.208588056397946	Stablizing
						sp|P17888|PRIA_ECOLI	5.775533242986718	Stablizing
						sp|P18843|NADE_ECOLI	5.563737279607127	Stablizing
						sp|P19926|AGP_ECOLI	6.172636847465982	Stablizing
						sp|P21865|KDPD_ECOLI	5.967150822028311	Stablizing
						sp|P22333|ADD_ECOLI	5.834286386767206	Stablizing
						sp|P22524|MUKE_ECOLI	5.803913899239184	Stablizing
						sp|P23827|ECOT_ECOLI	5.685008540486323	Stablizing
						sp|P23843|OPPA_ECOLI	6.156460718791813	Stablizing
						sp|P23890|CADC_ECOLI	5.62186	Stablizing
						sp|P24182|ACCC_ECOLI	6.1290529749804605	Stablizing
						sp|P24224|ACPS_ECOLI	5.644838474426719	Stablizing
						sp|P25524|CODA_ECOLI	6.052043552894726	Stablizing
						sp|P25539|RIBD_ECOLI	5.880468380905104	Stablizing
						sp|P25553|ALDA_ECOLI	5.517499736093325	Stablizing
						sp|P25888|RHLE_ECOLI	5.774500636662794	Stablizing
						sp|P26646|ACUI_ECOLI	6.276880926806508	Stablizing
						sp|P26648|FTSP_ECOLI	6.018787940805829	Stablizing
						sp|P27129|RFAJ_ECOLI	5.5068028318847775	Stablizing
						sp|P27278|NADR_ECOLI	5.674378731089836	Stablizing
						sp|P27303|EMRA_ECOLI	6.337139261353026	Stablizing
						sp|P27431|ROXA_ECOLI	5.520642509882833	Stablizing
						sp|P27833|WECE_ECOLI	5.971435378755121	Stablizing
						sp|P27836|WECG_ECOLI	6.057128455719101	Stablizing
						sp|P27838|CYAY_ECOLI	5.540165059600754	Stablizing
						sp|P28634|TRMO_ECOLI	5.685262476301481	Stablizing
						sp|P30015|LHR_ECOLI	5.92487	Stablizing
						sp|P30859|ARTI_ECOLI	5.857942502208093	Stablizing
						sp|P30860|ARTJ_ECOLI	5.661643127460955	Stablizing
						sp|P30871|3PASE_ECOLI	5.876515873784506	Stablizing
						sp|P31057|PANB_ECOLI	6.285505597186344	Stablizing
						sp|P31119|AAS_ECOLI	6.350375205074809	Stablizing
						sp|P31133|POTF_ECOLI	6.336048866494604	Stablizing
						sp|P31134|POTG_ECOLI	5.92696	Stablizing
						sp|P31224|ACRB_ECOLI	6.52245	Stablizing
						sp|P31466|ADEP_ECOLI	5.855954207773677	Stablizing
						sp|P31473|RAVA_ECOLI	5.90254	Stablizing
						sp|P31554|LPTD_ECOLI	6.436680898377183	Stablizing
						sp|P32170|RHAA_ECOLI	5.578905282106431	Stablizing
						sp|P33018|SFGH2_ECOLI	5.821566777020203	Stablizing
						sp|P33599|NUOCD_ECOLI	6.235766904411673	Stablizing
						sp|P33602|NUOG_ECOLI	5.693451504287826	Stablizing
						sp|P33916|YEJF_ECOLI	5.89087	Stablizing
						sp|P33920|NDPA_ECOLI	6.075414998713921	Stablizing
						sp|P36649|CUEO_ECOLI	5.859486112067304	Stablizing
						sp|P36680|ZAPD_ECOLI	5.692929155643719	Stablizing
						sp|P36879|YADG_ECOLI	6.193281908490648	Stablizing
						sp|P37194|SLP_ECOLI	6.934049676015694	Stablizing
						sp|P37313|DPPF_ECOLI	6.175565665689341	Stablizing
						sp|P37624|RBBA_ECOLI	5.649213021278139	Stablizing
						sp|P37648|YHJJ_ECOLI	6.266601907077091	Stablizing
						sp|P37774|YECC_ECOLI	5.60648	Stablizing
						sp|P39172|ZNUA_ECOLI	5.865021059422929	Stablizing
						sp|P39173|YEAD_ECOLI	6.155745739977384	Stablizing
						sp|P39315|QOR2_ECOLI	5.905085379425292	Stablizing
						sp|P39325|YTFQ_ECOLI	5.72843	Stablizing
						sp|P39377|IADA_ECOLI	5.79013	Stablizing
						sp|P39406|RSMC_ECOLI	6.030066593973984	Stablizing
						sp|P39453|TORS_ECOLI	6.126581293567149	Stablizing
						sp|P39831|YDFG_ECOLI	5.957790355700266	Stablizing
						sp|P40120|OPGD_ECOLI	6.451707505762793	Stablizing
						sp|P42620|YQJG_ECOLI	5.557853330741083	Stablizing
						sp|P45425|NANK_ECOLI	5.591560026712521	Stablizing
						sp|P45469|YRAR_ECOLI	6.475021049855235	Stablizing
						sp|P45523|FKBA_ECOLI	6.193162047509744	Stablizing
						sp|P50456|MLC_ECOLI	5.987026158234628	Stablizing
						sp|P52037|YGFF_ECOLI	5.66789	Stablizing
						sp|P52095|DCLZ_ECOLI	6.748457552866206	Stablizing
						sp|P56258|WECF_ECOLI	6.558816375876681	Stablizing
						sp|P60240|RAPA_ECOLI	5.835164736867238	Stablizing
						sp|P60546|KGUA_ECOLI	5.629937732993675	Stablizing
						sp|P60651|SPEB_ECOLI	6.341696260146059	Stablizing
						sp|P60723|RL4_ECOLI	6.001339810864344	Stablizing
						sp|P61316|LOLA_ECOLI	5.970279035910835	Stablizing
						sp|P61714|RISB_ECOLI	6.101364957397174	Stablizing
						sp|P62707|GPMA_ECOLI	5.745771266515912	Stablizing
						sp|P63386|MLAF_ECOLI	6.757066908401133	Stablizing
						sp|P67603|YQFB_ECOLI	5.927839512480982	Stablizing
						sp|P67762|YHBP_ECOLI	5.57013	Stablizing
						sp|P67910|HLDD_ECOLI	5.719029217720299	Stablizing
						sp|P68398|TADA_ECOLI	8	Stablizing
						sp|P69441|KAD_ECOLI	5.50465	Stablizing
						sp|P69797|PTNAB_ECOLI	6.324011122288437	Stablizing
						sp|P69811|PTFAH_ECOLI	5.8137219933230435	Stablizing
						sp|P75831|MACB_ECOLI	6.185718618373024	Stablizing
						sp|P75864|RLMKL_ECOLI	5.8857950520064515	Stablizing
						sp|P75958|LOLE_ECOLI	5.907688727576122	Stablizing
						sp|P76004|YCGM_ECOLI	5.752823618478214	Stablizing
						sp|P76208|YNIB_ECOLI	5.834022396956481	Stablizing
						sp|P76222|YNJA_ECOLI	6.000116899791183	Stablizing
						sp|P76272|YEBT_ECOLI	6.647337879294542	Stablizing
						sp|P76291|CMOB_ECOLI	5.775523409975481	Stablizing
						sp|P76316|DCYD_ECOLI	5.740091492678725	Stablizing
						sp|P76402|YEGP_ECOLI	5.536711993398406	Stablizing
						sp|P76503|FADI_ECOLI	6.276969190353388	Stablizing
						sp|P76541|EUTL_ECOLI	5.663025336861324	Stablizing
						sp|P76562|TMCA_ECOLI	5.592693144588838	Stablizing
						sp|P77269|YPHF_ECOLI	6.9782730534237984	Stablizing
						sp|P77279|FETA_ECOLI	5.734171757630719	Stablizing
						sp|P77309|YNEJ_ECOLI	6.550235229078073	Stablizing
						sp|P77529|YDJN_ECOLI	5.534123753647953	Stablizing
						sp|P77695|GNSB_ECOLI	5.654164049657953	Stablizing
						sp|P77757|ARNC_ECOLI	6.351069643264842	Stablizing
						sp|P77775|YFCH_ECOLI	5.851356995588959	Stablizing
						sp|Q46851|GPR_ECOLI	5.882211579749534	Stablizing
						sp|Q46856|YQHD_ECOLI	5.681565272850211	Stablizing
						sp|Q47147|YAFJ_ECOLI	5.906418795494858	Stablizing
						sp|P09391|GLPG_ECOLI	6.117281023156747	Stablizing
						sp|P0A6J3|CYSZ_ECOLI	6.447087908535464	Stablizing
						sp|P0AB55|YCII_ECOLI	5.739797604623654	Stablizing
						sp|P0AC92|GNSA_ECOLI	5.561656192044803	Stablizing
						sp|P0AE30|ARTM_ECOLI	5.697610651611357	Stablizing
						sp|P21365|YCIC_ECOLI	6.048065581431746	Stablizing
						sp|P24178|YFFB_ECOLI	6.722000017626592	Stablizing
						sp|P42596|RLMG_ECOLI	5.5822181307765755	Stablizing
						sp|P64606|MLAE_ECOLI	7.7239570523456536	Stablizing
						sp|P76584|YPHB_ECOLI	6.416199195890588	Stablizing
						sp|P07821|FHUC_ECOLI	6.361606302863646	Stablizing
						sp|P0AC44|DHSD_ECOLI	5.9396609035861445	Stablizing
						sp|P0AF54|YJCH_ECOLI	5.842774957709276	Stablizing

## Sheet: Figure 4F
	Average Half life hrs	Category
	3.6728533026931625	Disordered
	2.271575380790265	Disordered
	5.4513595602764475	Disordered
	5.027789905212162	Disordered
	4.529737499135013	Disordered
	3.0310884134379257	Disordered
	4.133892367741693	Disordered
	5.183194730577556	Disordered
	3.4367169988159767	Disordered
	4.560545769251229	Disordered
	5.449274273790731	Disordered
	3.2037281541761207	Disordered
	4.646384410718345	Disordered
	5.0996569925866195	Disordered
	2.956515625386578	Disordered
	5.793420151024743	Disordered
	5.4626492201032555	Disordered
	0.990229	Disordered
	4.080408648807332	Disordered
	3.831525759302482	Disordered
	5.629278219456997	Disordered
	5.942864674678539	Disordered
	3.8794986295633955	Disordered
	5.044621336225376	Disordered
	4.121532486454805	Disordered
	5.931912472454337	Disordered
	3.342043106508951	Disordered
	4.984684442382232	Disordered
	2.4868227861049412	Disordered
	4.880868660834554	Disordered
	5.406636723844795	Disordered
	5.370895069600583	Disordered
	5.244873054223494	Disordered
	4.879536737978957	Disordered
	5.027325591901508	Disordered
	4.924908377794902	Disordered
	5.186074357983849	Disordered
	4.719333646102749	Disordered
	5.852668794962611	Disordered
	4.772500504661883	Disordered
	5.132244128625982	Disordered
	5.015554537493252	Disordered
	5.506376538346103	Disordered
	5.188071764928803	Disordered
	5.156924742821715	Disordered
	4.322655666501287	Disordered
	5.005042280517891	Disordered
	5.428181943259804	Disordered
	5.1105543820324035	Disordered
	5.057785752286591	Disordered
	5.143781977741672	Disordered
	5.636706684148922	Disordered
	4.049052481912369	Disordered
	3.003732450703891	Disordered
	4.4174996606582075	Disordered
	1.1886430403714117	Disordered
	3.7059545896668475	Disordered
	5.231388792060578	Disordered
	5.312480171850102	Disordered
	3.2952935001043655	Disordered
	3.897987481691611	Disordered
	4.95292	Disordered
	4.477979755436199	Disordered
	4.387014110065846	Disordered
	2.6666747707762397	Disordered
	5.125213420271024	Disordered
	5.3175675726024085	Disordered
	3.6445240777280024	Disordered
	4.736159225479427	Disordered
	2.0340940492481554	Disordered
	4.248658953811851	Disordered
	5.183792976035761	Disordered
	5.31732	Disordered
	4.854277208527613	Disordered
	4.821800515093112	Disordered
	0.6279652921040856	Disordered
	4.435684974252469	Disordered
	4.94883	Disordered
	3.392014359980555	Disordered
	6	Disordered
	5.708090565283425	Disordered
	5.592821181103273	Disordered
	2.036631965967038	Disordered
	4.549285661172198	Disordered
	1.44585	Disordered
	4.77558	Disordered
	2.7747787830778807	Disordered
	5.08969	Disordered
	1.015630706941779	Disordered
	4.458741942522072	Disordered
	1.8427202640569167	Disordered
	2.999793758731391	Disordered
	5.3403604232259525	Disordered
	5.628949397881068	Disordered
	5.551446265892143	Disordered
	4.660761350455363	Disordered
	5.203428150336038	Disordered
	5.366762054634878	Disordered
	3.3057872622491904	Disordered
	1.3693732234969473	Disordered
	4.1605601898036015	Disordered
	4.137143263996808	Disordered
	4.782899490395532	Disordered
	1.6281376698352965	Disordered
	4.5458312431756775	Disordered
	2.8926392068555074	Disordered
	4.88729	Disordered
	2.833551796450356	Disordered
	4.816308362281499	Disordered
	1.531432815170459	Disordered
	3.82476	Disordered
	3.183833969323597	Disordered
	4.524764630965006	Disordered
	4.154641988728855	Disordered
	4.188580352936232	Disordered
	4.674743223346981	Disordered
	5.660117950100641	Disordered
	5.6550042305287205	Disordered
	4.4636078078972075	Disordered
	5.640503366407389	Disordered
	4.833426759066283	Disordered
	5.853452286197784	Disordered
	5.120027567550545	Disordered
	5.303445245113925	Disordered
	3.543755026003245	Disordered
	5.621563655188801	Disordered
	5.797872960453645	Disordered
	4.171757620408673	Disordered
	5.8086238785831945	Disordered
	5.087055422456108	Disordered
	4.317870727074972	Disordered
	5.078364452767303	Disordered
	5.513414473630842	Disordered
	2.3345462131895918	Disordered
	1.7752194809138704	Disordered
	1.688845385856498	Disordered
	5.068553097585661	Disordered
	5.144038190839847	Disordered
	4.910756459276424	Disordered
	5.478743328098017	Disordered
	5.307541144501568	Disordered
	3.01955	Disordered
	5.044119093178915	Disordered
	4.2916392205043845	Disordered
	1.075520576302111	Disordered
	2.721641943045724	Disordered
	4.203401263570169	Disordered
	4.844100781691407	Disordered
	3.8265296030289755	Disordered
	4.192391897511479	Disordered
	2.320962285682596	Disordered
	1.1507422594943222	Disordered
	5.909335270751062	Disordered
	5.146516500998651	Disordered
	2.5955041771982845	Disordered
	0.4946905862102546	Disordered
	4.467647875936844	Disordered
	5.118390027845819	Disordered
	3.592285118867277	Disordered
	5.570586354693561	Disordered
	4.172511428472615	Disordered
	5.501705725482744	Disordered
	5.217421137250516	Disordered
	3.748196474868801	Disordered
	5.182655811816605	Disordered
	5.516177291768035	Disordered
	5.734985867589526	Disordered
	3.78312	Disordered
	5.0781348057363385	Disordered
	5.901451684695787	Disordered
	5.27369	Disordered
	5.490581623686192	Disordered
	5.8812	Disordered
	5.024919553866305	Disordered
	4.609472563996355	Disordered
	3.960718712775164	Disordered
	3.934751574039606	Disordered
	5.123324192348213	Disordered
	2.963433976873501	Disordered
	6	Disordered
	5.717118631249446	Disordered
	4.901823482271034	Disordered
	4.064742755885509	Disordered
	4.9958150101168854	Disordered
	5.873771201069251	Disordered
	4.137786422798121	Disordered
	4.348137686897543	Disordered
	5.865754838319305	Disordered
	5.9849531419222695	Disordered
	4.085388534258569	Disordered
	5.381165436505143	Disordered
	6	Disordered
	5.009537907828047	Disordered
	5.2623620460280405	Disordered
	5.418569937589943	Disordered
	5.144219347774487	Disordered
	5.348475745326429	Disordered
	4.889729624194995	Disordered
	2.3760442088315656	Disordered
	4.12044	Disordered
	0.7169832109117206	Disordered
	4.29439	Disordered
	5.520851671805752	Disordered
	5.6216940156274715	Disordered
	5.065148487599202	Disordered
	4.765713832299822	Disordered
	5.52644	Disordered
	4.044296689394028	Disordered
	5.8954589500016015	Disordered
	4.689501186906074	Disordered
	5.148131970171778	Disordered
	5.711934827486093	Disordered
	4.93581	Disordered
	4.351183017296137	Disordered
	1.684511549927253	Disordered
	4.471120069671332	Disordered
	3.5276249718248276	Disordered
	5.71223	Disordered
	0.7159479225216135	Disordered
	5.963623190122893	Disordered
	5.395750879330755	Disordered
	4.230133285528328	Disordered
	3.1332821389410537	Disordered
	5.160631775948642	Disordered
	3.133955566443737	Disordered
	5.779550659227822	Disordered
	5.072841064980484	Disordered
	5.466594110085605	Disordered
	4.639789819319515	Disordered
	6	Disordered
	2.732325521695765	Disordered
	4.559449035275766	Disordered
	5.477799831363517	Disordered
	5.540165059600753	Disordered
	6	Disordered
	5.013837162003005	Disordered
	4.255485098640178	Disordered
	4.707621013139966	Disordered
	5.44928	Disordered
	5.466013156588883	Disordered
	5.164264272808776	Disordered
	5.042923543286444	Disordered
	5.0140555370476525	Disordered
	5.753116938664029	Disordered
	5.193552917233833	Disordered
	4.353237006071529	Disordered
	5.099225641262777	Disordered
	5.104034250764711	Disordered
	5.7914633663612705	Disordered
	5.897599668783269	Disordered
	5.297515648597954	Disordered
	6	Disordered
	5.596809119388115	Disordered
	4.574414596512018	Disordered
	4.910115928031905	Disordered
	5.050178137232714	Disordered
	1.753344619030953	Disordered
	5.953122333290158	Disordered
	5.125893970566479	Disordered
	5.573324267260834	Disordered
	3.5175026110072274	Disordered
	5.639247394720208	Disordered
	1.4090317779303987	Disordered
	2.4486454741839765	Disordered
	4.536827268322163	Disordered
	4.89106	Disordered
	4.554628464231006	Disordered
	5.343267003448421	Disordered
	4.4951779537827345	Disordered
	5.4339722307742795	Disordered
	2.124528537906988	Disordered
	4.9259909778847275	Disordered
	4.206442037686505	Disordered
	6	Disordered
	4.252762072265168	Disordered
	3.1076496950681336	Disordered
	5.2444817488061695	Disordered
	0.5964405216892567	Disordered
	1.976435139634243	Disordered
	5.569917402676237	Disordered
	5.224199475203732	Disordered
	5.606737102521044	Disordered
	2.9511115560727714	Disordered
	3.3580444356654024	Disordered
	6	Disordered
	5.5522	Disordered
	5.19271	Disordered
	4.761206328553551	Disordered
	5.132176402977977	Disordered
	4.358773763166965	Disordered
	5.833783574257329	Disordered
	6	Disordered
	5.732158559792154	Disordered
	4.274414926829787	Disordered
	2.322235813521852	Disordered
	2.1457062006621803	Disordered
	4.436392720652685	Disordered
	3.7081034787702514	Disordered
	4.178815128537032	Disordered
	5.935585690882802	Disordered
	5.019415976183494	Disordered
	4.95161	Disordered
	1.6820297754745017	Disordered
	5.767272950761989	Disordered
	4.444088411820299	Disordered
	4.82207	Disordered
	4.8215709324157725	Disordered
	4.993606270258638	Disordered
	5.463613310443862	Disordered
	1.824600701976174	Disordered
	3.499278696013114	Disordered
	4.877502762788015	Disordered
	5.099972658376685	Disordered
	4.2708260908897175	Disordered
	4.900472861175773	Disordered
	5.549590844451579	Disordered
	4.9071755084417665	Disordered
	5.407660813229509	Disordered
	5.177571595034416	Disordered
	5.262210508751344	Disordered
	4.311276057001746	Disordered
	0.2601443363338342	Disordered
	3.653024773559345	Disordered
	4.739504172753625	Disordered
	5.536711993398406	Disordered
	5.873469430987932	Disordered
	3.854378880416166	Disordered
	6	Disordered
	5.513677441610004	Disordered
	4.641232965827553	Disordered
	4.9041675609258535	Disordered
	6	Disordered
	2.84339	Disordered
	5.654164049657953	Disordered
	4.3401559121873134	Disordered
	4.833213935020376	Disordered
	3.5875490206311027	Disordered
	1.065889666234802	Disordered
	4.821062808851519	Disordered
	3.949451267077848	Disordered
	0.5924732325523672	Disordered
	2.0668194498258363	Disordered
	5.761794521990837	Disordered
	0.3864739551568246	Disordered
	2.768188474800161	Disordered
	2.009349160894525	Disordered
	2.889055105413654	Disordered
	3.7214321785705144	Disordered
	3.7343133058501423	Disordered
	4.74249	Disordered
	5.023576407228336	Disordered
	2.4251017992419586	Disordered
	1.709054027679573	Disordered
	5.446647288272457	Disordered
	5.096830007116272	Disordered
	2.581020922816814	Disordered
	0.4418781782417947	Disordered
	5.842774957709276	Disordered
	5.132518730268775	Disordered
	4.910548401307083	Disordered
	0.5372493177167506	Disordered
	5.541876393407711	Disordered
	4.148793938387759	Disordered
	0.3397333170843326	Disordered
	3.1743483500044825	Disordered
	1.192527731591224	Disordered
	3.292254463532626	Disordered
	1.2761757017935638	Disordered
	4.021052511716912	Disordered
	3.021047062658838	Disordered
	1.490560206634432	Disordered
	5.286977331287044	Disordered
	4.928349886307795	Disordered
	4.488885710587338	Disordered
	1.868063819854936	Disordered
	4.920399067579564	Disordered
	0.1390863352806478	Disordered
	0.21151613467123975	Disordered
	4.699911473608176	Disordered
	2.60505	Disordered
	5.779992564138752	Disordered
	5.111665205155527	Disordered
	6	Disordered
	0.4688936363010662	Disordered
	4.967070921900031	Disordered
	0.2249411182005599	Disordered
	5.819872089580234	Disordered
	3.137025307999215	Disordered
	4.20184	Disordered
	2.619811550516055	Disordered
	4.412838356390121	Disordered
	2.390799869531282	Disordered
	4.037885807742033	Disordered
	1.652922139318698	Disordered
	0.4653467295604148	Disordered
	6	Disordered
	5.531531715407771	Disordered
	1.449266058371289	Disordered
	4.339424497180279	Disordered
	5.752408011540486	Disordered
	2.35631	Disordered
	3.8662154111869134	Disordered
	0.6315555869171039	Disordered
	2.924717291331477	Disordered
	1.446016553377213	Disordered
	0.2765712083016608	Disordered
	1.90948	Disordered
	1.489526853333767	Disordered
	4.611829947304972	Disordered
	5.527449966788964	Ordered
	6	Ordered
	3.9640815089434667	Ordered
	6	Ordered
	5.096181850037039	Ordered
	4.896774302133259	Ordered
	6	Ordered
	5.033146696171207	Ordered
	5.311443899960652	Ordered
	6	Ordered
	5.3944448676978105	Ordered
	4.55912	Ordered
	4.229226612056556	Ordered
	5.879819185903139	Ordered
	6	Ordered
	6	Ordered
	5.793582236790262	Ordered
	5.803567734560796	Ordered
	4.194767377050615	Ordered
	5.658404246483017	Ordered
	5.759029167447146	Ordered
	1.764193258942403	Ordered
	5.592676619867409	Ordered
	5.878083723524695	Ordered
	4.985678916104546	Ordered
	5.940513070114779	Ordered
	4.599805602346959	Ordered
	4.620297034194969	Ordered
	5.828486774933602	Ordered
	5.6309595169471285	Ordered
	5.5828880209717155	Ordered
	4.790102831231471	Ordered
	1.5416577959972582	Ordered
	4.723798689871772	Ordered
	5.214218522605666	Ordered
	5.051046843185989	Ordered
	5.748977774693021	Ordered
	5.704707697321273	Ordered
	5.049372040969298	Ordered
	6	Ordered
	5.868415620068636	Ordered
	5.737329539923848	Ordered
	2.5198491940771093	Ordered
	5.465646095618662	Ordered
	5.078111997163911	Ordered
	6	Ordered
	5.96763	Ordered
	6	Ordered
	5.677439878116561	Ordered
	5.983605465214656	Ordered
	5.994	Ordered
	4.505887839422918	Ordered
	3.4813312589938867	Ordered
	1.468669983193451	Ordered
	4.443296384632132	Ordered
	5.195316118504645	Ordered
	3.4718289163413694	Ordered
	4.21241	Ordered
	6	Ordered
	4.801801247243001	Ordered
	4.34847	Ordered
	5.601461820090087	Ordered
	5.368268466152583	Ordered
	3.8954314872345335	Ordered
	4.115040209921307	Ordered
	2.5455	Ordered
	5.325026251750713	Ordered
	4.274578273039411	Ordered
	5.779106106104105	Ordered
	5.839119624809361	Ordered
	5.265368093028768	Ordered
	5.437376773106753	Ordered
	4.241184597220921	Ordered
	5.51188	Ordered
	4.176767374210584	Ordered
	5.651546300974285	Ordered
	5.985322551561325	Ordered
	3.906808668605153	Ordered
	5.964839704371755	Ordered
	5.389036045246331	Ordered
	5.566166614745787	Ordered
	5.231786884956887	Ordered
	5.438435798796921	Ordered
	3.651304358022873	Ordered
	5.926542677680331	Ordered
	2.106081253671298	Ordered
	4.874096089480321	Ordered
	5.728772547148374	Ordered
	5.336501050508854	Ordered
	6	Ordered
	4.526678151549634	Ordered
	4.419262613539551	Ordered
	5.766254932250388	Ordered
	4.951080685176906	Ordered
	4.91275	Ordered
	6	Ordered
	5.616628216717028	Ordered
	4.0419487716918585	Ordered
	6	Ordered
	2.6256091869136813	Ordered
	5.062292667348105	Ordered
	6	Ordered
	4.595821896882133	Ordered
	3.6577306652270125	Ordered
	5.693241074053137	Ordered
	3.443148600751538	Ordered
	3.971430413861714	Ordered
	3.9765368951198297	Ordered
	5.691864700711367	Ordered
	3.7113949150191714	Ordered
	5.012750054037599	Ordered
	5.293225030593082	Ordered
	5.671967634868078	Ordered
	5.925947352416347	Ordered
	4.550100915057626	Ordered
	4.957035792914916	Ordered
	6	Ordered
	3.958063295220771	Ordered
	5.025859387349626	Ordered
	4.649843346769458	Ordered
	5.807486945684828	Ordered
	5.264834320028566	Ordered
	5.37885	Ordered
	5.4039670803665745	Ordered
	1.047426014076145	Ordered
	5.978893175832194	Ordered
	5.425075251159744	Ordered
	6	Ordered
	5.299679190999503	Ordered
	5.215437496972562	Ordered
	4.6562863712489335	Ordered
	5.453480703161458	Ordered
	4.033846001446923	Ordered
	3.01321	Ordered
	1.8737212852854421	Ordered
	4.184608904421549	Ordered
	5.735758679654329	Ordered
	5.88087	Ordered
	5.88334	Ordered
	5.535720584123534	Ordered
	5.480517371617524	Ordered
	3.211543709978072	Ordered
	1.545542425059222	Ordered
	5.803733923616117	Ordered
	5.06445	Ordered
	2.930321806821594	Ordered
	4.8079977907875735	Ordered
	5.295750553276847	Ordered
	5.705726235866597	Ordered
	5.714307622666522	Ordered
	5.070728762993702	Ordered
	5.982887486413968	Ordered
	5.323232968702294	Ordered
	6	Ordered
	5.8547227916170925	Ordered
	5.258253447897425	Ordered
	5.072784821183689	Ordered
	2.9215598537783234	Ordered
	4.962346884987614	Ordered
	5.233643996198623	Ordered
	5.691045471192983	Ordered
	5.987487321918167	Ordered
	4.748026187812434	Ordered
	5.129262623165798	Ordered
	4.691516708091997	Ordered
	5.281197589049719	Ordered
	5.7899670540799875	Ordered
	5.720349133931561	Ordered
	4.297761522885472	Ordered
	4.431566209609191	Ordered
	5.584318777291568	Ordered
	4.968661940625765	Ordered
	5.689303576932452	Ordered
	5.939571628248633	Ordered
	5.937006932408866	Ordered
	5.983938686862673	Ordered
	5.021787509103165	Ordered
	4.343438413220318	Ordered
	5.643902863789326	Ordered
	4.053133642986331	Ordered
	4.968763910499276	Ordered
	2.798389156611202	Ordered
	5.4641735238208655	Ordered
	5.64495	Ordered
	3.9047528156872624	Ordered
	5.478957194533518	Ordered
	4.451744794021902	Ordered
	5.9945785578851405	Ordered
	5.353171645367252	Ordered
	5.06261	Ordered
	3.056972786994958	Ordered
	4.962735747416457	Ordered
	5.3577334817600715	Ordered
	6	Ordered
	4.013514909002589	Ordered
	5.931149948062804	Ordered
	1.565100657480294	Ordered
	3.149874319800096	Ordered
	5.83572	Ordered
	5.5892720869360994	Ordered
	5.618799603158813	Ordered
	2.8661628535732837	Ordered
	5.751205969317212	Ordered
	4.7038448416412315	Ordered
	4.679170452363194	Ordered
	5.815658550741472	Ordered
	5.5951457875331565	Ordered
	4.635200997716514	Ordered
	6	Ordered
	6	Ordered
	5.486758411564996	Ordered
	2.7969214362908446	Ordered
	5.337514149926466	Ordered
	2.358828395009565	Ordered
	2.227096860621356	Ordered
	3.4807589308287272	Ordered
	4.3916407475131924	Ordered
	5.460281311755796	Ordered
	3.912646802816896	Ordered
	4.783625540042649	Ordered
	5.258069508388458	Ordered
	5.471110850014927	Ordered
	5.793765162188638	Ordered
	5.958406257787764	Ordered
	5.3845282498508125	Ordered
	5.918547576680538	Ordered
	1.9185158806000944	Ordered
	5.341876238709517	Ordered
	6	Ordered
	4.768664905674352	Ordered
	5.24176	Ordered
	5.53995	Ordered
	4.784318557323217	Ordered
	3.0897360923399213	Ordered
	5.8304350813663985	Ordered
	1.9880073537636924	Ordered
	5.482821897409853	Ordered
	5.623433237363972	Ordered
	3.782764432327179	Ordered
	4.1984275769975214	Ordered
	5.683354026199782	Ordered
	4.870273668459411	Ordered
	3.5056489539459537	Ordered
	4.923412717476033	Ordered
	4.420403361342651	Ordered
	4.943485353791194	Ordered
	5.478124136198434	Ordered
	4.4451418833271426	Ordered
	5.091833656224031	Ordered
	5.374582918418675	Ordered
	5.19482	Ordered
	5.415346338816362	Ordered
	5.5108292102686045	Ordered
	5.4089953512589455	Ordered
	5.916944659083757	Ordered
	5.393380047242879	Ordered
	5.068728621310034	Ordered
	4.679580687126069	Ordered
	5.506198627855169	Ordered
	5.760056569165329	Ordered
	5.413364218378374	Ordered
	3.273659879353938	Ordered
	1.9896049488943444	Ordered
	5.652570008403528	Ordered
	6	Ordered
	5.844873496362262	Ordered
	5.666273990818282	Ordered
	5.901897724627045	Ordered
	6	Ordered
	5.451022511066424	Ordered
	1.494395785373736	Ordered
	4.1265603445475145	Ordered
	5.212258827970785	Ordered
	3.79266	Ordered
	5.360402326201917	Ordered
	5.393793831486206	Ordered
	5.527767403348821	Ordered
	5.743917741072676	Ordered
	4.877832572468909	Ordered
	5.753367605401721	Ordered
	0.9669548535109459	Ordered
	4.798827462865203	Ordered
	5.321821019941165	Ordered
	4.656244590511846	Ordered
	4.747973299876691	Ordered
	4.999424469090406	Ordered
	4.9722845204853705	Ordered
	5.643085748931594	Ordered
	5.523801814022718	Ordered
	5.5075592783182445	Ordered
	5.013347216884261	Ordered
	4.842187568618283	Ordered
	2.2103070549419885	Ordered
	5.397070941292779	Ordered
	5.507049574257164	Ordered
	5.50599	Ordered
	5.798149193512884	Ordered
	5.050886614262556	Ordered
	5.535418079773554	Ordered
	4.046347575574814	Ordered
	4.747966723349822	Ordered
	6	Ordered
	5.240609167680802	Ordered
	5.978384831235928	Ordered
	5.213219972623941	Ordered
	5.146303247289179	Ordered
	5.818698271137097	Ordered
	3.046811324511408	Ordered
	5.115044888229126	Ordered
	5.57475	Ordered
	5.419093202063016	Ordered
	5.288226614006965	Ordered
	5.906122912890441	Ordered
	4.953884649853357	Ordered
	5.732036376028813	Ordered
	5.590549692138944	Ordered
	4.991700495198612	Ordered
	4.232348992992203	Ordered
	4.6421534072049235	Ordered
	4.3401496908693495	Ordered
	4.482421321716633	Ordered
	4.519110892189647	Ordered
	5.622104306689486	Ordered
	5.604429998425729	Ordered
	5.122784770081698	Ordered
	1.159767245724596	Ordered
	5.709840163041144	Ordered
	5.49749	Ordered
	4.7046203122356225	Ordered
	4.756350081831052	Ordered
	5.5330270544094615	Ordered
	5.089224692901376	Ordered
	4.78639	Ordered
	4.723241413184787	Ordered
	5.298598151759559	Ordered
	5.539322851747589	Ordered
	4.8223596580091135	Ordered
	5.768452314418816	Ordered
	4.5722861867703415	Ordered
	2.917533992070618	Ordered
	3.946575709715054	Ordered
	3.965772393421593	Ordered
	5.8794193093496245	Ordered
	5.7948371438783886	Ordered
	5.015321102093228	Ordered
	5.4702462726648795	Ordered
	5.890003137684417	Ordered
	5.396634269244189	Ordered
	5.499899228191481	Ordered
	5.694172478413801	Ordered
	5.366128686573954	Ordered
	5.042613420112533	Ordered
	5.963432917463446	Ordered
	5.4876343113666195	Ordered
	5.6688644958532555	Ordered
	5.680798483596817	Ordered
	5.649516588827627	Ordered
	5.326493958037217	Ordered
	4.937786510437822	Ordered
	4.939262887848233	Ordered
	5.286101070640503	Ordered
	4.493387047903956	Ordered
	5.477173420973364	Ordered
	3.6170201922577854	Ordered
	5.119966260352629	Ordered
	5.090698055643313	Ordered
	5.563422950102102	Ordered
	4.690564438598272	Ordered
	5.491440090194068	Ordered
	4.547370395650645	Ordered
	5.855012891662839	Ordered
	4.847861445253866	Ordered
	3.550592141894832	Ordered
	4.848734121016919	Ordered
	5.077419677822308	Ordered
	5.659411763519265	Ordered
	3.163853087614495	Ordered
	4.412776223417107	Ordered
	4.800096807622267	Ordered
	3.0846416106048977	Ordered
	5.170811454957163	Ordered
	6	Ordered
	5.875224152258895	Ordered
	5.7791951739775875	Ordered
	5.779852840334431	Ordered
	5.5146485793305295	Ordered
	5.333898724956279	Ordered
	5.113470118511709	Ordered
	2.1167642800206696	Ordered
	2.6734769745670706	Ordered
	5.42476	Ordered
	5.685383710922948	Ordered
	5.0018559595549155	Ordered
	5.466097260557915	Ordered
	5.946151291387442	Ordered
	4.886021677808632	Ordered
	4.431495371499308	Ordered
	4.541533859601736	Ordered
	2.5483428191134005	Ordered
	5.036139698048204	Ordered
	5.024848287426074	Ordered
	5.504542581654992	Ordered
	3.900457075897499	Ordered
	4.94779	Ordered
	4.94692	Ordered
	5.943756059832278	Ordered
	0.9095105286760065	Ordered
	5.1081767939798075	Ordered
	4.764893736718071	Ordered
	5.6493416869342665	Ordered
	5.540676146772672	Ordered
	5.804588687399249	Ordered
	5.836126321276359	Ordered
	6	Ordered
	5.833687635996303	Ordered
	6	Ordered
	6	Ordered
	6	Ordered
	6	Ordered
	6	Ordered
	4.5333731030773485	Ordered
	3.166009208146296	Ordered
	5.8829447742795375	Ordered
	4.186628406711025	Ordered
	4.655327875007351	Ordered
	5.052263716869887	Ordered
	5.559215511326673	Ordered
	5.338753001153659	Ordered
	5.132506315143292	Ordered
	5.7902489496174185	Ordered
	1.4870653995277026	Ordered
	5.582736740838119	Ordered
	5.836801878857756	Ordered
	4.668358733411427	Ordered
	4.6814319050709114	Ordered
	2.095607017896142	Ordered
	4.718755390538409	Ordered
	5.8962047064368415	Ordered
	4.682923954498375	Ordered
	5.570974129391328	Ordered
	5.352601827871044	Ordered
	5.216091009682216	Ordered
	5.314228141394711	Ordered
	5.452548613641103	Ordered
	5.1479994906456605	Ordered
	1.2516729086489065	Ordered
	1.5722096312467289	Ordered
	5.016663521890616	Ordered
	5.938503499100112	Ordered
	0.973517	Ordered
	4.281411118703044	Ordered
	5.900952863769614	Ordered
	5.5661762681898095	Ordered
	5.046243067738849	Ordered
	0.6306041948196027	Ordered
	5.199695858817223	Ordered
	4.218325038836487	Ordered
	4.378986536477746	Ordered
	5.425536076353388	Ordered
	5.127183268994631	Ordered
	0.47903196750502897	Ordered
	4.110698195457103	Ordered
	4.764025836049876	Ordered
	4.21421	Ordered
	4.952598378588632	Ordered
	5.510671992903425	Ordered
	5.421113588686641	Ordered
	4.802215681323069	Ordered
	5.234968520425172	Ordered
	5.87116	Ordered
	4.892353454255475	Ordered
	6	Ordered
	4.86457	Ordered
	1.40924	Ordered
	4.25924	Ordered
	5.240088377744397	Ordered
	5.9381602853827316	Ordered
	4.584239127024584	Ordered
	5.021934538304904	Ordered
	5.423042218502078	Ordered
	5.202437800036318	Ordered
	5.515019025903205	Ordered
	6	Ordered
	5.195153949938288	Ordered
	5.595541910482382	Ordered
	6	Ordered
	4.955885888048043	Ordered
	3.7198564427363507	Ordered
	3.3858039092861665	Ordered
	5.660362627993798	Ordered
	5.893993283379142	Ordered
	5.289199068793642	Ordered
	5.788243244417576	Ordered
	3.7019275533733462	Ordered
	5.979912393138476	Ordered
	5.391292993566587	Ordered
	5.553484517290387	Ordered
	5.518632671506403	Ordered
	5.498001199617512	Ordered
	4.105322211241769	Ordered
	5.996458694969505	Ordered
	5.022236330807024	Ordered
	4.7619971322473384	Ordered
	5.7664436818909985	Ordered
	6	Ordered
	5.102547048996677	Ordered
	1.0464579398132974	Ordered
	5.985057965169779	Ordered
	5.480596583066199	Ordered
	5.936296952809813	Ordered
	4.6128201416425165	Ordered
	5.389210664942241	Ordered
	3.306564800629316	Ordered
	3.5962280249973944	Ordered
	4.665483233154559	Ordered
	5.850126319219217	Ordered
	5.979321748023378	Ordered
	5.794172970115382	Ordered
	4.716146938171145	Ordered
	5.3074105281144535	Ordered
	5.432904857411461	Ordered
	5.507417535644664	Ordered
	5.770475399125696	Ordered
	5.346712557678287	Ordered
	5.631562996814974	Ordered
	5.205612326084083	Ordered
	3.6750984325463656	Ordered
	1.110654777120938	Ordered
	5.9472109942699305	Ordered
	5.801747380727466	Ordered
	5.074314486715436	Ordered
	5.782617446753444	Ordered
	0.8684652120798094	Ordered
	4.760028121852742	Ordered
	5.799364228138412	Ordered
	5.993584558826853	Ordered
	5.579557413923222	Ordered
	5.708519216701611	Ordered
	0.6803978693299346	Ordered
	5.979790583629151	Ordered
	5.846796721007443	Ordered
	6	Ordered
	5.462814893149978	Ordered
	5.401504357120097	Ordered
	4.926626048496108	Ordered
	5.749111087413174	Ordered
	6	Ordered
	5.32546	Ordered
	4.747260904119268	Ordered
	5.5848721752495445	Ordered
	5.81845	Ordered
	5.792842286291787	Ordered
	5.9834259943190835	Ordered
	5.95749	Ordered
	6	Ordered
	5.999784922722693	Ordered
	6	Ordered
	5.852744486684915	Ordered
	5.832743727989208	Ordered
	6	Ordered
	4.040717133574033	Ordered
	5.637226123486577	Ordered
	5.820671560398729	Ordered
	2.934677640318816	Ordered
	5.9746259699515925	Ordered
	5.695538485994401	Ordered
	4.583145956672925	Ordered
	0.9316242742138848	Ordered
	5.873030452393195	Ordered
	5.899842848736825	Ordered
	5.9502702767219064	Ordered
	6	Ordered
	5.468398884106455	Ordered
	4.570428202117987	Ordered
	5.8212228476482695	Ordered
	6	Ordered
	5.341292826498751	Ordered
	5.443973626250489	Ordered
	4.636799438288745	Ordered
	5.651300526207513	Ordered
	4.684907386537513	Ordered
	2.9436130509585197	Ordered
	3.6767973356465737	Ordered
	5.001152649631306	Ordered
	4.464349526361919	Ordered
	5.487978976726327	Ordered
	1.6807373836269939	Ordered
	5.890015109507701	Ordered
	0.9926673923331261	Ordered
	5.095719899473849	Ordered
	2.159869641154375	Ordered
	0.5200343172901354	Ordered
	3.784407808858325	Ordered
	5.044810140266826	Ordered
	5.928308039179213	Ordered
	5.898721203704135	Ordered
	6	Ordered
	4.682606748367803	Ordered
	6	Ordered
	3.7468194960189005	Ordered
	5.9474152910412315	Ordered
	3.974108463320951	Ordered
	4.060218383242811	Ordered
	5.9357997063146115	Ordered
	5.93313	Ordered
	5.745474120645615	Ordered
	4.26707	Ordered
	5.980592190680525	Ordered
	5.309419411951414	Ordered
	6	Ordered
	4.624702594347237	Ordered
	5.573656413155895	Ordered
	5.063520070506974	Ordered
	5.850295596144686	Ordered
	5.409827577604961	Ordered
	5.2513364233669755	Ordered
	5.46927	Ordered
	5.626459405269071	Ordered
	6	Ordered
	5.65969	Ordered
	4.255753232354848	Ordered
	3.432482429365653	Ordered
	5.486523284367549	Ordered
	4.816751364130146	Ordered
	5.949121731485849	Ordered
	5.849367923055378	Ordered
	4.628806634211913	Ordered
	5.169774511201058	Ordered
	5.082158858341213	Ordered
	5.9354744542517786	Ordered
	1.1992070191035635	Ordered
	5.669769568756359	Ordered
	2.883904270999778	Ordered
	1.6400624949774378	Ordered
	5.373184523126302	Ordered
	5.631621992249212	Ordered
	4.390186479649792	Ordered
	5.616508532060155	Ordered
	5.328825379775888	Ordered
	5.633339679207744	Ordered
	5.628835600750741	Ordered
	6	Ordered
	5.392572516976959	Ordered
	4.792004283156582	Ordered
	5.369358706871522	Ordered
	4.909552638779664	Ordered
	1.8408862666305694	Ordered
	0.8070963267694752	Ordered
	5.924283584576108	Ordered
	5.411807439748521	Ordered
	5.170627241769985	Ordered
	4.824414198129737	Ordered
	5.115690079204119	Ordered
	5.6635475972235065	Ordered
	4.449284548296455	Ordered
	4.361658152811169	Ordered
	5.2644744557959315	Ordered
	3.5322001112942627	Ordered
	4.882720991507205	Ordered
	2.7889589453377823	Ordered
	4.603214685049014	Ordered
	4.994192664874727	Ordered
	5.686488130512472	Ordered
	5.874382639007929	Ordered
	2.8039303927555808	Ordered
	6	Ordered
	4.995400166548197	Ordered
	5.750476019468884	Ordered
	5.683514466680705	Ordered
	6	Ordered
	2.757367518703198	Ordered
	3.769082872678567	Ordered
	5.890391340655799	Ordered
	0.948911	Ordered
	5.4935227072603565	Ordered
	5.910091725281184	Ordered
	6	Ordered
	6	Ordered
	5.859124401076239	Ordered
	6	Ordered
	6	Ordered
	6	Ordered
	5.415604453503231	Ordered
	4.153377070035974	Ordered
	5.842343284917589	Ordered
	5.348238767835504	Ordered
	3.318941367967294	Ordered
	5.583627836199522	Ordered
	5.888247617185841	Ordered
	2.903284020890966	Ordered
	4.808779673814937	Ordered
	2.9009653929165005	Ordered
	4.52346	Ordered
	5.149940171166914	Ordered
	4.422959350090706	Ordered
	4.843083281718262	Ordered
	5.384536353696464	Ordered
	5.478790677192438	Ordered
	5.666308446203391	Ordered
	5.76744	Ordered
	5.295	Ordered
	5.294962789413871	Ordered
	5.727224979669316	Ordered
	2.820911546652031	Ordered
	5.717867380206489	Ordered
	5.371693545495304	Ordered
	5.441919127172862	Ordered
	5.79398	Ordered
	5.441240843734303	Ordered
	5.051636966631111	Ordered
	5.959941291483823	Ordered
	4.990960776660386	Ordered
	5.885288930433312	Ordered
	4.1895759400178045	Ordered
	5.503403560490575	Ordered
	5.875253986386094	Ordered
	5.314311158662389	Ordered
	5.93156	Ordered
	2.408206115793959	Ordered
	6	Ordered
	5.122094396853334	Ordered
	4.832194550587007	Ordered
	5.237127155865938	Ordered
	5.968464465305615	Ordered
	5.8130367090363295	Ordered
	5.9894	Ordered
	5.284092450569982	Ordered
	6	Ordered
	5.95471	Ordered
	5.961497639722613	Ordered
	5.701884676883222	Ordered
	5.995042533317691	Ordered
	5.96107	Ordered
	5.129248585675402	Ordered
	2.2423367170714146	Ordered
	5.239822321718015	Ordered
	3.1272824745468633	Ordered
	5.71789	Ordered
	5.9624613395960075	Ordered
	6	Ordered
	5.227968557630523	Ordered
	3.4470041871917316	Ordered
	3.884149972639826	Ordered
	5.986296976285776	Ordered
	6	Ordered
	5.571923192485481	Ordered
	5.811152525511737	Ordered
	4.202241618944021	Ordered
	3.838444140644363	Ordered
	1.9258422235568986	Ordered
	4.076435885958785	Ordered
	5.111357677722648	Ordered
	5.889827901894377	Ordered
	2.541356331983075	Ordered
	6	Ordered
	5.273958336765541	Ordered
	1.629450844842171	Ordered
	5.57212	Ordered
	5.728252032913808	Ordered
	5.638018072479429	Ordered
	2.497283998854477	Ordered
	5.886289479227094	Ordered
	4.865747119529819	Ordered
	5.750578200994281	Ordered
	5.361014772354962	Ordered
	6	Ordered
	6	Ordered
	5.688426557968853	Ordered
	5.22171	Ordered
	4.592134856828137	Ordered
	5.163332402964084	Ordered
	5.646951133443654	Ordered
	5.415889606396225	Ordered
	5.237768543188982	Ordered
	5.931739127523923	Ordered
	5.903258051670787	Ordered
	4.420220086697087	Ordered
	3.060363105739968	Ordered
	4.799250045391979	Ordered
	5.025220263330183	Ordered
	5.871630741117638	Ordered
	3.6226160601236486	Ordered
	5.640232236481459	Ordered
	6	Ordered
	5.849992319219473	Ordered
	3.7640940732919357	Ordered
	4.295012499717199	Ordered
	4.500149486093708	Ordered
	5.217267989161141	Ordered
	5.5642513332294286	Ordered
	5.282551799173964	Ordered
	1.208759721585699	Ordered
	4.706696964995886	Ordered
	4.173145871998222	Ordered
	5.5285166696294255	Ordered
	5.630455295187827	Ordered
	5.591385261073722	Ordered
	5.967191781101261	Ordered
	5.722936787773571	Ordered
	4.871124249148527	Ordered
	5.792451034348275	Ordered
	4.742966952234872	Ordered
	6	Ordered
	1.3567070561229153	Ordered
	5.050515601110006	Ordered
	5.180571744596807	Ordered
	4.5757415922167946	Ordered
	5.964718417649574	Ordered
	5.6972462401716415	Ordered
	5.969893885728251	Ordered
	5.967105837972762	Ordered
	5.250422473807991	Ordered
	4.595614130595498	Ordered
	3.6548435257907754	Ordered
	6	Ordered
	5.853990022087583	Ordered
	4.892543356802011	Ordered
	6	Ordered
	5.997615173410527	Ordered
	6	Ordered
	5.856675407723915	Ordered
	5.732602124412708	Ordered
	5.078585372995382	Ordered
	5.531457967316974	Ordered
	6	Ordered
	4.9697783263567405	Ordered
	5.456274294670867	Ordered
	5.339341655210302	Ordered
	3.3715274101180106	Ordered
	2.7858618963333455	Ordered
	5.1134760912478505	Ordered
	6	Ordered
	5.281064818167728	Ordered
	6	Ordered
	5.117966954867846	Ordered
	4.35061	Ordered
	6	Ordered
	5.8644288763422265	Ordered
	5.251727259440961	Ordered
	4.162772073045948	Ordered
	6	Ordered
	6	Ordered
	4.970199391253906	Ordered
	6	Ordered
	4.247825207608909	Ordered
	5.506418661413883	Ordered
	6	Ordered
	5.33925	Ordered
	5.5149883047610615	Ordered
	4.3464744941259585	Ordered
	5.789687546329474	Ordered
	5.525438274961736	Ordered
	5.705225054924274	Ordered
	5.174292423382692	Ordered
	5.193101878282062	Ordered
	2.9845202521102046	Ordered
	4.258033744305142	Ordered
	1.4448440531162807	Ordered
	3.023251347689932	Ordered
	5.959334445026513	Ordered
	5.85975	Ordered
	5.369433729048867	Ordered
	4.7497996510763185	Ordered
	3.6651319111909557	Ordered
	6	Ordered
	5.208013416358102	Ordered
	5.326831776356117	Ordered
	5.868241972086832	Ordered
	3.2856008525308664	Ordered
	5.274115389989178	Ordered
	4.805700287225155	Ordered
	5.2811627400169945	Ordered
	5.987423202248937	Ordered
	5.715797398980707	Ordered
	2.04614	Ordered
	1.132086328951355	Ordered
	5.231600060246432	Ordered
	5.384458542895224	Ordered
	5.006668289945824	Ordered
	4.457104056602232	Ordered
	5.135198267307572	Ordered
	5.882521939436276	Ordered
	6	Ordered
	5.888341968091953	Ordered
	5.605994554685156	Ordered
	5.722756212217395	Ordered
	5.953747380053733	Ordered
	5.891038834719439	Ordered
	4.935982399621467	Ordered
	4.205037118563549	Ordered
	5.238625007385111	Ordered
	5.747780232509638	Ordered
	1.959561113273171	Ordered
	6	Ordered
	1.640263797716608	Ordered
	4.974060390985993	Ordered
	5.659034105572114	Ordered
	4.593377225851328	Ordered
	5.781945285241314	Ordered
	5.439835028671323	Ordered
	5.3060554176880705	Ordered
	5.109989119268513	Ordered
	4.9978859460864244	Ordered
	5.655429214507085	Ordered
	2.5286409344511913	Ordered
	4.7100922826793115	Ordered
	5.918697876484722	Ordered
	4.969392881869223	Ordered
	5.740097394559055	Ordered
	5.946237303986439	Ordered
	5.662943852714648	Ordered
	5.50026	Ordered
	5.719381810560653	Ordered
	5.838067456576437	Ordered
	1.7955720679504432	Ordered
	1.4476985918390772	Ordered
	0.5437438809425038	Ordered
	5.815131099422788	Ordered
	5.247986609782106	Ordered
	5.765975766763685	Ordered
	4.8426332152572185	Ordered
	5.203210288585442	Ordered
	4.618853065976253	Ordered
	5.149231790024931	Ordered
	6	Ordered
	4.875908149837053	Ordered
	5.833090628921329	Ordered
	3.275481350762668	Ordered
	6	Ordered
	5.412262090978257	Ordered
	1.265200365155765	Ordered
	5.016035727017295	Ordered
	6	Ordered
	3.429758649819036	Ordered
	6	Ordered
	3.5947473965303813	Ordered
	5.805914494708728	Ordered
	5.374978240119842	Ordered
	4.882853917249583	Ordered
	5.317180159105319	Ordered
	6	Ordered
	5.981534330626398	Ordered
	3.943775302007428	Ordered
	5.940058866133087	Ordered
	1.7650998491001804	Ordered
	4.285970466251751	Ordered
	3.894581897575133	Ordered
	5.5588606089303765	Ordered
	4.808832927067082	Ordered
	4.664903321058394	Ordered
	4.8826948736913485	Ordered
	5.496901280671631	Ordered
	1.191591376934795	Ordered
	3.5573336486718645	Ordered
	5.456466180842817	Ordered
	5.423240919185971	Ordered
	5.671342512910968	Ordered
	4.89214	Ordered
	5.469677439140011	Ordered
	5.345120633757112	Ordered
	5.9116698721648975	Ordered
	5.806614932621957	Ordered
	5.806737402880617	Ordered
	1.2121140326779534	Ordered
	4.796773231625078	Ordered
	5.736140690137652	Ordered
	4.990138665713196	Ordered
	4.656532699387781	Ordered
	3.8151	Ordered
	3.7010893308405137	Ordered
	4.767983650214645	Ordered
	3.0897349797746276	Ordered
	5.295880988485524	Ordered
	0.7422711681293458	Ordered
	4.85272	Ordered
	6	Ordered
	5.838443880298907	Ordered
	5.86137	Ordered
	5.716583395380845	Ordered
	5.598167806055211	Ordered
	5.289970108924379	Ordered
	4.928753451076802	Ordered
	5.28063	Ordered
	2.558801399369257	Ordered
	3.588228999310959	Ordered
	5.218600091155522	Ordered
	5.253324793855322	Ordered
	5.1768734447681615	Ordered
	5.198528002617266	Ordered
	3.3142684767603625	Ordered
	5.824805608595881	Ordered
	4.732460315139915	Ordered
	5.080383961928642	Ordered
	5.215023136596624	Ordered
	5.643461027311125	Ordered
	5.395990191747203	Ordered
	5.9406997703069235	Ordered
	5.564066056817105	Ordered
	3.974519190155704	Ordered
	5.434285265789296	Ordered
	5.397661215309912	Ordered
	5.540465776078217	Ordered
	5.840230482198277	Ordered
	5.196526750234276	Ordered
	6	Ordered
	5.7514895411964915	Ordered
	5.624833066872434	Ordered
	2.5841537545412203	Ordered
	5.152699037452632	Ordered
	4.369743913161811	Ordered
	5.484089236748249	Ordered
	5.285171656686188	Ordered
	5.8007914673791525	Ordered
	2.7702295329401694	Ordered
	2.6910810631299165	Ordered
	4.260303439765871	Ordered
	6	Ordered
	4.540055762376174	Ordered
	5.43201	Ordered
	6	Ordered
	4.922084830115424	Ordered
	5.963697263559585	Ordered
	5.028560757970539	Ordered
	4.5673466654461805	Ordered
	5.10568	Ordered
	6	Ordered
	6	Ordered
	2.74996	Ordered
	5.192424430965391	Ordered
	4.8435875549505445	Ordered
	3.633188014464125	Ordered
	2.554474532686674	Ordered
	5.731850683977591	Ordered
	5.165735162345917	Ordered
	3.980185588004369	Ordered
	3.508566851902421	Ordered
	5.468914789462183	Ordered
	5.377748781255607	Ordered
	5.988980164545409	Ordered
	5.90591	Ordered
	4.75017	Ordered
	5.469021751075748	Ordered
	5.879821354464151	Ordered
	3.886306967263087	Ordered
	4.844678306998529	Ordered
	4.50747	Ordered
	4.097348915267705	Ordered
	6	Ordered
	4.175074257056644	Ordered
	3.890808859378781	Ordered
	5.462211724019099	Ordered
	5.9648799743231296	Ordered
	4.7157963993980125	Ordered
	1.535761201805969	Ordered
	5.4991930249840335	Ordered
	5.208591640948662	Ordered
	4.962916195031215	Ordered
	4.509428632199623	Ordered
	5.816630567226177	Ordered
	5.820602934282863	Ordered
	4.945453002004658	Ordered
	4.856331426970897	Ordered
	5.671052390229359	Ordered
	4.973283527290062	Ordered
	5.783253787646505	Ordered
	4.615359745644481	Ordered
	5.586661651005248	Ordered
	3.5203949122499605	Ordered
	3.679356250066745	Ordered
	5.813521552038359	Ordered
	5.517223025815819	Ordered
	3.188051090762306	Ordered
	2.5140350950355552	Ordered
	5.851086770765066	Ordered
	5.396884942884448	Ordered
	5.414368249189725	Ordered
	5.70273	Ordered
	2.7462019149346326	Ordered
	4.423837267671058	Ordered
	5.99248	Ordered
	4.895643479771713	Ordered
	5.483958453017611	Ordered
	4.437836631191195	Ordered
	5.063973686504806	Ordered
	5.436798610054727	Ordered
	4.7555846240027355	Ordered
	5.803913899239184	Ordered
	5.44031	Ordered
	4.757118255455145	Ordered
	5.344941859311827	Ordered
	5.895279052131432	Ordered
	5.770947735297333	Ordered
	5.354691231087976	Ordered
	5.463244066412656	Ordered
	5.829950920089231	Ordered
	5.143807936002934	Ordered
	1.9520401240522667	Ordered
	5.487847488931637	Ordered
	4.921811808146401	Ordered
	5.226311728425371	Ordered
	4.826149835707381	Ordered
	5.391850855152257	Ordered
	5.093854885446248	Ordered
	5.685008540486323	Ordered
	5.54896	Ordered
	4.832346184404289	Ordered
	5.978558253898851	Ordered
	5.241944040126188	Ordered
	5.7644033907904095	Ordered
	6	Ordered
	1.5229568169732193	Ordered
	6	Ordered
	3.061479039891576	Ordered
	5.84729	Ordered
	5.50229	Ordered
	5.684635725308574	Ordered
	5.521125314770195	Ordered
	5.618619418314431	Ordered
	5.567670595608724	Ordered
	5.457855764161845	Ordered
	2.789150737918344	Ordered
	5.969932101712558	Ordered
	5.36103	Ordered
	5.041223872193914	Ordered
	1.8400855426269884	Ordered
	5.362041729677298	Ordered
	4.506413646117934	Ordered
	5.658831531085621	Ordered
	6	Ordered
	5.401551746438365	Ordered
	5.559918159235476	Ordered
	6	Ordered
	5.97698	Ordered
	5.752574335804859	Ordered
	0.35482486652360656	Ordered
	3.074974822513884	Ordered
	4.750610200819641	Ordered
	4.986718956885519	Ordered
	4.799295714615139	Ordered
	4.467267427971553	Ordered
	4.534627097471797	Ordered
	5.931530798962744	Ordered
	4.534607143533711	Ordered
	4.208882927012836	Ordered
	5.644838474426719	Ordered
	6	Ordered
	5.635245934636846	Ordered
	3.3060992732226935	Ordered
	2.465312346685772	Ordered
	3.7191166754304725	Ordered
	4.922825789506182	Ordered
	4.100170368888766	Ordered
	4.728127970899446	Ordered
	5.105569279305215	Ordered
	5.094232735469291	Ordered
	5.187950091821777	Ordered
	5.3091438998439475	Ordered
	3.599554649568681	Ordered
	5.4307545515204225	Ordered
	5.743249426980433	Ordered
	5.040251822911551	Ordered
	3.826892944385463	Ordered
	4.259746688268176	Ordered
	4.730860389580468	Ordered
	5.628716348722626	Ordered
	4.774604210735709	Ordered
	5.517499736093325	Ordered
	3.639468255334563	Ordered
	5.7401713401216865	Ordered
	6	Ordered
	6	Ordered
	6	Ordered
	5.899951946369036	Ordered
	5.826419153201023	Ordered
	5.424778602140904	Ordered
	5.7745061870571055	Ordered
	5.730599450976919	Ordered
	4.739172844965208	Ordered
	4.734007438491115	Ordered
	5.375523158049236	Ordered
	4.757328677324118	Ordered
	4.532215021720049	Ordered
	2.8571493946538773	Ordered
	4.063470344494228	Ordered
	5.247166506974087	Ordered
	5.721086180730729	Ordered
	5.749043336350629	Ordered
	5.978163541203227	Ordered
	5.960610967433617	Ordered
	5.1450183915254755	Ordered
	5.001557095010428	Ordered
	6	Ordered
	5.472745085376732	Ordered
	5.49435	Ordered
	5.860609663239259	Ordered
	2.292551520804965	Ordered
	5.631706369919594	Ordered
	4.583580693766599	Ordered
	5.391919167302369	Ordered
	5.135629884059576	Ordered
	4.636269563964578	Ordered
	5.752907119636112	Ordered
	5.674378731089835	Ordered
	0.535606	Ordered
	4.228212405661014	Ordered
	4.678506952394206	Ordered
	5.840354873620584	Ordered
	4.664459248367594	Ordered
	6	Ordered
	4.757126571201931	Ordered
	5.486833856067141	Ordered
	5.283125499601494	Ordered
	4.356681543885606	Ordered
	5.319341370996543	Ordered
	5.589474365445877	Ordered
	5.649420910387685	Ordered
	5.561964901899231	Ordered
	5.732320977577213	Ordered
	5.865452068182157	Ordered
	5.668530924834768	Ordered
	4.361936008137253	Ordered
	4.948426099694882	Ordered
	4.295913821616437	Ordered
	5.989234719959893	Ordered
	4.410564291384524	Ordered
	6	Ordered
	5.771863909785306	Ordered
	5.132415133876753	Ordered
	5.9986965145186915	Ordered
	5.273971525188963	Ordered
	5.5498218213295685	Ordered
	5.62186	Ordered
	5.948712666160873	Ordered
	5.1713510694996225	Ordered
	2.2174009286276406	Ordered
	1.981488246416313	Ordered
	5.298250494122111	Ordered
	5.199418345674441	Ordered
	5.959770768501883	Ordered
	5.094759272499117	Ordered
	5.356969779386294	Ordered
	5.377010215019445	Ordered
	0.3931662564120303	Ordered
	5.116739279344963	Ordered
	5.015707600981712	Ordered
	5.669538499995583	Ordered
	4.313203983076214	Ordered
	2.5557365825227043	Ordered
	6	Ordered
	1.712954575272408	Ordered
	3.259284543859483	Ordered
	3.845057014581762	Ordered
	1.5147638617530343	Ordered
	0.9870726577233366	Ordered
	5.403623425027441	Ordered
	5.020403077783754	Ordered
	2.7134869801957078	Ordered
	5.868447403657047	Ordered
	5.258091196269622	Ordered
	5.9624	Ordered
	6	Ordered
	6	Ordered
	4.918500356646068	Ordered
	5.8459779242773395	Ordered
	5.617979639413136	Ordered
	5.072076151421023	Ordered
	5.615073201255792	Ordered
	5.406780552500007	Ordered
	5.788739074278219	Ordered
	5.637708051875754	Ordered
	5.836790260767206	Ordered
	4.95246	Ordered
	3.6946980102447142	Ordered
	3.636681600918488	Ordered
	5.106003994602131	Ordered
	6	Ordered
	6	Ordered
	5.493662633755009	Ordered
	6	Ordered
	5.852888373203828	Ordered
	5.280725346204967	Ordered
	6	Ordered
	5.968311070734548	Ordered
	4.138310941968434	Ordered
	3.401856521325811	Ordered
	5.573523979701772	Ordered
	5.078546079676959	Ordered
	5.850384906011513	Ordered
	4.762508288191752	Ordered
	2.9593021261196455	Ordered
	5.846270075973557	Ordered
	4.399364535563802	Ordered
	6	Ordered
	5.535933356057657	Ordered
	5.881856910757023	Ordered
	4.979186797673794	Ordered
	6	Ordered
	6	Ordered
	5.961371126773071	Ordered
	4.824670507557667	Ordered
	5.381684902369144	Ordered
	5.334440169042469	Ordered
	3.531883503768411	Ordered
	5.991219635787765	Ordered
	5.740255753636838	Ordered
	2.7783510201373445	Ordered
	5.288145201833572	Ordered
	5.151661347859239	Ordered
	5.287067673242496	Ordered
	6	Ordered
	5.3807745855681715	Ordered
	5.44008	Ordered
	1.1322386670058382	Ordered
	5.4827648799638355	Ordered
	5.032775629913353	Ordered
	5.702288481969402	Ordered
	3.8174359739796344	Ordered
	5.25705	Ordered
	2.848133354843165	Ordered
	5.079140729550436	Ordered
	4.965643868826084	Ordered
	5.937638596040909	Ordered
	5.4468333756837595	Ordered
	4.384725965474021	Ordered
	6	Ordered
	5.134636528783176	Ordered
	4.554423804138059	Ordered
	4.189737631672661	Ordered
	5.186825792239717	Ordered
	4.635583675625645	Ordered
	5.587955512496701	Ordered
	6	Ordered
	3.331243481854172	Ordered
	5.211218014037057	Ordered
	5.7778176731100315	Ordered
	6	Ordered
	3.936200820471315	Ordered
	5.256981187615845	Ordered
	3.22115	Ordered
	5.753471268457048	Ordered
	4.424556476842065	Ordered
	0.8625275169684823	Ordered
	4.774558652084143	Ordered
	6	Ordered
	4.989664799748669	Ordered
	4.246609195151165	Ordered
	5.41378	Ordered
	2.6832411576507784	Ordered
	3.591217412490485	Ordered
	2.773217131760495	Ordered
	5.354950049577092	Ordered
	4.9502134096753485	Ordered
	5.882239815078726	Ordered
	6	Ordered
	5.670704120675087	Ordered
	5.323421095101863	Ordered
	6	Ordered
	5.5537990135756745	Ordered
	6	Ordered
	5.693451504287826	Ordered
	5.0262245654613995	Ordered
	5.727590120057466	Ordered
	5.260849910477396	Ordered
	0.7947738282370915	Ordered
	5.350202815671348	Ordered
	6	Ordered
	6	Ordered
	5.834832552999093	Ordered
	4.378328554587618	Ordered
	6	Ordered
	4.120700859965259	Ordered
	1.190052308432691	Ordered
	4.633027574893413	Ordered
	4.171622539770486	Ordered
	4.371439274634766	Ordered
	5.1749254682307635	Ordered
	5.774072916958272	Ordered
	4.297426995908028	Ordered
	4.995439073754645	Ordered
	5.859486112067304	Ordered
	5.679911937429044	Ordered
	5.495538975494388	Ordered
	4.177101648330431	Ordered
	5.120911533740833	Ordered
	5.508410843398681	Ordered
	3.949123391575025	Ordered
	6	Ordered
	3.8022228556433064	Ordered
	6	Ordered
	4.383190505072002	Ordered
	6	Ordered
	5.701823633515969	Ordered
	1.6590542671363784	Ordered
	5.57651	Ordered
	4.736794035014472	Ordered
	3.757927178036922	Ordered
	5.933244084875415	Ordered
	4.5077945893521685	Ordered
	5.526570378631798	Ordered
	5.813538943964358	Ordered
	5.523445102398752	Ordered
	5.574161920953425	Ordered
	5.716309035901733	Ordered
	3.3014426287557703	Ordered
	2.55124	Ordered
	5.963416991450878	Ordered
	5.383703988455636	Ordered
	5.326904874340321	Ordered
	5.915185210863254	Ordered
	5.246453683933141	Ordered
	6	Ordered
	5.913542607989116	Ordered
	5.459332971868803	Ordered
	5.967645477413153	Ordered
	5.029999879499541	Ordered
	2.4138179481257582	Ordered
	5.131234122863769	Ordered
	3.723472156109681	Ordered
	5.860131251493628	Ordered
	4.256298642913775	Ordered
	5.116258109702985	Ordered
	4.880728010727723	Ordered
	5.465414040922686	Ordered
	5.558274666917346	Ordered
	5.783817224300825	Ordered
	4.404628248561366	Ordered
	3.2966057965291733	Ordered
	4.207091569934225	Ordered
	4.857430925048586	Ordered
	5.5091286422078225	Ordered
	6	Ordered
	3.97901	Ordered
	5.678872327259795	Ordered
	5.688302179638512	Ordered
	5.305436407170185	Ordered
	3.426667540985483	Ordered
	4.102685726159501	Ordered
	2.332286843346611	Ordered
	5.590319462010015	Ordered
	5.363712201436534	Ordered
	6	Ordered
	5.901133674867595	Ordered
	6	Ordered
	5.954108250451227	Ordered
	5.932045677830108	Ordered
	0.9471460091610022	Ordered
	4.080363536932206	Ordered
	4.8800662258820084	Ordered
	3.3202818838571275	Ordered
	5.693187311889063	Ordered
	5.021897746406927	Ordered
	5.954811770893664	Ordered
	6	Ordered
	4.952933967562383	Ordered
	5.384923220000023	Ordered
	3.650434550481014	Ordered
	5.147084633162761	Ordered
	6	Ordered
	5.858475157316676	Ordered
	5.739091883111569	Ordered
	5.0040777893846355	Ordered
	3.6137643971127207	Ordered
	3.8536734529534438	Ordered
	5.855050074063581	Ordered
	5.470110674110551	Ordered
	4.300613433689334	Ordered
	5.901365104002896	Ordered
	5.332117966092848	Ordered
	6	Ordered
	4.51916	Ordered
	4.599236773711415	Ordered
	6	Ordered
	3.5232153401861015	Ordered
	2.415406264609215	Ordered
	3.1349105992587383	Ordered
	5.043994999853057	Ordered
	4.434246466045175	Ordered
	5.827233860723216	Ordered
	4.309532628604631	Ordered
	3.303357049445726	Ordered
	5.596064203059818	Ordered
	5.713128757764269	Ordered
	5.626903939203288	Ordered
	5.329417474696434	Ordered
	5.372987585232157	Ordered
	5.038507935315213	Ordered
	5.9433212386825645	Ordered
	5.049414176117263	Ordered
	2.199965698439307	Ordered
	6	Ordered
	5.937365483887091	Ordered
	5.915001846035425	Ordered
	4.826394592893537	Ordered
	1.552156297745851	Ordered
	5.983570630887023	Ordered
	5.258548452616297	Ordered
	5.261828319081986	Ordered
	3.8993258071754866	Ordered
	5.664286847657091	Ordered
	5.986196848197607	Ordered
	5.692733095445152	Ordered
	3.83414	Ordered
	3.3317843096282154	Ordered
	4.830220425831503	Ordered
	5.271429074787027	Ordered
	5.4627945581908195	Ordered
	5.9186081152211685	Ordered
	4.646037145273351	Ordered
	4.221338338326686	Ordered
	5.9894807075189105	Ordered
	5.345823898096906	Ordered
	5.753661400751383	Ordered
	2.252028685919378	Ordered
	5.149861866798196	Ordered
	1.984799943144776	Ordered
	3.6227232189877108	Ordered
	5.078207442508792	Ordered
	3.167797130161177	Ordered
	5.893293156039362	Ordered
	2.4868447428941285	Ordered
	5.521776736610268	Ordered
	4.312376421999123	Ordered
	4.7734110994937495	Ordered
	2.610691491601888	Ordered
	3.224501112789605	Ordered
	5.903928928718308	Ordered
	5.608235886440686	Ordered
	5.877489370167952	Ordered
	6	Ordered
	6	Ordered
	5.148683584008629	Ordered
	5.876109524222625	Ordered
	5.994435171455886	Ordered
	4.717217660564447	Ordered
	5.274773658263572	Ordered
	3.0521149565347447	Ordered
	5.378023110074739	Ordered
	0.7154361989509255	Ordered
	5.0577049723880885	Ordered
	5.5822181307765755	Ordered
	5.118476604597471	Ordered
	3.487697078339661	Ordered
	5.557853330741083	Ordered
	5.120835610997521	Ordered
	2.559156403987203	Ordered
	3.0057424904654346	Ordered
	4.3387195026456515	Ordered
	5.792590943882634	Ordered
	4.496356867722298	Ordered
	5.420133258252478	Ordered
	6	Ordered
	5.996033324051027	Ordered
	5.2023079421938005	Ordered
	5.129607621052366	Ordered
	5.342708637911675	Ordered
	5.8410241295355085	Ordered
	5.897156126410962	Ordered
	2.335934246060989	Ordered
	5.031481975205927	Ordered
	5.051098979937167	Ordered
	4.743954517774591	Ordered
	4.947804996456382	Ordered
	4.12455	Ordered
	5.097482447085611	Ordered
	4.9820724521374276	Ordered
	4.928573437769245	Ordered
	5.030578763714407	Ordered
	6	Ordered
	6	Ordered
	3.4294194443300032	Ordered
	5.726701077535637	Ordered
	5.643380340832827	Ordered
	6	Ordered
	2.562255075084659	Ordered
	5.888491299978642	Ordered
	4.067556553658782	Ordered
	5.132624315113005	Ordered
	2.1630322970033524	Ordered
	5.1196355823376765	Ordered
	5.392708098170403	Ordered
	4.6656097971678845	Ordered
	4.672857297365286	Ordered
	4.326998614374591	Ordered
	4.745702507399606	Ordered
	5.924044863547934	Ordered
	2.5061130597260015	Ordered
	5.454324969543378	Ordered
	6	Ordered
	5.4488	Ordered
	3.585087797109523	Ordered
[truncated: 866 more rows]

## Sheet: Figure 4G
	Wild type			Triple Knockout
	X_axis	Yaxis		X_axis	Yaxis
	1	1.566308605226857		1	1.9678991568329758
	1.1020408163265305	1.372828875805648		1.1020408163265305	1.9678991568329758
	1.2040816326530612	1.0935093863843648		1.2040816326530612	1.9678991568329758
	1.306122448979592	0.9379465651299327		1.306122448979592	2.330469236217684
	1.4081632653061225	0.8431488105856815		1.4081632653061225	2.137824158275288
	1.510204081632653	0.8044683424216214		1.510204081632653	1.967899156832976
	1.6122448979591837	0.6365237051075501		1.6122448979591837	2.38294
	1.7142857142857144	0.6752041732716098		1.7142857142857144	2.38294
	1.816326530612245	0.8449715461924993		1.816326530612245	2.400858564109082
	1.9183673469387754	0.761355		1.9183673469387754	2.4153581338041974
	2.020408163265306	0.7872175353879745		2.020408163265306	2.289827251720338
	2.122448979591837	0.755686		2.122448979591837	2.204938354133825
	2.2244897959183674	0.6894691393332476		2.2244897959183674	1.8898966448317025
	2.326530612244898	0.6207563892492335		2.326530612244898	1.8609839529164638
	2.428571428571429	0.7157529031849803		2.428571428571429	1.900784960974439
	2.5306122448979593	0.6277091498910005		2.5306122448979593	1.704864750999182
	2.63265	0.5503670613578352		2.63265	1.8465928606108422
	2.7346938775510203	0.638315		2.7346938775510203	1.704864750999182
	2.836734693877551	0.6097012007402376		2.836734693877551	1.6841061908323844
	2.938775510204082	0.552419		2.938775510204082	1.6117553466077006
	3.0408163265306123	0.4832528654992986		3.0408163265306123	1.5528616575541319
	3.142857142857143	0.4964282542470317		3.142857142857143	1.4335627291817876
	3.2448979591836737	0.4997409882878675		3.2448979591836737	1.4235786406091655
	3.3469387755102042	0.5897294936286089		3.3469387755102042	1.378363926321996
	3.4489795918367347	0.5954769808008756		3.4489795918367347	1.2929945307990212
	3.5510204081632653	0.5841462461150224		3.5510204081632653	1.2869675975810975
	3.6530612244897958	0.6268824920460748		3.6530612244897958	1.1885872719571748
	3.7551020408163267	0.5685001521178094		3.7551020408163267	1.1552692927346975
	3.857142857142857	0.5190028904485002		3.857142857142857	1.0213384157944363
	3.9591836734693877	0.4532259029473039		3.9591836734693877	0.8486002284606314
	4.061224489795919	0.4440740216316122		4.061224489795919	0.7126421015909015
	4.163265306122449	0.4727145057053707		4.163265306122449	0.6613861143323011
	4.26531	0.4340038792300387		4.26531	0.6053290774482676
	4.36735	0.44067477277074996		4.36735	0.5440914479263999
	4.469387755102041	0.382037		4.469387755102041	0.4683281473424645
	4.571428571428571	0.30038041397461196		4.571428571428571	0.4133103051553387
	4.673469387755102	0.2679279842498728		4.673469387755102	0.3196107207429905
	4.775510204081632	0.266967		4.775510204081632	0.29190157995819666
	4.877551020408164	0.27412178179749885		4.877551020408164	0.23317203486276925
	4.979591836734694	0.2925963406503565		4.979591836734694	0.16054423477537183
	5.081632653061225	0.2523049521845153		5.081632653061225	0.0775664
	5.183673469387755	0.23772220730480967		5.183673469387755	0.00801947
	5.285714285714286	0.21465644203906936		5.285714285714286	0.0125509
	5.387755102040816	0.23724697217216215		5.387755102040816	-0.0385501
	5.4897959183673475	0.21636613416989814		5.4897959183673475	-0.0643612
	5.591836734693878	0.21534330885878994		5.591836734693878	-0.0135696
	5.6938775510204085	0.2159805856427321		5.6938775510204085	-0.0310773
	5.795918367346939	0.21232437308095875		5.795918367346939	-0.0051338
	5.8979591836734695	0.2013903687488832		5.8979591836734695	-0.0468223
	6	0		6	0
