# Supplementary material for: Global protein turnover quantification in Escherichia coli reveals cytoplasmic recycling under nitrogen limitation
Source: Nat Commun. 2024 Jul 13;15:5890. doi: 10.1038/s41467-024-49920-8 (PMC11246515; doi:10.1038/s41467-024-49920-8)
Supplement: Supplementary file 13 — Source Data [file 41467_2024_49920_MOESM13_ESM.zip › Source_Data/Figure5_source_data.xlsx]

## Sheet: Figure5A
Protein-Complexes	CV	Gene groups	Randomized CVs		Operons	CV	Gene groups	Randomized CVs		Pathways	CV	Gene groups	Randomized CVs
2-oxoglutarate dehydrogenase complex	0.11281098440889037	sucA sucB lpd	0.0722221		aas-lplT	0.029036830952233767	aas lplT	0.0999999		&beta;-D-glucuronide and D-glucuronate degradation	0.0518191	uxaC uidA	0.639484
3-isopropylmalate dehydratase	0.0637229	leuC leuD	0.1938744145644868		abgABT-ogt	0.27924287099937223	abgA abgB abgT ogt	0.135081		(5Z)-dodecenoate biosynthesis I	0.0857489	fabI fabG fabB fabZ fabA acpP	0.105689
5-carboxymethylaminomethyluridine-tRNA synthase GTPase subunit // 5-carboxymethylaminomethyluridine-tRNA synthase subunit MnmG	0.6558335129068299	mnmE mnmG	0.0972938		accBC	0.12685280459778456	accB accC	0.162911		(Kdo)<sub>2</sub>-lipid A biosynthesis (<i>E. coli</i>)	0.2677162874767012	lpxL lpxM acpP	0.131662
50S ribosomal protein complex L8	0.0718482	rplJ rplL	0.26075088890436016		aceBAK	0.3983825172823397	aceB aceA aceK	0.00550197		(aminomethyl)phosphonate degradation	0.8928743130024636	phnO phnL phnH phnG phnI phnM phnJ phnP phnN apt ppa phoA	0.71369
<I>Eco</I>KI restriction-modification system	0.17467170083173827	hsdM hsdR hsdS	0.21637879753341685		aceEF	0.0387633	aceF aceE	0.252786		2,3-dihydroxybenzoate biosynthesis	0.3725237174627883	entC entB entA	0.000740544
<I>N,N'</I>-diacetylchitobiose-specific PTS enzyme II	0.6163861174043531	chbA chbC chbB	0.5637057449008726		ackA-pta	0.0510724	pta ackA	0.0231331		2-<I>O</I>-&alpha;-mannosyl-D-glycerate degradation	0.1281307173308833	mngB garK glxK	0.00373868
<i>sn</i>-glycerol 3-phosphate / glycerophosphodiester ABC transporter	0.0833341	ugpC ugpA ugpE ugpB	0.025434626548492115		acpP-fabF	0.14447483357850444	fabF acpP	0.0558234		2-carboxy-1,4-naphthoquinol biosynthesis	0.1342310319066171	menE menC menF menD menH menB menI	0.247989
ABC exporter YbhFSR	0.052691	ybhS ybhR ybhF	0.15054228627051253		acrAB	0.0672796	acrA acrB	0.59529		2-deoxy-&alpha;-D-ribose 1-phosphate degradation	0.14340015788285737	deoB deoC eutE adhE mhpF	0.0573516
ABC-type tripartite efflux pump	0.0301885	tolC macB macA	0.1709157186669289		acs-yjcHG	0.1734335313441956	actP yjcH acs	0.618353		2-hydroxypenta-2,4-dienoate degradation	0.13644592098612857	mhpD mhpE eutE mhpF	0.428761
ATP synthase F<sub>1</sub> complex	0.029576895870548677	atpC atpH atpA atpG atpD	0.1477315012598654		ada-alkB	0.20640426837221337	alkB ada	0.56191		2-methylcitrate cycle I	0.43801797514588003	fadK fadD acs prpE prpC prpD acnB prpB	0.0767293
ATP synthase F<sub>o</sub> complex	0.039348045337793444	atpE atpF atpB	0.032725471195293246		agaSYBCDI	0.18557777360887132	agaI agaD agaC agaB kbaY agaS	0.239891		2-oxoglutarate decarboxylation to succinyl-CoA	0.11281098440889037	sucA sucB lpd	0.0231412
ATP synthase Fo complex // ATP synthase F1 complex	0.034747	atpB atpF atpE atpD atpG atpA atpH atpC	0.5312734856811986		ahpCF	0.00303664	ahpC ahpF	0.325498		3-dehydroquinate biosynthesis I	0.41435555725123474	aroB aroG aroH aroF	0.32778
ATP-dependent structure-specific DNA nuclease	0.0399963	sbcC sbcD	0.2555595857421979		alaA-yfbR	0.0371625	yfbR alaA	0.398221		3-phenylpropanoate and 3-(3-hydroxyphenyl)propanoate degradation	0.3575540534588016	mhpC mhpB mhpA hcaB hcaC hcaD hcaF hcaE mhpD mhpE eutE mhpF	0.325044
Autoinducer-2 ABC transporter periplasmic binding protein // Autoinducer-2 ABC transporter membrane subunit LsrD // Autoinducer-2 ABC transporter membrane subunit LsrC // Autoinducer-2 ABC transporter ATP binding subunit	0.1168718041008171	lsrB lsrD lsrC lsrA	0.36997936145218957		allDC-ylbA	0.20350779805043603	allE allC allD	0.630204		3-phenylpropanoate and 3-(3-hydroxyphenyl)propanoate degradation to 2-hydroxypentadienoate	0.4602025920804902	mhpC mhpB mhpA hcaB hcaC hcaD hcaF hcaE	0.167054
CRISPR-associated complex for antiviral defense	0.292391	casA casB casC casD casE	0.0649993		alsBACE	0.0343671	alsE alsC alsA alsB	0.0460537		4-amino-2-methyl-5-diphosphomethylpyrimidine biosynthesis I	0.7374317401569199	thiD thiC	0.0278644
CcmCDE complex	0.11811481615040892	ccmC ccmE ccmD ccmB ccmA	0.0380795		alsRBACE	0.0343671	alsE alsC alsA alsB alsR	0.0524703		4-aminobenzoate biosynthesis I	0.074856	pabB pabA pabC	0.547808
ClpAP	1.052921267002062	clpP clpA	0.4020153931567779		amiA-hemF	0.12166761496514569	hemF amiA	0.284256		4-aminobutanoate degradation I	0.2875653563421579	puuE sad puuC	0.144568
ClpAXP	0.9420172591538312	clpP clpA clpX	0.21961474417399554		ampDE	0.35700438654652866	ampD ampE	0.00504591		4-aminobutanoate degradation II	0.0898856	gabT gabD	0.0175026
ClpXP	0.7588725418584283	clpP clpX	0.4732841848146316		ansA-pncA	0.0947577	pncA ansA	0.00490174		5-(methoxycarbonylmethoxy)uridine biosynthesis	0.1585107641308681	cmoB cmoA cmoM	0.00535654
D-allose ABC transporter ATP binding subunit // D-allose ABC transporter membrane subunit // D-allose ABC transporter periplasmic binding protein	0.034367071710520634	alsA alsC alsB	0.3905827335229957		apaGH	0.5107573288690348	apaH apaG	0.104497		5-aminoimidazole ribonucleotide biosynthesis I	0.19918894096473697	purF purD purN purL purM	0.0486176
D-galactose / methyl-&beta;-D-galactoside ABC transporter	0.10704167487612683	mglA mglC mglB	0.27474577806324946		appCBA-yccB	0.4799741808347351	appX appC appB appA	0.0840329		5-aminoimidazole ribonucleotide biosynthesis II	0.2014103616102428	purF purD purL purM purT	0.140968
DNA gyrase	0.0632676	gyrA gyrB	0.571418		araBAD	0.34224955552781433	araD araA araB	0.0843849		6-hydroxymethyl-dihydropterin diphosphate biosynthesis I	0.2427153433384614	folK folB nudB folE	0.0578845
DNA polymerase III, core enzyme	0.6923568183665475	dnaE dnaQ holE	0.4052633084656946		araFGH	0.24979675475376525	araH araG araF	0.00618315		8-amino-7-oxononanoate biosynthesis I	0.0942824	bioH fabF fabB fabI fabZ fabG bioC bioF acpP	0.0374433
DNA polymerase III, holoenzyme	0.3333241589354864	holE dnaQ dnaE holA holB dnaX dnaN holD holC	0.21796812930268347		argCBH	0.052954546178911585	argC argB argH	0.686548		<i>D</i>-glucarate degradation I	0.0740497	garL garR gudD garK glxK	0.00477004
DNA polymerase III, preinitiation complex	0.1773665152942642	dnaX holB holA	0.34092684989939703		argT-hisJQMP	0.0316211	hisP hisM hisQ hisJ argT	0.336538		<i>N</i>-acetylglucosamine degradation I	0.0607698	nagB nagA	0.138883
DNA topoisomerase IV	0.15058259320691061	parE parC	0.0714499		arnBCADTEF	0.2063248445755137	arnF arnE arnT arnD arnA arnC arnB	0.170524		<i>N</i>-acetylneuraminate and <i>N</i>-acetylmannosamine degradation I	0.22768200795176055	nanE nanK nanM nanQ nanA	0.156313
DNA-binding transcriptional dual regulator HU	0.0328112	hupA hupB	0.4468421830309473		aroF-tyrA	0.575407	tyrA aroF	0.31419		<i>O</i>-antigen building blocks biosynthesis (<i>E. coli</i>)	0.16491496510614748	glf rfbC rfbD rfbA rffH rfbB pgm glmU glmS glmM kduI pgi	0.0164392
DNA-binding transcriptional dual regulator IHF	0.36056471849167954	ihfA ihfB	0.5593604958357536		aroKB-damX-dam-rpe-gph-trpS	0.18578482077732275	trpS gph rpe dam damX aroB aroK	0.176625		<i>S</i>-adenosyl-L-methionine salvage I	0.10360290553481483	mtn luxS metH metE metK	0.176277
DosC-DosP complex	0.2254897377755222	dosP dosC	0.4819769296958886		aroL-yaiA-aroM	0.27142106889344314	aroM yaiA aroL	0.261879		<i>bis</i>(guanylyl molybdopterin) cofactor sulfurylation	0.3926203355023165	fdhD iscS sufS	0.0454464
FtsH/HflKC protease complex	0.0849869	hflC hflK ftsH	0.0944234		arsRBC	0.091823	arsR arsB arsC	0.535886		<i>cis</i>-vaccenate biosynthesis	0.0855393	tesA fabF fabG fabZ fabI acpP	0.0530496
FtsLBQ cell division complex	0.23269755769461473	ftsQ ftsB ftsL	0.23712930386410858		artPIQM	0.050209982004329454	artM artQ artI artP	0.0756179		ADP-L-<i>glycero</i>-&beta;-D-<i>manno</i>-heptose biosynthesis	0.051186515617997225	hldE gmhB rfaD gmhA	0.0741721
GadE-RcsB DNA-binding transcriptional activator	0.3057275232218049	rcsB gadE	0.11078014121800855		asnC-mioC	0.2978027308886076	mioC asnC	0.383343		ATP biosynthesis	0.034747	atpB atpF atpE atpD atpG atpA atpH atpC	0.415393
GroEL-GroES chaperonin complex	0.0893531	groL groS	0.14018645602446073		asnC-mioC-mnmG	0.5235407186046102	mnmG mioC asnC	0.0385649		Aerotactic Two-Component Signal Transduction System	0.6165457514486548	cheY cheA	0.107725
Grx4-BolA complex	0.3560392993018626	bolA grxD	0.38004531107300726		aspA-dcuA	0.32923072441847173	dcuA aspA	0.102295		ArcAB Two-Component Signal Transduction System, quinone dependent	0.0596856	arcA arcB	0.33527
HflK-HflC complex; regulator of FtsH protease	0.00789576	hflK hflC	0.026708732743403043		astCADBE	0.21301034225325277	astE astB astD astA astC	0.425365		AtoSC Two-Component Signal Transduction System	0.24981413661958782	atoC atoS	0.0278233
HipAB toxin/antitoxin complex / DNA-binding transcriptional repressor	0.15004155393685717	hipB hipA	0.19476830213462928		atoDAEB	0.47996888352532885	atoB atoD atoA atoE	0.00562649		BaeSR Two-Component Signal Transduction System	0.19702742631660597	baeR baeS	0.384594
HslVU protease	0.0694992	hslU hslV	0.44591		atoSC	0.24981413661958782	atoC atoS	0.113836		BarA UvrY Two-Component Signal Transduction System	0.6809424832234319	uvrY barA	0.106107
HypA-HypB heterodimer	0.3092214099744166	hypA hypB	0.0998962		atpBEFHAGDC	0.034747	atpC atpD atpG atpA atpH atpF atpE atpB	0.214525		BasSR Two-Component Signal Transduction System	0.0985305	basS basR	0.025503
K<sup>+</sup> transporting P-type ATPase	0.12773534202711587	kdpF kdpA kdpB kdpC	0.0814749		atpIBEFHAGDC	0.034747	atpC atpD atpG atpA atpH atpF atpE atpB atpI	0.132687		BtsSR Two-Component Signal Transduction System	0.00653424	btsR btsS	0.150439
L-arginine ABC transporter	0.0499809	artP artM artQ artI artJ	0.1914818566131959		baeSR	0.19702742631660597	baeS baeR	0.0607405		CDP-diacylglycerol biosynthesis I	0.0838377	cdsA plsC plsB gpsA	0.141879
L-ascorbate specific PTS enzyme II	0.14352262303361335	ulaC ulaB ulaA	0.4670874993356183		bamA-hlpA-lpxD-fabZ-lpxAB-rnhB-dnaE	0.29188784828235165	dnaE rnhB lpxB lpxA fabZ lpxD skp bamA	0.121254		CDP-diacylglycerol biosynthesis II	0.14492962346702926	gpsA plsC cdsA plsB acpP	0.173954
L-glutamine ABC transporter	0.0790175	glnQ glnP glnH	0.14501975258044372		bamB-der	0.15332651828607857	der bamB	0.390226		CMP phosphorylation	0.0804545	cmk ndk adk	0.0420635
L-methionine/D-methionine ABC transporter	0.0327922	metN metI metQ	0.6434360537048183		basRS	0.0985305	basS basR	0.650923		CMP-3-deoxy-D-<I>manno</I>-octulosonate biosynthesis	0.0539718	kdsB kdsC kdsA kdsD gutQ	0.0403278
MazE-MazF antitoxin/toxin complex / DNA-binding transcriptional repressor	0.38586183511637767	mazF mazE	0.3967684605844426		bcsABZC	0.26722185294310735	bcsC bcsZ bcsB bcsA	0.843555		Chemotactic Two-Component Signal Transduction	0.4228846667586793	cheY cheB cheA	0.148294
McrBC restriction endonuclease	0.00182319	mcrB mcrC	0.10313083304258552		bcsBZ	0.0212887	bcsZ bcsB	0.0314496		CpxAR Two-Component Signal Transduction System	0.020923285633084026	cpxA cpxR	0.16461
MukEF complex	0.0387799	mukE mukF	0.2552256009084147		bcsEFG	0.8813585893799883	bcsG bcsF bcsE	0.112428		CreCB Two-Component Signal Transduction System	0.27840511653158845	creB creC	0.263508
MutHLS complex, methyl-directed mismatch repair	0.0870962	mutL mutS mutH	0.1194404636320003		bepA-yfgD	0.0971936	yfgD bepA	0.230328		CusSR Two-Component Signal Transduction System	0.1608646468131905	cusS cusR	0.575663
N-acetylmuramic acid-specific PTS enzyme II	0.016574749736167904	murP crr	0.26048773218358023		betIBA	0.3145837854140601	betA betB betI	0.263092		D-allose degradation	0.15149982358529593	rpiB alsE alsK	0.00543092
NAD-dependent dihydropyrimidine dehydrogenase	0.34930909926078285	preT preA	0.094672		bioBFCD	0.5897274385786203	bioB bioF bioC bioD	0.0587888		D-arabinose degradation I	0.2917003264428521	fucI fucK fucA aldA	0.115956
NADH:quinone oxidoreductase I	0.10341221117769263	nuoA nuoH nuoJ nuoK nuoL nuoM nuoN nuoG nuoF nuoE nuoI nuoC nuoB	0.14156047888593992		btsSR	0.00653424	btsS btsR	0.0187074		D-fructuronate degradation	0.11436697830705139	uxuB uxuA kdgK eda	0.0128135
NADH:quinone oxidoreductase I, peripheral arm	0.0766299	nuoE nuoF nuoG	0.4575762009757934		btuB-murI	0.097217	murI btuB	0.104267		D-galactarate degradation I	0.17442859601981636	garL garR garD garK glxK	0.150086
NusB-S10 complex	0.0748675	rpsJ nusB	0.0509161		btuCED	0.16073821939905736	btuD btuE btuC	0.249418		D-galactonate degradation	0.16796735879061966	dgoK dgoA dgoD	0.0725723
Outer Membrane Protein Assembly Complex	0.0460526	bamE bamC bamD bamA bamB	0.12251386279057168		caiCDE	0.0171838	caiE caiD caiC	0.0124699		D-galacturonate degradation I	0.16217582136480668	uxaA kdgK uxaB uxaC eda	0.326523
RNA polymerase sigma 19	0.1411692252912601	rpoB rpoC rpoA fecI	0.6922420715429163		caiTABCDE	0.12579253371214694	caiE caiD caiC caiB caiA caiT	0.2702		D-gluconate degradation	0.5889000552865463	idnK gntK	0.0720806
RNA polymerase sigma 24	0.12721367503888786	rpoB rpoC rpoA rpoE	0.0855014		carAB	0.016485813009999864	carA carB	0.191312		D-lactate to cytochrome <i>bo</i> oxidase electron transfer	0.11156013066992379	dld cyoD cyoA cyoB cyoC	0.589623
RNA polymerase sigma 28	0.32138811530529426	fliA rpoB rpoC rpoA	0.17868638689379224		casABCDE12	0.292391	casA casB casC casD casE cas1 cas2	0.084872		D-mannose degradation I	0.0882178	manA manZ manY manX ptsH	0.00352935
RNA polymerase sigma 32	0.1411692252912601	rpoB rpoC rpoA rpoH	0.2623983791405719		ccmABCDEFGH	0.1844051833313464	ccmH ccmG ccmF ccmE ccmD ccmC ccmB ccmA	0.0457901		D-xylose degradation I	0.13048599294725077	xylB xylA	0.0748929
RNA polymerase sigma 54	0.15956419537355815	rpoB rpoC rpoA rpoN	0.0715936		cecR-ybhGFSR	0.0451831	cecR ybhG ybhF ybhS ybhR	0.237902		DcuSR Two-Component Signal Transduction System, C<sub>4</sub>-dicarboxylate-dependent	0.5315911182474581	dcuR dcuS	0.0491575
RNA polymerase sigma 70	0.15026376237662098	rpoB rpoC rpoA rpoD	0.2436629688970196		chbBCARFG	0.4985437820863327	chbG chbF chbR chbA chbC chbB	0.0999592		Entner-Doudoroff shunt	0.183926	eda edd	0.258163
RNA polymerase sigma S	0.5628775380352488	rpoB rpoC rpoA rpoS	0.1348663071240438		clpPX	0.7588725418584283	clpP clpX	0.0813051		EnvZ/OmrR Two-Component Signal Transduction System	0.12731746688790369	envZ ompR	0.727976
RNA polymerase, core enzyme	0.1411692252912601	rpoA rpoC rpoB	0.23223161367772938		clpX-lon	0.6748870911046531	lon clpX	0.00940302		GDP-mannose biosynthesis	0.0607846	kduI pgi manA cpsG cpsB	0.00229218
RecFOR complex	0.00576423	recF recR recO	0.27557894661722315		clsA-yciU	0.058652245498494765	yciU clsA	0.151762		GlrKR Two-Component Signal Transduction System	0.17776355082298748	glrR glrK	0.216633
RelB-RelE antitoxin/toxin complex / DNA-binding transcriptional repressor	0.590578	relB relE	0.1524935795463081		cmk-rpsA	0.0469869	rpsA cmk	0.102452		KdpDE Two-Component Signal Transduction System, potassium-dependent	0.0709675	kdpE kdpD	0.315374
RnlA-RnlB toxin-antitoxin complex	0.8431911842585733	rnlB rnlA	0.0643533		cmtBA-yggPF-fumE-yggC	0.0743291	cmtB cmtA yggP yggF fumE yggC	0.540271		L-alanine biosynthesis I	0.16363775205310938	ilvE avtA	0.0503848
Sec Holo-Translocon	0.15498251569346466	secB secA secY secG secE secD secF yajC yidC	0.0378216		coaE-zapD-yacG	0.12264379599142927	coaE zapD yacG	0.0612598		L-alanine biosynthesis II	0.24075131526292712	alaA alaC	0.0591113
Sec translocon accessory complex	0.0225529	yidC yajC secF secD	0.0572386		cobUST	0.14720632933865255	cobT cobS cobU	0.214859		L-alanine biosynthesis III	0.5700337446722044	iscS sufS	0.328868
SecYEG translocon	0.100719	secE secG secY	0.20237966165961221		cpxRA	0.020923285633084026	cpxA cpxR	0.328325		L-alanine degradation I	0.32050453429745723	malY metC alr dadX dadA	0.194127
SufBC<sub>2</sub>D Fe-S cluster scaffold complex	0.3309705278622685	sufB sufC sufD	0.5338497969227182		creABC	0.20798974198658968	creC creB creA	0.0610184		L-arabinose degradation I	0.34224955552781433	araA araD araB	0.10294
The Tol-Pal Cell Envelope Complex	0.0400929	tolA tolQ tolR tolB ybgF pal	0.0402939		creABCD	0.3112001710269198	creA creB creC creD	0.121337		L-arginine biosynthesis I (via L-ornithine)	0.1399495842160699	argG argH argI argF carB carA argA argB argC argD gabT argE	0.0529622
Xer site-specific recombination system	0.16435720063551335	xerC xerD	0.43225586925037507		csdAE	0.010533356788045253	csdE csdA	0.191434		L-arginine degradation II (AST pathway)	0.2130103422532527	astA astB astC astD astE	0.689813
YhaV-PrlF toxin-antitoxin complex	0.4990433969958128	prlF yhaV	0.11381774671361905		csgBAC	0.3232500564881567	csgC csgB csgA	0.209919		L-arginine degradation III (arginine decarboxylase/agmatinase pathway)	0.12171609040705561	speA adiA speB	0.0437823
Zn2+ ABC transporter ATP binding subunit // Zn2+ ABC transporter membrane subunit // Zn2+ ABC transporter periplasmic binding protein	0.3197546361694493	znuC znuB znuA	0.0670151		csiD-ygaF-gabDTP	0.0898856	gabP gabT gabD lhgD glaH	0.663705		L-ascorbate degradation I (bacterial, anaerobic)	0.20445998483232128	ulaE ulaD ulaF ulaG ulaC ulaB ulaA ptsH	0.112944
acetohydroxy acid synthase I subunit IlvB // acetohydroxy acid synthase I subunit IlvN	0.0835793	ilvB ilvN	0.3135899377028349		cusCFBA	0.15367542496567071	cusA cusB cusF cusC	0.0868869		L-ascorbate degradation II (bacterial, aerobic)	0.7220638597832688	lyxK yiaK sgbH sgbU sgbE	0.0562142
acetolactate synthase / acetohydroxybutanoate synthase, catalytic subunit // acetolactate synthase / acetohydroxybutanoate synthase, regulatory subunit	0.0142204	ilvI ilvH	0.0964665		cusRS	0.1608646468131905	cusS cusR	0.131745		L-asparagine biosynthesis II	0.3877833152615122	asnB asnA	0.223664
acetyl-CoA carboxylase complex	0.11414192390377298	accD accA accC accB	0.14131704935098213		cvpA-purF-ubiX	0.3420783262377326	ubiX purF cvpA	0.00170414		L-asparagine degradation I	0.15980008068521478	ansB ansA iaaA	0.214881
acetyl-CoA carboxyltransferase subunit alpha // acetyl-CoA carboxyltransferase subunit beta	0.086241	accA accD	0.0850544		cydAB	0.0178756	cydB cydA	0.251883		L-aspartate degradation II (aerobic)	0.23106311760029874	dcuA glnA aspA	0.0829609
aerobic fatty acid oxidation complex	0.031635878171968515	fadB fadA	0.18701565465591685		cydDC	0.0169581	cydC cydD	0.0464557		L-aspartate degradation III (anaerobic)	0.19361022889514234	dcuA dcuB aspA glnA	0.048078
alkyl hydroperoxide reductase	0.00303664	ahpC ahpF	0.0952133		cyoABCDE	0.0474072	cyoE cyoD cyoC cyoB cyoA	0.182412		L-carnitine respiration	0.12579253371214694	caiA caiB caiD caiC	0.231679
aminodeoxychorismate synthase subunit 1 // aminodeoxychorismate synthase subunit 2	0.085571	pabB pabA	0.0375895		cysDNC	0.4395772633791073	cysC cysN cysD	0.0822108		L-cysteine biosynthesis I	0.00636536	cysE cysK cysM	0.169916
anaerobic fatty acid &beta;-oxidation complex	0.020826353125775375	fadJ fadI	0.0756345		cysJIH	0.2756886823639121	cysH cysI cysJ	0.1178		L-cysteine biosynthesis VII (from <i>S</i>-sulfo-L-cysteine)	0.10434922995498337	cysM cysE nrdH grxB grxC grxA	0.174921
anaerobic nucleoside-triphosphate reductase activating system	0.5653886275860788	nrdD nrdG fpr	0.4306550127754619		cysPUWAM	0.272094	cysM cysA cysW cysU cysP	0.090282		L-cysteine degradation II	0.0420401	metC malY cysK cysM tnaA cyuA	0.146651
arabinose ABC transporter	0.24979675475376525	araG araH araF	0.1796850751992622		dadAX	0.6665900043022108	dadX dadA	0.0327529		L-cysteine degradation III	0.2873831435694121	aspC sseA trxA trxC	0.00297893
aspartate carbamoyltransferase catalytic subunit // aspartate carbamoyltransferase, regulatory subunit	0.0692838	pyrB pyrI	0.11148624940803063		dam-rpe-gph-trpS	0.1048322910315584	trpS gph rpe dam	0.0141484		L-fucose degradation I	0.3205470721598374	fucA fucK fucI fucU	0.0707967
assimilatory sulfite reductase (NADPH)	0.1536921290860467	cysJ cysI	0.0466875		damX-dam-rpe-gph-trpS	0.0976002	trpS gph rpe dam damX	0.3128		L-glutamate biosynthesis I	0.00371894	gltB gltD	0.0204667
bacterial condensin MukBEF	0.1006459156308465	mukB mukF mukE	0.2771490220622709		dapA-nlpB	0.12377873618093227	bamC dapA	0.226993		L-glutamate degradation II	0.15131124763427822	aspC aspA	0.0480283
branched chain amino acid / phenylalanine ABC transporter	0.14106001386965425	livF livG livH livM livJ	0.3330387922069569		dapE-ypfN	0.057086173462125356	ypfN dapE	0.0998589		L-glutamate degradation IX (via 4-aminobutanoate)	0.00701341	gadA gadB	0.0243282
carbamoyl phosphate synthetase subunit beta // carbamoyl phosphate synthetase subunit alpha	0.0164858	carB carA	0.18443692690240288		dcm-vsr	0.17551568275967902	vsr dcm	0.598136		L-glutamine degradation I	0.0933027	gltB gltD asnB carB carA pyrG guaA hisH hisF glsB glsA	0.168807
carbon-phosphorus lyase core complex	0.599515	phnK phnJ phnI phnH phnG	0.0204807		dcuB-fumB	0.10559866447021739	fumB dcuB	0.25659		L-histidine biosynthesis	0.0934272	hisD hisC hisB hisH hisF hisA hisI hisG	0.10283
chemotaxis signaling complex - aspartate sensing	0.6171968379941714	cheA cheW tar	0.4096530455624104		dcuSR	0.5315911182474581	dcuR dcuS	0.253521		L-homoserine biosynthesis	0.11151810711245357	lysC asd thrA metL	0.0756676
chemotaxis signaling complex - dipeptide sensing	0.42909012049087636	cheA cheW tap	0.0661968		ddpXABCDF	0.28434760684348026	ddpF ddpD ddpC ddpB ddpA ddpX	0.15408		L-idonate degradation	0.3507473224354321	idnO idnK idnD	0.12876
chemotaxis signaling complex - ribose/galactose/glucose sensing	0.6748422496532761	cheA cheW trg	0.17472981978415883		def-fmt	0.2563612430033943	def fmt	0.494179		L-isoleucine biosynthesis I (from threonine)	0.41266196330882476	ilvD ilvE ilvC ilvI ilvH ilvG ilvM ilvA	0.322885
chemotaxis signaling complex - serine sensing	0.6869877452089759	cheW cheA tsr	0.615554		degQS	0.0463433	degS degQ	0.0474371		L-lactaldehyde degradation (aerobic)	0.29907335386105827	aldA lldD	0.131906
cobalamin outer membrane transport complex	0.7775368848449247	btuB exbD exbB tonB	0.0903791		deoABD	0.1569011518556109	deoD deoB deoA	0.0232976		L-leucine biosynthesis	0.24215270504569142	leuB dmlA ilvE tyrB leuA leuC leuD	0.255072
copper/silver export system	0.15367542496567074	cusC cusB cusF cusA	0.0327226		deoBD	0.1694237847072748	deoD deoB	0.127277		L-lysine biosynthesis I	0.0957744	dapF lysA dapE argD serC dapD dapA asd lysC dapB	0.0725883
cryptic phosphonate/phosphate ABC transporter	0.8894696950919949	phnC phnE_1 phnD	0.3203218719791229		deoCABD	0.13932927252028876	deoC deoA deoB deoD	0.0694326		L-lysine degradation I	0.5305048621085403	cadA ldcC patA patD sad gabD puuE gabT glaH lhgD	0.0791921
cysteine synthase complex	0.00650411	cysE cysK	0.1716623114734845		dgoRKADT	0.15567580535054493	dgoR dgoK dgoA dgoD dgoT	0.00437994		L-lyxose degradation	0.6759973969771391	rhaA lyxK sgbU araD sgbE	0.0701575
cytochrome <i>bd</i>-I ubiquinol oxidase	0.0178756	cydA cydB	0.10400713483967845		dhaKLM	0.0837844	dhaM dhaL dhaK	0.365399		L-methionine biosynthesis I	0.12892245615569306	metA metE metB metH metC malY	0.0264682
cytochrome <i>bo<sub>3</sub></i> ubiquinol oxidase	0.0474072	cyoD cyoA cyoB cyoC	0.0409189		dinB-yafNOP	0	yafP yafO yafN dinB	0.0495456		L-ornithine biosynthesis I	0.15472878960593972	argA argB argC argD gabT argE	0.0585125
degradosome	0.0800301	ppk rne rhlB pnp eno	0.0851995		dinG-ybiB	0.1725820740896051	ybiB dinG	0.0154487		L-phenylalanine biosynthesis I	0.0944307	tyrB aspC ilvE pheA tyrA	0.12462
dihydroxyacetone kinase	0.0837844	dhaM dhaK dhaL	0.0590239		dksA-gluQ	0.20672099406830832	gluQ dksA	0.00527214		L-proline biosynthesis I (from L-glutamate)	0.053412779849763885	proC proA proB	0.882004
dimethyl sulfoxide reductase subunit A // dimethyl sulfoxide reductase subunit B // dimethyl sulfoxide reductase subunit C	0.12455007223078418	dmsA dmsB dmsC	0.0293895		dksA-yadB	0.20672099406830832	gluQ dksA	0.138369		L-rhamnose degradation I	0.0775259	rhaD rhaB rhaA rhaM	0.0354813
dipeptide ABC transporter	0.0391539	dppD dppF dppB dppC dppA	0.15386750668689664		dmsABC	0.12455007223078418	dmsA dmsB dmsC	0.00890643		L-selenocysteine biosynthesis I (bacteria)	0.19022585359478636	selD selA serS selC	0.139294
divisome protein complex FtsEX	0.0816672	ftsE ftsX	0.023497635933618397		dnaAN-recF	0.2327746510673888	recF dnaN dnaA	0.105454		L-serine biosynthesis I	0.014562954148334122	serC serA serB	0.248533
energy transducing Ton complex	0.5453525829380388	tonB exbB exbD	0.11708228839868029		dnaKJ	0.026320686218692203	tpke11 dnaK dnaJ	0.00481367		L-serine degradation	0.13707995698336053	sdaB tdcB sdaA tdcG	0.83039
ethanolamine ammonia-lyase subunit alpha // ethanolamine ammonia-lyase subunit beta	0.13829641529275608	eutB eutC	0.45937357576439714		dnaN-recF	0.1546007503249159	recF dnaN	0.0613996		L-threonine biosynthesis	0.0338575	thrB thrC	0.163684
evolved &beta;-D-galactosidase	0.0972195	ebgA ebgC	0.0441923		dnaTC	0.0784577	dnaC dnaT	0.0633691		L-threonine degradation I	0.3999615943135574	tdcE pflB pta tdcD ackA tdcB	0.101537
excision nuclease UvrABC	0.2340114073967961	uvrD uvrA uvrC uvrB	0.452728		dnaTC-yjjA	0.060997961688085474	yjjA dnaC dnaT	0.106896		L-threonine degradation II	0.0422318	yiaY tdh kbl	0.366097
exodeoxyribonuclease V	0.16632207047597256	recD recC recB	0.4880107424893529		dosCP	0.2254897377755222	dosP dosC	0.046375		L-threonine degradation III (to methylglyoxal)	0.1417476100070933	yiaY tdh tynA	0.0960254
exodeoxyribonuclease VII	0.0800196	xseA xseB	0.12550286637989078		dppABCDF	0.0391539	dppF dppD dppC dppB dppA	0.0609822		L-threonine degradation IV	0.098919	ltaE eutE adhE mhpF	0.0985869
ferric citrate outer membrane transport complex	0.6896743970435573	fecA exbD exbB tonB	0.6624371468489957		dsbC-recJ-prfB	0.3514334382442083	prfB recJ dsbC	0.396227		L-tryptophan biosynthesis	0.0517462	trpC trpE trpD trpA trpB	0.205205
ferric coprogen outer membrane transport complex	0.9101435069004636	fhuE exbD exbB tonB	0.22389624026062332		dsbD-yjdC	0.17518949382227858	dsbD yjdC	0.134512		L-tyrosine biosynthesis I	0.10611305124929223	tyrB aspC pheA tyrA	0.157272
ferric enterobactin ABC transporter	0.029898874224028503	fepC fepD fepG fepB	0.0694506		dsdXA	0.021907625831063336	dsdX dsdA	0.34264		L-valine biosynthesis	0.46250357371772205	ilvD ilvE ilvC ilvB ilvN ilvG ilvM ilvI ilvH	0.0471791
ferric enterobactin outer membrane transport complex	0.8447194206793763	exbD exbB tonB fepA	0.028362611608988137		dusB-fis	0.8140905353373866	dusB fis	0.147108		N<sup>6</sup>-L-threonylcarbamoyladenosine<sup>37</sup>-modified tRNA biosynthesis	0.13704644319329937	tsaE tsaD tsaB tsaC	0.338282
ferrichrome outer membrane transport complex	0.8227350034525128	exbD exbB tonB fhuA	0.0632973		dut-slmA	0.0165097	slmA dut	0.31617		NAD <i>de novo</i> biosynthesis I (from aspartate)	0.4237895853092869	nadD nadE nadC nadA nadB	0.0043264
fimbrial complex	0.0144653	fimA fimF fimG fimH	0.2889660110152376		dxr-uppS-cdsA	0.2198364606681403	cdsA ispU dxr	0.17682		NAD phosphorylation and dephosphorylation	0.12255182338052341	nadK pntB pntA	0.132223
flagellar basal body	0.4080496253310749	fliN fliM fliG flgH motA motB flgB flgC flgF flgG flgI fliF fliE	0.0811778		ebgAC	0.0972195	ebgA ebgC	0.139691		NAD salvage pathway I (PNC VI cycle)	0.1851936508544615	nadD pncB pncA nadE	0.693578
flagellar export apparatus	0.2677579255005067	flhA flhB fliO fliP fliQ fliR fliH fliI fliJ	0.035224138470846975		ecpBCDE	0.3092243256024923	ecpB ecpC ecpD ecpE	0.282673		NAD salvage pathway II (PNC IV cycle)	0.057149016606551625	nadD pncC nadE	0.191456
flagellar motor switch complex	0.0562951	fliG fliM fliN	0.10077843184568128		edd-eda	0.183926	eda edd	0.019318		NADH to cytochrome <i>bd</i> oxidase electron transfer I	0.0958881	nuoA nuoH nuoJ nuoK nuoL nuoM nuoN nuoI nuoG nuoF nuoE nuoC nuoB cydA cydB cydX cydH	0.0655691
flagellum	0.42377939469234055	fliE fliF flgI flgG flgF flgC flgB motB motA flgH fliG fliM fliN fliJ fliI fliH fliR fliQ fliP fliO flhB flhA flgE flgK flgL fliC fliD	0.43183521778864326		efeOB	0.1776425235796718	efeB efeO	0.0534511		NADH to cytochrome <i>bd</i> oxidase electron transfer II	0.0184112	ndh cydA cydB cydX cydH	0.472517
formate dehydrogenase N, subcomplex	0	fdnI fdnH fdnG	0.12023232394260977		elbB-mtgA	0.0839257	elbB mtgA	0.198139		NADH to cytochrome <i>bo</i> oxidase electron transfer I	0.097044	nuoA nuoH nuoJ nuoK nuoL nuoM nuoN nuoI nuoG nuoF nuoE nuoC nuoB cyoD cyoA cyoB cyoC	0.0883498
formate dehydrogenase N, subcomplex	0	fdnG fdnH fdnI	0.2907451416545148		emrRAB	0.1140622632079654	mprA emrA emrB	0.0596481		NADH to cytochrome <i>bo</i> oxidase electron transfer II	0.0349032	ndh cyoD cyoA cyoB cyoC	0.109531
formate dehydrogenase O	0.0391756	fdoG fdoH fdoI	0.5412065327356015		entCEBA-ybdB	0.3382393616379017	entC entE entB entA entH	0.1278		NADH to dimethyl sulfoxide electron transfer	0.10485596040281683	nuoA nuoH nuoJ nuoK nuoL nuoM nuoN nuoI nuoG nuoF nuoE nuoC nuoB dmsA dmsB dmsC	0.147674
fructose-specific PTS enzyme II	0.033766890335055644	fruB fruA	0.20453564356840329		epd-pgk	0.12802844652677173	pgk epd	0.108491		NADH to fumarate electron transfer	0.10930998191124275	nuoA nuoH nuoJ nuoK nuoL nuoM nuoN nuoI nuoG nuoF nuoE nuoC nuoB frdA frdB frdC frdD	0.0146537
fumarate reductase flavoprotein subunit // fumarate reductase iron-sulfur protein // fumarate reductase membrane protein FrdC // fumarate reductase membrane protein FrdD	0.09332	frdA frdB frdC frdD	0.0742963		epd-pgk-fbaA	0.0951915	fbaA pgk epd	0.261814		NADH to hydrogen peroxide electron transfer	0.10341221117769263	nuoA nuoH nuoJ nuoK nuoL nuoM nuoN nuoI nuoG nuoF nuoE nuoC nuoB ccp	0.028532
galactofuranose ABC transporter	0.0412333	yjfF ytfR ytfT ytfQ	0.7158112130271609		eutBCLKR	0.46992547574743143	eutB eutC eutL eutK eutR	0.0596144		NADH to trimethylamine <i>N</i>-oxide electron transfer	0.0994792	nuoA nuoH nuoJ nuoK nuoL nuoM nuoN nuoI nuoG nuoF nuoE nuoC nuoB torC torA	0.0418835
glucose-specific PTS enzyme II	0.13311046647753455	ptsG crr	0.11390627627510304		eutSPQTDM	0.4317855489688409	eutS eutP eutQ eutT eutD eutM	0.0347199		NarQ Two-Component Signal Transduction System, nitrate dependent	0.3774342812964689	narP narQ narL	0.0231364
glutamate / aspartate ABC transporter	0.024099094459531838	gltI gltK gltJ gltL	0.12352958212360342		exbBD	0.3639845048156827	exbD exbB	0.441752		NarX Two-Component Signal Transduction System, nitrate dependent	0.3392459817540912	narP narX narL	0.0115554
glutamate synthase	0.0030365	gltD gltB	0.141366		fabDG-acpP	0.0924543	acpP fabG fabD	0.562742		NtrBC Two-Component Regulatory System	0.1422248220593744	glnL glnG	0.0431008
glutamate synthase	0.0030365	gltB gltD	0.20505250490817672		fabG-acpP	0.13067030507599334	acpP fabG	0.874897		PhoQP Two-Component Signal Transduction System, magnesium-dependent	0.16560717585710752	phoP phoQ	0.022641
glutathione / L-cysteine ABC exporter CydDC	0.0169581	cydD cydC	0.1662852504450855		fabHDG	0.0348959	fabH fabD fabG	0.109163		PhoRB Two-Component Signal Transduction System, phosphate-dependent	0.102687	phoB phoR	0.00503724
glutathione ABC transporter	0.21566293095986178	gsiA gsiB gsiD gsiC	0.1342254562551606		fadBA	0.031635878171968515	fadA fadB	0.0972638		QseBC Two-Component Signal Transduction System, quorum sensing related	0.16830297945470124	qseB qseC	0.0912343
glycine betaine ABC transporter	0.14144292042161485	proV proW proX	0.0714569		fadIJ	0.020826353125775375	fadJ fadI	0.160931		Rcs Signal Transduction System	0.2912242606555215	rcsC rcsB rcsD	0.129142
glycine cleavage system	0.13205687115700926	lpd gcvP gcvH gcvT	0.29292957406462117		fdoGHI-fdhE	0.2270637372336491	fdhE fdoI fdoH fdoG	0.0321692		RstBA Two-Component Signal Transduction System	0.22128997262826772	rstA rstB	0.609091
glycine&mdash;tRNA ligase	0.051087253772798984	glyS glyQ	0.31182491960121306		fecABCDE	0.0484061	fecE fecD fecC fecB fecA	0.0613006		TCA cycle I (prokaryotic)	0.22091110049862497	maeA mdh fumC fumB fumA fumD fumE sucD sucC sucA sucB lpd icd gltA acnA acnB sdhD sdhC sdhB sdhA mqo	0.202118
glycolate dehydrogenase	0.14146015850810217	glcD glcE glcF	0.0943309		fetAB	0.020443274602205075	fetB fetA	0.188958		TorTSR Signal Transduction System, TMAO dependent	0.22662265871910836	torR torS	0.123955
histidine ABC transporter	0.0328318	hisP hisM hisQ hisJ	0.086053		fhuACDB	0.0693598	fhuA fhuC fhuD fhuB	0.292281		UDP-&alpha;-D-glucose biosynthesis	0.0792875	galU pgm	0.42671
holo-EntB dimer // phosphopantetheinyl transferase EntD // holo [EntF peptidyl-carrier protein] // 2,3-dihydroxybenzoate-[aryl-carrier protein] ligase	0.3023810154480751	entB entD entF entE	0.041290498391881224		fimAICDFGH	0.0392942	fimD fimH fimG fimF fimC fimI fimA	0.352841		UDP-<i>N</i>-acetyl-&alpha;-D-mannosaminouronate biosynthesis	0.0765419	wecC wecB	0.212933
imidazole glycerol phosphate synthase subunit HisH // imidazole glycerol phosphate synthase subunit HisF	0.00222728	hisH hisF	0.16363030412818064		fixABCX	0.11144424769629321	fixX fixC fixB fixA	0.000129837		UDP-<i>N</i>-acetyl-D-glucosamine biosynthesis I	0.0779913	glmU glmS glmM kduI pgi	0.0173427
intermembrane phospholipid transport system	0.16920332258359555	mlaC mlaF mlaE mlaD mlaB	0.1589094549272125		fldA-uof-fur	0.10150225619765052	uof fur fldA	0.20279		UDP-<i>N</i>-acetylmuramoyl-pentapeptide biosynthesis I (<i>meso</i>-diaminopimelate containing)	0.0682443	murA murB murF murC murD murI murE ddlA ddlB	0.0105426
iron(III) hydroxamate ABC transporter	0.058679	fhuC fhuB fhuD	0.046158033785200094		flgAMN	1.1806893468461268	flgN flgM flgA	0.216554		UMP biosynthesis I	0.0632913	carB carA pyrB pyrI pyrC pyrE pyrF pyrD	0.272741
leucine / L-phenylalanine ABC transporter	0.1431570986856585	livK livM livH livG livF	0.015365689688657322		flgBCDEFGHIJ	0.47850099233715604	flgB flgC flgD flgE flgF flgG flgH flgI flgJ	0.0718107		UTP and CTP <i>de novo</i> biosynthesis	0.0883519	pyrH ndk adk pyrG	0.153014
lipopolysaccharide transport system	0.0731751	lptE lptD lptF lptB lptG lptC lptA	0.17025556315469326		flgK	1.063010954273096	flgO flgL flgK	0.104286		UhpBA Two Component Signal Transduction System	0.21192612751721693	uhpA uhpB	0.0190544
lipopolysaccharide transport system - outer membrane assembly complex	0.049115110336755516	lptD lptE	0.2691909586987294		flgMN	1.1806893468461268	flgN flgM	0.176586		ZraSR Two-Component Signal Transduction System	0.2346359355486937	zraR zraS	0.860036
lipoprotein release complex	0.00218228	lolE lolD lolC	0.3160698059693938		flhBAE	0.14265443012153872	flhE flhA flhB	0.0213574		acetate and ATP formation from acetyl-CoA I	0.0510724	ackA pta eutD	0.0880856
lysine / arginine / ornithine ABC transporter	0.033433	hisQ hisP hisM argT	0.12155168872720007		fliAZY	0.5805754886139441	tcyJ fliZ fliA	0.00246439		acetoacetate degradation (to acetyl CoA)	0.4594117462165618	atoB atoA atoD ydiF	0.0559662
maltose ABC transporter	0.073663	malK malF malG malE	0.1950834837807524		fliFGHIJK	0.5188958301712828	fliK fliJ fliI fliH fliG fliF	0.260637		acyl carrier protein metabolism	0.24495304867103787	acpH acpS acpT entB acpP entF	0.188144
mannitol-specific PTS enzyme II CmtBA	0.0712667	cmtB cmtA	0.19131650860511476		fliLMNOPQR	0.3882186241732253	fliR fliQ fliP fliO fliN fliM fliL	0.0107672		adenine and adenosine salvage II	0.0227543	apt rihC	0.0271487
mannose-specific PTS enzyme II	0.000697103	manZ manY manX	0.15393010325832987		focA-pflB	0.49931404836577453	pflB focA	0.136995		adenine and adenosine salvage III	0.2664998722663337	xapA deoD ppnP add hpt gpt	0.081084
methylphosphonate degradation complex	0.8054378402037172	phnL phnH phnG phnI	0.032158		folC-dedD	0.2746522502565661	folC dedD	0.00741351		adenine and adenosine salvage V	0.1209175174210152	deoD ppnP add gsk	0.337932
molybdate ABC transporter	0.0987311	modC modB modA	0.3013330791914921		folD-ybcJ	0.5092501937533476	folD ybcJ	0.160262		adenosine deoxyribonucleotides <i>de novo</i> biosynthesis II	0.3428218714173207	nrdA nrdB nrdE nrdF ndk nrdD trxC trxA nrdH	0.162843
molybdopterin synthase	0.13699902096603547	moaD moaE	0.055538		folE-yeiB	0.4291640208838085	folE yeiB	0.0961484		adenosine nucleotides degradation II	0.36095184681423464	deoD xapA ppnP add xdhA xdhB xdhC aphA umpH umpG ushA phoA	0.0276347
multidrug efflux pump AcrAB-TolC	0.061380457928679376	acrA tolC acrB	0.0723926		folP-glmM	0.1967016352664782	folP glmM	0.0275386		adenosine nucleotides degradation III	0.00143162	amn ppnN	0.062419
multidrug efflux pump AcrAD-TolC	0.0414528	acrD acrA tolC	0.5563670568062407		folX-yfcH	0.23698344344403305	yfcH folX	0.0994381		adenosine ribonucleotides <i>de novo</i> biosynthesis	0.016871705819739007	purA purB adk	0.413211
multidrug efflux pump EmrAB-TolC	0.046013	emrA emrB tolC	0.20569226487731934		frdABCD	0.09332	frdD frdC frdB frdA	0.00414446		adenosylcobalamin biosynthesis from adenosylcobinamide-GDP I	0.20734674144259113	cobS cobC cobT	0.075687
multidrug efflux pump MdtABC-TolC	0.0427816	tolC mdtC mdtB mdtA	0.17737036445177198		frlABCDR	0.3806675436747223	frlR frlD frlC frlB frlA	0.0475422		adenosylcobinamide-GDP salvage from cobinamide I	0.00843596	cobU btuR	0.160676
multidrug efflux pump MdtEF-TolC	0.044279649971999485	tolC mdtE mdtF	0.3263723759410244		frmRAB	0.23121317117971504	frmR frmA frmB	0.0453401		alanine racemization	0.041057815777650206	malY metC alr dadX	0.016527
murein tripeptide ABC transporter	0.057135	oppB oppC oppD oppF mppA	0.00762516		fruBKA	0.0399663	fruA fruK fruB	0.084125		allantoin degradation IV (anaerobic)	0.2537260786952953	allB allC allE fdrA allD carB carA ybcF	0.030939
nitrate reductase A	0.0618054	narG narH narI	0.029466478555904344		fryBC-ypdFE-fryA	0.17638377395077612	fryB fryC ypdF ypdE fryA	0.0847913		allantoin degradation to glyoxylate III	0.3604402374073728	allA allB allC allE	0.0214198
nitrate reductase Z	0.0696365	narY narZ narV	0.23965125016681083		ftsAZ	0.6534433098773467	ftsZ ftsA	0.163095		allantoin degradation to ureidoglycolate II (ammonia producing)	0.3604402374073728	allB allC allE	0.0292899
oligopeptide ABC transporter	0.056949165227689176	oppC oppD oppF oppB oppA	0.18347304510269422		ftsLI-murEF-mraY-murD-ftsW-murGC-ddlB-ftsQAZ-lpxC	0.39644473182246015	lpxC ftsZ ftsA ftsQ ddlB murC murG ftsW murD mraY murF murE ftsI ftsL	0.0112971		aminopropylcadaverine biosynthesis	0.11785139340746187	speE cadA ldcC	0.0839277
periplasmic nitrate reductase	0.027217505957126232	napB napC napH napG napA	0.28313637328915714		ftsQAZ	0.5597445253597297	ftsQ ftsA ftsZ	0.0597964		ammonia assimilation cycle III	0.11345643350833538	asnB carB carA pyrG guaA hisH hisF glsB glsA gltB gltD gdhA glnA	0.0654287
phenylalanine&mdash;tRNA ligase	0.00325779	pheS pheT	0.20220251578436443		ftsYEX	0.0578002	ftsX ftsE ftsY	0.0772361		anhydromuropeptides recycling I	0.14802250336557846	murQ anmK nagZ ampD amiD nagA glmM glmU ldcA mpl murA murB	0.0616125
phosphate ABC transporter	0.0714189	pstB pstA pstC pstS	0.0689014		fucAO	0.0603709	fucO fucA	0.105957		arsenic detoxification (yeast)	0.10057839594196617	arsC grxA grxB nrdH grxC	0.408965
primosome	0.2717866111514881	dnaB dnaT priB priA priC dnaG	0.0586359		fucPIKUR	0.5322370980715956	fucP fucI fucK fucU fucR	0.148711		aspartate superpathway	0.1977693568263527	thrB thrC aspC dapF lysA dapE argD serC dapD dapA asd lysC dapB metA metE metB metH metC malY nadD nadE nadC nadA nadB metK	0.0277259
putative 3-phenylpropionate/cinnamate dioxygenase	0.6441434690775075	hcaC hcaD hcaF hcaE	0.6585762640023317		fumAC	0.22001188200710942	fumC fumA	0.071866		assimilatory sulfate reduction I	0.40203997635085076	cysH cysJ cysI cysD cysN cysC trxC trxA	0.09329
putative D,D-dipeptide ABC transporter	0.1817961021593148	ddpB ddpC ddpA ddpD ddpF	0.0903933		gabDTP	0.0898856	gabP gabT gabD	0.175412		autoinducer AI-2 degradation	0.27993755162715395	lsrF lsrK lsrG	0.0835513
putative PTS enzyme II SgcBCA	0.11239394215646194	sgcB sgcC sgcA	0.0707483		gadBC	0.088707	gadC gadB	0.615578		biotin biosynthesis I	0.30024150463930777	bioH fabF fabB fabI fabZ fabG bioC bioF bioD bioA bioB acpP thiS fdx	0.253387
putative oligopeptide ABC transporter ATP binding subunit YejF // putative oligopeptide ABC transporter membrane subunit YejB // putative oligopeptide ABC transporter membrane subunit YejE // putative oligopeptide ABC transporter periplasmic binding protein YejA	0.0494687	yejF yejB yejE yejA	0.5324693427281737		gadE-mdtEF	0.41397719489191365	gadF mdtF mdtE gadE	0.139357		biotin biosynthesis from 8-amino-7-oxononanoate I	0.5257728829243302	bioD bioA bioB thiS fdx	0.202876
putative transport complex, ABC superfamily	0.25395169264856293	yadG yadH	0.3074118174109298		gadEF-mdtEF	0.41397719489191365	gadF mdtF mdtE gadE	0.123875		biotin-carboxyl carrier protein assembly	0.21275641881660678	birA accC accA accD	0.102611
putative transport complex, ABC superfamily	0.25395169264856293	ybbP ybbA	0.0650805		galET	0.039451719759343855	galT galE	0.516086		cardiolipin biosynthesis I	0.2882016760086124	pgpA pgpB pgpC clsA clsB pgsA	0.775005
putative transport complex, ABC superfamily	0.25395169264856293	yhdZ yhdY yhdX yhdW	0.186003		galETK	0.0381627	galK galT galE	0.461683		cardiolipin biosynthesis III	0.31254852632428204	pgsA pgpA pgpB pgpC clsC	0.00662867
putative transport complex, ABC superfamily	0.25395169264856293	ycjP ycjO ycjN	0.22555764537974696		galETKM	0.0679339	galM galK galT galE	0.79475		chitobiose degradation	0.20447813520144098	chbG chbF	0.035506
putative transport complex, ABC superfamily	0.25395169264856293	yphD yphF yphE	0.11806601984231198		gapA-yeaD	0.010642107385778417	yeaD gapA	0.0131939		chorismate biosynthesis I	0.2909647282390419	aroB aroG aroH aroF aroC aroA aroL aroK aroE aroD	0.0852966
putative transport complex, ABC superfamily	0.25395169264856293	ynjC ynjD	0.1979294781861933		garPLRK-rnpB	0.0770717	rnpB garK garR garL garP	0.0597656		chorismate biosynthesis from 3-dehydroquinate	0.22914493598750169	aroC aroA aroL aroK aroE aroD	0.109399
putative transport complex, ABC superfamily	0.25395169264856293	ydcS ydcT ydcV ydcU	0.0811471		gcl-hyi-glxR-ybbVW-allB-ybbY-glxK	0.33699	glxK ybbY allB ybbW glxR hyi gcl	0.178286		cinnamate and 3-hydroxycinnamate degradation to 2-hydroxypentadienoate	0.4602025920804902	hcaC hcaD hcaF hcaE mhpB mhpC hcaB mhpA	0.0303302
putative xanthine dehydrogenase	0.2837789483127645	xdhA xdhB xdhC	0.6019489216782615		gcvTHP	0.0148961	gcvP gcvH gcvT	0.109603		coenzyme A biosynthesis I (prokaryotic)	0.1098609435863365	coaD coaE dfp	0.0356411
putrescine ABC exporter	0.049586600692754584	sapF sapD sapB sapC sapA	0.12391635959352507		gfcE-etp-etk	0.3551116500883667	gfcE etp etk	0.151763		colanic acid building blocks biosynthesis	0.17474484636646506	gmd fcl kduI pgi manA cpsG cpsB galU pgm galE ugd	0.0514699
putrescine ABC transporter	0.0501583	potG potH potI potF	0.12145104331306752		glcDEFGBA	0.3781853528171821	glcA glcB glcG glcF glcE glcD	0.0128934		cytochrome <i>c</i> biogenesis (system I type)	0.22088275427146375	dsbD ccmH ccmF ccmG yajC secF secD secY secG secE yidC ccmB ccmA ccmC ccmD trxC trxA ccmE torC torY napC nrfA nrfB dsbA	0.0186388
pyridine nucleotide transhydrogenase subunit beta // pyridine nucleotide transhydrogenase subunit alpha	0.0501509	pntB pntA	0.17838770429902664		glgAP	0.0982782	glgP glgA	0.495615		dTDP-&beta;-L-rhamnose biosynthesis	0.0658898	rfbC rfbD rfbA rffH rfbB pgm	0.0745007
pyruvate dehydrogenase // pyruvate dehydrogenase, E2 subunit // lipoamide dehydrogenase	0.0307565	aceE aceF lpd	0.1265192775812244		glgBXCAP	0.0533174	glgP glgA glgC glgX glgB	0.395284		dTDP-<i>N</i>-acetylthomosamine biosynthesis	0.0629581	rffC wecE rfbA rffH rfbB rffG	0.0142644
resolvasome	0.21917612308057882	ruvC ruvB ruvA	0.5793632902614491		glgCAP	0.0694487	glgP glgA glgC	0.0676342		di-<i>trans</i>,poly-<i>cis</i>-undecaprenyl phosphate biosynthesis	0.36884303772563964	ispU bacA ybjG pgpB	0.0173171
ribonucleoside-diphosphate reductase 1	0.016473940014617407	nrdA nrdB	0.2507735610893497		glmUS	0.0727785	glmS glmU	0.0154541		enterobacterial common antigen biosynthesis	0.12665343895185896	rffM wecF rfe wzxE wzyE	0.24288
ribonucleoside-diphosphate reductase 2	0.016287096011872323	nrdE nrdF	0.35093201992114087		glnALG	0.1057566586624786	glnG glnL glnA	0.0965071		enterobactin biosynthesis	0.27999991297275983	entC entA acpT acpS entD entE entB entF	0.22922
ribose ABC transporter	0.029158633100651254	rbsA rbsC rbsB	0.29724041728231276		glnHPQ	0.0790175	glnQ glnP glnH	0.72548		ethanol degradation I	0.6146939405829803	adhP eutE adhE mhpF	0.107434
spermidine preferential ABC transporter	0.1799005711018918	potA potB potC potD	0.19743119428969916		glnK-amtB	0.23433993901709674	amtB glnK	0.232532		ethanolamine utilization	0.34219398466430195	eutB eutC eutE mhpF pta eutD ackA purT adhE adhP	0.594625
succinate:quinone oxidoreductase subcomplex	0.0532294	sdhA sdhB sdhC sdhD	0.18691557679593623		glnLG	0.1422248220593744	glnG glnL	0.0445115		ethylene glycol degradation	0.0415641	aldA fucO	0.243283
succinyl-CoA synthetase subunit alpha // succinyl-CoA synthetase subunit beta	0.011968752162481658	sucD sucC	0.18425576764896906		glpEGR	0.5061976930472285	glpR glpG glpE	0.100317		fatty acid &beta;-oxidation I (generic)	0.32462082756695554	fadA fadI fadD fadK fadE fadJ fadB	0.697152
sulfate adenylyltransferase	0.00592017	cysD cysN	0.0736099		glpFKX	0.1704304651057483	glpX glpK glpF	0.0565277		fatty acid biosynthesis initiation (type II)	0.145858	fabD fabH accA accD acpP	0.121623
sulfate/thiosulfate ABC transporter	0.3225092508741366	sbp cysW cysU cysA	0.5050470226627759		glpGR	0.0536925	glpR glpG	0.0981734		fatty acid biosynthesis initiation II	0.0888614	fabF fabB fabH acpP	0.351233
sulfurtransferase complex TusBCD	0.0420739	tusB tusC tusD	0.21931253415887658		glpTQ	0.0331818	glpQ glpT	0.166679		fatty acid biosynthesis initiation III	0.10883479369893023	fabF fabB acpP	0.0694206
tagatose-1,6-bisphosphate aldolase 1	0.019221150868215492	kbaY kbaZ	0.3761666540639948		glrR-glnB	0.022336031543852785	glnB glrR	0.0938586		fatty acid elongation -- saturated	0.0790223	fabA fabZ fabG fabB fabF fabI acpP	0.0552023
thiazole synthase	0.298288	thiG thiH	0.12892789433144283		gltBDF	0.00371894	gltB gltD gltF	0.0171242		flavin biosynthesis I (bacteria and plants)	0.36703794100424264	ribF ribC ribE ybjI yigB ribB ribD ribA	0.0448302
thiosulfate/sulfate ABC transporter	0.3100299211964201	cysA cysW cysU cysP	0.061678		gltI-sroC-gltJKL	0.0240991	gltL gltK gltJ sroC gltI	0.171692		folate polyglutamylation	0.0387175	glyA folC	0.011417
translocation and assembly module	0.0342318	tamB tamA	0.1287693091404109		gltIJKL-sroC	0.0240991	sroC gltL gltK gltJ gltI	0.0499844		folate transformations III (<i>E. coli</i>)	0.11182942816640506	folA folM fau metF metH lpd gcvP gcvH gcvT folD glyA thyA	0.328694
trehalose-specific PTS enzyme II	0.14765843509679286	treB crr	0.16306594741727218		glyQS	0.051087253772798984	glyS glyQ	0.0163742		formaldehyde oxidation II (glutathione-dependent)	0.17422543553597478	frmB yeiG frmA	0.0247968
tryptophan synthase subunit alpha // tryptophan synthase, beta subunit dimer	0.019175	trpA trpB	0.40428935188821247		gntKU	0.021271902808137948	gntU gntK	0.00915562		formate to dimethyl sulfoxide electron transfer	0.1023035222537039	fdnG fdnH fdnI fdoG fdoH fdoI dmsA dmsB dmsC	0.0482899
twin arginine protein translocation system	0.5732122477842884	tatB tatC tatE tatA	0.19537882307831803		gntRKU	0.1427724092882394	gntU gntK gntR	0.200694		formate to nitrite electron transfer	0.0657076	fdnG fdnH fdnI fdoG fdoH fdoI nrfD nrfC nrfA	0.0424181
vitamin B<sub>12</sub> ABC transporter	0.365779	btuD btuC btuF	0.13695599686142357		gpmM-envC-yibQ	0.0757649	yibQ envC gpmM	0.215747		formate to trimethylamine <i>N</i>-oxide electron transfer	0.0815733	fdnG fdnH fdnI fdoG fdoH fdoI torC torA	0.0633173
xylose ABC transporter	0.15281669188410354	xylG xylH xylF	0.2941519243006733		groSL	0.0893531	groL groS	0.0220679		fructoselysine and psicoselysine degradation	0.22590010186339154	frlB frlD frlC	0.18641
			0.3639715482034383		guaBA	0.0056075	guaA guaB	0.300586		galactitol degradation	0.36857649038489515	pfkB kbaY gatY gatD gatC gatB gatA	0.0232951
			0.45518310346594276		gudPXD	0.10831126473939127	gudD gudX gudP	0.021473		galactose degradation I (Leloir pathway)	0.0595367	galK galT galE galU galM	0.0938787
			0.2392116761592505		hcaEFCBD	0.5089361425143349	hcaD hcaB hcaC hcaF hcaE	0.162781		gluconeogenesis I	0.16335984691899236	kduI pgi fbp glpX ybhA yggF fbaA fbaB gapA pgk gpmM eno pck mdh ppsA maeA maeB tpiA	0.000317669
			0.1528343727639263		hemA-prfA-prmC	0.56246	prmC prfA hemA	0.091739		glucose and glucose-1-phosphate degradation	0.13989174858336173	yigL yidA ybiV yihX pgm glk gcd	0.0783866
			0.19557403666150322		hemCDXY	0.15969538405679787	hemY hemX hemD hemC	0.204189		glutathione biosynthesis	0.00368934	gshA gshB	0.0512869
			0.5145076737777557		hflD-purB	0.0587884	purB hflD	0.616268		glutathione-glutaredoxin redox reactions	0.12018513558444563	dsbA grxA grxB nrdH grxC	0.0714361
			0.0591411		hfq-hflXKC	0.2381181651237627	hflC hflK hflX hfq	0.822476		glycerol and glycerophosphodiester degradation	0.26413963875038415	glpK glpQ ugpQ glpD glpA glpB glpC	0.341215
			0.10945491165205658		hinT-ycfL-lpoB-thiK-nagZ-ycfP	0.12653488609386676	ycfP nagZ thiK lpoB ycfL hinT	0.443518		glycerol degradation I	0.44172376250897166	glpK glpD glpA glpB glpC	0.272979
			0.2227249058992644		hipBA	0.15004155393685717	hipA hipB	0.46565		glycerol degradation V	0.0762861	gldA dhaK dhaL dhaM	0.00731676
			0.653312		hisBHAFI	0.0794984	hisI hisF hisA hisH hisB	0.254754		glycerol-3-phosphate to cytochrome <i>bo</i> oxidase electron transfer	0.3446130821479126	glpD cyoD cyoA cyoB cyoC	0.0684625
			0.17793032098070338		hisJQMP	0.0328318	hisP hisM hisQ hisJ	0.00320273		glycerol-3-phosphate to fumarate electron transfer	0.09332	glpA glpB glpC frdA frdB frdC frdD	0.340955
			0.2603770377926763		hisLGDCBHAFI	0.0934272	hisL hisG hisD hisC hisB hisH hisA hisF hisI	0.0784102		glycerophosphodiester degradation	0.29632655577468553	glpQ ugpQ glpD glpA glpB glpC	0.00870385
			0.022903982660397424		hlpA-lpxD-fabZ-lpxA	0.047671890371476386	lpxA fabZ lpxD skp	0.233532		glycine betaine biosynthesis I (Gram-negative bacteria)	0.4349020599790988	betA betB	0.0278577
			0.25294366616097297		holC-valS	0.012873480109082345	valS holC	0.00855754		glycine cleavage	0.13205687115700926	lpd gcvP gcvH gcvT	0.144618
			0.1406357639412896		holD-rimI-yjjG	0.909423	yjjG rimI holD	0.000375124		glycogen biosynthesis I (from ADP-D-Glucose)	0.031351654047496375	glgA glgB glgC pgm	0.0966544
			0.0736866		hscBA-fdx-iscX	0.1705587586399915	iscX fdx hscA hscB	0.111289		glycogen degradation I	0.16072097195704296	malQ glgP glgX malZ pgm glk malP	0.0392896
			0.6245222835316298		hsdMS	0.10613166569926076	hsdS hsdM	0.301944		glycolate and glyoxylate degradation I	0.3421376352972504	gcl glcD glcE glcF glxR garK glxK	0.388194
			0.10337077529684992		hsdRMS	0.17467170083173833	hsdS hsdM hsdR	0.189166		glycolate and glyoxylate degradation II	0.390603	glcB glcD glcE glcF	0.247086
			0.0323893		hslR-hslO	0.12522505637465514	hslO hslR	0.0491203		glycolysis I (from glucose 6-phosphate)	0.15218747729272317	pykA pykF eno gpmM pgk gapA tpiA fbaA fbaB pfkB pfkA kduI pgi ppsA fbp glpX ybhA yggF gpmA	0.0287371
			0.12231231355630667		hslVU	0.0694992	hslU hslV	0.0433407		glycolysis II (from fructose 6-phosphate)	0.16212728896659767	pykA pykF eno gpmM pgk gapA tpiA fbaA fbaB pfkB pfkA ppsA fbp glpX ybhA yggF phoA gpmA	0.701408
			0.5651042144590199		htrG-cca	0.16197840117376414	cca ygiM	0.131337		glyoxylate cycle	0.2179167124835345	maeA mdh aceB aceA gltA acnA acnB	0.082738
			0.0592079		hybOABCDEFG	0.2821468990130594	hybO hybG hybF hybE hybD hybC hybB hybA	0.0547705		guanine and guanosine salvage I	0.27773146764554624	gpt hpt deoD xapA ppnP	0.191609
			0.0822772		hycABCDEFGHI	0.2733765232887908	hycI hycH hycG hycF hycE hycD hycC hycB hycA	0.305713		guanosine deoxyribonucleotides <i>de novo</i> biosynthesis II	0.34390885224246714	nrdA nrdB nrdD nrdE nrdF ndk adk trxC trxA nrdH	0.122604
			0.022365627814565615		hypABCDE	0.310303	hypA hypB hypC hypD hypE	0.563255		guanosine nucleotides degradation III	0.48682845732332064	guaD aphA umpH umpG yrfG xdhA xdhB xdhC deoD xapA ppnP	0.0184226
			0.19346868024985575		hypABCDE-fhlA	0.26725648445351746	fhlA hypE hypD hypC hypB hypA	0.110559		guanosine ribonucleotides <i>de novo</i> biosynthesis	0.0562978	guaB guaA gmk ndk adk	0.0319211
			0.00809298		hypBCDE	0.24277203365153951	hypB hypC hypD hypE	0.275791		heme <i>b</i> biosynthesis II (oxygen-independent)	0.17497947700711758	hemH hemE hemN hemG	0.00752467
			0.020587627197330836		hypBCDE-fhlA	0.19830132841520975	fhlA hypE hypD hypC hypB	0.0334943		heme <i>b</i> biosynthesis V (aerobic)	0.0463852	hemE hemH hemF hemG	0.0219465
			0.16463136549644056		iaaA-gsiABCD	0.22155290253683002	gsiD gsiC gsiB gsiA iaaA	0.0389349		hydrogen to dimethyl sulfoxide electron transfer	0.18801109046681286	dmsA dmsB dmsC hybA hybB hybO hybC hyaC hyaB hyaA	0.216138
			0.3268162326441917		ibaG-murA	0.0833262	murA ibaG	0.0599726		hydrogen to fumarate electron transfer	0.1409252289091173	hybA hybB hybO hybC frdA frdB frdC frdD	0.138341
			0.4848523136810867		ibpAB	0.6402039311610851	ibpB ibpA	0.340459		hydrogen to trimethylamine N-oxide electron transfer	0.25979694278143545	hybA hybB hybO hybC hyaC hyaB hyaA torC torA	0.0670863
			0.13326182963341146		idnDOTR	0.31399735705971765	idnR idnT idnO idnD	0.0645191		hydroxymethylpyrimidine salvage	0.031178122203253472	pdxK thiD	0.181942
			0.0233695		ileS-lspA-fkpB-ispH	0.29633370162791545	ispH fkpB lspA ileS	0.0739199		inosine-5'-phosphate biosynthesis I	0.040349	purC purB purH purE purK	0.0553267
			0.16629643180508305		ilvEDA	0.0939545	ilvA ilvD ilvE	0.0846014		ketogluconate metabolism	0.33534937647666724	idnO idnK idnD dkgB dkgA ghrB	0.00303139
			0.22683477869738525		ilvIH	0.0142204	ilvH ilvI	0.141541		lipid IV<sub>A</sub> biosynthesis (<i>E. coli</i>)	0.38356106439504184	lpxB lpxK lpxH lpxD lpxC lpxA acpP	0.00327352
			0.29738024711543903		ilvLXG_1G_2MEDA	0.5844097836077068	ilvX ilvG ilvA ilvD ilvE ilvM ilvL	0.0146764		lipoate biosynthesis and incorporation I	0.40395901613209434	lipA lipB fdx acpP	0.0299293
			0.071581		imp-surA-pdxA	0.14575760095680937	pdxA surA lptD	0.0999637		lipoate biosynthesis and incorporation II	0.498765	lplA lipA fdx	0.0727667
			0.058459749224441034		infC-rpmI-rplT	0.0235249	rplT rpmI infC	0.170957		lipoprotein posttranslational modification	0.11617498646635059	lgt lnt lspA sppA rseP lolB lolE lolD lolC lolA	0.363293
			0.6073717999572994		iscRSUA	0.25883887187482596	iscA iscU iscS iscR	0.167389		methylerythritol phosphate pathway I	0.18903329666011862	dxs dxr ispH ispD ispE ispF idi ispG fdx fldB fldA	0.146697
			0.2187180288399939		ispDF	0.0374472	ispF ispD	0.213244		methylglyoxal degradation I	0.0849436	gloA gloB yeiG gloC dld	0.0195145
			0.0634244		ivbL-ilvBN	0.0835793	ilvN ilvB ivbL	0.605369		methylglyoxal degradation III	0.0522092	gpr dkgB dkgA yeaE yqhD gldA	0.225149
			0.25719310445211063		ivbL-ilvBN-uhpABC	0.34153088384602986	uhpC uhpB uhpA ilvN ilvB ivbL	0.0187025		methylglyoxal degradation IV	0.29907335386105827	aldA lldD	0.219937
			0.34800022869618236		kbaZ-agaVWA	0.30170514276007515	agaA agaW agaV kbaZ	0.30808		methylphosphonate degradation I	1.006229142286117	phnL phnH phnG phnI phnM phnJ phnP	0.0306589
			0.36326272527650183		kbl-tdh	0.0362689	tdh kbl	0.418236		mixed acid fermentation	0.24786675240026781	pta eutD ackA tdcE pflB eutE adhE adhP pykA pykF ldhA fumC fumB fumA fumD fumE maeA mdh ppc fdhF hycE hycB hycG hycF hycC hycD frdA frdB frdC frdD gltA acnB icd	0.33267
			0.0803838		kdpDE	0.0709675	kdpE kdpD	0.0701132		molybdenum cofactor biosynthesis	0.20967685448940793	mog moeA modC modB modA sbp cysA cysW cysU cysP	0.070819
			0.0969487		kdpFABC	0.12773534202711587	kdpF kdpC kdpB kdpA	0.0198712		molybdopterin biosynthesis	0.2774859302143572	moaA moaD moaE moeB ynjE iscS sufS moaC	0.526303
			0.48151068663626573		kdsC-lptCAB	0.0447312	lptB lptA lptC kdsC	0.143182		muropeptide degradation	0.10746767054722768	ldcA mpaA ycjG pepD	0.0298341
			0.17090700509337817		kdtA-coaD	0.0895848	waaA coaD	0.00344787		nitrate reduction III (dissimilatory)	0.0761738	fdnG fdnH fdnI fdoG fdoH fdoI narG narH narI narY narZ narV	0.30771
			0.0390289		kefFC	0.0349934	kefC kefF	0.01563		nitrate reduction IX (dissimilatory)	0.0591908	glpA glpB glpC narG narH narI narY narZ narV	0.0153575
			0.1927479286256819		kefGB-yheV	0.248993	kefG kefB yheV	0.161819		nitrate reduction VIII (dissimilatory)	0.0933832	nuoA nuoH nuoJ nuoK nuoL nuoM nuoN nuoI nuoG nuoF nuoE nuoC nuoB narG narH narI narY narZ narV	0.0715406
			0.0533384		lepAB	0.15639771080435064	lepA lepB	0.126417		nitrate reduction VIIIb (dissimilatory)	0.0500227	ndh narG narH narI	0.107674
			0.0738613		leuLABCD	0.24593533903912074	leuD leuC leuB leuA leuL	0.069376		nitrate reduction X (dissimilatory, periplasmic)	0.20220773924286162	glpD napB napA napG napH	0.0669313
			0.10639303736585069		leuS-lptE-holA-nadD-cobC	0.1521009956778682	leuS lptE holA nadD cobC	0.361333		oleate &beta;-oxidation	0.27561280500867497	fadM fadK fadD fadI fadA fadE fadJ fadB atoB	0.0875372
			0.443805		lgt-thyA	0.15504733005732435	thyA lgt	0.241081		palmitate biosynthesis II (type II fatty acid synthase)	0.0855277	fabF fabB fabG fabZ fabI acpP	0.204365
			0.6960099712228596		ligA-ypeB	0.13542982595658887	ligA ypeB	0.432948		palmitoleate biosynthesis I (from (5Z)-dodec-5-enoate)	0.0849411	fabI fabZ fabG fabB tesA acpP	0.232215
			0.13966708307406897		livKHMGF	0.14315709868565857	livF livG livM livH livK	0.154923		pentose phosphate pathway	0.0931176	talB talA tktA tktB rpe rpiB rpiA pgl zwf gnd	0.140601
			0.31766508244591457		lldPRD	0.29915355116767084	lldD lldR lldP	0.167485		pentose phosphate pathway (non-oxidative branch) I	0.0805748	talB talA tktA tktB rpe rpiB rpiA	0.133148
			0.0856848		lolA-rarA	0.15950645506890732	rarA lolA	0.0537664		pentose phosphate pathway (oxidative branch) I	0.0531608	pgl zwf gnd	0.173097
			0.7803837936056978		lolB-ispE-prs	0.0743419	prs ispE lolB	0.0580772		peptidoglycan biosynthesis I (<I>meso</I>-diaminopimelate containing)	0.0983957	murG mraY murA murB murF murC murD murI murE ddlA ddlB murJ	0.114306
			0.2654709074690799		lolCDE	0.00218228	lolE lolD lolC	0.393093		peptidoglycan maturation (<i>meso</i>-diaminopimelate containing)	0.28276036161590234	ftsW mrdB mtgA pbpC dacB ampH yfeW dacC dacD dacA ldtE mrdA ftsI mrcB mrcA mepH mepS ldtD	0.157861
			0.0872162		lptAB	0.0046057	lptB lptA	0.149169		periplasmic disulfide bond formation	0.0755333	dsbB dsbA	0.00356463
			0.2897543393725556		lptB-rpoN-hpf-ptsN-yhbJ	0.18026263064149237	rapZ ptsN hpf rpoN lptB	0.145555		periplasmic disulfide bond reduction	0.14277108953296097	trxA dsbD	0.0787562
			0.5023831195544983		lptFG	0.00845915	lptG lptF	0.000946946		phenylacetate degradation I (aerobic)	0.8875686538155926	paaH paaE paaA paaC paaB paaJ paaG paaZ paaK paaF	0.287645
			0.0765557		lsp-fkpB-ispH	0.3186768065941959	ispH fkpB lspA	0.45902		phenylethylamine degradation I	0.1355813377716075	tynA feaB	0.108737
			0.11292433695762633		lsrACDBFG-tam	0.1923612177416009	tam lsrG lsrF lsrB lsrD lsrC lsrA	0.262651		phosphatidylserine and phosphatidylethanolamine biosynthesis I	0.086928	pssA psd	0.38148
			0.27972286585867046		lsrRK	0.3588727708420098	lsrK lsrR	0.163934		phosphopantothenate biosynthesis I	0.13363873298816514	panC panE ilvC panB coaA	0.0770483
			0.0377313		ltaE-ybjT	0.0587665	ybjT ltaE	0.125379		polyisoprenoid biosynthesis (<i>E. coli</i>)	0.21151365665961633	ispA ispU bacA ybjG pgpB ispB	0.0128335
			0.47292327489737274		macAB	0.012452927412143735	macB macA	0.802453		polymyxin resistance	0.2063248445755137	arnA arnB arnC arnD arnT	0.0194225
			0.8186947374440418		malEFGH	0.0699348	malH malG malF malE	0.00715757		ppGpp metabolism	0.0673293	gpp relA spoT ndk adk	0.0272439
			0.3289206561420373		malK-lamB-malM	0.28877014402440215	malK lamB malM	0.180499		preQ<sub>0</sub> biosynthesis	0.31067879440847956	folE queD queE queC	0.0273203
			0.2568520039587977		malPQ	0.0670777	malQ malP	0.144948		prenylated FMNH<sub>2</sub> biosynthesis	0.0658395	nudF nudJ thiM ubiX	0.0194093
			0.11531981033264649		malXY	0.1601440775662133	malX malY	0.199451		proline to cytochrome <i>bo</i> oxidase electron transfer	0.3751918109246743	putA cyoD cyoA cyoB cyoC	0.102398
			0.0197003		manXYZ	0.000697103	manX manY manZ	0.00833299		purine deoxyribonucleosides degradation I	0.062385865268319865	deoD add	0.0251642
			0.20372667510759782		map-glnD-dapD	0.0712493	map glnD dapD	0.107337		purine ribonucleosides degradation	0.3045179818473707	add deoD xapA ppnP deoB	0.0381778
			0.20398614796279965		mazEFG	0.28360737800092034	mazG mazF mazE	0.00803897		putrescine biosynthesis I	0.17248618432045967	speA speB	0.0920268
			0.11388956834930723		mcrBC	0.00182319	mcrC mcrB	0.0701107		putrescine degradation I	0.8368105224171787	patD puuC patA	0.448372
			0.47097503648440026		mdlAB	0.0802309	mdlB mdlA	0.0252737		putrescine degradation II	0.4906484953720673	puuD puuC puuB puuA	0.0115327
			0.0091317		mdtABCD-baeSR	0.10321019541778095	baeR baeS mdtD mdtC mdtB mdtA	0.148355		pyridoxal 5'-phosphate biosynthesis I	0.10052464333059585	pdxH epd dxs pdxJ pdxB serC pdxA	0.485863
			0.12203069835009842		mdtEF	0.037039745259134685	mdtF mdtE	0.0463198		pyridoxal 5'-phosphate salvage I	0.16468154688096548	pdxH pdxK pdxY pdxI	0.0364394
			0.25695191815226287		menA-rraA	0.0451133	rraA menA	0.0114171		pyrimidine deoxyribonucleosides degradation	0.14866450871318743	cdd deoA ppnP	0.0881566
			0.22310499655833757		menBCE	0.12680084709487366	menE menC menB	0.0364563		pyrimidine deoxyribonucleotide phosphorylation	0.0681413	tmk cmk ndk adk	0.0353377
			0.5918419027441548		menD-yfbB-menBCE	0.132734	menE menC menB menH menD	0.274516		pyrimidine deoxyribonucleotides <i>de novo</i> biosynthesis I	0.2596204415226274	mazG dut nudI thyA tmk ndk adk nrdE nrdF nrdA nrdB trxC trxA	0.267768
			0.0662311		menFD-yfbB-menBCE	0.14945701601430128	menE menC menB menH menD menF	0.0280732		pyrimidine deoxyribonucleotides <i>de novo</i> biosynthesis II	0.2362982361332099	dcd mazG dut nudI thyA tmk ndk adk nrdD	0.0277379
			0.0528434		metBL	0.034747000930585435	metL metB	0.0954949		pyrimidine deoxyribonucleotides dephosphorylation	0.13702798761534393	mazG dut nudI nudG	0.0296079
			0.0917947		metNIQ	0.0327922	metQ metI metN	0.013796		pyrimidine nucleobases salvage II	0.00141855	codA upp	0.0219356
			0.00928859		metY-yhbC-nusA-infB	0.032004445700641454	infB nusA rimP metY	0.284315		pyrimidine ribonucleosides degradation	0.1801277741059596	cdd udp ppnP deoB	0.246657
			0.1607460564972819		metY-yhbC-nusA-infB-rbfA-truB-rpsO-pnp	0.0683423	pnp rpsO truB rbfA infB nusA rimP metY	0.0210227		pyrimidine ribonucleosides salvage I	0.11019728433639692	cdd udk	0.232541
			0.16934219227233638		mglAC	0.14883673081280474	mglC mglA	0.214885		pyrimidine ribonucleosides salvage II	0.0882803	cdd rihC rihA rihB	0.210018
			0.11222532858512978		mglBAC	0.10704167487612683	mglC mglA mglB	0.00725074		pyrimidine ribonucleosides salvage III	0.12002905736320674	rihA rihB rihC codA	0.336421
			0.0337318		mhpABCDFE	0.22920704966298242	mhpF mhpE mhpD mhpC mhpB mhpA	0.412161		pyruvate decarboxylation to acetyl CoA I	0.0307565	aceF lpd aceE	0.0740354
			0.0568351		mhpR-lacI	0.6360766234482284	lacI mhpR	0.0650431		pyruvate to cytochrome <i>bd</i> oxidase electron transfer	0.10403718319236441	poxB cydA cydB cydX cydH	0.556465
			0.4714163339099495		miaA-hfq-hflXKC	0.21266036369645305	hflC hflK hflX hfq miaA	0.0673943		pyruvate to cytochrome <i>bo</i> oxidase electron transfer	0.0881447	poxB cyoD cyoA cyoB cyoC	0.0145131
			0.0805091		minCDE	0.14514120733243857	minE minD minC	0.120687		queuosine biosynthesis I (<i>de novo</i>)	0.4011605974619482	queF tgt queA queG	0.333087
			0.11961000199211509		mlaFEDCB	0.16920332258359552	mlaF mlaE mlaD mlaC mlaB	0.313154		ribose phosphorylation	0.0575596	rbsK fucU rbsD	0.410421
			0.5700438791357246		mmuPM	0.2482360944984948	mmuM mmuP	0.70664		salvage pathways of pyrimidine deoxyribonucleotides	0.12738548607492642	cdd deoA ppnP tdk	0.00504137
			0.1955431525534246		mnmG-rsmG	0.7113485256461283	mnmG rsmG	0.323971		salvage pathways of pyrimidine ribonucleotides	0.1212086456272227	upp ndk adk udp ppnP cdd codA udk cmk	0.0784298
			0.10691998112589868		moaABCDE	0.19471302678692068	moaE moaD moaC moaB moaA	0.160157		sedoheptulose bisphosphate bypass	0.0554091	pfkA fbaA	0.0913405
			0.0643277		moaBCDE	0.10906416075221433	moaE moaD moaC moaB	0.0417182		spermidine biosynthesis I	0.2102111311479391	speE speD	0.0208611
			0.16547102829502114		mobAB	0.014168114994138895	mobB mobA	0.474406		succinate to cytochrome <i>bd</i> oxidase electron transfer	0.0579557	sdhD sdhC sdhB sdhA cydA cydB cydX cydH	0.0631306
			0.655329		modABC	0.0987311	modC modB modA	0.00540327		succinate to cytochrome <i>bo</i> oxidase electron transfer	0.0491663	sdhD sdhC sdhB sdhA cyoD cyoA cyoB cyoC	0.171634
			0.1828118916555722		modEF	0.14600246479503987	modE modF	0.0531806		sulfate activation for sulfonation	0.4395772633791072	cysD cysN cysC	0.0456287
			0.0372102		moeAB	0.0826035	moeB moeA	0.852794		sulfoquinovose degradation I	0.11673008527649677	yihT yihU yihV yihS yihQ	0.327933
			0.026947583935743036		motRAB-cheAW	0.11384834948827183	motR cheW cheA motB motA	0.719818		superoxide radicals degradation	0.10279359996089703	sodA sodB sodC katE katG adeD	0.0246519
			0.0985649		mraZW-ftsLI-murEF-mraY-murD-ftsW-murGC-ddlB-ftsQAZ-lpxC	0.37423251099432275	lpxC ftsZ ftsA ftsQ ddlB murC murG ftsW murD mraY murF murE ftsI ftsL rsmH mraZ	0.0274946		superpathway of &beta;-D-glucuronosides degradation	0.097484	uxuB uxuA kdgK eda uxaC uidA	0.0674054
			0.022354465560940808		mreBCD	0.16975331153172554	mreD mreC mreB	0.127711		superpathway of (Kdo)<SUB>2</SUB>-lipid A biosynthesis	0.27134257867388456	waaA lpxB lpxK lpxH lpxD lpxC lpxA lpxL lpxP lpxM kdsB kdsC kdsA kdsD gutQ acpP	0.0340897
			0.1958703124208682		mtlADR	0.21878127537822703	mtlA mtlD mtlR	0.101782		superpathway of 4-aminobutanoate degradation	0.2836748337696467	sad puuC gabD	0.121793
			0.276716		murB-birA	0.0774403	birA murB	0.508123		superpathway of 5-aminoimidazole ribonucleotide biosynthesis	0.1797200963389441	purN purF purD purL purM purT	0.125136
			0.21929260047415178		murQP	0.021468761361725378	murP murQ	0.163931		superpathway of <i>N</i>-acetylglucosamine, <i>N</i>-acetylmannosamine and <i>N</i>-acetylneuraminate degradation	0.18361813919206865	nagB nagA nanE nanK nanM nanQ nanA	0.23942
			0.5511092571568698		murQP-yfeW	0.0811607	yfeW murP murQ	0.389283		superpathway of <i>S</i>-adenosyl-L-methionine biosynthesis	0.11721261873210778	metA metE metB metH metC malY asd metL metK	0.303713
			0.0873862		mutL-miaA-hfq-hflXKC	0.19301730553024998	hflC hflK hflX hfq miaA mutL	0.0849087		superpathway of D-glucarate and D-galactarate degradation	0.15569829211835842	gudD garL garR garD garK glxK	0.0269914
			0.11145030921680586		mutY-yggX	0.00318782	yggX mutY	0.11449		superpathway of Kdo<sub>2</sub>-lipid A biosynthesis	0.26159405597017404	lpxB lpxK lpxH lpxD lpxC lpxA kdsB kdsC kdsA kdsD gutQ waaA lpxL lpxM waaC waaF waaY waaB waaO waaJ waaU waaP waaQ waaG acpP	0.133658
			0.11685430155434484		mutY-yggX-mltC	0.15460010425142875	mltC yggX mutY	0.066832		superpathway of L-alanine biosynthesis	0.2779471102791964	ilvE avtA iscS sufS alaA alaC	0.0617837
			0.1630302850854316		mutY-yggX-mltC-nupG	0.16706083497931568	nupG mltC yggX mutY	0.311017		superpathway of L-arginine and L-ornithine degradation	0.524992	adiA speB sad gabD speF patD patA puuD puuC puuB puuA	0.805379
			0.030305722135800753		nadAp // pnuC // nadA	0.9511401766593582	pnuC nadA	0.02656		superpathway of L-arginine, putrescine, and 4-aminobutanoate degradation	0.524992	puuD puuB puuA adiA speB sad gabD patD puuC patA	0.104492
			0.0927973		nagBACD	0.0679503	umpH nagC nagA nagB	0.00186392		superpathway of L-asparagine biosynthesis	0.3877833152615122	asnB asnA	0.0752582
			0.3595525882180484		nagK-cobB	0.0157142	cobB nagK	0.53025		superpathway of L-aspartate and L-asparagine biosynthesis	0.25417745920372586	aspC asnB asnA ansB ansA iaaA aspA	0.402042
			0.0502209		nanATEK-yhcH	0.21955865565373686	nanQ nanK nanE nanT nanA	0.734034		superpathway of L-homoserine and L-methionine biosynthesis	0.10910498238721857	metA metE metB metH metC malY asd metL	0.847424
			0.2374676714312485		nanCM	0.0704132	nanM nanC	0.403749		superpathway of L-lysine, L-threonine and L-methionine biosynthesis I	0.10460047963456842	thrB thrC aspC dapF lysA dapE argD serC dapD dapA asd lysC dapB metA metE metB metH metC malY	0.0054039
			0.13747520639123806		nanCMS	0.14193036891627386	nanS nanM nanC	0.0737251		superpathway of L-serine and glycine biosynthesis I	0.019892082091476512	serC serA serB glyA	0.260439
			0.19050176540675928		napFDAGHBC	0.027217505957126232	napC napB napH napG napA napD napF	0.669262		superpathway of L-threonine biosynthesis	0.0944562	lysC asd thrA metL thrB thrC aspC	0.0786695
			0.0696934		napFDAGHBC-ccmABCDEFGH	0.2310224751461931	ccmH ccmG ccmF ccmE ccmD ccmC ccmB ccmA napC napB napH napG napA napD napF	0.145384		superpathway of L-threonine metabolism	0.3074161871135883	ltaE eutE adhE mhpF tynA yiaY tdh kbl tdcE pflB pta tdcD ackA ilvD ilvE ilvC ilvI ilvH ilvG ilvM	0.0142944
			0.11023972722068266		narGHJI	0.0618054	narG narH narJ narI	0.0429611		superpathway of acetate utilization and formation	0.1626247391191956	acs ackA pta eutD	0.14431
			0.14089039001614248		narWV	1.0061159331655176	narV narW	0.450256		superpathway of adenosine nucleotides <i>de novo</i> biosynthesis II	0.3242209609404406	purA purB adk nrdA nrdB nrdE nrdF ndk nrdD trxC trxA nrdH	0.00942998
			0.25468513880514393		narXL	0.11246859963609146	narL narX	0.116387		superpathway of adenosylcobalamin salvage from cobinamide I	0.12006230328263698	cobS cobC cobT cobU btuR	0.0952991
			0.13602637609531942		narZYWV	0.5194362803169157	narV narW narY narZ	0.572748		superpathway of arginine and polyamine biosynthesis	0.16345445599820485	speA speB speC speD speE cadA ldcC argG argH argI argF carB carA argA argB argC argD gabT argE	0.00260567
			0.084665		nemRA	0.6970419901600529	nemA nemR	0.00438735		superpathway of aromatic amino acid biosynthesis	0.20927376207747123	aroB aroG aroH aroF aroC aroA aroL aroK aroE aroD trpC trpE trpD trpA trpB ilvE tyrB aspC pheA tyrA	0.0835822
			0.3718613104795729		nemRA-gloA	0.47407053963868334	gloA nemA nemR	0.706764		superpathway of branched chain amino acid biosynthesis	0.3695870606066472	leuB dmlA tyrB leuA leuC leuD ilvD ilvE ilvC ilvI ilvH ilvG ilvM ilvA	0.208826
			0.2791198069065626		nhaAR	0.0252598	nhaR nhaA	0.3304		superpathway of chorismate metabolism	0.20630243165597478	ubiC ubiF ubiH ubiG ubiI ubiD ubiA ispB ispA aroB aroG aroH aroF aroC aroA aroL aroK aroE aroD trpC trpE trpD trpA trpB ilvE tyrB aspC pheA tyrA entA acpT acpS entD entE menE menC menD menH menB menI menA ubiE folP folC folA folM folK folB nudB folE pabB pabA pabC entB entF	0.180729
			0.8882762249082802		nlpD-rpoS	1.0988345855380879	rpoS nlpD	0.0151097		superpathway of coenzyme A biosynthesis I (bacteria)	0.23029276859901707	panC panE ilvC panB coaA coaD coaE dfp panD	0.860576
			0.18661414575924823		nrdAB-yfaE	0.016473940014617407	yfaE nrdA nrdB	0.0592742		superpathway of enterobacterial common antigen biosynthesis	0.0666595	rffC wecE rfbA rffH rffG wecC wecB rffM wecF rfe wzxE wzyE	0.0498161
			0.20248808006194266		nrdHIEF	0.016287096011872323	nrdH nrdI nrdF nrdE	0.166332		superpathway of fatty acid biosynthesis I (E. coli)	0.0956088	fabD accA accD fabH fabA fabZ fabG fabB fabF fabI acpP	0.102235
			0.18489060876170252		nrdR-ribDE-nusB-thiL-pgpA	0.12841726333059789	pgpA thiL nusB ribE ribD nrdR	0.0998353		superpathway of fatty acid biosynthesis initiation (E. coli)	0.1191068281794613	fabD accA accD fabF fabB fabH acpP	0.00343099
			0.18434251900331097		nsrR-rnr-rlmB-yjfI	0.059193541070541006	yjfI rlmB rnr nsrR	0.372282		superpathway of fucose and rhamnose degradation	0.2283698170781102	fucA fucK fucI fucU rhaD rhaB rhaA rhaM aldA lldD fucO	0.223322
			0.3259548770581374		nudB-yebC-ruvC	0.088974	ruvC yebC nudB	0.0709556		superpathway of glycol metabolism and degradation	0.3262576973663639	gcl glxR garK glxK glcB glcD glcE glcF aldA fucO	0.793446
			0.039118		nudC-hemE-nfi	0.028422159006047602	nfi hemE nudC	0.649342		superpathway of glycolysis and the Entner-Doudoroff pathway	0.15092963781854674	eda edd pykA pykF eno gpmM pgk gapA tpiA fbaA fbaB pfkB pfkA kduI pgi ppsA fbp glpX ybhA yggF gpmA zwf pgl	0.0588776
			0.17141680462367045		nudF-yqiB-cpdA-yqiA-parE	0.2383484412777699	nudF yqiB cpdA yqiA parE	0.937197		superpathway of glycolysis, pyruvate dehydrogenase, TCA, and glyoxylate bypass	0.20284064941142954	aceB aceA maeA mdh fumC fumB fumA fumD fumE sucD sucC sucA sucB icd gltA acnA acnB sdhD sdhC sdhB sdhA mqo pykA pykF eno gpmM pgk gapA tpiA fbaA fbaB pfkB pfkA kduI pgi ppsA fbp glpX ybhA yggF gpmA aceE aceF lpd	0.142899
			0.1869757648739773		nuoABCEFGHIJKLMN	0.10341221117769259	nuoN nuoM nuoL nuoK nuoJ nuoI nuoH nuoG nuoF nuoE nuoC nuoB nuoA	0.0305311		superpathway of glyoxylate bypass and TCA	0.23804604395552365	aceB aceA maeA mdh fumC fumB fumA fumD fumE sucD sucC sucA sucB lpd icd gltA acnA acnB sdhD sdhC sdhB sdhA mqo	0.0374501
			0.031254		nuoMN	0.049417393145995386	nuoN nuoM	0.879311		superpathway of guanine and guanosine salvage	0.24895512440548878	gpt hpt deoD xapA ppnP gsk	0.156854
			0.10213175226680826		nusA-infB	0.045220691006011546	infB nusA	0.104		superpathway of guanosine nucleotides <i>de novo</i> biosynthesis II	0.31664321263130085	guaB guaA gmk nrdA nrdB nrdD nrdE nrdF ndk adk trxC trxA nrdH	0.0733083
			0.162641		ompR-envZ	0.12731746688790369	envZ ompR	0.00339293		superpathway of heme <i>b</i> biosynthesis from uroporphyrinogen-III	0.1513124060346206	hemN hemE hemH hemF hemG	0.133314
			0.050017664523200014		oppABCDF	0.056949165227689225	oppA oppB oppC oppD oppF	0.207951		superpathway of hexitol degradation (bacteria)	0.1844199410904262	mtlD srlD kbaY gatY gatD gatC gatB gatA pykA pykF eno gpmM pgk gapA tpiA fbaA fbaB pfkB pfkA ppsA fbp glpX ybhA yggF phoA gpmA	0.773884
			0.20797360011783356		oppBCDF	0.020638757263285415	oppF oppD oppC oppB	0.0778556		superpathway of hexuronide and hexuronate degradation	0.14105291658143154	uxaA uxaB uxuB uxuA kdgK eda uxaC uidA	0.0694757
			0.18655128617569772		otsBA	0.0409078	otsB otsA	0.220108		superpathway of histidine, purine, and pyrimidine biosynthesis	0.19454674930540733	hisD hisC hisB hisH hisF hisA hisI hisG purF purD purL purM purT purC purH purE purK guaB guaA gmk purA purB nrdA nrdB nrdE nrdF nrdD carB carA pyrB pyrI pyrC pyrE pyrF pyrD pyrH ndk adk pyrG prs trxC trxA nrdH	0.00772687
			0.13484074547104546		paaABCDEFGHIJK	0.8875686538155928	paaK paaJ paaI paaH paaG paaF paaE paaD paaC paaB paaA	0.0786371		superpathway of menaquinol-8 biosynthesis I	0.13614445823426327	ispB menE menC menF menD menH menB menI ubiE menA	0.0482327
			0.8541255844570537		paaXY	0.12997049300712285	paaY paaX	0.00969997		superpathway of methylglyoxal degradation	0.11805137660011006	gloA gloB yeiG gloC dld gpr dkgB dkgA yeaE yqhD gldA aldA lldD	0.334336
			0.5849300707557246		pabB-nudL	0.12154752988398315	nudL pabB	0.380529		superpathway of ornithine degradation	0.6741068153947921	speF patD patA puuD puuC puuB puuA	0.223129
			0.2510425948563025		pabC-mltG-tmk-holB-ycfH	0.14863725905170513	ycfH holB tmk mltG pabC	0.0805243		superpathway of phenylethylamine degradation	0.5587105999364079	tynA feaB paaH paaE paaA paaC paaB paaJ paaG paaZ paaK paaF	0.306277
			0.056587754965190994		panBC	0.10955469396104023	panC panB	0.0133056		superpathway of phospholipid biosynthesis I (bacteria)	0.19361640563036442	clsA clsB pssA psd gpsA plsC cdsA plsB pgsA pgpA pgpB pgpC clsC acpP	0.327039
			0.22182699712643547		panE-yajL	0.1013889497831033	panE yajL	0.0709715		superpathway of polyamine biosynthesis I	0.16641977201753655	speA speB speC speD speE cadA ldcC	0.102114
			0.0867845		pcnB-folK	0.0810788	folK pcnB	0.0716047		superpathway of purine deoxyribonucleosides degradation	0.13811052665373816	deoD add deoB deoC eutE adhE mhpF	0.123329
			0.20190503429198697		pcnB-folk	0.0810788	folK pcnB	0.248551		superpathway of purine nucleotides <i>de novo</i> biosynthesis II	0.24832819266313083	purF purD purL purM purT purC purH purE purK guaB guaA gmk purA purB adk nrdA nrdB nrdE nrdF ndk nrdD trxC trxA nrdH	0.0889971
			0.6602654922271434		pdhR-aceEF-lpdA	0.066406	pdhR aceE aceF lpd	0.0577909		superpathway of pyridoxal 5'-phosphate biosynthesis and salvage	0.12899195116566392	pdxK pdxY pdxI pdxH epd dxs pdxJ pdxB serC pdxA	0.621439
			0.057855294049486694		pdxA-rsmA	0.0771764	rsmA pdxA	0.0628272		superpathway of pyrimidine deoxyribonucleosides degradation	0.14273416922047602	cdd deoA ppnP deoB deoC eutE adhE mhpF	0.0150143
			0.13749552807640403		pdxA-rsmA-apaGH	0.34236625792352543	apaH apaG rsmA pdxA	0.463544		superpathway of pyrimidine deoxyribonucleotides <i>de novo</i> biosynthesis	0.2178609197984435	mazG dut nudI thyA tmk nrdE nrdF nrdA nrdB carB carA pyrB pyrI pyrC pyrE pyrF pyrD pyrH ndk adk pyrG trxC trxA	0.00419502
			0.0605358		pdxB-usg-truA-dedA	0.0586949	dedA truA usg pdxB	0.0433864		superpathway of pyrimidine deoxyribonucleotides <i>de novo</i> biosynthesis (<i>E. coli</i>)	0.2806559819025064	dcd nrdD mazG dut nudI thyA tmk ndk adk nrdE nrdF nrdA nrdB trxC trxA nrdH	0.0562238
			0.0479782		pdxH-tyrS-pdxY	0.2287358449397872	pdxY tyrS pdxH	0.126329		superpathway of pyrimidine nucleobases salvage	0.0855994	pyrH ndk adk pyrG upp	0.00163222
			0.0591258		pdxJ-acpS	0.0212483	acpS pdxJ	0.145113		superpathway of pyrimidine ribonucleosides salvage	0.0954869	rihC rihA rihB cdd udk upp pyrH pyrG cmk ndk adk	0.0500553
			0.1974551737576044		pepQ-yigZ-trkH-hemG	0.14278183564678562	hemG trkH yigZ pepQ	0.129608		superpathway of pyrimidine ribonucleotides <i>de novo</i> biosynthesis	0.0687447	carB carA pyrB pyrI pyrC pyrE pyrF pyrD pyrH ndk adk pyrG	0.0951377
			0.0381442		pgk-fbaA	0.0194549	fbaA pgk	0.104604		superpathway of sulfate assimilation and cysteine biosynthesis	0.37191000483108033	cysH cysJ cysI cysD cysN cysC cysE cysK cysM serC serA serB trxC trxA	0.0609079
			0.0781292		pgpC-tadA	0.680155	pgpC tadA	0.563478		superpathway of tetrahydrofolate biosynthesis	0.16211548800285663	folP folC folA folM folK folB nudB folE pabB pabA pabC	0.0899261
			0.035931391349534735		pheMST-ihfA	0.056646981666108744	ihfA pheM pheT pheS	0.0270645		superpathway of thiamine diphosphate biosynthesis I	0.4805235778604133	thiD thiC thiL thiE thiG dxs thiF thiH iscS sufS fdx thiS thiI	0.0476937
			0.49804235481203696		phnCDEEFGHIJKLMNOP	0.8509386572787768	phnP phnO phnN phnM phnL phnK phnJ phnI phnH phnG phnF phnE phnD phnC	0.0561201		superpathway of ubiquinol-8 biosynthesis (early decarboxylation)	0.2604301695490031	ubiC ubiF ubiE ubiH ubiG ubiI ubiD ubiA ispB ispA	0.58757
			0.019669731419864517		phnLMNOP	0.9947727941387609	phnP phnO phnN phnM phnL	0.163131		superpathway of unsaturated fatty acids biosynthesis (<i>E. coli</i>)	0.0731364	fabA fabB tesA fabF fabG fabZ fabI acpP	0.480211
			0.0979479		phoA-psiF	0.0390049	phoA psiF	0.0540738		tRNA charging	0.060613	argS cysS glnS gltX ileS leuS valS alaS asnS aspS tyrS trpS thrS serS proS pheS pheT lysU lysS hisS glyS glyQ metG argV argZ argW argQ argX argU argY cysT glnW glnX glnU glnV gltU gltV gltW gltT ileY ileX ileT ileU ileV leuV leuQ leuW leuT leuX leuU leuP leuZ valW valT valX valU valY valV valZ alaU alaV alaW alaT alaX asnT asnU asnV asnW aspT aspU aspV tyrV tyrT tyrU trpT thrV thrW thrT thrU selC…	0.77961
			0.45853994957358996		phoBR	0.102687	phoB phoR	0.0762867		tRNA processing	0.11525364734123342	rnb rbn rnpB rnpA rnt rnd pnp rph rne	0.247865
			0.0795072		phoPQ	0.16560717585710763	phoQ phoP	0.0805313		tRNA-uridine 2-thiolation and selenation (bacteria)	0.2646347576552225	mnmC mnmA iscS sufS tusA tusE tusB tusC tusD mnmE mnmG selU	0.00766418
			0.0730641		pldB-yigL	0.18816375736129595	yigL pldB	0.143164		tetrahydrofolate biosynthesis I	0.0982785	folP folC folA folM	0.00514914
			0.44025525098441465		plsX-fabHDG	0.028514808456494966	fabG fabD fabH plsX	0.0587653		tetrahydromonapterin biosynthesis	0.2611045999109871	folM folX folE	0.103618
			0.4527575137222518		pntAB	0.0501509	pntB pntA	0.522943		tetrapyrrole biosynthesis I (from glutamate)	0.35421659826217705	hemD hemC hemB hemL hemA gltX gltU gltV gltW gltT	0.0386727
			0.27495187817115174		potABCD	0.1799005711018918	potD potC potB potA	0.65071		thiamine diphosphate biosynthesis I (E. coli)	0.29777194083421765	thiL thiE	0.191852
			0.305637		potFGHI	0.0501583	potI potH potG potF	0.374277		thiamine diphosphate salvage II	0.1833186684827309	thiM thiE thiL pdxK thiD	0.0173149
			0.027331973959018326		poxB-ltaE-ybjT	0.053550811505063585	poxB ltaE ybjT	0.349512		thiazole component of thiamine diphosphate biosynthesis I	0.5245320318977666	thiG dxs thiF thiH iscS sufS fdx thiS thiI	0.236169
			0.19887184109339923		ppiB-lpxH	0.0903647	ppiB lpxH	0.520961		thioredoxin pathway	0.3220104373447969	trxB trxC trxA	0.557814
			0.6525791652046069		ppk-ppx	0.2872263484658736	ppx ppk	0.146848		thiosulfate disproportionation IV (rhodanese)	0.4457820013045039	glpE pspE sseA ygaP	0.081285
			0.16080323070055813		preTA	0.3493090992607828	preA preT	0.136239		trehalose biosynthesis I	0.0409078	otsA otsB	0.0249199
			0.039357		prfB-lysS	0.11935062823583888	lysS prfB	0.348101		trehalose degradation I (low osmolarity)	0.7242638755229942	treC glk	0.279258
			0.45797522801356433		prlC-yhiQ	0.20955512956283778	prlC rsmJ	0.03973		trehalose degradation II (cytosolic)	0.5696760651360083	treF glk	0.304046
			0.16479814868584378		prmB-aroC-mepA-yfcA-epmC-yfcL	0.26249294665740114	prmB aroC mepA yfcA epmC yfcL	0.195074		ubiquinol-8 biosynthesis (early decarboxylation)	0.30507189614675595	ubiF ubiE ubiH ubiG ubiI ubiD ubiA	0.0502728
			0.22038173976529596		proBA	0.00943573	proB proA	0.139215		uracil degradation III	1.18382	rutD rutC rutE ydfG rutB rutA	0.232231
			0.12086081917772147		proQ-prc	0.35658603948737694	proQ prc	0.210001		xanthine and xanthosine salvage	0.3748026834488238	gpt xapA ppnP	0.0856076
			0.14115061604622367		proVWX	0.14144292042161485	proX proW proV	0.0294858					0.00253094
			0.5492641968005921		prpBCDE	0.656155	prpE prpD prpC prpB	0.262819					0.075714
			0.014448841121371276		psd-mscM	0.00485491	mscM psd	0.393364					0.0973331
			0.5180025432730141		pspABCDE	0.2578892940802782	pspA pspB pspC pspD pspE	0.307666					0.272647
			0.10984612119493968		pspBCDE	0.3162071413004373	pspE pspD pspC pspB	0.18683					0.0108023
			0.16383565656378513		pstB-phoU	0.1294136528311275	phoU pstB	0.493497					0.0648909
			0.0713016		pstCAB-phoU	0.0775358	phoU pstB pstA pstC	0.10931					0.175919
			0.5364491486081148		pstSCA	0.0824991	pstA pstC pstS	0.581862					0.0463969
			0.2873686232501364		pstSCAB-phoU	0.0888634	phoU pstB pstA pstC pstS	0.421591					0.0600906
			0.19518586535920018		pth-ychF	0.16001357784085934	ychF pth	0.0724716					0.0547815
			0.059901		ptrA-recBD	0.19466437888455182	ptrA recB recD	0.0612546					0.0579948
			0.24113812911009186		ptsA-fsaB-gldA	0.13638373210319554	ptsA fsaB gldA	0.152546					0.0149698
			0.15385013335123235		ptsHI-crr	0.0663936	ptsH ptsI crr	0.415063					0.103863
			0.39139020897136706		purEK	0.0669403	purK purE	0.801082					0.237559
			0.4576926073947765		purHD	0.037841910015499074	purD purH	0.0405516					0.00136032
			0.10224117319219113		purMN	0.037629697650593916	purM purN	0.061243					0.0998289
			0.0374955		puuCBE	0.2950199925626248	puuE puuB puuC	0.387046					0.0111375
			0.2914017666774934		puuDRCBE	0.2448656962642523	puuE puuB puuC puuR puuD	0.24777					0.0753529
			0.0962841		pyrF-yciH	0.31818261051618013	yciH pyrF	0.0478005					0.0383159
			0.0656962		pyrG-eno	0.0388562	eno pyrG	0.0595495					0.309131
			0.0751575		pyrLBI	0.0692838	pyrL pyrI pyrB	0.0341668					0.0889796
			0.23458743145746022		qmcA-ybbJ	0.0654055	qmcA ybbJ	0.728294					0.0307339
			0.0803909		qseBC	0.16830297945470124	qseC qseB	0.566311					0.134138
			0.0671549		radA-nadR	0.12864213374755076	nadR radA	0.0483821					0.00423102
			0.11429012022413321		rapA-rluA	0.048897	rluA rapA	0.107602					0.661799
			0.36230516631909027		ravA-viaA	0.18706151201263657	ravA viaA	0.134693					0.0467982
			0.12346058903763357		rbsDACBKR	0.050465081493082944	rbsR rbsD rbsA rbsC rbsB rbsK	0.134064					0.00866209
			0.3887237362230266		rclABC	0.2327083024860432	rclC rclB rclA	0.0561201					0.0831339
			0.0981088		rcnAB	0.036915648370158496	rcnB rcnA	0.44098					0.0987111
			0.0456528		rcsDB	0.407201	rcsB rcsD	0.709144					0.0692208
			0.2989580270787725		rcsF-trmO	0.0303704	rcsF trmO	0.084142					0.0845643
			0.5424242768702788		recAX	0.18935002044465885	recX recA	0.422405					0.10645
			0.16067931900683133		recET-ralR-rcbA-xisR-intR	0.14879632502671722	recE recT ralR rcbA xisR intR	0.0485946					0.251049
			0.4734177841256874		relA-mazEF	0.2753551448441302	mazF mazE relA	0.125867					0.0902505
			0.15954155806620274		relBE	0.590578	relB relE	0.532342					0.0623218
			0.0753466		relBE-hokD	0.590578	hokD relE relB	0.0427453					0.0292703
			0.16653333643670376		rfe-wzzE-wecBC-rffGHC-wecE-wzxE-wecF-wzyE-rffM	0.0683126	rffM wzyE wecF wzxE wecE rffC rffH rffG wecC wecB wzzE rfe	0.15174					0.0573337
			0.2342043744783302		rhaBAD	0.0775259	rhaD rhaA rhaB	0.418178					0.120579
			0.1745880408467726		ribE-nusB-thiL-pgpA	0.11954888396651094	pgpA thiL nusB ribE	0.00774242					0.79477
			0.18508107853814582		ribF-ileS-lspA-fkpB-ispH	0.24338145780927978	ribF ileS lspA fkpB ispH	0.217334					0.291795
			0.6140629191375853		rimK-ybjN	0.9865967610297189	ybjN rimK	0.0551979					0.153131
			0.0920069		rimP-nusA-infB	0.032004445700641454	rimP infB nusA	0.210613					0.104371
			0.14338292799905583		rlmE-ftsH	0.0330373	ftsH rlmE	0.340134					0.837221
			0.0981443		rlmL-uup	0.0871742	rlmL uup	0.333558					0.00187777
			0.24655032852923153		rluD-pgeF	0.0600695	rluD yfiH	0.0848121					0.0256525
			0.26476284856543353		rluE-nudJ	0.13214185713343618	rluE nudJ	0.568046					0.100836
			0.2369731277873258		rnc-era	0.3001690615872461	era rnc	0.108183					0.0685745
			0.0926649		rnc-era-recO-pdxJ-acpS	0.21645774356726283	acpS pdxJ recO era rnc	0.0923622					0.014286
			0.1997031083630946		rnlAB	0.8431911842585733	rnlB rnlA	0.222913					0.0610913
			0.0831955		rnt-lhr	0.031144225489069147	rnt lhr	0.461073					0.0112524
			0.0661023		rpe-gph-trpS	0.12214912148674889	trpS gph rpe	0.340788					0.364384
			0.0822715		rph-pyrE	0.0382085	pyrE rph	0.134174					0.318111
			0.40993525762368577		rplJL-rpoBC	0.1221166165427924	rplJ rplL rpoB rpoC	0.576157					0.048208
			0.0883259		rplKAJL-rpoBC	0.0965808	rpoC rpoB rplL rplJ rplA rplK	0.037328					0.00602962
			0.2189225227614509		rplM-rpsI	0.0126228	rpsI rplM	0.0877595					0.35737
			0.2505655354811534		rplNXE-rpsNH-rplFR-rpsE-rpmD-rplO-secY-rpmJ	0.0702005	rpmJ secY rplO rpmD rpsE rplR rplF rpsH rpsN rplE rplX rplN	0.152462					0.0631398
			0.0526918		rplU-rpmA	0.0953193	rpmA rplU	0.0636944					0.115429
			0.11640597458288905		rplU-rpmA-yhbE-obgE	0.31258811073923565	obgE yhbE rpmA rplU	0.0832171					0.577739
			0.09455		rpmBG-mutM	0.20577657311049066	mutM rpmG rpmB	0.0802132					0.0497292
			0.1010480610104031		rpmF-plsX-fabHDG	0.0587917	fabG fabD fabH plsX rpmF	0.0710639					0.07697
			0.12765334023930036		rpmH-rnpA	0.17226075358877974	rnpA rpmH	0.051232					0.171381
			0.16394853328864167		rpoBC	0.088737	rpoC rpoB	0.015126					0.306466
			0.6929091737078112		rpoE-rseABC	0.7220999871160002	rseD rseC rseB rseA rpoE	0.000499707					0.0531815
			0.14826562731722567		rpoN-hpf-ptsN-yhbJ-npr	0.17335359730115057	rpoN hpf ptsN rapZ npr	0.806806					0.0171613
			0.15218040692362242		rpoZ-spoT-trmH-recG	0.26415946688265585	rpoZ spoT trmH recG	0.12449					0.0898167
			0.38789839121220754		rppH-ptsP	0.021536212371075884	rppH ptsP	0.0171309					0.12311
			0.045093396057280126		rpsA-ihfB	0.19173519002660508	ihfB rpsA	0.0579464					0.0547029
			0.1697274231161467		rpsB-tsf	0.0863014	tff rpsB tsf	0.0029084					0.875503
			0.22467982409886275		rpsF-priB-rpsR-rplI	0.092029	rpsF priB rpsR rplI	0.350721					0.0191629
			0.16783041291258852		rpsJ-rplCDWB-rpsS-rplV-rpsC-rplP-rpmC-rpsQ	0.0658749	rpsQ rpmC rplP rpsC rplV rpsS rplB rplW rplD rplC rpsJ	0.624696					0.0613337
			0.0960197		rpsLG-fusA-tufA	0.0534461	tufA fusA rpsG rpsL	0.299065					0.668989
			0.0921278		rpsMKD-rpoA-rplQ	0.11559037399346589	rpsK rpsD rpoA rplQ rpsM	0.136144					0.0546293
			0.22101386751844046		rpsO-pnp	0.051246592593688245	pnp rpsO	0.021759					0.0262351
			0.3315935858037645		rpsP-rimM-trmD-rplS	0.0530993	rplS trmD rimM rpsP	0.12407					0.0919498
			0.4451092462481409		rpsU-dnaG-rpoD	0.11616811642431249	rpsU dnaG rpoD	0.12893					0.0312937
			0.150922		rseABC	1.123424926005913	rseC rseB rseA	0.00466347					0.017396
			0.4941523487113944		rsfS-rlmH-mrdAB-rlpA	0.290624	rsfS rlmH mrdA mrdB rlpA	0.211101					0.654859
			0.6407110773633985		rsmA-apaGH	0.422502	apaH apaG rsmA	0.107561					0.143897
			0.4046173220775119		rsmD-yhhL	0.022378886459557993	yhhL rsmD	0.0190413					0.0690827
			0.0396787		rsmE-gshB	0.0503595	gshB rsmE	0.679971					0.0133524
			0.7312299633986167		rsmH-ftsLI-murEF-mraY-murD-ftsW-murGC-ddlB-ftsQAZ-lpxC	0.38043242725124937	lpxC ftsZ ftsA ftsQ ddlB murC murG ftsW murD mraY murF murE ftsI ftsL rsmH	0.0996164					0.0933693
			0.0632607		rspA-rspB	0.4373527442163076	rspA rspB	0.240363					0.0062778
			0.2503963112471784		rssAB	0.154747	rssB rssA	0.0169987					0.023682
			0.20066057302312315		rstAB	0.22128997262826783	rstB rstA	0.587931					0.107336
			0.1786200103095742		rsxABCDGE-nth	0.5811782175007568	nth rsxE rsxG rsxD rsxC rsxB rsxA	0.047167					0.272684
			0.4365424467301572		rtcBA	0.5756352758915431	rtcA rtcB	0.0851116					0.0823106
			0.6358586389693847		rutABCDEFG	1.0770061378131963	rutA rutB rutC rutD rutE rutF rutG	0.408291					0.353226
			0.1935644755017231		ruvAB	0.31244715363421877	ruvB ruvA	0.163915					0.142086
			0.2071762556290188		sanA-yeiS	0.39674178404342314	yeiS sanA	0.158897					0.0385205
			0.0542609		sapABCDF	0.049586600692754626	sapA sapB sapC sapD sapF	0.0201349					0.00598126
			0.24125128394479503		sbcDC	0.0399963	sbcD sbcC	0.100323					0.559407
			0.0306988		sbmA-yaiW	0.12166674718141418	yaiW sbmA	0.244504					0.0922666
			0.15320782843665007		sdhCDAB-sucABCD-sdhX	0.0670955	sdhX sdhC sdhD sdhA sdhB sucA sucB sucC sucD	0.0188528					0.240376
			0.011686600836015032		sdhDAB	0.0532294	sdhB sdhA sdhD	0.116637					0.2672
			0.2058670511447092		sdhE-ygfX	0.012046240661828453	sdhE ygfX	0.351635					0.1781
			0.27098656170287105		secB-gpsA	0.10770300511936523	secB gpsA	0.0364737					0.055232
			0.4332292580734179		secE-nusG	0.0488358	secE nusG	0.211952					0.125178
			0.057315121669099904		secMA-mutT	0.20479117410078007	mutT secA secM	0.226179					0.102881
			0.26225810931571336		selAB	0.17271474521735913	selB selA	0.0126153					0.0747363
			0.0349837		selD-topB	0.3696388416557635	topB selD	0.357568					0.0553321
			0.3097874373766501		seqA-pgm	0.1642223706869337	pgm seqA	0.027395					0.00476997
			0.1627066091795396		serB-radA	0.072436	radA serB	0.350106					0.0769973
			0.3017557718150782		serC-aroA	0.0490997	serC aroA	0.205153					0.0956
			0.25855217325912694		sfsA-dksA	0.3496629638698729	dksA sfsA	0.0175666					0.364454
			0.1842713376420844		sgcXBCQAER	0.44478942498596247	sgcX sgcB sgcC sgcQ sgcA sgcE sgcR	0.205828					0.138292
			0.19958388092324061		sgrR-sroA-thiBPQ	0.0480815	sgrR sroA thiB thiP thiQ	0.428681					0.058056
			0.4033006703188617		slp-dctR	0.5724360591992683	dctR slp	0.218461					0.217076
			0.267619		smtA-mukFEB	0.0901439	mukB mukE mukF cmoM	0.073096					0.169827
			0.41844127419863997		sohA-yhaV	0.4990433969958127	yhaV prlF	0.0230651					0.0820839
			0.0355988		speAB	0.17248618432045967	speB speA	0.598683					0.00888248
			0.3583426127401212		srkA-dsbA	0.0477093	dsbA srkA	0.0437467					0.277846
			0.31510819377736593		srlAEBD-gutM-srlR-gutQ	0.1447	srlA srlE srlB srlD gutM srlR gutQ	0.634029					0.104283
			0.3038229446234972		sspAB	0.21689952117908703	sspB sspA	0.0575701					0.0405431
			0.0949257		sucAB	0.0603634	sucB sucA	0.367081					0.250587
			0.012729589053657276		sucABCD-sdhX	0.035740816985605724	sdhX sucA sucB sucC sucD	0.0592408					0.320695
			0.0554189		sufABCDSE	0.30679038871837755	sufE sufS sufD sufC sufB sufA	0.00384963					0.339576
			0.1707317669033933		surA-pdxA-rsmA-apaGH	0.32926896777968245	apaH apaG rsmA pdxA surA	0.0387188					0.0306663
			0.0738201		tag-yiaC	0.3164438050183412	yiaC tag	0.0571792					0.0187924
			0.3271437216145358		talA-tktB	0.0459286	tktB talA	0.196228					0.372477
			0.1984467254571025		tamAB-ytfP	0.12135642251844107	ytfP tamB tamA	0.0866297					0.0422224
			0.0976938		tar-tap-cheRBYZ	0.144145	cheZ cheY cheB cheR tap tar	0.0281155					0.0261282
			0.024955388995585182		tatABC	0.0576885	tatC tatB tatA	0.0197142					0.00199354
			0.5541895234074249		tauABCD	0.4118781381547742	tauD tauC tauB tauA	0.0445073					0.0297484
			0.1290562921169214		tdcABCDEFG	0.5757920074606157	tdcG tdcF tdcE tdcD tdcC tdcB tdcA	0.110745					0.0506315
			0.10143144499108123		tdcBCDEFG	0.5757920074606157	tdcG tdcF tdcE tdcD tdcC tdcB	0.0494317					0.638246
			0.025546537877517397		tehAB	0.24794245994317518	tehA tehB	0.282636					0.0917164
			0.10080445643762984		tesA-ybbO	0.061334221209511236	ybbO tesA	0.0831473					0.324643
			0.11570072520131407		tgt-yajC	0.027700712161734718	yajC tgt	0.712156					0.0340312
			0.16391722816769835		thiCEFSGH	0.48304773166541726	thiS thiH thiG thiF thiE thiC	0.241327					0.391541
			0.4888190977590693		thiMD	0.11232473928298417	thiM thiD	0.0306913					0.00835615
			0.2099732820446905		thrLABC	0.0266572	thrL thrA thrB thrC	0.0754907					0.0744987
			0.0979041		thrS-infC	0.11318691985415816	infC thrS	0.346433					0.0537173
			0.0920901		thrS-infC-rpmI-rplT-pheMST-ihfA	0.10962343080725352	ihfA pheT pheS pheM rplT rpmI infC thrS	0.294102					0.115066
			0.26039380999856454		tnaAB	0.00371903	tnaB tnaA	0.785169					0.118751
			0.0931778		tnaCAB	0.00371903	tnaC tnaA tnaB	0.110431					0.0336298
			0.070568		tolB-pal-ybgF	0.0430362	cpoB pal tolB	0.0319238					0.108628
			0.18098568564516618		tolC-ygiBC	0.21810015456113657	ygiC ygiB tolC	0.613472					0.461239
			0.3035663906767023		torCAD	0.26179648085379437	torC torA torD	0.0374687					0.472144
			0.18217322632173677		torYZ	0.10445842671862175	torZ torY	0.260683					0.0673312
			0.0975365		treBC	0.5041846110525537	treC treB	0.00562086					0.038997
			0.13245896495271284		trmB-yggL	0.12885405616518125	trmB yggL	0.113737					0.100647
			0.0750063		trpCBA	0.0476932	trpA trpB trpC	0.0542125					0.0507861
			0.23360861957044185		trpLEDCBA	0.051746243011489286	trpA trpB trpC trpD trpE trpL	0.165521					0.417495
			0.48717162235231865		tsaB-yeaY	0.0675548	tsaB yeaY	0.0446674					0.0988703
			0.3396021216126414		tsaE-amiB-mutL-miaA-hfq-hflXKC	0.24996350242995324	hflC hflK hflX hfq miaA mutL amiB tsaE	0.120518					0.163215
			0.22486769195825618		tyrS-pdxY	0.3262305613184342	pdxY tyrS	0.0506965					0.352203
			0.0990341		ubiCA	0.5474089919469546	ubiC ubiA	0.273484					0.177603
			0.4271803261883169		ubiEJB	0.1959030410383224	ubiB ubiJ ubiE	0.166011					0.39472
			0.13768144731206378		udk-dcd	0.0667966	dcd udk	0.181422					0.101448
			0.478286		ugpBAECQ	0.11410882802358209	ugpQ ugpC ugpE ugpA ugpB	0.162551					0.0414791
			0.2570963067360225		uhpABC	0.158263	uhpC uhpB uhpA	0.356593					0.16821
			0.0679818		uidABC	0.25257667668796413	uidC uidB uidA	0.0237254					0.0577463
			0.33079498347815994		ulaABCDEF	0.12777577950756286	ulaF ulaE ulaD ulaC ulaB ulaA	0.56979					0.0489454
			0.1103095936492203		upp-uraA	0.0992173	uraA upp	0.311863					0.0798627
			0.24725717498325067		usg-truA-dedA	0.0687681	dedA truA usg	0.0927014					0.0631047
			0.48556754256999896		uvrYC	0.5198090164034324	uvrC uvrY	0.117813					0.0408091
			0.0899694		uxaCA	0.2624841347296231	uxaA uxaC	0.593188					0.252989
			0.22811456949255313		uxuAB	0.0359903	uxuB uxuA	0.110363					0.0462796
			0.022863		wrbA-yccJ	0.39589487808292645	wrbA yccJ	0.239195					0.436036
			0.1929976435734636		xanQ-guaD-ghxQ	0.0822629	ghxQ guaD xanQ	0.0592447					0.25966
			0.4528924946518768		xdhABC	0.2837789483127645	xdhC xdhB xdhA	0.278177					0.0989586
			0.1663929622844361		xerD-dsbC-recJ	0.4783919542608213	recJ dsbC xerD	0.334112					0.0521092
			0.525477		xseB-ispA-dxs-yajO	0.1272138816476846	yajO dxs ispA xseB	0.349086					0.0176015
			0.0858961		xylAB	0.13048599294725077	xylB xylA	0.200128					0.551601
			0.0731227		xylFGHR	0.15205038585559685	xylF xylG xylH xylR	0.100407					0.274794
			0.26074426506466164		yacC-speED	0.27461	yacC speD speE	0.200001					0.210716
			0.0479149		yaeP-rof	0.3997578615121266	yaeP rof	0.0059686					0.0232539
			0.0641373		yaeQ-arfB-nlpE	0.13743243730516028	nlpE arfB yaeQ	0.178333					0.00368994
			0.0801631		yafNOP	0	yafP yafO yafN	0.0380976					0.112599
			0.4004459585850062		yahDEFG	0.19814224238443676	yahG yahF yahE yahD	0.0347509					0.0193878
			0.0434632		yahIJ	0.0764647	yahJ yahI	0.0684491					0.0429091
			0.3459392601361427		yaiA-aroM	0.377271	aroM yaiA	0.15874					0.104968
			0.14060658755551983		yajC-secDF	0.0192717	secF secD yajC	0.142245					0.271264
			0.0508832		yajG-ampG	0.14488779419986914	ampG yajG	0.293166					0.0372379
			0.3424814321120428		ybaB-recR	0.10435914040870461	recR ybaB	0.110223					0.0141513
			0.0612394		ybbAP	0.0342031	ybbP ybbA	0.0745625					0.173126
			0.14220922449125373		ybcLM	0.2170036710506651	ybcM ybcL	0.126853					0.168607
			0.0838009		ybeD-lipB	0.6615574911107637	lipB ybeD	0.10228					0.0502679
			0.030847082193331335		ybeZY	0.1803612649344552	ybeZ ybeY	0.178706					0.016883
			0.016858667795569913		ybeZYX-lnt	0.211905	lnt ybeX ybeY ybeZ	0.018212					0.0230221
			0.3697219665109722		ybgC-tolQRA	0.0236576	ybgC tolQ tolR tolA	0.0462067					0.0257325
			0.544663		ybgIJKL-nei	0.059592202488523316	nei pxpA pxpC pxpB ybgI	0.338377					0.0274595
			0.0906162		ybhP-clsB-ybhN	0.0449034	ybhP clsB ybhN	0.504389					0.11696
			0.17043888903205445		ybjC-nfsA-rimK-ybjN	0.6487669171479115	ybjN rimK nfsA ybjC	0.0978736					0.0310467
			0.0876878		ybjQ-amiD	0.19530566631499605	amiD ybjQ	0.755941					0.281993
			0.33455416944003485		ycaI-msbA-lpxK-ycaQ	0.0899254	ycaQ lpxK msbA ycaI	0.0734764					0.354994
			0.22303321634849652		ycaR-kdsB	0.2798989797757516	kdsB ycaR	0.262787					0.510095
			0.0473813		yccFS	0.0461457	yccF yccS	0.115143					0.0907946
			0.12203284648362127		ycdXY	0.13612702584756237	ycdY ycdX	0.1686					0.0094943
			0.0922945		yceD-rpmF	0.0978795	rpmF yceD	0.598667					0.240493
			0.5566898005157538		yciGFE	0.5278827729580923	yciE yciF yciG	0.0465859					0.00980351
			0.44346927301811656		yciK-btuR	0.0245883	yciK btuR	0.0193991					0.456248
			0.17522107760501499		yciSM-pyrF-yciH	0.2646050691861376	yciH pyrF lapB lapA	0.0683626					0.0300676
			0.3981613337022871		yciVOQ	0.4774706299216973	yciQ yciO yciV	0.183268					0.036292
			0.23564916280472326		yciZT	0.30137714211425937	yciZ yciT	0.34539					0.247748
			0.0918686		ycjXF	0.11484860744733114	ycjF ycjX	0.453226					0.0953491
			0.10627650359130816		ycjXF-tyrR	0.0927931	tyrR ycjF ycjX	0.445525					0.154543
			0.10436178371334236		ycjY-ymjDC-mpaA	0.17899713994908958	mpaA ymjC ymjD ycjY	0.113189					0.225734
			0.18072913109273178		ydbH-ynbE-ydbL	0.0986012	ydbL ynbE ydbH	0.0257108					0.0526429
			0.015817555504691688		ydbK-ompN	0.5120994003033187	ompN ydbK	0.102161					0.0469044
			0.10402727815475582		ydcSTUV-patD	0.15362519583119488	patD ydcV ydcU ydcT ydcS	0.222403					0.52311
			0.0617747		yddAB	0.14811938073108055	yddA yddB	0.13415					0.167246
			0.0882584		ydeNM	0.760064	ydeM ydeN	0.056917					0.00894023
			0.14276148965054106		ydgK-rsxABCDGE-nth	0.5811782175007568	nth rsxE rsxG rsxD rsxC rsxB rsxA ydgK	0.0463408					0.137739
			0.36170504204712745		ydiFO	0.1112582232630613	ydiO ydiF	0.683329					0.40634
			0.056579		ydiJ-menI-ydiH	0.7290391294132614	ydiJ menI ydiH	0.059499					0.296974
			0.2837671766844101		ydjA-selD-topB	0.3391568036936867	topB ydjA selD	0.529607					0.0241882
			0.14414333375089494		ydjLKJIHG	0.4511167509729839	ydjL ydjK ydjJ ydjI ydjH ydjG	0.0938808					0.0904721
			0.4198057157270085		ydjXYZ-ynjABCD	0.0171196	ynjD ynjC ynjB ynjA ydjZ ydjY ydjX	0.023677					0.0576142
			0.18586930809082275		yeaGH	0.5020756832042239	yeaH yeaG	0.727374					0.27238
			0.12870640728541644		yebC-ruvC	0.061619088114079144	ruvC yebC	0.639621					0.0748465
			0.0918093		yecDE	0.1907663589624298	yecE yecD	0.000782553					0.866388
			0.1689448135159614		yecM-cutC	0.2973492146210726	yecM cutC	0.0169339					0.292977
			0.16866719280111048		yecN-cmoAB	0.24152874072810798	cmoB cmoA yecN	0.209786					0.280908
			0.5238697862612249		yedEF	0.2397883090858482	yedF yedE	0.120539					0.0200846
			0.17909527913627535		yegTUV	0.0606774	yegV yegU yegT	0.435235					0.577305
			0.6578948815155421		yeiR-lpxT	0.1428018478713863	lpxT yeiR	0.0412178					0.170859
			0.6306474325025532		yejABEF	0.0494687	yejF yejE yejB yejA	0.0629523					0.738003
			0.7441578297105856		yfbU-hxpA	0.0817732	yfbU hxpA	0.0726473					0.0192268
			0.20398080084286432		yfcUSRQPO	0.0744048	yfcU yfcS yfcR yfcQ yfcP yfcO	0.259755					0.200986
			0.43362103031323346		yfdGHI	0.028475387032978697	yfdI yfdH yfdG	0.241697					0.28098
			0.10085239582412694		yfdX	0.20643405430104672	yfdE yfdV oxc frc yfdX	0.029684					0.0418431
			0.45955353345634364		yfeYX	0.19320882403248965	yfeX yfeY	0.0909358					0.714345
			0.15967717066250872		yffB-dapE-ypfN	0.17757459111761043	ypfN dapE yffB	0.0367416					0.116209
			0.24395469747956097		yfhM-pbpC	0.015117551660061167	yfhM pbpC	0.212189					0.022323
			0.06961		yfiR-dgcN-yfiB	0.6029829286469824	yfiB dgcN yfiR	0.0880198					0.0212653
			0.11128236299357537		ygfB-pepP-ubiHI	0.18462661861108046	ygfB pepP ubiH ubiI	0.150541					0.0634933
			0.46169991770511354		ygfK-ssnA	0.26431366204026896	ssnA ygfK	0.468258					0.156015
			0.20578466820210203		yggSTU-rdgB-hemW	0.0712815	hemW rdgB yggU yggT yggS	0.0340705					0.0712558
			0.10504931452379508		yggX-mltC	0.18281033254914145	mltC yggX	0.225291					0.0324938
			0.36402422640364773		yggX-mltC-nupG	0.16167052127632037	nupG mltC yggX	0.210047					0.131742
			0.38244652201791085		ygiF-glnE	0.0172492	ygiF glnE	0.096127					0.0515409
			0.5194806671922998		yhdN-zntR	1.0716006903911748	yhdN zntR	0.00115975					0.0180322
			0.28595382266826996		yhdWXYZ	0.31906439097537675	yhdZ yhdY yhdX yhdW	0.0604015					0.357899
			0.24812983358123172		yheO-tusDCB	0.13894652662069423	tusB tusC tusD yheO	0.206626					0.0479942
			0.17662		yheSTU	0.28915079065612553	yheU yheT yheS	0.109111					0.00792742
			0.5963178776465698		yhfG-fic-pabA	0.0660503	pabA fic yhfG	0.0507209					0.0424757
			0.0927296		yhfXW-php-yhfUTS	0.000332756	yhfX yhfW php yhfU yhfT yhfS	0.307071					0.000632372
			0.537971		yhiI-rbbA-yhhJ	0.0830725	yhiI rbbA yhhJ	0.0262717					0.132039
			0.33139299100752745		yiaKLMNO-lyx-sgbHUE	0.5852627163673639	yiaM sgbE sgbU sgbH lyxK yiaO yiaN yiaL yiaK	0.152023					0.164476
			0.0778108		yibN-grxC-secB-gpsA	0.11850157342036526	grxC yibN gpsA secB	0.0895028					0.281835
			0.11906366149213486		yicJI	0.3102376765563725	yicI yicJ	0.20582					0.138534
			0.0797612		yicR-rpmBG	0.0942989	rpmG rpmB yicR	0.23273					0.698151
			0.0927035		yicR-rpmBG-mutM	0.22481406406055077	mutM rpmG rpmB yicR	0.283443					0.0344455
			0.12315602667241958		yieP-hsrA	0.16125159137034678	yieP hsrA	0.0116262					0.0453348
			0.0399559		yifL-dapF-yigA-xerC-yigB	0.4606412091192615	yigB xerC yigA dapF yifL	0.0610271					0.0411323
			0.4744366719417943		yihLM	0.5062609242948707	yihM yihL	0.0338199					0.190671
			0.35228247824961056		yihUTS	0.0921833	yihU yihT yihS	0.0688927					0.0123065
			0.42306997283279335		yihXY-dtd-fabY	0.18664253578361065	fabY dtd yihY yihX	0.00359879					0.0877632
			0.3420368539673416		yiiS-uspD	0.14884107096529586	uspD yiiS	0.0375741					0.12185
			0.18664339501018987		yjbQR	0.061419698048392965	yjbR yjbQ	0.00474498					0.0112768
			0.18463950714800348		yjeFE-amiB-mutL-miaA-hfq-hflXKC	0.23317413252517594	tsaE nnr amiB mutL miaA hfq hflX hflK hflC	0.0344718					0.382472
			0.2869688955222936		yjfKLMC	0.2232223574001881	yjfC yjfM yjfL yjfK	0.0227985					0.0637731
			0.0881447		yjhIHG	0.47273516037792496	yjhI yjhH yjhG	0.0854241					0.136193
			0.11865122398534911		yjiML	0.4203976243708354	yjiM yjiL	0.0675589					0.624324
			0.26320370754590505		yjjB-dnaTC	0.0784577	dnaC dnaT yjjB	0.203532					0.106363
			0.3500094610784295		yjjB-dnaTC-yjjA	0.060997961688085474	yjjA dnaC dnaT yjjB	0.0493915					0.0802802
			0.38523476785040345		yjjUV	0.6274174157776367	yjjV yjjU	0.167663					0.0476719
			0.0332129		ykgEFG	0.34021460774261003	ykgG ykgF ykgE	0.00991857					0.41436
			0.6989273950022528		ymdAB	1.3029142040911657	ymdB ymdA	0.0178451					0.0304871
			0.0409526		ymdAB-clsC	0.8134055239371145	clsC ymdB ymdA	0.0536008					0.122372
			0.20745413706168922		ymdB-clsC	0.0319286	clsC ymdB	0.428136					0.0219308
			0.18796702870593723		ymgGD	0.5470780809952841	ymgG ymgD	0.00523817					0.177271
			0.2995501708294061		ynfB-speG	0.028785723242969782	speG ynfB	0.0601187					0.0692229
			0.11505388357942388		ynfEFGH-dmsD	0.026489339524075752	dmsD ynfH ynfG ynfF ynfE	0.0634731					0.679214
			0.064878		yobA-yebZY	0.0347222	yobA yebZ yebY	0.0705333					0.714235
			0.11416493864361121		ypfJ-tmcA	0.1223316457981065	ypfJ tmcA	0.0316853					0.0830214
			0.3363774512541534		yphCB	0.50014	yphC yphB	0.0814998					0.32731
			0.028679457552602684		yphFED	0.24460399129233504	yphF yphE yphD	0.280851					0.0958412
			0.27378144534165005		yqcC-truC-yqcA	0.1979046677379827	yqcC truC yqcA	0.0561679					0.0523163
			0.10083358440920155		yqgEF	0.0307823	yqgF yqgE	0.139658					0.106764
			0.054080876442096956		yqhD-dkgA	0.00671132	dkgA yqhD	0.105116					0.0771124
			0.049653750146891495		yqjCDEK	0.0458602	yqjK yqjE yqjD yqjC	0.0792978					0.00612631
			0.2330976441841498		yrbG-kdsDC-lptCAB	0.0552961	lptB lptA lptC kdsC kdsD yrbG	0.0052821					0.00762235
			0.0463972		yrdD-rimN-aroE-yrdB	0.0402218	yrdB aroE tsaC yrdD	0.40161					0.038025
			0.2305842074021318		yrfG-hslR	1.033991545032615	hslR yrfG	0.0309868					0.0858103
			0.025188134816584377		ytfQRT-yjfF	0.0412333	yjfF ytfT ytfR ytfQ	0.176515					0.0890383
			0.18693583855063414		ytjB-lplA	0.0600623	lplA ytjB	0.0621187					0.0107986
			0.21119900925476573		zraSR	0.2346359355486937	zraR zraS	0.487069					0.12048
			0.24562847740645663					0.107811					0.0993376
			0.0742888					0.278492					0.154474
			0.3318822065912389					0.251083					0.0402209
			0.0490803					0.341741					0.0313015
			0.19494					0.151997					0.0333252
			0.12092853740825033					0.0710265					0.15394
			0.3424600568393882					0.546252					0.263808
			0.13566753697089506					0.0889861					0.0131165
			0.34910489251446414					0.0954769					0.12751
			0.1430519174185435					0.141234					0.354787
			0.0549905					0.276175					0.109801
			0.13126719435793016					0.394194					0.122202
			0.15106287421755052					0.230894					0.228925
			0.21432745561221286					0.151716					0.0281941
			0.1544211130179994					0.582126					0.151581
			0.4538044988045007					0.364003					0.0121581
			0.33368837376287575					0.0603189					0.00504207
			0.0835307					0.018529					0.335808
			0.5716173795833828					0.0952373					0.0633169
			0.11283443635686646					0.365732					0.0492661
			0.23182686994640883					0.463818					0.0453018
			0.31590083907470995					0.108935					0.156087
			0.4605919530349294					0.141531					0.0973038
			0.1512202112060376					0.13526					0.0465166
			0.197463					0.00747284					0.820314
			0.38336313162311325					0.0720683					0.0855137
			0.1553090719822066					0.663676					0.169572
			0.20180554664248262					0.335894					0.0539222
			0.553066					0.01674					0.0178553
			0.4161451569763917					0.0904135					0.0137602
			0.12698723986377933					0.0375003					0.0289464
			0.33923344589997995					0.39738					0.000303975
			0.024115989793728317					0.748402					0.215771
			0.14664019533201939					0.0123113					0.0720719
			0.25270674667663073					0.0191213					0.0746688
			0.17776044232235869					0.148516					0.0469562
			0.23387386624911438					0.101361					0.0201821
			0.0757623					0.0448827					0.0342684
			0.0352806					0.0302481					0.151054
			0.4524704630690017					0.0965716					0.610036
			0.0552306					0.158958					0.104377
			0.6344147276164988					0.0521029					0.323075
			0.2406604244533528					0.137945					0.426457
			0.40229481926866895					0.13844					0.33035
			0.0856428					0.0110718					0.445775
			0.448205					0.801518					0.0221547
			0.021845466152056552					0.22538					0.00786948
			0.2208640943527168					0.928724					0.0196827
			0.2036263914913135					0.039356					0.0290383
			0.0722269					0.141082					0.63567
			0.0701273					0.00390986					0.0474264
			0.4623726253689311					0.0271345					0.319548
			0.2751166065448086					0.258447					0.302274
			0.24564545999116938					0.123991					0.170626
			0.23972723417615982					0.258153					0.626666
			0.3887538897223767					0.0248748					0.513798
			0.39362134138805366					0.132361					0.050624
			0.0713626					0.0366714					0.0437456
			0.202842					0.176996					0.605421
			0.0898986					0.790909					0.052798
			0.6227844650972012					0.239932					0.019966
			0.1138814906328266					0.00257258					0.0214883
			0.0961725					0.0499597					0.125366
			0.19140833100238888					0.0717773					0.0250299
			0.13385994194658057					0.238135					0.00834537
			0.0551994					0.0144142					0.134301
			0.028495					0.0680794					0.674868
			0.14301017517716677					0.0979493					0.0245817
			0.18412817795943615					0.642806					0.305841
			0.0479366					0.251222					0.111358
			0.45280531915682204					0.935858					0.0408323
			0.3798677096321519					0.0100203					0.100603
			0.2648304938694438					0.214368					0.0475368
			0.5218342952368324					0.722529					0.400182
			0.00805133					0.0384395					0.0934955
			0.11794776650203816					0.0636099					0.154236
			0.0866934					0.0167436					0.179853
			0.24059065585246545					0.0276434					0.0180195
			0.22036290531132768					0.112209					0.281331
			0.2482965710993367					0.341886					0.0360525
			0.19883185425347655					0.755199					0.167435
			0.5890119916740162					0.447082					0.0355906
			0.48357868427515494					0.116493					0.325481
			0.10632200350830591					0.568162					0.0119382
			0.0808897					0.0675083					0.282623
			0.0776283					0.0750207					0.0247541
			0.019200823997959072					0.0206125					0.0381253
			0.3824335136185875					0.0387062					0.326001
			0.14472227070075244					0.312243					0.288466
			0.17073308874958948					0.0696654					0.0486994
			0.2682638325457372					0.0933467					0.242734
			0.12142454018103988					0.0164034					0.0304986
			0.3364914648189827					0.00765768					0.0964382
			0.190969					0.0701068					0.211983
			0.52185					0.361943					0.0202267
			0.5677643488372027					0.0334375					0.588417
			0.15630011596966986					0.0442205					0.444963
			0.1057108043564528					0.52883					0.135049
			0.0994245					0.0635115					0.0459314
			0.565659					0.45277					0.133884
			0.642469					0.92557					0.00440046
			0.2406597608827427					0.163283					0.133005
			0.0437714					0.076306					0.111581
			0.7483721137106508					0.027872					0.302112
			0.25734572218607765					0.00880052					0.180284
			0.5070425532026145					0.0162201					0.246866
			0.051691212757834705					0.0299569					0.0162314
			0.0811721					0.142646					0.307505
			0.0881497					0.0338968					0.0183249
			0.0570051					0.0353626					0.097712
			0.12518696685216235					0.688198					0.121461
			0.0175104					0.0240298					0.035002
			0.5232013159656798					0.103988					0.378798
			0.0795836					0.129601					0.0592949
			0.1126589082380148					0.207933					0.192637
			0.085023					0.545223					0.411979
			0.0659686					0.0401175					0.126621
			0.5155068885867693					0.0297193					0.030894
			0.4575482554015806					0.0755045					0.125357
			1.049676673654726					0.0330747					0.0713718
			0.13501678173008017					0.532427					0.0659277
			0.0345568					0.0815078					0.428586
			0.6705956423970395					0.165106					0.136226
			0.18731639045107654					0.0246188					0.487829
			0.078514					0.205085					0.0268401
			0.0715802					0.622173					0.0412096
			0.0043653					0.0642765					0.304683
			0.5775553863943603					0.040809					0.265691
			0.5093645051770959					0.396129					0.00557869
			0.084221					0.115546					0.140639
			0.6685307809197232					0.0531102					0.443796
			0.17834237744351983					0.150582					0.0594632
			0.1368659219979091					0.143812					0.197671
			0.18198302086855922					0.0801969					0.45047
			0.0658351					0.0191135					0.0302095
			0.16669482258268678					0.161862					0.0245189
			0.0417689					0.00395985					0.219108
			0.4830338710664806					0.0919281					0.0476464
			0.6806834066019612					0.212041					0.0218836
			0.21469639298132268					0.0214025					0.225462
			0.2289723447178951					0.0716896					0.131027
			0.0550637					0.190878					0.338442
			0.3457105170621627					0.451709					0.0514778
			0.0695035					0.00105106					0.0202032
			0.23402725441776048					0.0487716					0.275612
			0.8707563048301725					0.0306611					0.0292474
			0.0642839					0.104315					0.226808
			0.3495703461771301					0.0820779					0.393683
			0.3370631633186844					0.0415335					0.128073
			0.20142783974028164					0.0353297					0.0369429
			0.595274					0.0884867					0.293258
			0.0944562					0.557622					0.012587
			0.13325476135875994					0.0290719					0.198893
			0.13482121569090336					0.466203					0.508857
			0.16915054179179637					0.0196469					0.135385
			0.23792403856021344					0.556848					0.0748285
			0.0556061					0.10634					0.0910754
			0.2574074874458888					0.0161105					0.00130636
			0.094948					0.164429					0.200196
			0.016047385309659847					0.0504797					0.124893
			0.18089071932368095					0.0408775					0.93189
			0.6741060451682844					0.0155001					0.0395674
			0.3940653440348918					0.028643					0.0722106
			0.050327253194498926					0.12534					0.100383
			0.13872302147859347					0.904432					0.0884737
			0.3674773043310388					0.0243619					0.285076
			0.0918555					0.624402					0.171415
			0.25599862184902883					0.0348264					0.219847
			0.140802					0.761163					0.116507
			0.059072481119775214					0.201322					0.0287753
			0.1427740388326635					0.0995593					0.102823
			0.11044065731291615					0.0757444					0.0839144
			0.30621045958425563					0.112733					0.0464697
			0.0965774					0.0935428					0.109523
			0.2540748228817521					0.536652					0.417746
			0.0871387					0.222287					0.396677
			0.0700394					0.00305499					0.0932161
			0.193142					0.125225					0.0472117
			0.0795281					0.281113					0.420619
			0.32316008482455866					0.161288					0.641287
			0.11883223197601707					0.171733					0.0695476
			0.18292638914872744					0.293969					0.0313337
			0.2749580574705141					0.580886					0.128946
			0.4146015041169452					0.0281405					0.0111545
			0.128441					0.0193307					0.0584166
			0.0201759					0.0297052					0.0238905
			0.13826569103769468					0.0574543					0.0641788
			0.11743809577060421					0.329744					0.227631
			0.12005137182068155					0.0214347					0.0950319
			0.6064989802922744					0.0628826					0.29926
			0.4850072421680451					0.00213585					0.0511563
			0.5179711791625904					0.138288					0.0651425
			0.0897286					0.138065					0.0677901
			0.029644648519059284					0.150596					0.691127
			0.4431763255224926					0.0451791					0.0173049
			0.0797054					0.14416					0.150092
			0.2118297874227091					0.113587					0.0972229
			0.12123753830141912					0.104829					0
			0.10705231669453909					0.392511					0.0686279
			0.0883259					0.0509566					0.255804
			0.39218801229072975					0.0809235					0.148983
			0.076835					0.0516266					0.0966223
			0.3053213261850769					0.0948976					0.175129
			0.298456					0.0951969					0.10301
			0.2543552885335987					0.531951					0.0665369
			0.5215949396860394					0.0323176					0.0759203
			0.011005023407374566					0.0135878					0.138578
			0.30011086662620856					0.0655811					0.693491
			0.24446818520389008					0.855689					0.0168503
			0.18380327920115172					0.178404					0.25926
			0.12086426070534206					0.0698782					0.0601146
			0.42802404897478696					0.166638					0.641302
			0.1885534692213265					0.154605					0.0916343
			0.11995653961393866					0.219225					0.102129
			0.0405244					0.577542					0.253459
			0.26543016195683394					0.86049					0.310164
			0.3017975694802321					0.179548					0.154874
			0.0915325					0.0505789					0.137835
			0.19800336566389268					0.0258175					0.0871939
			0.2815598753595629					0.199945					0.064459
			0.12847184870249578					0.1706					0.0794153
			0.2461340728260192					0.156783					0.0254642
			0.27685063838937174					0.741492					0.305433
			0.047699487942758335					0.216099					0.183968
			0.473402					0.156467					0.0735646
			0.045258044644801064					0.0053628					0.303342
			0.5883075072107058					0.10006					0.00104633
			0.41233158413080345					0.0847435					0.160724
			0.0917899					0.0248493					0.0178067
			0.0399105					0.472915					0.0570155
			0.433363					0.0426376					0.0802387
			0.0665996					0.123109					0.124179
			0.2713286838932553					0.182403					0.00979614
			0.0977087					0.0622566					0.0820623
			0.170857					0.0315146					0.035957
			0.0712864					0.0691539					0.0181443
			0.7273470255840941					0.103933					0.386314
			0.0944593					0.131825					0.0523714
			0.643476					0.182654					0.108819
			0.0779243					0.0573787					0.121113
			0.056137560994761325					0.656872					0.37255
			0.31841					0.187159					0.05472
			0.20672077103428935					0.0354828					0.138834
			0.12825408449981812					0.165218					0.353362
			0.12307094243854574					0.140832					0.325171
			0.26232039961497183					0.0456445					0.0690325
			0.8673171866369841					0.0320278					0.0399589
			0.0628264					0.353377					0.215835
			0.053254772635199975					0.0298361					0.0835999
			0.34857493252929383					0.0101136					0.0879064
			0.1138231701202369					0.428392					0.535652
			0.10052788663863448					0.79354					0.0999547
			0.6118363558387626					0.0367398					0.0763778
			1.1787372942864283					0.0379245					0.367695
			0.24358246236831022					0.666756					0.106239
			0.4690552779140637					0.32587					0.105963
			0.5248428394504636					0.703238					0.0250792
			0.14399331045789712					0.629028					0.376572
			0.5983896108279715					0.011144					0.00115743
			0.2816085336746832					0.359713					0.104383
			0.2953042628197055					0.0125929					0.0508859
			0.4113738951118205					0.012791					0.0822565
			0.5698364386645902					0.0648962					0.0104431
			0.34118465017166705					0.0231842					0.0427611
			0.16552612704145087					0.0444176					0.249205
			0.4712687418773152					0.303118					0.0447616
			0.2660776571082928					0.514833					0.150304
			0.2902819685613636					0.252347					0.211537
			0.2608260111018537					0.472578					0.0626561
			0.37418393898568747					0.122274					0.723185
			0.2956590896394429					0.345627					0.0401393
			0.0451248					0.146039					0.0242325
			0.7843142928776209					0.0264272					0.0988208
			0.13238022693932702					0.0878436					0.104938
			0.13237229240177473					0.168381					0.128882
			0.28698891185778563					0.0859632					0.158256
			0.7970241906826664					0.0900014					0.0758345
			0.0339831					0.142319					0.65593
			0.2542237863425236					0.11509					0.408257
			0.1858165595381365					0.106902					0.0375144
			0.11814197796927613					0.320643					0.118655
			0.026771247389356857					0.154756					0.045097
			0.17264504895220262					0.261907					0.00677759
			0.44395125592238344					0.350881					0.02278
			0.2328334499531975					0.167954					0.436496
			0.0991719					0.148506					0.177517
			0.028028684271360505					0.0471707					0.279289
			0.1745705068456407					0.652858					0.108324
			0.10086765869908725					0.457545					0.104544
			0.0701533					0.0636539					0.0830816
			0.30267836025720257					0.0413909					0.358665
			0.41427301050484255					0.0182181					0.208273
			0.0719839					0.0398239					0.113855
			0.1658640659124973					0.111688					0.088512
			0.23661708551602165					0.0124771					0.0811408
			0.14286023179993304					0.115724					0.0786255
			0.5764720811135894					0.088133					0.0862785
			0.0877548					0.653252					0.0298032
			0.29022506695853967					0.0363669					0.519516
			0.1457726069355448					0.670578					0.102574
			0.0921049					0.173096					0.110094
			0.00978406					0.0516105					0.110033
			0.48329727355012975					0.0242056					0.0108852
			0.33106451190870323					0.0609791					0.345422
			0.0272015					0.0364935					0.0959741
			0.33643087088962087					0.0897614					0.0239917
			0.040646214857680406					0.122359					0.130683
			0.6734377779976264					0.0724708					0.00791204
			0.14314533254924108					0.389828					0.0387968
			0.29360348435683253					0.012586					0.0022497
			0.321041					0.0440639					0.0937741
			0.11811206250808341					0.466949					0.0628818
			0.6843630712201855					0.129232					0.0610985
			0.15818166989835605					0.027284					0.0593063
			0.0609636					0.0285962					0.162001
			0.1432132076930686					0.0458895					0.0175581
			0.4034175067097302					0.0867937					0.0600059
			0.048593947198235905					0.113695					0.402144
			0.040907134862433595					0.0452002					0.00494481
			0.10442732070555046					0.308291					0.00265588
			0.0569407					0.0878582					0.495025
			0.10849022469755407					0.0457516					0.200376
			0.10371292228889618					0.130271					0.0790649
			0.6211395437907357					0.0706048					0.0939907
			0.5563778743441304					0.0783563					0.0614587
			0.1827791045259709					0.0208319					0.381256
			0.3622384956937531					0.0653368					0.086277
			0.5568307712761313					0.317048					0.0100857
			0.0971851					0.173597					0.509336
			0.16298931379536216					0.136564					0.302339
			0.895131					0.00971718					0.0492265
			0.20806519048260858					0.556894					0.165589
			0.46415588187383117					0.318251					0.068477
			0.1521933729400811					0.0270364					0.0640155
			0.29853281254845637					0.0319665					0.0263535
			0.0537253					0.433763					0.0988945
			0.3176878829511141					0.072796					0.400274
			0.18177262869035415					0.00276251					0.0592906
			0.12544268230908598					0.608048					0.0774203
			0.10222590666168714					0.0842973					0.137805
			0.43397621364491573					0.630089					0.0124747
			0.2783733083421061					0.292904					0.677701
			0.0408851					0.706309					0.119717
			0.0604565					0.414901					0.19231
			0.0999931					0.938185					0.401952
			0.1698453481174561					0.147141					0.142354
			0.3180752217500933					0.167833					0.419252
			0.0581716					0.0272868					0.428926
			0.2613879540666048					0.0879164					0.202825
			0.0700997					0.770567					0.147472
			0.0158234					0.133853					0.759024
			0.5314394353492891					0.0598306					0.369356
			0.017204279890658477					0.0728337					0.273462
			0.1506734888145426					0.089616					0.295439
			0.025376617962119454					0.061735					0.330797
			0.1506022627682027					0.174968					0.117957
			0.7910679220168543					0.0151212					0.428674
			0.028681549445915333					0.0675454					0.404051
			0.059566678442553395					0.250579					0.366799
			0.00967882					0.0415654					0.251162
			0.2842176292717967					0.0876745					0.302746
			0.040572340976978774					0.128586					0.464475
			0.022694058869366117					0.304339					0.421691
			0.19510159761758034					0.0264528					0.35639
			0.047206133923664656					0.863477					0.190296
			0.7074897071289176					0.0176718					0.315576
			0.22427949458914206					0.429376					0.331148
			0.0435095					0.381034					0.326808
			0.42718350152499857					0.834127					0.162227
			0.1781562763191858					0.197383					0.212468
			0.5561281285268656					0.0441285					0.187043
			0.1560555163056213					0.098373					0.122086
			0.0736573					0.160143					0.30975
			0.2551007989759672					0.122128					0.417622
			0.18669051843579326					0.168573					0.48745
			0.10580947375214439					0.132904					0.146888
			0.013839492296687725					0.116315					0.17408
			0.0418568					0.107526					0.120655
			0.0525952					0.170053					0.179477
			0.0732498					0.757979					0.41367
			0.48492435002010686					0.0981462					0.0599171
			0.018800395088097208					0.0258175					0.277673
			0.073902					0.377805					0.363429
			0.19025586301933337					0.0102167					0.203339
			0.0458305					0.401404					0.363175
			0.033104774300105326					0.127758					0.0451683
			0.049768408937873626					0.0363964					0.290595
			0.0306054					0.0879434					0.377411
			0.051777748727856926					0.0806304					0.110831
			0.32544627741875376					0.742562					0.537855
			0.15762580199016343					0.131562					0.393738
			0.020884574573427253					0.0412039					0.133045
			0.0835705					0.034968					0.294071
			0.0278266					0.0100162					0.181697
			0.1093254850318871					0.305399					0.323937
			0.026870999103710127					0.00553505					0.375551
			0.0336508					0.0864222					0.0680711
			0.018155194875443918					0.0465096					0.108531
			0.16957577208910538					0.0236625					0.148234
			0.10201500569612627					0.467927					0.176291
			0.032393					0.01007					0.587357
			0.00153353					0.16355					0.230455
			0.4102811074618472					0.0820081					0.143881
			0.1712249888568202					0.11102					0.11513
			0.14128208802200318					0.106648					0.102926
			0.7169981968478935					0.0491083					0.277685
			0.32476283283443674					0.100303					0.237561
			0.016188810471383965					0.0371636					0.22515
			0.6590154505151905					0.148817					0.122557
			0.31488398573286586					0.275011					0.224892
			0.9138623142478991					0.177442					0.373931
			0.28692521512720537					0.106043					0.294244
			0.9211733975912018					0.174088					0.206162
			0.010875475769381136					0.0358837					0.40812
			0.0608007					0.0329959					0.220006
			0.11075474708517087					0.157611					0.248629
			0.17593347690555597					0.517259					0.165082
			0.488836					0.141131					0.378843
			0.0848931					0.0745834					0.181041
			0.055028142445639215					0.0939852					0.349252
			0.23306037500707683					0.139412					0.0656924
			0.032453645496353954					0.221681					0.31861
			0.18005687681066684					0.592305					0.0889827
			0.5162207528680071					0.166231					0.161615
			0.37131300765971365					0.0490281					0.313414
			0.11954371654424314					0.000684855					0.48384
			0.4250713689412143					0.0506863					0.057305
			0.026303134266302593					0.192285					0.374452
			0.1314550512737105					0.0471789					0.131495
			0.1311630968398231					0.319387					0.145985
			0.044996938023466916					0.155062					0.518667
			0.7230829939475496					0.139021					0.157499
			0.48488934145801915					0.232419					0.251131
			0.10533369121968503					0.118372					0.318108
			0.10007329586368129					0.066359					0.0741883
			0.7091564008504664					0.127488					0.359683
			0.12958963630849865					0.0297499					0.314099
			0.7607872982432372					0.751021					0.503546
			0.4699763656328327					0.0107274					0.357273
			0.00979996					0.0274802					0.353541
			0.0656095					0.105658					0.0745639
			0.3425830434462619					0.294274					0.0737327
			0.0641462					0.618538					0.124741
			0.0652239					0.213273					0.213971
			0.14265853310662796					0.113426					0.423903
			0.9037452725452245					0.395364					0.279892
			0.1400387954690616					0.0788067					0.129935
			0.033791111308983254					0.0895068					0.181374
			0.081072					0.0500806					0.373137
			0.11172509494686798					0.82268					0.101245
			0.019363879885521858					0.180495					0.220965
			0.7385959704015829					0.0177799					0.547279
			0.15173037959326208					0.11423					0.104921
			0.39795055624936504					0.426789					0.10012
			0.2350958462811846					0.00275572					0.541403
			0.015551381415425008					0.502572					0.213048
			0.128577					0.159262					0.346874
			0.2543548846894226					0.062094					0.349897
			0.17667973044211907					0.0827055					0.0703532
			0.0373281					0.0723122					0.131787
			0.023119949376549057					0.479903					0.322925
			0.5323658870549633					0.249802					0.150387
			0.0837911					0.0405506					0.269754
			0.026287179389801817					0.0834679					0.194812
			0.0645924					0.213762					0.167012
			0.013648838139718636					0.0809279					0.16224
			0.11273975226777112					0.107612					0.0651243
			0.0756993					0.116902					0.500258
			0.0621241					0.411219					0.248194
			0.12234673757513449					0.00882921					0.134018
			0.0946224					0.14936					0.0959471
			0.0843036					0.179327					0.060652
			0.017777522455253388					0.0443199					0.149684
			0.13503619137722614					0.0763228					0.360878
			0.0873084					0.0530337					0.373781
			0.44423503921125984					0.49838					0.275788
			0.12196881513613649					0.0624641					0.214641
			0.0588865					0.401672					0.522393
			0.15521027120485975					0.013752					0.345709
			0.0380106					0.373557					0.39076
			0.16385323830008647					0.00472435					0.134297
			0.0852774					0.0416515					0.160168
			0.0321172					0.26729					0.114802
			0.34990628622057457					0.0290908					0.43108
			0.7406142934527185					0.362431					0.346885
			0.031087063826551742					0.0664907					0.0609683
			0.12552037861236662					0.0195075					0.373385
			0.6093164707253671					0.136249					0.336671
			0.5730797276672382					0.203906					0.183481
			0.6074777512512255					0.224787					0.454605
			0.14922034197406542					0.153397					0.386233
			0.024984					0.508106					0.37685
			0.10650603514507628					0.0360425					0.161801
			0.5751296884940356					0.180633					0.386742
			0.012686841703322613					0.886359					0.42539
			0.012498001204359828					0.257394					0.324433
			0.7092016031186655					0.0151831					0.465705
			0.28786926672825125					0.135458					0.384559
			0.21129038821652943					0.160252					0.100037
			0.18137235651711406					0.185951					0.374854
			0.0538522					0.0974269					0.358672
			0.051568223541827884					0.499691					0.283416
			0.2126776079707413					0.0358225					0.455324
			0.2970366411369984					0.0983166					0.437327
			0.30265233443766254					0.119344					0.665164
			0.0194022					0.0420453					0.171727
			0.3946231632535325					0.0209797					0.348208
			0.38354328921556974					0.0596127					0.386932
			0.0836638					0.14322					0.0869408
			0.11485034036338221					0.215105					0.302426
			0.0705658					0.230131					0.229383
			0.5137965456494842					0.402849					0.124216
			0.0100883					0.128955					0.461477
			0.0736964					0.0507292					0.275678
			0.0137313					0.00974124					0.32573
			0.18197791996953439					0.804409					0.13779
			0.0951857					0.665392					0.144463
			0.00483461					0.0491746					0.188936
			0.2976776102298103					0.46633					0.121073
			0.040123714512335484					0.0702486					0.149053
			0.012929621745856639					0.0200424					0.324728
			0.053536152197371026					0.120266					0.094135
			0.051942174763815394					0.0141189					0.351352
			0.0736925					0.0575708					0.160895
			0.027041525162492055					0.0917316					0.475994
			0.0892569					0.0538741					0.0879877
			0.4812650762592495					0.11286					0.0714638
			0.0886864					0.149894					0.428743
			0.1301506634763158					0.200503					0.412678
			0.0964648					0.175539					0.300851
			0.061849695440099405					0.303703					0.143022
			0.2061795128038268					0.822608					0.129903
			0.11352451074300371					0.236193					0.345775
			0.3015943942544709					0.202114					0.142548
			0.21594852696302416					0.11047					0.195053
			0.00466699					0.216077					0.39844
			0.058647098075802755					0.0248008					0.363111
			0.19911105482282618					0.700496					0.280975
			0.0883198					0.162233					0.258824
			0.47078938530399045					0.92853					0.565702
			0.49542250450190145					0.0114767					0.250565
			0.0597246					0.00562605					0.235772
			0.19959274644183791					0.745667					0.112711
			0.7522415426780908					0.0200387					0.226401
			0.1701218574878476					0.0614454					0.248411
			0.11380880938247269					0.146824					0.309277
			0.0698091					0.713048					0.473836
			0.0198369					0.588236					0.156895
			0.0592083					0.0798778					0.248415
			0.0326686					0.125157					0.299147
			0.019030344576510295					0.356133					0.151656
			0.8666024085541834					0.0284624					0.433081
			0.11621478571069539					0.0533146					0.446603
			0.19724602075639672					0.462742					0.14148
			0.5626223146148337					0.0129541					0.0769442
			0.0199214					0.120239					0.255747
			0.025595863691991665					0.0465748					0.378442
			0.23093899950181299					0.0444271					0.25374
			0.3061288153356062					0.0380242					0.41188
			0.0743265					0.170663					0.172953
			0.0668265					0.386624					0.400643
			0.0870838					0.00698072					0.331017
			0.6051147136536662					0.115109					0.241679
			0.030542526884114803					0.0338965					0.159135
			0.087988					0.00510947					0.459439
			0.1346274332568033					0.0400041					0.13105
			0.20297043171579013					0.649389					0.110976
			0.036137287976493924					0.0492098					0.174186
			0.0679681					0.232893					0.299575
			0.5335422526509277					0.0416088					0.364208
			0.3715665571062145					0.187205					0.413966
			0.16012389439969238					0.13231					0.211914
			0.0696194					0.149101					0.174068
			0.00330968					0.334646					0.214784
			0.0958346					0.0351197					0.261427
			0.029595986192590008					0.0568738					0.270581
			0.5784715507939591					0.0172815					0.570857
			0.00543842					0.0358726					0.478605
			0.349905					0.341627					0.0625556
			0.4816665674580816					0.214879					0.246434
			0.6775269739986355					0.183675					0.0550436
			0.1714181064721123					0.399333					0.192457
			0.46565157956029163					0.523727					0.0691428
			0.5476740594896282					0.0500428					0.474775
			0.6831024853698822					0.238143					0.23423
			0.10217001266595302					0.0372477					0.440016
			0.8192710128297128					0.267678					0.0235549
			0.6482748232402126					0.0950134					0.21615
			0.23966136846718644					0.318215					0.369941
			0.12429580864155267					0.0676508					0.156133
			0.4801156987787016					0.194741					0.0664797
			0.000151284					0.0213628					0.540661
			0.018136327924998485					0.0461564					0.385014
			0.0393428					0.0830667					0.425623
			0.00696293					0.0875815					0.334057
			0.5731357678113538					0.00830552					0.183565
			0.7811422219127274					0.339276					0.161964
			0.044974225629054364					0.674488					0.468357
			0.12120143411039352					0.130366					0.288848
			0.0314198					0.165524					0.340738
			0.058442674876695515					0.426733					0.447725
			0.0505006					0.131867					0.094376
			0.018062677522918666					0.221228					0.161409
			0.1618398096040588					0.178756					0.325423
			0.4350534564857252					0.195071					0.0532162
			0.13851710176553259					0.123071					0.108341
			0.028478883390520803					0.0270052					0.116017
			0.0870331					0.552295					0.0586949
			0.31969097595871004					0.00226133					0.256459
			0.044222425684328666					0.022837					0.263323
			0.00305387					0.0809983					0.143979
			0.23209729647677071					0.0483917					0.311052
			0.0768698					0.0133123					0.160442
			0.4209114014449167					0.705029					0.353149
			0.18820518931120883					0.636902					0.405961
			0.00894352					0.184492					0.245274
			0.3176124642025531					0.0651317					0.166187
			0.27752149220694794					0.625241					0.178469
			0.2469963667331994					0.109909					0.390678
			0.0655488					0.322114					0.222058
			0.15672461218701916					0.00313053					0.0563605
			0.0390479					0.0282749					0.186658
			0.8117251605487433					0.130618					0.57216
			0.8885201354678868					0.520421					0.274597
			0.11797820618391024					0.135512					0.333496
			0.1397623281642293					0.208001					0.28404
			0.16587438466613466					0.186904					0.327949
			0.1331518543982973					0.471242					0.136362
			0.15101356784603473					0.666566					0.369265
			0.8406682117810188					0.113184					0.495056
			0.5554511497128619					0.0721933					0.100764
			0.0666423					0.115243					0.230377
			0.3672077110184413					0.344622					0.0420033
			0.1014678888766657					0.00384833					0.171414
			0.21086048254343676					0.118543					0.389098
			0.0359245					0.0553648					0.256076
			0.15148938203056403					0.197034					0.3256
			0.17552511329482537					0.231212					0.492197
			0.1079190480580514					0.193114					0.280347
			0.0397355					0.403173					0.480605
			0.092113					0.191012					0.532478
			0.00769917					0.0700614					0.207411
			0.0066633					0.362324					0.099016
			0.4420655673387976					0.611948					0.256826
			0.0852897					0.140703					0.327297
			0.3553948912210835					0.0216301					0.297501
			0.1182628171302056					0.0253867					0.250311
			0.0854112					0.016489					0.400699
			0.053190550654028126					0.0155222					0.5745
			0.16413991061201147					0.213528					0.58448
			0.2510903027698384					0.106675					0.112303
			0.6726111269198315					0.0754197					0.412712
			0.017219893372623453					0.0393308					0.245723
			0.5180361175207246					0.41226					0.189602
			0.3848125603323818					0.142997					0.229888
			0.32515079699441285					0.045045					0.327849
			0.0525883					0.189381					0.14496
			0.26569360201446446					0.0618253					0.104646
			0.00758886					0.0618889					0.247253
			0.1362763091187834					0.0496721					0.481334
			0.043642867980120466					0.0460379					0.20859
			0.00819803					0.0179641					0.109285
			0.0731676					0.135061					0.304341
			0.10466237036263094					0.151944					0.0756393
			0.1422726285457694					0.00741749					0.290464
			0.0730653					0.305866					0.169564
			0.22504					0.828741					0.391639
			0.0593768					0.146072					0.0774382
			0.0905875					0.108468					0.174581
			0.7929655968940781					0.40027					0.269393
			0.21955356483908492					0.121887					0.366935
			0.064556					0.12448					0.179779
			0.5561554081900396					0.0235615					0.469269
			0.011027902689459962					0.00856199					0.133486
			0.16894967217186457					0.326582					0.241817
			0.2566756556900266					0.193535					0.112526
			0.0407728					0.118163					0.109766
			0.5417025655265117					0.537574					0.172063
			0.078599					0.103436					0.279725
			0.16769469485690464					0.0376745					0.340582
			0.0511801					0.0946281					0.458731
			0.16526525488200255					0.100984					0.275433
			0.0844463					0.010573					0.125562
			0.3242351439530369					0.149137					0.322039
			0.077872					0.00697573					0.162778
			0.027941353925474238					0.183835					0.275339
			0.14728174759118148					0.0633448					0.11886
			0.014446647065091535					0.0580877					0.0603781
			0.00153023					0.266335					0.215106
			0.0640336					0.0101545					0.39107
			0.0801914					0.425703					0.216534
			0.038451359808736076					0.0303345					0.320146
			0.11471181916193116					0.140764					0.1454
			0.23050827682950914					0.0746538					0.221483
			0.4665201704427562					0.00727749					0.282686
			0.0958017					0.0465989					0.487108
			0.0806584					0.0727956					0.151363
			0.9654586539257235					0.167594					0.0980542
			0.058886294868774204					0.025975					0.410603
			0.22219200579448375					0.30871					0.0989232
			0.018047863083886662					0.212812					0.174644
			0.13420937540523442					0.276438					0.387964
			0.0544276					0.345022					0.279006
			0.0163029					0.0848655					0.144669
			0.029192643299242364					0.0651205					0.223022
			0.024385276680875423					0.00846772					0.142576
			0.0455194					0.0805423					0.183483
			0.3178471719682789					0.0934825					0.36065
			0.000816952					0.563622					0.0977821
			0.7704832932806599					0.110214					0.246114
			0.0262339					0.147418					0.119997
			0.10438015482810999					0.13597					0.362454
			0.13451205178209472					0.409286					0.101925
			0.7513348433207602					0.149916					0.258335
			0.11373201421171694					0.495721					0.0800186
			0.0563975					0.421608					0.113329
			0.8990616270879991					0.00352594					0.0983218
			0.0425666					0.152225					0.0865813
			0.31354989985048876					0.353261					0.349146
			0.12319443783920185					0.434838					0.353907
			0.010972439071889729					0.000759478					0.121058
			0.5466656583635069					0.269926					0.244014
			0.14506364126846352					0.102271					0.175425
			0					0.395446					0.157074
			0.11931244446855747					0.292174					0.269808
			0.029761844271931275					0.0323959					0.40293
			0.6812649753238029					0.180542					0.178992
			0.0656634					0.00523909					0.323364
			0.0483742					0.144046					0.156246
			0.11208266553648119					0.07442					0.335902
			0.0479089					0.0664726					0.286852
			0.0382772					0.210912					0.180729
			0.2096936571957349					0.67525					0.124855
			0.24151552779861268					0.118085					0.352419
			0.0945665					0.245494					0.283124
			0.00109384					0.0563075					0.363471
			0.14733528710947175					0.0576965					0.324251
			0.010731615883030236					0.0064819					0.129538
			0.0954851					0.0517237					0.355738
			0.2418538635696702					0.169745					0.354894
			0.2307568196518099					0.0386288					0.17125
			0.11489659872035103					0.0554425					0.34287
			0.0263517					0.0628576					0.396776
			0.37041357138839043					0.0622649					0.362089
			0.8696927306288298					0.0312021					0.268478
			0.020939300405829156					0.045779					0.284342
			0.00551498					0.171668					0.0543946
			0.5526273704811169					0.19818					0.346166
			0.025169899043081805					0.170362					0.17081
			0.014438157461531676					0.155498					0.0906092
			0.0812003					0.0988287					0.239311
			0.13521217263723714					0.180668					0.412553
			0.2510126221335781					0.0438404					0.293304
			0.09032					0.261487					0.123729
			0.10591664446617752					0.0979593					0.222302
			0.014255388685413335					0.212074					0.103054
			0.10931829132019598					0.0452342					0.345604
			0.00980371					0.171437					0.196714
			0.0871171					0.706973					0.130529
			0.32784370298886606					0.0119482					0.374871
			0.19198338859851183					0.131144					0.552502
			0.0482315					0.0211414					0.317534
			0.1132538297146001					0.14455					0.281177
			0.00924444					0.593016					0.122715
			0.030255303355347214					0.00622097					0.239587
			0.2077583448848986					0.125603					0.388169
			0.27741050366405257					0.71504					0.312506
			0.8998356616406051					0.031877					0.314904
			0.14069013201669583					0.471982					0.0306065
			0.13261569350936372					0.141318					0.240389
			0.12355027071507786					0.173041					0.474539
			0.013802801324671684					0.026491					0.433369
			0.7565269064448985					0.147703					0.413746
			0.030183322305736705					0.377229					0.177944
			0.11703965139079996					0.051322					0.183782
			0.059025058013334394					0.483282					0.304007
			0.7142515128194125					0.365339					0.295999
			0.017074158780843156					0.105989					0.215306
			0.0865237					0.493611					0.400104
			0.13444367612040561					0.475335					0.275118
			0.10806706127134143					0.220445					0.477083
			0.2468308659275019					0.097163					0.50765
			0.1020174701872389					0.100082					0.145533
			0.5991548866369755					0.506112					0.188737
			0.2413632913616525					0.585978					0.514551
			0.017507314843102237					0.124716					0.323167
			0.0351647					0.208765					0.260341
			0.0367588					0.266742					0.293834
			0.7271161737475782					0.04776					0.553117
			0.00722375					0.237512					0.43983
			0.15925031456303199					0.00513091					0.192807
			0.00406224					0.0542313					0.0746987
			0.3071118059223986					0.0790455					0.273947
			0.0852051					0.274257					0.294028
			0.12053089889335432					0.00870732					0.112933
			0.033564					0.0369759					0.432433
			0.0258484					0.119349					0.377599
			0.14044297530193645					0.51356					0.130466
			0.024200059116837883					0.0789981					0.471868
			0.4821335972256615					0.804883					0.427272
			0.38263432341819276					0.0697451					0.468689
			0.13767941691835492					0.443766					0.180895
			0.1550037286789721					0.0147225					0.10464
			0.0873383					0.121486					0.306566
			0.2295327104874277					0.387885					0.122625
			0.3091936177040669					0.190777					0.320227
			0.3216014552780957					0.0453682					0.189937
			0.3616774108126855					0.0365312					0.320508
			0.18421046807328573					0.448834					0.342125
			0.23266545940992198					0.000672814					0.422583
			0.10628476091207005					0.0156204					0.126434
			0.0919068					0.174726					0.0867937
			0.15383336211432042					0.00909268					0.494129
			0.0929194					0.123255					0.363802
			0.0335897					0.121546					0.463728
			0.3647352370126007					0.767016					0.200672
			0.0415734					0.157997					0.244705
			0.34208883610841223					0.0436224					0.148119
			0.16141578274830198					0.00455031					0.441803
			0.035734857244979594					0.13415					0.105258
			0.13346403525550088					0.0476552					0.321077
			0.071998					0.42898					0.346236
			0.36946897760810427					0.106122					0.438225
			0.0753074					0.0761412					0.12954
			0.20519267735002483					0.301297					0.261904
			0.0663059					0.0732989					0.0469546
			0.11273172482154208					0.283553					0.266895
			0.2680566965952631					0.368213					0.390466
			0.12925574572499904					0.0078275					0.144467
			0.0644956					0.108512					0.0826518
			0.24407521663056328					0.613301					0.510217
			0.18350260340459004					0.272829					0.161064
			0.8177870575609908					5.80145e-07					0.121428
			0.5525025108666589					0.0298983					0.109087
			0.42269633727757666					0.0989789					0.355529
			0.039698					0.0580011					0.351723
			0.0371909					0.0771552					0.29813
			0.0229588					0.0910748					0.115176
			0.0462422					0.166926					0.0807851
			0.046424658378315636					0.560105					0.241997
			0.0537333					0.181177					0.349384
			0.0568603					0.284424					0.331198
			0.15137445783583686					0.0715985					0.0706831
			0.036890328448946984					0.114966					0.381718
			0.4752386894289789					0.0425038					0.321449
			0.4947696458133178					0.154591					0.407251
			0.11918839896303392					0.0685385					0.154296
			0.7364445559063241					0.0352758					0.256573
			0.24850089309666107					0.180354					0.288534
			0.011942209915507028					0.0728743					0.0617075
			0.0766716					0.0172285					0.264404
			0.20057999942645963					0.204302					0.290235
			0.019665193072867238					0.110506					0.0976099
			0.0785105					0.130537					0.329568
			0.026186314239802173					0.0545458					0.314165
			0.21961014442924923					0.00259173					0.444422
			0.7168348351673933					0.0951609					0.38615
			0.010269927522869655					0.0199814					0.206963
			0.5174014756575391					0.0606599					0.313354
			0.34037292987995144					0.0735548					0.217705
			0.054456411345018045					0.0417305					0.280458
			0.2464830853939764					0.198321					0.130704
			0.0191524					0.0331141					0.488461
			0.0979399					0.520796					0.102971
			0.28915652544124343					0.742664					0.183531
			0.0817047					0.516488					0.32437
			0.7581502814559749					0.63522					0.27398
			0.0973618					0.05179					0.28831
			0.15218408150720442					0.026018					0.296776
			0.1430271587503102					0.282645					0.067235
			0.014936074806105627					0.0184562					0.0823346
			0.10288937911566949					0.0672236					0.224479
			0.021636472724231554					0.139471					0.232667
			0.049481					0.119427					0.396967
			0.0694742					0.697554					0.266163
			0.12262960430329886					1.58612e-05					0.520563
			0.0409917					0.341956					0.0986081
			0.10189281774638685					0.0685461					0.644819
			0.051937893156021826					0.0521603					0.145859
			0.16256492385476984					0.154973					0.488547
			0.0750298					0.0714511					0.233
			0.33124591359405775					0.0771634					0.360652
			0.0685174					0.0223139					0.271523
			0.13343184964456237					0.122928					0.283496
			0.014768567492771464					0.247848					0.363925
			0.6704320240184252					0.400631					0.405704
			0.4282367194198146					0.0467512					0.102477
			0.0872853					0.29052					0.237175
			0.010209186619969075					0.0276198					0.100548
			0.0766575					0.0925095					0.133841
			0.14403299874694203					0.0928273					0.118068
			0.021842314624719476					0.103719					0.555268
			0.0653045					0.0487836					0.481657
			0.0892116					0.26611					0.114874
			0.5087545389323531					0.472735					0.229303
			0.4751986325372476					0.198343					0.141492
			0.1023385664096307					0.0873804					0.0765334
			0.012280525877069992					0.0280896					0.181661
			0.9025034473056286					0.183137					0.201226
			0.0579604					0.73681					0.444881
			0.041148258962417986					0.316631					0.142529
			0.418143					0.0315078					0.325211
			0.2985441465564972					0.325774					0.491698
			0.5781519650013468					0.380609					0.170525
			0.0278582					0.0899598					0.552807
			0.012409187532544507					0.35802					0.408431
			0.031066640026480068					0.608992					0.196372
			0.7803349999902219					0.302401					0.318761
			0.0587708					0.0944743					0.441345
			0.052839827630840046					0.132068					0.191919
			0.033049					0.817462					0.146812
			0.0484243					0.217258					0.329616
			0.37250767069380036					0.410235					0.419617
			0.0834747					0.123619					0.125646
			0.0041728					0.718205					0.198434
			0.010151407061510754					0.119502					0.544794
			0.026555537005853412					0.202069					0.126874
			0.0491234					0.0611282					0.084654
			0.0916068					0.0677357					0.383798
			0.0463654					0.399703					0.482092
			0.000165403					0.184348					0.0624972
			0.7062095146154708					0.0302797					0.187618
			0.25615238558065495					0.19848					0.156411
			0.039713449414530505					0.151106					0.0761301
			0.026184521965155468					0.0335809					0.0800429
			0.2543436554069272					0.0693122					0.133602
			0.3314218466559346					0.738585					0.188401
			0.0548464					0.00735575					0.132739
			0.0631704					0.36967					0.24353
			0.0270348					0.0466119					0.135541
			0.0420487					0.128033					0.259298
			0.6508756367517687					0.154821					0.283798
			0.696233					0.041594					0.154179
			0.5885959617545223					0.0204225					0.417688
			0.2799864076905514					0.0695902					0.257617
			0.3318501727852618					0.134583					0.246815
			0.051817759182275776					0.194782					0.225765
			0.0830983					0.0920517					0.235321
			0.36422236329114716					0.0258791					0.114952
			0.2505133053375566					0.112021					0.26877
			0.28221143918917235					0.0390479					0.241106
			0.5127413451335904					0.0371837					0.14817
			0.10830487636251186					0.06633					0.142809
			0.6606909592717456					0.0464847					0.126571
			0.012017022397903344					0.169232					0.1393
			0.0963883					0.682331					0.291672
			0.0795958					0.518641					0.566195
			0.0086812					0.191924					0.397509
			0.8102749052135457					0.0282258					0.219685
			0.46266905708734357					0.0440266					0.0294078
			0.30474254875975026					0.274705					0.200278
			0.19418102293169087					0.273754					0.460198
			0.015924570076850487					0.653292					0.0439582
			0.344225					0.149964					0.112928
			0.0145271					0.553385					0.175814
			0.3862182145988904					0.227491					0.178209
			0.6931208986686266					0.0173262					0.237063
			0.21346019395120716					0.113402					0.493111
			0.014800475457730866					0.105789					0.296332
			0.22712101906189014					0.0614109					0.174112
			0.15169917023155924					0.0636959					0.329416
			0.021486898076282224					0.102153					0.22725
			0.11809308980812158					0.0443854					0.23624
			0.061091					0.075982					0.200266
			0.0576385					0.25365					0.53826
			0.0419381					0.322871					0.365096
			0.26278877769238296					0.03929					0.526402
			0.0211075					0.131631					0.146739
			0.022736					0.0930904					0.386711
			0.0755221					0.0471061					0.303826
			0.11534152306030031					0.151419					0.316433
			0.0552093					0.138438					0.277821
			0.00629227					0.460132					0.182964
			0.1420845421493672					0.375241					0.246598
			0.0209322					0.0679086					0.309442
			0.22524191841114455					0.0841584					0.340909
			0.0166285					0.0149244					0.218936
			0.20940435802527815					0.047645					0.0956736
			0.3084679012007437					0.144432					0.123889
			0.43761528953385137					0.073777					0.49882
			0.0640735					0.0305545					0.178408
			0.015767357891799217					0.220868					0.162518
			0.0810122					0.052359					0.347847
			0.00179125					0.0630974					0.0527819
			0.1366761181138016					0.032859					0.13582
			0.12590662089653204					0.0535612					0.173617
			0.5669202027676078					0.0710833					0.225516
			0.5619147661235029					0.104759					0.290809
			0.037176084830334674					0.204724					0.196721
			0.1098892766070361					0.21344					0.393604
			0.5634239452869765					0.15877					0.287661
			0.0687531					0.0398125					0.0864505
			0.18605942988816684					0.0706096					0.326021
			0.15548264052695238					0.472482					0.459023
			0.048624					0.517727					0.334887
			0.0915318					0.00908633					0.152376
			0.11913768550977355					0.0208045					0.376693
			0.11952331054815919					0.0209608					0.452299
			0.0822906					0.209984					0.547083
			0.6911808490828356					0.250165					0.234766
			0.9067905927965934					0.0454782					0.227076
			0.3332354460324588					0.0250315					0.167649
			0.0846634					0.0285978					0.158075
			0.12759847714068145					0.332526					0.176729
			0.0399286					0.136947					0.364096
			0.1333651905811849					0.0200076					0.251716
			0.1257309090442622					0.474867					0.420488
			0.44212144183038155					0.859076					0.108853
			0.0612496					0.201036					0.354202
			0.22427538910754796					0.22817					0.0942064
			0.20080848420351177					0.00164916					0.117667
			0.0767823					0.18664					0.235116
			0.034884963513011076					0.0325551					0.14209
			0.057198350296259734					0.0164628					0.191789
			0.010216338790874005					0.532096					0.290331
			0.088938					0.0472497					0.254275
			0.14324227948723336					0.735118					0.325557
			0.024863836678236134					0.537227					0.211607
			0.38750612807858925					0.115063					0.150282
			0.0257355					0.443685					0.307133
			0.0374303					0.292559					0.203832
			0.00914809					0.419695					0.289775
			0.43902465216176956					0.101261					0.214045
			0.0320013					0.0766359					0.115309
			0.0795163					0.489864					0.33419
			0.0922857					0.136294					0.331336
			0.11198904538777706					0.447868					0.1008
			0.1320659275112783					0.00152676					0.319902
			0.11936528718224183					0.0562219					0.410744
			0.1564091297311506					0.179157					0.0996511
			0.0084283					0.0313573					0.3499
			0.35369009955236835					0.0111626					0.150357
			0.0853043					0.025724					0.461104
			0.0995182					0.047555					0.397351
			0.10865263708720012					0.0995134					0.0791656
			0.0876987					0.0356233					0.234817
			0.15529049386267113					0.358884					0.147426
			0.4208371219477393					0.000785106					0.115484
			0					0.0350622					0.325831
			0.19286091732022545					0.0603531					0.406455
			0.0580362					0.0490126					0.146659
			0.0629742					0.363436					0.379587
			0.19860623595291504					0.0795675					0.189589
			0.6379378276968196					0.72436					0.349359
			0.0420014					0.0135901					0.0811694
			0.10871346276202878					0.0249413					0.401641
			0.18700641661342984					0.414059					0.204539
			0.6454868292083096					0.0553268					0.23871
			0.149537					0.0731974					0.201084
			0.3094151400487503					0.595469					0.107708
			0.3911170867463346					0.0125986					0.0904116
			0.18133385011869538					0.0684984					0.101136
			0.0916868					0.0360643					0.314269
			0.0133957					0.0674899					0.57873
			0.072037					0.068917					0.0708485
			0.0960074					0.0697321					0.226446
			0.22132641936786496					0.175252					0.243276
			0.0968126					0.110517					0.0703102
			0.000952079					0.58755					0.128804
			0.4591536295404299					0.116437					0.0843553
			0.00563466					0.274998					0.122807
			0.0331023					0.0094964					0.470884
			0.1541832051565469					0.110704					0.307805
			0.41177062999043423					0.0268283					0.103096
			0					0.6261					0.335347
			0.1418456066421653					0.0216579					0.450911
			0.0863774					0.0844181					0.202959
			0.0974142					0.650198					0.361259
			0.17503832391079074					0.0425782					0.183874
			0.17906311614366205					0.0772303					0.308802
			0.00292092					0.195461					0.108563
			0.6115312400477368					0.0542914					0.262881
			0.12160279663097526					0.164924					0.237173
			0.010079					0.352353					0.136579
			0.12928026457983696					0.150191					0.335109
			0.310019					0.105161					0.17309
			0.12353588967263347					0.730886					0.105918
			0.025509865311285476					0.0234156					0.404194
			0.12016139079564497					0.210071					0.274067
			0.0340684					0.0222568					0.336734
			0.0868186					0.021861					0.428299
			0.0594567					0.473038					0.271818
			0.15003525297557985					0.0761711					0.330254
			0.058101186082465284					0.0230884					0.359525
			0.0595593					0.533794					0.396979
			0.3518499326392841					0.32672					0.183352
			0.11692938386716595					0.700779					0.0970055
			0.0639323					0.331722					0.226298
			0.46223205801392026					0.56403					0.152521
			0.060762707537907565					0.0146891					0.262192
			0.0722516					0.0416992					0.0863375
			0.4389770764143063					0.0103691					0.290563
			0.060553572626646957					0.918231					0.415285
			0.10904427771655667					0.130145					0.131857
			0.00664096					1.01353e-05					0.528267
			0.39519795080871156					0.172624					0.49799
			0.0506126					0.0487243					0.370135
			0.4572354392040597					0.487817					0.319621
			0.0343899					0.00684366					0.223597
			0.1370019730908886					0.0919891					0.0761175
			0.3791534666349438					0.15339					0.172257
			0.00576421					0.0175147					0.240148
			0.0872059					0.106632					0.120481
			0.0691793					0.155333					0.168754
			0.014787681143655427					0.104375					0.124262
			0.060378					0.471077					0.275188
			0.35094866521487766					0.0366456					0.282606
			0.1702700292005783					0.120422					0.224262
			0.0355944					0.0698828					0.319904
			0.15945543031714474					0.0156511					0.0473819
			0.3027477584886371					0.210522					0.257281
			0.11061848656573979					0.0301504					0.415852
			0.0798885					0.168001					0.365486
			0.0691319					0.163417					0.287593
			0.0549473					0.0665096					0.209079
			0.054713					0.0664803					0.406302
			0.25675381532740094					0.369433					0.0994028
			0.00185276					0.0590116					0.212618
			0.0771466					0.0855231					0.200636
			0.0709792					0.177182					0.180942
			0.11569059036909982					0.027349					0.356412
			0.10163581888550052					0.0416229					0.256938
			0.5279133327584192					0.0700815					0.217059
			0.0743842					0.0502491					0.0977169
			0.3544312582072908					0.151299					0.0806277
			0.4039707687685146					0.25646					0.0745347
			0.0378469					0.106106					0.254964
			0.0914029					0.0171683					0.302511
			0.0541655					0.191052					0.130843
			0.3875386116856082					0.565075					0.245164
			0.22079342833980456					0.841468					0.17466
			0.101494					0.297955					0.484942
			0.0652823					0.147336					0.0657934
			0.1932551238613179					0.0749434					0.395394
			0.18846093486465906					0.0626471					0.523501
			0.6364622050724322					0.0947925					0.0991188
			0.10569806033565034					0.360669					0.180163
			0.2066937267650922					0.923336					0.0559077
			0.0351771					0.78767					0.17997
			0.34083893219558326					0.648843					0.141937
			0.014037530303058989					0.102375					0.261353
			0.00465512					0.028486					0.362588
			0.0699569					0.0951913					0.113055
			0.11054914101180588					0.329916					0.112118
			0.0515407					0.253925					0.127472
			0.11073749238511411					0.71549					0.153028
			0.00513777					0.102487					0.128033
			0.295914					0.0335651					0.188102
			0.20844472981885254					0.880798					0.218794
			0.0856201					0.0411238					0.363645
			0.13509345867036845					0.0746367					0.293911
			0.8181824557732635					0.0153988					0.321808
			0.5263572966528997					0.0830243					0.096315
			0.17013989585717101					0.301207					0.271364
			0.22645836073460465					0.0659123					0.334719
			0.0335743					0.0858827					0.385727
			0.0918546					0.313924					0.400838
			0.023707322461424544					0.0780066					0.096159
			0.011580032116439383					0.475827					0.339958
			0.0423243					0.0303358					0.283592
			0.0598426					0.0686265					0.109787
			0.0451199					0.086294					0.212065
			0.0200809					0.0675369					0.144335
			0.4045871316782563					0.091155					0.178667
			0.027529818613154462					0.00352469					0.100603
			0.6101083326603991					0.033342					0.416767
			0.4011583644042565					0.0274641					0.569268
			0.034209931483818574					0.116053					0.339906
			0.1043428251558562					0.161319					0.0782068
			0.0343274					0.0555896					0.217141
			0.0846944					0.399566					0.468691
			0.523434					0.0555535					0.259301
			0.0558339					0.0746272					0.169987
			0.20879270063415759					0.130201					0.436111
			0.1053743569643794					0.0699864					0.354103
			0.22555254697484253					0.0544555					0.58884
			0.19008197116080044					0.120455					0.234217
			0.0045055					0.0762785					0.103608
			0.0453868					0.0668702					0.424781
			0.0620559					0.00411141					0.295332
			0.0637538					0.076864					0.279904
			0.3358518846388329					0.122604					0.380293
			0.550509					0.236906					0.137002
			0.12200064107115853					0.296731					0.274304
			0.42071281062532767					0.0269724					0.115816
			0.1138933217841231					0.110076					0.233622
			0.1350805927829788					0.239376					0.276991
			0.22626158828054413					0.404128					0.32239
			0.0841824					0.0354242					0.151242
			0.0471751					0.0256588					0.114572
			0.6185528524403876					0.190507					0.521297
			0.17778362660721936					0.378708					0.402638
			0.0490171					0.00419657					0.60995
			0.1427493622941571					0.277499					0.130421
			0.3389103424136791					0.122193					0.4537
			0.4526673114700646					0.0192115					0.267448
			0.23508084589505002					0.193896					0.151472
			0.00293118					0.290791					0.266935
			0.11420734765730485					0.198724					0.243227
			0.0556976					0.0466945					0.0981284
			0.0706648					0.0475457					0.0876433
			0.4871871453782785					0.231694					0.17656
			0.45804120989432523					0.0446313					0.470056
			0.015165493322426912					0.0798699					0.203048
			0.11451293144172861					0.147206					0.296002
			0.14607697685375984					0.280516					0.273824
			0.0917799					0.327024					0.246555
			0.10209753972217192					0.681317					0.0611227
			0.0554283					0.0512646					0.416775
			0.031962726178490254					0.160062					0.152429
			0.016967606505329247					0.0260202					0.287837
			0.1664291709736161					0.0628818					0.41024
			0.0180491					0.212112					0.106254
			0.074192					0.128817					0.100245
			0.13419451278884853					0.184077					0.2467
			0.048315					0.299438					0.205957
			0.30160549007037896					0.352727					0.217543
			0.021378322442844967					0.199412					0.158345
			0.2581449397308821					0.382736					0.193895
			0.48430408652770135					0.117574					0.284042
			0.3910088417436363					0.0802315					0.434463
			0.057658778334274484					0.0322811					0.370325
			0.040008077402881745					0.0973887					0.543374
			0.0423651					0.0288929					0.169706
			0.0771224					0.0041804					0.138126
			0.0846775					0.0727851					0.465057
			0.0928158					0.0264758					0.132673
			0.13853921002117772					0.139985					0.338305
			0.0375748					0.0908253					0.230364
			0.0557432					0.414626					0.355734
			0.020702140123437338					0.0147058					0.270907
			0.029480173375943785					0.0654762					0.451675
			0.5300420824795782					0.271597					0.423011
			0.23828655693772346					0.0936844					0.283123
			0.033155033254961754					0.0404005					0.482738
			0.5954107569408705					0.300493					0.0979859
			0.19676979200779682					0.046847					0.207078
			0.0713077					0.00203679					0.18035
			0.0948223					0.0448055					0.141799
			0.010676134431679665					0.0295714					0.202887
			0.13301818288786857					0.0452898					0.193787
			0.026647707780028996					0.038043					0.214545
			0.20208501147111774					0.146513					0.113175
			0.011766586540664085					0.0320392					0.459395
			0.0722014					0.0118512					0.226043
			0.0663813					0.108727					0.295206
			0.020466					0.0619124					0.237124
			0.3604776775612704					0.541374					0.186301
			0.0640995					0.249538					0.235423
			0.00923887					0.155724					0.204632
			0.000466452					0.124132					0.132831
			0.0795855					0.0619026					0.105177
			0.0356407					0.0740817					0.112206
			0.1558213955682879					0.0578476					0.606027
			0.0156251					0.0598689					0.288933
			0.0098833					0.401377					0.404129
			0.020032324647941645					0.600627					0.126859
			0.12163076116151629					0.00460835					0.170969
			0.4043190358869841					0.0552326					0.0707997
			0.10825287737858683					0.0365934					0.352456
			0.00254577					0.0239923					0.382406
			0.5457218500231927					0.323746					0.300393
			0.0456933					0.211187					0.142278
			0.0804371					0.0151969					0.149215
			0.046969617051787066					0.190666					0.356766
			0.0184835					0.0739779					0.489723
			0.0334482					0.393684					0.164977
			0.054560653025967396					0.581201					0.155329
			0.16709545425724412					0.0814406					0.299221
			0.042189294700664244					0.0633982					0.405045
			0.18196948171143965					0.250687					0.113125
			0.0796614					0.0138314					0.617096
			0.18251825183536552					0.279624					0.108791
			0.0396185					0.106103					0.144415
			0.0902796					0.0694064					0.256457
			0.0745274					0.0757588					0.135298
			0.0849404					0.010703					0.0730812
			0.28576676066627593					0.168337					0.0672631
			0.1505611697785801					0.0239033					0.168096
			0.3230905671687005					0.0466478					0.143747
			0.2604965061371221					0.0932449					0.333342
			0.31602741517170024					0.252433					0.253222
			0.1962585218457739					0.0315567					0.212013
			0.14764523376457997					0.727493					0.219147
			0.070318					0.0920966					0.242196
			0.30441318011617274					0.305292					0.13835
			0.034088114862493954					0.000184646					0.348277
			0.192026					0.148832					0.337754
			0.7248937785726098					0.0532171					0.183203
			0.18537238193564204					0.00359969					0.0951184
			0.045047357629159644					0.231782					0.337232
			0.016386157236400804					0.1021					0.386308
			0.0437652					0.021868					0.100491
			0.2423425404299696					0.0314984					0.116363
			0.0897971					0.0845054					0.109068
			0.00587237					0.0298401					0.164185
			0.3033060627588443					0.252806					0.446971
			0.19102301856153558					0.325213					0.199269
			0.030689630853632025					0.402541					0.334853
			0.29005651984514197					0.103702					0.0786257
			0.0481911					0.0232139					0.440984
			0.17269794296714677					0.0882848					0.140326
			0.028345205814873046					0.20564					0.305466
			0.23984844619197979					0.277339					0.0764923
			0.11640559980615042					0.030871					0.283579
			0.00626625					0.00966161					0.0788587
			0.26677847808952015					0.146371					0.137517
			0.014193002236500888					0.0507173					0.325307
			0.3606894171374353					0.132645					0.289277
			0.7182490388946349					0.0268403					0.219066
			0.00209849					0.114518					0.0959405
			0.11006072356924389					0.0973842					0.111586
			0.1119590844515652					0.0661467					0.181088
			0.010526718518617301					0.0652888					0.157747
			0.7409771143127479					0.727455					0.0895484
			0.0180312					0.170468					0.147442
			0.4921404248594234					0.000634143					0.307371
			0.17024400309699345					0.614248					0.122384
			0.11516221639922603					0.157122					0.385471
			0.0694527					0.00597551					0.0861255
			0.14342853342917342					0.0558491					0.355058
			0.0590524					0.31733					0.382829
			0.0851493					0.0447118					0.231367
			0.00112755					0.174795					0.300313
			0.101788					0.0155291					0.412915
			0.4893126129768862					0.0557674					0.342361
			0.0239168					0.0534818					0.148092
			0.022955509880811794					0.460696					0.277123
			0.3328871328813667					0.214793					0.323554
			0.11247649425074646					0.177947					0.444953
			0.0602938					0.0314549					0.148213
			0.00068321					0.579385					0.177525
			0.2926526291265324					0.0844379					0.194426
			0.0701973					0.00124735					0.158925
			0.0669905					0.387464					0.0706418
			0.29461043358690175					0.0099939					0.140114
			0.18082197067680172					0.101318					0.248035
			0.013862651892340263					0.0562563					0.352388
			0.10850701337301343					0.199397					0.19914
			0.015177556929737926					0.0337812					0.372137
			0.10360698326833652					0.10005					0.198386
			0.11259419210376573					0.0747995					0.155057
[truncated: 655,002+ more rows]

## Sheet: Figure5B
Average Half Life (hrs) A	Average Half life (hrs) B	AB	Category
6.07	6.37114	tamB,tamA
3.21657	2.31678	rcsB,gadE			Category = "Outliers" represent the purple dots
5.03171	4.90854	murP,crr
6.09478	6.27697	fadJ,fadI
2.58102	4.31787	bolA,grxD
3.61477	2.62057	dosP,dosC
4.85272	5.1352	sbcC,sbcD
6.43668	6.89985	lptD,lptE
6.01638	5.372	xseA,xseB
2.23968	2.67348	xerC,xerD
6.22148	5.15106	ptsG,crr
4.93779	5.07353	trpA,trpB
5.43075	1.9896	mnmE,mnmG	Outliers
4.18958	4.17162	ahpC,ahpF
0.987073	1.51476	thiH,thiG
3.13328	6.55045	prlF,yhaV	Outliers
4.67917	4.70384	gltD,gltB
4.70384	4.67917	gltB,gltD
5.1463	5.21544	proB,proA
5.94699	5.91965	pheS,pheT
4.50943	4.7158	fadB,fadA
5.54196	4.98468	rpsJ,nusB
4.17507	3.37153	parE,parC
6.36173	1.91852	clpP,clpX	Outliers
6.36173	0.931624	clpP,clpA	Outliers
5.80391	5.4941	mukE,mukF
6.20845	6.06132	cydD,cydC
6.30893	6.23888	hflK,hflC
5.16333	5.64695	gyrA,gyrB
6.53467	3.8795	ihfA,ihfB	Outliers
6.30014	5.55134	groL,groS
5.97258	6.42026	glyS,glyQ
5.42304	6.08776	ftsE,ftsX
5.81372	6.09814	fruB,fruA
5.14404	4.91076	hupA,hupB
4.89677	4.784	nrdA,nrdB
6.78861	6.00824	accA,accD
5.45255	5.50293	cysE,cysK
6.29423	6.45538	cydA,cydB
5.34188	5.89405	hslU,hslV
5.18733	2.96343	mazF,mazE	Outliers
4.70762	5.71754	moaD,moaE
5.53174	5.66223	carB,carA
5.76105	5.87808	ilvI,ilvH
6.2014	6.6574	pntB,pntA
5.18492	5.16862	hisH,hisF
6.32657	6.02778	ybbP,ybbA
2.92156	2.5955	ilvB,ilvN
5.50599	4.9917	pyrB,pyrI
5.30606	5.39663	sucD,sucC
4.51916	3.63319	cysJ,cysI
1.52296	1.53576	cysN,cysD
5.4846	4.50747	eutB,eutC
2.79692	2.55574	leuC,leuD
5.94583	5.3709	rplJ,rplL
4.1771	5.48568	treB,crr
5.57135	5.19853	mcrB,mcrC
5.85766	6.03002	pabB,pabA

## Sheet: Figure5C
	Ribosomal proteins						Cytoplasmic proteins
	Ribosomes	C-lim	N-lim	P-lim			C-lim	N-lim	P-lim
0	30S ribosomal subunit protein S1	6.26929	4.26814	4.75186			5.55487	3.85673	5.68785
1	30S ribosomal subunit protein S2	5.89994	4.60699	3.76212			5.62577	4.30856	6.03992
2	30S ribosomal subunit protein S3	6.45522	5.5631	5.03599			4.90326	4.14747	3.63695
3	30S ribosomal subunit protein S4	6.07293	4.81629	4.45139			4.98229	3.55534	5.83268
4	30S ribosomal subunit protein S5	5.50868	4.96876	3.88173			4.83753	1.27494	2.1553
5	30S ribosomal subunit protein S6	6.87197	5.32977	5.02431			5.47537	4.45926	5.80681
6	30S ribosomal subunit protein S7	6.01351	4.91359	4.16978			5.38094	4.11847	5.70803
7	30S ribosomal subunit protein S8	6.15937	5.09207	4.33927			6.0427	5.26309	5.65373
8	30S ribosomal subunit protein S9	6.03234	5.85055	5.05957			6.01475	5.11412	5.98385
9	30S ribosomal subunit protein S10	6.10674	5.29006	5.22907			5.53686	4.09922	6.20112
10	30S ribosomal subunit protein S11	6.7159	4.91397	4.65025			6.43889	6.04187	5.51204
11	30S ribosomal subunit protein S12	6.99544	5.43855	4.03223			5.88825	5.71699	6.78001
12	30S ribosomal subunit protein S13	5.44242	4.18802	3.33752			6.39017	5.25297	6.31248
13	30S ribosomal subunit protein S14	6.89064	4.41749	3.87965			2.89677	2.29446	5.95902
14	30S ribosomal subunit protein S15	6.3951	5.72014	4.7516			3.89692	2.93637	2.36831
15	30S ribosomal subunit protein S16	6.0591	4.91582	4.09931			6.28267	5.91339	3.61071
16	30S ribosomal subunit protein S17	5.89911	5.50079	5.17942			6.10248	5.09235	5.71203
17	30S ribosomal subunit protein S18	6.43884	5.35877	4.92578			4.7105	2.52098	5.11365
18	30S ribosomal subunit protein S19	5.55242	4.73532	5.04392			4.91853	2.62224	5.28296
19	30S ribosomal subunit protein S20	6.46829	4.05524	5.11812			6.27605	5.33732	6.22714
20	30S ribosomal subunit protein S21	4.63543	3.55207	2.93682			5.55095	4.35859	5.88657
21	30S ribosomal subunit protein S22	1.85383	1.07548	0.899216			6.60133	4.72367	5.81197
0	50S ribosomal subunit protein L1	5.90782	5.3428	5.24186			6.68526	4.95464	6.42751
1	50S ribosomal subunit protein L2	6.16948	5.34934	4.68046			6.10901	5.89452	6.04562
2	50S ribosomal subunit protein L3	5.89577	5.51507	4.98371			5.90403	4.59416	5.81711
3	50S ribosomal subunit protein L4	6.88279	5.77843	5.3428			5.58435	4.71994	5.70522
4	50S ribosomal subunit protein L5	6.0087	5.09727	4.96579			5.60149	3.47174	5.66501
5	50S ribosomal subunit protein L6	7.06829	5.22648	4.9269			5.46876	5.90007	5.48106
6	50S ribosomal subunit protein L9	5.30293	4.79633	4.0146			4.72105	3.33063	4.07417
7	50S ribosomal subunit protein L10	6.70798	5.85028	5.27924			4.17415	2.64967	3.50563
8	50S ribosomal subunit protein L11	5.97015	5.32019	4.92958			6.26691	5.07559	6.0674
9	50S ribosomal subunit protein L12	5.71267	5.21056	5.18946			4.75843	4.27982	6.09693
10	50S ribosomal subunit protein L13	6.5933	5.34211	5.31223			5.16245	4.92423	5.79299
11	50S ribosomal subunit protein L14	5.65983	4.40204	5.17254			6.15129	5.42246	6.30643
12	50S ribosomal subunit protein L15	5.19881	4.10851	4.28189			5.62971	4.50683	6.75305
13	50S ribosomal subunit protein L16	7.51107	5.85627	5.84809			5.40767	5.24245	5.56179
14	50S ribosomal subunit protein L17	6.56811	5.19715	5.3654			5.68069	4.65233	5.31329
15	50S ribosomal subunit protein L18	5.61391	4.69171	4.5018			4.99002	4.37472	4.60413
16	50S ribosomal subunit protein L19	5.24684	5.58923	4.89855			4.55843	2.9663	5.02909
17	50S ribosomal subunit protein L20	5.45641	4.88662	4.29558			5.79618	4.72088	5.92449
18	50S ribosomal subunit protein L21	6.50588	5.94402	4.92107			3.21154	5.4112	6.00662
19	50S ribosomal subunit protein L22	6.03337	4.9892	5.31271			1.54554	1.58024	3.94499
20	50S ribosomal subunit protein L23	5.2751	5.85609	4.68989			6.34114	3.49372	5.76922
21	50S ribosomal subunit protein L24	4.89716	4.27006	4.31831			3.26574	4.40299	6.15795
22	50S ribosomal subunit protein L25	5.63161	5.13734	4.2893			5.16106	4.01718	5.87136
23	50S ribosomal subunit protein L27	6.09521	4.3851	4.69688			5.56671	4.84984	6.19967
24	50S ribosomal subunit protein L28	5.46734	4.78977	4.51761			5.88622	4.53036	4.69729
25	50S ribosomal subunit protein L29	6.2618	4.35905	5.19918			4.36851	5.3699	6.27741
26	50S ribosomal subunit protein L30	5.72721	4.69036	4.77787			5.65939	3.65918	4.80585
27	50S ribosomal subunit protein L32	5.13285	4.78512	4.65355			6.19365	4.9032	5.1932
28	50S ribosomal subunit protein L34	6.12008	4.39767	4.41215			4.86148	5.12009	6.02649
29	50S ribosomal subunit protein L36	6.74154	4.03111	4.99906			4.82966	2.49782	2.72805
							4.96896	2.46126	4.99415
							5.81162	3.83434	5.81905
							3.16929	4.21345	5.85975
							4.25885	5.66424	5.2564
							5.23481	3.04242	3.36379
							7.05749	6.23552	6.27281
							5.42719	4.58195	5.87832
							3.04341	3.99615	4.99773
							6.18589	1.7133	2.58022
							6.34753	2.59468	4.55851
							4.94527	3.40398	4.58159
							2.78296	5.25622	4.84737
							3.28909	4.45034	5.97535
							5.18935	2.26342	2.61763
							5.19538	2.58548	3.89989
							5.95516	3.39231	5.68926
							3.9885	5.87522	5.80311
							5.25258	5.03145	6.37984
							5.2693	6.29923	5.3565
							4.71303	4.79291	5.75564
							6.64535	4.14972	5.29386
							6.26606	4.408	4.71152
							7.03031	4.17978	5.60767
							5.93886	4.89021	6.14336
							5.44475	5.52538	5.34284
							5.70961	4.00437	5.55826
							6.00754	5.27251	5.42152
							4.83034	3.42564	3.9126
							6.27942	2.2793	5.77756
							5.9234	3.83733	5.71943
							4.67831	4.5115	4.43192
							6.22876	4.24292	5.51715
							5.46574	4.62058	5.92288
							3.80573	5.06146	4.31766
							5.47597	5.03723	5.66403
							6.24711	6.22913	5.52363
							4.77485	4.9137	5.56409
							5.83914	4.99008	5.75083
							5.94739	5.28584	5.90746
							5.62567	4.5287	5.72985
							6.10331	1.71175	6.13217
							5.35898	5.08632	6.11159
							0.990229	4.99882	1.90419
							5.79867	5.82859	5.87139
							5.99433	4.71256	7.12854
							5.71139	4.02293	6.33449
							2.35287	4.46365	2.62218
							7.09282	4.62853	4.50623
							6.29732	5.1565	5.32536
							7.44093	4.69258	5.69604
							4.30376	5.00551	5.29901
							3.85052	5.23175	4.88614
							5.84776	5.52363	5.57779
							5.75664	3.7691	6.54513
							5.72587	4.66622	5.94504
							5.55515	3.47271	5.45315
							6.04609	3.8783	5.52557
							6.89163	4.64651	5.00378
							5.79144	5.89818	5.87464
							5.17424	3.63714	6.05671
							5.51474	4.9189	5.68706
							6.05291	3.84811	5.68736
							5.64448	4.34296	5.56757
							7.30481	4.4048	5.65139
							3.1027	4.40145	5.90477
							5.49627	5.71563	5.69073
							5.82846	4.7259	5.74046
							6.23938	4.81113	5.69075
							4.82823	4.39379	5.91314
							5.72748	3.65556	6.08554
							5.3301	4.60185	5.45537
							5.34673	3.42811	4.66469
							6.22605	4.32165	4.77322
							4.92849	5.07191	4.05932
							6.08621	4.9786	5.7944
							5.86349	4.84584	6.23722
							4.81553	4.70079	5.51371
							5.37606	3.37597	6.49802
							4.81911	4.94536	5.04091
							5.06629	2.08079	3.7293
							6.53094	3.55634	3.13796
							5.83469	2.09759	5.17283
							4.72324	5.63826	6.05634
							5.53624	3.81424	5.7256
							5.91718	5.94296	5.72705
							4.83563	5.35364	6.68061
							5.0422	4.75088	5.00658
							3.53385	5.18873	5.79352
							4.33681	5.1428	5.89927
							4.6269	4.24802	6.18108
							7.20573	3.16136	5.85464
							5.50612	4.61857	2.99551
							7.03033	5.07862	5.64545
							6.20911	3.15192	5.16
							5.73817	4.54794	3.68627
							5.04261	5.27432	5.0211
							5.91851	3.01696	5.60089
							5.95439	4.36415	4.23572
							5.80575	2.9607	5.10554
							5.87682	4.84032	3.67039
							4.961	5.08956	4.60876
							5.59428	3.85766	4.86314
							6.15963	4.87038	4.95329
							4.01287	4.71476	4.57143
							5.79086	5.62567	5.06444
							5.81506	5.33759	6.27896
							4.44128	5.34978	6.83383
							5.07389	3.21268	5.98978
							4.02069	4.98203	5.61117
							5.09713	4.73965	5.66768
							6.1633	2.31035	5.55503
							5.39753	5.05615	1.87093
							4.95848	4.39263	6.01567
							5.73324	2.76046	5.37046
							6.42729	4.86916	5.70037
							6.37296	5.93053	2.41724
							6.42754	2.66155	4.34561
							5.73898	1.10836	4.5831
							5.89424	3.84534	3.2955
							5.70702	3.56752	0.948825
							3.03661	4.92137	5.38212
							6.30804	4.78449	5.06227
							4.89497	4.62921	5.89315
							4.20585	3.76299	5.38705
							2.46733	5.74163	6.05506
							5.63172	1.7955	5.81447
							6.26559	4.84184	1.94463
							4.219	5.51041	5.92519
							0.671349	3.19184	6.063
							5.01634	3.33069	5.79597
							5.17315	1.78974	4.91755
							6.06009	4.57528	2.52622
							6.1694	5.68861	5.27128
							5.63453	3.49325	6.30163
							5.81464	4.71292	5.47598
							1.86358	4.2528	6.38028
							0.386474	4.50756	5.805
							2.36976	4.8129	5.74989
							5.98118	5.0321	5.4405
							6.70484	4.19452	5.83186
							5.01727	1.08114	5.91119
							5.79605	1.35475	1.65387
							1.97087	4.66119	3.95783
							4.30971	5.41452	4.00936
							6.20113	6.85985	5.81551
							5.07954	1.1414	4.93198
							6.76454	5.76078	6.19933
							6.32981	5.70286	5.73731
							5.39081	5.17599	5.85214
							5.68929	4.23488	0.648797
							5.49369	0.64274	5.7054
							5.33829	4.41516	5.69194
							1.42221	2.59923	5.72904
							1.70801	3.02893	5.87824
							5.02883	4.74146	5.87717
							5.62611	4.12939	4.37049
							6.59149	0.735182	5.16787
							1.17014	3.15222	4.54469
							1.94703	4.08918	4.54111
							6.37608	3.46677	5.50965
							5.78523	4.21553	5.5765
							5.05171	5.02237	5.49718
							0.600275	4.74334	6.31705
							5.47853	4.1257	4.78029
							4.36381	6.13674	6.10741
							5.65691	4.41418	5.04869
							5.375	6.22704	0.635349
							0.34721	3.80365	5.17731
							4.80939	2.25717	5.81448
							5.03502	4.76137	6.75106
							4.63118	6.06076	5.74761
							5.57011	5.68198	1.04834
							6.48299	4.5136	2.93902
							5.9435	3.19753	5.43023
							4.78377	2.83143	5.65553
							5.61348	5.45662	4.6568
							3.27003	4.66935	5.56111
							5.48258	5.00639	4.01772
							6.67583	3.42917	4.67261
							5.74138	4.15866	4.66459
							1.33519	4.03752	4.72975
							5.78159	3.49055	6.268
							6.14948	6.33707	3.70555
							6.00366	3.65341	3.09662
							5.60639	3.01364	4.67082
							1.28229	3.25365	5.95848
							3.22893	5.12147	4.73471
							6.72527	5.14665	5.1636
							5.84899	5.27263	5.04125
							5.48833	4.94061	4.46639
							5.60013	4.76016	5.31343
							4.96455	5.70747	4.50065
							5.51743	4.52866	5.21302
							4.93538	3.51064	5.54463
							3.5759	4.67199	3.4973
							5.35399	5.2535	5.72427
							7.76076	3.90564	5.15651
							3.2723	4.78292	5.22034
							2.72058	4.49575	5.48589
							3.78441	4.3407	4.9296
							5.02914	2.03052	6.00671
							5.8991	4.43668	6.09841
							5.55075	3.81569	5.91893
							6.21947	6.00386	1.79839
							5.94076	6.23167	3.32748
							5.24669	4.30496	1.96713
							5.96974	1.88979	4.37406
							5.61885	2.99495	5.8902
							3.27335	1.63182	5.26281
							5.55453	3.46711	5.66485
							5.44868	5.36154	5.79479
							3.31894	5.19936	2.607
							8	5.39583	5.69454
							5.92918	2.87976	7.11867
							6.04987	4.30194	4.22274
							5.41185	4.8849	5.58662
							5.05231	4.48078	5.65035
							6.00328	4.71727	5.06948
							4.07818	6.53634	6.1099
							5.43911	5.54745	5.49757
							6.05055	4.54538	5.40442
							5.16385	4.51341	4.71247
							3.03883	4.26968	6.05134
							5.33001	4.25798	4.75186
							2.17858	0.351857	6.72483
							4.38814	2.50513	4.34776
							2.49728	4.70186	5.62982
							6.70489	4.46493	4.59818
							5.02782	4.26814	2.23615
							5.88017	5.16827	5.92824
							5.00674	4.01148	6.27064
							5.44498	5.76211	4.88044
							5.50591	4.2839	6.04768
							5.56406	2.26347	1.5807
							5.27049	5.5142	4.14272
							4.84683	4.83498	6.01511
							5.97535	5.44539	5.83747
							6.05258	1.64657	5.13369
							5.29448	4.47112	3.42976
							5.32979	4.89039	5.27533
							5.58665	4.22985	6.23117
							5.86049	5.2992	4.65853
							0.0711753	4.44842	4.69075
							3.05575	3.65651	5.0689
							4.83506	6.13928	5.05578
							5.37855	3.38017	5.29014
							6.26929	2.58256	6.02907
							7.34894	3.86628	5.78558
							4.25587	3.77196	5.97493
							5.85141	0.925678	5.98852
							4.89805	4.48299	6.03634
							3.0863	4.48414	6.17071
							6.25517	4.89156	5.76713
							6.31894	5.74649	5.93162
							5.72898	5.41984	4.45532
							6.14394	5.47313	4.06158
							1.82627	5.4413	2.9213
							5.49479	3.62935	0.642641
							5.37978	2.87828	5.61223
							6.62528	3.55972	4.25362
							5.86559	2.83366	3.93397
							5.71672	0.765667	5.81462
							5.9446	4.96843	5.94943
							2.67501	4.56648	6.31031
							4.81921	5.52579	2.76981
							4.41044	4.71668	5.25447
							5.49132	3.11404	5.43612
							6.3489	6.03426	6.145
							5.69618	5.47249	5.8048
							5.58599	5.40237	3.28136
							1.39218	4.13768	5.68102
							5.88641	1.47087	5.71369
							6.24259	4.22678	4.66775
							5.16887	4.41955	5.96683
							6.24598	0.752151	5.8784
							6.07311	3.17718	5.7394
							5.94708	5.80912	5.67938
							6.23569	5.72241	4.17916
							5.40945	5.67038	5.00116
							4.11172	4.19845	2.59219
							3.48196	2.17872	5.7857
							3.51424	5.05251	6.13986
							0.818506	4.83565	6.22671
							5.78759	5.1989	6.80227
							5.56421	5.97745	5.17586
							3.94442	3.71462	5.5047
							5.37887	3.68722	4.73597
							5.9992	4.37384	5.71645
							4.23013	5.84971	5.75286
							5.97551	4.46193	5.91885
							3.516	3.86491	5.73932
							6.27137	3.82891	5.1341
							5.54365	4.32672	6.93166
							6.1202	4.50687	5.72618
							5.37455	5.32772	5.69337
							2.91119	4.57427	5.50883
							5.5894	4.67773	5.94528
							6.09724	4.53255	6.12222
							1.45449	5.34841	5.71812
							5.54064	2.41248	2.63843
							5.00337	4.0955	5.60177
							5.76238	3.30513	3.34389
							6.58834	3.15101	5.50062
							6.05658	4.77371	4.83108
							5.46847	5.29549	4.77328
							3.85819	3.14789	5.53755
							3.78392	4.20395	6.50445
							5.35244	5.24713	5.33635
							5.40746	5.31578	5.97263
							5.90929	5.29533	6.15179
							6.14499	4.4605	6.17076
							5.79645	4.15828	4.15031
							6.16978	5.25446	6.14108
							5.15694	6.0298	5.60877
							5.84558	4.28766	5.88199
							5.84929	4.31142	5.38402
							4.98167	3.9662	5.34046
							5.71333	2.54198	2.00613
							5.03622	0.928047	4.894
							6.03304	5.55026	4.65807
							6.2423	4.29642	5.2135
							5.34888	4.61533	5.92193
							7.42797	4.99119	6.41895
							5.46312	5.51037	5.58469
							5.6721	4.51466	6.1688
							5.75539	5.78127	5.30832
							5.86799	3.97465	5.77452
							3.14607	4.868	2.92472
							5.86658	4.79608	5.77587
							4.14965	2.98979	4.23153
							5.62902	3.8803	4.89634
							7.28241	5.18414	5.30992
							7.19693	6.07857	5.04579
							4.26924	4.28538	4.98811
							6.28918	4.86572	6.50934
							7.07907	4.86632	6.07554
							4.74828	6.54825	6.05845
							5.52363	6.14386	5.76201
							5.75518	5.20019	5.65891
							6.09264	1.30614	6.15094
							5.79974	5.6062	6.95795
							5.44051	4.37441	5.90528
							5.14296	3.84951	1.77675
							5.61762	1.99069	5.54273
							1.98149	6.26495	6.54086
							5.93763	4.03416	5.71982
							6.31803	3.26949	6.62468
							5.05717	3.89174	5.53336
							1.61012	4.86003	5.11836
							5.33001	5.28706	5.24035
							5.80101	5.6827	3.67503
							5.3874	5.17496	6.10942
							6.04913	1.8775	5.99718
							6.92719	2.39329	4.65715
							3.63668	3.6746	3.23987
							5.74283	4.71736	3.03942
							5.75754	4.38978	4.27658
							5.19104	4.82967	5.11778
							5.50254	4.51752	5.89183
							5.87635	3.06519	6.11285
							4.23099	4.08065	2.97401
							5.10173	4.51783	5.2516
							5.84789	4.19747	5.27865
							5.9011	5.27185	5.26703
							4.79486	3.66183	6.31285
							3.90338	5.3568	4.82181
							3.90176	4.68456	5.70077
							5.90676	5.11242	4.97387
							4.02811	5.39561	5.66153
							6.07214	4.45995	5.44825
							5.2394	4.34008	5.77996
							5.85889	1.67458	5.6391
							4.24331	3.28947	1.74071
							6.55355	4.79873	5.14259
							6.45477	2.47052	5.31541
							0.895478	5.1662	5.98407
							6.65796	4.36882	2.42347
							6.88807	5.05104	5.37188
							1.89427	4.80154	5.73116
							6.52546	5.52869	5.49278
							5.77671	4.85905	5.89969
							5.52068	3.40298	4.14391
							3.6869	5.57075	5.3323
							5.58039	4.34745	5.25143
							5.49818	1.07548	5.46139
							5.23171	5.29826	5.84652
							4.51399	5.07612	0.899216
							5.12946	4.05331	6.73445
							5.67527	4.72759	5.29611
							4.76026	3.33726	4.93221
							4.65305	5.05925	5.57534
							5.97393	4.48181	5.60196
							6.41032	2.81614	5.12745
							4.63206	5.99288	5.10391
							5.87444	5.79798	5.63609
							4.70536	5.71073	4.04158
							2.56009	4.73617	5.70542
							3.58452	2.77655	4.94026
							5.07113	4.40458	5.1208
							5.06498	4.59748	3.45756
							5.31539	4.81062	5.97219
							5.99847	5.4275	4.56375
							4.51331	6.02889	5.21742
							5.61396	4.45006	5.21106
							5.60139	4.011	6.31398
							3.71035	4.37151	5.28193
							5.51164	3.69299	6.12891
							5.77992	4.43211	6.2833
							5.03347	1.26408	5.82064
							5.42474	4.63515	5.59079
							5.72325	4.14173	5.55909
							6.11587	3.50944	6.05838
							5.31486	2.63372	4.74695
							5.52667	5.10497	2.22911
							1.928	4.62952	5.08235
							6.02959	4.16652	5.44067
							4.94152	4.10767	5.88821
							6.13782	4.50767	4.85084
							5.83295	2.92315	4.46694
							5.88575	4.16289	6.16619
							4.7818	6.23278	4.77846
							5.92814	3.18201	5.4346
							3.65881	4.07011	5.63835
							7.30012	4.40543	1.75808
							5.38678	5.98583	5.16852
							5.71328	2.2848	4.86149
							6.47836	3.38405	6.43867
							6.28816	3.75363	5.08552
							1.85383	3.1116	6.6541
							6.88588	2.95176	4.57115
							6.09016	2.7221	6.0988
							5.33799	3.81079	4.75408
							5.53689	3.16105	6.37849
							6.18441	4.7995	5.47214
							7.03754	4.27331	5.66242
							4.57495	4.37607	5.33245
							5.33527	4.4133	5.71822
							1.8246	3.52705	4.98795
							3.64012	3.99197	5.60885
							4.02105	4.61985	5.85169
							5.74287	1.90948	4.6647
							3.97086	2.24004	5.66288
							3.71372	4.4997	2.22748
							4.03197	4.31659	5.62164
							5.18383	1.8116	4.03984
							6.24724	3.71838	5.78451
							6.2885	1.73866	2.11773
							5.11916	2.70324	5.37757
							6.13316	3.69333	4.52792
							5.45355	2.72017	0.858953
							4.8318	4.14325	0.609011
							6.10097	5.22991	0.944676
							6.57331	1.19322	0.354704
							5.63959	3.24275	2.35107
							6.00384	4.47009	2.20458
							4.78511	2.88629	1.58289
							4.99874	4.32565	3.91039
							5.42947	3.75941	4.52686
							2.26215	4.45702	3.50887
							4.55146	3.16362	1.42707
							5.10226	0.537249	1.25691
							6.69366	1.84793	5.44535
							4.57356	3.68242	5.41256
							4.42048	4.66124	5.54176
							5.72756	4.18616	6.27184
							5.79203	6.13432	5.36779
							5.25427	4.06842	2.59806
							6.53119	1.41115	7.33594
							1.8693	5.65747	1.56387
							5.73431	2.68989	4.28153
							5.44749	4.58462	6.0397
							5.63688	3.02504	4.90502
							6.15946	3.78896	5.69725
							6.5111	3.58262	5.88508
							6.05387	1.53219	5.20223
							5.48436	1.95047	1.1749
							6.19971	4.38689	4.96707
							3.86321	2.75281	5.4338
							2.83096	1.32292	3.5408
							3.91786		3.20928
							6.87076		0.857738
							5.36873
							5.52269
							2.80872
							4.62422
							1.96517
							3.89677
							5.3637
							5.56359
							6.01655
							6.23249
							5.52518
							6.21374
							3.61828
							5.54218
							2.66461
							1.19474
							5.69882
							2.66777
							5.51232
							0.520034
							4.91012
							5.10283
							3.72216
							3.57977
							2.94935

## Sheet: Figure 5E
Protein-Complexes	Half life (hrs) C-lim	Gene names
chemotaxis signal receiving complex	1.54554	cheA
chemotaxis signal receiving complex	1.86358	cheW
Filament	0.723554	fliC
Filament	0.626649	fliD
extracellular hook junction protein	0.323186	flgK
extracellular hook junction protein	0.393166	flgL
MSC motor switch ring complex	3.78441	fliG
MSC motor switch ring complex	3.95806	fliM
MSC motor switch ring complex	4.23013	fliN
MSC motor switch ring complex	4.73401	fliF
Other genes	5.09572	flgG
Other genes	3.63668	fliH
Other genes	2.49728	fliA
Other genes	1.86811	ycgR
Other genes	2.15987	fliL
Other genes	4.63941	flgH
Other genes	2.22657	flgE

## Sheet: Figure 5F
Gene	Strain	Half-life
rutR	WT	5.39142
rutR	clpP	5.74196
rutR	lon	5.50455
rutR	hslV	6
rutR	TKO	6
rutG	WT	3.81883
rutG	clpP	4.83606
rutG	lon	6
rutG	hslV	3.3273
rutG	TKO	6
rutE	WT	0.939762
rutE	clpP	1.43096
rutE	lon	0.611867
rutE	hslV	0.256944
rutE	TKO	6
rutA	WT	0.658496
rutA	clpP	3.05615
rutA	lon	0.660525
rutA	hslV	0.715495
rutA	TKO	5.1783
rutF	WT	0.45229
rutF	clpP	0.818585
rutF	lon	0.406132
rutF	hslV	0.418625
rutF	TKO	5.29505
rutB	WT	NA
rutB	clpP	1.40684
rutB	lon	0.50255
rutB	hslV	0.333565
rutB	TKO	4.27179

## Sheet: Figure 5G
Strain	Culture.ID	Time_hr	OD_600
WT	1	0.1	0.004
WT	1	7.03	0.009
WT	1	26.53	0.027
WT	1	31.57	0.026
WT	1	46.8	0.031
WT	1	71.7	0.034
WT	1	79.63	0.036
WT	1	99.7	0.032
WT	2	0.1	0.004
WT	2	7.03	0.009
WT	2	26.53	0.027
WT	2	31.57	0.028
WT	2	46.8	0.033
WT	2	71.7	0.037
WT	2	79.63	0.038
WT	2	99.7	0.04
WT	3	0.1	0.004
WT	3	7.03	0.01
WT	3	26.53	0.028
WT	3	31.57	0.03
WT	3	46.8	0.034
WT	3	71.7	0.039
WT	3	79.63	0.039
WT	3	99.7	0.038
TKO	4	0.1	0.003
TKO	4	7.03	0.008
TKO	4	26.53	0.06
TKO	4	31.57	0.062
TKO	4	46.8	0.115
TKO	4	71.7	0.233
TKO	4	79.63	0.277
TKO	4	99.7	0.212
TKO	5	0.1	0.003
TKO	5	7.03	0.008
TKO	5	26.53	0.059
TKO	5	31.57	0.061
TKO	5	46.8	0.116
TKO	5	71.7	0.219
TKO	5	79.63	0.266
TKO	5	99.7	0.186
TKO	6	0.1	0.003
TKO	6	7.03	0.008
TKO	6	26.53	0.063
TKO	6	31.57	0.063
TKO	6	46.8	0.125
TKO	6	71.7	0.237
TKO	6	79.63	0.278
TKO	6	99.7	0.211
