# Supplementary material for: Global protein turnover quantification in Escherichia coli reveals cytoplasmic recycling under nitrogen limitation
Source: Nat Commun. 2024 Jul 13;15:5890. doi: 10.1038/s41467-024-49920-8 (PMC11246515; doi:10.1038/s41467-024-49920-8)
Supplement: Supplementary file 13 — Source Data [file 41467_2024_49920_MOESM13_ESM.zip › Source_Data/Figure6_source_data.xlsx]

## Sheet: Figure6C_left_panel
Protein ID	Half life hrs C-lim 6h Doubling time	Half life hrs C-lim 12h Doubling time
sp|P00350|6PGD_ECOLI	5.85196	10.0336
sp|P00363|FRDA_ECOLI	6	12
sp|P00370|DHE4_ECOLI	4.65882	7.28607
sp|P00393|DHNA_ECOLI	6	11.7811
sp|P00448|SODM_ECOLI	5.11456	11.26
sp|P00452|RIR1_ECOLI	4.91413	9.2369
sp|P00490|PHSM_ECOLI	6	12
sp|P00509|AAT_ECOLI	5.55487	10.2918
sp|P00547|KHSE_ECOLI	5.62577	8.58323
sp|P00550|PTM3C_ECOLI	6	12
sp|P00561|AK1H_ECOLI	5.89651	12
sp|P00562|AK2H_ECOLI	4.88975	9.30449
sp|P00579|RPOD_ECOLI	4.90326	7.98316
sp|P00582|DPO1_ECOLI	5.93325	11.881
sp|P00634|PPB_ECOLI	6	12
sp|P00722|BGAL_ECOLI	5.39771	10.3711
sp|P00803|LEP_ECOLI	6	12
sp|P00805|ASPG2_ECOLI	5.38075	12
sp|P00811|AMPC_ECOLI	5.96048	9.91827
sp|P00861|DCDA_ECOLI	4.76263	8.0856
sp|P00864|CAPP_ECOLI	5.78101	10.9817
sp|P00887|AROH_ECOLI	6	10.2911
sp|P00888|AROF_ECOLI	2.78499	3.83832
sp|P00893|ILVI_ECOLI	6	11.072
sp|P00894|ILVH_ECOLI	5.93211	10.5274
sp|P00895|TRPE_ECOLI	5.70483	9.56709
sp|P00904|TRPGD_ECOLI	4.78512	10.447
sp|P00909|TRPC_ECOLI	4.96794	7.71306
sp|P00914|PHR_ECOLI	6	11.5333
sp|P00926|SDHD_ECOLI	6	10.0041
sp|P00934|THRC_ECOLI	6	11.9003
sp|P00935|METB_ECOLI	4.98229	10.0124
sp|P00944|XYLA_ECOLI	4.83753	8.6332
sp|P00946|MANA_ECOLI	5.47537	10.6701
sp|P00954|SYW_ECOLI	5.38094	10.6075
sp|P00956|SYI_ECOLI	6	11.2899
sp|P00957|SYA_ECOLI	6	11.0303
sp|P00959|SYM_ECOLI	5.53686	9.6204
sp|P00960|SYGA_ECOLI	6	12
sp|P00961|SYGB_ECOLI	5.88825	11.0293
sp|P00962|SYQ_ECOLI	6	11.4753
sp|P00963|ASNA_ECOLI	2.89677	5.26437
sp|P00968|CARB_ECOLI	5.74602	10.6194
sp|P02358|RS6_ECOLI	6	11.7616
sp|P02359|RS7_ECOLI	6	11.8505
sp|P02413|RL15_ECOLI	5.19881	9.14686
sp|P02916|MALF_ECOLI	6	12
sp|P02918|PBPA_ECOLI	5.7021	10.8248
sp|P02919|PBPB_ECOLI	6	12
sp|P02924|ARAF_ECOLI	6	12
sp|P02925|RBSB_ECOLI	6	9.24351
sp|P02929|TONB_ECOLI	3.60087	5.80801
sp|P02930|TOLC_ECOLI	6	12
sp|P02931|OMPF_ECOLI	6	11.1248
sp|P02932|PHOE_ECOLI	5.982	12
sp|P02942|MCP1_ECOLI	4.52853	7.03169
sp|P02943|LAMB_ECOLI	6	12
sp|P03004|DNAA_ECOLI	3.89692	5.25056
sp|P03007|DPO3E_ECOLI	2.13189	2.56582
sp|P03018|UVRD_ECOLI	4.71963	8.02748
sp|P03023|LACI_ECOLI	5.80841	7.63483
sp|P03024|GALR_ECOLI	4.35447	7.06063
sp|P03813|YGEA_ECOLI	4.42525	7.0959
sp|P03817|MIOC_ECOLI	4.6646	9.27823
sp|P03819|KEFC_ECOLI	6	12
sp|P03841|MALM_ECOLI	4.93529	10.4968
sp|P04036|DAPB_ECOLI	6	11.981
sp|P04079|GUAA_ECOLI	5.93255	9.65159
sp|P04335|FRSA_ECOLI	3.76227	4.97856
sp|P04391|OTC1_ECOLI	4.7105	7.42013
sp|P04425|GSHB_ECOLI	6	10.1872
sp|P04693|TYRB_ECOLI	4.91853	7.47302
sp|P04805|SYE_ECOLI	6	12
sp|P04816|LIVK_ECOLI	6	11.8949
sp|P04825|AMPN_ECOLI	5.55095	10.4666
sp|P04846|NLPA_ECOLI	5.49449	10.7336
sp|P04949|FLIC_ECOLI	0.723554	0.956269
sp|P04951|KDSB_ECOLI	6	10.7922
sp|P04968|ILVA_ECOLI	4.59724	8.14128
sp|P04982|RBSD_ECOLI	6	10.6446
sp|P04983|RBSA_ECOLI	6	11.2811
sp|P04993|RECD_ECOLI	4.39436	6.98441
sp|P04994|EX7L_ECOLI	6	11.3895
sp|P04995|EX1_ECOLI	5.86968	9.97418
sp|P05020|PYRC_ECOLI	5.64193	8.19483
sp|P05041|PABB_ECOLI	5.38489	10.9627
sp|P05042|FUMC_ECOLI	5.90403	9.93893
sp|P05055|PNP_ECOLI	6	11.4593
sp|P05194|AROD_ECOLI	5.5626	9.40305
sp|P05458|PTRA_ECOLI	5.90972	11.4531
sp|P05459|PDXB_ECOLI	5.58435	12
sp|P05523|FPG_ECOLI	6	12
sp|P05637|APAH_ECOLI	4.71764	6.9882
sp|P05704|MCP3_ECOLI	4.41926	6.36012
sp|P05719|T1SK_ECOLI	6	10.8825
sp|P05791|ILVD_ECOLI	5.3064	9.43451
sp|P05793|ILVC_ECOLI	5.60149	10.2984
sp|P05804|BGLR_ECOLI	5.46366	8.9138
sp|P05825|FEPA_ECOLI	6	12
sp|P05827|ILVY_ECOLI	5.46876	11.3688
sp|P05852|TSAD_ECOLI	4.72105	7.77187
sp|P06129|BTUB_ECOLI	6	12
sp|P06149|DLD_ECOLI	4.27921	10.0149
sp|P06282|CDH_ECOLI	6	12
sp|P06610|BTUE_ECOLI	4.92879	7.87318
sp|P06612|TOP1_ECOLI	5.95914	10.5305
sp|P06616|ERA_ECOLI	4.17415	5.98183
sp|P06709|BIRA_ECOLI	4.74123	7.69881
sp|P06710|DPO3X_ECOLI	4.43341	6.79066
sp|P06715|GSHR_ECOLI	6	11.5225
sp|P06720|AGAL_ECOLI	4.24668	8.03432
sp|P06721|METC_ECOLI	4.75843	9.2783
sp|P06722|MUTH_ECOLI	5.16245	8.71726
sp|P06846|EBGR_ECOLI	5.94354	9.7963
sp|P06864|BGA2_ECOLI	5.26434	12
sp|P06959|ODP2_ECOLI	5.77784	10.5904
sp|P06961|CCA_ECOLI	5.06038	8.36859
sp|P06966|DICA_ECOLI	5.24753	6.96374
sp|P06968|DUT_ECOLI	5.34752	12
sp|P06971|FHUA_ECOLI	6	12
sp|P06974|FLIM_ECOLI	3.95806	6.78713
sp|P06983|HEM3_ECOLI	5.48182	10.78
sp|P06986|HIS8_ECOLI	5.37962	9.87437
sp|P06987|HIS7_ECOLI	6	10.4443
sp|P06988|HISX_ECOLI	5.97049	10.773
sp|P06989|HIS2_ECOLI	5.62971	12
sp|P06992|RSMA_ECOLI	5.40767	12
sp|P06993|MALT_ECOLI	1.04743	1.37651
sp|P06996|OMPC_ECOLI	6	11.6161
sp|P06999|PFKB_ECOLI	6	10.7119
sp|P07000|PLDB_ECOLI	6	11.2811
sp|P07001|PNTA_ECOLI	6	12
sp|P07003|POXB_ECOLI	5.58991	11.2072
sp|P07004|PROA_ECOLI	5.68069	10.939
sp|P07012|RF2_ECOLI	4.99002	8.37202
sp|P07014|SDHB_ECOLI	6	11.8829
sp|P07017|MCP2_ECOLI	4.03385	5.81058
sp|P07018|MCP4_ECOLI	3.01321	4.13368
sp|P07023|TYRA_ECOLI	4.55843	7.57984
sp|P07024|USHA_ECOLI	6	12
sp|P07102|PPA_ECOLI	6	11.5737
sp|P07109|HISP_ECOLI	6	11.2499
sp|P07117|PUTP_ECOLI	5.51843	9.71946
sp|P07118|SYV_ECOLI	5.79618	10.4676
sp|P07330|CHEB_ECOLI	3.21154	5.5981
sp|P07363|CHEA_ECOLI	1.54554	2.04757
sp|P07395|SYFB_ECOLI	6	12
sp|P07604|TYRR_ECOLI	5.8444	8.205
sp|P07623|METAS_ECOLI	3.26574	4.92163
sp|P07639|AROB_ECOLI	5.16106	8.86828
sp|P07648|RECC_ECOLI	5.572	12
sp|P07649|TRUA_ECOLI	6	11.7736
sp|P07650|TYPH_ECOLI	5.78222	12
sp|P07654|PSTA_ECOLI	5.11175	12
sp|P07762|GLGB_ECOLI	6	12
sp|P07813|SYL_ECOLI	5.56671	10.9652
sp|P07862|DDLB_ECOLI	5.88622	12
sp|P07913|TDH_ECOLI	4.36851	9.67886
sp|P08142|ILVB_ECOLI	2.86023	4.63841
sp|P08178|PUR5_ECOLI	5.65939	11.0867
sp|P08179|PUR3_ECOLI	5.62543	12
sp|P08191|FIMH_ECOLI	5.96246	12
sp|P08192|FOLC_ECOLI	5.09432	9.20015
sp|P08194|GLPT_ECOLI	6	11.8333
sp|P08200|IDH_ECOLI	5.58376	10.0714
sp|P08202|ARAA_ECOLI	5.77111	9.6284
sp|P08204|ARAB_ECOLI	4.02484	5.83173
sp|P08244|PYRF_ECOLI	6	9.60084
sp|P08245|YCIH_ECOLI	4.11166	5.29131
sp|P08312|SYFA_ECOLI	6	12
sp|P08331|CPDB_ECOLI	5.9299	12
sp|P08337|MUTT_ECOLI	5.04481	9.02973
sp|P08368|CREB_ECOLI	4.86148	11.4657
sp|P08373|MURB_ECOLI	4.82966	9.86674
sp|P08390|USG_ECOLI	5.61368	9.84996
sp|P08394|RECB_ECOLI	5.03285	12
sp|P08395|SPPA_ECOLI	5.34825	9.89491
sp|P08400|PHOR_ECOLI	5.81871	12
sp|P08401|CREC_ECOLI	6	9.95357
sp|P08506|DACC_ECOLI	6	12
sp|P08622|DNAJ_ECOLI	4.96896	9.43927
sp|P08660|AK3_ECOLI	4.67364	8.44077
sp|P08839|PT1_ECOLI	5.81162	10.7349
sp|P08956|T1RK_ECOLI	4.70423	7.19711
sp|P08957|T1MK_ECOLI	5.25191	9.57512
sp|P08997|MASY_ECOLI	3.16929	4.17971
sp|P09029|PURK_ECOLI	6	9.39176
sp|P09030|EX3_ECOLI	5.86328	10.887
sp|P09053|AVTA_ECOLI	4.25885	7.25155
sp|P09099|XYLB_ECOLI	5.86611	9.66676
sp|P09126|HEM4_ECOLI	4.4495	9.44773
sp|P09127|HEMX_ECOLI	5.98374	11.3211
sp|P09147|GALE_ECOLI	5.62453	11.628
sp|P09148|GAL7_ECOLI	5.51412	12
sp|P09151|LEU1_ECOLI	3.71349	4.45037
sp|P09155|RND_ECOLI	5.23481	10.0141
sp|P09158|SPEE_ECOLI	6	9.58151
sp|P09169|OMPT_ECOLI	6	11.5017
sp|P09323|PTW3C_ECOLI	5.88371	11.9471
sp|P09372|GRPE_ECOLI	5.42719	9.2552
sp|P09373|PFLB_ECOLI	3.04341	4.17855
sp|P09394|GLPQ_ECOLI	6	11.4402
sp|P09424|MTLD_ECOLI	6	10.8328
sp|P09546|PUTA_ECOLI	3.50214	4.27587
sp|P09549|DEDD_ECOLI	3.45514	6.91796
sp|P09551|ARGT_ECOLI	6	11.5807
sp|P09831|GLTB_ECOLI	4.88764	8.45547
sp|P09832|GLTD_ECOLI	4.60212	7.68134
sp|P09833|MODC_ECOLI	5.77064	11.0344
sp|P09835|UHPB_ECOLI	4.78544	10.0052
sp|P09980|REP_ECOLI	4.88601	6.35638
sp|P0A698|UVRA_ECOLI	6	12
sp|P0A6A0|UBIB_ECOLI	6	12
sp|P0A6A3|ACKA_ECOLI	6	12
sp|P0A6A6|LEUC_ECOLI	3.16646	3.71179
sp|P0A6A8|ACP_ECOLI	4.94527	8.8779
sp|P0A6B4|ALR1_ECOLI	5.7521	11.0456
sp|P0A6B7|ISCS_ECOLI	2.78296	3.83366
sp|P0A6C1|END4_ECOLI	2.41852	4.39659
sp|P0A6C5|ARGA_ECOLI	3.28909	5.24041
sp|P0A6C8|ARGB_ECOLI	5.18935	10.3385
sp|P0A6D0|ARGR_ECOLI	5.19538	10.6686
sp|P0A6D3|AROA_ECOLI	5.95516	11.3072
sp|P0A6D7|AROK_ECOLI	3.9885	5.31244
sp|P0A6E1|AROL_ECOLI	5.25258	7.30119
sp|P0A6E4|ASSY_ECOLI	5.2693	9.91442
sp|P0A6E6|ATPE_ECOLI	6	11.2171
sp|P0A6E9|BIOD2_ECOLI	4.71303	4.99209
sp|P0A6F1|CARA_ECOLI	6	9.86984
sp|P0A6F3|GLPK_ECOLI	5.39832	9.60976
sp|P0A6F5|CH60_ECOLI	6	12
sp|P0A6F9|CH10_ECOLI	6	10.6151
sp|P0A6G3|PNCC_ECOLI	5.59019	11.0095
sp|P0A6G7|CLPP_ECOLI	6	11.1972
sp|P0A6H1|CLPX_ECOLI	2.01557	2.23993
sp|P0A6H5|HSLU_ECOLI	5.93886	10.3152
sp|P0A6H8|CLSA_ECOLI	6	12
sp|P0A6I0|KCY_ECOLI	5.44475	9.23443
sp|P0A6I3|COAA_ECOLI	5.70961	8.54639
sp|P0A6I9|COAE_ECOLI	4.83034	9.86585
sp|P0A6J5|DADA_ECOLI	1.65051	2.68225
sp|P0A6J8|DDLA_ECOLI	6	10.4587
sp|P0A6K1|DAPF_ECOLI	5.9234	9.5591
sp|P0A6K3|DEF_ECOLI	3.93639	6.33019
sp|P0A6K6|DEOB_ECOLI	4.67831	9.00187
sp|P0A6L0|DEOC_ECOLI	6	12
sp|P0A6L2|DAPA_ECOLI	5.46574	11.3844
sp|P0A6L4|NANA_ECOLI	3.80573	5.82865
sp|P0A6L7|UXAB_ECOLI	4.58475	8.14758
sp|P0A6L9|HSCB_ECOLI	4.74039	9.8397
sp|P0A6M4|DTD_ECOLI	5.47597	10.008
sp|P0A6M8|EFG_ECOLI	6	10.813
sp|P0A6N4|EFP_ECOLI	4.77485	8.2884
sp|P0A6N8|EFPL_ECOLI	5.42361	11.1185
sp|P0A6P1|EFTS_ECOLI	5.83914	10.9238
sp|P0A6P5|DER_ECOLI	5.55138	10.3194
sp|P0A6P7|ENGB_ECOLI	5.57598	11.1905
sp|P0A6P9|ENO_ECOLI	5.94739	12
sp|P0A6Q3|FABA_ECOLI	5.62567	11.4522
sp|P0A6Q6|FABZ_ECOLI	6	11.2494
sp|P0A6R0|FABH_ECOLI	5.35898	9.94306
sp|P0A6S0|FLGH_ECOLI	4.63941	7.91911
sp|P0A6S7|GPDA_ECOLI	5.79867	10.8255
sp|P0A6T1|G6PI_ECOLI	5.99433	11.6749
sp|P0A6T3|GAL1_ECOLI	5.71139	12
sp|P0A6T5|GCH1_ECOLI	3.46405	5.29122
sp|P0A6U3|MNMG_ECOLI	2.35287	3.19404
sp|P0A6U5|RSMG_ECOLI	6	10.5036
sp|P0A6U8|GLGA_ECOLI	6	11.4281
sp|P0A6V1|GLGC_ECOLI	6	12
sp|P0A6V8|GLK_ECOLI	6	12
sp|P0A6W0|GLSA2_ECOLI	6	12
sp|P0A6W5|GREA_ECOLI	4.48082	6.41245
sp|P0A6W9|GSH1_ECOLI	6	9.533
sp|P0A6X1|HEM1_ECOLI	1.83937	2.75677
sp|P0A6X3|HFQ_ECOLI	6	12
sp|P0A6X7|IHFA_ECOLI	6	12
sp|P0A6Y1|IHFB_ECOLI	4.30376	6.04984
sp|P0A6Y5|HSLO_ECOLI	3.85052	7.31597
sp|P0A6Y8|DNAK_ECOLI	5.84776	9.95908
sp|P0A6Z1|HSCA_ECOLI	4.47616	7.06851
sp|P0A6Z3|HTPG_ECOLI	5.75664	10.4251
sp|P0A705|IF2_ECOLI	5.72587	9.87255
sp|P0A707|IF3_ECOLI	5.55515	10.4525
sp|P0A715|KDSA_ECOLI	6	10.2758
sp|P0A717|KPRS_ECOLI	6	12
sp|P0A720|KTHY_ECOLI	5.11157	9.93407
sp|P0A722|LPXA_ECOLI	5.79144	10.9043
sp|P0A725|LPXC_ECOLI	0.861386	1.10057
sp|P0A729|YCEF_ECOLI	5.17424	8.33711
sp|P0A731|MGSA_ECOLI	5.51474	9.52262
sp|P0A734|MINE_ECOLI	4.59429	6.36277
sp|P0A738|MOAC_ECOLI	4.95705	8.28384
sp|P0A742|MSCL_ECOLI	6	12
sp|P0A744|MSRA_ECOLI	5.28949	8.44248
sp|P0A746|MSRB_ECOLI	4.02092	5.46885
sp|P0A749|MURA_ECOLI	6	9.85012
sp|P0A752|NADD_ECOLI	4.94933	11.2514
sp|P0A756|KEFG_ECOLI	5.69814	10.6304
sp|P0A759|NAGB_ECOLI	5.83239	10.8865
sp|P0A761|NANE_ECOLI	5.0601	10.3388
sp|P0A763|NDK_ECOLI	5.64448	9.32441
sp|P0A776|RPPH_ECOLI	5.48322	9.01324
sp|P0A780|NUSB_ECOLI	5.21771	10.3303
sp|P0A784|ORN_ECOLI	6	12
sp|P0A786|PYRB_ECOLI	5.83444	10.4152
sp|P0A794|PDXJ_ECOLI	5.49627	11.7365
sp|P0A796|PFKA_ECOLI	5.82846	10.2947
sp|P0A799|PGK_ECOLI	6	12
sp|P0A7A2|GPMB_ECOLI	4.54846	7.05829
sp|P0A7A7|PLSB_ECOLI	6	12
sp|P0A7A9|IPYR_ECOLI	5.72748	10.6205
sp|P0A7B1|PPK1_ECOLI	6	12
sp|P0A7B5|PROB_ECOLI	5.34673	9.09027
sp|P0A7B8|HSLV_ECOLI	6	10.1888
sp|P0A7C2|LEXA_ECOLI	3.21014	4.64894
sp|P0A7D1|PTH_ECOLI	6	10.5262
sp|P0A7D4|PURA_ECOLI	5.86349	10.3572
sp|P0A7D7|PUR7_ECOLI	5.97578	10.7726
sp|P0A7E1|PYRD_ECOLI	5.71837	12
sp|P0A7E3|PYRE_ECOLI	5.30947	9.30389
sp|P0A7E5|PYRG_ECOLI	6	12
sp|P0A7E9|PYRH_ECOLI	6	10.3911
sp|P0A7F3|PYRI_ECOLI	5.1925	9.10621
sp|P0A7F9|QUEA_ECOLI	4.81553	7.44974
sp|P0A7G2|RBFA_ECOLI	5.37606	10.3302
sp|P0A7G6|RECA_ECOLI	4.81911	11.6867
sp|P0A7H0|RECF_ECOLI	5.06629	9.88122
sp|P0A7I0|RF1_ECOLI	6	9.68097
sp|P0A7I4|RF3_ECOLI	5.83469	11.4032
sp|P0A7I7|RIBA_ECOLI	5.09895	8.92962
sp|P0A7J0|RIBB_ECOLI	1.20095	1.3489
sp|P0A7J3|RL10_ECOLI	6	12
sp|P0A7J7|RL11_ECOLI	5.97015	11.0237
sp|P0A7K2|RL7_ECOLI	5.71267	12
sp|P0A7K6|RL19_ECOLI	5.24684	8.66737
sp|P0A7L0|RL1_ECOLI	5.90782	10.5758
sp|P0A7L3|RL20_ECOLI	5.45641	10.5895
sp|P0A7L8|RL27_ECOLI	6	9.58066
sp|P0A7M2|RL28_ECOLI	5.46734	8.56923
sp|P0A7R1|RL9_ECOLI	5.30293	9.19249
sp|P0A7R5|RS10_ECOLI	6	10.6784
sp|P0A7R9|RS11_ECOLI	6	12
sp|P0A7S3|RS12_ECOLI	6	11.4335
sp|P0A7S9|RS13_ECOLI	5.44242	8.86933
sp|P0A7T3|RS16_ECOLI	6	8.82754
sp|P0A7T7|RS18_ECOLI	6	9.73365
sp|P0A7U3|RS19_ECOLI	5.55242	9.52773
sp|P0A7U7|RS20_ECOLI	6	9.78521
sp|P0A7V0|RS2_ECOLI	5.89994	9.4636
sp|P0A7V3|RS3_ECOLI	6	11.7838
sp|P0A7V8|RS4_ECOLI	6	10.3438
sp|P0A7W1|RS5_ECOLI	5.50868	11.1179
sp|P0A7W7|RS8_ECOLI	6	10.8225
sp|P0A7X3|RS9_ECOLI	6	12
sp|P0A7X6|RIMM_ECOLI	4.72324	7.93921
sp|P0A7Y0|RNC_ECOLI	5.53624	8.3654
sp|P0A7Z0|RPIA_ECOLI	5.35639	9.49657
sp|P0A7Z4|RPOA_ECOLI	6	10.4367
sp|P0A800|RPOZ_ECOLI	3.63268	5.40194
sp|P0A805|RRF_ECOLI	4.83563	8.30111
sp|P0A809|RUVA_ECOLI	5.0422	10.3006
sp|P0A812|RUVB_ECOLI	3.53385	5.82569
sp|P0A814|RUVC_ECOLI	4.33681	6.59818
sp|P0A817|METK_ECOLI	4.6269	6.8578
sp|P0A821|SELA_ECOLI	6	11.7493
sp|P0A823|SFSA_ECOLI	6	11.2243
sp|P0A825|GLYA_ECOLI	5.50612	10.6611
sp|P0A830|DCTA_ECOLI	5.59176	10.7257
sp|P0A832|SSRP_ECOLI	6	12
sp|P0A836|SUCC_ECOLI	5.78568	10.5418
sp|P0A840|SURE_ECOLI	6	8.36426
sp|P0A847|TGT_ECOLI	6	10.9374
sp|P0A850|TIG_ECOLI	5.73817	10.4086
sp|P0A853|TNAA_ECOLI	5.04261	9.34762
sp|P0A855|TOLB_ECOLI	6	11.3192
sp|P0A858|TPIS_ECOLI	5.91851	10.6234
sp|P0A862|TPX_ECOLI	6	10.7597
sp|P0A867|TALA_ECOLI	5.95439	11.6952
sp|P0A870|TALB_ECOLI	5.80575	11.1428
sp|P0A873|TRMD_ECOLI	5.87682	8.45616
sp|P0A877|TRPA_ECOLI	5.81494	8.97223
sp|P0A879|TRPB_ECOLI	5.27976	9.83308
sp|P0A881|TRPR_ECOLI	4.961	8.18188
sp|P0A884|TYSY_ECOLI	5.59428	10.3387
sp|P0A887|UBIE_ECOLI	4.67471	7.95636
sp|P0A894|RAPZ_ECOLI	6	11.4966
sp|P0A8A0|YEBC_ECOLI	4.01287	7.20817
sp|P0A8A2|YEEN_ECOLI	5.79086	9.45464
sp|P0A8A4|PSRP_ECOLI	5.64171	9.92419
sp|P0A8A8|RIMP_ECOLI	5.81506	11.2342
sp|P0A8B5|YBAB_ECOLI	4.44128	7.56305
sp|P0A8C1|YBJQ_ECOLI	5.48893	10.1689
sp|P0A8C4|YGFB_ECOLI	5.18473	8.96704
sp|P0A8D0|NRDR_ECOLI	4.60203	9.05858
sp|P0A8D3|YAII_ECOLI	4.3261	8.06502
sp|P0A8D6|YMDB_ECOLI	5.89238	9.57633
sp|P0A8E1|YCFP_ECOLI	4.6533	7.69637
sp|P0A8E5|YACL_ECOLI	3.77701	6.32818
sp|P0A8E7|YAJQ_ECOLI	6	10.7456
sp|P0A8F0|UPP_ECOLI	5.85931	10.8677
sp|P0A8F4|URK_ECOLI	5.07389	9.37272
sp|P0A8F8|UVRB_ECOLI	4.02069	6.34822
sp|P0A8G0|UVRC_ECOLI	5.09713	7.82633
sp|P0A8G3|UXAC_ECOLI	5.94423	11.9243
sp|P0A8G6|NQOR_ECOLI	5.98017	11.1423
sp|P0A8H6|YIHI_ECOLI	4.36299	7.2406
sp|P0A8I1|YQGF_ECOLI	5.39753	10.151
sp|P0A8I3|YAAA_ECOLI	3.56557	6.31537
sp|P0A8I5|TRMB_ECOLI	4.88154	8.12146
sp|P0A8I8|RLMH_ECOLI	4.95848	9.34272
sp|P0A8J8|RHLB_ECOLI	5.73324	9.86372
sp|P0A8K1|PSD_ECOLI	6	12
sp|P0A8L1|SYS_ECOLI	6	11.5266
sp|P0A8M0|SYN_ECOLI	6	11.5505
sp|P0A8M3|SYT_ECOLI	6	11.2861
sp|P0A8M6|YEEX_ECOLI	6	10.3701
sp|P0A8N3|SYK1_ECOLI	5.89424	10.3396
sp|P0A8N5|SYK2_ECOLI	5.70702	9.94778
sp|P0A8P3|FETP_ECOLI	5.13923	8.57804
sp|P0A8P8|XERD_ECOLI	3.03661	4.07936
sp|P0A8Q0|FRDC_ECOLI	5.55102	10.8701
sp|P0A8R0|RRAA_ECOLI	6	12
sp|P0A8R7|YCJF_ECOLI	4.74939	11.1644
sp|P0A8R9|HDFR_ECOLI	5.67617	9.53328
sp|P0A8S1|ARGP_ECOLI	6	11.6278
sp|P0A8T1|PRMA_ECOLI	4.89497	9.35507
sp|P0A8T7|RPOC_ECOLI	4.90726	7.68104
sp|P0A8U2|YAFD_ECOLI	2.46733	3.51379
sp|P0A8V0|RBN_ECOLI	5.63893	10.0206
sp|P0A8V2|RPOB_ECOLI	5.36821	10.3407
sp|P0A8V6|FADR_ECOLI	6	9.91857
sp|P0A8W0|NANR_ECOLI	4.16986	6.38911
sp|P0A8W2|SLYA_ECOLI	5.18919	11.3768
sp|P0A8W5|YQGE_ECOLI	5.37513	8.20896
sp|P0A8W8|YFBU_ECOLI	6	12
sp|P0A8X0|YJGA_ECOLI	4.219	7.85566
sp|P0A8X2|YCEI_ECOLI	6	10.6485
sp|P0A8Y3|YIHX_ECOLI	6	9.4594
sp|P0A8Y5|YIDA_ECOLI	5.71338	9.92447
sp|P0A8Z0|YCIA_ECOLI	5.72331	11.1353
sp|P0A8Z3|YBGC_ECOLI	5.98519	11.1071
sp|P0A901|BLC_ECOLI	5.41396	10.6476
sp|P0A903|BAMC_ECOLI	5.95405	10.5782
sp|P0A905|SLYB_ECOLI	5.40991	9.38528
sp|P0A908|MIPA_ECOLI	5.81174	12
sp|P0A910|OMPA_ECOLI	6	12
sp|P0A912|PAL_ECOLI	5.60322	10.6855
sp|P0A915|OMPW_ECOLI	6	12
sp|P0A917|OMPX_ECOLI	6	12
sp|P0A921|PA1_ECOLI	6	12
sp|P0A924|PGPB_ECOLI	6	12
sp|P0A927|TSX_ECOLI	6	12
sp|P0A935|MLTA_ECOLI	2.80197	4.23178
sp|P0A940|BAMA_ECOLI	6	11.1578
sp|P0A948|RIMJ_ECOLI	5.01634	8.97759
sp|P0A951|ATDA_ECOLI	5.17315	10.5379
sp|P0A953|FABB_ECOLI	6	10.7601
sp|P0A955|ALKH_ECOLI	6	9.18108
sp|P0A959|ALAA_ECOLI	5.63453	9.16397
sp|P0A962|ASPG1_ECOLI	5.81464	12
sp|P0A964|CHEW_ECOLI	1.86358	3.67494
sp|P0A972|CSPE_ECOLI	2.36976	2.62063
sp|P0A988|DPO3B_ECOLI	5.98118	11.2892
sp|P0A991|ALF1_ECOLI	6	12
sp|P0A993|F16PA_ECOLI	5.01727	8.59758
sp|P0A9A6|FTSZ_ECOLI	1.97087	2.70088
sp|P0A9A9|FUR_ECOLI	4.30971	8.3843
sp|P0A9B2|G3P1_ECOLI	6	12
sp|P0A9B6|E4PD_ECOLI	5.07954	8.49409
sp|P0A9C3|GALM_ECOLI	6	12
sp|P0A9C5|GLN1B_ECOLI	6	11.4972
sp|P0A9C9|GLPX_ECOLI	5.39081	9.83757
sp|P0A9D2|GSTA_ECOLI	5.68929	11.6169
sp|P0A9D4|CYSE_ECOLI	5.49369	9.82252
sp|P0A9D8|DAPD_ECOLI	5.33829	9.59137
sp|P0A9E0|ARAC_ECOLI	1.42221	1.81409
sp|P0A9E5|FNR_ECOLI	1.70801	2.19532
sp|P0A9F3|CYSB_ECOLI	5.62611	10.0008
sp|P0A9F6|GCVA_ECOLI	6	11.012
sp|P0A9F9|METR_ECOLI	1.17014	1.08224
sp|P0A9G6|ACEA_ECOLI	4.7827	7.75642
sp|P0A9G8|MODE_ECOLI	6	12
sp|P0A9H1|MUG_ECOLI	5.78523	12
sp|P0A9H5|BTUR_ECOLI	5.05171	9.56132
sp|P0A9H7|CFA_ECOLI	0.600275	0.870993
sp|P0A9I3|GCVR_ECOLI	5.47853	9.42936
sp|P0A9J0|RNG_ECOLI	4.36381	8.568
sp|P0A9J6|RBSK_ECOLI	5.65691	11.8392
sp|P0A9J8|PHEA_ECOLI	5.375	11.0163
sp|P0A9K3|PHOL_ECOLI	4.80939	7.67097
sp|P0A9K7|PHOU_ECOLI	5.03502	9.46728
sp|P0A9K9|SLYD_ECOLI	4.63118	8.14199
sp|P0A9L3|FKBB_ECOLI	5.67399	10.4153
sp|P0A9L5|PPIC_ECOLI	5.57011	9.10893
sp|P0A9L8|P5CR_ECOLI	6	10.632
sp|P0A9M0|LON_ECOLI	5.9435	11.1735
sp|P0A9M2|HPRT_ECOLI	4.78377	9.37698
sp|P0A9M5|XGPT_ECOLI	5.54822	9.91529
sp|P0A9M8|PTA_ECOLI	5.61348	11.0071
sp|P0A9N4|PFLA_ECOLI	5.48258	9.78133
sp|P0A9P0|DLDH_ECOLI	6	12
sp|P0A9P4|TRXB_ECOLI	5.74138	10.153
sp|P0A9P6|DEAD_ECOLI	1.33519	1.18828
sp|P0A9P9|IDNO_ECOLI	4.78458	7.91188
sp|P0A9Q1|ARCA_ECOLI	5.78159	9.44021
sp|P0A9Q5|ACCD_ECOLI	6	11.1862
sp|P0A9Q7|ADHE_ECOLI	5.16686	9.31833
sp|P0A9Q9|DHAS_ECOLI	5.54549	9.39768
sp|P0A9R4|FER_ECOLI	6	6.58639
sp|P0A9R7|FTSE_ECOLI	5.52419	10.0755
sp|P0A9S1|FUCO_ECOLI	5.64053	10.6018
sp|P0A9S5|GLDA_ECOLI	5.74774	11.6542
sp|P0A9S7|LIVG_ECOLI	6	11.9901
sp|P0A9T0|SERA_ECOLI	5.6493	11.4809
sp|P0A9T4|TAS_ECOLI	5.90291	10.4422
sp|P0A9T8|YBBA_ECOLI	5.51092	11.1708
sp|P0A9U1|YBHF_ECOLI	6	11.8497
sp|P0A9U3|YBIT_ECOLI	5.57049	10.0892
sp|P0A9U6|PUUR_ECOLI	4.03411	5.52595
sp|P0A9V1|LPTB_ECOLI	6	11.1864
sp|P0A9W0|ULAR_ECOLI	6	10.6375
sp|P0A9W3|ETTA_ECOLI	5.60639	10.3153
sp|P0A9W9|YRDA_ECOLI	6	10.0222
sp|P0A9X1|ZNUC_ECOLI	4.38901	6.41195
sp|P0A9X4|MREB_ECOLI	6	12
sp|P0A9X9|CSPA_ECOLI	1.28229	1.14493
sp|P0A9Y6|CSPC_ECOLI	3.22893	5.61464
sp|P0A9Z1|GLNB_ECOLI	5.56815	10.5154
sp|P0AA04|PTHP_ECOLI	6	12
sp|P0AA10|RL13_ECOLI	6	11.8188
sp|P0AA16|OMPR_ECOLI	5.84899	10.2851
sp|P0AA25|THIO_ECOLI	5.22082	9.65548
sp|P0AA39|RLUC_ECOLI	5.7802	9.7675
sp|P0AA43|RSUA_ECOLI	4.74267	8.66067
sp|P0AA53|QMCA_ECOLI	5.98938	11.1591
sp|P0AA57|YOBA_ECOLI	5.45962	9.95604
sp|P0AA76|DGOT_ECOLI	4.5385	7.28671
sp|P0AA78|EXUT_ECOLI	5.93329	9.36488
sp|P0AA84|CLSB_ECOLI	5.36866	5.90471
sp|P0AA86|DSBE_ECOLI	6	12
sp|P0AA89|DOSC_ECOLI	3.15996	4.4878
sp|P0AA91|YEAY_ECOLI	6	10.7075
sp|P0AA97|YAEQ_ECOLI	6	8.84367
sp|P0AAA1|YAGU_ECOLI	6	12
sp|P0AAB4|UBID_ECOLI	6	11.2638
sp|P0AAC0|USPE_ECOLI	5.60013	9.85868
sp|P0AAC8|ISCA_ECOLI	1.61514	2.07857
sp|P0AAF3|ARAG_ECOLI	3.92228	5.96386
sp|P0AAG0|DPPD_ECOLI	6	11.9765
sp|P0AAG3|GLTL_ECOLI	6	11.3304
sp|P0AAG5|MDLB_ECOLI	4.47111	8.7991
sp|P0AAG8|MGLA_ECOLI	5.47195	11.352
sp|P0AAH0|PSTB_ECOLI	6	9.15695
sp|P0AAH4|SAPD_ECOLI	5.51604	11.189
sp|P0AAH8|SAPF_ECOLI	5.77798	11.5311
sp|P0AAI3|FTSH_ECOLI	5.51272	10.8168
sp|P0AAI5|FABF_ECOLI	6	12
sp|P0AAI9|FABD_ECOLI	6	11.0429
sp|P0AAN3|HYPB_ECOLI	4.18858	6.66242
sp|P0AAN9|IRAP_ECOLI	4.96455	7.25103
sp|P0AAP3|FRMR_ECOLI	5.51743	8.30193
sp|P0AAQ6|YBAA_ECOLI	2.63248	2.53874
sp|P0AAR3|YBAK_ECOLI	4.93538	10.3136
sp|P0AAS3|YBBJ_ECOLI	6	10.5177
sp|P0AAS7|YBCJ_ECOLI	4.00345	4.45558
sp|P0AAT2|YBDF_ECOLI	5.16712	11.1884
sp|P0AAT4|YBDG_ECOLI	6	12
sp|P0AAT9|YBEL_ECOLI	4.63202	8.28667
sp|P0AAV4|YBGJ_ECOLI	6	11.254
sp|P0AAW1|YBHP_ECOLI	4.95641	10.8555
sp|P0AAX8|YBIS_ECOLI	5.75702	11.5666
sp|P0AAZ4|RARA_ECOLI	5.39454	9.37036
sp|P0AAZ7|YCAR_ECOLI	4.73234	8.88407
sp|P0AB01|ELYC_ECOLI	5.39809	10.4997
sp|P0AB03|YCBJ_ECOLI	3.91498	6.84187
sp|P0AB06|YCBK_ECOLI	2.66567	6.35544
sp|P0AB12|YCCF_ECOLI	6	12
sp|P0AB14|YCCJ_ECOLI	4.14525	5.68411
sp|P0AB18|TUSE_ECOLI	5.35399	12
sp|P0AB24|EFEO_ECOLI	6	12
sp|P0AB26|YCEB_ECOLI	5.37326	11.8653
sp|P0AB28|YCED_ECOLI	4.48431	7.12038
sp|P0AB38|LPOB_ECOLI	6	10.9111
sp|P0AB43|YCGL_ECOLI	4.58971	8.19861
sp|P0AB46|YMGD_ECOLI	4.69207	6.76998
sp|P0AB52|YCHN_ECOLI	6	12
sp|P0AB58|LAPB_ECOLI	5.91008	12
sp|P0AB61|YCIN_ECOLI	4.8866	9.62276
sp|P0AB67|PNTB_ECOLI	6	12
sp|P0AB71|ALF_ECOLI	5.67467	9.463
sp|P0AB77|KBL_ECOLI	5.65846	12
sp|P0AB80|ILVE_ECOLI	5.63353	10.8631
sp|P0AB83|END3_ECOLI	5.57703	10.7152
sp|P0AB85|APBE_ECOLI	6	11.9204
sp|P0AB87|FUCA_ECOLI	4.77645	7.71277
sp|P0AB89|PUR8_ECOLI	5.55083	10.5318
sp|P0AB91|AROG_ECOLI	5.80813	10.3221
sp|P0AB96|ARSC_ECOLI	6	8.79468
sp|P0AB98|ATP6_ECOLI	5.31782	12
sp|P0ABA0|ATPF_ECOLI	6	12
sp|P0ABA4|ATPD_ECOLI	6	12
sp|P0ABA6|ATPG_ECOLI	6	12
sp|P0ABB0|ATPA_ECOLI	6	11.6387
sp|P0ABB4|ATPB_ECOLI	6	12
sp|P0ABB8|ATMA_ECOLI	6	12
sp|P0ABC3|HFLC_ECOLI	6	11.6922
sp|P0ABC7|HFLK_ECOLI	6	12
sp|P0ABD3|BFR_ECOLI	6	11.3528
sp|P0ABD5|ACCA_ECOLI	6	12
sp|P0ABD8|BCCP_ECOLI	5.51423	7.78702
sp|P0ABF1|PCNB_ECOLI	4.36729	6.58091
sp|P0ABF4|EUTM_ECOLI	5.83096	11.4754
sp|P0ABF6|CDD_ECOLI	6	10.7178
sp|P0ABG7|RODA_ECOLI	5.9355	12
sp|P0ABH0|FTSA_ECOLI	5.73768	10.0472
sp|P0ABH7|CISY_ECOLI	5.23763	9.81649
sp|P0ABH9|CLPA_ECOLI	0.969548	1.143
sp|P0ABI4|CORA_ECOLI	6	11.776
sp|P0ABI8|CYOB_ECOLI	5.8582	12
sp|P0ABJ1|CYOA_ECOLI	6	12
sp|P0ABJ9|CYDA_ECOLI	6	12
sp|P0ABK5|CYSK_ECOLI	6	11.8054
sp|P0ABM9|CCMH_ECOLI	6	9.45123
sp|P0ABN1|KDGL_ECOLI	6	12
sp|P0ABP6|DEDA_ECOLI	5.02664	9.20907
sp|P0ABP8|DEOD_ECOLI	5.9946	12
sp|P0ABQ0|COABC_ECOLI	5.62767	12
sp|P0ABQ2|GARR_ECOLI	5.47048	9.55543
sp|P0ABQ4|DYR_ECOLI	6	11.5631
sp|P0ABS1|DKSA_ECOLI	3.2723	5.07483
sp|P0ABS5|DNAG_ECOLI	4.18778	11.1409
sp|P0ABT2|DPS_ECOLI	2.72058	4.3725
sp|P0ABT5|DUSB_ECOLI	3.67336	6.74548
sp|P0ABU0|MENB_ECOLI	5.5466	9.64447
sp|P0ABU2|YCHF_ECOLI	4.77382	9.12543
sp|P0ABU5|ELBB_ECOLI	6	10.8051
sp|P0ABU9|TOLQ_ECOLI	6	11.9408
sp|P0ABV2|EXBD_ECOLI	0.846893	1.88392
sp|P0ABV6|TOLR_ECOLI	5.68549	11.939
sp|P0ABX8|FLIL_ECOLI	2.15987	3.00463
sp|P0ABZ1|FLIG_ECOLI	3.78441	5.84984
sp|P0ABZ4|KDSC_ECOLI	4.32595	11.1778
sp|P0ABZ6|SURA_ECOLI	6	11.7113
sp|P0AC02|BAMD_ECOLI	6	12
sp|P0AC13|DHPS_ECOLI	4.47806	12
sp|P0AC16|FOLB_ECOLI	6	11.7866
sp|P0AC19|FOLX_ECOLI	4.77334	10.0219
sp|P0AC23|FOCA_ECOLI	6	12
sp|P0AC28|5FCL_ECOLI	4.80594	7.66202
sp|P0AC30|FTSX_ECOLI	5.85543	12
sp|P0AC33|FUMA_ECOLI	4.38678	7.66986
sp|P0AC38|ASPA_ECOLI	4.28395	6.58452
sp|P0AC41|SDHA_ECOLI	6	11.5525
sp|P0AC44|DHSD_ECOLI	6	11.9741
sp|P0AC47|FRDB_ECOLI	5.75649	11.0125
sp|P0AC53|G6PD_ECOLI	6	11.6203
sp|P0AC59|GLRX2_ECOLI	5.57225	11.7269
sp|P0AC69|GLRX4_ECOLI	5.02914	6.84435
sp|P0AC75|KDTA_ECOLI	6	10.5511
sp|P0AC81|LGUL_ECOLI	5.44349	8.90076
sp|P0AC84|GLO2_ECOLI	4.75764	7.0936
sp|P0AC86|PHSG_ECOLI	5.27252	10.1145
sp|P0ACA1|YIBF_ECOLI	5.51826	10.6907
sp|P0ACA3|SSPA_ECOLI	5.90237	10.862
sp|P0ACA7|GSTB_ECOLI	6	9.30346
sp|P0ACB0|DNAB_ECOLI	5.55213	9.54339
sp|P0ACB2|HEM2_ECOLI	5.43175	9.79935
sp|P0ACB4|HEMG_ECOLI	5.73317	9.6151
sp|P0ACB7|HEMY_ECOLI	6	12
sp|P0ACC3|ERPA_ECOLI	2.89293	3.61503
sp|P0ACC7|GLMU_ECOLI	5.8991	11.8202
sp|P0ACD4|ISCU_ECOLI	1.93245	2.30192
sp|P0ACE0|MBHM_ECOLI	4.37062	7.5933
sp|P0ACE7|HINT_ECOLI	5.24479	8.75167
sp|P0ACF0|DBHA_ECOLI	5.55075	9.99702
sp|P0ACF4|DBHB_ECOLI	5.09993	7.43635
sp|P0ACF8|HNS_ECOLI	6	9.37247
sp|P0ACG1|STPA_ECOLI	5.94076	8.33345
sp|P0ACH8|MELR_ECOLI	3.43248	4.03419
sp|P0ACI0|ROB_ECOLI	6	11.3281
sp|P0ACI3|XYLR_ECOLI	5.26541	9.25498
sp|P0ACJ0|LRP_ECOLI	6	10.753
sp|P0ACJ5|DECR_ECOLI	5.09294	8.43113
sp|P0ACJ8|CRP_ECOLI	5.8383	10.0472
sp|P0ACK2|AGAR_ECOLI	5.30969	9.93926
sp|P0ACK5|DEOR_ECOLI	6	9.99322
sp|P0ACL0|GLPR_ECOLI	5.89712	10.7297
sp|P0ACL2|EXUR_ECOLI	3.69512	5.15502
sp|P0ACL5|GLCC_ECOLI	2.14563	2.3485
sp|P0ACL9|PDHR_ECOLI	6	9.49079
sp|P0ACM2|RSPR_ECOLI	6	10.2022
sp|P0ACM5|YEGW_ECOLI	4.84336	8.60345
sp|P0ACM9|YIHL_ECOLI	6	12
sp|P0ACN4|ALLR_ECOLI	5.64135	10.9917
sp|P0ACN7|CYTR_ECOLI	6	10.3959
sp|P0ACP1|CRA_ECOLI	5.63447	9.98588
sp|P0ACP7|PURR_ECOLI	5.86936	10.4494
sp|P0ACQ4|OXYR_ECOLI	5.09876	9.67446
sp|P0ACR7|YFER_ECOLI	6	12
sp|P0ACR9|MPRA_ECOLI	5.48885	10.996
sp|P0ACS7|RPIR_ECOLI	6	12
sp|P0ACT6|UIDR_ECOLI	6	12
sp|P0ACU0|YBIH_ECOLI	5.24669	12
sp|P0ACU5|FABR_ECOLI	5.96974	11.1873
sp|P0ACU7|YJDC_ECOLI	4.86377	10.429
sp|P0ACV6|MPAA_ECOLI	4.71472	9.23028
sp|P0ACX3|YDHR_ECOLI	4.80921	8.78642
sp|P0ACY1|YDJA_ECOLI	5.4888	9.80589
sp|P0ACY3|YEAG_ECOLI	3.41436	4.76854
sp|P0ACZ8|CUSR_ECOLI	5.61885	8.61411
sp|P0AD01|DCUR_ECOLI	3.27335	5.0081
sp|P0AD05|YECA_ECOLI	5.2124	8.88695
sp|P0AD10|YECJ_ECOLI	4.52969	8.31131
sp|P0AD12|YEEZ_ECOLI	5.01897	8.76267
sp|P0AD14|BTSS_ECOLI	5.37298	10.9304
sp|P0AD24|YEJL_ECOLI	5.16286	10.0903
sp|P0AD27|YEJM_ECOLI	5.62315	12
sp|P0AD33|YFCZ_ECOLI	4.13994	8.26882
sp|P0AD44|YFHG_ECOLI	6	12
sp|P0AD57|ISPB_ECOLI	5.41775	9.85888
sp|P0AD59|IVY_ECOLI	6	9.67693
sp|P0AD61|KPYK1_ECOLI	6	11.5343
sp|P0AD65|MRDA_ECOLI	6	11.8076
sp|P0AD68|FTSI_ECOLI	2.3514	2.74749
sp|P0AD70|AMPH_ECOLI	3.72702	5.68791
sp|P0AD96|LIVJ_ECOLI	6	11.464
sp|P0ADA3|NLPD_ECOLI	5.92256	12
sp|P0ADA5|YAJG_ECOLI	6	12
sp|P0ADB1|OSME_ECOLI	6	10.4391
sp|P0ADC1|LPTE_ECOLI	6	12
sp|P0ADC3|LOLC_ECOLI	5.78074	12
sp|P0ADC6|LPTG_ECOLI	6	12
sp|P0ADE4|TAMA_ECOLI	6	12
sp|P0ADE6|YGAU_ECOLI	5.55453	9.85248
sp|P0ADE8|YGFZ_ECOLI	5.44868	9.03195
sp|P0ADF8|ILVN_ECOLI	3.63358	4.55536
sp|P0ADG4|SUHB_ECOLI	6	12
sp|P0ADG7|IMDH_ECOLI	5.75675	11.2452
sp|P0ADI4|ENTB_ECOLI	3.31894	5.74271
sp|P0ADI7|YECD_ECOLI	5.75007	10.9383
sp|P0ADK0|YIAF_ECOLI	6	12
sp|P0ADK6|YIBA_ECOLI	3.89761	5.23033
sp|P0ADK8|YIBL_ECOLI	6	9.91438
sp|P0ADL3|YICN_ECOLI	5.07289	10.9392
sp|P0ADM4|YIDQ_ECOLI	4.70856	8.87259
sp|P0ADM8|YIEE_ECOLI	3.36398	6.91499
sp|P0ADN0|VIAA_ECOLI	5.31213	8.3345
sp|P0ADN6|YIFL_ECOLI	5.24664	12
sp|P0ADP0|YIGB_ECOLI	5.74999	10.1095
sp|P0ADP2|YIGI_ECOLI	5.72687	7.09541
sp|P0ADP7|UBIJ_ECOLI	4.84056	7.62287
sp|P0ADP9|YIHD_ECOLI	4.764	7.29615
sp|P0ADQ2|YIID_ECOLI	5.56658	9.83073
sp|P0ADQ7|YGAM_ECOLI	5.78803	9.97185
sp|P0ADR6|RLMM_ECOLI	5.92918	10.1608
sp|P0ADR8|PPNN_ECOLI	6	11.2662
sp|P0ADS6|YGGE_ECOLI	5.87961	12
sp|P0ADS9|YGGN_ECOLI	5.10755	8.05321
sp|P0ADT2|YGIB_ECOLI	3.71488	5.85541
sp|P0ADT5|YGIC_ECOLI	5.77934	9.63113
sp|P0ADT8|YGIM_ECOLI	5.83606	11.0945
sp|P0ADU2|YGIN_ECOLI	5.34721	10.3548
sp|P0ADU5|YGIW_ECOLI	5.83115	6.74338
sp|P0ADV1|LPTA_ECOLI	5.63215	10.496
sp|P0ADV7|MLAC_ECOLI	5.28924	8.12209
sp|P0ADV9|LPTC_ECOLI	5.98003	11.1826
sp|P0ADW3|YHCB_ECOLI	6	12
sp|P0ADX1|YHFA_ECOLI	6	10.8256
sp|P0ADX9|RSMD_ECOLI	5.56885	10.0621
sp|P0ADY1|PPID_ECOLI	5.95548	12
sp|P0ADY3|RL14_ECOLI	5.65983	11.1839
sp|P0ADY7|RL16_ECOLI	6	12
sp|P0ADZ0|RL23_ECOLI	5.2751	9.66112
sp|P0ADZ4|RS15_ECOLI	6	12
sp|P0ADZ7|YAJC_ECOLI	6	11.4717
sp|P0AE01|TRMJ_ECOLI	5.41185	9.64128
sp|P0AE06|ACRA_ECOLI	5.84207	12
sp|P0AE08|AHPC_ECOLI	5.05231	7.67372
sp|P0AE12|AMN_ECOLI	6	10.589
sp|P0AE14|AMPE_ECOLI	5.62576	12
sp|P0AE18|MAP1_ECOLI	5.51897	10.3956
sp|P0AE22|APHA_ECOLI	6	11.7326
sp|P0AE26|ARAH_ECOLI	4.04093	7.44395
sp|P0AE34|ARTQ_ECOLI	6	11.8896
sp|P0AE37|ASTA_ECOLI	4.55595	9.68207
sp|P0AE39|YPDB_ECOLI	6	8.84521
sp|P0AE45|YTFL_ECOLI	5.16186	8.79108
sp|P0AE48|YTFP_ECOLI	5.31634	8.87117
sp|P0AE52|BCP_ECOLI	5.36135	7.64147
sp|P0AE67|CHEY_ECOLI	4.07818	5.96308
sp|P0AE70|MAZF_ECOLI	5.34884	12
sp|P0AE78|CORC_ECOLI	5.82955	10.012
sp|P0AE82|CPXA_ECOLI	5.92323	9.90571
sp|P0AE88|CPXR_ECOLI	5.43911	11.4359
sp|P0AE91|CREA_ECOLI	5.96819	12
sp|P0AEA8|CYSG_ECOLI	5.46685	10.1171
sp|P0AEB2|DACA_ECOLI	6	11.9965
sp|P0AEB5|YNAI_ECOLI	6	11.857
sp|P0AEB7|YOAB_ECOLI	6	12
sp|P0AEC0|YOAE_ECOLI	5.88449	12
sp|P0AEC3|ARCB_ECOLI	5.88365	10.91
sp|P0AEC5|BARA_ECOLI	5.98513	10.4908
sp|P0AEC8|DCUS_ECOLI	5.88321	11.917
sp|P0AED0|USPA_ECOLI	5.16385	10.7224
sp|P0AED5|UVRY_ECOLI	3.03883	4.04875
sp|P0AED7|DAPE_ECOLI	5.70225	9.70384
sp|P0AED9|DCM_ECOLI	3.32357	6.05642
sp|P0AEE1|DCRB_ECOLI	6	11.3122
sp|P0AEE3|DEGS_ECOLI	5.90874	11.2926
sp|P0AEE5|DGAL_ECOLI	6	10.8615
sp|P0AEE8|DMA_ECOLI	5.64872	10.1914
sp|P0AEF0|DNAC_ECOLI	4.66997	5.07736
sp|P0AEF8|DPPB_ECOLI	6	12
sp|P0AEG1|DPPC_ECOLI	6	12
sp|P0AEG4|DSBA_ECOLI	5.31795	8.76554
sp|P0AEG6|DSBC_ECOLI	5.6978	10.7787
sp|P0AEH1|RSEP_ECOLI	4.23221	7.58899
sp|P0AEH3|ELAA_ECOLI	4.29565	7.04118
sp|P0AEH5|ELAB_ECOLI	6	10.0825
sp|P0AEI1|MIAB_ECOLI	2.17858	2.61673
sp|P0AEI4|RIMO_ECOLI	4.38814	7.02066
sp|P0AEI6|NUDJ_ECOLI	5.30307	11.6212
sp|P0AEJ4|ENVZ_ECOLI	6	12
sp|P0AEJ6|EUTB_ECOLI	6	11.1059
sp|P0AEK2|FABG_ECOLI	5.90778	12
sp|P0AEK4|FABI_ECOLI	5.90071	11.0329
sp|P0AEL6|FEPB_ECOLI	5.29492	11.5087
sp|P0AEM0|FKBX_ECOLI	4.78268	9.20513
sp|P0AEM6|FLIA_ECOLI	2.49728	3.00378
sp|P0AEM9|FLIY_ECOLI	6	12
sp|P0AEN1|FRE_ECOLI	5.78042	8.70742
sp|P0AEN8|FUCM_ECOLI	6	12
sp|P0AEP3|GALU_ECOLI	5.71161	10.7595
sp|P0AEP9|GLCD_ECOLI	3.6204	5.39518
sp|P0AEQ1|GLCG_ECOLI	5.26685	9.62429
sp|P0AEQ3|GLNH_ECOLI	6	11.7742
sp|P0AEQ6|GLNP_ECOLI	6	12
sp|P0AER5|GLTK_ECOLI	6	12
sp|P0AES0|GSP_ECOLI	5.16836	10.6226
sp|P0AES2|GUDD_ECOLI	5.25836	8.82906
sp|P0AES4|GYRA_ECOLI	5.02782	8.16272
sp|P0AES6|GYRB_ECOLI	5.88017	10.2791
sp|P0AET8|HDHA_ECOLI	5.5089	10.1697
sp|P0AEU0|HISJ_ECOLI	6	12
sp|P0AEU3|HISM_ECOLI	5.70977	11.2627
sp|P0AEU7|SKP_ECOLI	6	10.2513
sp|P0AEV1|RSSB_ECOLI	4.33956	8.52354
sp|P0AEW4|CPDA_ECOLI	5.40024	11.6131
sp|P0AEW9|K1PF_ECOLI	6	12
sp|P0AEX5|KPPR_ECOLI	5.5009	11.7562
sp|P0AEX7|LIVH_ECOLI	6	12
sp|P0AEX9|MALE_ECOLI	6	12
sp|P0AEY1|MARC_ECOLI	5.73403	11.0849
sp|P0AEY3|MAZG_ECOLI	5.06308	6.41782
sp|P0AEY5|MDAB_ECOLI	4.7631	6.59777
sp|P0AEZ1|METF_ECOLI	4.96784	8.58941
sp|P0AEZ3|MIND_ECOLI	5.5448	10.1005
sp|P0AEZ9|MOAB_ECOLI	5.99281	10.2904
sp|P0AF03|MOG_ECOLI	5.82775	9.31878
sp|P0AF08|APBC_ECOLI	5.22382	9.46173
sp|P0AF10|MTLR_ECOLI	4.42393	12
sp|P0AF12|MTNN_ECOLI	6	12
sp|P0AF18|NAGA_ECOLI	6	11.4317
sp|P0AF20|NAGC_ECOLI	6	11.3455
sp|P0AF24|NAGD_ECOLI	5.70519	11.5767
sp|P0AF28|NARL_ECOLI	5.03191	10.0579
sp|P0AF36|ZAPB_ECOLI	5.00674	8.01894
sp|P0AF43|YJBB_ECOLI	5.37735	12
sp|P0AF48|YJBQ_ECOLI	4.74413	11.8729
sp|P0AF50|YJBR_ECOLI	4.69166	7.14053
sp|P0AF52|GHXP_ECOLI	6	12
sp|P0AF54|YJCH_ECOLI	5.84277	8.71971
sp|P0AF56|YJCO_ECOLI	1.62329	2.72999
sp|P0AF63|NSRR_ECOLI	6	8.90971
sp|P0AF67|TSAE_ECOLI	5.44498	10.0997
sp|P0AF70|YJEI_ECOLI	5.95486	10.6931
sp|P0AF90|RRAB_ECOLI	5.50591	8.62732
sp|P0AF93|RIDA_ECOLI	5.56406	10.7922
sp|P0AF96|TABA_ECOLI	6	8.11895
sp|P0AFA2|NARX_ECOLI	5.44217	10.9031
sp|P0AFA7|NHAB_ECOLI	6	12
sp|P0AFB1|NLPI_ECOLI	5.90132	11.2635
sp|P0AFB5|NTRB_ECOLI	5.27049	9.99077
sp|P0AFB8|NTRC_ECOLI	4.84683	8.03375
sp|P0AFC3|NUOA_ECOLI	6	12
sp|P0AFC7|NUOB_ECOLI	5.97535	11.1912
sp|P0AFD1|NUOE_ECOLI	4.78947	8.87488
sp|P0AFD4|NUOH_ECOLI	6	12
sp|P0AFD6|NUOI_ECOLI	6	12
sp|P0AFE8|NUOM_ECOLI	6	12
sp|P0AFF0|NUON_ECOLI	6	12
sp|P0AFF2|NUPC_ECOLI	6	12
sp|P0AFF6|NUSA_ECOLI	6	10.5494
sp|P0AFG0|NUSG_ECOLI	5.63671	9.32792
sp|P0AFG3|ODO1_ECOLI	5.13382	8.67668
sp|P0AFG6|ODO2_ECOLI	5.70218	11.2964
sp|P0AFG8|ODP1_ECOLI	6	12
sp|P0AFH0|OGT_ECOLI	5.29448	10.3629
sp|P0AFH2|OPPB_ECOLI	5.75461	12
sp|P0AFH6|OPPC_ECOLI	5.48391	10.8364
sp|P0AFH8|OSMY_ECOLI	5.38986	8.25977
sp|P0AFI2|PARC_ECOLI	3.74459	5.98909
sp|P0AFI5|PBP7_ECOLI	1.64729	5.03067
sp|P0AFI7|PDXH_ECOLI	5.55397	10.7653
sp|P0AFI9|PERM_ECOLI	6	12
sp|P0AFJ1|PHNA_ECOLI	6	10.2255
sp|P0AFJ5|PHOB_ECOLI	5.32979	8.01148
sp|P0AFJ7|PITA_ECOLI	6	12
sp|P0AFK0|PMBA_ECOLI	5.58665	9.13292
sp|P0AFK2|PNUC_ECOLI	6	11.8467
sp|P0AFK9|POTD_ECOLI	6	12
sp|P0AFL3|PPIA_ECOLI	4.97947	8.27732
sp|P0AFL6|PPX_ECOLI	4.68986	6.57629
sp|P0AFM6|PSPA_ECOLI	5.11003	9.33861
sp|P0AFM9|PSPB_ECOLI	5.54853	12
sp|P0AFN2|PSPC_ECOLI	3.80759	6.6991
sp|P0AFP4|YBBO_ECOLI	6	12
sp|P0AFP6|GCH1L_ECOLI	6	10.3202
sp|P0AFP9|YBHR_ECOLI	6	12
sp|P0AFQ7|YCFH_ECOLI	4.72561	9.88594
sp|P0AFR0|RSSA_ECOLI	5.25411	10.5563
sp|P0AFR4|YCIO_ECOLI	6	12
sp|P0AFS3|FOLM_ECOLI	5.67114	11.4924
sp|P0AFT2|YECS_ECOLI	5.36906	12
sp|P0AFU0|YEJB_ECOLI	5.83435	12
sp|P0AFU4|GLRR_ECOLI	5.86049	11.0046
sp|P0AFU8|RISA_ECOLI	5.37448	12
sp|P0AFV4|MEPS_ECOLI	3.37639	7.80057
sp|P0AFW0|RFAH_ECOLI	5.23841	6.63778
sp|P0AFW4|RNK_ECOLI	1.54979	2.07976
sp|P0AFX0|HPF_ECOLI	4.75446	8.13853
sp|P0AFX4|RSD_ECOLI	3.05575	5.14123
sp|P0AFX9|RSEB_ECOLI	6	10.3636
sp|P0AFY2|SANA_ECOLI	5.80832	10.9448
sp|P0AFY6|SBMA_ECOLI	4.97372	11.3459
sp|P0AFY8|SEQA_ECOLI	4.83506	12
sp|P0AFZ1|SSEB_ECOLI	4.53386	6.75591
sp|P0AFZ3|SSPB_ECOLI	5.89168	7.40261
sp|P0AFZ7|TRKH_ECOLI	6	12
sp|P0AG00|WZZE_ECOLI	6	12
sp|P0AG03|UBIX_ECOLI	6	11.1865
sp|P0AG07|RPE_ECOLI	5.42641	11.3871
sp|P0AG14|SOHB_ECOLI	6	11.3504
sp|P0AG16|PUR1_ECOLI	4.01022	5.58684
sp|P0AG18|PURE_ECOLI	5.47063	9.4993
sp|P0AG20|RELA_ECOLI	4.87028	8.04212
sp|P0AG24|SPOT_ECOLI	5.37855	12
sp|P0AG27|YIBN_ECOLI	6	10.942
sp|P0AG30|RHO_ECOLI	5.91628	11.335
sp|P0AG40|RIBF_ECOLI	5.63732	10.5472
sp|P0AG44|RL17_ECOLI	6	12
sp|P0AG48|RL21_ECOLI	6	12
sp|P0AG51|RL30_ECOLI	5.72721	9.80593
sp|P0AG55|RL6_ECOLI	6	10.9309
sp|P0AG59|RS14_ECOLI	6	8.62566
sp|P0AG63|RS17_ECOLI	5.89911	12
sp|P0AG67|RS1_ECOLI	6	10.1189
sp|P0AG71|RMUC_ECOLI	4.87106	7.51099
sp|P0AG76|SBCD_ECOLI	5.4038	9.10554
sp|P0AG78|SUBI_ECOLI	6	12
sp|P0AG80|UGPB_ECOLI	6	12
sp|P0AG82|PSTS_ECOLI	6	11.725
sp|P0AG84|YGHA_ECOLI	6	11.4442
sp|P0AG86|SECB_ECOLI	6	11.1792
sp|P0AG90|SECD_ECOLI	5.86124	12
sp|P0AG93|SECF_ECOLI	5.67312	8.39732
sp|P0AG99|SECG_ECOLI	4.91451	6.22323
sp|P0AGA2|SECY_ECOLI	5.03615	9.27145
sp|P0AGA6|UHPA_ECOLI	4.25587	8.85634
sp|P0AGB0|SERB_ECOLI	5.0669	10.3372
sp|P0AGB6|RPOE_ECOLI	5.85141	11.8225
sp|P0AGC0|UHPT_ECOLI	1.95956	3.78361
sp|P0AGC3|SLT_ECOLI	6	11.9945
sp|P0AGC7|SMP_ECOLI	6	12
sp|P0AGD1|SODC_ECOLI	6	10.0323
sp|P0AGD3|SODF_ECOLI	5.95867	11.5895
sp|P0AGD7|SRP54_ECOLI	4.89805	8.73846
sp|P0AGE0|SSB_ECOLI	5.2141	8.53591
sp|P0AGE4|SSTT_ECOLI	5.87366	12
sp|P0AGE6|CHRR_ECOLI	5.74045	11.0759
sp|P0AGE9|SUCD_ECOLI	5.42789	9.88552
sp|P0AGF2|CSDE_ECOLI	5.18363	8.9802
sp|P0AGG0|THIL_ECOLI	5.40981	10.2106
sp|P0AGG2|TESB_ECOLI	6	10.6902
sp|P0AGG4|THIO2_ECOLI	3.0863	5.02853
sp|P0AGG8|TLDD_ECOLI	5.14092	8.09636
sp|P0AGI1|RBSC_ECOLI	5.73881	12
sp|P0AGI4|XYLH_ECOLI	5.05731	9.09814
sp|P0AGI8|TRKA_ECOLI	6	11.5259
sp|P0AGJ2|TRMH_ECOLI	5.69774	10.7033
sp|P0AGJ5|YFIF_ECOLI	5.56916	10.3233
sp|P0AGJ9|SYY_ECOLI	6	12
sp|P0AGK1|UBIA_ECOLI	1.91825	2.32479
sp|P0AGK4|YHBY_ECOLI	5.72898	9.4641
sp|P0AGK8|ISCR_ECOLI	1.75657	2.04028
sp|P0AGL7|RSME_ECOLI	6	10.0566
sp|P0C018|RL18_ECOLI	5.61391	10.042
sp|P0C037|PPNP_ECOLI	5.02049	9.73178
sp|P0C054|IBPA_ECOLI	1.82627	1.87216
sp|P0C066|MLTC_ECOLI	5.29793	9.6559
sp|P0C077|RELE_ECOLI	4.25272	6.20197
sp|P0C093|SLMA_ECOLI	5.49479	9.75725
sp|P0C0K3|SRKA_ECOLI	5.37978	10.255
sp|P0C0L2|OSMC_ECOLI	6	12
sp|P0C0L7|PROP_ECOLI	4.61578	7.56303
sp|P0C0R7|RLME_ECOLI	5.86559	11.392
sp|P0C0S1|MSCS_ECOLI	6	12
sp|P0C0U4|RIMK_ECOLI	5.3003	10.8785
sp|P0C0V0|DEGP_ECOLI	5.88367	10.8964
sp|P0C7L2|PAAJ_ECOLI	3.36634	4.76031
sp|P0C960|EMTA_ECOLI	2.98482	6.46119
sp|P0CB39|EPTC_ECOLI	6	12
sp|P0CE48|EFTU2_ECOLI	5.82611	10.0116
sp|P0CF93|INSL3_ECOLI	1.69112	2.63867
sp|P0CG19|RNPH_ECOLI	6	11.7083
sp|P0DMC5|RCSC_ECOLI	6	12
sp|P0DMC7|RCSB_ECOLI	4.3511	6.66195
sp|P10100|RLPA_ECOLI	5.89087	12
sp|P10121|FTSY_ECOLI	5.83507	11.066
sp|P10346|GLNQ_ECOLI	4.87617	11.9315
sp|P10371|HIS4_ECOLI	5.71672	9.99821
sp|P10384|FADL_ECOLI	6	10.9449
sp|P10408|SECA_ECOLI	5.9446	10.7044
sp|P10441|LPXB_ECOLI	6	10.6777
sp|P10443|DPO3A_ECOLI	4.81921	7.83378
sp|P10902|NADB_ECOLI	4.41044	8.41231
sp|P10907|UGPC_ECOLI	5.54016	12
sp|P10908|UGPQ_ECOLI	5.49132	9.37883
sp|P11071|ACEK_ECOLI	6	10.6837
sp|P11289|YFIL_ECOLI	5.17441	8.55868
sp|P11446|ARGC_ECOLI	5.69618	9.57574
sp|P11447|ARLY_ECOLI	5.58599	10.4538
sp|P11458|NADA_ECOLI	1.39218	1.80095
sp|P11557|DAMX_ECOLI	5.51198	9.07166
sp|P11875|SYR_ECOLI	5.88641	10.1748
sp|P11880|MURF_ECOLI	6	9.8307
sp|P12008|AROC_ECOLI	5.91978	12
sp|P12281|MOEA_ECOLI	4.9639	11.1411
sp|P12282|MOEB_ECOLI	6	11.3419
sp|P12295|UNG_ECOLI	5.16887	11.195
sp|P12758|UDP_ECOLI	6	12
sp|P12994|YBHB_ECOLI	6	12
sp|P12995|BIOA_ECOLI	5.94708	11.838
sp|P12996|BIOB_ECOLI	1.29745	1.44365
sp|P12998|BIOF_ECOLI	5.16339	8.97235
sp|P13000|BIOD1_ECOLI	6	12
sp|P13001|BIOH_ECOLI	5.40945	12
sp|P13009|METH_ECOLI	5.0522	8.0852
sp|P13016|AMPD_ECOLI	4.11172	7.88954
sp|P13024|FDHE_ECOLI	3.48196	6.07045
sp|P13029|KATG_ECOLI	5.84973	11.8292
sp|P13035|GLPD_ECOLI	3.51424	4.92228
sp|P13445|RPOS_ECOLI	0.818506	0.815702
sp|P13458|SBCC_ECOLI	5.20986	9.95472
sp|P13482|TREA_ECOLI	6	11.2442
sp|P13518|CSRD_ECOLI	6	12
sp|P13857|RIML_ECOLI	5.78759	8.8163
sp|P14081|SELB_ECOLI	5.56421	9.26414
sp|P14294|TOP3_ECOLI	3.12487	3.27015
sp|P14375|ZRAR_ECOLI	3.94442	6.74327
sp|P14407|FUMB_ECOLI	5.64928	9.33756
sp|P14900|MURD_ECOLI	5.37887	12
sp|P15005|MCRB_ECOLI	6	8.1458
sp|P15032|RECE_ECOLI	4.19592	5.7988
sp|P15034|AMPP_ECOLI	5.9992	12
sp|P15038|HELD_ECOLI	5.05613	8.95253
sp|P15042|DNLJ_ECOLI	5.67965	9.65007
sp|P15067|GLGX_ECOLI	5.47249	10.5411
sp|P15070|FLIN_ECOLI	4.23013	7.07583
sp|P15078|CSTA_ECOLI	5.34446	11.6741
sp|P15082|SRLR_ECOLI	6	12
sp|P15254|PUR4_ECOLI	5.97551	10.4079
sp|P15288|PEPD_ECOLI	5.6119	11.14
sp|P15373|PRLF_ECOLI	3.516	5.13439
sp|P15639|PUR9_ECOLI	5.87555	9.29784
sp|P15640|PUR2_ECOLI	6	10.4802
sp|P15723|DGTP_ECOLI	6	11.6341
sp|P15770|AROE_ECOLI	5.42794	8.93804
sp|P15877|DHG_ECOLI	6	12
sp|P15977|MALQ_ECOLI	6	12
sp|P15993|AROP_ECOLI	5.80875	11.9139
sp|P16095|SDHL_ECOLI	2.26719	3.2491
sp|P16384|MIAA_ECOLI	5.46981	8.97264
sp|P16456|SELD_ECOLI	4.94996	8.89942
sp|P16525|TUS_ECOLI	5.54365	10.9102
sp|P16528|ICLR_ECOLI	5.43221	9.91186
sp|P16659|SYP_ECOLI	6	10.9102
sp|P16681|PHNB_ECOLI	5.29056	10.0438
sp|P16700|CYSP_ECOLI	6	10.017
sp|P16703|CYSM_ECOLI	6	10.2403
sp|P16869|FHUE_ECOLI	6	12
sp|P16926|MREC_ECOLI	5.57231	10.2542
sp|P17109|MEND_ECOLI	6	12
sp|P17115|GUTQ_ECOLI	5.33755	9.86954
sp|P17117|NFSA_ECOLI	4.79929	9.24299
sp|P17169|GLMS_ECOLI	5.37455	9.64284
sp|P17315|CIRA_ECOLI	6	12
sp|P17334|PTQC_ECOLI	6	9.57543
sp|P17411|CHBF_ECOLI	6	9.95166
sp|P17443|MURG_ECOLI	6	10.8718
sp|P17445|BETB_ECOLI	5.21288	11.1339
sp|P17802|MUTY_ECOLI	4.83755	7.50646
sp|P17846|CYSI_ECOLI	4.16342	5.98491
sp|P17854|CYSH_ECOLI	2.91119	4.05236
sp|P17888|PRIA_ECOLI	5.84631	9.52562
sp|P17952|MURC_ECOLI	5.5894	9.93392
sp|P17993|UBIG_ECOLI	4.95876	6.69454
sp|P18133|PNCB_ECOLI	4.03773	5.56091
sp|P18196|MINC_ECOLI	5.72307	9.85024
sp|P18335|ARGD_ECOLI	6	9.18073
sp|P18811|MALI_ECOLI	5.24949	8.7569
sp|P18843|NADE_ECOLI	6	11.0602
sp|P18956|GGT_ECOLI	5.91242	12
sp|P19318|NARY_ECOLI	5.53595	10.2786
sp|P19319|NARZ_ECOLI	6	11.5022
sp|P19323|FHLA_ECOLI	5.33443	7.11494
sp|P19624|PDXA_ECOLI	5.54064	9.77707
sp|P19636|EUTC_ECOLI	5.42893	8.47593
sp|P19926|AGP_ECOLI	6	11.9723
sp|P19934|TOLA_ECOLI	6	11.5781
sp|P20083|PARE_ECOLI	4.77867	7.41775
sp|P20099|BISC_ECOLI	4.56614	7.73342
sp|P20605|FIC_ECOLI	6	10.1504
sp|P20966|PTFBC_ECOLI	6	12
sp|P21151|FADA_ECOLI	5.00337	9.67089
sp|P21156|CYSD_ECOLI	1.9421	2.87731
sp|P21165|PEPQ_ECOLI	5.72324	10.2346
sp|P21169|DCOR_ECOLI	5.18384	8.45841
sp|P21170|SPEA_ECOLI	5.42611	9.8507
sp|P21177|FADB_ECOLI	4.88567	8.04688
sp|P21179|CATE_ECOLI	5.76238	10.7646
sp|P21189|DPO2_ECOLI	4.90496	8.51653
sp|P21338|RNI_ECOLI	6	12
sp|P21362|YCIF_ECOLI	5.04345	10.476
sp|P21363|YCIE_ECOLI	5.22373	10.4644
sp|P21367|YCAC_ECOLI	6	10.3075
sp|P21369|PNCA_ECOLI	6	10.1222
sp|P21499|RNR_ECOLI	6	12
sp|P21507|SRMB_ECOLI	5.46847	9.33255
sp|P21513|RNE_ECOLI	5.68597	10.0231
sp|P21514|YAHA_ECOLI	5.06072	10.3702
sp|P21517|MALZ_ECOLI	3.85819	6.86964
sp|P21599|KPYK2_ECOLI	5.9893	11.4498
sp|P21645|LPXD_ECOLI	5.58425	12
sp|P21829|YBHA_ECOLI	3.48496	3.07759
sp|P21865|KDPD_ECOLI	5.99621	12
sp|P21866|KDPE_ECOLI	5.35244	10.0964
sp|P21888|SYC_ECOLI	5.40746	9.90731
sp|P21889|SYD_ECOLI	5.90929	12
sp|P21893|RECJ_ECOLI	3.66401	4.41914
sp|P22106|ASNB_ECOLI	4.97302	7.8574
sp|P22186|MRAZ_ECOLI	6	12
sp|P22188|MURE_ECOLI	5.79645	9.05242
sp|P22255|CYSQ_ECOLI	5.69412	10.5808
sp|P22256|GABT_ECOLI	4.85554	9.32626
sp|P22259|PCKA_ECOLI	6	10.4831
sp|P22333|ADD_ECOLI	6	10.5882
sp|P22523|MUKB_ECOLI	5.15694	8.24243
sp|P22524|MUKE_ECOLI	5.84558	11.1405
sp|P22525|YCBB_ECOLI	6	12
sp|P22564|RIHC_ECOLI	5.62349	9.26774
sp|P22634|MURI_ECOLI	5.49246	12
sp|P22729|LIVM_ECOLI	5.79056	10.6783
sp|P22731|LIVF_ECOLI	5.86158	12
sp|P22939|ISPA_ECOLI	5.84929	11.4782
sp|P23003|TRMA_ECOLI	6	12
sp|P23200|MGLC_ECOLI	6	11.9857
sp|P23256|MALY_ECOLI	5.26095	10.1728
sp|P23305|YIGA_ECOLI	2.34862	2.73994
sp|P23331|KITH_ECOLI	4.98167	10.3051
sp|P23367|MUTL_ECOLI	5.61362	9.343
sp|P23522|GARL_ECOLI	5.1235	9.78602
sp|P23524|GLXK1_ECOLI	5.01601	9.26748
sp|P23538|PPSA_ECOLI	5.77451	10.083
sp|P23721|SERC_ECOLI	5.71333	11.0698
sp|P23830|PSS_ECOLI	5.63741	9.36026
sp|P23836|PHOP_ECOLI	5.03622	8.68916
sp|P23837|PHOQ_ECOLI	5.93567	10.2406
sp|P23839|YICC_ECOLI	5.68575	9.4171
sp|P23842|YFEA_ECOLI	5.29321	12
sp|P23843|OPPA_ECOLI	6	12
sp|P23845|CYSN_ECOLI	1.60692	2.07549
sp|P23847|DPPA_ECOLI	6	12
sp|P23862|PRIC_ECOLI	3.68523	6.06084
sp|P23865|PRC_ECOLI	5.66244	10.8979
sp|P23869|PPIB_ECOLI	6	9.91993
sp|P23871|HEMH_ECOLI	6	10.5441
sp|P23872|AES_ECOLI	5.34888	8.01735
sp|P23874|HIPA_ECOLI	5.64726	10.8084
sp|P23882|FMT_ECOLI	5.91352	8.27908
sp|P23883|PUUC_ECOLI	2.80386	3.22231
sp|P23886|CYDC_ECOLI	5.92316	12
sp|P23893|GSA_ECOLI	6	11.3371
sp|P23894|HTPX_ECOLI	4.82756	8.92152
sp|P23908|ARGE_ECOLI	5.46312	10.8919
sp|P23909|MUTS_ECOLI	4.96465	9.15069
sp|P23917|MAK_ECOLI	5.7977	11.7679
sp|P23930|LNT_ECOLI	6	12
sp|P24171|DCP_ECOLI	5.6721	9.87301
sp|P24173|RFAC_ECOLI	5.7325	12
sp|P24177|ACRD_ECOLI	6	11.9837
sp|P24178|YFFB_ECOLI	6	9.78496
sp|P24182|ACCC_ECOLI	6	11.2791
sp|P24186|FOLD_ECOLI	6	12
sp|P24192|HYPD_ECOLI	3.94439	5.52953
sp|P24193|HYPE_ECOLI	6	9.14254
sp|P24202|MRR_ECOLI	4.87793	10.4765
sp|P24203|YJIA_ECOLI	5.13944	8.71464
sp|P24205|LPXM_ECOLI	6	10.9179
sp|P24215|UXUA_ECOLI	5.1292	9.05431
sp|P24216|FLID_ECOLI	0.626649	0.90648
sp|P24224|ACPS_ECOLI	5.86799	12
sp|P24228|DACB_ECOLI	6	12
sp|P24230|RECG_ECOLI	6	10.5445
sp|P24232|HMP_ECOLI	3.62381	5.61144
sp|P24242|ASCG_ECOLI	4.90774	8.05629
sp|P24251|CRL_ECOLI	3.14607	4.4617
sp|P24255|RP54_ECOLI	4.75007	7.26768
sp|P24554|RADA_ECOLI	4.8937	8.51693
sp|P24555|PTRB_ECOLI	5.11036	10.8101
sp|P25397|TEHB_ECOLI	5.18851	8.22984
sp|P25437|FRMA_ECOLI	5.86658	10.0958
sp|P25516|ACNA_ECOLI	5.46609	9.89787
sp|P25519|HFLX_ECOLI	4.14965	5.93035
sp|P25522|MNME_ECOLI	5.45845	10.2244
sp|P25524|CODA_ECOLI	5.80266	12
sp|P25526|GABD_ECOLI	5.44465	9.93796
sp|P25534|UBIH_ECOLI	4.421	6.83187
sp|P25535|UBII_ECOLI	5.51995	7.26023
sp|P25536|YHDE_ECOLI	5.62902	8.83975
sp|P25539|RIBD_ECOLI	6	10.148
sp|P25552|GPPA_ECOLI	5.10523	9.30549
sp|P25553|ALDA_ECOLI	5.86201	10.2365
sp|P25665|METE_ECOLI	4.22014	6.90524
sp|P25666|HTRL_ECOLI	5.54779	10.6673
sp|P25714|YIDC_ECOLI	6	12
sp|P25718|AMY1_ECOLI	6	12
sp|P25738|MSYB_ECOLI	3.93957	6.75151
sp|P25740|RFAG_ECOLI	6	11.7953
sp|P25741|RFAP_ECOLI	6	11.5064
sp|P25742|RFAQ_ECOLI	6	11.7292
sp|P25745|MNMA_ECOLI	6	10.4195
sp|P25746|HFLD_ECOLI	5.87415	12
sp|P25747|YEIB_ECOLI	6	10.3464
sp|P25748|GALS_ECOLI	4.73917	8.1274
sp|P25798|FLIF_ECOLI	4.73401	6.98244
sp|P25894|LOIP_ECOLI	5.1105	8.34748
sp|P25906|PDXI_ECOLI	5.52695	10.8073
sp|P26365|AMIB_ECOLI	2.63012	4.86661
sp|P26602|UBIC_ECOLI	4.26924	7.05813
sp|P26612|AMY2_ECOLI	6	12
sp|P26616|MAO1_ECOLI	5.93712	10.7852
sp|P26646|ACUI_ECOLI	6	10.6292
sp|P26648|FTSP_ECOLI	6	11.185
sp|P27126|RFAS_ECOLI	4.86948	9.40867
sp|P27127|RFAB_ECOLI	6	10.9309
sp|P27128|RFAI_ECOLI	5.41252	10.3688
sp|P27129|RFAJ_ECOLI	5.19138	9.31013
sp|P27240|RFAY_ECOLI	5.88515	9.89717
sp|P27241|RFAZ_ECOLI	1.51671	1.72931
sp|P27242|WAAU_ECOLI	6	11.5119
sp|P27245|MARR_ECOLI	5.67771	11.7027
sp|P27247|PLSX_ECOLI	5.52363	10.8167
sp|P27248|GCST_ECOLI	5.71385	10.4751
sp|P27249|GLND_ECOLI	4.68432	8.2961
sp|P27250|AHR_ECOLI	6	10.9941
sp|P27278|NADR_ECOLI	5.75518	10.5123
sp|P27296|DING_ECOLI	3.92918	9.98655
sp|P27297|BAX_ECOLI	2.47048	5.87601
sp|P27298|OPDA_ECOLI	5.1724	8.70109
sp|P27302|TKT1_ECOLI	5.19278	9.95557
sp|P27303|EMRA_ECOLI	6	12
sp|P27306|STHA_ECOLI	6	10.4813
sp|P27431|ROXA_ECOLI	5.25309	10.1359
sp|P27434|RODZ_ECOLI	5.68697	11.4854
sp|P27550|ACSA_ECOLI	4.9058	7.66463
sp|P27828|WECB_ECOLI	5.79974	10.5206
sp|P27829|WECC_ECOLI	6	9.93205
sp|P27830|RMLB2_ECOLI	6	11.7003
sp|P27833|WECE_ECOLI	6	12
sp|P27836|WECG_ECOLI	5.84015	12
sp|P27848|YIGL_ECOLI	4.87911	8.97542
sp|P27859|TATD_ECOLI	5.44051	8.95305
sp|P27896|NARQ_ECOLI	6	12
sp|P28224|MLIC_ECOLI	6	12
sp|P28248|DCD_ECOLI	4.81186	7.68706
sp|P28249|ASMA_ECOLI	6	11.3519
sp|P28304|QOR1_ECOLI	5.97662	9.65286
sp|P28305|PABC_ECOLI	5.58144	10.941
sp|P28306|MLTG_ECOLI	6	12
sp|P28629|ADIA_ECOLI	5.14296	11.5001
sp|P28630|HOLA_ECOLI	6	8.29704
sp|P28634|TRMO_ECOLI	5.88245	9.48141
sp|P28635|METQ_ECOLI	6	11.5956
sp|P28861|FENR_ECOLI	5.61762	10.7548
sp|P28903|NRDD_ECOLI	1.99523	2.72373
sp|P28904|TREC_ECOLI	1.98149	2.8204
sp|P28905|HOLC_ECOLI	6	10.7956
sp|P29012|ALR2_ECOLI	6	9.90443
sp|P29013|YCGB_ECOLI	1.48984	1.9415
sp|P29018|CYDD_ECOLI	5.87931	12
sp|P29131|FTSN_ECOLI	5.35105	9.16736
sp|P29217|YCEH_ECOLI	6	9.6454
sp|P29680|DCUP_ECOLI	5.93763	8.75948
sp|P29744|FLGL_ECOLI	0.393166	0.398564
sp|P29745|PEPT_ECOLI	6	9.73998
sp|P30011|NADC_ECOLI	5.82697	8.45612
sp|P30015|LHR_ECOLI	6	11.3998
sp|P30125|LEU3_ECOLI	5.05717	8.72474
sp|P30126|LEUD_ECOLI	3.02255	3.92631
sp|P30128|GREB_ECOLI	4.63447	7.33113
sp|P30136|THIC_ECOLI	2.09438	2.77949
sp|P30137|THIE_ECOLI	4.75729	6.78322
sp|P30138|THIF_ECOLI	4.03002	8.83335
sp|P30139|THIG_ECOLI	1.61012	1.80595
sp|P30140|THIH_ECOLI	1.01584	0.9877
sp|P30177|YBIB_ECOLI	5.84302	9.72316
sp|P30178|HCXB_ECOLI	5.02336	8.45243
sp|P30745|MOAA_ECOLI	1.11502	1.92399
sp|P30748|MOAD_ECOLI	4.757	9.6406
sp|P30749|MOAE_ECOLI	5.77528	8.46284
sp|P30750|METN_ECOLI	5.76025	9.68048
sp|P30843|BASR_ECOLI	5.33001	9.35858
sp|P30844|BASS_ECOLI	5.99165	11.523
sp|P30845|EPTA_ECOLI	6	10.7412
sp|P30847|BAES_ECOLI	6	11.2648
sp|P30850|RNB_ECOLI	5.80101	10.0055
sp|P30859|ARTI_ECOLI	5.90286	11.5504
sp|P30860|ARTJ_ECOLI	6	9.31891
sp|P30864|YAFC_ECOLI	5.09651	12
sp|P30870|GLNE_ECOLI	6	12
sp|P30871|3PASE_ECOLI	6	10.6608
sp|P30958|MFD_ECOLI	6	11.4431
sp|P31057|PANB_ECOLI	6	12
sp|P31060|MODF_ECOLI	5.23301	9.20711
sp|P31063|YEDD_ECOLI	6	12
sp|P31064|YEDE_ECOLI	4.43719	6.79774
sp|P31068|FLIH_ECOLI	3.63668	5.32503
sp|P31119|AAS_ECOLI	6	12
sp|P31120|GLMM_ECOLI	6	12
sp|P31130|YDEI_ECOLI	5.21851	6.51924
sp|P31133|POTF_ECOLI	6	12
sp|P31134|POTG_ECOLI	5.91877	11.1727
sp|P31135|POTH_ECOLI	5.15963	12
sp|P31142|THTM_ECOLI	5.74283	9.46347
sp|P31224|ACRB_ECOLI	6	12
sp|P31433|YICH_ECOLI	5.90493	11.3984
sp|P31434|XYLS_ECOLI	6	12
sp|P31435|YICJ_ECOLI	4.2565	8.19042
sp|P31441|ADEC_ECOLI	3.19373	4.25714
sp|P31447|YIDJ_ECOLI	4.34531	7.04065
sp|P31455|YIDR_ECOLI	5.92064	11.1424
sp|P31460|DGOR_ECOLI	5.54021	9.93619
sp|P31466|ADEP_ECOLI	5.56318	12
sp|P31473|RAVA_ECOLI	5.75754	10.961
sp|P31548|THIQ_ECOLI	5.93505	10.9285
sp|P31550|THIB_ECOLI	6	10.9892
sp|P31551|CAID_ECOLI	4.95752	8.84238
sp|P31554|LPTD_ECOLI	6	12
sp|P31600|NFRA_ECOLI	6	11.3108
sp|P31658|HCHA_ECOLI	5.19104	10.6303
sp|P31660|PRPC_ECOLI	2.9046	3.98883
sp|P31663|PANC_ECOLI	5.50254	11.8186
sp|P31677|OTSA_ECOLI	3.85781	6.06052
sp|P31678|OTSB_ECOLI	4.29552	6.11623
sp|P31680|DJLA_ECOLI	5.97366	11.1771
sp|P31802|NARP_ECOLI	3.41442	5.7089
sp|P31806|NNR_ECOLI	6	10.075
sp|P31808|YCIK_ECOLI	5.77031	9.38674
sp|P31826|YDDA_ECOLI	5.28707	11.4626
sp|P31827|YDDB_ECOLI	6	9.3095
sp|P31828|PQQL_ECOLI	5.89738	10.1944
sp|P31979|NUOF_ECOLI	5.62632	9.99362
sp|P32099|LPLA_ECOLI	5.87635	10.9634
sp|P32131|HEMN_ECOLI	4.23099	6.13874
sp|P32132|TYPA_ECOLI	5.80185	9.74539
sp|P32138|SQASE_ECOLI	6	12
sp|P32141|SQUT_ECOLI	6	8.63049
sp|P32143|SQUV_ECOLI	5.9505	7.92203
sp|P32144|YIHW_ECOLI	5.11338	10.6733
sp|P32157|YIIM_ECOLI	6	9.05593
sp|P32160|YIIQ_ECOLI	5.25858	8.36099
sp|P32162|YIIS_ECOLI	4.94813	5.78276
sp|P32173|MOBA_ECOLI	5.9011	9.7112
sp|P32177|FDHD_ECOLI	4.79486	9.00745
sp|P32662|GPH_ECOLI	5.55666	8.68525
sp|P32664|NUDC_ECOLI	5.08673	11.0758
sp|P32669|FSAB_ECOLI	3.90338	9.59799
sp|P32677|YIJO_ECOLI	6	8.52066
sp|P32680|YJAG_ECOLI	5.92686	12
sp|P32684|RLUF_ECOLI	4.11089	5.93318
sp|P32695|DUSA_ECOLI	5.43227	9.77253
sp|P32701|YJCC_ECOLI	6	12
sp|P32703|YJCE_ECOLI	5.59844	11.9338
sp|P32705|ACTP_ECOLI	6	12
sp|P32718|ALSK_ECOLI	3.9362	7.96703
sp|P32721|ALSA_ECOLI	5.26483	12
sp|P33011|YEEA_ECOLI	5.4015	11.5261
sp|P33012|SBMC_ECOLI	3.90176	5.56753
sp|P33018|SFGH2_ECOLI	5.59116	12
sp|P33025|PSUG_ECOLI	4.42456	6.32684
sp|P33030|YEIR_ECOLI	5.65765	9.04387
sp|P33136|OPGG_ECOLI	6	12
sp|P33195|GCSP_ECOLI	4.94764	8.75157
sp|P33218|YEBE_ECOLI	4.48708	9.68086
sp|P33219|YEBF_ECOLI	4.4296	6.09195
sp|P33221|PURT_ECOLI	5.95698	10.2434
sp|P33224|AIDB_ECOLI	5.90676	11.3187
sp|P33228|RECT_ECOLI	3.79445	7.28097
sp|P33232|LLDD_ECOLI	3.76481	5.29291
sp|P33235|FLGK_ECOLI	0.323186	0.834722
sp|P33355|YEHS_ECOLI	6	11.7239
sp|P33358|MLRA_ECOLI	3.86426	4.23184
sp|P33360|YEHX_ECOLI	4.95623	8.01996
sp|P33362|YEHZ_ECOLI	5.69665	9.88491
sp|P33363|BGLX_ECOLI	6	12
sp|P33368|YOHF_ECOLI	5.19224	11.0431
sp|P33570|TKT2_ECOLI	5.62899	10.7758
sp|P33595|SGRR_ECOLI	5.6402	11.9371
sp|P33599|NUOCD_ECOLI	6	11.4259
sp|P33602|NUOG_ECOLI	5.72306	10.2834
sp|P33607|NUOL_ECOLI	6	12
sp|P33643|RLUD_ECOLI	5.83254	9.95441
sp|P33644|POLOX_ECOLI	5.10821	8.61249
sp|P33667|SELU_ECOLI	5.87048	10.1949
sp|P33913|YEJA_ECOLI	6	12
sp|P33916|YEJF_ECOLI	5.63727	12
sp|P33919|RADD_ECOLI	4.38355	7.46374
sp|P33920|NDPA_ECOLI	6	10.4085
sp|P33937|NAPA_ECOLI	4.5203	8.60654
sp|P34209|YDCF_ECOLI	5.73565	10.912
sp|P35340|AHPF_ECOLI	4.68889	7.30121
sp|P36548|AMIA_ECOLI	3.55091	5.00364
sp|P36553|HEM6_ECOLI	5.2394	10.1456
sp|P36561|COBS_ECOLI	5.85273	12
sp|P36562|COBT_ECOLI	4.63054	8.09987
sp|P36566|CMOM_ECOLI	5.45609	10.1698
sp|P36649|CUEO_ECOLI	5.97741	11.2362
sp|P36655|DSBD_ECOLI	5.22331	12
sp|P36659|CBPA_ECOLI	5.85889	12
sp|P36672|PTTBC_ECOLI	4.22513	6.59337
sp|P36673|TRER_ECOLI	5.59899	12
sp|P36680|ZAPD_ECOLI	6	12
sp|P36683|ACNB_ECOLI	4.71189	7.19617
sp|P36767|RDGC_ECOLI	6	9.38791
sp|P36771|LRHA_ECOLI	4.70131	7.61584
sp|P36879|YADG_ECOLI	6	11.6096
sp|P36928|YEGD_ECOLI	5.12569	9.45959
sp|P36929|RSMB_ECOLI	6	12
sp|P36930|GATR_ECOLI	5.61705	12
sp|P36938|PGM_ECOLI	6	9.71932
sp|P36979|RLMN_ECOLI	1.89427	2.44215
sp|P37005|LAST_ECOLI	5.62007	7.5349
sp|P37019|CLCA_ECOLI	5.79973	12
sp|P37024|HRPB_ECOLI	4.64807	9.65132
sp|P37028|BTUF_ECOLI	6	4.40779
sp|P37051|PURU_ECOLI	6	10.5275
sp|P37095|PEPB_ECOLI	6	10.3907
sp|P37147|FXSA_ECOLI	6	11.6854
sp|P37177|PT1P_ECOLI	5.77671	10.6936
sp|P37182|HYBD_ECOLI	5.70344	11.4982
sp|P37313|DPPF_ECOLI	6	11.6026
sp|P37326|INTS_ECOLI	5.53372	10.3323
sp|P37327|YFDC_ECOLI	5.51093	11.5217
sp|P37329|MODA_ECOLI	6	12
sp|P37330|MASZ_ECOLI	5.52068	9.40399
sp|P37338|CSIR_ECOLI	3.6869	5.04
sp|P37339|LHGO_ECOLI	5.47856	9.34856
sp|P37344|PSPF_ECOLI	5.58039	12
sp|P37349|DHAM_ECOLI	6	10.0363
sp|P37351|RPIB_ECOLI	5.59515	9.29159
sp|P37387|XYLF_ECOLI	5.4101	8.38421
sp|P37388|XYLG_ECOLI	6	7.37393
sp|P37440|UCPA_ECOLI	6	10.2255
sp|P37595|IAAA_ECOLI	4.98698	11.1778
sp|P37613|PANZ_ECOLI	6	11.9129
sp|P37615|YHHM_ECOLI	6	11.6336
sp|P37617|ZNTA_ECOLI	4.54837	6.12701
sp|P37623|ACPT_ECOLI	4.93771	8.2779
sp|P37626|YHII_ECOLI	6	12
sp|P37631|YHIN_ECOLI	6	12
sp|P37634|RLMJ_ECOLI	6	10.7123
sp|P37641|YHJC_ECOLI	3.42667	7.23866
sp|P37642|YHJD_ECOLI	4.07463	7.17978
sp|P37645|YHJG_ECOLI	5.7155	10.855
sp|P37647|KDGK_ECOLI	5.95693	11.0679
sp|P37648|YHJJ_ECOLI	6	9.8312
sp|P37649|YHJK_ECOLI	5.7034	12
sp|P37650|BCSC_ECOLI	6	11.18
sp|P37651|GUN_ECOLI	6	12
sp|P37652|BCSB_ECOLI	6	10.7229
sp|P37659|BCSG_ECOLI	4.28148	8.29962
sp|P37661|EPTB_ECOLI	4.84007	8.03715
sp|P37666|GHRB_ECOLI	5.49818	8.91881
sp|P37671|YIAJ_ECOLI	6	12
sp|P37672|DLGD_ECOLI	5.23171	9.4347
sp|P37676|YIAO_ECOLI	6	9.23438
sp|P37677|LYXK_ECOLI	4.04623	7.19013
sp|P37678|SGBH_ECOLI	5.17202	9.06565
sp|P37682|YIAU_ECOLI	6	10.892
sp|P37685|ALDB_ECOLI	5.0979	7.86945
sp|P37689|GPMI_ECOLI	5.58247	10.0467
sp|P37690|ENVC_ECOLI	5.77767	11.286
sp|P37692|RFAF_ECOLI	5.57543	11.6818
sp|P37758|NARU_ECOLI	6	12
sp|P37765|RLUB_ECOLI	5.79197	10.4321
sp|P37766|YDIF_ECOLI	5.1982	10.7469
sp|P37767|YFHH_ECOLI	4.31189	5.65431
sp|P37769|KDUD_ECOLI	4.14771	7.26093
sp|P37773|MPL_ECOLI	6	12
sp|P37774|YECC_ECOLI	5.25335	10.1687
sp|P37794|CHBG_ECOLI	4.51399	7.90073
sp|P37902|GLTI_ECOLI	6	11.3503
sp|P37903|USPF_ECOLI	5.75023	10.2721
sp|P37908|YFJD_ECOLI	6	9.51056
sp|P38038|CYSJ_ECOLI	4.99052	8.52572
sp|P38051|MENF_ECOLI	4.82202	10.2114
sp|P38104|RSPA_ECOLI	6	10.4579
sp|P38105|RSPB_ECOLI	3.45466	8.9786
sp|P38489|NFSB_ECOLI	3.38188	5.93533
sp|P38521|YGGL_ECOLI	5.40925	9.79782
sp|P38684|TORR_ECOLI	5.12946	9.61774
sp|P39099|DEGQ_ECOLI	6	9.99583
sp|P39160|UXUB_ECOLI	4.31959	7.28396
sp|P39161|UXUR_ECOLI	3.85865	5.88249
sp|P39172|ZNUA_ECOLI	5.54436	9.55349
sp|P39173|YEAD_ECOLI	6	12
sp|P39176|ERFK_ECOLI	5.63754	10.1277
sp|P39180|AG43_ECOLI	4.42514	4.45918
sp|P39187|YTFJ_ECOLI	4.95215	7.32505
sp|P39199|PRMB_ECOLI	5.74157	10.022
sp|P39265|ALSB_ECOLI	6	9.14599
sp|P39280|EPMB_ECOLI	1.56962	3.34608
sp|P39285|MSCM_ECOLI	6	12
sp|P39286|RSGA_ECOLI	5.67527	9.83135
sp|P39297|BSMA_ECOLI	6	11.565
sp|P39298|YJFP_ECOLI	5.7186	10.9639
sp|P39304|ULAD_ECOLI	5.10539	5.83739
sp|P39310|YTFB_ECOLI	5.00243	9.18182
sp|P39315|QOR2_ECOLI	5.84128	8.89873
sp|P39321|TAMB_ECOLI	5.96634	11.7282
sp|P39325|YTFQ_ECOLI	6	11.971
sp|P39337|YJGM_ECOLI	5.11471	6.42955
sp|P39342|YJGR_ECOLI	5.38844	9.7666
sp|P39353|YJHC_ECOLI	6	11.1562
sp|P39356|YJHU_ECOLI	6	11.5091
sp|P39357|YJHF_ECOLI	6	12
sp|P39358|YJHG_ECOLI	5.03173	8.8959
sp|P39359|YJHH_ECOLI	4.76026	9.38549
sp|P39360|YJHI_ECOLI	1.60044	2.70372
sp|P39361|SGCR_ECOLI	2.57034	3.04442
sp|P39363|SGCA_ECOLI	4.65305	6.73635
sp|P39364|SGCQ_ECOLI	5.65363	8.61707
sp|P39365|SGCC_ECOLI	6	12
sp|P39366|SGCX_ECOLI	6	10.9453
sp|P39367|YJHP_ECOLI	4.93218	9.88992
sp|P39370|NANS_ECOLI	6	8.77101
sp|P39371|NANM_ECOLI	6	12
sp|P39377|IADA_ECOLI	5.97393	12
sp|P39383|YJIL_ECOLI	3.66399	6.35057
sp|P39385|YJIN_ECOLI	5.29529	12
sp|P39389|YJIR_ECOLI	4.58266	7.69479
sp|P39401|OPGB_ECOLI	2.98841	3.92891
sp|P39406|RSMC_ECOLI	6	11.5703
sp|P39407|YJJU_ECOLI	3.88923	4.59046
sp|P39410|YJJJ_ECOLI	5.90013	10.8611
sp|P39411|NCPP_ECOLI	5.02151	8.16564
sp|P39452|RIR3_ECOLI	2.61069	2.88192
sp|P39829|GARD_ECOLI	3.2245	3.38766
sp|P39830|YBAL_ECOLI	5.87259	12
sp|P39831|YDFG_ECOLI	6	10.7784
sp|P39835|GNTT_ECOLI	6	10.0358
sp|P39838|RCSD_ECOLI	6	11.1334
sp|P40120|OPGD_ECOLI	6	12
sp|P40191|PDXK_ECOLI	5.06665	10.0842
sp|P40710|NLPE_ECOLI	6	10.72
sp|P40719|QSEC_ECOLI	6	12
sp|P40874|MTOX_ECOLI	5.48496	6.91833
sp|P41036|NANT_ECOLI	3.81939	5.22518
sp|P41407|AZOR_ECOLI	3.38867	5.42549
sp|P41409|RIHA_ECOLI	5.85327	10.5143
sp|P42588|PAT_ECOLI	0.630526	1.05838
sp|P42589|YGJH_ECOLI	4.74249	8.53272
sp|P42593|FADH_ECOLI	4.93841	9.60617
sp|P42596|RLMG_ECOLI	5.87444	11.8547
sp|P42599|YGJR_ECOLI	5.28019	9.44038
sp|P42604|UXAA_ECOLI	3.89585	4.43092
sp|P42620|YQJG_ECOLI	5.64222	12
sp|P42632|TDCE_ECOLI	2.56009	3.63389
sp|P42641|OBG_ECOLI	3.58452	5.34725
sp|P42909|PTPB1_ECOLI	5.06498	6.94588
sp|P43329|HRPA_ECOLI	6	12
sp|P43337|NUDL_ECOLI	5.03348	7.74481
sp|P43340|YCAK_ECOLI	6	9.75421
sp|P43341|LPXH_ECOLI	6	12
sp|P43671|PQIB_ECOLI	6	12
sp|P43672|UUP_ECOLI	5.81533	10.4431
sp|P45395|KDSD_ECOLI	5.27286	10.2977
sp|P45424|YHCH_ECOLI	5.50639	9.27177
sp|P45425|NANK_ECOLI	5.00434	9.06594
sp|P45464|LPOA_ECOLI	5.6138	11.2147
sp|P45469|YRAR_ECOLI	6	12
sp|P45470|YHBO_ECOLI	5.31539	9.27063
sp|P45522|KEFB_ECOLI	5.87297	12
sp|P45523|FKBA_ECOLI	6	11.4765
sp|P45531|TUSC_ECOLI	5.99847	11.2397
sp|P45544|FRLR_ECOLI	5.1345	9.50237
sp|P45552|YHFZ_ECOLI	5.303	7.63128
sp|P45565|AIS_ECOLI	4.9314	11.4021
sp|P45568|DXR_ECOLI	5.32492	9.18983
sp|P45577|PROQ_ECOLI	4.51331	6.82701
sp|P45578|LUXS_ECOLI	4.0494	7.06652
sp|P45579|HCXA_ECOLI	5.27913	9.15124
sp|P45748|TSAC_ECOLI	5.61396	9.17204
sp|P45753|HOFM_ECOLI	6	11.7488
sp|P45799|NUDE_ECOLI	5.24383	9.26346
sp|P45800|IGAA_ECOLI	6	12
sp|P45955|CPOB_ECOLI	6	8.80254
sp|P46022|MTGA_ECOLI	6	10.7752
sp|P46068|DSDC_ECOLI	6	10.9882
sp|P46118|HEXR_ECOLI	4.51789	5.45035
sp|P46125|YEDI_ECOLI	5.9217	10.2762
sp|P46130|YBHC_ECOLI	6	11.6495
sp|P46474|YHDP_ECOLI	6	12
sp|P46837|YHGF_ECOLI	4.69075	7.55455
sp|P46849|RTCA_ECOLI	5.60139	11.2874
sp|P46850|RTCB_ECOLI	2.7795	3.18714
sp|P46852|YHHW_ECOLI	5.30746	8.59751
sp|P46853|YHHX_ECOLI	5.58469	11.6483
sp|P46854|AAAT_ECOLI	4.82651	10.3977
sp|P46889|FTSK_ECOLI	1.35838	1.75879
sp|P46890|YBAE_ECOLI	2.99732	4.71615
sp|P50456|MLC_ECOLI	5.91817	9.65342
sp|P50457|PUUE_ECOLI	2.8075	4.33173
sp|P51024|YAIL_ECOLI	3.23162	4.09397
sp|P51981|AEEP_ECOLI	6	9.31256
sp|P52007|YECM_ECOLI	3.62176	5.24835
sp|P52061|IXTPA_ECOLI	5.102	8.50827
sp|P52062|YGGW_ECOLI	4.82048	8.0961
sp|P52073|GLCE_ECOLI	2.51742	3.59097
sp|P52074|GLCF_ECOLI	2.41955	4.17405
sp|P52076|QSEB_ECOLI	5.51164	10.7919
sp|P52094|HISQ_ECOLI	5.62355	11.5137
sp|P52095|DCLZ_ECOLI	6	10.6502
sp|P52097|TILS_ECOLI	5.77992	11.0289
sp|P52101|GLRK_ECOLI	6	10.8057
sp|P52108|RSTA_ECOLI	5.03347	7.29888
sp|P52119|RATB_ECOLI	5.01703	6.30331
sp|P52598|YGBI_ECOLI	5.33232	8.84537
sp|P52643|LDHD_ECOLI	5.96965	11.262
sp|P52644|HSLJ_ECOLI	5.47327	11.011
sp|P52645|YDBH_ECOLI	6	10.8007
sp|P52647|NIFJ_ECOLI	3.35171	5.06333
sp|P52697|6PGL_ECOLI	6	11.0626
sp|P55135|RLMD_ECOLI	5.12295	9.06823
sp|P55138|YGCE_ECOLI	4.02873	8.14011
sp|P55734|YGAP_ECOLI	6	8.9617
sp|P56258|WECF_ECOLI	6	11.4866
sp|P56262|DLHH_ECOLI	4.52182	8.5164
sp|P60240|RAPA_ECOLI	6	12
sp|P60293|MUKF_ECOLI	5.42474	9.64273
sp|P60340|TRUB_ECOLI	5.2039	9.72265
sp|P60390|RSMH_ECOLI	5.72325	9.67516
sp|P60422|RL2_ECOLI	6	11.476
sp|P60438|RL3_ECOLI	5.89577	11.9945
sp|P60546|KGUA_ECOLI	6	8.86987
sp|P60560|GUAC_ECOLI	6	9.93506
sp|P60595|HIS5_ECOLI	5.31486	10.5078
sp|P60624|RL24_ECOLI	4.89716	9.21054
sp|P60651|SPEB_ECOLI	6	11.8184
sp|P60664|HIS6_ECOLI	5.52667	9.43877
sp|P60716|LIPA_ECOLI	1.928	2.46562
sp|P60723|RL4_ECOLI	6	11.7286
sp|P60752|MSBA_ECOLI	5.62961	11.4102
sp|P60757|HIS1_ECOLI	4.94152	7.57622
sp|P60785|LEPA_ECOLI	5.48943	10.2289
sp|P60872|YIDE_ECOLI	5.32901	11.3576
sp|P60906|SYH_ECOLI	6	10.4699
sp|P61175|RL22_ECOLI	6	10.6445
sp|P61316|LOLA_ECOLI	5.67882	9.08275
sp|P61320|LOLB_ECOLI	6	11.7945
sp|P61517|CAN_ECOLI	5.98397	8.83964
sp|P61714|RISB_ECOLI	6	12
sp|P61887|RMLA2_ECOLI	6	10.6873
sp|P61889|MDH_ECOLI	5.65295	9.68707
sp|P61949|FLAV_ECOLI	5.30601	7.01716
sp|P62399|RL5_ECOLI	6	10.2337
sp|P62517|OPGH_ECOLI	6	12
sp|P62615|ISPE_ECOLI	6	10.4783
sp|P62620|ISPG_ECOLI	4.68534	7.78029
sp|P62623|ISPH_ECOLI	3.72246	5.13935
sp|P62707|GPMA_ECOLI	6	10.3353
sp|P62768|YAEH_ECOLI	5.55323	8.39551
sp|P63020|NFUA_ECOLI	3.40043	5.06728
sp|P63177|RLMB_ECOLI	5.83295	10.3031
sp|P63183|KUP_ECOLI	6	12
sp|P63224|GMHA_ECOLI	5.88575	10.985
sp|P63228|GMHBB_ECOLI	4.7818	12
sp|P63235|GADC_ECOLI	6	12
sp|P63284-2|CLPB_ECOLI	6	10.88
sp|P63284|CLPB_ECOLI	5.92814	11.3943
sp|P63386|MLAF_ECOLI	6	12
sp|P63389|YHES_ECOLI	4.29717	6.50015
sp|P63417|YHBS_ECOLI	6	9.91241
sp|P63883|AMIC_ECOLI	4.85166	9.06285
sp|P64423|ZNTB_ECOLI	6	11.4587
sp|P64429|YPFJ_ECOLI	5.19155	7.60233
sp|P64448|YNBE_ECOLI	6	12
sp|P64451|YDCL_ECOLI	6	10.3307
sp|P64461|LSRG_ECOLI	3.65881	3.92994
sp|P64463|YDFZ_ECOLI	4.16435	5.42317
sp|P64483|YEAK_ECOLI	4.89466	8.12709
sp|P64534|RCNB_ECOLI	5.37453	8.30459
sp|P64540|YFCL_ECOLI	3.38709	4.8691
sp|P64554|QUEE_ECOLI	4.33064	6.66439
sp|P64581|YQJD_ECOLI	5.64183	9.34764
sp|P64585|YQJE_ECOLI	5.3642	11.0459
sp|P64588|YQJI_ECOLI	4.67385	8.7609
sp|P64596|YRAP_ECOLI	5.71666	10.5495
sp|P64602|MLAB_ECOLI	5.38678	10.9062
sp|P64604|MLAD_ECOLI	5.61194	12
sp|P64612|ZAPE_ECOLI	5.71328	9.73236
sp|P64624|YHEO_ECOLI	4.69493	6.92869
sp|P65292|YGDI_ECOLI	5.25451	10.3126
sp|P65294|YGDR_ECOLI	4.63351	7.87697
sp|P65367|YQCA_ECOLI	5.79686	12
sp|P65556|YFCD_ECOLI	4.52634	7.26295
sp|P65807|YGEY_ECOLI	5.22637	8.78253
sp|P65870|QUED_ECOLI	6	12
sp|P66817|DIAA_ECOLI	5.56193	11.0999
sp|P66948|BEPA_ECOLI	5.08317	9.19452
sp|P67080|PLPHP_ECOLI	5.71494	8.79541
sp|P67087|RSMI_ECOLI	6	11.8023
sp|P67095|YFCE_ECOLI	5.48076	9.40661
sp|P67244|YQHA_ECOLI	6	11.8095
sp|P67553|YNFC_ECOLI	2.38061	2.84649
sp|P67603|YQFB_ECOLI	5.19648	10.4348
sp|P67660|YHAJ_ECOLI	5.65785	11.1715
sp|P67662|AAER_ECOLI	6	10.9922
sp|P67762|YHBP_ECOLI	6	12
sp|P67826|CUTC_ECOLI	6	9.73517
sp|P67910|HLDD_ECOLI	6	11.2868
sp|P68066|GRCA_ECOLI	2.17375	2.76438
sp|P68187|MALK_ECOLI	6	12
sp|P68206|YJBJ_ECOLI	6	11.0448
sp|P68567|RSMJ_ECOLI	6	11.1207
sp|P68699|ATPL_ECOLI	5.92908	11.1276
sp|P68739|NFI_ECOLI	6	11.2969
sp|P68767|AMPA_ECOLI	6	11.7052
sp|P68919|RL25_ECOLI	5.63161	9.36448
sp|P69222|IF1_ECOLI	5.33799	8.41156
sp|P69228|BAER_ECOLI	5.53689	11.7414
sp|P69346|YEFM_ECOLI	1.57223	2.19621
sp|P69411|RCSF_ECOLI	5.6519	12
sp|P69425|TATB_ECOLI	4.40766	6.99547
sp|P69428|TATA_ECOLI	5.33689	9.3412
sp|P69441|KAD_ECOLI	6	11.2866
sp|P69451|LCFA_ECOLI	3.97804	6.59163
sp|P69490|CCME_ECOLI	6	8.92064
sp|P69503|APT_ECOLI	4.57495	8.09196
sp|P69776|LPP_ECOLI	4.92299	11.1701
sp|P69783|PTGA_ECOLI	5.33527	10.5885
sp|P69786|PTGCB_ECOLI	6	12
sp|P69795|PTQB_ECOLI	3.64012	6.00342
sp|P69797|PTNAB_ECOLI	6	12
sp|P69805|PTND_ECOLI	6	12
sp|P69808|PTFB1_ECOLI	4.02105	5.82522
sp|P69811|PTFAH_ECOLI	5.74287	12
sp|P69856|NANC_ECOLI	6	12
sp|P69874|POTA_ECOLI	6	11.9069
sp|P69908|DCEA_ECOLI	6	12
sp|P69910|DCEB_ECOLI	6	12
sp|P69913|CSRA_ECOLI	6	7.52002
sp|P69922|FUCI_ECOLI	5.11916	9.64318
sp|P69924|RIR2_ECOLI	5.69891	9.25161
sp|P69931|HDA_ECOLI	5.69564	9.48413
sp|P71298|INTF_ECOLI	1.50807	3.0106
sp|P75687|RCLB_ECOLI	3.54387	6.51208
sp|P75691|YAHK_ECOLI	5.86255	10.955
sp|P75694|YAHO_ECOLI	4.77544	5.77563
sp|P75713|ALLE_ECOLI	6	10.8305
sp|P75728|UBIF_ECOLI	4.3522	7.52751
sp|P75736|YBFF_ECOLI	5.74444	9.15651
sp|P75745|YBGK_ECOLI	5.72659	10.1428
sp|P75746|YBGL_ECOLI	6	7.68758
sp|P75767|GNGF_ECOLI	5.45355	10.2612
sp|P75777|YBHG_ECOLI	6	11.1815
sp|P75780|FIU_ECOLI	6	12
sp|P75783|YBIO_ECOLI	2.55127	6.40947
sp|P75785|OPGE_ECOLI	6	10.1624
sp|P75791|YBIU_ECOLI	4.34273	3.98544
sp|P75792|SUPH_ECOLI	6	12
sp|P75796|GSIA_ECOLI	3.95265	6.10382
sp|P75797|GSIB_ECOLI	6	12
sp|P75798|GSIC_ECOLI	6	11.4416
sp|P75809|YBJI_ECOLI	3.95893	6.88318
sp|P75818|YBJP_ECOLI	6	12
sp|P75820|AMID_ECOLI	6	11.2421
sp|P75821|YBJS_ECOLI	6	9.94855
sp|P75822|YBJT_ECOLI	5.88365	12
sp|P75823|LTAE_ECOLI	5.88032	10.8095
sp|P75830|MACA_ECOLI	6	12
sp|P75831|MACB_ECOLI	5.91557	12
sp|P75838|YCAO_ECOLI	5.13115	10.5047
sp|P75849|GLO22_ECOLI	6	9.87729
sp|P75863|YCBX_ECOLI	6	10.1447
sp|P75864|RLMKL_ECOLI	6	10.4502
sp|P75867|LONH_ECOLI	5.99228	9.74839
sp|P75874|YCCU_ECOLI	6	9.88269
sp|P75876|RLMI_ECOLI	6	11.3162
sp|P75913|GHRA_ECOLI	5.63959	10.3117
sp|P75914|YCDX_ECOLI	4.99293	9.55262
sp|P75915|YCDY_ECOLI	6	12
sp|P75931|YCEM_ECOLI	5.87961	10.9767
sp|P75937|FLGE_ECOLI	2.22657	3.50979
sp|P75949|NAGZ_ECOLI	6	7.45611
sp|P75952|COMR_ECOLI	2.98679	4.59709
sp|P75954|YCFS_ECOLI	2.85059	4.13468
sp|P75957|LOLD_ECOLI	6	10.7775
sp|P75958|LOLE_ECOLI	5.75858	12
sp|P75959|NAGK_ECOLI	4.98254	9.97238
sp|P75960|NPD_ECOLI	4.78511	10.1889
sp|P75966|RLUE_ECOLI	5.07092	10.9961
sp|P75968|YMFE_ECOLI	4.97469	10.5969
sp|P75974|COHE_ECOLI	6	9.8587
sp|P75989|BLUR_ECOLI	3.01729	4.42208
sp|P76001|YCGJ_ECOLI	5.52005	12
sp|P76002|PLIG_ECOLI	5.32148	9.98042
sp|P76004|YCGM_ECOLI	6	11.1958
sp|P76007|NHAP2_ECOLI	6	12
sp|P76008|LDCA_ECOLI	4.99874	9.84937
sp|P76010|YCGR_ECOLI	1.86811	2.88238
sp|P76014|DHAL_ECOLI	5.42947	9.73674
sp|P76015|DHAK_ECOLI	5.69842	10.434
sp|P76016|DHAR_ECOLI	4.30828	9.42462
sp|P76027|OPPD_ECOLI	5.48654	11.3713
sp|P76034|YCIT_ECOLI	5.50585	11.6254
sp|P76035|YCIW_ECOLI	1.20979	1.93024
sp|P76046|YCJX_ECOLI	6	10.8405
sp|P76049|YCJY_ECOLI	6	11.2359
sp|P76055|TTCA_ECOLI	2.26215	2.85075
sp|P76085|PAAK_ECOLI	0.95544	1.20648
sp|P76086|PAAX_ECOLI	5.06522	8.39352
sp|P76097|YDCJ_ECOLI	3.50202	5.08643
sp|P76104|YDCP_ECOLI	2.78193	3.02641
sp|P76108|YDCS_ECOLI	6	12
sp|P76112|MNAT_ECOLI	5.7719	10.1384
sp|P76113|CURA_ECOLI	5.52751	10.3126
sp|P76115|YNCD_ECOLI	6	12
sp|P76116|YNCE_ECOLI	6	12
sp|P76121|YDDH_ECOLI	4.15334	9.96797
sp|P76128|DDPA_ECOLI	4.77318	7.85005
sp|P76129|DOSP_ECOLI	4.26744	6.84875
sp|P76142|LSRB_ECOLI	5.78986	9.79671
sp|P76143|LSRF_ECOLI	5.10226	8.51845
sp|P76145|TAM_ECOLI	6	9.97394
sp|P76149|SAD_ECOLI	4.71761	7.86909
sp|P76170|YNFB_ECOLI	5.07293	7.10951
sp|P76176|YDGD_ECOLI	4.40561	9.64079
sp|P76177|YDGH_ECOLI	5.73242	10.5282
sp|P76185|YDHJ_ECOLI	6	11.2094
sp|P76187|YDHF_ECOLI	5.70777	9.46761
sp|P76190|MEPH_ECOLI	5.43461	9.35773
sp|P76193|YNHG_ECOLI	6	12
sp|P76194|SUFE_ECOLI	4.57356	9.46419
sp|P76196|YDIL_ECOLI	3.13703	5.23621
sp|P76208|YNIB_ECOLI	6	12
sp|P76216|ASTB_ECOLI	5.16987	8.63973
sp|P76217|ASTD_ECOLI	5.5003	10.0477
sp|P76220|YDJY_ECOLI	6	12
sp|P76222|YNJA_ECOLI	5.52147	12
sp|P76223|YNJB_ECOLI	6	12
sp|P76231|YEAC_ECOLI	0.237376	0.115787
sp|P76234|YEAE_ECOLI	5.614	8.61417
sp|P76235|YEAH_ECOLI	1.6017	1.95054
sp|P76237|YEAJ_ECOLI	6	12
sp|P76250|DMLR_ECOLI	2.23986	3.54378
sp|P76251|DMLA_ECOLI	4.42048	7.49873
sp|P76256|TSAB_ECOLI	5.72756	10.4973
sp|P76268|KDGR_ECOLI	5.90991	10.219
sp|P76270|MSRC_ECOLI	5.38329	11.7817
sp|P76272|YEBT_ECOLI	6	12
sp|P76273|RSMF_ECOLI	5.79203	9.33619
sp|P76290|CMOA_ECOLI	4.74571	6.6354
sp|P76291|CMOB_ECOLI	5.83971	12
sp|P76316|DCYD_ECOLI	5.52339	12
sp|P76318|YEDK_ECOLI	5.38684	9.42047
sp|P76329|MPGP_ECOLI	5.25427	8.64007
sp|P76330|YEDQ_ECOLI	6	12
sp|P76340|YEDW_ECOLI	6	10.4076
sp|P76342|MSRP_ECOLI	5.57937	8.39538
sp|P76344|ZINT_ECOLI	6	12
sp|P76346|MTFA_ECOLI	1.8693	2.1858
sp|P76372|WZZB_ECOLI	5.6103	11.1456
sp|P76373|UDG_ECOLI	3.58926	6.16195
sp|P76389|YEGH_ECOLI	6	12
sp|P76397|MDTA_ECOLI	6	12
sp|P76398|MDTB_ECOLI	6	12
sp|P76399|MDTC_ECOLI	6	12
sp|P76402|YEGP_ECOLI	5.83233	11.1872
sp|P76403|YEGQ_ECOLI	3.67939	5.83339
sp|P76406|YEGR_ECOLI	5.62041	11.2794
sp|P76407|YEGS_ECOLI	5.73431	9.0817
sp|P76418|YEGU_ECOLI	5.04187	9.45218
sp|P76419|YEGV_ECOLI	4.79294	6.71026
sp|P76422|THID_ECOLI	5.95711	9.68195
sp|P76423|THIM_ECOLI	4.89438	8.4803
sp|P76440|PRET_ECOLI	1.41628	2.51607
sp|P76446|RTN_ECOLI	5.91764	10.5409
sp|P76466|YFAT_ECOLI	6	12
sp|P76472|ARND_ECOLI	5.38849	6.66079
sp|P76473|ARNT_ECOLI	6	12
sp|P76491|5DNU_ECOLI	5.63688	12
sp|P76502|SIXA_ECOLI	1.35021	1.56792
sp|P76503|FADI_ECOLI	6	12
sp|P76506|MLAA_ECOLI	6	12
sp|P76513|YFDQ_ECOLI	5.13399	9.785
sp|P76535|MURQ_ECOLI	5.28012	8.40896
sp|P76536|YFEX_ECOLI	6	8.52173
sp|P76537|YFEY_ECOLI	6	12
sp|P76539|YPEA_ECOLI	5.57862	9.86983
sp|P76541|EUTL_ECOLI	5.97286	11.9542
sp|P76555|EUTQ_ECOLI	4.1811	5.41531
sp|P76558|MAO2_ECOLI	5.94839	10.6497
sp|P76559|YPFG_ECOLI	5.8598	10.3937
sp|P76561|YPFH_ECOLI	6	5.97002
sp|P76562|TMCA_ECOLI	6	12
sp|P76569|YFGD_ECOLI	5.12158	7.33148
sp|P76576|YFGM_ECOLI	4.70378	10.3374
sp|P76578|YFHM_ECOLI	6	12
sp|P76585|YPHG_ECOLI	4.95949	8.55751
sp|P76594|PKA_ECOLI	6	12
sp|P76621|CSID_ECOLI	1.17652	0.790857
sp|P76641|GUAD_ECOLI	6	10.2433
sp|P76658|HLDE_ECOLI	5.73877	11.0321
sp|P76909|YNJD_ECOLI	6	10.752
sp|P77148|YDHS_ECOLI	5.20339	8.04167
sp|P77150|PDXY_ECOLI	4.99806	5.86147
sp|P77171|YDCI_ECOLI	3.15905	4.48852
sp|P77181|PAAY_ECOLI	6	11.6348
sp|P77182|MNMC_ECOLI	5.48436	9.72932
sp|P77187|YAHF_ECOLI	4.98734	4.89239
sp|P77202|DSBG_ECOLI	6	11.2654
sp|P77212|RCLA_ECOLI	6	10.4418
sp|P77213|GCS2_ECOLI	6	9.49962
sp|P77215|RHMD_ECOLI	3.96516	7.50538
sp|P77243|PRPD_ECOLI	4.20498	8.53354
sp|P77245|MURR_ECOLI	5.97408	12
sp|P77247|HXPB_ECOLI	5.4839	12
sp|P77252|YKGE_ECOLI	4.66842	8.00862
sp|P77256|AKRMG_ECOLI	5.63546	8.09109
sp|P77257|LSRA_ECOLI	4.70314	5.98868
sp|P77258|NEMA_ECOLI	2.97883	3.16546
sp|P77265|MDLA_ECOLI	4.99385	11.1176
sp|P77269|YPHF_ECOLI	6	10.2107
sp|P77280|YDJJ_ECOLI	4.64989	8.14451
sp|P77285|RSXG_ECOLI	5.69588	10.6319
sp|P77293|GTRB_ECOLI	6	12
sp|P77302|YDAM_ECOLI	1.87397	1.41604
sp|P77307|FETB_ECOLI	5.55905	9.92942
sp|P77318|YDEN_ECOLI	5.43417	12
sp|P77330|BORD_ECOLI	6	9.61557
sp|P77335|HLYE_ECOLI	4.71121	6.71424
sp|P77338|MSCK_ECOLI	5.55535	11.0922
sp|P77348|MPPA_ECOLI	6	10.0811
sp|P77364|GLXK2_ECOLI	4.82377	10.4406
sp|P77376|YDGJ_ECOLI	5.53692	9.42885
sp|P77395|YBBN_ECOLI	6	11.0127
sp|P77398|ARNA_ECOLI	4.88161	10.4274
sp|P77399|FADJ_ECOLI	6	11.9644
sp|P77425|ALLC_ECOLI	3.86321	7.08254
sp|P77432|LSRK_ECOLI	2.83096	2.91677
sp|P77433|YKGG_ECOLI	3.74791	5.23077
sp|P77434|ALAC_ECOLI	3.91786	7.44287
sp|P77444|SUFS_ECOLI	6	8.69725
sp|P77473|YLAB_ECOLI	6	12
sp|P77485|CUSS_ECOLI	6	12
sp|P77488|DXS_ECOLI	6	10.7256
sp|P77493|YDJH_ECOLI	5.07728	10.1196
sp|P77499|SUFC_ECOLI	5.36873	10.0597
sp|P77504|YBBP_ECOLI	6	12
sp|P77522|SUFB_ECOLI	3.11988	4.99126
sp|P77526|YFCG_ECOLI	4.84303	9.72885
sp|P77529|YDJN_ECOLI	6	11.3553
sp|P77536|YKGF_ECOLI	3.47243	4.06058
sp|P77541|PRPB_ECOLI	4.12679	5.82414
sp|P77544|YFCF_ECOLI	5.90185	9.64988
sp|P77552|YDHQ_ECOLI	1.56328	2.44057
sp|P77554|YAHJ_ECOLI	6	9.9535
sp|P77559|YNFL_ECOLI	6	11.9717
sp|P77561|YDEP_ECOLI	2.94595	3.59505
sp|P77562|YAIW_ECOLI	6	11.1643
sp|P77569|MHPR_ECOLI	2.3452	3.25518
sp|P77570|ANMK_ECOLI	5.69509	9.73723
sp|P77581|ASTC_ECOLI	4.44203	7.4513
sp|P77615|YCJW_ECOLI	5.40917	10.1601
sp|P77619|YFEW_ECOLI	6	10.3781
sp|P77625|HXPA_ECOLI	6	10.0652
[truncated: 74 more rows]

## Sheet: Figure6C_middle_panel
Protein ID	Half life hrs C-lim 3h Doubling time	Half life hrs C-lim 12h Doubling time
sp|P00350|6PGD_ECOLI	3	10.0336
sp|P00363|FRDA_ECOLI	2.96971	12
sp|P00370|DHE4_ECOLI	2.94363	7.28607
sp|P00393|DHNA_ECOLI	3	11.7811
sp|P00448|SODM_ECOLI	3	11.26
sp|P00452|RIR1_ECOLI	3	9.2369
sp|P00490|PHSM_ECOLI	3	12
sp|P00509|AAT_ECOLI	3	10.2918
sp|P00547|KHSE_ECOLI	2.73112	8.58323
sp|P00550|PTM3C_ECOLI	3	12
sp|P00561|AK1H_ECOLI	3	12
sp|P00562|AK2H_ECOLI	3	9.30449
sp|P00579|RPOD_ECOLI	2.60614	7.98316
sp|P00582|DPO1_ECOLI	3	11.881
sp|P00634|PPB_ECOLI	3	12
sp|P00722|BGAL_ECOLI	3	10.3711
sp|P00803|LEP_ECOLI	3	12
sp|P00805|ASPG2_ECOLI	3	12
sp|P00811|AMPC_ECOLI	3	9.91827
sp|P00861|DCDA_ECOLI	2.91276	8.0856
sp|P00864|CAPP_ECOLI	2.97165	10.9817
sp|P00887|AROH_ECOLI	3	10.2911
sp|P00888|AROF_ECOLI	2.24198	3.83832
sp|P00893|ILVI_ECOLI	3	11.072
sp|P00894|ILVH_ECOLI	3	10.5274
sp|P00895|TRPE_ECOLI	2.92597	9.56709
sp|P00904|TRPGD_ECOLI	3	10.447
sp|P00909|TRPC_ECOLI	2.91191	7.71306
sp|P00914|PHR_ECOLI	3	11.5333
sp|P00926|SDHD_ECOLI	3	10.0041
sp|P00934|THRC_ECOLI	3	11.9003
sp|P00935|METB_ECOLI	3	10.0124
sp|P00936|CYAA_ECOLI	0.844836	1.65762
sp|P00944|XYLA_ECOLI	2.9337	8.6332
sp|P00946|MANA_ECOLI	3	10.6701
sp|P00954|SYW_ECOLI	3	10.6075
sp|P00956|SYI_ECOLI	2.90614	11.2899
sp|P00957|SYA_ECOLI	3	11.0303
sp|P00959|SYM_ECOLI	3	9.6204
sp|P00960|SYGA_ECOLI	3	12
sp|P00961|SYGB_ECOLI	3	11.0293
sp|P00962|SYQ_ECOLI	3	11.4753
sp|P00963|ASNA_ECOLI	2.53306	5.26437
sp|P00968|CARB_ECOLI	3	10.6194
sp|P02358|RS6_ECOLI	3	11.7616
sp|P02359|RS7_ECOLI	3	11.8505
sp|P02413|RL15_ECOLI	3	9.14686
sp|P02916|MALF_ECOLI	3	12
sp|P02918|PBPA_ECOLI	3	10.8248
sp|P02919|PBPB_ECOLI	3	12
sp|P02924|ARAF_ECOLI	3	12
sp|P02925|RBSB_ECOLI	3	9.24351
sp|P02929|TONB_ECOLI	1.93195	5.80801
sp|P02930|TOLC_ECOLI	3	12
sp|P02931|OMPF_ECOLI	3	11.1248
sp|P02932|PHOE_ECOLI	3	12
sp|P02942|MCP1_ECOLI	2.50106	7.03169
sp|P02943|LAMB_ECOLI	3	12
sp|P03004|DNAA_ECOLI	2.18354	5.25056
sp|P03007|DPO3E_ECOLI	0.846563	2.56582
sp|P03018|UVRD_ECOLI	2.95646	8.02748
sp|P03023|LACI_ECOLI	2.95735	7.63483
sp|P03024|GALR_ECOLI	2.28691	7.06063
sp|P03030|LYSR_ECOLI	3	11.8047
sp|P03813|YGEA_ECOLI	2.27366	7.0959
sp|P03817|MIOC_ECOLI	2.85678	9.27823
sp|P03819|KEFC_ECOLI	3	12
sp|P03841|MALM_ECOLI	2.83665	10.4968
sp|P04036|DAPB_ECOLI	2.91195	11.981
sp|P04079|GUAA_ECOLI	3	9.65159
sp|P04335|FRSA_ECOLI	2.32308	4.97856
sp|P04391|OTC1_ECOLI	2.90366	7.42013
sp|P04425|GSHB_ECOLI	3	10.1872
sp|P04693|TYRB_ECOLI	3	7.47302
sp|P04805|SYE_ECOLI	3	12
sp|P04816|LIVK_ECOLI	3	11.8949
sp|P04825|AMPN_ECOLI	3	10.4666
sp|P04846|NLPA_ECOLI	2.86416	10.7336
sp|P04949|FLIC_ECOLI	0.717108	0.956269
sp|P04951|KDSB_ECOLI	2.83848	10.7922
sp|P04968|ILVA_ECOLI	2.76378	8.14128
sp|P04982|RBSD_ECOLI	3	10.6446
sp|P04983|RBSA_ECOLI	3	11.2811
sp|P04993|RECD_ECOLI	2.89216	6.98441
sp|P04994|EX7L_ECOLI	3	11.3895
sp|P04995|EX1_ECOLI	3	9.97418
sp|P05020|PYRC_ECOLI	2.85251	8.19483
sp|P05041|PABB_ECOLI	3	10.9627
sp|P05042|FUMC_ECOLI	3	9.93893
sp|P05055|PNP_ECOLI	3	11.4593
sp|P05194|AROD_ECOLI	3	9.40305
sp|P05458|PTRA_ECOLI	3	11.4531
sp|P05459|PDXB_ECOLI	3	12
sp|P05523|FPG_ECOLI	2.57596	12
sp|P05637|APAH_ECOLI	2.71348	6.9882
sp|P05704|MCP3_ECOLI	2.38976	6.36012
sp|P05719|T1SK_ECOLI	3	10.8825
sp|P05791|ILVD_ECOLI	3	9.43451
sp|P05793|ILVC_ECOLI	3	10.2984
sp|P05804|BGLR_ECOLI	2.84575	8.9138
sp|P05825|FEPA_ECOLI	3	12
sp|P05827|ILVY_ECOLI	2.78477	11.3688
sp|P05852|TSAD_ECOLI	2.61787	7.77187
sp|P06129|BTUB_ECOLI	3	12
sp|P06149|DLD_ECOLI	1.9724	10.0149
sp|P06282|CDH_ECOLI	3	12
sp|P06610|BTUE_ECOLI	2.81548	7.87318
sp|P06612|TOP1_ECOLI	2.57414	10.5305
sp|P06616|ERA_ECOLI	2.31903	5.98183
sp|P06709|BIRA_ECOLI	2.48865	7.69881
sp|P06710|DPO3X_ECOLI	2.63377	6.79066
sp|P06715|GSHR_ECOLI	3	11.5225
sp|P06720|AGAL_ECOLI	3	8.03432
sp|P06721|METC_ECOLI	3	9.2783
sp|P06722|MUTH_ECOLI	2.83113	8.71726
sp|P06846|EBGR_ECOLI	2.89486	9.7963
sp|P06864|BGA2_ECOLI	3	12
sp|P06959|ODP2_ECOLI	3	10.5904
sp|P06961|CCA_ECOLI	2.95928	8.36859
sp|P06966|DICA_ECOLI	3	6.96374
sp|P06968|DUT_ECOLI	3	12
sp|P06971|FHUA_ECOLI	3	12
sp|P06974|FLIM_ECOLI	2.16564	6.78713
sp|P06983|HEM3_ECOLI	2.80581	10.78
sp|P06986|HIS8_ECOLI	3	9.87437
sp|P06987|HIS7_ECOLI	3	10.4443
sp|P06988|HISX_ECOLI	3	10.773
sp|P06989|HIS2_ECOLI	2.91496	12
sp|P06992|RSMA_ECOLI	2.97221	12
sp|P06993|MALT_ECOLI	0.610098	1.37651
sp|P06996|OMPC_ECOLI	3	11.6161
sp|P06999|PFKB_ECOLI	3	10.7119
sp|P07000|PLDB_ECOLI	3	11.2811
sp|P07001|PNTA_ECOLI	3	12
sp|P07003|POXB_ECOLI	3	11.2072
sp|P07004|PROA_ECOLI	3	10.939
sp|P07012|RF2_ECOLI	2.78725	8.37202
sp|P07014|SDHB_ECOLI	3	11.8829
sp|P07017|MCP2_ECOLI	2.3913	5.81058
sp|P07018|MCP4_ECOLI	1.86699	4.13368
sp|P07023|TYRA_ECOLI	2.50784	7.57984
sp|P07024|USHA_ECOLI	3	12
sp|P07102|PPA_ECOLI	3	11.5737
sp|P07109|HISP_ECOLI	3	11.2499
sp|P07117|PUTP_ECOLI	3	9.71946
sp|P07118|SYV_ECOLI	3	10.4676
sp|P07330|CHEB_ECOLI	2.08759	5.5981
sp|P07363|CHEA_ECOLI	1.30422	2.04757
sp|P07395|SYFB_ECOLI	3	12
sp|P07604|TYRR_ECOLI	2.6937	8.205
sp|P07623|METAS_ECOLI	2.6097	4.92163
sp|P07639|AROB_ECOLI	2.76737	8.86828
sp|P07648|RECC_ECOLI	3	12
sp|P07649|TRUA_ECOLI	3	11.7736
sp|P07650|TYPH_ECOLI	3	12
sp|P07762|GLGB_ECOLI	2.98283	12
sp|P07813|SYL_ECOLI	3	10.9652
sp|P07862|DDLB_ECOLI	3	12
sp|P07913|TDH_ECOLI	2.43884	9.67886
sp|P08142|ILVB_ECOLI	2.40467	4.63841
sp|P08178|PUR5_ECOLI	2.93507	11.0867
sp|P08179|PUR3_ECOLI	2.93903	12
sp|P08192|FOLC_ECOLI	3	9.20015
sp|P08194|GLPT_ECOLI	3	11.8333
sp|P08200|IDH_ECOLI	3	10.0714
sp|P08202|ARAA_ECOLI	2.84362	9.6284
sp|P08204|ARAB_ECOLI	2.37654	5.83173
sp|P08244|PYRF_ECOLI	2.89234	9.60084
sp|P08245|YCIH_ECOLI	2.76067	5.29131
sp|P08312|SYFA_ECOLI	3	12
sp|P08331|CPDB_ECOLI	3	12
sp|P08337|MUTT_ECOLI	3	9.02973
sp|P08368|CREB_ECOLI	2.73695	11.4657
sp|P08373|MURB_ECOLI	2.93439	9.86674
sp|P08390|USG_ECOLI	3	9.84996
sp|P08394|RECB_ECOLI	3	12
sp|P08395|SPPA_ECOLI	3	9.89491
sp|P08400|PHOR_ECOLI	3	12
sp|P08401|CREC_ECOLI	3	9.95357
sp|P08506|DACC_ECOLI	3	12
sp|P08622|DNAJ_ECOLI	2.67004	9.43927
sp|P08660|AK3_ECOLI	3	8.44077
sp|P08839|PT1_ECOLI	2.90941	10.7349
sp|P08956|T1RK_ECOLI	2.49494	7.19711
sp|P08957|T1MK_ECOLI	2.58559	9.57512
sp|P08997|MASY_ECOLI	2.25283	4.17971
sp|P09029|PURK_ECOLI	3	9.39176
sp|P09030|EX3_ECOLI	3	10.887
sp|P09053|AVTA_ECOLI	3	7.25155
sp|P09099|XYLB_ECOLI	3	9.66676
sp|P09126|HEM4_ECOLI	2.35088	9.44773
sp|P09127|HEMX_ECOLI	3	11.3211
sp|P09147|GALE_ECOLI	3	11.628
sp|P09148|GAL7_ECOLI	3	12
sp|P09151|LEU1_ECOLI	2.21329	4.45037
sp|P09155|RND_ECOLI	3	10.0141
sp|P09158|SPEE_ECOLI	3	9.58151
sp|P09169|OMPT_ECOLI	3	11.5017
sp|P09323|PTW3C_ECOLI	3	11.9471
sp|P09372|GRPE_ECOLI	3	9.2552
sp|P09373|PFLB_ECOLI	1.99624	4.17855
sp|P09394|GLPQ_ECOLI	3	11.4402
sp|P09424|MTLD_ECOLI	3	10.8328
sp|P09546|PUTA_ECOLI	2.07617	4.27587
sp|P09549|DEDD_ECOLI	2.44792	6.91796
sp|P09551|ARGT_ECOLI	3	11.5807
sp|P09831|GLTB_ECOLI	2.71531	8.45547
sp|P09832|GLTD_ECOLI	2.70454	7.68134
sp|P09833|MODC_ECOLI	2.75609	11.0344
sp|P09835|UHPB_ECOLI	2.74726	10.0052
sp|P09980|REP_ECOLI	2.88631	6.35638
sp|P0A698|UVRA_ECOLI	3	12
sp|P0A6A0|UBIB_ECOLI	3	12
sp|P0A6A3|ACKA_ECOLI	3	12
sp|P0A6A6|LEUC_ECOLI	1.87684	3.71179
sp|P0A6A8|ACP_ECOLI	3	8.8779
sp|P0A6B4|ALR1_ECOLI	3	11.0456
sp|P0A6B7|ISCS_ECOLI	2.23285	3.83366
sp|P0A6C1|END4_ECOLI	1.78602	4.39659
sp|P0A6C5|ARGA_ECOLI	1.98698	5.24041
sp|P0A6C8|ARGB_ECOLI	2.83808	10.3385
sp|P0A6D0|ARGR_ECOLI	3	10.6686
sp|P0A6D3|AROA_ECOLI	3	11.3072
sp|P0A6D7|AROK_ECOLI	2.23969	5.31244
sp|P0A6E1|AROL_ECOLI	2.43492	7.30119
sp|P0A6E4|ASSY_ECOLI	3	9.91442
sp|P0A6E6|ATPE_ECOLI	3	11.2171
sp|P0A6E9|BIOD2_ECOLI	2.11049	4.99209
sp|P0A6F1|CARA_ECOLI	3	9.86984
sp|P0A6F3|GLPK_ECOLI	3	9.60976
sp|P0A6F5|CH60_ECOLI	3	12
sp|P0A6F9|CH10_ECOLI	3	10.6151
sp|P0A6G3|PNCC_ECOLI	3	11.0095
sp|P0A6G7|CLPP_ECOLI	3	11.1972
sp|P0A6H1|CLPX_ECOLI	1.47033	2.23993
sp|P0A6H5|HSLU_ECOLI	2.95231	10.3152
sp|P0A6H8|CLSA_ECOLI	3	12
sp|P0A6I0|KCY_ECOLI	3	9.23443
sp|P0A6I3|COAA_ECOLI	3	8.54639
sp|P0A6I9|COAE_ECOLI	3	9.86585
sp|P0A6J5|DADA_ECOLI	1.00664	2.68225
sp|P0A6J8|DDLA_ECOLI	2.98904	10.4587
sp|P0A6K1|DAPF_ECOLI	3	9.5591
sp|P0A6K3|DEF_ECOLI	2.6035	6.33019
sp|P0A6K6|DEOB_ECOLI	2.41425	9.00187
sp|P0A6L0|DEOC_ECOLI	2.78159	12
sp|P0A6L2|DAPA_ECOLI	3	11.3844
sp|P0A6L4|NANA_ECOLI	2.80742	5.82865
sp|P0A6L7|UXAB_ECOLI	3	8.14758
sp|P0A6L9|HSCB_ECOLI	2.90309	9.8397
sp|P0A6M4|DTD_ECOLI	3	10.008
sp|P0A6M8|EFG_ECOLI	3	10.813
sp|P0A6N4|EFP_ECOLI	2.90713	8.2884
sp|P0A6N8|EFPL_ECOLI	3	11.1185
sp|P0A6P1|EFTS_ECOLI	3	10.9238
sp|P0A6P5|DER_ECOLI	3	10.3194
sp|P0A6P7|ENGB_ECOLI	2.92415	11.1905
sp|P0A6P9|ENO_ECOLI	3	12
sp|P0A6Q3|FABA_ECOLI	3	11.4522
sp|P0A6Q6|FABZ_ECOLI	2.85859	11.2494
sp|P0A6R0|FABH_ECOLI	2.8882	9.94306
sp|P0A6S0|FLGH_ECOLI	2.81923	7.91911
sp|P0A6S3|FLGI_ECOLI	2.20261	8.58169
sp|P0A6S7|GPDA_ECOLI	3	10.8255
sp|P0A6T1|G6PI_ECOLI	3	11.6749
sp|P0A6T3|GAL1_ECOLI	3	12
sp|P0A6T5|GCH1_ECOLI	2.80517	5.29122
sp|P0A6U3|MNMG_ECOLI	1.41495	3.19404
sp|P0A6U5|RSMG_ECOLI	3	10.5036
sp|P0A6U8|GLGA_ECOLI	3	11.4281
sp|P0A6V1|GLGC_ECOLI	3	12
sp|P0A6V8|GLK_ECOLI	2.78317	12
sp|P0A6W0|GLSA2_ECOLI	3	12
sp|P0A6W3|MRAY_ECOLI	3	12
sp|P0A6W5|GREA_ECOLI	2.56608	6.41245
sp|P0A6W9|GSH1_ECOLI	3	9.533
sp|P0A6X3|HFQ_ECOLI	3	12
sp|P0A6X7|IHFA_ECOLI	3	12
sp|P0A6Y1|IHFB_ECOLI	2.47464	6.04984
sp|P0A6Y5|HSLO_ECOLI	1.92442	7.31597
sp|P0A6Y8|DNAK_ECOLI	3	9.95908
sp|P0A6Z1|HSCA_ECOLI	2.70204	7.06851
sp|P0A6Z3|HTPG_ECOLI	3	10.4251
sp|P0A705|IF2_ECOLI	3	9.87255
sp|P0A707|IF3_ECOLI	3	10.4525
sp|P0A715|KDSA_ECOLI	3	10.2758
sp|P0A717|KPRS_ECOLI	3	12
sp|P0A720|KTHY_ECOLI	3	9.93407
sp|P0A722|LPXA_ECOLI	3	10.9043
sp|P0A725|LPXC_ECOLI	0.466627	1.10057
sp|P0A729|YCEF_ECOLI	3	8.33711
sp|P0A731|MGSA_ECOLI	2.94154	9.52262
sp|P0A734|MINE_ECOLI	2.73545	6.36277
sp|P0A738|MOAC_ECOLI	2.90429	8.28384
sp|P0A742|MSCL_ECOLI	3	12
sp|P0A744|MSRA_ECOLI	3	8.44248
sp|P0A746|MSRB_ECOLI	1.94771	5.46885
sp|P0A749|MURA_ECOLI	2.91721	9.85012
sp|P0A752|NADD_ECOLI	3	11.2514
sp|P0A756|KEFG_ECOLI	2.93999	10.6304
sp|P0A759|NAGB_ECOLI	2.96582	10.8865
sp|P0A761|NANE_ECOLI	2.89508	10.3388
sp|P0A763|NDK_ECOLI	3	9.32441
sp|P0A776|RPPH_ECOLI	3	9.01324
sp|P0A780|NUSB_ECOLI	3	10.3303
sp|P0A784|ORN_ECOLI	3	12
sp|P0A786|PYRB_ECOLI	3	10.4152
sp|P0A794|PDXJ_ECOLI	3	11.7365
sp|P0A796|PFKA_ECOLI	2.99692	10.2947
sp|P0A799|PGK_ECOLI	3	12
sp|P0A7A2|GPMB_ECOLI	2.75309	7.05829
sp|P0A7A5|PIMT_ECOLI	2.78975	8.88134
sp|P0A7A7|PLSB_ECOLI	3	12
sp|P0A7A9|IPYR_ECOLI	3	10.6205
sp|P0A7B1|PPK1_ECOLI	3	12
sp|P0A7B5|PROB_ECOLI	2.97916	9.09027
sp|P0A7B8|HSLV_ECOLI	2.7161	10.1888
sp|P0A7C2|LEXA_ECOLI	1.9138	4.64894
sp|P0A7D1|PTH_ECOLI	3	10.5262
sp|P0A7D4|PURA_ECOLI	3	10.3572
sp|P0A7D7|PUR7_ECOLI	3	10.7726
sp|P0A7E1|PYRD_ECOLI	3	12
sp|P0A7E3|PYRE_ECOLI	2.8733	9.30389
sp|P0A7E5|PYRG_ECOLI	3	12
sp|P0A7E9|PYRH_ECOLI	3	10.3911
sp|P0A7F3|PYRI_ECOLI	3	9.10621
sp|P0A7F6|SPED_ECOLI	2.80284	9.16914
sp|P0A7F9|QUEA_ECOLI	2.84911	7.44974
sp|P0A7G2|RBFA_ECOLI	2.86852	10.3302
sp|P0A7G6|RECA_ECOLI	2.85988	11.6867
sp|P0A7H0|RECF_ECOLI	3	9.88122
sp|P0A7H6|RECR_ECOLI	2.52381	8.57032
sp|P0A7I0|RF1_ECOLI	3	9.68097
sp|P0A7I4|RF3_ECOLI	3	11.4032
sp|P0A7I7|RIBA_ECOLI	2.91977	8.92962
sp|P0A7J0|RIBB_ECOLI	1.20017	1.3489
sp|P0A7J3|RL10_ECOLI	3	12
sp|P0A7J7|RL11_ECOLI	3	11.0237
sp|P0A7K2|RL7_ECOLI	3	12
sp|P0A7K6|RL19_ECOLI	3	8.66737
sp|P0A7L0|RL1_ECOLI	3	10.5758
sp|P0A7L3|RL20_ECOLI	3	10.5895
sp|P0A7L8|RL27_ECOLI	2.90691	9.58066
sp|P0A7M2|RL28_ECOLI	3	8.56923
sp|P0A7R1|RL9_ECOLI	2.82846	9.19249
sp|P0A7R5|RS10_ECOLI	3	10.6784
sp|P0A7R9|RS11_ECOLI	3	12
sp|P0A7S3|RS12_ECOLI	2.87755	11.4335
sp|P0A7S9|RS13_ECOLI	3	8.86933
sp|P0A7T3|RS16_ECOLI	3	8.82754
sp|P0A7T7|RS18_ECOLI	2.96315	9.73365
sp|P0A7U3|RS19_ECOLI	3	9.52773
sp|P0A7U7|RS20_ECOLI	3	9.78521
sp|P0A7V0|RS2_ECOLI	3	9.4636
sp|P0A7V3|RS3_ECOLI	3	11.7838
sp|P0A7V8|RS4_ECOLI	3	10.3438
sp|P0A7W1|RS5_ECOLI	3	11.1179
sp|P0A7W7|RS8_ECOLI	3	10.8225
sp|P0A7X3|RS9_ECOLI	3	12
sp|P0A7X6|RIMM_ECOLI	2.65164	7.93921
sp|P0A7Y0|RNC_ECOLI	2.84641	8.3654
sp|P0A7Z0|RPIA_ECOLI	2.88893	9.49657
sp|P0A7Z4|RPOA_ECOLI	3	10.4367
sp|P0A800|RPOZ_ECOLI	2.2758	5.40194
sp|P0A805|RRF_ECOLI	2.85116	8.30111
sp|P0A809|RUVA_ECOLI	2.99231	10.3006
sp|P0A812|RUVB_ECOLI	2.35345	5.82569
sp|P0A814|RUVC_ECOLI	2.26112	6.59818
sp|P0A817|METK_ECOLI	2.97319	6.8578
sp|P0A821|SELA_ECOLI	3	11.7493
sp|P0A823|SFSA_ECOLI	3	11.2243
sp|P0A825|GLYA_ECOLI	3	10.6611
sp|P0A830|DCTA_ECOLI	3	10.7257
sp|P0A832|SSRP_ECOLI	3	12
sp|P0A836|SUCC_ECOLI	3	10.5418
sp|P0A840|SURE_ECOLI	3	8.36426
sp|P0A843|TATE_ECOLI	0.833419	1.29726
sp|P0A847|TGT_ECOLI	3	10.9374
sp|P0A850|TIG_ECOLI	3	10.4086
sp|P0A853|TNAA_ECOLI	2.92161	9.34762
sp|P0A855|TOLB_ECOLI	3	11.3192
sp|P0A858|TPIS_ECOLI	3	10.6234
sp|P0A862|TPX_ECOLI	3	10.7597
sp|P0A867|TALA_ECOLI	3	11.6952
sp|P0A870|TALB_ECOLI	3	11.1428
sp|P0A873|TRMD_ECOLI	3	8.45616
sp|P0A877|TRPA_ECOLI	3	8.97223
sp|P0A879|TRPB_ECOLI	2.953	9.83308
sp|P0A881|TRPR_ECOLI	3	8.18188
sp|P0A884|TYSY_ECOLI	3	10.3387
sp|P0A887|UBIE_ECOLI	2.40553	7.95636
sp|P0A894|RAPZ_ECOLI	3	11.4966
sp|P0A8A0|YEBC_ECOLI	2.52397	7.20817
sp|P0A8A2|YEEN_ECOLI	2.94589	9.45464
sp|P0A8A4|PSRP_ECOLI	3	9.92419
sp|P0A8A8|RIMP_ECOLI	3	11.2342
sp|P0A8B5|YBAB_ECOLI	2.68488	7.56305
sp|P0A8C1|YBJQ_ECOLI	2.91838	10.1689
sp|P0A8C4|YGFB_ECOLI	2.64842	8.96704
sp|P0A8D0|NRDR_ECOLI	2.98004	9.05858
sp|P0A8D3|YAII_ECOLI	2.73414	8.06502
sp|P0A8D6|YMDB_ECOLI	3	9.57633
sp|P0A8E1|YCFP_ECOLI	2.6392	7.69637
sp|P0A8E5|YACL_ECOLI	2.18391	6.32818
sp|P0A8E7|YAJQ_ECOLI	3	10.7456
sp|P0A8F0|UPP_ECOLI	3	10.8677
sp|P0A8F4|URK_ECOLI	2.86017	9.37272
sp|P0A8F8|UVRB_ECOLI	2.44269	6.34822
sp|P0A8G0|UVRC_ECOLI	2.83656	7.82633
sp|P0A8G3|UXAC_ECOLI	2.86762	11.9243
sp|P0A8G6|NQOR_ECOLI	3	11.1423
sp|P0A8H6|YIHI_ECOLI	2.51965	7.2406
sp|P0A8I1|YQGF_ECOLI	2.8815	10.151
sp|P0A8I3|YAAA_ECOLI	2.65714	6.31537
sp|P0A8I8|RLMH_ECOLI	2.78068	9.34272
sp|P0A8J8|RHLB_ECOLI	3	9.86372
sp|P0A8K1|PSD_ECOLI	2.75747	12
sp|P0A8L1|SYS_ECOLI	3	11.5266
sp|P0A8M0|SYN_ECOLI	3	11.5505
sp|P0A8M3|SYT_ECOLI	3	11.2861
sp|P0A8M6|YEEX_ECOLI	3	10.3701
sp|P0A8N3|SYK1_ECOLI	3	10.3396
sp|P0A8N5|SYK2_ECOLI	3	9.94778
sp|P0A8P3|FETP_ECOLI	3	8.57804
sp|P0A8P8|XERD_ECOLI	1.73511	4.07936
sp|P0A8Q0|FRDC_ECOLI	2.81134	10.8701
sp|P0A8R0|RRAA_ECOLI	3	12
sp|P0A8R7|YCJF_ECOLI	2.95868	11.1644
sp|P0A8R9|HDFR_ECOLI	3	9.53328
sp|P0A8S1|ARGP_ECOLI	3	11.6278
sp|P0A8T1|PRMA_ECOLI	3	9.35507
sp|P0A8T7|RPOC_ECOLI	2.59848	7.68104
sp|P0A8U2|YAFD_ECOLI	1.62139	3.51379
sp|P0A8V0|RBN_ECOLI	3	10.0206
sp|P0A8V2|RPOB_ECOLI	2.81051	10.3407
sp|P0A8V6|FADR_ECOLI	2.87882	9.91857
sp|P0A8W0|NANR_ECOLI	2.38294	6.38911
sp|P0A8W2|SLYA_ECOLI	3	11.3768
sp|P0A8W5|YQGE_ECOLI	2.93008	8.20896
sp|P0A8W8|YFBU_ECOLI	3	12
sp|P0A8X0|YJGA_ECOLI	2.52991	7.85566
sp|P0A8X2|YCEI_ECOLI	3	10.6485
sp|P0A8Y3|YIHX_ECOLI	2.91643	9.4594
sp|P0A8Y5|YIDA_ECOLI	3	9.92447
sp|P0A8Z0|YCIA_ECOLI	2.9276	11.1353
sp|P0A8Z3|YBGC_ECOLI	3	11.1071
sp|P0A901|BLC_ECOLI	2.81807	10.6476
sp|P0A903|BAMC_ECOLI	3	10.5782
sp|P0A905|SLYB_ECOLI	2.8987	9.38528
sp|P0A908|MIPA_ECOLI	2.55129	12
sp|P0A910|OMPA_ECOLI	3	12
sp|P0A912|PAL_ECOLI	3	10.6855
sp|P0A915|OMPW_ECOLI	3	12
sp|P0A917|OMPX_ECOLI	3	12
sp|P0A921|PA1_ECOLI	3	12
sp|P0A924|PGPB_ECOLI	3	12
sp|P0A927|TSX_ECOLI	3	12
sp|P0A935|MLTA_ECOLI	1.87732	4.23178
sp|P0A940|BAMA_ECOLI	3	11.1578
sp|P0A948|RIMJ_ECOLI	3	8.97759
sp|P0A951|ATDA_ECOLI	2.69986	10.5379
sp|P0A953|FABB_ECOLI	2.9882	10.7601
sp|P0A955|ALKH_ECOLI	2.99282	9.18108
sp|P0A959|ALAA_ECOLI	3	9.16397
sp|P0A962|ASPG1_ECOLI	3	12
sp|P0A964|CHEW_ECOLI	1.7411	3.67494
sp|P0A972|CSPE_ECOLI	2.15565	2.62063
sp|P0A988|DPO3B_ECOLI	3	11.2892
sp|P0A991|ALF1_ECOLI	3	12
sp|P0A993|F16PA_ECOLI	2.92639	8.59758
sp|P0A9A6|FTSZ_ECOLI	1.24752	2.70088
sp|P0A9A9|FUR_ECOLI	2.34776	8.3843
sp|P0A9B2|G3P1_ECOLI	3	12
sp|P0A9B6|E4PD_ECOLI	2.85104	8.49409
sp|P0A9C3|GALM_ECOLI	3	12
sp|P0A9C5|GLN1B_ECOLI	3	11.4972
sp|P0A9C9|GLPX_ECOLI	3	9.83757
sp|P0A9D2|GSTA_ECOLI	2.83914	11.6169
sp|P0A9D4|CYSE_ECOLI	3	9.82252
sp|P0A9D8|DAPD_ECOLI	2.96517	9.59137
sp|P0A9E0|ARAC_ECOLI	0.746899	1.81409
sp|P0A9E5|FNR_ECOLI	1.23368	2.19532
sp|P0A9F3|CYSB_ECOLI	2.98439	10.0008
sp|P0A9F6|GCVA_ECOLI	3	11.012
sp|P0A9F9|METR_ECOLI	0.810882	1.08224
sp|P0A9G6|ACEA_ECOLI	3	7.75642
sp|P0A9G8|MODE_ECOLI	3	12
sp|P0A9H1|MUG_ECOLI	3	12
sp|P0A9H5|BTUR_ECOLI	3	9.56132
sp|P0A9H7|CFA_ECOLI	0.474105	0.870993
sp|P0A9I3|GCVR_ECOLI	2.97622	9.42936
sp|P0A9J0|RNG_ECOLI	3	8.568
sp|P0A9J6|RBSK_ECOLI	3	11.8392
sp|P0A9J8|PHEA_ECOLI	2.61913	11.0163
sp|P0A9K3|PHOL_ECOLI	2.77263	7.67097
sp|P0A9K7|PHOU_ECOLI	2.88272	9.46728
sp|P0A9K9|SLYD_ECOLI	2.87783	8.14199
sp|P0A9L3|FKBB_ECOLI	3	10.4153
sp|P0A9L5|PPIC_ECOLI	3	9.10893
sp|P0A9L8|P5CR_ECOLI	3	10.632
sp|P0A9M0|LON_ECOLI	2.8892	11.1735
sp|P0A9M2|HPRT_ECOLI	2.87571	9.37698
sp|P0A9M5|XGPT_ECOLI	2.99568	9.91529
sp|P0A9M8|PTA_ECOLI	3	11.0071
sp|P0A9N4|PFLA_ECOLI	2.90299	9.78133
sp|P0A9P0|DLDH_ECOLI	3	12
sp|P0A9P4|TRXB_ECOLI	3	10.153
sp|P0A9P6|DEAD_ECOLI	1.40205	1.18828
sp|P0A9P9|IDNO_ECOLI	2.53314	7.91188
sp|P0A9Q1|ARCA_ECOLI	2.72599	9.44021
sp|P0A9Q5|ACCD_ECOLI	3	11.1862
sp|P0A9Q7|ADHE_ECOLI	2.85824	9.31833
sp|P0A9Q9|DHAS_ECOLI	2.97429	9.39768
sp|P0A9R4|FER_ECOLI	3	6.58639
sp|P0A9R7|FTSE_ECOLI	2.76241	10.0755
sp|P0A9S1|FUCO_ECOLI	3	10.6018
sp|P0A9S5|GLDA_ECOLI	3	11.6542
sp|P0A9S7|LIVG_ECOLI	3	11.9901
sp|P0A9T0|SERA_ECOLI	3	11.4809
sp|P0A9T4|TAS_ECOLI	3	10.4422
sp|P0A9T8|YBBA_ECOLI	3	11.1708
sp|P0A9U1|YBHF_ECOLI	3	11.8497
sp|P0A9U3|YBIT_ECOLI	2.8988	10.0892
sp|P0A9U6|PUUR_ECOLI	3	5.52595
sp|P0A9V1|LPTB_ECOLI	2.81049	11.1864
sp|P0A9W0|ULAR_ECOLI	3	10.6375
sp|P0A9W3|ETTA_ECOLI	3	10.3153
sp|P0A9W6|IBAG_ECOLI	3	7.80309
sp|P0A9W9|YRDA_ECOLI	3	10.0222
sp|P0A9X1|ZNUC_ECOLI	2.62876	6.41195
sp|P0A9X4|MREB_ECOLI	3	12
sp|P0A9X9|CSPA_ECOLI	1.65685	1.14493
sp|P0A9Y6|CSPC_ECOLI	2.24438	5.61464
sp|P0A9Z1|GLNB_ECOLI	3	10.5154
sp|P0AA04|PTHP_ECOLI	3	12
sp|P0AA10|RL13_ECOLI	3	11.8188
sp|P0AA16|OMPR_ECOLI	3	10.2851
sp|P0AA25|THIO_ECOLI	3	9.65548
sp|P0AA39|RLUC_ECOLI	3	9.7675
sp|P0AA41|TRUC_ECOLI	2.99886	11.8122
sp|P0AA43|RSUA_ECOLI	2.99777	8.66067
sp|P0AA53|QMCA_ECOLI	3	11.1591
sp|P0AA78|EXUT_ECOLI	3	9.36488
sp|P0AA84|CLSB_ECOLI	2.77551	5.90471
sp|P0AA86|DSBE_ECOLI	3	12
sp|P0AA89|DOSC_ECOLI	1.65953	4.4878
sp|P0AA91|YEAY_ECOLI	3	10.7075
sp|P0AA93|YPDA_ECOLI	2.84479	12
sp|P0AA97|YAEQ_ECOLI	3	8.84367
sp|P0AAA1|YAGU_ECOLI	3	12
sp|P0AAB4|UBID_ECOLI	2.98504	11.2638
sp|P0AAC0|USPE_ECOLI	2.97392	9.85868
sp|P0AAC8|ISCA_ECOLI	1.19767	2.07857
sp|P0AAE0|CYCA_ECOLI	3	8.3578
sp|P0AAF3|ARAG_ECOLI	2.22747	5.96386
sp|P0AAG0|DPPD_ECOLI	3	11.9765
sp|P0AAG3|GLTL_ECOLI	3	11.3304
sp|P0AAG8|MGLA_ECOLI	3	11.352
sp|P0AAH0|PSTB_ECOLI	3	9.15695
sp|P0AAH4|SAPD_ECOLI	2.86398	11.189
sp|P0AAH8|SAPF_ECOLI	2.96887	11.5311
sp|P0AAI3|FTSH_ECOLI	3	10.8168
sp|P0AAI5|FABF_ECOLI	3	12
sp|P0AAI9|FABD_ECOLI	2.86867	11.0429
sp|P0AAN3|HYPB_ECOLI	2.29147	6.66242
sp|P0AAN9|IRAP_ECOLI	3	7.25103
sp|P0AAP3|FRMR_ECOLI	2.49641	8.30193
sp|P0AAR3|YBAK_ECOLI	3	10.3136
sp|P0AAS7|YBCJ_ECOLI	2.4005	4.45558
sp|P0AAT2|YBDF_ECOLI	3	11.1884
sp|P0AAT4|YBDG_ECOLI	3	12
sp|P0AAT9|YBEL_ECOLI	2.80647	8.28667
sp|P0AAV4|YBGJ_ECOLI	3	11.254
sp|P0AAW1|YBHP_ECOLI	2.67542	10.8555
sp|P0AAX8|YBIS_ECOLI	2.90142	11.5666
sp|P0AAZ4|RARA_ECOLI	3	9.37036
sp|P0AAZ7|YCAR_ECOLI	1.63572	8.88407
sp|P0AB01|ELYC_ECOLI	3	10.4997
sp|P0AB03|YCBJ_ECOLI	2.16281	6.84187
sp|P0AB06|YCBK_ECOLI	0.679667	6.35544
sp|P0AB12|YCCF_ECOLI	2.89105	12
sp|P0AB14|YCCJ_ECOLI	2.5515	5.68411
sp|P0AB18|TUSE_ECOLI	2.8426	12
sp|P0AB24|EFEO_ECOLI	2.96725	12
sp|P0AB26|YCEB_ECOLI	3	11.8653
sp|P0AB28|YCED_ECOLI	1.92966	7.12038
sp|P0AB38|LPOB_ECOLI	3	10.9111
sp|P0AB43|YCGL_ECOLI	2.70933	8.19861
sp|P0AB52|YCHN_ECOLI	2.64124	12
sp|P0AB58|LAPB_ECOLI	3	12
sp|P0AB67|PNTB_ECOLI	3	12
sp|P0AB71|ALF_ECOLI	3	9.463
sp|P0AB77|KBL_ECOLI	3	12
sp|P0AB80|ILVE_ECOLI	3	10.8631
sp|P0AB83|END3_ECOLI	3	10.7152
sp|P0AB85|APBE_ECOLI	2.90224	11.9204
sp|P0AB87|FUCA_ECOLI	2.8096	7.71277
sp|P0AB89|PUR8_ECOLI	3	10.5318
sp|P0AB91|AROG_ECOLI	3	10.3221
sp|P0AB98|ATP6_ECOLI	3	12
sp|P0ABA0|ATPF_ECOLI	3	12
sp|P0ABA4|ATPD_ECOLI	3	12
sp|P0ABA6|ATPG_ECOLI	3	12
sp|P0ABB0|ATPA_ECOLI	3	11.6387
sp|P0ABB4|ATPB_ECOLI	3	12
sp|P0ABB8|ATMA_ECOLI	3	12
sp|P0ABC3|HFLC_ECOLI	3	11.6922
sp|P0ABC7|HFLK_ECOLI	2.99489	12
sp|P0ABC9|BETT_ECOLI	3	11.6176
sp|P0ABD3|BFR_ECOLI	3	11.3528
sp|P0ABD5|ACCA_ECOLI	3	12
sp|P0ABD8|BCCP_ECOLI	2.37868	7.78702
sp|P0ABF1|PCNB_ECOLI	2.32424	6.58091
sp|P0ABF4|EUTM_ECOLI	2.59171	11.4754
sp|P0ABF6|CDD_ECOLI	3	10.7178
sp|P0ABG7|RODA_ECOLI	3	12
sp|P0ABH0|FTSA_ECOLI	3	10.0472
sp|P0ABH7|CISY_ECOLI	3	9.81649
sp|P0ABH9|CLPA_ECOLI	0.799411	1.143
sp|P0ABI4|CORA_ECOLI	3	11.776
sp|P0ABI8|CYOB_ECOLI	3	12
sp|P0ABJ1|CYOA_ECOLI	3	12
sp|P0ABJ9|CYDA_ECOLI	3	12
sp|P0ABK5|CYSK_ECOLI	3	11.8054
sp|P0ABM9|CCMH_ECOLI	3	9.45123
sp|P0ABN1|KDGL_ECOLI	3	12
sp|P0ABP6|DEDA_ECOLI	2.6485	9.20907
sp|P0ABP8|DEOD_ECOLI	3	12
sp|P0ABQ0|COABC_ECOLI	3	12
sp|P0ABQ2|GARR_ECOLI	2.89827	9.55543
sp|P0ABQ4|DYR_ECOLI	3	11.5631
sp|P0ABS1|DKSA_ECOLI	1.67532	5.07483
sp|P0ABS5|DNAG_ECOLI	2.53056	11.1409
sp|P0ABT2|DPS_ECOLI	1.69701	4.3725
sp|P0ABT5|DUSB_ECOLI	2.87576	6.74548
sp|P0ABU0|MENB_ECOLI	2.90004	9.64447
sp|P0ABU2|YCHF_ECOLI	3	9.12543
sp|P0ABU5|ELBB_ECOLI	3	10.8051
sp|P0ABU9|TOLQ_ECOLI	3	11.9408
sp|P0ABV2|EXBD_ECOLI	1.3419	1.88392
sp|P0ABV6|TOLR_ECOLI	3	11.939
sp|P0ABX2|FLGC_ECOLI	0.543694	1.79149
sp|P0ABX5|FLGG_ECOLI	1.5271	6.44987
sp|P0ABX8|FLIL_ECOLI	1.71544	3.00463
sp|P0ABZ1|FLIG_ECOLI	2.31236	5.84984
sp|P0ABZ4|KDSC_ECOLI	3	11.1778
sp|P0ABZ6|SURA_ECOLI	2.97101	11.7113
sp|P0AC02|BAMD_ECOLI	3	12
sp|P0AC13|DHPS_ECOLI	2.88119	12
sp|P0AC16|FOLB_ECOLI	3	11.7866
sp|P0AC19|FOLX_ECOLI	3	10.0219
sp|P0AC28|5FCL_ECOLI	2.74512	7.66202
sp|P0AC30|FTSX_ECOLI	3	12
sp|P0AC33|FUMA_ECOLI	3	7.66986
sp|P0AC38|ASPA_ECOLI	2.41921	6.58452
sp|P0AC41|SDHA_ECOLI	3	11.5525
sp|P0AC44|DHSD_ECOLI	3	11.9741
sp|P0AC47|FRDB_ECOLI	3	11.0125
sp|P0AC53|G6PD_ECOLI	3	11.6203
sp|P0AC59|GLRX2_ECOLI	3	11.7269
sp|P0AC69|GLRX4_ECOLI	2.37493	6.84435
sp|P0AC75|KDTA_ECOLI	3	10.5511
sp|P0AC78|WECA_ECOLI	3	11.7932
sp|P0AC81|LGUL_ECOLI	3	8.90076
sp|P0AC84|GLO2_ECOLI	2.81409	7.0936
sp|P0AC86|PHSG_ECOLI	3	10.1145
sp|P0AC92|GNSA_ECOLI	2.9809	10.0216
sp|P0ACA1|YIBF_ECOLI	3	10.6907
sp|P0ACA3|SSPA_ECOLI	2.91878	10.862
sp|P0ACA7|GSTB_ECOLI	2.90228	9.30346
sp|P0ACB0|DNAB_ECOLI	2.83367	9.54339
sp|P0ACB2|HEM2_ECOLI	2.98756	9.79935
sp|P0ACB4|HEMG_ECOLI	3	9.6151
sp|P0ACB7|HEMY_ECOLI	3	12
sp|P0ACC3|ERPA_ECOLI	1.623	3.61503
sp|P0ACC7|GLMU_ECOLI	2.91945	11.8202
sp|P0ACD4|ISCU_ECOLI	1.8994	2.30192
sp|P0ACE0|MBHM_ECOLI	2.07148	7.5933
sp|P0ACE7|HINT_ECOLI	3	8.75167
sp|P0ACF0|DBHA_ECOLI	3	9.99702
sp|P0ACF4|DBHB_ECOLI	2.88192	7.43635
sp|P0ACF8|HNS_ECOLI	2.89775	9.37247
sp|P0ACG1|STPA_ECOLI	2.99684	8.33345
sp|P0ACH8|MELR_ECOLI	2.1436	4.03419
sp|P0ACI0|ROB_ECOLI	2.9244	11.3281
sp|P0ACI3|XYLR_ECOLI	2.88846	9.25498
sp|P0ACJ0|LRP_ECOLI	3	10.753
sp|P0ACJ5|DECR_ECOLI	3	8.43113
sp|P0ACJ8|CRP_ECOLI	2.92277	10.0472
sp|P0ACK2|AGAR_ECOLI	3	9.93926
sp|P0ACK8|FUCR_ECOLI	0.695131	1.35642
sp|P0ACL0|GLPR_ECOLI	2.83552	10.7297
sp|P0ACL2|EXUR_ECOLI	1.97445	5.15502
sp|P0ACL5|GLCC_ECOLI	1.30073	2.3485
sp|P0ACL9|PDHR_ECOLI	2.94027	9.49079
sp|P0ACM2|RSPR_ECOLI	3	10.2022
sp|P0ACM5|YEGW_ECOLI	2.75464	8.60345
sp|P0ACM9|YIHL_ECOLI	3	12
sp|P0ACN4|ALLR_ECOLI	2.78583	10.9917
sp|P0ACN7|CYTR_ECOLI	3	10.3959
sp|P0ACP1|CRA_ECOLI	3	9.98588
sp|P0ACP7|PURR_ECOLI	3	10.4494
sp|P0ACQ4|OXYR_ECOLI	2.62098	9.67446
sp|P0ACR2|YDHB_ECOLI	2.59438	10.4516
sp|P0ACR9|MPRA_ECOLI	2.70412	10.996
sp|P0ACS7|RPIR_ECOLI	3	12
sp|P0ACS9|ACRR_ECOLI	3	10.7713
sp|P0ACT6|UIDR_ECOLI	3	12
sp|P0ACU0|YBIH_ECOLI	2.48689	12
sp|P0ACU2|RUTR_ECOLI	2.31252	12
sp|P0ACU5|FABR_ECOLI	2.73426	11.1873
sp|P0ACU7|YJDC_ECOLI	2.935	10.429
sp|P0ACV6|MPAA_ECOLI	3	9.23028
sp|P0ACX3|YDHR_ECOLI	3	8.78642
sp|P0ACY1|YDJA_ECOLI	2.90666	9.80589
sp|P0ACY3|YEAG_ECOLI	2.76083	4.76854
sp|P0ACZ8|CUSR_ECOLI	2.76838	8.61411
sp|P0AD01|DCUR_ECOLI	1.68792	5.0081
sp|P0AD05|YECA_ECOLI	3	8.88695
sp|P0AD12|YEEZ_ECOLI	3	8.76267
sp|P0AD14|BTSS_ECOLI	2.81937	10.9304
sp|P0AD24|YEJL_ECOLI	2.98608	10.0903
sp|P0AD27|YEJM_ECOLI	3	12
sp|P0AD33|YFCZ_ECOLI	2.29563	8.26882
sp|P0AD44|YFHG_ECOLI	3	12
sp|P0AD49|YFIA_ECOLI	0.851717	2.4687
sp|P0AD57|ISPB_ECOLI	3	9.85888
sp|P0AD59|IVY_ECOLI	3	9.67693
sp|P0AD61|KPYK1_ECOLI	3	11.5343
sp|P0AD65|MRDA_ECOLI	3	11.8076
sp|P0AD68|FTSI_ECOLI	1.75046	2.74749
sp|P0AD70|AMPH_ECOLI	1.95606	5.68791
sp|P0AD96|LIVJ_ECOLI	3	11.464
sp|P0ADA3|NLPD_ECOLI	2.92646	12
sp|P0ADA5|YAJG_ECOLI	3	12
sp|P0ADB1|OSME_ECOLI	3	10.4391
sp|P0ADC1|LPTE_ECOLI	2.97002	12
sp|P0ADC3|LOLC_ECOLI	3	12
sp|P0ADC6|LPTG_ECOLI	3	12
sp|P0ADE4|TAMA_ECOLI	3	12
sp|P0ADE6|YGAU_ECOLI	3	9.85248
sp|P0ADE8|YGFZ_ECOLI	2.81719	9.03195
sp|P0ADF8|ILVN_ECOLI	2.47254	4.55536
sp|P0ADG4|SUHB_ECOLI	3	12
sp|P0ADG7|IMDH_ECOLI	3	11.2452
sp|P0ADI4|ENTB_ECOLI	2.17832	5.74271
sp|P0ADI7|YECD_ECOLI	3	10.9383
sp|P0ADK0|YIAF_ECOLI	3	12
sp|P0ADK6|YIBA_ECOLI	2.01624	5.23033
sp|P0ADK8|YIBL_ECOLI	3	9.91438
sp|P0ADL3|YICN_ECOLI	2.98128	10.9392
sp|P0ADM4|YIDQ_ECOLI	2.60123	8.87259
sp|P0ADM8|YIEE_ECOLI	3	6.91499
sp|P0ADN0|VIAA_ECOLI	1.92381	8.3345
sp|P0ADN6|YIFL_ECOLI	2.94866	12
sp|P0ADP0|YIGB_ECOLI	3	10.1095
sp|P0ADP2|YIGI_ECOLI	2.82104	7.09541
sp|P0ADP7|UBIJ_ECOLI	2.76984	7.62287
sp|P0ADP9|YIHD_ECOLI	3	7.29615
sp|P0ADQ2|YIID_ECOLI	2.85588	9.83073
sp|P0ADQ7|YGAM_ECOLI	2.37172	9.97185
sp|P0ADR6|RLMM_ECOLI	3	10.1608
sp|P0ADR8|PPNN_ECOLI	3	11.2662
sp|P0ADS6|YGGE_ECOLI	3	12
sp|P0ADS9|YGGN_ECOLI	2.92422	8.05321
sp|P0ADT2|YGIB_ECOLI	1.83076	5.85541
sp|P0ADT5|YGIC_ECOLI	3	9.63113
sp|P0ADT8|YGIM_ECOLI	3	11.0945
sp|P0ADU2|YGIN_ECOLI	3	10.3548
sp|P0ADU5|YGIW_ECOLI	2.88985	6.74338
sp|P0ADV1|LPTA_ECOLI	3	10.496
sp|P0ADV7|MLAC_ECOLI	3	8.12209
sp|P0ADV9|LPTC_ECOLI	3	11.1826
sp|P0ADW3|YHCB_ECOLI	3	12
sp|P0ADX1|YHFA_ECOLI	3	10.8256
sp|P0ADX9|RSMD_ECOLI	3	10.0621
sp|P0ADY1|PPID_ECOLI	3	12
sp|P0ADY3|RL14_ECOLI	3	11.1839
sp|P0ADY7|RL16_ECOLI	3	12
sp|P0ADZ0|RL23_ECOLI	3	9.66112
sp|P0ADZ4|RS15_ECOLI	3	12
sp|P0ADZ7|YAJC_ECOLI	3	11.4717
sp|P0AE01|TRMJ_ECOLI	2.79835	9.64128
sp|P0AE06|ACRA_ECOLI	2.92146	12
sp|P0AE08|AHPC_ECOLI	2.88893	7.67372
sp|P0AE12|AMN_ECOLI	3	10.589
sp|P0AE14|AMPE_ECOLI	3	12
sp|P0AE18|MAP1_ECOLI	3	10.3956
sp|P0AE22|APHA_ECOLI	3	11.7326
sp|P0AE26|ARAH_ECOLI	2.5378	7.44395
sp|P0AE34|ARTQ_ECOLI	2.92338	11.8896
sp|P0AE37|ASTA_ECOLI	2.58282	9.68207
sp|P0AE39|YPDB_ECOLI	2.79751	8.84521
sp|P0AE45|YTFL_ECOLI	2.97331	8.79108
sp|P0AE48|YTFP_ECOLI	2.57158	8.87117
sp|P0AE52|BCP_ECOLI	2.85053	7.64147
sp|P0AE67|CHEY_ECOLI	2.33358	5.96308
sp|P0AE70|MAZF_ECOLI	3	12
sp|P0AE78|CORC_ECOLI	2.91426	10.012
sp|P0AE82|CPXA_ECOLI	2.97064	9.90571
sp|P0AE88|CPXR_ECOLI	3	11.4359
sp|P0AE91|CREA_ECOLI	2.92385	12
sp|P0AEA8|CYSG_ECOLI	3	10.1171
sp|P0AEB2|DACA_ECOLI	3	11.9965
sp|P0AEB5|YNAI_ECOLI	3	11.857
sp|P0AEB7|YOAB_ECOLI	3	12
sp|P0AEC0|YOAE_ECOLI	3	12
sp|P0AEC3|ARCB_ECOLI	3	10.91
sp|P0AEC5|BARA_ECOLI	3	10.4908
sp|P0AEC8|DCUS_ECOLI	2.97967	11.917
sp|P0AED0|USPA_ECOLI	3	10.7224
sp|P0AED5|UVRY_ECOLI	1.7218	4.04875
sp|P0AED7|DAPE_ECOLI	3	9.70384
sp|P0AED9|DCM_ECOLI	2.31414	6.05642
sp|P0AEE1|DCRB_ECOLI	3	11.3122
sp|P0AEE3|DEGS_ECOLI	3	11.2926
sp|P0AEE5|DGAL_ECOLI	3	10.8615
sp|P0AEE8|DMA_ECOLI	2.94405	10.1914
sp|P0AEF0|DNAC_ECOLI	2.05413	5.07736
sp|P0AEF8|DPPB_ECOLI	3	12
sp|P0AEG4|DSBA_ECOLI	3	8.76554
sp|P0AEG6|DSBC_ECOLI	3	10.7787
sp|P0AEH1|RSEP_ECOLI	2.68996	7.58899
sp|P0AEH3|ELAA_ECOLI	2.35036	7.04118
sp|P0AEH5|ELAB_ECOLI	3	10.0825
sp|P0AEI1|MIAB_ECOLI	1.50429	2.61673
sp|P0AEI4|RIMO_ECOLI	2.35805	7.02066
sp|P0AEI6|NUDJ_ECOLI	3	11.6212
sp|P0AEJ4|ENVZ_ECOLI	3	12
sp|P0AEJ6|EUTB_ECOLI	3	11.1059
sp|P0AEK2|FABG_ECOLI	2.98002	12
sp|P0AEK4|FABI_ECOLI	3	11.0329
sp|P0AEM4|FLGM_ECOLI	0.693451	0.86222
sp|P0AEM6|FLIA_ECOLI	1.78401	3.00378
sp|P0AEM9|FLIY_ECOLI	3	12
sp|P0AEN1|FRE_ECOLI	2.7382	8.70742
sp|P0AEN4|FTSL_ECOLI	2.60222	7.71366
sp|P0AEN8|FUCM_ECOLI	3	12
sp|P0AEP3|GALU_ECOLI	3	10.7595
sp|P0AEP7|GCL_ECOLI	2.86912	7.80101
sp|P0AEP9|GLCD_ECOLI	1.68689	5.39518
sp|P0AEQ1|GLCG_ECOLI	3	9.62429
sp|P0AEQ3|GLNH_ECOLI	3	11.7742
sp|P0AEQ6|GLNP_ECOLI	3	12
sp|P0AES0|GSP_ECOLI	2.99706	10.6226
sp|P0AES2|GUDD_ECOLI	3	8.82906
sp|P0AES4|GYRA_ECOLI	2.75604	8.16272
sp|P0AES6|GYRB_ECOLI	3	10.2791
sp|P0AET8|HDHA_ECOLI	3	10.1697
sp|P0AEU0|HISJ_ECOLI	3	12
sp|P0AEU3|HISM_ECOLI	3	11.2627
sp|P0AEU7|SKP_ECOLI	3	10.2513
sp|P0AEV1|RSSB_ECOLI	2.7182	8.52354
sp|P0AEW4|CPDA_ECOLI	2.94843	11.6131
sp|P0AEW9|K1PF_ECOLI	3	12
sp|P0AEX3|KGTP_ECOLI	2.88108	10.0308
sp|P0AEX5|KPPR_ECOLI	2.96228	11.7562
sp|P0AEX7|LIVH_ECOLI	2.75022	12
sp|P0AEX9|MALE_ECOLI	3	12
sp|P0AEY3|MAZG_ECOLI	2.51015	6.41782
sp|P0AEY5|MDAB_ECOLI	3	6.59777
sp|P0AEZ1|METF_ECOLI	2.98733	8.58941
sp|P0AEZ3|MIND_ECOLI	2.93531	10.1005
sp|P0AEZ9|MOAB_ECOLI	3	10.2904
sp|P0AF03|MOG_ECOLI	2.79765	9.31878
sp|P0AF08|APBC_ECOLI	2.86637	9.46173
sp|P0AF10|MTLR_ECOLI	2.48209	12
sp|P0AF12|MTNN_ECOLI	3	12
sp|P0AF18|NAGA_ECOLI	3	11.4317
sp|P0AF20|NAGC_ECOLI	2.97902	11.3455
sp|P0AF24|NAGD_ECOLI	3	11.5767
sp|P0AF28|NARL_ECOLI	3	10.0579
sp|P0AF36|ZAPB_ECOLI	2.80298	8.01894
sp|P0AF43|YJBB_ECOLI	3	12
sp|P0AF48|YJBQ_ECOLI	2.95753	11.8729
sp|P0AF52|GHXP_ECOLI	3	12
sp|P0AF54|YJCH_ECOLI	3	8.71971
sp|P0AF56|YJCO_ECOLI	1.04414	2.72999
sp|P0AF63|NSRR_ECOLI	2.93293	8.90971
sp|P0AF67|TSAE_ECOLI	3	10.0997
sp|P0AF70|YJEI_ECOLI	3	10.6931
sp|P0AF93|RIDA_ECOLI	3	10.7922
sp|P0AF96|TABA_ECOLI	3	8.11895
sp|P0AFA2|NARX_ECOLI	3	10.9031
sp|P0AFA7|NHAB_ECOLI	3	12
sp|P0AFB1|NLPI_ECOLI	3	11.2635
sp|P0AFB5|NTRB_ECOLI	3	9.99077
sp|P0AFB8|NTRC_ECOLI	2.67801	8.03375
sp|P0AFC0|NUDB_ECOLI	3	4.67744
sp|P0AFC3|NUOA_ECOLI	3	12
sp|P0AFC7|NUOB_ECOLI	2.91739	11.1912
sp|P0AFD1|NUOE_ECOLI	2.64979	8.87488
sp|P0AFD4|NUOH_ECOLI	3	12
sp|P0AFD6|NUOI_ECOLI	3	12
sp|P0AFE8|NUOM_ECOLI	3	12
sp|P0AFF2|NUPC_ECOLI	3	12
sp|P0AFF6|NUSA_ECOLI	2.97944	10.5494
sp|P0AFG0|NUSG_ECOLI	2.94826	9.32792
sp|P0AFG3|ODO1_ECOLI	2.51065	8.67668
sp|P0AFG6|ODO2_ECOLI	2.9685	11.2964
sp|P0AFG8|ODP1_ECOLI	3	12
sp|P0AFH2|OPPB_ECOLI	2.80595	12
sp|P0AFH6|OPPC_ECOLI	3	10.8364
sp|P0AFH8|OSMY_ECOLI	2.9555	8.25977
sp|P0AFI2|PARC_ECOLI	2.44113	5.98909
sp|P0AFI5|PBP7_ECOLI	1.19516	5.03067
sp|P0AFI7|PDXH_ECOLI	3	10.7653
sp|P0AFI9|PERM_ECOLI	3	12
sp|P0AFJ1|PHNA_ECOLI	2.53161	10.2255
sp|P0AFJ5|PHOB_ECOLI	2.93457	8.01148
sp|P0AFJ7|PITA_ECOLI	3	12
sp|P0AFK0|PMBA_ECOLI	3	9.13292
sp|P0AFK2|PNUC_ECOLI	3	11.8467
sp|P0AFK9|POTD_ECOLI	3	12
sp|P0AFL3|PPIA_ECOLI	3	8.27732
sp|P0AFL6|PPX_ECOLI	2.4524	6.57629
sp|P0AFM6|PSPA_ECOLI	2.75863	9.33861
sp|P0AFM9|PSPB_ECOLI	2.83946	12
sp|P0AFN2|PSPC_ECOLI	2.49774	6.6991
sp|P0AFP4|YBBO_ECOLI	3	12
sp|P0AFP6|GCH1L_ECOLI	2.85811	10.3202
sp|P0AFQ7|YCFH_ECOLI	2.46255	9.88594
sp|P0AFR0|RSSA_ECOLI	2.9507	10.5563
sp|P0AFR4|YCIO_ECOLI	3	12
sp|P0AFS3|FOLM_ECOLI	3	11.4924
sp|P0AFU0|YEJB_ECOLI	3	12
sp|P0AFU4|GLRR_ECOLI	3	11.0046
sp|P0AFU8|RISA_ECOLI	3	12
sp|P0AFV4|MEPS_ECOLI	1.01673	7.80057
sp|P0AFW0|RFAH_ECOLI	3	6.63778
sp|P0AFW4|RNK_ECOLI	1.02125	2.07976
sp|P0AFW8|ROF_ECOLI	2.95559	3.48605
sp|P0AFX0|HPF_ECOLI	2.50533	8.13853
sp|P0AFX4|RSD_ECOLI	2.96293	5.14123
sp|P0AFX9|RSEB_ECOLI	2.95691	10.3636
sp|P0AFY2|SANA_ECOLI	3	10.9448
sp|P0AFY6|SBMA_ECOLI	3	11.3459
sp|P0AFY8|SEQA_ECOLI	2.73841	12
sp|P0AFZ3|SSPB_ECOLI	2.69215	7.40261
sp|P0AFZ7|TRKH_ECOLI	3	12
sp|P0AG00|WZZE_ECOLI	3	12
sp|P0AG03|UBIX_ECOLI	3	11.1865
sp|P0AG07|RPE_ECOLI	3	11.3871
sp|P0AG14|SOHB_ECOLI	3	11.3504
sp|P0AG16|PUR1_ECOLI	2.30065	5.58684
sp|P0AG18|PURE_ECOLI	2.77138	9.4993
sp|P0AG20|RELA_ECOLI	2.67539	8.04212
sp|P0AG24|SPOT_ECOLI	2.87546	12
sp|P0AG27|YIBN_ECOLI	3	10.942
sp|P0AG30|RHO_ECOLI	3	11.335
sp|P0AG40|RIBF_ECOLI	3	10.5472
sp|P0AG44|RL17_ECOLI	3	12
sp|P0AG48|RL21_ECOLI	3	12
sp|P0AG51|RL30_ECOLI	2.91152	9.80593
sp|P0AG55|RL6_ECOLI	3	10.9309
sp|P0AG59|RS14_ECOLI	3	8.62566
sp|P0AG63|RS17_ECOLI	3	12
sp|P0AG67|RS1_ECOLI	3	10.1189
sp|P0AG71|RMUC_ECOLI	2.75838	7.51099
sp|P0AG76|SBCD_ECOLI	2.60409	9.10554
sp|P0AG78|SUBI_ECOLI	3	12
sp|P0AG80|UGPB_ECOLI	3	12
sp|P0AG82|PSTS_ECOLI	3	11.725
sp|P0AG84|YGHA_ECOLI	3	11.4442
sp|P0AG86|SECB_ECOLI	2.91467	11.1792
sp|P0AG90|SECD_ECOLI	3	12
sp|P0AG93|SECF_ECOLI	3	8.39732
sp|P0AG99|SECG_ECOLI	2.32659	6.22323
sp|P0AGA2|SECY_ECOLI	3	9.27145
sp|P0AGA6|UHPA_ECOLI	2.70182	8.85634
sp|P0AGB0|SERB_ECOLI	3	10.3372
sp|P0AGB6|RPOE_ECOLI	3	11.8225
sp|P0AGC0|UHPT_ECOLI	1.74356	3.78361
sp|P0AGC3|SLT_ECOLI	3	11.9945
sp|P0AGC7|SMP_ECOLI	3	12
sp|P0AGD1|SODC_ECOLI	2.81046	10.0323
sp|P0AGD3|SODF_ECOLI	3	11.5895
sp|P0AGD7|SRP54_ECOLI	2.84994	8.73846
sp|P0AGE0|SSB_ECOLI	3	8.53591
sp|P0AGE6|CHRR_ECOLI	3	11.0759
sp|P0AGE9|SUCD_ECOLI	3	9.88552
sp|P0AGF2|CSDE_ECOLI	3	8.9802
sp|P0AGG0|THIL_ECOLI	3	10.2106
sp|P0AGG2|TESB_ECOLI	3	10.6902
sp|P0AGG4|THIO2_ECOLI	1.60428	5.02853
sp|P0AGG8|TLDD_ECOLI	2.73628	8.09636
sp|P0AGI1|RBSC_ECOLI	2.95669	12
sp|P0AGI4|XYLH_ECOLI	3	9.09814
sp|P0AGI8|TRKA_ECOLI	3	11.5259
sp|P0AGJ2|TRMH_ECOLI	2.8459	10.7033
sp|P0AGJ5|YFIF_ECOLI	2.91264	10.3233
sp|P0AGJ7|TRML_ECOLI	2.91393	12
sp|P0AGJ9|SYY_ECOLI	3	12
sp|P0AGK1|UBIA_ECOLI	1.27438	2.32479
sp|P0AGK4|YHBY_ECOLI	3	9.4641
sp|P0AGK8|ISCR_ECOLI	1.21707	2.04028
sp|P0AGL7|RSME_ECOLI	2.97952	10.0566
sp|P0AGM0|YHHT_ECOLI	2.95982	11.5058
sp|P0C018|RL18_ECOLI	3	10.042
sp|P0C037|PPNP_ECOLI	2.74961	9.73178
sp|P0C054|IBPA_ECOLI	1.19941	1.87216
sp|P0C066|MLTC_ECOLI	3	9.6559
sp|P0C077|RELE_ECOLI	2.99873	6.20197
sp|P0C093|SLMA_ECOLI	2.58063	9.75725
sp|P0C0K3|SRKA_ECOLI	2.99321	10.255
sp|P0C0L2|OSMC_ECOLI	3	12
sp|P0C0L7|PROP_ECOLI	3	7.56303
sp|P0C0R7|RLME_ECOLI	2.81247	11.392
sp|P0C0S1|MSCS_ECOLI	3	12
sp|P0C0U4|RIMK_ECOLI	2.84947	10.8785
sp|P0C0V0|DEGP_ECOLI	2.96799	10.8964
sp|P0C7L2|PAAJ_ECOLI	2.76922	4.76031
sp|P0C8K0|KBAZ_ECOLI	2.63141	4.99582
sp|P0C960|EMTA_ECOLI	1.97022	6.46119
sp|P0CB39|EPTC_ECOLI	3	12
sp|P0CF93|INSL3_ECOLI	0.860865	2.63867
sp|P0CG19|RNPH_ECOLI	3	11.7083
sp|P0DM85|CRFC_ECOLI	2.44002	5.51829
sp|P0DMC5|RCSC_ECOLI	2.97852	12
sp|P0DMC7|RCSB_ECOLI	2.7062	6.66195
sp|P10100|RLPA_ECOLI	3	12
sp|P10121|FTSY_ECOLI	3	11.066
sp|P10346|GLNQ_ECOLI	2.92643	11.9315
sp|P10371|HIS4_ECOLI	3	9.99821
sp|P10384|FADL_ECOLI	3	10.9449
sp|P10408|SECA_ECOLI	3	10.7044
sp|P10441|LPXB_ECOLI	3	10.6777
sp|P10443|DPO3A_ECOLI	2.76332	7.83378
sp|P10902|NADB_ECOLI	2.68127	8.41231
sp|P10907|UGPC_ECOLI	3	12
sp|P10908|UGPQ_ECOLI	3	9.37883
sp|P11071|ACEK_ECOLI	3	10.6837
sp|P11446|ARGC_ECOLI	2.66639	9.57574
sp|P11447|ARLY_ECOLI	3	10.4538
sp|P11458|NADA_ECOLI	1.13853	1.80095
sp|P11551|FUCP_ECOLI	3	4.27472
sp|P11557|DAMX_ECOLI	2.83668	9.07166
sp|P11875|SYR_ECOLI	3	10.1748
sp|P11880|MURF_ECOLI	3	9.8307
sp|P12008|AROC_ECOLI	3	12
sp|P12281|MOEA_ECOLI	2.74123	11.1411
sp|P12282|MOEB_ECOLI	3	11.3419
sp|P12295|UNG_ECOLI	3	11.195
sp|P12758|UDP_ECOLI	3	12
sp|P12994|YBHB_ECOLI	3	12
sp|P12995|BIOA_ECOLI	2.8345	11.838
sp|P12996|BIOB_ECOLI	0.803135	1.44365
sp|P12998|BIOF_ECOLI	3	8.97235
sp|P13000|BIOD1_ECOLI	3	12
sp|P13001|BIOH_ECOLI	3	12
sp|P13009|METH_ECOLI	2.73178	8.0852
sp|P13016|AMPD_ECOLI	3	7.88954
sp|P13024|FDHE_ECOLI	1.80827	6.07045
sp|P13029|KATG_ECOLI	3	11.8292
sp|P13035|GLPD_ECOLI	2.09678	4.92228
sp|P13445|RPOS_ECOLI	0.295611	0.815702
sp|P13458|SBCC_ECOLI	3	9.95472
sp|P13482|TREA_ECOLI	3	11.2442
sp|P13518|CSRD_ECOLI	3	12
sp|P13656|CHIA_ECOLI	3	10.9209
sp|P13857|RIML_ECOLI	3	8.8163
sp|P14081|SELB_ECOLI	2.76816	9.26414
sp|P14294|TOP3_ECOLI	1.64904	3.27015
sp|P14375|ZRAR_ECOLI	2.64468	6.74327
sp|P14377|ZRAS_ECOLI	3	12
sp|P14407|FUMB_ECOLI	3	9.33756
sp|P14900|MURD_ECOLI	3	12
sp|P15005|MCRB_ECOLI	3	8.1458
sp|P15032|RECE_ECOLI	3	5.7988
sp|P15034|AMPP_ECOLI	3	12
sp|P15038|HELD_ECOLI	2.66341	8.95253
sp|P15042|DNLJ_ECOLI	2.80329	9.65007
sp|P15067|GLGX_ECOLI	3	10.5411
sp|P15070|FLIN_ECOLI	2.75476	7.07583
sp|P15078|CSTA_ECOLI	3	11.6741
sp|P15082|SRLR_ECOLI	3	12
sp|P15254|PUR4_ECOLI	3	10.4079
sp|P15288|PEPD_ECOLI	3	11.14
sp|P15373|PRLF_ECOLI	3	5.13439
sp|P15639|PUR9_ECOLI	3	9.29784
sp|P15640|PUR2_ECOLI	3	10.4802
sp|P15723|DGTP_ECOLI	3	11.6341
sp|P15770|AROE_ECOLI	2.39845	8.93804
sp|P15877|DHG_ECOLI	3	12
sp|P15977|MALQ_ECOLI	3	12
sp|P16095|SDHL_ECOLI	1.52345	3.2491
sp|P16384|MIAA_ECOLI	3	8.97264
sp|P16456|SELD_ECOLI	3	8.89942
sp|P16525|TUS_ECOLI	2.89208	10.9102
sp|P16528|ICLR_ECOLI	2.8932	9.91186
sp|P16659|SYP_ECOLI	3	10.9102
sp|P16676|CYSA_ECOLI	2.40474	2.68248
sp|P16681|PHNB_ECOLI	3	10.0438
sp|P16700|CYSP_ECOLI	3	10.017
sp|P16703|CYSM_ECOLI	2.95429	10.2403
sp|P16869|FHUE_ECOLI	3	12
sp|P16926|MREC_ECOLI	2.84882	10.2542
sp|P17109|MEND_ECOLI	3	12
sp|P17115|GUTQ_ECOLI	3	9.86954
sp|P17117|NFSA_ECOLI	2.93467	9.24299
sp|P17169|GLMS_ECOLI	3	9.64284
sp|P17315|CIRA_ECOLI	3	12
sp|P17411|CHBF_ECOLI	2.84465	9.95166
sp|P17443|MURG_ECOLI	3	10.8718
sp|P17445|BETB_ECOLI	3	11.1339
sp|P17846|CYSI_ECOLI	2.55179	5.98491
sp|P17854|CYSH_ECOLI	2.11463	4.05236
sp|P17888|PRIA_ECOLI	2.85766	9.52562
sp|P17952|MURC_ECOLI	2.79356	9.93392
sp|P17993|UBIG_ECOLI	2.44826	6.69454
sp|P18133|PNCB_ECOLI	2.28187	5.56091
sp|P18196|MINC_ECOLI	2.97729	9.85024
sp|P18335|ARGD_ECOLI	3	9.18073
sp|P18392|RSTB_ECOLI	2.75522	12
sp|P18811|MALI_ECOLI	2.70218	8.7569
sp|P18843|NADE_ECOLI	3	11.0602
sp|P18956|GGT_ECOLI	3	12
sp|P19318|NARY_ECOLI	3	10.2786
sp|P19319|NARZ_ECOLI	2.7969	11.5022
sp|P19323|FHLA_ECOLI	2.40009	7.11494
sp|P19624|PDXA_ECOLI	2.98311	9.77707
sp|P19636|EUTC_ECOLI	2.60501	8.47593
sp|P19642|PTOCB_ECOLI	1.42276	2.50231
sp|P19926|AGP_ECOLI	3	11.9723
sp|P19934|TOLA_ECOLI	3	11.5781
sp|P20083|PARE_ECOLI	2.68189	7.41775
sp|P20099|BISC_ECOLI	2.40229	7.73342
sp|P20605|FIC_ECOLI	3	10.1504
sp|P20966|PTFBC_ECOLI	3	12
sp|P21151|FADA_ECOLI	3	9.67089
sp|P21156|CYSD_ECOLI	1.57697	2.87731
sp|P21165|PEPQ_ECOLI	3	10.2346
sp|P21169|DCOR_ECOLI	3	8.45841
sp|P21170|SPEA_ECOLI	2.87159	9.8507
sp|P21177|FADB_ECOLI	2.92534	8.04688
sp|P21179|CATE_ECOLI	2.7926	10.7646
sp|P21189|DPO2_ECOLI	3	8.51653
sp|P21338|RNI_ECOLI	2.91132	12
sp|P21362|YCIF_ECOLI	3	10.476
sp|P21363|YCIE_ECOLI	3	10.4644
sp|P21367|YCAC_ECOLI	3	10.3075
sp|P21369|PNCA_ECOLI	3	10.1222
sp|P21499|RNR_ECOLI	3	12
sp|P21507|SRMB_ECOLI	3	9.33255
sp|P21513|RNE_ECOLI	2.90986	10.0231
sp|P21514|YAHA_ECOLI	3	10.3702
sp|P21517|MALZ_ECOLI	2.47677	6.86964
sp|P21599|KPYK2_ECOLI	3	11.4498
sp|P21645|LPXD_ECOLI	2.94426	12
sp|P21693|DBPA_ECOLI	3	8.81499
sp|P21829|YBHA_ECOLI	2.05408	3.07759
sp|P21865|KDPD_ECOLI	3	12
sp|P21866|KDPE_ECOLI	3	10.0964
sp|P21888|SYC_ECOLI	3	9.90731
sp|P21889|SYD_ECOLI	3	12
sp|P21893|RECJ_ECOLI	2.10967	4.41914
sp|P22106|ASNB_ECOLI	2.8681	7.8574
sp|P22186|MRAZ_ECOLI	3	12
sp|P22188|MURE_ECOLI	2.64912	9.05242
sp|P22255|CYSQ_ECOLI	2.97214	10.5808
sp|P22256|GABT_ECOLI	2.99285	9.32626
sp|P22259|PCKA_ECOLI	3	10.4831
sp|P22333|ADD_ECOLI	2.87567	10.5882
sp|P22523|MUKB_ECOLI	2.91097	8.24243
sp|P22524|MUKE_ECOLI	2.97934	11.1405
sp|P22525|YCBB_ECOLI	3	12
sp|P22564|RIHC_ECOLI	2.79617	9.26774
sp|P22634|MURI_ECOLI	3	12
sp|P22729|LIVM_ECOLI	3	10.6783
sp|P22731|LIVF_ECOLI	3	12
sp|P22939|ISPA_ECOLI	3	11.4782
sp|P23003|TRMA_ECOLI	3	12
sp|P23200|MGLC_ECOLI	3	11.9857
sp|P23256|MALY_ECOLI	3	10.1728
sp|P23305|YIGA_ECOLI	1.39669	2.73994
sp|P23331|KITH_ECOLI	2.46836	10.3051
sp|P23367|MUTL_ECOLI	3	9.343
sp|P23522|GARL_ECOLI	3	9.78602
sp|P23524|GLXK1_ECOLI	3	9.26748
sp|P23538|PPSA_ECOLI	3	10.083
sp|P23721|SERC_ECOLI	3	11.0698
sp|P23827|ECOT_ECOLI	2.78224	8.7828
sp|P23830|PSS_ECOLI	2.96633	9.36026
sp|P23836|PHOP_ECOLI	2.85077	8.68916
sp|P23837|PHOQ_ECOLI	3	10.2406
sp|P23839|YICC_ECOLI	3	9.4171
sp|P23842|YFEA_ECOLI	3	12
sp|P23843|OPPA_ECOLI	3	12
sp|P23845|CYSN_ECOLI	1.58197	2.07549
sp|P23847|DPPA_ECOLI	3	12
sp|P23857|PSPE_ECOLI	1.96998	3.42132
sp|P23862|PRIC_ECOLI	1.95467	6.06084
sp|P23865|PRC_ECOLI	2.99036	10.8979
sp|P23869|PPIB_ECOLI	3	9.91993
sp|P23871|HEMH_ECOLI	2.96205	10.5441
sp|P23872|AES_ECOLI	3	8.01735
sp|P23874|HIPA_ECOLI	2.99565	10.8084
sp|P23882|FMT_ECOLI	3	8.27908
sp|P23883|PUUC_ECOLI	2.68368	3.22231
sp|P23886|CYDC_ECOLI	3	12
sp|P23893|GSA_ECOLI	3	11.3371
sp|P23894|HTPX_ECOLI	2.4509	8.92152
sp|P23908|ARGE_ECOLI	3	10.8919
sp|P23909|MUTS_ECOLI	2.84174	9.15069
sp|P23917|MAK_ECOLI	2.80259	11.7679
sp|P23930|LNT_ECOLI	3	12
sp|P24171|DCP_ECOLI	3	9.87301
sp|P24173|RFAC_ECOLI	2.76068	12
sp|P24177|ACRD_ECOLI	3	11.9837
sp|P24178|YFFB_ECOLI	3	9.78496
sp|P24182|ACCC_ECOLI	3	11.2791
sp|P24186|FOLD_ECOLI	3	12
sp|P24192|HYPD_ECOLI	2.31681	5.52953
sp|P24193|HYPE_ECOLI	2.95572	9.14254
sp|P24202|MRR_ECOLI	2.93863	10.4765
sp|P24203|YJIA_ECOLI	2.87618	8.71464
sp|P24205|LPXM_ECOLI	3	10.9179
sp|P24215|UXUA_ECOLI	2.80288	9.05431
sp|P24216|FLID_ECOLI	1.40233	0.90648
sp|P24224|ACPS_ECOLI	2.84833	12
sp|P24228|DACB_ECOLI	3	12
sp|P24230|RECG_ECOLI	3	10.5445
sp|P24232|HMP_ECOLI	2.7596	5.61144
sp|P24240|ASCB_ECOLI	3	4.6478
sp|P24242|ASCG_ECOLI	3	8.05629
sp|P24251|CRL_ECOLI	2.1446	4.4617
sp|P24255|RP54_ECOLI	2.57014	7.26768
sp|P24554|RADA_ECOLI	2.88084	8.51693
sp|P24555|PTRB_ECOLI	3	10.8101
sp|P25397|TEHB_ECOLI	2.92963	8.22984
sp|P25437|FRMA_ECOLI	2.68155	10.0958
sp|P25516|ACNA_ECOLI	3	9.89787
sp|P25519|HFLX_ECOLI	2.34463	5.93035
sp|P25522|MNME_ECOLI	3	10.2244
sp|P25524|CODA_ECOLI	2.90202	12
sp|P25526|GABD_ECOLI	2.8589	9.93796
sp|P25534|UBIH_ECOLI	2.72228	6.83187
sp|P25535|UBII_ECOLI	2.86397	7.26023
sp|P25536|YHDE_ECOLI	3	8.83975
sp|P25539|RIBD_ECOLI	2.90014	10.148
sp|P25552|GPPA_ECOLI	2.9172	9.30549
sp|P25553|ALDA_ECOLI	3	10.2365
sp|P25665|METE_ECOLI	2.47573	6.90524
sp|P25666|HTRL_ECOLI	2.82196	10.6673
sp|P25714|YIDC_ECOLI	3	12
sp|P25718|AMY1_ECOLI	3	12
sp|P25738|MSYB_ECOLI	2.35286	6.75151
sp|P25740|RFAG_ECOLI	3	11.7953
sp|P25741|RFAP_ECOLI	3	11.5064
sp|P25742|RFAQ_ECOLI	3	11.7292
sp|P25745|MNMA_ECOLI	2.88747	10.4195
sp|P25746|HFLD_ECOLI	3	12
sp|P25748|GALS_ECOLI	3	8.1274
sp|P25798|FLIF_ECOLI	2.60354	6.98244
sp|P25889|PREA_ECOLI	0.869389	1.66946
sp|P25894|LOIP_ECOLI	2.69311	8.34748
sp|P25906|PDXI_ECOLI	3	10.8073
sp|P26365|AMIB_ECOLI	1.6391	4.86661
sp|P26602|UBIC_ECOLI	2.41059	7.05813
sp|P26612|AMY2_ECOLI	3	12
sp|P26616|MAO1_ECOLI	3	10.7852
sp|P26646|ACUI_ECOLI	3	10.6292
sp|P26648|FTSP_ECOLI	3	11.185
sp|P27126|RFAS_ECOLI	2.86707	9.40867
sp|P27127|RFAB_ECOLI	2.96232	10.9309
sp|P27128|RFAI_ECOLI	2.95077	10.3688
sp|P27129|RFAJ_ECOLI	2.93287	9.31013
sp|P27238|YFED_ECOLI	2.58022	7.65039
sp|P27240|RFAY_ECOLI	3	9.89717
sp|P27241|RFAZ_ECOLI	1.67009	1.72931
sp|P27242|WAAU_ECOLI	2.96371	11.5119
sp|P27247|PLSX_ECOLI	2.6676	10.8167
sp|P27248|GCST_ECOLI	3	10.4751
sp|P27249|GLND_ECOLI	2.81318	8.2961
sp|P27250|AHR_ECOLI	2.16734	10.9941
sp|P27278|NADR_ECOLI	2.97464	10.5123
sp|P27296|DING_ECOLI	2.5948	9.98655
sp|P27298|OPDA_ECOLI	2.7954	8.70109
sp|P27302|TKT1_ECOLI	3	9.95557
sp|P27303|EMRA_ECOLI	2.98838	12
sp|P27306|STHA_ECOLI	2.73567	10.4813
sp|P27431|ROXA_ECOLI	3	10.1359
sp|P27434|RODZ_ECOLI	3	11.4854
sp|P27550|ACSA_ECOLI	2.89364	7.66463
sp|P27828|WECB_ECOLI	3	10.5206
sp|P27829|WECC_ECOLI	2.91381	9.93205
sp|P27830|RMLB2_ECOLI	3	11.7003
sp|P27833|WECE_ECOLI	2.89065	12
sp|P27836|WECG_ECOLI	3	12
sp|P27848|YIGL_ECOLI	3	8.97542
sp|P27896|NARQ_ECOLI	3	12
sp|P28224|MLIC_ECOLI	3	12
sp|P28248|DCD_ECOLI	2.85205	7.68706
sp|P28249|ASMA_ECOLI	3	11.3519
sp|P28304|QOR1_ECOLI	3	9.65286
sp|P28305|PABC_ECOLI	3	10.941
sp|P28306|MLTG_ECOLI	3	12
sp|P28629|ADIA_ECOLI	3	11.5001
sp|P28630|HOLA_ECOLI	3	8.29704
sp|P28634|TRMO_ECOLI	2.89235	9.48141
sp|P28635|METQ_ECOLI	3	11.5956
sp|P28861|FENR_ECOLI	2.88803	10.7548
sp|P28903|NRDD_ECOLI	2.62515	2.72373
sp|P28904|TREC_ECOLI	2.38859	2.8204
sp|P28905|HOLC_ECOLI	3	10.7956
sp|P29012|ALR2_ECOLI	3	9.90443
sp|P29013|YCGB_ECOLI	1.05037	1.9415
sp|P29018|CYDD_ECOLI	3	12
sp|P29131|FTSN_ECOLI	2.99724	9.16736
sp|P29217|YCEH_ECOLI	3	9.6454
sp|P29680|DCUP_ECOLI	2.93767	8.75948
sp|P29744|FLGL_ECOLI	0.265091	0.398564
sp|P29745|PEPT_ECOLI	3	9.73998
sp|P30011|NADC_ECOLI	2.86229	8.45612
sp|P30125|LEU3_ECOLI	3	8.72474
sp|P30126|LEUD_ECOLI	1.95951	3.92631
sp|P30128|GREB_ECOLI	2.83269	7.33113
sp|P30136|THIC_ECOLI	1.41268	2.77949
sp|P30137|THIE_ECOLI	2.31356	6.78322
sp|P30138|THIF_ECOLI	2.37345	8.83335
sp|P30139|THIG_ECOLI	1.5865	1.80595
sp|P30140|THIH_ECOLI	0.947698	0.9877
sp|P30177|YBIB_ECOLI	3	9.72316
sp|P30178|HCXB_ECOLI	3	8.45243
sp|P30745|MOAA_ECOLI	0.61785	1.92399
sp|P30748|MOAD_ECOLI	2.95715	9.6406
sp|P30749|MOAE_ECOLI	2.69894	8.46284
sp|P30750|METN_ECOLI	3	9.68048
sp|P30843|BASR_ECOLI	3	9.35858
sp|P30844|BASS_ECOLI	3	11.523
sp|P30845|EPTA_ECOLI	3	10.7412
sp|P30847|BAES_ECOLI	3	11.2648
sp|P30850|RNB_ECOLI	2.73697	10.0055
sp|P30859|ARTI_ECOLI	3	11.5504
sp|P30860|ARTJ_ECOLI	2.98517	9.31891
sp|P30864|YAFC_ECOLI	3	12
sp|P30870|GLNE_ECOLI	3	12
sp|P30871|3PASE_ECOLI	3	10.6608
sp|P30958|MFD_ECOLI	3	11.4431
sp|P31057|PANB_ECOLI	2.96465	12
sp|P31060|MODF_ECOLI	2.83774	9.20711
sp|P31063|YEDD_ECOLI	3	12
sp|P31064|YEDE_ECOLI	3	6.79774
sp|P31068|FLIH_ECOLI	2.18624	5.32503
sp|P31119|AAS_ECOLI	3	12
sp|P31120|GLMM_ECOLI	3	12
sp|P31130|YDEI_ECOLI	3	6.51924
sp|P31133|POTF_ECOLI	2.93738	12
sp|P31134|POTG_ECOLI	2.92833	11.1727
sp|P31142|THTM_ECOLI	3	9.46347
sp|P31224|ACRB_ECOLI	3	12
sp|P31433|YICH_ECOLI	3	11.3984
sp|P31434|XYLS_ECOLI	3	12
sp|P31435|YICJ_ECOLI	2.83182	8.19042
sp|P31441|ADEC_ECOLI	2.15881	4.25714
sp|P31455|YIDR_ECOLI	3	11.1424
sp|P31460|DGOR_ECOLI	2.87239	9.93619
sp|P31466|ADEP_ECOLI	3	12
sp|P31473|RAVA_ECOLI	3	10.961
sp|P31548|THIQ_ECOLI	3	10.9285
sp|P31550|THIB_ECOLI	3	10.9892
sp|P31551|CAID_ECOLI	2.96237	8.84238
sp|P31554|LPTD_ECOLI	3	12
sp|P31574|FIXB_ECOLI	2.8745	8.89355
sp|P31600|NFRA_ECOLI	3	11.3108
sp|P31658|HCHA_ECOLI	2.87944	10.6303
sp|P31660|PRPC_ECOLI	1.66033	3.98883
sp|P31663|PANC_ECOLI	3	11.8186
sp|P31677|OTSA_ECOLI	2.40164	6.06052
sp|P31680|DJLA_ECOLI	2.97971	11.1771
sp|P31802|NARP_ECOLI	2.0772	5.7089
sp|P31806|NNR_ECOLI	3	10.075
sp|P31808|YCIK_ECOLI	2.98763	9.38674
sp|P31826|YDDA_ECOLI	3	11.4626
sp|P31827|YDDB_ECOLI	3	9.3095
sp|P31828|PQQL_ECOLI	2.90496	10.1944
sp|P31979|NUOF_ECOLI	2.73199	9.99362
sp|P32099|LPLA_ECOLI	2.92551	10.9634
sp|P32131|HEMN_ECOLI	2.5495	6.13874
sp|P32132|TYPA_ECOLI	2.89897	9.74539
sp|P32134|YIHM_ECOLI	1.98799	4.36421
sp|P32138|SQASE_ECOLI	3	12
sp|P32141|SQUT_ECOLI	2.92593	8.63049
sp|P32143|SQUV_ECOLI	2.49014	7.92203
sp|P32144|YIHW_ECOLI	2.80466	10.6733
sp|P32157|YIIM_ECOLI	3	9.05593
sp|P32160|YIIQ_ECOLI	2.86395	8.36099
sp|P32162|YIIS_ECOLI	2.11467	5.78276
sp|P32173|MOBA_ECOLI	2.95219	9.7112
sp|P32177|FDHD_ECOLI	2.89032	9.00745
sp|P32662|GPH_ECOLI	3	8.68525
sp|P32664|NUDC_ECOLI	3	11.0758
sp|P32669|FSAB_ECOLI	2.91036	9.59799
sp|P32680|YJAG_ECOLI	3	12
sp|P32684|RLUF_ECOLI	2.20438	5.93318
sp|P32695|DUSA_ECOLI	3	9.77253
sp|P32701|YJCC_ECOLI	3	12
sp|P32703|YJCE_ECOLI	3	11.9338
sp|P32705|ACTP_ECOLI	3	12
sp|P32721|ALSA_ECOLI	2.83655	12
sp|P33011|YEEA_ECOLI	3	11.5261
sp|P33012|SBMC_ECOLI	2.22267	5.56753
sp|P33018|SFGH2_ECOLI	3	12
sp|P33025|PSUG_ECOLI	2.56131	6.32684
sp|P33030|YEIR_ECOLI	2.65957	9.04387
sp|P33136|OPGG_ECOLI	3	12
sp|P33195|GCSP_ECOLI	3	8.75157
sp|P33218|YEBE_ECOLI	2.21957	9.68086
sp|P33219|YEBF_ECOLI	2.80989	6.09195
sp|P33221|PURT_ECOLI	3	10.2434
sp|P33224|AIDB_ECOLI	3	11.3187
sp|P33225|TORA_ECOLI	3	12
sp|P33228|RECT_ECOLI	2.6166	7.28097
sp|P33232|LLDD_ECOLI	2.28022	5.29291
sp|P33235|FLGK_ECOLI	0.384574	0.834722
sp|P33355|YEHS_ECOLI	3	11.7239
sp|P33358|MLRA_ECOLI	1.63849	4.23184
sp|P33360|YEHX_ECOLI	2.76986	8.01996
sp|P33362|YEHZ_ECOLI	3	9.88491
sp|P33363|BGLX_ECOLI	3	12
sp|P33368|YOHF_ECOLI	2.86288	11.0431
sp|P33570|TKT2_ECOLI	3	10.7758
sp|P33595|SGRR_ECOLI	3	11.9371
sp|P33599|NUOCD_ECOLI	3	11.4259
sp|P33602|NUOG_ECOLI	3	10.2834
sp|P33634|YFIE_ECOLI	3	8.2592
sp|P33643|RLUD_ECOLI	3	9.95441
sp|P33644|POLOX_ECOLI	3	8.61249
sp|P33650|FEOB_ECOLI	0.81186	1.58333
sp|P33667|SELU_ECOLI	3	10.1949
sp|P33913|YEJA_ECOLI	3	12
sp|P33916|YEJF_ECOLI	3	12
sp|P33919|RADD_ECOLI	2.78752	7.46374
sp|P33920|NDPA_ECOLI	3	10.4085
sp|P33937|NAPA_ECOLI	2.03434	8.60654
sp|P34209|YDCF_ECOLI	3	10.912
sp|P35340|AHPF_ECOLI	2.94882	7.30121
sp|P36548|AMIA_ECOLI	2.22998	5.00364
sp|P36553|HEM6_ECOLI	3	10.1456
sp|P36561|COBS_ECOLI	3	12
sp|P36562|COBT_ECOLI	3	8.09987
sp|P36566|CMOM_ECOLI	2.96402	10.1698
sp|P36649|CUEO_ECOLI	2.84283	11.2362
sp|P36655|DSBD_ECOLI	3	12
sp|P36659|CBPA_ECOLI	3	12
sp|P36672|PTTBC_ECOLI	2.85017	6.59337
sp|P36673|TRER_ECOLI	2.8884	12
sp|P36680|ZAPD_ECOLI	2.65963	12
sp|P36683|ACNB_ECOLI	2.57879	7.19617
sp|P36767|RDGC_ECOLI	3	9.38791
sp|P36771|LRHA_ECOLI	2.45097	7.61584
sp|P36879|YADG_ECOLI	3	11.6096
sp|P36928|YEGD_ECOLI	2.80389	9.45959
sp|P36929|RSMB_ECOLI	2.87932	12
sp|P36930|GATR_ECOLI	2.90313	12
sp|P36938|PGM_ECOLI	2.97847	9.71932
sp|P36979|RLMN_ECOLI	1.34822	2.44215
sp|P37005|LAST_ECOLI	3	7.5349
sp|P37019|CLCA_ECOLI	3	12
sp|P37024|HRPB_ECOLI	2.79992	9.65132
sp|P37028|BTUF_ECOLI	3	4.40779
sp|P37047|CDAR_ECOLI	2.67381	10.1671
sp|P37051|PURU_ECOLI	2.7803	10.5275
sp|P37095|PEPB_ECOLI	3	10.3907
sp|P37128|NUDK_ECOLI	2.82388	6.26566
sp|P37147|FXSA_ECOLI	2.46546	11.6854
sp|P37177|PT1P_ECOLI	3	10.6936
sp|P37182|HYBD_ECOLI	3	11.4982
sp|P37313|DPPF_ECOLI	2.87989	11.6026
sp|P37326|INTS_ECOLI	3	10.3323
sp|P37329|MODA_ECOLI	2.86784	12
sp|P37330|MASZ_ECOLI	2.9432	9.40399
sp|P37338|CSIR_ECOLI	1.95541	5.04
sp|P37339|LHGO_ECOLI	2.70274	9.34856
sp|P37344|PSPF_ECOLI	2.95552	12
sp|P37348|YECE_ECOLI	3	8.13532
sp|P37349|DHAM_ECOLI	3	10.0363
sp|P37351|RPIB_ECOLI	3	9.29159
sp|P37387|XYLF_ECOLI	2.98759	8.38421
sp|P37388|XYLG_ECOLI	2.89715	7.37393
sp|P37440|UCPA_ECOLI	2.90585	10.2255
sp|P37590|PMRD_ECOLI	2.03521	7.64097
sp|P37595|IAAA_ECOLI	2.7823	11.1778
sp|P37610|TAUD_ECOLI	2.88081	5.18738
sp|P37613|PANZ_ECOLI	3	11.9129
sp|P37615|YHHM_ECOLI	3	11.6336
sp|P37617|ZNTA_ECOLI	2.6167	6.12701
sp|P37623|ACPT_ECOLI	2.54517	8.2779
sp|P37624|RBBA_ECOLI	3	12
sp|P37626|YHII_ECOLI	3	12
sp|P37631|YHIN_ECOLI	3	12
sp|P37634|RLMJ_ECOLI	3	10.7123
sp|P37642|YHJD_ECOLI	2.4127	7.17978
sp|P37645|YHJG_ECOLI	3	10.855
sp|P37647|KDGK_ECOLI	2.43556	11.0679
sp|P37648|YHJJ_ECOLI	3	9.8312
sp|P37649|YHJK_ECOLI	2.99751	12
sp|P37650|BCSC_ECOLI	3	11.18
sp|P37651|GUN_ECOLI	3	12
sp|P37652|BCSB_ECOLI	3	10.7229
sp|P37659|BCSG_ECOLI	2.6015	8.29962
sp|P37661|EPTB_ECOLI	2.86924	8.03715
sp|P37666|GHRB_ECOLI	2.95321	8.91881
sp|P37671|YIAJ_ECOLI	2.91299	12
sp|P37672|DLGD_ECOLI	2.7735	9.4347
sp|P37676|YIAO_ECOLI	3	9.23438
sp|P37677|LYXK_ECOLI	3	7.19013
sp|P37678|SGBH_ECOLI	3	9.06565
sp|P37682|YIAU_ECOLI	2.74381	10.892
sp|P37685|ALDB_ECOLI	2.73131	7.86945
sp|P37689|GPMI_ECOLI	2.84919	10.0467
sp|P37690|ENVC_ECOLI	3	11.286
sp|P37692|RFAF_ECOLI	3	11.6818
sp|P37765|RLUB_ECOLI	2.92312	10.4321
sp|P37766|YDIF_ECOLI	2.75338	10.7469
sp|P37767|YFHH_ECOLI	2.43911	5.65431
sp|P37769|KDUD_ECOLI	2.75134	7.26093
sp|P37773|MPL_ECOLI	2.84107	12
sp|P37774|YECC_ECOLI	3	10.1687
sp|P37794|CHBG_ECOLI	2.85698	7.90073
sp|P37902|GLTI_ECOLI	3	11.3503
sp|P37903|USPF_ECOLI	3	10.2721
sp|P37908|YFJD_ECOLI	3	9.51056
sp|P38038|CYSJ_ECOLI	2.80831	8.52572
sp|P38051|MENF_ECOLI	2.95926	10.2114
sp|P38104|RSPA_ECOLI	3	10.4579
sp|P38105|RSPB_ECOLI	2.25679	8.9786
sp|P38489|NFSB_ECOLI	2.72021	5.93533
sp|P38506|XNI_ECOLI	2.65868	10.6749
sp|P38521|YGGL_ECOLI	3	9.79782
sp|P38684|TORR_ECOLI	2.78061	9.61774
sp|P39099|DEGQ_ECOLI	3	9.99583
sp|P39160|UXUB_ECOLI	2.90621	7.28396
sp|P39161|UXUR_ECOLI	2.20532	5.88249
sp|P39172|ZNUA_ECOLI	2.8574	9.55349
sp|P39173|YEAD_ECOLI	3	12
sp|P39176|ERFK_ECOLI	3	10.1277
sp|P39177|USPG_ECOLI	3	12
sp|P39180|AG43_ECOLI	3	4.45918
sp|P39187|YTFJ_ECOLI	2.77915	7.32505
sp|P39199|PRMB_ECOLI	2.80896	10.022
sp|P39265|ALSB_ECOLI	3	9.14599
sp|P39280|EPMB_ECOLI	1.40739	3.34608
sp|P39285|MSCM_ECOLI	3	12
sp|P39286|RSGA_ECOLI	3	9.83135
sp|P39297|BSMA_ECOLI	3	11.565
sp|P39298|YJFP_ECOLI	3	10.9639
sp|P39304|ULAD_ECOLI	2.2872	5.83739
sp|P39310|YTFB_ECOLI	3	9.18182
sp|P39315|QOR2_ECOLI	3	8.89873
sp|P39321|TAMB_ECOLI	3	11.7282
sp|P39325|YTFQ_ECOLI	3	11.971
sp|P39334|BDCR_ECOLI	2.66088	4.58883
sp|P39337|YJGM_ECOLI	2.94913	6.42955
sp|P39342|YJGR_ECOLI	3	9.7666
sp|P39353|YJHC_ECOLI	2.75091	11.1562
sp|P39356|YJHU_ECOLI	3	11.5091
sp|P39358|YJHG_ECOLI	3	8.8959
sp|P39359|YJHH_ECOLI	2.82971	9.38549
sp|P39363|SGCA_ECOLI	3	6.73635
sp|P39364|SGCQ_ECOLI	1.0683	8.61707
sp|P39365|SGCC_ECOLI	3	12
sp|P39366|SGCX_ECOLI	3	10.9453
sp|P39367|YJHP_ECOLI	2.69549	9.88992
sp|P39371|NANM_ECOLI	3	12
sp|P39377|IADA_ECOLI	2.92573	12
sp|P39382|YJIK_ECOLI	2.55196	8.76948
sp|P39383|YJIL_ECOLI	2.00733	6.35057
sp|P39384|YJIM_ECOLI	1.58933	2.51249
sp|P39385|YJIN_ECOLI	3	12
sp|P39389|YJIR_ECOLI	3	7.69479
sp|P39401|OPGB_ECOLI	2.1742	3.92891
sp|P39406|RSMC_ECOLI	2.92703	11.5703
sp|P39407|YJJU_ECOLI	1.89083	4.59046
sp|P39408|YJJV_ECOLI	3	9.4538
sp|P39410|YJJJ_ECOLI	2.94641	10.8611
sp|P39411|NCPP_ECOLI	2.81461	8.16564
sp|P39452|RIR3_ECOLI	3	2.88192
sp|P39829|GARD_ECOLI	2.09669	3.38766
sp|P39830|YBAL_ECOLI	3	12
sp|P39831|YDFG_ECOLI	3	10.7784
sp|P39835|GNTT_ECOLI	3	10.0358
sp|P39838|RCSD_ECOLI	3	11.1334
sp|P40120|OPGD_ECOLI	3	12
sp|P40191|PDXK_ECOLI	2.98044	10.0842
sp|P40710|NLPE_ECOLI	3	10.72
sp|P40874|MTOX_ECOLI	2.98544	6.91833
sp|P41036|NANT_ECOLI	2.57867	5.22518
sp|P41407|AZOR_ECOLI	2.81153	5.42549
sp|P41409|RIHA_ECOLI	3	10.5143
sp|P42588|PAT_ECOLI	0.377743	1.05838
sp|P42589|YGJH_ECOLI	2.97264	8.53272
sp|P42593|FADH_ECOLI	2.93177	9.60617
sp|P42596|RLMG_ECOLI	3	11.8547
sp|P42599|YGJR_ECOLI	2.56072	9.44038
sp|P42604|UXAA_ECOLI	2.60582	4.43092
sp|P42620|YQJG_ECOLI	3	12
sp|P42624|YHAK_ECOLI	3	9.96549
sp|P42632|TDCE_ECOLI	2.12135	3.63389
sp|P42641|OBG_ECOLI	2.27072	5.34725
sp|P42909|PTPB1_ECOLI	3	6.94588
sp|P43329|HRPA_ECOLI	3	12
sp|P43337|NUDL_ECOLI	2.36101	7.74481
sp|P43340|YCAK_ECOLI	2.98373	9.75421
sp|P43341|LPXH_ECOLI	3	12
sp|P43671|PQIB_ECOLI	3	12
sp|P43672|UUP_ECOLI	3	10.4431
sp|P45395|KDSD_ECOLI	2.91554	10.2977
sp|P45424|YHCH_ECOLI	2.60507	9.27177
sp|P45425|NANK_ECOLI	2.57365	9.06594
sp|P45464|LPOA_ECOLI	3	11.2147
sp|P45469|YRAR_ECOLI	3	12
sp|P45470|YHBO_ECOLI	3	9.27063
sp|P45522|KEFB_ECOLI	3	12
sp|P45523|FKBA_ECOLI	3	11.4765
sp|P45530|TUSB_ECOLI	3	12
sp|P45531|TUSC_ECOLI	3	11.2397
sp|P45544|FRLR_ECOLI	3	9.50237
sp|P45552|YHFZ_ECOLI	2.77821	7.63128
sp|P45565|AIS_ECOLI	3	11.4021
sp|P45568|DXR_ECOLI	2.81468	9.18983
sp|P45577|PROQ_ECOLI	2.73442	6.82701
sp|P45578|LUXS_ECOLI	2.7057	7.06652
sp|P45579|HCXA_ECOLI	2.67298	9.15124
sp|P45748|TSAC_ECOLI	3	9.17204
sp|P45753|HOFM_ECOLI	2.69457	11.7488
sp|P45771|YRDD_ECOLI	3	8.65351
sp|P45799|NUDE_ECOLI	3	9.26346
sp|P45800|IGAA_ECOLI	3	12
sp|P45955|CPOB_ECOLI	3	8.80254
sp|P46118|HEXR_ECOLI	2.25509	5.45035
sp|P46125|YEDI_ECOLI	3	10.2762
sp|P46130|YBHC_ECOLI	3	11.6495
sp|P46474|YHDP_ECOLI	3	12
sp|P46837|YHGF_ECOLI	2.48675	7.55455
sp|P46850|RTCB_ECOLI	1.60342	3.18714
sp|P46852|YHHW_ECOLI	2.83749	8.59751
sp|P46853|YHHX_ECOLI	3	11.6483
sp|P46854|AAAT_ECOLI	3	10.3977
sp|P46888|USPC_ECOLI	3	9.83437
sp|P46889|FTSK_ECOLI	0.890612	1.75879
sp|P46890|YBAE_ECOLI	1.85337	4.71615
sp|P50456|MLC_ECOLI	2.89017	9.65342
sp|P50457|PUUE_ECOLI	2.88289	4.33173
sp|P51024|YAIL_ECOLI	2.2403	4.09397
sp|P51981|AEEP_ECOLI	2.73114	9.31256
sp|P52007|YECM_ECOLI	2.23127	5.24835
sp|P52037|YGFF_ECOLI	3	12
sp|P52061|IXTPA_ECOLI	3	8.50827
sp|P52062|YGGW_ECOLI	3	8.0961
sp|P52073|GLCE_ECOLI	1.21593	3.59097
sp|P52074|GLCF_ECOLI	1.32854	4.17405
sp|P52076|QSEB_ECOLI	2.92393	10.7919
sp|P52094|HISQ_ECOLI	3	11.5137
sp|P52095|DCLZ_ECOLI	3	10.6502
sp|P52097|TILS_ECOLI	3	11.0289
sp|P52101|GLRK_ECOLI	3	10.8057
sp|P52108|RSTA_ECOLI	3	7.29888
sp|P52598|YGBI_ECOLI	2.62441	8.84537
sp|P52612|FLII_ECOLI	2.04139	4.7325
sp|P52643|LDHD_ECOLI	3	11.262
sp|P52644|HSLJ_ECOLI	2.94844	11.011
sp|P52645|YDBH_ECOLI	3	10.8007
sp|P52647|NIFJ_ECOLI	2.13943	5.06333
sp|P52697|6PGL_ECOLI	3	11.0626
sp|P55135|RLMD_ECOLI	2.95537	9.06823
sp|P55138|YGCE_ECOLI	2.85476	8.14011
sp|P55734|YGAP_ECOLI	2.60999	8.9617
sp|P56258|WECF_ECOLI	3	11.4866
sp|P56262|DLHH_ECOLI	2.58676	8.5164
sp|P60240|RAPA_ECOLI	3	12
sp|P60293|MUKF_ECOLI	3	9.64273
sp|P60340|TRUB_ECOLI	3	9.72265
sp|P60390|RSMH_ECOLI	3	9.67516
sp|P60422|RL2_ECOLI	3	11.476
sp|P60438|RL3_ECOLI	2.96419	11.9945
sp|P60546|KGUA_ECOLI	2.78331	8.86987
sp|P60560|GUAC_ECOLI	2.76756	9.93506
sp|P60595|HIS5_ECOLI	3	10.5078
sp|P60624|RL24_ECOLI	3	9.21054
sp|P60651|SPEB_ECOLI	2.89627	11.8184
sp|P60664|HIS6_ECOLI	2.97484	9.43877
sp|P60716|LIPA_ECOLI	1.2291	2.46562
sp|P60723|RL4_ECOLI	3	11.7286
sp|P60752|MSBA_ECOLI	3	11.4102
sp|P60757|HIS1_ECOLI	2.98514	7.57622
sp|P60785|LEPA_ECOLI	3	10.2289
sp|P60872|YIDE_ECOLI	3	11.3576
sp|P60906|SYH_ECOLI	3	10.4699
sp|P61175|RL22_ECOLI	3	10.6445
sp|P61316|LOLA_ECOLI	3	9.08275
sp|P61320|LOLB_ECOLI	3	11.7945
sp|P61517|CAN_ECOLI	2.99686	8.83964
sp|P61714|RISB_ECOLI	3	12
sp|P61887|RMLA2_ECOLI	3	10.6873
sp|P61889|MDH_ECOLI	3	9.68707
sp|P61949|FLAV_ECOLI	3	7.01716
sp|P62399|RL5_ECOLI	3	10.2337
sp|P62517|OPGH_ECOLI	3	12
sp|P62615|ISPE_ECOLI	2.94515	10.4783
sp|P62620|ISPG_ECOLI	2.61008	7.78029
sp|P62623|ISPH_ECOLI	2.50016	5.13935
sp|P62672|APAG_ECOLI	1.39538	3.1061
sp|P62707|GPMA_ECOLI	3	10.3353
sp|P62768|YAEH_ECOLI	3	8.39551
sp|P63020|NFUA_ECOLI	2.32148	5.06728
sp|P63177|RLMB_ECOLI	2.72746	10.3031
sp|P63183|KUP_ECOLI	3	12
sp|P63224|GMHA_ECOLI	3	10.985
sp|P63228|GMHBB_ECOLI	2.5421	12
sp|P63284|CLPB_ECOLI	3	11.3943
sp|P63386|MLAF_ECOLI	3	12
sp|P63389|YHES_ECOLI	2.38638	6.50015
sp|P63417|YHBS_ECOLI	3	9.91241
sp|P63883|AMIC_ECOLI	2.73853	9.06285
sp|P64423|ZNTB_ECOLI	3	11.4587
sp|P64429|YPFJ_ECOLI	2.86113	7.60233
sp|P64448|YNBE_ECOLI	3	12
sp|P64451|YDCL_ECOLI	3	10.3307
sp|P64461|LSRG_ECOLI	2.48839	3.92994
sp|P64463|YDFZ_ECOLI	2.87827	5.42317
sp|P64483|YEAK_ECOLI	3	8.12709
sp|P64534|RCNB_ECOLI	3	8.30459
sp|P64540|YFCL_ECOLI	2.20179	4.8691
sp|P64554|QUEE_ECOLI	2.30874	6.66439
sp|P64581|YQJD_ECOLI	2.81449	9.34764
sp|P64585|YQJE_ECOLI	2.99349	11.0459
sp|P64588|YQJI_ECOLI	2.54711	8.7609
sp|P64596|YRAP_ECOLI	3	10.5495
sp|P64602|MLAB_ECOLI	2.98396	10.9062
sp|P64604|MLAD_ECOLI	3	12
sp|P64612|ZAPE_ECOLI	2.71907	9.73236
sp|P64624|YHEO_ECOLI	2.48201	6.92869
sp|P65292|YGDI_ECOLI	3	10.3126
sp|P65294|YGDR_ECOLI	2.24332	7.87697
sp|P65367|YQCA_ECOLI	3	12
sp|P65556|YFCD_ECOLI	1.92603	7.26295
sp|P65807|YGEY_ECOLI	2.92918	8.78253
sp|P65870|QUED_ECOLI	3	12
sp|P66817|DIAA_ECOLI	3	11.0999
sp|P66948|BEPA_ECOLI	2.69856	9.19452
sp|P67080|PLPHP_ECOLI	3	8.79541
sp|P67087|RSMI_ECOLI	3	11.8023
sp|P67095|YFCE_ECOLI	2.69848	9.40661
sp|P67244|YQHA_ECOLI	2.91849	11.8095
sp|P67553|YNFC_ECOLI	1.64113	2.84649
sp|P67603|YQFB_ECOLI	3	10.4348
sp|P67660|YHAJ_ECOLI	3	11.1715
sp|P67662|AAER_ECOLI	3	10.9922
sp|P67762|YHBP_ECOLI	3	12
sp|P67826|CUTC_ECOLI	3	9.73517
sp|P67910|HLDD_ECOLI	3	11.2868
sp|P68066|GRCA_ECOLI	1.45818	2.76438
sp|P68187|MALK_ECOLI	3	12
sp|P68191|SRA_ECOLI	1.63873	1.80948
sp|P68206|YJBJ_ECOLI	3	11.0448
sp|P68567|RSMJ_ECOLI	3	11.1207
sp|P68699|ATPL_ECOLI	3	11.1276
sp|P68739|NFI_ECOLI	3	11.2969
sp|P68767|AMPA_ECOLI	3	11.7052
sp|P68919|RL25_ECOLI	3	9.36448
sp|P69222|IF1_ECOLI	3	8.41156
sp|P69228|BAER_ECOLI	2.8872	11.7414
sp|P69411|RCSF_ECOLI	2.88724	12
sp|P69425|TATB_ECOLI	2.56593	6.99547
sp|P69428|TATA_ECOLI	2.93006	9.3412
sp|P69441|KAD_ECOLI	3	11.2866
sp|P69451|LCFA_ECOLI	1.68268	6.59163
sp|P69490|CCME_ECOLI	2.9089	8.92064
sp|P69503|APT_ECOLI	3	8.09196
sp|P69776|LPP_ECOLI	3	11.1701
sp|P69783|PTGA_ECOLI	3	10.5885
sp|P69786|PTGCB_ECOLI	3	12
sp|P69795|PTQB_ECOLI	2.71839	6.00342
sp|P69797|PTNAB_ECOLI	3	12
sp|P69805|PTND_ECOLI	3	12
sp|P69808|PTFB1_ECOLI	2.2702	5.82522
sp|P69811|PTFAH_ECOLI	2.95796	12
sp|P69853|DMSD_ECOLI	2.99554	11.7304
sp|P69856|NANC_ECOLI	3	12
sp|P69874|POTA_ECOLI	3	11.9069
sp|P69913|CSRA_ECOLI	2.67975	7.52002
sp|P69922|FUCI_ECOLI	3	9.64318
sp|P69924|RIR2_ECOLI	3	9.25161
sp|P69931|HDA_ECOLI	2.73973	9.48413
sp|P71298|INTF_ECOLI	0.877249	3.0106
sp|P75687|RCLB_ECOLI	3	6.51208
sp|P75691|YAHK_ECOLI	3	10.955
sp|P75694|YAHO_ECOLI	2.85609	5.77563
sp|P75713|ALLE_ECOLI	3	10.8305
sp|P75728|UBIF_ECOLI	2.58601	7.52751
sp|P75736|YBFF_ECOLI	3	9.15651
sp|P75745|YBGK_ECOLI	3	10.1428
sp|P75746|YBGL_ECOLI	2.39578	7.68758
sp|P75767|GNGF_ECOLI	3	10.2612
sp|P75777|YBHG_ECOLI	3	11.1815
sp|P75780|FIU_ECOLI	3	12
sp|P75785|OPGE_ECOLI	2.9361	10.1624
sp|P75791|YBIU_ECOLI	2.69511	3.98544
sp|P75792|SUPH_ECOLI	3	12
sp|P75796|GSIA_ECOLI	2.37416	6.10382
sp|P75797|GSIB_ECOLI	3	12
sp|P75798|GSIC_ECOLI	3	11.4416
sp|P75804|YLII_ECOLI	1.62523	5.83
sp|P75809|YBJI_ECOLI	2.4401	6.88318
sp|P75818|YBJP_ECOLI	2.8908	12
sp|P75820|AMID_ECOLI	3	11.2421
sp|P75821|YBJS_ECOLI	2.62015	9.94855
sp|P75822|YBJT_ECOLI	2.93671	12
sp|P75823|LTAE_ECOLI	3	10.8095
sp|P75830|MACA_ECOLI	3	12
sp|P75831|MACB_ECOLI	3	12
sp|P75838|YCAO_ECOLI	3	10.5047
sp|P75849|GLO22_ECOLI	3	9.87729
sp|P75863|YCBX_ECOLI	2.97416	10.1447
sp|P75864|RLMKL_ECOLI	3	10.4502
sp|P75867|LONH_ECOLI	3	9.74839
sp|P75874|YCCU_ECOLI	3	9.88269
sp|P75876|RLMI_ECOLI	3	11.3162
sp|P75913|GHRA_ECOLI	2.69086	10.3117
sp|P75914|YCDX_ECOLI	3	9.55262
sp|P75915|YCDY_ECOLI	3	12
sp|P75931|YCEM_ECOLI	3	10.9767
sp|P75937|FLGE_ECOLI	1.20472	3.50979
sp|P75938|FLGF_ECOLI	0.503817	3.33363
sp|P75949|NAGZ_ECOLI	2.89489	7.45611
sp|P75952|COMR_ECOLI	1.69104	4.59709
sp|P75954|YCFS_ECOLI	1.51143	4.13468
sp|P75958|LOLE_ECOLI	3	12
sp|P75959|NAGK_ECOLI	2.86441	9.97238
sp|P75960|NPD_ECOLI	2.6373	10.1889
sp|P75966|RLUE_ECOLI	2.68045	10.9961
sp|P75974|COHE_ECOLI	3	9.8587
sp|P75989|BLUR_ECOLI	2.12507	4.42208
sp|P76001|YCGJ_ECOLI	2.84572	12
sp|P76002|PLIG_ECOLI	3	9.98042
sp|P76004|YCGM_ECOLI	3	11.1958
sp|P76008|LDCA_ECOLI	3	9.84937
sp|P76010|YCGR_ECOLI	1.21155	2.88238
sp|P76014|DHAL_ECOLI	2.93343	9.73674
sp|P76015|DHAK_ECOLI	2.77749	10.434
sp|P76016|DHAR_ECOLI	2.56157	9.42462
sp|P76027|OPPD_ECOLI	2.84388	11.3713
sp|P76034|YCIT_ECOLI	2.86548	11.6254
sp|P76035|YCIW_ECOLI	1.2463	1.93024
sp|P76046|YCJX_ECOLI	2.9402	10.8405
sp|P76049|YCJY_ECOLI	3	11.2359
sp|P76055|TTCA_ECOLI	1.63302	2.85075
sp|P76085|PAAK_ECOLI	0.691801	1.20648
sp|P76086|PAAX_ECOLI	2.76692	8.39352
sp|P76097|YDCJ_ECOLI	1.92513	5.08643
sp|P76104|YDCP_ECOLI	1.91055	3.02641
sp|P76108|YDCS_ECOLI	3	12
sp|P76112|MNAT_ECOLI	2.76862	10.1384
sp|P76113|CURA_ECOLI	3	10.3126
sp|P76115|YNCD_ECOLI	3	12
sp|P76116|YNCE_ECOLI	3	12
sp|P76121|YDDH_ECOLI	2.95928	9.96797
sp|P76128|DDPA_ECOLI	2.72946	7.85005
sp|P76129|DOSP_ECOLI	1.62619	6.84875
sp|P76142|LSRB_ECOLI	3	9.79671
sp|P76143|LSRF_ECOLI	3	8.51845
sp|P76145|TAM_ECOLI	3	9.97394
sp|P76149|SAD_ECOLI	2.87418	7.86909
sp|P76170|YNFB_ECOLI	3	7.10951
sp|P76176|YDGD_ECOLI	2.07482	9.64079
sp|P76177|YDGH_ECOLI	3	10.5282
sp|P76185|YDHJ_ECOLI	3	11.2094
sp|P76187|YDHF_ECOLI	2.85657	9.46761
sp|P76190|MEPH_ECOLI	2.57222	9.35773
sp|P76193|YNHG_ECOLI	3	12
sp|P76208|YNIB_ECOLI	2.85798	12
sp|P76216|ASTB_ECOLI	3	8.63973
sp|P76217|ASTD_ECOLI	3	10.0477
sp|P76220|YDJY_ECOLI	2.86753	12
sp|P76222|YNJA_ECOLI	2.73569	12
sp|P76223|YNJB_ECOLI	3	12
sp|P76227|YNJH_ECOLI	3	6.65262
sp|P76231|YEAC_ECOLI	0.23091	0.115787
sp|P76234|YEAE_ECOLI	2.89822	8.61417
sp|P76235|YEAH_ECOLI	1.37362	1.95054
sp|P76237|YEAJ_ECOLI	3	12
sp|P76243|YEAO_ECOLI	2.37342	4.53887
sp|P76250|DMLR_ECOLI	0.94824	3.54378
sp|P76251|DMLA_ECOLI	2.59519	7.49873
sp|P76256|TSAB_ECOLI	3	10.4973
sp|P76268|KDGR_ECOLI	3	10.219
sp|P76270|MSRC_ECOLI	3	11.7817
sp|P76272|YEBT_ECOLI	3	12
sp|P76273|RSMF_ECOLI	2.98972	9.33619
sp|P76290|CMOA_ECOLI	2.84818	6.6354
sp|P76291|CMOB_ECOLI	3	12
sp|P76297|FLHE_ECOLI	3	8.77977
sp|P76316|DCYD_ECOLI	3	12
sp|P76318|YEDK_ECOLI	3	9.42047
sp|P76329|MPGP_ECOLI	2.86558	8.64007
sp|P76330|YEDQ_ECOLI	3	12
sp|P76340|YEDW_ECOLI	2.99311	10.4076
sp|P76342|MSRP_ECOLI	2.98187	8.39538
sp|P76344|ZINT_ECOLI	3	12
sp|P76346|MTFA_ECOLI	1.16384	2.1858
sp|P76372|WZZB_ECOLI	3	11.1456
sp|P76373|UDG_ECOLI	2.8674	6.16195
sp|P76389|YEGH_ECOLI	3	12
sp|P76397|MDTA_ECOLI	3	12
sp|P76399|MDTC_ECOLI	3	12
sp|P76402|YEGP_ECOLI	3	11.1872
sp|P76403|YEGQ_ECOLI	2.77031	5.83339
sp|P76406|YEGR_ECOLI	3	11.2794
sp|P76407|YEGS_ECOLI	3	9.0817
sp|P76418|YEGU_ECOLI	2.886	9.45218
sp|P76419|YEGV_ECOLI	3	6.71026
sp|P76422|THID_ECOLI	3	9.68195
sp|P76423|THIM_ECOLI	3	8.4803
sp|P76440|PRET_ECOLI	1.14112	2.51607
sp|P76446|RTN_ECOLI	3	10.5409
sp|P76466|YFAT_ECOLI	2.97281	12
sp|P76472|ARND_ECOLI	2.29496	6.66079
sp|P76473|ARNT_ECOLI	3	12
sp|P76491|5DNU_ECOLI	2.93524	12
sp|P76502|SIXA_ECOLI	1.0609	1.56792
sp|P76503|FADI_ECOLI	2.94152	12
sp|P76506|MLAA_ECOLI	3	12
sp|P76535|MURQ_ECOLI	3	8.40896
sp|P76536|YFEX_ECOLI	2.95764	8.52173
sp|P76537|YFEY_ECOLI	3	12
sp|P76539|YPEA_ECOLI	3	9.86983
sp|P76541|EUTL_ECOLI	3	11.9542
sp|P76555|EUTQ_ECOLI	2.12267	5.41531
sp|P76558|MAO2_ECOLI	3	10.6497
sp|P76559|YPFG_ECOLI	3	10.3937
sp|P76561|YPFH_ECOLI	3	5.97002
sp|P76562|TMCA_ECOLI	3	12
sp|P76569|YFGD_ECOLI	3	7.33148
sp|P76576|YFGM_ECOLI	2.82643	10.3374
sp|P76578|YFHM_ECOLI	3	12
sp|P76585|YPHG_ECOLI	3	8.55751
sp|P76594|PKA_ECOLI	3	12
sp|P76621|CSID_ECOLI	0.794162	0.790857
sp|P76641|GUAD_ECOLI	3	10.2433
sp|P76658|HLDE_ECOLI	3	11.0321
sp|P76909|YNJD_ECOLI	3	10.752
sp|P77148|YDHS_ECOLI	3	8.04167
sp|P77150|PDXY_ECOLI	2.887	5.86147
sp|P77171|YDCI_ECOLI	1.767	4.48852
sp|P77173|ZIPA_ECOLI	2.98258	10.8441
sp|P77181|PAAY_ECOLI	3	11.6348
sp|P77182|MNMC_ECOLI	2.83142	9.72932
sp|P77202|DSBG_ECOLI	3	11.2654
sp|P77212|RCLA_ECOLI	3	10.4418
sp|P77213|GCS2_ECOLI	3	9.49962
sp|P77215|RHMD_ECOLI	2.52561	7.50538
sp|P77243|PRPD_ECOLI	3	8.53354
sp|P77245|MURR_ECOLI	3	12
sp|P77247|HXPB_ECOLI	2.99093	12
sp|P77252|YKGE_ECOLI	3	8.00862
sp|P77256|AKRMG_ECOLI	2.95778	8.09109
sp|P77257|LSRA_ECOLI	2.53042	5.98868
sp|P77258|NEMA_ECOLI	2.12583	3.16546
sp|P77260|YDFI_ECOLI	1.95033	6.20908
sp|P77265|MDLA_ECOLI	3	11.1176
sp|P77269|YPHF_ECOLI	3	10.2107
sp|P77280|YDJJ_ECOLI	2.63129	8.14451
sp|P77285|RSXG_ECOLI	3	10.6319
sp|P77293|GTRB_ECOLI	3	12
sp|P77302|YDAM_ECOLI	0.789858	1.41604
sp|P77307|FETB_ECOLI	3	9.92942
sp|P77318|YDEN_ECOLI	2.85562	12
sp|P77330|BORD_ECOLI	3	9.61557
sp|P77333|PGRR_ECOLI	2.92914	12
sp|P77335|HLYE_ECOLI	3	6.71424
sp|P77338|MSCK_ECOLI	3	11.0922
sp|P77348|MPPA_ECOLI	3	10.0811
sp|P77357|ABGA_ECOLI	1.70933	5.67179
sp|P77364|GLXK2_ECOLI	3	10.4406
sp|P77368|YBCL_ECOLI	2.23799	7.12101
sp|P77376|YDGJ_ECOLI	3	9.42885
sp|P77379|RCLR_ECOLI	3	11.8298
sp|P77395|YBBN_ECOLI	3	11.0127
sp|P77398|ARNA_ECOLI	3	10.4274
sp|P77399|FADJ_ECOLI	2.94352	11.9644
sp|P77425|ALLC_ECOLI	2.76391	7.08254
sp|P77432|LSRK_ECOLI	1.55421	2.91677
sp|P77433|YKGG_ECOLI	2.33417	5.23077
sp|P77434|ALAC_ECOLI	2.42608	7.44287
sp|P77444|SUFS_ECOLI	3	8.69725
sp|P77473|YLAB_ECOLI	3	12
sp|P77485|CUSS_ECOLI	3	12
sp|P77488|DXS_ECOLI	3	10.7256
sp|P77493|YDJH_ECOLI	3	10.1196
sp|P77499|SUFC_ECOLI	2.885	10.0597
sp|P77504|YBBP_ECOLI	3	12
sp|P77522|SUFB_ECOLI	1.85339	4.99126
sp|P77526|YFCG_ECOLI	3	9.72885
sp|P77529|YDJN_ECOLI	3	11.3553
sp|P77536|YKGF_ECOLI	1.83301	4.06058
sp|P77541|PRPB_ECOLI	3	5.82414
sp|P77544|YFCF_ECOLI	2.96664	9.64988
sp|P77552|YDHQ_ECOLI	1.15019	2.44057
[truncated: 85 more rows]

## Sheet: Figure6C_right_panel
Protein ID	Half life hrs, 0.7h Doubling time	Half life hrs C-lim 12h Doubling time
sp|P00350|6PGD_ECOLI	0.7075	10.0336
sp|P00363|FRDA_ECOLI	0.7075	12
sp|P00370|DHE4_ECOLI	0.7075	7.28607
sp|P00448|SODM_ECOLI	0.7075	11.26
sp|P00490|PHSM_ECOLI	0.7075	12
sp|P00509|AAT_ECOLI	0.7075	10.2918
sp|P00547|KHSE_ECOLI	0.7075	8.58323
sp|P00550|PTM3C_ECOLI	0.7075	12
sp|P00561|AK1H_ECOLI	0.7075	12
sp|P00562|AK2H_ECOLI	0.7075	9.30449
sp|P00579|RPOD_ECOLI	0.650319	7.98316
sp|P00582|DPO1_ECOLI	0.7075	11.881
sp|P00811|AMPC_ECOLI	0.704838	9.91827
sp|P00864|CAPP_ECOLI	0.7075	10.9817
sp|P00888|AROF_ECOLI	0.604604	3.83832
sp|P00893|ILVI_ECOLI	0.7075	11.072
sp|P00895|TRPE_ECOLI	0.7075	9.56709
sp|P00904|TRPGD_ECOLI	0.629935	10.447
sp|P00909|TRPC_ECOLI	0.7075	7.71306
sp|P00914|PHR_ECOLI	0.7075	11.5333
sp|P00926|SDHD_ECOLI	0.7075	10.0041
sp|P00934|THRC_ECOLI	0.7075	11.9003
sp|P00936|CYAA_ECOLI	0.561713	1.65762
sp|P00946|MANA_ECOLI	0.699041	10.6701
sp|P00954|SYW_ECOLI	0.7075	10.6075
sp|P00956|SYI_ECOLI	0.7075	11.2899
sp|P00957|SYA_ECOLI	0.7075	11.0303
sp|P00959|SYM_ECOLI	0.7075	9.6204
sp|P00960|SYGA_ECOLI	0.7075	12
sp|P00962|SYQ_ECOLI	0.7075	11.4753
sp|P00963|ASNA_ECOLI	0.690835	5.26437
sp|P00968|CARB_ECOLI	0.7075	10.6194
sp|P02358|RS6_ECOLI	0.7075	11.7616
sp|P02359|RS7_ECOLI	0.7075	11.8505
sp|P02918|PBPA_ECOLI	0.7075	10.8248
sp|P02924|ARAF_ECOLI	0.636491	12
sp|P02925|RBSB_ECOLI	0.7075	9.24351
sp|P02929|TONB_ECOLI	0.473432	5.80801
sp|P02930|TOLC_ECOLI	0.7075	12
sp|P02931|OMPF_ECOLI	0.7075	11.1248
sp|P02942|MCP1_ECOLI	0.7075	7.03169
sp|P03004|DNAA_ECOLI	0.650734	5.25056
sp|P03007|DPO3E_ECOLI	0.406966	2.56582
sp|P03018|UVRD_ECOLI	0.7075	8.02748
sp|P03817|MIOC_ECOLI	0.677376	9.27823
sp|P03841|MALM_ECOLI	0.704461	10.4968
sp|P04036|DAPB_ECOLI	0.7075	11.981
sp|P04079|GUAA_ECOLI	0.7075	9.65159
sp|P04693|TYRB_ECOLI	0.7075	7.47302
sp|P04805|SYE_ECOLI	0.7075	12
sp|P04825|AMPN_ECOLI	0.699958	10.4666
sp|P04846|NLPA_ECOLI	0.649658	10.7336
sp|P04949|FLIC_ECOLI	0.358664	0.956269
sp|P04951|KDSB_ECOLI	0.7075	10.7922
sp|P04968|ILVA_ECOLI	0.7075	8.14128
sp|P04982|RBSD_ECOLI	0.7075	10.6446
sp|P04983|RBSA_ECOLI	0.7075	11.2811
sp|P04993|RECD_ECOLI	0.683744	6.98441
sp|P04994|EX7L_ECOLI	0.661638	11.3895
sp|P05041|PABB_ECOLI	0.675521	10.9627
sp|P05055|PNP_ECOLI	0.7075	11.4593
sp|P05100|3MG1_ECOLI	0.528777	3.7731
sp|P05194|AROD_ECOLI	0.685459	9.40305
sp|P05459|PDXB_ECOLI	0.7075	12
sp|P05523|FPG_ECOLI	0.668617	12
sp|P05637|APAH_ECOLI	0.7075	6.9882
sp|P05793|ILVC_ECOLI	0.7075	10.2984
sp|P05825|FEPA_ECOLI	0.7075	12
sp|P05827|ILVY_ECOLI	0.7075	11.3688
sp|P05852|TSAD_ECOLI	0.662733	7.77187
sp|P06129|BTUB_ECOLI	0.704621	12
sp|P06149|DLD_ECOLI	0.7075	10.0149
sp|P06282|CDH_ECOLI	0.7075	12
sp|P06612|TOP1_ECOLI	0.7075	10.5305
sp|P06616|ERA_ECOLI	0.701677	5.98183
sp|P06709|BIRA_ECOLI	0.632843	7.69881
sp|P06710|DPO3X_ECOLI	0.67083	6.79066
sp|P06715|GSHR_ECOLI	0.7075	11.5225
sp|P06720|AGAL_ECOLI	0.571224	8.03432
sp|P06721|METC_ECOLI	0.654018	9.2783
sp|P06722|MUTH_ECOLI	0.7075	8.71726
sp|P06959|ODP2_ECOLI	0.7075	10.5904
sp|P06961|CCA_ECOLI	0.70012	8.36859
sp|P06971|FHUA_ECOLI	0.7075	12
sp|P06974|FLIM_ECOLI	0.636604	6.78713
sp|P06983|HEM3_ECOLI	0.694016	10.78
sp|P06986|HIS8_ECOLI	0.7075	9.87437
sp|P06988|HISX_ECOLI	0.7075	10.773
sp|P06989|HIS2_ECOLI	0.7075	12
sp|P06996|OMPC_ECOLI	0.7075	11.6161
sp|P06999|PFKB_ECOLI	0.7075	10.7119
sp|P07001|PNTA_ECOLI	0.7075	12
sp|P07003|POXB_ECOLI	0.670337	11.2072
sp|P07004|PROA_ECOLI	0.7075	10.939
sp|P07012|RF2_ECOLI	0.7075	8.37202
sp|P07014|SDHB_ECOLI	0.7075	11.8829
sp|P07017|MCP2_ECOLI	0.7075	5.81058
sp|P07018|MCP4_ECOLI	0.683986	4.13368
sp|P07024|USHA_ECOLI	0.661445	12
sp|P07102|PPA_ECOLI	0.668717	11.5737
sp|P07109|HISP_ECOLI	0.67592	11.2499
sp|P07117|PUTP_ECOLI	0.7075	9.71946
sp|P07118|SYV_ECOLI	0.7075	10.4676
sp|P07330|CHEB_ECOLI	0.7075	5.5981
sp|P07363|CHEA_ECOLI	0.558197	2.04757
sp|P07604|TYRR_ECOLI	0.632517	8.205
sp|P07648|RECC_ECOLI	0.7075	12
sp|P07649|TRUA_ECOLI	0.7075	11.7736
sp|P07650|TYPH_ECOLI	0.7075	12
sp|P07654|PSTA_ECOLI	0.7075	12
sp|P07762|GLGB_ECOLI	0.7075	12
sp|P07813|SYL_ECOLI	0.7075	10.9652
sp|P07862|DDLB_ECOLI	0.7075	12
sp|P07913|TDH_ECOLI	0.7075	9.67886
sp|P08142|ILVB_ECOLI	0.701298	4.63841
sp|P08178|PUR5_ECOLI	0.7075	11.0867
sp|P08200|IDH_ECOLI	0.7075	10.0714
sp|P08244|PYRF_ECOLI	0.681707	9.60084
sp|P08245|YCIH_ECOLI	0.579726	5.29131
sp|P08331|CPDB_ECOLI	0.7075	12
sp|P08368|CREB_ECOLI	0.7075	11.4657
sp|P08373|MURB_ECOLI	0.698376	9.86674
sp|P08395|SPPA_ECOLI	0.684118	9.89491
sp|P08622|DNAJ_ECOLI	0.7075	9.43927
sp|P08660|AK3_ECOLI	0.7075	8.44077
sp|P08839|PT1_ECOLI	0.7075	10.7349
sp|P08956|T1RK_ECOLI	0.7075	7.19711
sp|P08957|T1MK_ECOLI	0.666249	9.57512
sp|P08997|MASY_ECOLI	0.7075	4.17971
sp|P09029|PURK_ECOLI	0.7075	9.39176
sp|P09030|EX3_ECOLI	0.7075	10.887
sp|P09053|AVTA_ECOLI	0.7075	7.25155
sp|P09099|XYLB_ECOLI	0.7075	9.66676
sp|P09147|GALE_ECOLI	0.7075	11.628
sp|P09148|GAL7_ECOLI	0.7075	12
sp|P09151|LEU1_ECOLI	0.7075	4.45037
sp|P09155|RND_ECOLI	0.7075	10.0141
sp|P09158|SPEE_ECOLI	0.7075	9.58151
sp|P09169|OMPT_ECOLI	0.7075	11.5017
sp|P09372|GRPE_ECOLI	0.7075	9.2552
sp|P09373|PFLB_ECOLI	0.7075	4.17855
sp|P09394|GLPQ_ECOLI	0.7075	11.4402
sp|P09546|PUTA_ECOLI	0.641376	4.27587
sp|P09549|DEDD_ECOLI	0.56277	6.91796
sp|P09551|ARGT_ECOLI	0.7075	11.5807
sp|P09831|GLTB_ECOLI	0.7075	8.45547
sp|P09832|GLTD_ECOLI	0.7075	7.68134
sp|P09833|MODC_ECOLI	0.659258	11.0344
sp|P09835|UHPB_ECOLI	0.7075	10.0052
sp|P09980|REP_ECOLI	0.704509	6.35638
sp|P0A698|UVRA_ECOLI	0.7075	12
sp|P0A6A3|ACKA_ECOLI	0.7075	12
sp|P0A6A6|LEUC_ECOLI	0.630413	3.71179
sp|P0A6A8|ACP_ECOLI	0.7075	8.8779
sp|P0A6B4|ALR1_ECOLI	0.7075	11.0456
sp|P0A6B7|ISCS_ECOLI	0.7075	3.83366
sp|P0A6C1|END4_ECOLI	0.580917	4.39659
sp|P0A6C5|ARGA_ECOLI	0.663899	5.24041
sp|P0A6C8|ARGB_ECOLI	0.7075	10.3385
sp|P0A6D0|ARGR_ECOLI	0.7075	10.6686
sp|P0A6D7|AROK_ECOLI	0.7075	5.31244
sp|P0A6E1|AROL_ECOLI	0.704532	7.30119
sp|P0A6E4|ASSY_ECOLI	0.7075	9.91442
sp|P0A6E6|ATPE_ECOLI	0.7075	11.2171
sp|P0A6E9|BIOD2_ECOLI	0.7075	4.99209
sp|P0A6F3|GLPK_ECOLI	0.7075	9.60976
sp|P0A6F5|CH60_ECOLI	0.7075	12
sp|P0A6F9|CH10_ECOLI	0.7075	10.6151
sp|P0A6G3|PNCC_ECOLI	0.686581	11.0095
sp|P0A6G7|CLPP_ECOLI	0.7075	11.1972
sp|P0A6H1|CLPX_ECOLI	0.636837	2.23993
sp|P0A6H5|HSLU_ECOLI	0.706794	10.3152
sp|P0A6H8|CLSA_ECOLI	0.7075	12
sp|P0A6I0|KCY_ECOLI	0.6751	9.23443
sp|P0A6I3|COAA_ECOLI	0.7075	8.54639
sp|P0A6I9|COAE_ECOLI	0.652944	9.86585
sp|P0A6J8|DDLA_ECOLI	0.667653	10.4587
sp|P0A6K6|DEOB_ECOLI	0.706527	9.00187
sp|P0A6L0|DEOC_ECOLI	0.7075	12
sp|P0A6L2|DAPA_ECOLI	0.7075	11.3844
sp|P0A6L4|NANA_ECOLI	0.7075	5.82865
sp|P0A6M4|DTD_ECOLI	0.7075	10.008
sp|P0A6M8|EFG_ECOLI	0.7075	10.813
sp|P0A6N4|EFP_ECOLI	0.658407	8.2884
sp|P0A6N8|EFPL_ECOLI	0.7075	11.1185
sp|P0A6P1|EFTS_ECOLI	0.7075	10.9238
sp|P0A6P5|DER_ECOLI	0.7075	10.3194
sp|P0A6P7|ENGB_ECOLI	0.7075	11.1905
sp|P0A6P9|ENO_ECOLI	0.7075	12
sp|P0A6S0|FLGH_ECOLI	0.695885	7.91911
sp|P0A6S3|FLGI_ECOLI	0.7075	8.58169
sp|P0A6S7|GPDA_ECOLI	0.7075	10.8255
sp|P0A6T1|G6PI_ECOLI	0.7075	11.6749
sp|P0A6T5|GCH1_ECOLI	0.694952	5.29122
sp|P0A6U3|MNMG_ECOLI	0.611991	3.19404
sp|P0A6U8|GLGA_ECOLI	0.690994	11.4281
sp|P0A6V8|GLK_ECOLI	0.7075	12
sp|P0A6W0|GLSA2_ECOLI	0.7075	12
sp|P0A6W5|GREA_ECOLI	0.7075	6.41245
sp|P0A6W9|GSH1_ECOLI	0.7075	9.533
sp|P0A6X1|HEM1_ECOLI	0.504755	2.75677
sp|P0A6Y8|DNAK_ECOLI	0.7075	9.95908
sp|P0A6Z1|HSCA_ECOLI	0.7075	7.06851
sp|P0A6Z3|HTPG_ECOLI	0.7075	10.4251
sp|P0A705|IF2_ECOLI	0.7075	9.87255
sp|P0A707|IF3_ECOLI	0.7075	10.4525
sp|P0A720|KTHY_ECOLI	0.64987	9.93407
sp|P0A725|LPXC_ECOLI	0.143566	1.10057
sp|P0A729|YCEF_ECOLI	0.699623	8.33711
sp|P0A738|MOAC_ECOLI	0.7075	8.28384
sp|P0A742|MSCL_ECOLI	0.669529	12
sp|P0A744|MSRA_ECOLI	0.7075	8.44248
sp|P0A749|MURA_ECOLI	0.7075	9.85012
sp|P0A752|NADD_ECOLI	0.656473	11.2514
sp|P0A754|KEFF_ECOLI	0.7075	10.935
sp|P0A759|NAGB_ECOLI	0.7075	10.8865
sp|P0A761|NANE_ECOLI	0.7075	10.3388
sp|P0A763|NDK_ECOLI	0.7075	9.32441
sp|P0A776|RPPH_ECOLI	0.7075	9.01324
sp|P0A780|NUSB_ECOLI	0.7075	10.3303
sp|P0A786|PYRB_ECOLI	0.615383	10.4152
sp|P0A796|PFKA_ECOLI	0.7075	10.2947
sp|P0A799|PGK_ECOLI	0.7075	12
sp|P0A7A2|GPMB_ECOLI	0.7075	7.05829
sp|P0A7A5|PIMT_ECOLI	0.7075	8.88134
sp|P0A7A7|PLSB_ECOLI	0.7075	12
sp|P0A7B1|PPK1_ECOLI	0.7075	12
sp|P0A7B5|PROB_ECOLI	0.695387	9.09027
sp|P0A7B8|HSLV_ECOLI	0.7075	10.1888
sp|P0A7D1|PTH_ECOLI	0.7075	10.5262
sp|P0A7D4|PURA_ECOLI	0.7075	10.3572
sp|P0A7D7|PUR7_ECOLI	0.7075	10.7726
sp|P0A7E1|PYRD_ECOLI	0.7075	12
sp|P0A7E3|PYRE_ECOLI	0.7075	9.30389
sp|P0A7E5|PYRG_ECOLI	0.7075	12
sp|P0A7E9|PYRH_ECOLI	0.7075	10.3911
sp|P0A7F6|SPED_ECOLI	0.7075	9.16914
sp|P0A7G2|RBFA_ECOLI	0.7075	10.3302
sp|P0A7G6|RECA_ECOLI	0.7075	11.6867
sp|P0A7H0|RECF_ECOLI	0.7075	9.88122
sp|P0A7H6|RECR_ECOLI	0.7075	8.57032
sp|P0A7I0|RF1_ECOLI	0.7075	9.68097
sp|P0A7I4|RF3_ECOLI	0.7075	11.4032
sp|P0A7I7|RIBA_ECOLI	0.687217	8.92962
sp|P0A7J0|RIBB_ECOLI	0.570402	1.3489
sp|P0A7J3|RL10_ECOLI	0.7075	12
sp|P0A7J7|RL11_ECOLI	0.7075	11.0237
sp|P0A7K2|RL7_ECOLI	0.7075	12
sp|P0A7K6|RL19_ECOLI	0.7075	8.66737
sp|P0A7L0|RL1_ECOLI	0.7075	10.5758
sp|P0A7L3|RL20_ECOLI	0.7075	10.5895
sp|P0A7L8|RL27_ECOLI	0.7075	9.58066
sp|P0A7M2|RL28_ECOLI	0.653545	8.56923
sp|P0A7R1|RL9_ECOLI	0.7075	9.19249
sp|P0A7R9|RS11_ECOLI	0.7075	12
sp|P0A7S3|RS12_ECOLI	0.688153	11.4335
sp|P0A7S9|RS13_ECOLI	0.63347	8.86933
sp|P0A7T3|RS16_ECOLI	0.66394	8.82754
sp|P0A7T7|RS18_ECOLI	0.64845	9.73365
sp|P0A7U3|RS19_ECOLI	0.628736	9.52773
sp|P0A7V0|RS2_ECOLI	0.7075	9.4636
sp|P0A7V3|RS3_ECOLI	0.7075	11.7838
sp|P0A7V8|RS4_ECOLI	0.7075	10.3438
sp|P0A7W1|RS5_ECOLI	0.7075	11.1179
sp|P0A7W7|RS8_ECOLI	0.7075	10.8225
sp|P0A7X3|RS9_ECOLI	0.7075	12
sp|P0A7X6|RIMM_ECOLI	0.7075	7.93921
sp|P0A7Y0|RNC_ECOLI	0.7075	8.3654
sp|P0A7Z0|RPIA_ECOLI	0.7075	9.49657
sp|P0A7Z4|RPOA_ECOLI	0.7075	10.4367
sp|P0A805|RRF_ECOLI	0.654179	8.30111
sp|P0A809|RUVA_ECOLI	0.495224	10.3006
sp|P0A814|RUVC_ECOLI	0.671188	6.59818
sp|P0A821|SELA_ECOLI	0.627546	11.7493
sp|P0A825|GLYA_ECOLI	0.7075	10.6611
sp|P0A832|SSRP_ECOLI	0.7075	12
sp|P0A836|SUCC_ECOLI	0.7075	10.5418
sp|P0A840|SURE_ECOLI	0.7075	8.36426
sp|P0A847|TGT_ECOLI	0.685575	10.9374
sp|P0A850|TIG_ECOLI	0.7075	10.4086
sp|P0A855|TOLB_ECOLI	0.7075	11.3192
sp|P0A858|TPIS_ECOLI	0.7075	10.6234
sp|P0A870|TALB_ECOLI	0.7075	11.1428
sp|P0A877|TRPA_ECOLI	0.7075	8.97223
sp|P0A879|TRPB_ECOLI	0.7075	9.83308
sp|P0A884|TYSY_ECOLI	0.705915	10.3387
sp|P0A8A0|YEBC_ECOLI	0.7075	7.20817
sp|P0A8A2|YEEN_ECOLI	0.7075	9.45464
sp|P0A8A4|PSRP_ECOLI	0.7075	9.92419
sp|P0A8A8|RIMP_ECOLI	0.7075	11.2342
sp|P0A8C4|YGFB_ECOLI	0.7075	8.96704
sp|P0A8D3|YAII_ECOLI	0.626369	8.06502
sp|P0A8D6|YMDB_ECOLI	0.7075	9.57633
sp|P0A8E1|YCFP_ECOLI	0.7075	7.69637
sp|P0A8E5|YACL_ECOLI	0.692575	6.32818
sp|P0A8F4|URK_ECOLI	0.7075	9.37272
sp|P0A8F8|UVRB_ECOLI	0.676664	6.34822
sp|P0A8G6|NQOR_ECOLI	0.7075	11.1423
sp|P0A8I1|YQGF_ECOLI	0.7075	10.151
sp|P0A8I3|YAAA_ECOLI	0.7075	6.31537
sp|P0A8I5|TRMB_ECOLI	0.675852	8.12146
sp|P0A8I8|RLMH_ECOLI	0.675894	9.34272
sp|P0A8J2|DNAT_ECOLI	0.7075	5.14896
sp|P0A8J8|RHLB_ECOLI	0.7075	9.86372
sp|P0A8K1|PSD_ECOLI	0.674627	12
sp|P0A8L1|SYS_ECOLI	0.7075	11.5266
sp|P0A8M3|SYT_ECOLI	0.7075	11.2861
sp|P0A8N5|SYK2_ECOLI	0.7075	9.94778
sp|P0A8P8|XERD_ECOLI	0.53846	4.07936
sp|P0A8Q0|FRDC_ECOLI	0.7075	10.8701
sp|P0A8R7|YCJF_ECOLI	0.679664	11.1644
sp|P0A8R9|HDFR_ECOLI	0.685398	9.53328
sp|P0A8S1|ARGP_ECOLI	0.7075	11.6278
sp|P0A8T7|RPOC_ECOLI	0.7075	7.68104
sp|P0A8V0|RBN_ECOLI	0.621709	10.0206
sp|P0A8V2|RPOB_ECOLI	0.7075	10.3407
sp|P0A8W5|YQGE_ECOLI	0.7075	8.20896
sp|P0A8W8|YFBU_ECOLI	0.7075	12
sp|P0A8Y5|YIDA_ECOLI	0.681871	9.92447
sp|P0A8Z0|YCIA_ECOLI	0.604828	11.1353
sp|P0A8Z3|YBGC_ECOLI	0.7075	11.1071
sp|P0A901|BLC_ECOLI	0.705619	10.6476
sp|P0A903|BAMC_ECOLI	0.7075	10.5782
sp|P0A905|SLYB_ECOLI	0.7075	9.38528
sp|P0A908|MIPA_ECOLI	0.669718	12
sp|P0A910|OMPA_ECOLI	0.7075	12
sp|P0A917|OMPX_ECOLI	0.7075	12
sp|P0A921|PA1_ECOLI	0.7075	12
sp|P0A940|BAMA_ECOLI	0.7075	11.1578
sp|P0A948|RIMJ_ECOLI	0.7075	8.97759
sp|P0A951|ATDA_ECOLI	0.7075	10.5379
sp|P0A953|FABB_ECOLI	0.70045	10.7601
sp|P0A955|ALKH_ECOLI	0.7075	9.18108
sp|P0A959|ALAA_ECOLI	0.647962	9.16397
sp|P0A962|ASPG1_ECOLI	0.7075	12
sp|P0A972|CSPE_ECOLI	0.61366	2.62063
sp|P0A9A6|FTSZ_ECOLI	0.5242	2.70088
sp|P0A9B2|G3P1_ECOLI	0.7075	12
sp|P0A9B6|E4PD_ECOLI	0.62632	8.49409
sp|P0A9C3|GALM_ECOLI	0.7075	12
sp|P0A9C5|GLN1B_ECOLI	0.7075	11.4972
sp|P0A9C9|GLPX_ECOLI	0.7075	9.83757
sp|P0A9D4|CYSE_ECOLI	0.681193	9.82252
sp|P0A9E5|FNR_ECOLI	0.531563	2.19532
sp|P0A9F3|CYSB_ECOLI	0.7075	10.0008
sp|P0A9F6|GCVA_ECOLI	0.7075	11.012
sp|P0A9G6|ACEA_ECOLI	0.670535	7.75642
sp|P0A9H1|MUG_ECOLI	0.692688	12
sp|P0A9H5|BTUR_ECOLI	0.685132	9.56132
sp|P0A9H7|CFA_ECOLI	0.410916	0.870993
sp|P0A9J0|RNG_ECOLI	0.7075	8.568
sp|P0A9J8|PHEA_ECOLI	0.646058	11.0163
sp|P0A9L8|P5CR_ECOLI	0.683964	10.632
sp|P0A9M0|LON_ECOLI	0.7075	11.1735
sp|P0A9M2|HPRT_ECOLI	0.7075	9.37698
sp|P0A9M5|XGPT_ECOLI	0.7075	9.91529
sp|P0A9M8|PTA_ECOLI	0.7075	11.0071
sp|P0A9P0|DLDH_ECOLI	0.7075	12
sp|P0A9P4|TRXB_ECOLI	0.702276	10.153
sp|P0A9P6|DEAD_ECOLI	0.642245	1.18828
sp|P0A9Q1|ARCA_ECOLI	0.7075	9.44021
sp|P0A9Q5|ACCD_ECOLI	0.7075	11.1862
sp|P0A9Q7|ADHE_ECOLI	0.7075	9.31833
sp|P0A9Q9|DHAS_ECOLI	0.7075	9.39768
sp|P0A9R4|FER_ECOLI	0.7075	6.58639
sp|P0A9R7|FTSE_ECOLI	0.664617	10.0755
sp|P0A9S1|FUCO_ECOLI	0.7075	10.6018
sp|P0A9T0|SERA_ECOLI	0.7075	11.4809
sp|P0A9T4|TAS_ECOLI	0.7075	10.4422
sp|P0A9U1|YBHF_ECOLI	0.652276	11.8497
sp|P0A9U6|PUUR_ECOLI	0.660699	5.52595
sp|P0A9W3|ETTA_ECOLI	0.7075	10.3153
sp|P0A9W6|IBAG_ECOLI	0.666437	7.80309
sp|P0A9X1|ZNUC_ECOLI	0.478153	6.41195
sp|P0A9X4|MREB_ECOLI	0.7075	12
sp|P0A9X9|CSPA_ECOLI	0.413776	1.14493
sp|P0A9Y6|CSPC_ECOLI	0.629884	5.61464
sp|P0A9Z1|GLNB_ECOLI	0.660534	10.5154
sp|P0AA04|PTHP_ECOLI	0.7075	12
sp|P0AA16|OMPR_ECOLI	0.7075	10.2851
sp|P0AA25|THIO_ECOLI	0.7075	9.65548
sp|P0AA37|RLUA_ECOLI	0.7075	12
sp|P0AA39|RLUC_ECOLI	0.7075	9.7675
sp|P0AA41|TRUC_ECOLI	0.7075	11.8122
sp|P0AA53|QMCA_ECOLI	0.7075	11.1591
sp|P0AA57|YOBA_ECOLI	0.663497	9.95604
sp|P0AA86|DSBE_ECOLI	0.7075	12
sp|P0AA97|YAEQ_ECOLI	0.7075	8.84367
sp|P0AAA1|YAGU_ECOLI	0.7075	12
sp|P0AAB4|UBID_ECOLI	0.69916	11.2638
sp|P0AAB8|USPD_ECOLI	0.7075	9.51178
sp|P0AAC0|USPE_ECOLI	0.7075	9.85868
sp|P0AAC8|ISCA_ECOLI	0.516279	2.07857
sp|P0AAE0|CYCA_ECOLI	0.62329	8.3578
sp|P0AAG5|MDLB_ECOLI	0.694888	8.7991
sp|P0AAG8|MGLA_ECOLI	0.703964	11.352
sp|P0AAH0|PSTB_ECOLI	0.7075	9.15695
sp|P0AAH4|SAPD_ECOLI	0.7075	11.189
sp|P0AAH8|SAPF_ECOLI	0.632141	11.5311
sp|P0AAI3|FTSH_ECOLI	0.7075	10.8168
sp|P0AAI5|FABF_ECOLI	0.7075	12
sp|P0AAN3|HYPB_ECOLI	0.62963	6.66242
sp|P0AAT4|YBDG_ECOLI	0.565644	12
sp|P0AAV4|YBGJ_ECOLI	0.559564	11.254
sp|P0AAW1|YBHP_ECOLI	0.7075	10.8555
sp|P0AAZ4|RARA_ECOLI	0.7075	9.37036
sp|P0AB01|ELYC_ECOLI	0.7075	10.4997
sp|P0AB12|YCCF_ECOLI	0.665278	12
sp|P0AB14|YCCJ_ECOLI	0.632478	5.68411
sp|P0AB24|EFEO_ECOLI	0.7075	12
sp|P0AB26|YCEB_ECOLI	0.67206	11.8653
sp|P0AB28|YCED_ECOLI	0.7075	7.12038
sp|P0AB38|LPOB_ECOLI	0.667764	10.9111
sp|P0AB46|YMGD_ECOLI	0.543092	6.76998
sp|P0AB52|YCHN_ECOLI	0.7075	12
sp|P0AB71|ALF_ECOLI	0.7075	9.463
sp|P0AB80|ILVE_ECOLI	0.7075	10.8631
sp|P0AB85|APBE_ECOLI	0.7075	11.9204
sp|P0AB89|PUR8_ECOLI	0.7075	10.5318
sp|P0AB98|ATP6_ECOLI	0.619301	12
sp|P0ABA0|ATPF_ECOLI	0.7075	12
sp|P0ABA6|ATPG_ECOLI	0.7075	12
sp|P0ABB0|ATPA_ECOLI	0.7075	11.6387
sp|P0ABB4|ATPB_ECOLI	0.7075	12
sp|P0ABB8|ATMA_ECOLI	0.7075	12
sp|P0ABC3|HFLC_ECOLI	0.7075	11.6922
sp|P0ABC7|HFLK_ECOLI	0.7075	12
sp|P0ABC9|BETT_ECOLI	0.7075	11.6176
sp|P0ABD3|BFR_ECOLI	0.643189	11.3528
sp|P0ABD5|ACCA_ECOLI	0.7075	12
sp|P0ABD8|BCCP_ECOLI	0.7075	7.78702
sp|P0ABF1|PCNB_ECOLI	0.7075	6.58091
sp|P0ABF4|EUTM_ECOLI	0.619999	11.4754
sp|P0ABG7|RODA_ECOLI	0.688217	12
sp|P0ABH7|CISY_ECOLI	0.7075	9.81649
sp|P0ABH9|CLPA_ECOLI	0.514523	1.143
sp|P0ABI4|CORA_ECOLI	0.650656	11.776
sp|P0ABI8|CYOB_ECOLI	0.658676	12
sp|P0ABJ1|CYOA_ECOLI	0.662995	12
sp|P0ABK5|CYSK_ECOLI	0.7075	11.8054
sp|P0ABM9|CCMH_ECOLI	0.7075	9.45123
sp|P0ABP8|DEOD_ECOLI	0.7075	12
sp|P0ABQ0|COABC_ECOLI	0.7075	12
sp|P0ABQ2|GARR_ECOLI	0.618418	9.55543
sp|P0ABQ4|DYR_ECOLI	0.7075	11.5631
sp|P0ABS1|DKSA_ECOLI	0.621332	5.07483
sp|P0ABS5|DNAG_ECOLI	0.698338	11.1409
sp|P0ABT2|DPS_ECOLI	0.540818	4.3725
sp|P0ABU0|MENB_ECOLI	0.687054	9.64447
sp|P0ABU2|YCHF_ECOLI	0.7075	9.12543
sp|P0ABU9|TOLQ_ECOLI	0.7075	11.9408
sp|P0ABV2|EXBD_ECOLI	0.575802	1.88392
sp|P0ABX5|FLGG_ECOLI	0.465793	6.44987
sp|P0ABX8|FLIL_ECOLI	0.654931	3.00463
sp|P0ABZ4|KDSC_ECOLI	0.7075	11.1778
sp|P0AC02|BAMD_ECOLI	0.7075	12
sp|P0AC13|DHPS_ECOLI	0.7075	12
sp|P0AC16|FOLB_ECOLI	0.7075	11.7866
sp|P0AC19|FOLX_ECOLI	0.7075	10.0219
sp|P0AC28|5FCL_ECOLI	0.7075	7.66202
sp|P0AC30|FTSX_ECOLI	0.643815	12
sp|P0AC33|FUMA_ECOLI	0.7075	7.66986
sp|P0AC38|ASPA_ECOLI	0.7075	6.58452
sp|P0AC41|SDHA_ECOLI	0.7075	11.5525
sp|P0AC44|DHSD_ECOLI	0.625166	11.9741
sp|P0AC47|FRDB_ECOLI	0.7075	11.0125
sp|P0AC51|ZUR_ECOLI	0.545637	8.99973
sp|P0AC53|G6PD_ECOLI	0.703307	11.6203
sp|P0AC55|GLNK_ECOLI	0.555841	12
sp|P0AC59|GLRX2_ECOLI	0.701862	11.7269
sp|P0AC75|KDTA_ECOLI	0.7075	10.5511
sp|P0AC81|LGUL_ECOLI	0.7075	8.90076
sp|P0AC84|GLO2_ECOLI	0.7075	7.0936
sp|P0ACA1|YIBF_ECOLI	0.701428	10.6907
sp|P0ACB2|HEM2_ECOLI	0.7075	9.79935
sp|P0ACB4|HEMG_ECOLI	0.7075	9.6151
sp|P0ACB7|HEMY_ECOLI	0.688462	12
sp|P0ACC7|GLMU_ECOLI	0.7075	11.8202
sp|P0ACE0|MBHM_ECOLI	0.7075	7.5933
sp|P0ACJ0|LRP_ECOLI	0.7075	10.753
sp|P0ACJ8|CRP_ECOLI	0.7075	10.0472
sp|P0ACK2|AGAR_ECOLI	0.7075	9.93926
sp|P0ACL0|GLPR_ECOLI	0.7075	10.7297
sp|P0ACL2|EXUR_ECOLI	0.619342	5.15502
sp|P0ACL5|GLCC_ECOLI	0.544039	2.3485
sp|P0ACL9|PDHR_ECOLI	0.7075	9.49079
sp|P0ACM2|RSPR_ECOLI	0.7075	10.2022
sp|P0ACM5|YEGW_ECOLI	0.683916	8.60345
sp|P0ACM9|YIHL_ECOLI	0.699736	12
sp|P0ACN4|ALLR_ECOLI	0.7075	10.9917
sp|P0ACP1|CRA_ECOLI	0.7075	9.98588
sp|P0ACP7|PURR_ECOLI	0.7075	10.4494
sp|P0ACQ4|OXYR_ECOLI	0.7075	9.67446
sp|P0ACR7|YFER_ECOLI	0.7075	12
sp|P0ACR9|MPRA_ECOLI	0.7075	10.996
sp|P0ACS7|RPIR_ECOLI	0.7075	12
sp|P0ACS9|ACRR_ECOLI	0.7075	10.7713
sp|P0ACT6|UIDR_ECOLI	0.7075	12
sp|P0ACU2|RUTR_ECOLI	0.688401	12
sp|P0ACU5|FABR_ECOLI	0.7075	11.1873
sp|P0ACV6|MPAA_ECOLI	0.688057	9.23028
sp|P0ACY3|YEAG_ECOLI	0.7075	4.76854
sp|P0ACZ8|CUSR_ECOLI	0.7075	8.61411
sp|P0AD01|DCUR_ECOLI	0.559363	5.0081
sp|P0AD05|YECA_ECOLI	0.7075	8.88695
sp|P0AD12|YEEZ_ECOLI	0.7075	8.76267
sp|P0AD27|YEJM_ECOLI	0.68504	12
sp|P0AD33|YFCZ_ECOLI	0.547702	8.26882
sp|P0AD44|YFHG_ECOLI	0.7075	12
sp|P0AD49|YFIA_ECOLI	0.399949	2.4687
sp|P0AD57|ISPB_ECOLI	0.7075	9.85888
sp|P0AD61|KPYK1_ECOLI	0.7075	11.5343
sp|P0AD70|AMPH_ECOLI	0.638872	5.68791
sp|P0AD96|LIVJ_ECOLI	0.7075	11.464
sp|P0ADA3|NLPD_ECOLI	0.7075	12
sp|P0ADB1|OSME_ECOLI	0.657757	10.4391
sp|P0ADC6|LPTG_ECOLI	0.648605	12
sp|P0ADE4|TAMA_ECOLI	0.7075	12
sp|P0ADE6|YGAU_ECOLI	0.7075	9.85248
sp|P0ADE8|YGFZ_ECOLI	0.7075	9.03195
sp|P0ADG4|SUHB_ECOLI	0.7075	12
sp|P0ADG7|IMDH_ECOLI	0.7075	11.2452
sp|P0ADI4|ENTB_ECOLI	0.686121	5.74271
sp|P0ADI7|YECD_ECOLI	0.696412	10.9383
sp|P0ADK0|YIAF_ECOLI	0.7075	12
sp|P0ADK6|YIBA_ECOLI	0.627784	5.23033
sp|P0ADK8|YIBL_ECOLI	0.7075	9.91438
sp|P0ADL3|YICN_ECOLI	0.7075	10.9392
sp|P0ADM8|YIEE_ECOLI	0.7075	6.91499
sp|P0ADN6|YIFL_ECOLI	0.547525	12
sp|P0ADP0|YIGB_ECOLI	0.7075	10.1095
sp|P0ADP7|UBIJ_ECOLI	0.698947	7.62287
sp|P0ADQ2|YIID_ECOLI	0.698719	9.83073
sp|P0ADR6|RLMM_ECOLI	0.697759	10.1608
sp|P0ADS6|YGGE_ECOLI	0.682336	12
sp|P0ADS9|YGGN_ECOLI	0.69046	8.05321
sp|P0ADT2|YGIB_ECOLI	0.49352	5.85541
sp|P0ADT5|YGIC_ECOLI	0.7075	9.63113
sp|P0ADT8|YGIM_ECOLI	0.680238	11.0945
sp|P0ADU2|YGIN_ECOLI	0.7075	10.3548
sp|P0ADU5|YGIW_ECOLI	0.7075	6.74338
sp|P0ADV1|LPTA_ECOLI	0.662251	10.496
sp|P0ADV7|MLAC_ECOLI	0.7075	8.12209
sp|P0ADV9|LPTC_ECOLI	0.706601	11.1826
sp|P0ADY1|PPID_ECOLI	0.7075	12
sp|P0ADY3|RL14_ECOLI	0.7075	11.1839
sp|P0ADZ4|RS15_ECOLI	0.7075	12
sp|P0ADZ7|YAJC_ECOLI	0.7075	11.4717
sp|P0AE08|AHPC_ECOLI	0.7075	7.67372
sp|P0AE12|AMN_ECOLI	0.7075	10.589
sp|P0AE14|AMPE_ECOLI	0.697112	12
sp|P0AE18|MAP1_ECOLI	0.7075	10.3956
sp|P0AE34|ARTQ_ECOLI	0.7075	11.8896
sp|P0AE39|YPDB_ECOLI	0.7075	8.84521
sp|P0AE45|YTFL_ECOLI	0.599228	8.79108
sp|P0AE52|BCP_ECOLI	0.7075	7.64147
sp|P0AE67|CHEY_ECOLI	0.7075	5.96308
sp|P0AE78|CORC_ECOLI	0.7075	10.012
sp|P0AE82|CPXA_ECOLI	0.687001	9.90571
sp|P0AEB2|DACA_ECOLI	0.7075	11.9965
sp|P0AEB5|YNAI_ECOLI	0.7075	11.857
sp|P0AEC0|YOAE_ECOLI	0.635259	12
sp|P0AEC3|ARCB_ECOLI	0.7075	10.91
sp|P0AEC8|DCUS_ECOLI	0.697161	11.917
sp|P0AED0|USPA_ECOLI	0.686478	10.7224
sp|P0AED7|DAPE_ECOLI	0.7075	9.70384
sp|P0AEE1|DCRB_ECOLI	0.599662	11.3122
sp|P0AEE3|DEGS_ECOLI	0.645592	11.2926
sp|P0AEE5|DGAL_ECOLI	0.668313	10.8615
sp|P0AEE8|DMA_ECOLI	0.695786	10.1914
sp|P0AEF8|DPPB_ECOLI	0.7075	12
sp|P0AEG4|DSBA_ECOLI	0.7075	8.76554
sp|P0AEG6|DSBC_ECOLI	0.7075	10.7787
sp|P0AEH3|ELAA_ECOLI	0.633121	7.04118
sp|P0AEH5|ELAB_ECOLI	0.634163	10.0825
sp|P0AEI1|MIAB_ECOLI	0.64126	2.61673
sp|P0AEI6|NUDJ_ECOLI	0.7075	11.6212
sp|P0AEJ4|ENVZ_ECOLI	0.692223	12
sp|P0AEJ6|EUTB_ECOLI	0.7075	11.1059
sp|P0AEK2|FABG_ECOLI	0.7075	12
sp|P0AEK4|FABI_ECOLI	0.7075	11.0329
sp|P0AEL6|FEPB_ECOLI	0.7075	11.5087
sp|P0AEM6|FLIA_ECOLI	0.559561	3.00378
sp|P0AEN8|FUCM_ECOLI	0.7075	12
sp|P0AEP3|GALU_ECOLI	0.7075	10.7595
sp|P0AEQ1|GLCG_ECOLI	0.677647	9.62429
sp|P0AEQ3|GLNH_ECOLI	0.7075	11.7742
sp|P0AEQ6|GLNP_ECOLI	0.573028	12
sp|P0AES0|GSP_ECOLI	0.7075	10.6226
sp|P0AES4|GYRA_ECOLI	0.7075	8.16272
sp|P0AET8|HDHA_ECOLI	0.707475	10.1697
sp|P0AEU0|HISJ_ECOLI	0.7075	12
sp|P0AEV1|RSSB_ECOLI	0.443157	8.52354
sp|P0AEW9|K1PF_ECOLI	0.7075	12
sp|P0AEX5|KPPR_ECOLI	0.690199	11.7562
sp|P0AEX9|MALE_ECOLI	0.7075	12
sp|P0AEY1|MARC_ECOLI	0.7075	11.0849
sp|P0AEY3|MAZG_ECOLI	0.7075	6.41782
sp|P0AEY5|MDAB_ECOLI	0.7075	6.59777
sp|P0AEZ1|METF_ECOLI	0.7075	8.58941
sp|P0AEZ9|MOAB_ECOLI	0.7075	10.2904
sp|P0AF08|APBC_ECOLI	0.7075	9.46173
sp|P0AF10|MTLR_ECOLI	0.7075	12
sp|P0AF18|NAGA_ECOLI	0.7075	11.4317
sp|P0AF24|NAGD_ECOLI	0.7075	11.5767
sp|P0AF28|NARL_ECOLI	0.7075	10.0579
sp|P0AF50|YJBR_ECOLI	0.448296	7.14053
sp|P0AF52|GHXP_ECOLI	0.706721	12
sp|P0AF56|YJCO_ECOLI	0.446678	2.72999
sp|P0AF67|TSAE_ECOLI	0.7075	10.0997
sp|P0AF70|YJEI_ECOLI	0.7075	10.6931
sp|P0AF93|RIDA_ECOLI	0.7075	10.7922
sp|P0AFB1|NLPI_ECOLI	0.70683	11.2635
sp|P0AFB5|NTRB_ECOLI	0.705895	9.99077
sp|P0AFB8|NTRC_ECOLI	0.70213	8.03375
sp|P0AFC3|NUOA_ECOLI	0.696249	12
sp|P0AFC7|NUOB_ECOLI	0.7075	11.1912
sp|P0AFD1|NUOE_ECOLI	0.7075	8.87488
sp|P0AFD4|NUOH_ECOLI	0.659302	12
sp|P0AFD6|NUOI_ECOLI	0.7075	12
sp|P0AFF2|NUPC_ECOLI	0.7075	12
sp|P0AFG0|NUSG_ECOLI	0.70462	9.32792
sp|P0AFG3|ODO1_ECOLI	0.701955	8.67668
sp|P0AFG6|ODO2_ECOLI	0.7075	11.2964
sp|P0AFG8|ODP1_ECOLI	0.7075	12
sp|P0AFH0|OGT_ECOLI	0.701237	10.3629
sp|P0AFH2|OPPB_ECOLI	0.548196	12
sp|P0AFH6|OPPC_ECOLI	0.518454	10.8364
sp|P0AFH8|OSMY_ECOLI	0.701001	8.25977
sp|P0AFI5|PBP7_ECOLI	0.612886	5.03067
sp|P0AFI7|PDXH_ECOLI	0.7075	10.7653
sp|P0AFJ5|PHOB_ECOLI	0.7075	8.01148
sp|P0AFJ7|PITA_ECOLI	0.7075	12
sp|P0AFK9|POTD_ECOLI	0.7075	12
sp|P0AFL3|PPIA_ECOLI	0.7075	8.27732
sp|P0AFL6|PPX_ECOLI	0.574021	6.57629
sp|P0AFM9|PSPB_ECOLI	0.7075	12
sp|P0AFN2|PSPC_ECOLI	0.682101	6.6991
sp|P0AFP4|YBBO_ECOLI	0.7075	12
sp|P0AFP6|GCH1L_ECOLI	0.7075	10.3202
sp|P0AFP9|YBHR_ECOLI	0.698556	12
sp|P0AFQ7|YCFH_ECOLI	0.671393	9.88594
sp|P0AFR0|RSSA_ECOLI	0.680499	10.5563
sp|P0AFS3|FOLM_ECOLI	0.7075	11.4924
sp|P0AFT2|YECS_ECOLI	0.7075	12
sp|P0AFU4|GLRR_ECOLI	0.700638	11.0046
sp|P0AFV4|MEPS_ECOLI	0.252923	7.80057
sp|P0AFW0|RFAH_ECOLI	0.533471	6.63778
sp|P0AFY2|SANA_ECOLI	0.7075	10.9448
sp|P0AFY6|SBMA_ECOLI	0.7075	11.3459
sp|P0AFY8|SEQA_ECOLI	0.684719	12
sp|P0AFZ1|SSEB_ECOLI	0.7075	6.75591
sp|P0AFZ3|SSPB_ECOLI	0.7075	7.40261
sp|P0AG00|WZZE_ECOLI	0.7075	12
sp|P0AG03|UBIX_ECOLI	0.7075	11.1865
sp|P0AG18|PURE_ECOLI	0.702824	9.4993
sp|P0AG20|RELA_ECOLI	0.682165	8.04212
sp|P0AG24|SPOT_ECOLI	0.7075	12
sp|P0AG27|YIBN_ECOLI	0.7075	10.942
sp|P0AG40|RIBF_ECOLI	0.7075	10.5472
sp|P0AG44|RL17_ECOLI	0.7075	12
sp|P0AG48|RL21_ECOLI	0.7075	12
sp|P0AG51|RL30_ECOLI	0.7075	9.80593
sp|P0AG55|RL6_ECOLI	0.7075	10.9309
sp|P0AG67|RS1_ECOLI	0.7075	10.1189
sp|P0AG76|SBCD_ECOLI	0.640605	9.10554
sp|P0AG78|SUBI_ECOLI	0.7075	12
sp|P0AG82|PSTS_ECOLI	0.7075	11.725
sp|P0AG84|YGHA_ECOLI	0.7075	11.4442
sp|P0AG86|SECB_ECOLI	0.7075	11.1792
sp|P0AG90|SECD_ECOLI	0.7075	12
sp|P0AGA2|SECY_ECOLI	0.641985	9.27145
sp|P0AGA6|UHPA_ECOLI	0.682978	8.85634
sp|P0AGB0|SERB_ECOLI	0.7075	10.3372
sp|P0AGC3|SLT_ECOLI	0.7075	11.9945
sp|P0AGC7|SMP_ECOLI	0.578201	12
sp|P0AGD3|SODF_ECOLI	0.7075	11.5895
sp|P0AGD7|SRP54_ECOLI	0.7075	8.73846
sp|P0AGE0|SSB_ECOLI	0.7075	8.53591
sp|P0AGE4|SSTT_ECOLI	0.673106	12
sp|P0AGE6|CHRR_ECOLI	0.7075	11.0759
sp|P0AGE9|SUCD_ECOLI	0.7075	9.88552
sp|P0AGG2|TESB_ECOLI	0.7075	10.6902
sp|P0AGG4|THIO2_ECOLI	0.552304	5.02853
sp|P0AGI1|RBSC_ECOLI	0.684685	12
sp|P0AGJ2|TRMH_ECOLI	0.7075	10.7033
sp|P0AGJ5|YFIF_ECOLI	0.684261	10.3233
sp|P0AGJ7|TRML_ECOLI	0.7075	12
sp|P0AGJ9|SYY_ECOLI	0.7075	12
sp|P0AGK1|UBIA_ECOLI	0.551176	2.32479
sp|P0AGL7|RSME_ECOLI	0.7075	10.0566
sp|P0C037|PPNP_ECOLI	0.7075	9.73178
sp|P0C054|IBPA_ECOLI	0.536265	1.87216
sp|P0C066|MLTC_ECOLI	0.7075	9.6559
sp|P0C093|SLMA_ECOLI	0.633276	9.75725
sp|P0C0L7|PROP_ECOLI	0.63098	7.56303
sp|P0C0R7|RLME_ECOLI	0.636543	11.392
sp|P0C0U4|RIMK_ECOLI	0.7075	10.8785
sp|P0C0V0|DEGP_ECOLI	0.7075	10.8964
sp|P0CB39|EPTC_ECOLI	0.7075	12
sp|P0CE48|EFTU2_ECOLI	0.7075	10.0116
sp|P0CF93|INSL3_ECOLI	0.252636	2.63867
sp|P0CG19|RNPH_ECOLI	0.7075	11.7083
sp|P0DM85|CRFC_ECOLI	0.7075	5.51829
sp|P0DMC5|RCSC_ECOLI	0.703146	12
sp|P0DMC7|RCSB_ECOLI	0.696588	6.66195
sp|P10100|RLPA_ECOLI	0.668396	12
sp|P10121|FTSY_ECOLI	0.7075	11.066
sp|P10346|GLNQ_ECOLI	0.7075	11.9315
sp|P10371|HIS4_ECOLI	0.7075	9.99821
sp|P10384|FADL_ECOLI	0.7075	10.9449
sp|P10408|SECA_ECOLI	0.7075	10.7044
sp|P10441|LPXB_ECOLI	0.693579	10.6777
sp|P10443|DPO3A_ECOLI	0.66371	7.83378
sp|P10902|NADB_ECOLI	0.560883	8.41231
sp|P10908|UGPQ_ECOLI	0.7075	9.37883
sp|P11458|NADA_ECOLI	0.594512	1.80095
sp|P11557|DAMX_ECOLI	0.7075	9.07166
sp|P11875|SYR_ECOLI	0.700525	10.1748
sp|P11880|MURF_ECOLI	0.662598	9.8307
sp|P12008|AROC_ECOLI	0.7075	12
sp|P12282|MOEB_ECOLI	0.7075	11.3419
sp|P12295|UNG_ECOLI	0.701759	11.195
sp|P12994|YBHB_ECOLI	0.7075	12
sp|P12995|BIOA_ECOLI	0.7075	11.838
sp|P12996|BIOB_ECOLI	0.514494	1.44365
sp|P13000|BIOD1_ECOLI	0.695986	12
sp|P13009|METH_ECOLI	0.7075	8.0852
sp|P13016|AMPD_ECOLI	0.684083	7.88954
sp|P13024|FDHE_ECOLI	0.684287	6.07045
sp|P13029|KATG_ECOLI	0.7075	11.8292
sp|P13035|GLPD_ECOLI	0.616396	4.92228
sp|P13445|RPOS_ECOLI	0.178106	0.815702
sp|P13482|TREA_ECOLI	0.7075	11.2442
sp|P13857|RIML_ECOLI	0.699036	8.8163
sp|P14081|SELB_ECOLI	0.7075	9.26414
sp|P14294|TOP3_ECOLI	0.686308	3.27015
sp|P14407|FUMB_ECOLI	0.64682	9.33756
sp|P15005|MCRB_ECOLI	0.7075	8.1458
sp|P15042|DNLJ_ECOLI	0.703832	9.65007
sp|P15067|GLGX_ECOLI	0.7075	10.5411
sp|P15070|FLIN_ECOLI	0.684713	7.07583
sp|P15082|SRLR_ECOLI	0.7075	12
sp|P15254|PUR4_ECOLI	0.7075	10.4079
sp|P15288|PEPD_ECOLI	0.700667	11.14
sp|P15373|PRLF_ECOLI	0.589104	5.13439
sp|P15639|PUR9_ECOLI	0.7075	9.29784
sp|P15723|DGTP_ECOLI	0.7075	11.6341
sp|P15770|AROE_ECOLI	0.7075	8.93804
sp|P15877|DHG_ECOLI	0.7075	12
sp|P15993|AROP_ECOLI	0.689168	11.9139
sp|P16384|MIAA_ECOLI	0.687559	8.97264
sp|P16456|SELD_ECOLI	0.7075	8.89942
sp|P16525|TUS_ECOLI	0.69896	10.9102
sp|P16528|ICLR_ECOLI	0.605259	9.91186
sp|P16659|SYP_ECOLI	0.7075	10.9102
sp|P16676|CYSA_ECOLI	0.646364	2.68248
sp|P16681|PHNB_ECOLI	0.669122	10.0438
sp|P16692|PHNP_ECOLI	0.679046	9.33135
sp|P16703|CYSM_ECOLI	0.7075	10.2403
sp|P16926|MREC_ECOLI	0.602062	10.2542
sp|P17169|GLMS_ECOLI	0.7075	9.64284
sp|P17802|MUTY_ECOLI	0.7075	7.50646
sp|P17846|CYSI_ECOLI	0.7075	5.98491
sp|P17854|CYSH_ECOLI	0.7075	4.05236
sp|P17888|PRIA_ECOLI	0.7075	9.52562
sp|P18133|PNCB_ECOLI	0.620037	5.56091
sp|P18775|DMSA_ECOLI	0.440731	12
sp|P18843|NADE_ECOLI	0.7075	11.0602
sp|P18956|GGT_ECOLI	0.7075	12
sp|P19323|FHLA_ECOLI	0.7075	7.11494
sp|P19636|EUTC_ECOLI	0.683098	8.47593
sp|P19642|PTOCB_ECOLI	0.594503	2.50231
sp|P19926|AGP_ECOLI	0.7075	11.9723
sp|P19934|TOLA_ECOLI	0.7075	11.5781
sp|P20083|PARE_ECOLI	0.7075	7.41775
sp|P20099|BISC_ECOLI	0.7075	7.73342
sp|P20966|PTFBC_ECOLI	0.668012	12
sp|P21156|CYSD_ECOLI	0.703696	2.87731
sp|P21165|PEPQ_ECOLI	0.7075	10.2346
sp|P21169|DCOR_ECOLI	0.7075	8.45841
sp|P21170|SPEA_ECOLI	0.7075	9.8507
sp|P21177|FADB_ECOLI	0.7075	8.04688
sp|P21179|CATE_ECOLI	0.7075	10.7646
sp|P21363|YCIE_ECOLI	0.7075	10.4644
sp|P21367|YCAC_ECOLI	0.512956	10.3075
sp|P21499|RNR_ECOLI	0.7075	12
sp|P21507|SRMB_ECOLI	0.7075	9.33255
sp|P21513|RNE_ECOLI	0.7075	10.0231
sp|P21514|YAHA_ECOLI	0.7075	10.3702
sp|P21517|MALZ_ECOLI	0.7075	6.86964
sp|P21599|KPYK2_ECOLI	0.7075	11.4498
sp|P21645|LPXD_ECOLI	0.677385	12
sp|P21865|KDPD_ECOLI	0.697047	12
sp|P21866|KDPE_ECOLI	0.597109	10.0964
sp|P21888|SYC_ECOLI	0.693766	9.90731
sp|P21889|SYD_ECOLI	0.7075	12
sp|P22106|ASNB_ECOLI	0.7075	7.8574
sp|P22186|MRAZ_ECOLI	0.7075	12
sp|P22188|MURE_ECOLI	0.610243	9.05242
sp|P22255|CYSQ_ECOLI	0.7075	10.5808
sp|P22256|GABT_ECOLI	0.703492	9.32626
sp|P22259|PCKA_ECOLI	0.7075	10.4831
sp|P22333|ADD_ECOLI	0.7075	10.5882
sp|P22523|MUKB_ECOLI	0.702066	8.24243
sp|P22524|MUKE_ECOLI	0.7075	11.1405
sp|P22525|YCBB_ECOLI	0.7075	12
sp|P22634|MURI_ECOLI	0.700462	12
sp|P22731|LIVF_ECOLI	0.662244	12
sp|P22939|ISPA_ECOLI	0.67912	11.4782
sp|P23003|TRMA_ECOLI	0.7075	12
sp|P23305|YIGA_ECOLI	0.530112	2.73994
sp|P23331|KITH_ECOLI	0.688596	10.3051
sp|P23538|PPSA_ECOLI	0.7075	10.083
sp|P23721|SERC_ECOLI	0.7075	11.0698
sp|P23827|ECOT_ECOLI	0.7075	8.7828
sp|P23830|PSS_ECOLI	0.7075	9.36026
sp|P23836|PHOP_ECOLI	0.7075	8.68916
sp|P23837|PHOQ_ECOLI	0.7075	10.2406
sp|P23839|YICC_ECOLI	0.7075	9.4171
sp|P23842|YFEA_ECOLI	0.7075	12
sp|P23843|OPPA_ECOLI	0.7075	12
sp|P23845|CYSN_ECOLI	0.7075	2.07549
sp|P23847|DPPA_ECOLI	0.7075	12
sp|P23862|PRIC_ECOLI	0.701399	6.06084
sp|P23865|PRC_ECOLI	0.686645	10.8979
sp|P23869|PPIB_ECOLI	0.7075	9.91993
sp|P23871|HEMH_ECOLI	0.627404	10.5441
sp|P23882|FMT_ECOLI	0.691995	8.27908
sp|P23886|CYDC_ECOLI	0.651624	12
sp|P23893|GSA_ECOLI	0.7075	11.3371
sp|P23894|HTPX_ECOLI	0.633339	8.92152
sp|P23909|MUTS_ECOLI	0.7075	9.15069
sp|P23917|MAK_ECOLI	0.7075	11.7679
sp|P23930|LNT_ECOLI	0.7075	12
sp|P24171|DCP_ECOLI	0.7075	9.87301
sp|P24177|ACRD_ECOLI	0.652221	11.9837
sp|P24182|ACCC_ECOLI	0.7075	11.2791
sp|P24203|YJIA_ECOLI	0.7075	8.71464
sp|P24205|LPXM_ECOLI	0.7075	10.9179
sp|P24216|FLID_ECOLI	0.155563	0.90648
sp|P24224|ACPS_ECOLI	0.7075	12
sp|P24228|DACB_ECOLI	0.7075	12
sp|P24230|RECG_ECOLI	0.694818	10.5445
sp|P24232|HMP_ECOLI	0.7075	5.61144
sp|P24242|ASCG_ECOLI	0.65959	8.05629
sp|P24251|CRL_ECOLI	0.685016	4.4617
sp|P24255|RP54_ECOLI	0.7075	7.26768
sp|P24554|RADA_ECOLI	0.643523	8.51693
sp|P24555|PTRB_ECOLI	0.559745	10.8101
sp|P25397|TEHB_ECOLI	0.7075	8.22984
sp|P25437|FRMA_ECOLI	0.7075	10.0958
sp|P25516|ACNA_ECOLI	0.7075	9.89787
sp|P25519|HFLX_ECOLI	0.670812	5.93035
sp|P25526|GABD_ECOLI	0.7075	9.93796
sp|P25534|UBIH_ECOLI	0.7075	6.83187
sp|P25535|UBII_ECOLI	0.690942	7.26023
sp|P25536|YHDE_ECOLI	0.669154	8.83975
sp|P25552|GPPA_ECOLI	0.678189	9.30549
sp|P25553|ALDA_ECOLI	0.7075	10.2365
sp|P25665|METE_ECOLI	0.7075	6.90524
sp|P25714|YIDC_ECOLI	0.679287	12
sp|P25742|RFAQ_ECOLI	0.7075	11.7292
sp|P25745|MNMA_ECOLI	0.693569	10.4195
sp|P25746|HFLD_ECOLI	0.7075	12
sp|P25798|FLIF_ECOLI	0.634822	6.98244
sp|P25888|RHLE_ECOLI	0.554012	12
sp|P25894|LOIP_ECOLI	0.7075	8.34748
sp|P26365|AMIB_ECOLI	0.644724	4.86661
sp|P26602|UBIC_ECOLI	0.616112	7.05813
sp|P26612|AMY2_ECOLI	0.7075	12
sp|P26646|ACUI_ECOLI	0.7075	10.6292
sp|P27126|RFAS_ECOLI	0.637491	9.40867
sp|P27127|RFAB_ECOLI	0.7075	10.9309
sp|P27129|RFAJ_ECOLI	0.690573	9.31013
sp|P27240|RFAY_ECOLI	0.688737	9.89717
sp|P27241|RFAZ_ECOLI	0.620455	1.72931
sp|P27242|WAAU_ECOLI	0.7075	11.5119
sp|P27245|MARR_ECOLI	0.7075	11.7027
sp|P27248|GCST_ECOLI	0.7075	10.4751
sp|P27249|GLND_ECOLI	0.7075	8.2961
sp|P27278|NADR_ECOLI	0.682264	10.5123
sp|P27298|OPDA_ECOLI	0.679406	8.70109
sp|P27302|TKT1_ECOLI	0.7075	9.95557
sp|P27303|EMRA_ECOLI	0.689515	12
sp|P27306|STHA_ECOLI	0.7075	10.4813
sp|P27431|ROXA_ECOLI	0.7075	10.1359
sp|P27434|RODZ_ECOLI	0.662373	11.4854
sp|P27550|ACSA_ECOLI	0.7075	7.66463
sp|P27828|WECB_ECOLI	0.7075	10.5206
sp|P27829|WECC_ECOLI	0.693991	9.93205
sp|P27830|RMLB2_ECOLI	0.7075	11.7003
sp|P27833|WECE_ECOLI	0.7075	12
sp|P27836|WECG_ECOLI	0.7075	12
sp|P27848|YIGL_ECOLI	0.7075	8.97542
sp|P27859|TATD_ECOLI	0.7075	8.95305
sp|P27896|NARQ_ECOLI	0.7075	12
sp|P28224|MLIC_ECOLI	0.672771	12
sp|P28248|DCD_ECOLI	0.701652	7.68706
sp|P28249|ASMA_ECOLI	0.7075	11.3519
sp|P28304|QOR1_ECOLI	0.648428	9.65286
sp|P28306|MLTG_ECOLI	0.7075	12
sp|P28630|HOLA_ECOLI	0.7075	8.29704
sp|P28634|TRMO_ECOLI	0.660763	9.48141
sp|P28635|METQ_ECOLI	0.7075	11.5956
sp|P28861|FENR_ECOLI	0.7075	10.7548
sp|P28905|HOLC_ECOLI	0.7075	10.7956
sp|P29012|ALR2_ECOLI	0.690234	9.90443
sp|P29131|FTSN_ECOLI	0.7075	9.16736
sp|P29217|YCEH_ECOLI	0.7075	9.6454
sp|P29680|DCUP_ECOLI	0.7075	8.75948
sp|P29744|FLGL_ECOLI	0.177451	0.398564
sp|P29745|PEPT_ECOLI	0.7075	9.73998
sp|P30011|NADC_ECOLI	0.7075	8.45612
sp|P30125|LEU3_ECOLI	0.7075	8.72474
sp|P30128|GREB_ECOLI	0.536696	7.33113
sp|P30136|THIC_ECOLI	0.599616	2.77949
sp|P30137|THIE_ECOLI	0.666411	6.78322
sp|P30139|THIG_ECOLI	0.7075	1.80595
sp|P30140|THIH_ECOLI	0.426524	0.9877
sp|P30177|YBIB_ECOLI	0.7075	9.72316
sp|P30745|MOAA_ECOLI	0.332412	1.92399
sp|P30748|MOAD_ECOLI	0.691303	9.6406
sp|P30749|MOAE_ECOLI	0.7075	8.46284
sp|P30843|BASR_ECOLI	0.7075	9.35858
sp|P30847|BAES_ECOLI	0.7075	11.2648
sp|P30850|RNB_ECOLI	0.7075	10.0055
sp|P30859|ARTI_ECOLI	0.7075	11.5504
sp|P30860|ARTJ_ECOLI	0.7075	9.31891
sp|P30864|YAFC_ECOLI	0.69757	12
sp|P30958|MFD_ECOLI	0.7075	11.4431
sp|P31057|PANB_ECOLI	0.7075	12
sp|P31068|FLIH_ECOLI	0.659668	5.32503
sp|P31119|AAS_ECOLI	0.7075	12
sp|P31120|GLMM_ECOLI	0.7075	12
sp|P31133|POTF_ECOLI	0.7075	12
sp|P31134|POTG_ECOLI	0.699906	11.1727
sp|P31142|THTM_ECOLI	0.682417	9.46347
sp|P31224|ACRB_ECOLI	0.7075	12
sp|P31433|YICH_ECOLI	0.685751	11.3984
sp|P31435|YICJ_ECOLI	0.684091	8.19042
sp|P31441|ADEC_ECOLI	0.666611	4.25714
sp|P31460|DGOR_ECOLI	0.7075	9.93619
sp|P31466|ADEP_ECOLI	0.7075	12
sp|P31473|RAVA_ECOLI	0.7075	10.961
sp|P31548|THIQ_ECOLI	0.698898	10.9285
sp|P31550|THIB_ECOLI	0.698204	10.9892
sp|P31554|LPTD_ECOLI	0.7075	12
sp|P31600|NFRA_ECOLI	0.7075	11.3108
sp|P31658|HCHA_ECOLI	0.7075	10.6303
sp|P31663|PANC_ECOLI	0.675007	11.8186
sp|P31677|OTSA_ECOLI	0.7075	6.06052
sp|P31680|DJLA_ECOLI	0.7075	11.1771
sp|P31802|NARP_ECOLI	0.579133	5.7089
sp|P31806|NNR_ECOLI	0.674376	10.075
sp|P31808|YCIK_ECOLI	0.695851	9.38674
sp|P31826|YDDA_ECOLI	0.64658	11.4626
sp|P31827|YDDB_ECOLI	0.7075	9.3095
sp|P31828|PQQL_ECOLI	0.7075	10.1944
sp|P31979|NUOF_ECOLI	0.7075	9.99362
sp|P32099|LPLA_ECOLI	0.680282	10.9634
sp|P32132|TYPA_ECOLI	0.7075	9.74539
sp|P32134|YIHM_ECOLI	0.620419	4.36421
sp|P32141|SQUT_ECOLI	0.7075	8.63049
sp|P32144|YIHW_ECOLI	0.7075	10.6733
sp|P32173|MOBA_ECOLI	0.7075	9.7112
sp|P32662|GPH_ECOLI	0.698532	8.68525
sp|P32669|FSAB_ECOLI	0.706965	9.59799
sp|P32680|YJAG_ECOLI	0.7075	12
sp|P32684|RLUF_ECOLI	0.617064	5.93318
sp|P32703|YJCE_ECOLI	0.634547	11.9338
sp|P32705|ACTP_ECOLI	0.55305	12
sp|P33011|YEEA_ECOLI	0.666677	11.5261
sp|P33012|SBMC_ECOLI	0.654979	5.56753
sp|P33018|SFGH2_ECOLI	0.7075	12
sp|P33025|PSUG_ECOLI	0.676719	6.32684
sp|P33136|OPGG_ECOLI	0.7075	12
sp|P33195|GCSP_ECOLI	0.7075	8.75157
sp|P33218|YEBE_ECOLI	0.640804	9.68086
sp|P33219|YEBF_ECOLI	0.593448	6.09195
sp|P33221|PURT_ECOLI	0.703563	10.2434
sp|P33228|RECT_ECOLI	0.528252	7.28097
sp|P33232|LLDD_ECOLI	0.7075	5.29291
sp|P33235|FLGK_ECOLI	0.28354	0.834722
sp|P33355|YEHS_ECOLI	0.7075	11.7239
sp|P33360|YEHX_ECOLI	0.7075	8.01996
sp|P33363|BGLX_ECOLI	0.7075	12
sp|P33570|TKT2_ECOLI	0.636011	10.7758
sp|P33590|NIKA_ECOLI	0.7075	12
sp|P33599|NUOCD_ECOLI	0.7075	11.4259
sp|P33602|NUOG_ECOLI	0.7075	10.2834
sp|P33634|YFIE_ECOLI	0.7075	8.2592
sp|P33644|POLOX_ECOLI	0.705635	8.61249
sp|P33650|FEOB_ECOLI	0.455569	1.58333
sp|P33916|YEJF_ECOLI	0.702142	12
sp|P33919|RADD_ECOLI	0.7075	7.46374
sp|P33937|NAPA_ECOLI	0.7075	8.60654
sp|P35340|AHPF_ECOLI	0.7075	7.30121
sp|P36553|HEM6_ECOLI	0.7075	10.1456
sp|P36561|COBS_ECOLI	0.693341	12
sp|P36659|CBPA_ECOLI	0.7075	12
sp|P36672|PTTBC_ECOLI	0.7075	6.59337
sp|P36673|TRER_ECOLI	0.7075	12
sp|P36683|ACNB_ECOLI	0.68514	7.19617
sp|P36767|RDGC_ECOLI	0.7075	9.38791
sp|P36771|LRHA_ECOLI	0.689873	7.61584
sp|P36879|YADG_ECOLI	0.7075	11.6096
sp|P36928|YEGD_ECOLI	0.705499	9.45959
sp|P36929|RSMB_ECOLI	0.7075	12
sp|P36930|GATR_ECOLI	0.7075	12
sp|P36938|PGM_ECOLI	0.7075	9.71932
sp|P36979|RLMN_ECOLI	0.650927	2.44215
sp|P36999|RLMA_ECOLI	0.644136	10.8327
sp|P37005|LAST_ECOLI	0.678662	7.5349
sp|P37013|NORR_ECOLI	0.657835	7.4188
sp|P37019|CLCA_ECOLI	0.668123	12
sp|P37024|HRPB_ECOLI	0.7075	9.65132
sp|P37051|PURU_ECOLI	0.7075	10.5275
sp|P37095|PEPB_ECOLI	0.7075	10.3907
sp|P37128|NUDK_ECOLI	0.663709	6.26566
sp|P37147|FXSA_ECOLI	0.7075	11.6854
sp|P37177|PT1P_ECOLI	0.7075	10.6936
sp|P37313|DPPF_ECOLI	0.7075	11.6026
sp|P37326|INTS_ECOLI	0.7075	10.3323
sp|P37329|MODA_ECOLI	0.7075	12
sp|P37338|CSIR_ECOLI	0.495107	5.04
sp|P37344|PSPF_ECOLI	0.688936	12
sp|P37348|YECE_ECOLI	0.7075	8.13532
sp|P37349|DHAM_ECOLI	0.7075	10.0363
sp|P37351|RPIB_ECOLI	0.676336	9.29159
sp|P37353|MENE_ECOLI	0.7075	11.2606
sp|P37387|XYLF_ECOLI	0.7075	8.38421
sp|P37595|IAAA_ECOLI	0.7075	11.1778
sp|P37610|TAUD_ECOLI	0.659362	5.18738
sp|P37613|PANZ_ECOLI	0.7075	11.9129
sp|P37615|YHHM_ECOLI	0.697581	11.6336
sp|P37623|ACPT_ECOLI	0.583937	8.2779
sp|P37624|RBBA_ECOLI	0.7075	12
sp|P37626|YHII_ECOLI	0.7075	12
sp|P37631|YHIN_ECOLI	0.7075	12
sp|P37634|RLMJ_ECOLI	0.7075	10.7123
sp|P37642|YHJD_ECOLI	0.617832	7.17978
sp|P37643|YHJE_ECOLI	0.639019	2.57893
sp|P37645|YHJG_ECOLI	0.643103	10.855
sp|P37648|YHJJ_ECOLI	0.7075	9.8312
sp|P37649|YHJK_ECOLI	0.69891	12
sp|P37650|BCSC_ECOLI	0.7075	11.18
sp|P37652|BCSB_ECOLI	0.7075	10.7229
sp|P37661|EPTB_ECOLI	0.678611	8.03715
sp|P37666|GHRB_ECOLI	0.7075	8.91881
sp|P37671|YIAJ_ECOLI	0.696647	12
sp|P37676|YIAO_ECOLI	0.7075	9.23438
sp|P37685|ALDB_ECOLI	0.7075	7.86945
sp|P37689|GPMI_ECOLI	0.7075	10.0467
sp|P37692|RFAF_ECOLI	0.663694	11.6818
sp|P37765|RLUB_ECOLI	0.7075	10.4321
sp|P37767|YFHH_ECOLI	0.7075	5.65431
sp|P37769|KDUD_ECOLI	0.7075	7.26093
sp|P37773|MPL_ECOLI	0.7075	12
sp|P37902|GLTI_ECOLI	0.7075	11.3503
sp|P37908|YFJD_ECOLI	0.7075	9.51056
sp|P38038|CYSJ_ECOLI	0.7075	8.52572
sp|P38051|MENF_ECOLI	0.7075	10.2114
sp|P38104|RSPA_ECOLI	0.7075	10.4579
sp|P38489|NFSB_ECOLI	0.7075	5.93533
sp|P38506|XNI_ECOLI	0.674379	10.6749
sp|P38521|YGGL_ECOLI	0.659773	9.79782
sp|P39099|DEGQ_ECOLI	0.7075	9.99583
sp|P39160|UXUB_ECOLI	0.686484	7.28396
sp|P39161|UXUR_ECOLI	0.695117	5.88249
sp|P39180|AG43_ECOLI	0.7075	4.45918
sp|P39187|YTFJ_ECOLI	0.7075	7.32505
sp|P39285|MSCM_ECOLI	0.7075	12
sp|P39286|RSGA_ECOLI	0.7075	9.83135
sp|P39298|YJFP_ECOLI	0.7075	10.9639
sp|P39310|YTFB_ECOLI	0.64657	9.18182
sp|P39321|TAMB_ECOLI	0.7075	11.7282
sp|P39325|YTFQ_ECOLI	0.7075	11.971
sp|P39334|BDCR_ECOLI	0.675086	4.58883
sp|P39337|YJGM_ECOLI	0.7075	6.42955
sp|P39342|YJGR_ECOLI	0.7075	9.7666
sp|P39358|YJHG_ECOLI	0.7075	8.8959
sp|P39389|YJIR_ECOLI	0.7075	7.69479
sp|P39401|OPGB_ECOLI	0.653985	3.92891
sp|P39408|YJJV_ECOLI	0.698993	9.4538
sp|P39410|YJJJ_ECOLI	0.7075	10.8611
sp|P39411|NCPP_ECOLI	0.682071	8.16564
sp|P39452|RIR3_ECOLI	0.65071	2.88192
sp|P39829|GARD_ECOLI	0.600385	3.38766
sp|P39831|YDFG_ECOLI	0.685744	10.7784
sp|P39835|GNTT_ECOLI	0.684911	10.0358
sp|P39838|RCSD_ECOLI	0.7075	11.1334
sp|P40191|PDXK_ECOLI	0.663679	10.0842
sp|P40719|QSEC_ECOLI	0.701291	12
sp|P40874|MTOX_ECOLI	0.7075	6.91833
sp|P41052|MLTB_ECOLI	0.70113	12
sp|P41409|RIHA_ECOLI	0.704227	10.5143
sp|P42596|RLMG_ECOLI	0.7075	11.8547
sp|P42620|YQJG_ECOLI	0.702915	12
sp|P42624|YHAK_ECOLI	0.694798	9.96549
sp|P42632|TDCE_ECOLI	0.7075	3.63389
sp|P42641|OBG_ECOLI	0.693315	5.34725
sp|P42909|PTPB1_ECOLI	0.658348	6.94588
sp|P43329|HRPA_ECOLI	0.7075	12
sp|P43337|NUDL_ECOLI	0.638431	7.74481
sp|P43340|YCAK_ECOLI	0.536008	9.75421
sp|P43671|PQIB_ECOLI	0.7075	12
sp|P43672|UUP_ECOLI	0.706984	10.4431
sp|P45395|KDSD_ECOLI	0.7075	10.2977
sp|P45425|NANK_ECOLI	0.629723	9.06594
sp|P45464|LPOA_ECOLI	0.7075	11.2147
sp|P45469|YRAR_ECOLI	0.691922	12
sp|P45470|YHBO_ECOLI	0.637508	9.27063
sp|P45523|FKBA_ECOLI	0.7075	11.4765
sp|P45531|TUSC_ECOLI	0.7075	11.2397
sp|P45552|YHFZ_ECOLI	0.7075	7.63128
sp|P45577|PROQ_ECOLI	0.7075	6.82701
sp|P45748|TSAC_ECOLI	0.7075	9.17204
sp|P45800|IGAA_ECOLI	0.7075	12
sp|P45955|CPOB_ECOLI	0.573343	8.80254
sp|P46118|HEXR_ECOLI	0.7075	5.45035
sp|P46125|YEDI_ECOLI	0.685501	10.2762
sp|P46474|YHDP_ECOLI	0.7075	12
sp|P46837|YHGF_ECOLI	0.7075	7.55455
sp|P46849|RTCA_ECOLI	0.698324	11.2874
sp|P46850|RTCB_ECOLI	0.529259	3.18714
sp|P46852|YHHW_ECOLI	0.698551	8.59751
sp|P46853|YHHX_ECOLI	0.663293	11.6483
sp|P46854|AAAT_ECOLI	0.7075	10.3977
sp|P46889|FTSK_ECOLI	0.53774	1.75879
sp|P50456|MLC_ECOLI	0.7075	9.65342
sp|P50457|PUUE_ECOLI	0.7075	4.33173
sp|P52062|YGGW_ECOLI	0.662641	8.0961
sp|P52076|QSEB_ECOLI	0.664291	10.7919
sp|P52094|HISQ_ECOLI	0.7075	11.5137
sp|P52097|TILS_ECOLI	0.7075	11.0289
sp|P52598|YGBI_ECOLI	0.7075	8.84537
sp|P52612|FLII_ECOLI	0.651454	4.7325
sp|P52643|LDHD_ECOLI	0.7075	11.262
sp|P52644|HSLJ_ECOLI	0.587794	11.011
sp|P52645|YDBH_ECOLI	0.677141	10.8007
sp|P52647|NIFJ_ECOLI	0.686105	5.06333
sp|P52697|6PGL_ECOLI	0.7075	11.0626
sp|P55135|RLMD_ECOLI	0.692064	9.06823
sp|P56258|WECF_ECOLI	0.7075	11.4866
sp|P60240|RAPA_ECOLI	0.7075	12
sp|P60293|MUKF_ECOLI	0.7075	9.64273
sp|P60340|TRUB_ECOLI	0.7075	9.72265
sp|P60390|RSMH_ECOLI	0.7075	9.67516
sp|P60422|RL2_ECOLI	0.7075	11.476
sp|P60438|RL3_ECOLI	0.7075	11.9945
sp|P60546|KGUA_ECOLI	0.7075	8.86987
sp|P60560|GUAC_ECOLI	0.686866	9.93506
sp|P60624|RL24_ECOLI	0.7075	9.21054
sp|P60651|SPEB_ECOLI	0.676671	11.8184
sp|P60664|HIS6_ECOLI	0.7075	9.43877
sp|P60716|LIPA_ECOLI	0.51318	2.46562
sp|P60723|RL4_ECOLI	0.7075	11.7286
sp|P60757|HIS1_ECOLI	0.7075	7.57622
sp|P61175|RL22_ECOLI	0.7075	10.6445
sp|P61316|LOLA_ECOLI	0.663148	9.08275
sp|P61320|LOLB_ECOLI	0.7075	11.7945
sp|P61889|MDH_ECOLI	0.7075	9.68707
sp|P61949|FLAV_ECOLI	0.691967	7.01716
sp|P62399|RL5_ECOLI	0.7075	10.2337
sp|P62517|OPGH_ECOLI	0.7075	12
sp|P62615|ISPE_ECOLI	0.7075	10.4783
sp|P62620|ISPG_ECOLI	0.7075	7.78029
sp|P62623|ISPH_ECOLI	0.67929	5.13935
sp|P62672|APAG_ECOLI	0.558687	3.1061
sp|P62707|GPMA_ECOLI	0.691864	10.3353
sp|P63020|NFUA_ECOLI	0.640363	5.06728
sp|P63177|RLMB_ECOLI	0.7075	10.3031
sp|P63183|KUP_ECOLI	0.627305	12
sp|P63224|GMHA_ECOLI	0.7075	10.985
sp|P63284|CLPB_ECOLI	0.7075	11.3943
sp|P63386|MLAF_ECOLI	0.7075	12
sp|P63417|YHBS_ECOLI	0.60102	9.91241
sp|P64423|ZNTB_ECOLI	0.7075	11.4587
sp|P64429|YPFJ_ECOLI	0.662498	7.60233
sp|P64448|YNBE_ECOLI	0.673207	12
sp|P64451|YDCL_ECOLI	0.7075	10.3307
sp|P64534|RCNB_ECOLI	0.7075	8.30459
sp|P64554|QUEE_ECOLI	0.67026	6.66439
sp|P64581|YQJD_ECOLI	0.570001	9.34764
sp|P64588|YQJI_ECOLI	0.654142	8.7609
sp|P64604|MLAD_ECOLI	0.7075	12
sp|P64612|ZAPE_ECOLI	0.7075	9.73236
sp|P65292|YGDI_ECOLI	0.679807	10.3126
sp|P65367|YQCA_ECOLI	0.7075	12
sp|P65556|YFCD_ECOLI	0.612242	7.26295
sp|P65870|QUED_ECOLI	0.638919	12
sp|P66817|DIAA_ECOLI	0.688357	11.0999
sp|P66948|BEPA_ECOLI	0.615598	9.19452
sp|P67080|PLPHP_ECOLI	0.7075	8.79541
sp|P67095|YFCE_ECOLI	0.685009	9.40661
sp|P67244|YQHA_ECOLI	0.7075	11.8095
sp|P67553|YNFC_ECOLI	0.582235	2.84649
sp|P67603|YQFB_ECOLI	0.68922	10.4348
sp|P67762|YHBP_ECOLI	0.7075	12
sp|P67826|CUTC_ECOLI	0.7075	9.73517
sp|P67910|HLDD_ECOLI	0.7075	11.2868
sp|P68066|GRCA_ECOLI	0.7075	2.76438
sp|P68567|RSMJ_ECOLI	0.556051	11.1207
sp|P68739|NFI_ECOLI	0.678865	11.2969
sp|P68767|AMPA_ECOLI	0.7075	11.7052
sp|P68919|RL25_ECOLI	0.7075	9.36448
sp|P69222|IF1_ECOLI	0.548749	8.41156
sp|P69228|BAER_ECOLI	0.7075	11.7414
sp|P69346|YEFM_ECOLI	0.378537	2.19621
sp|P69411|RCSF_ECOLI	0.654884	12
sp|P69425|TATB_ECOLI	0.68715	6.99547
sp|P69428|TATA_ECOLI	0.7075	9.3412
sp|P69451|LCFA_ECOLI	0.573916	6.59163
sp|P69490|CCME_ECOLI	0.69653	8.92064
sp|P69503|APT_ECOLI	0.601702	8.09196
sp|P69776|LPP_ECOLI	0.7075	11.1701
sp|P69783|PTGA_ECOLI	0.7075	10.5885
sp|P69786|PTGCB_ECOLI	0.7075	12
sp|P69795|PTQB_ECOLI	0.672692	6.00342
sp|P69797|PTNAB_ECOLI	0.7075	12
sp|P69805|PTND_ECOLI	0.7075	12
sp|P69811|PTFAH_ECOLI	0.7075	12
sp|P69853|DMSD_ECOLI	0.7075	11.7304
sp|P69922|FUCI_ECOLI	0.7075	9.64318
sp|P69924|RIR2_ECOLI	0.7075	9.25161
sp|P69931|HDA_ECOLI	0.7075	9.48413
sp|P71298|INTF_ECOLI	0.472448	3.0106
sp|P75691|YAHK_ECOLI	0.7075	10.955
sp|P75694|YAHO_ECOLI	0.7075	5.77563
sp|P75767|GNGF_ECOLI	0.692135	10.2612
sp|P75780|FIU_ECOLI	0.7075	12
sp|P75785|OPGE_ECOLI	0.7075	10.1624
sp|P75791|YBIU_ECOLI	0.683581	3.98544
sp|P75796|GSIA_ECOLI	0.691623	6.10382
sp|P75797|GSIB_ECOLI	0.7075	12
sp|P75798|GSIC_ECOLI	0.622916	11.4416
sp|P75809|YBJI_ECOLI	0.644958	6.88318
sp|P75820|AMID_ECOLI	0.7075	11.2421
sp|P75821|YBJS_ECOLI	0.7075	9.94855
sp|P75822|YBJT_ECOLI	0.646464	12
sp|P75823|LTAE_ECOLI	0.7075	10.8095
sp|P75830|MACA_ECOLI	0.7075	12
sp|P75831|MACB_ECOLI	0.7075	12
sp|P75838|YCAO_ECOLI	0.7075	10.5047
sp|P75863|YCBX_ECOLI	0.674025	10.1447
sp|P75864|RLMKL_ECOLI	0.693388	10.4502
sp|P75867|LONH_ECOLI	0.702255	9.74839
sp|P75874|YCCU_ECOLI	0.7075	9.88269
sp|P75913|GHRA_ECOLI	0.7075	10.3117
sp|P75914|YCDX_ECOLI	0.7075	9.55262
sp|P75915|YCDY_ECOLI	0.7075	12
sp|P75931|YCEM_ECOLI	0.7075	10.9767
sp|P75937|FLGE_ECOLI	0.437621	3.50979
sp|P75938|FLGF_ECOLI	0.321919	3.33363
sp|P75946|YCFL_ECOLI	0.7075	9.8931
sp|P75949|NAGZ_ECOLI	0.7075	7.45611
sp|P75954|YCFS_ECOLI	0.627547	4.13468
sp|P75957|LOLD_ECOLI	0.7075	10.7775
sp|P75958|LOLE_ECOLI	0.7075	12
sp|P75959|NAGK_ECOLI	0.7075	9.97238
sp|P75960|NPD_ECOLI	0.667932	10.1889
sp|P75966|RLUE_ECOLI	0.7075	10.9961
sp|P75968|YMFE_ECOLI	0.7075	10.5969
sp|P75974|COHE_ECOLI	0.661247	9.8587
sp|P76002|PLIG_ECOLI	0.7075	9.98042
sp|P76004|YCGM_ECOLI	0.7075	11.1958
sp|P76008|LDCA_ECOLI	0.598402	9.84937
sp|P76016|DHAR_ECOLI	0.633172	9.42462
sp|P76034|YCIT_ECOLI	0.684923	11.6254
sp|P76046|YCJX_ECOLI	0.7075	10.8405
sp|P76055|TTCA_ECOLI	0.658119	2.85075
sp|P76104|YDCP_ECOLI	0.482604	3.02641
sp|P76112|MNAT_ECOLI	0.7075	10.1384
sp|P76115|YNCD_ECOLI	0.7075	12
sp|P76128|DDPA_ECOLI	0.7075	7.85005
sp|P76149|SAD_ECOLI	0.697373	7.86909
sp|P76170|YNFB_ECOLI	0.7075	7.10951
sp|P76187|YDHF_ECOLI	0.7075	9.46761
sp|P76193|YNHG_ECOLI	0.7075	12
sp|P76194|SUFE_ECOLI	0.7075	9.46419
sp|P76208|YNIB_ECOLI	0.70203	12
sp|P76222|YNJA_ECOLI	0.7075	12
sp|P76223|YNJB_ECOLI	0.689271	12
sp|P76251|DMLA_ECOLI	0.7075	7.49873
sp|P76270|MSRC_ECOLI	0.7075	11.7817
sp|P76291|CMOB_ECOLI	0.7075	12
sp|P76297|FLHE_ECOLI	0.7075	8.77977
sp|P76316|DCYD_ECOLI	0.694402	12
sp|P76330|YEDQ_ECOLI	0.7075	12
sp|P76342|MSRP_ECOLI	0.7075	8.39538
sp|P76346|MTFA_ECOLI	0.569737	2.1858
sp|P76372|WZZB_ECOLI	0.7075	11.1456
sp|P76389|YEGH_ECOLI	0.7075	12
sp|P76397|MDTA_ECOLI	0.7075	12
sp|P76399|MDTC_ECOLI	0.7075	12
sp|P76402|YEGP_ECOLI	0.7075	11.1872
sp|P76403|YEGQ_ECOLI	0.697358	5.83339
sp|P76418|YEGU_ECOLI	0.7075	9.45218
sp|P76423|THIM_ECOLI	0.67358	8.4803
sp|P76466|YFAT_ECOLI	0.7075	12
sp|P76491|5DNU_ECOLI	0.7075	12
sp|P76502|SIXA_ECOLI	0.513105	1.56792
sp|P76513|YFDQ_ECOLI	0.66468	9.785
sp|P76535|MURQ_ECOLI	0.7075	8.40896
sp|P76539|YPEA_ECOLI	0.686774	9.86983
sp|P76541|EUTL_ECOLI	0.7075	11.9542
sp|P76558|MAO2_ECOLI	0.7075	10.6497
sp|P76561|YPFH_ECOLI	0.693244	5.97002
sp|P76562|TMCA_ECOLI	0.696092	12
sp|P76576|YFGM_ECOLI	0.7075	10.3374
sp|P76578|YFHM_ECOLI	0.7075	12
sp|P76658|HLDE_ECOLI	0.681116	11.0321
sp|P77148|YDHS_ECOLI	0.673896	8.04167
sp|P77150|PDXY_ECOLI	0.7075	5.86147
sp|P77171|YDCI_ECOLI	0.462336	4.48852
sp|P77202|DSBG_ECOLI	0.7075	11.2654
sp|P77212|RCLA_ECOLI	0.7075	10.4418
sp|P77213|GCS2_ECOLI	0.67343	9.49962
sp|P77214|CUSF_ECOLI	0.657866	6.31431
sp|P77239|CUSB_ECOLI	0.7075	12
sp|P77252|YKGE_ECOLI	0.7075	8.00862
sp|P77258|NEMA_ECOLI	0.612387	3.16546
sp|P77260|YDFI_ECOLI	0.587373	6.20908
sp|P77265|MDLA_ECOLI	0.7075	11.1176
sp|P77280|YDJJ_ECOLI	0.7075	8.14451
sp|P77307|FETB_ECOLI	0.534245	9.92942
sp|P77318|YDEN_ECOLI	0.7075	12
sp|P77348|MPPA_ECOLI	0.7075	10.0811
sp|P77360|YPHC_ECOLI	0.7075	5.32904
sp|P77364|GLXK2_ECOLI	0.656701	10.4406
sp|P77376|YDGJ_ECOLI	0.645545	9.42885
sp|P77395|YBBN_ECOLI	0.706281	11.0127
sp|P77398|ARNA_ECOLI	0.567262	10.4274
sp|P77433|YKGG_ECOLI	0.522587	5.23077
sp|P77434|ALAC_ECOLI	0.7075	7.44287
sp|P77444|SUFS_ECOLI	0.7075	8.69725
sp|P77473|YLAB_ECOLI	0.595164	12
sp|P77485|CUSS_ECOLI	0.7075	12
sp|P77488|DXS_ECOLI	0.7075	10.7256
sp|P77493|YDJH_ECOLI	0.7075	10.1196
sp|P77504|YBBP_ECOLI	0.7075	12
sp|P77529|YDJN_ECOLI	0.640314	11.3553
sp|P77536|YKGF_ECOLI	0.7075	4.06058
sp|P77544|YFCF_ECOLI	0.7075	9.64988
sp|P77552|YDHQ_ECOLI	0.66382	2.44057
sp|P77554|YAHJ_ECOLI	0.7075	9.9535
sp|P77559|YNFL_ECOLI	0.640002	11.9717
sp|P77562|YAIW_ECOLI	0.7075	11.1643
sp|P77569|MHPR_ECOLI	0.516459	3.25518
sp|P77580|ACDH_ECOLI	0.7075	6.76791
sp|P77581|ASTC_ECOLI	0.7075	7.4513
sp|P77619|YFEW_ECOLI	0.7075	10.3781
sp|P77634|YBCM_ECOLI	0.502172	6.07365
sp|P77649|YDIU_ECOLI	0.638689	8.0243
sp|P77717|YBAY_ECOLI	0.675951	11.4399
sp|P77718|THII_ECOLI	0.7075	7.48172
sp|P77721|YDJF_ECOLI	0.7075	9.63771
sp|P77730|YDCR_ECOLI	0.7075	10.5304
sp|P77735|YAJO_ECOLI	0.656571	9.03874
sp|P77737|OPPF_ECOLI	0.7075	10.2658
sp|P77748|YDIJ_ECOLI	0.7075	11.0599
sp|P77756|QUEC_ECOLI	0.7075	9.33275
sp|P77808|CINAL_ECOLI	0.652253	9.18938
sp|P78055|FSAA_ECOLI	0.676689	8.19082
sp|Q06065|ATOC_ECOLI	0.7075	10.5579
sp|Q46829|BGLA_ECOLI	0.7075	10.0257
sp|Q46845|YGHU_ECOLI	0.7075	9.77647
sp|Q46851|GPR_ECOLI	0.7075	11.4492
sp|Q46856|YQHD_ECOLI	0.704796	11.5597
sp|Q46863|YGIS_ECOLI	0.6756	11.0098
sp|Q46871|YQJH_ECOLI	0.7075	9.45808
sp|Q46925|CSDA_ECOLI	0.684419	10.7777
sp|Q46927|TCDA_ECOLI	0.7075	9.59868
sp|Q46938|KDUI_ECOLI	0.7075	10.244
sp|Q46939|YQEF_ECOLI	0.344335	3.56591
sp|Q46948|YAJL_ECOLI	0.682667	9.53105
sp|Q47146|FADE_ECOLI	0.621033	2.89968
sp|Q47537|TAUA_ECOLI	0.652492	12
sp|Q47622|SAPA_ECOLI	0.683433	11.0528
sp|Q47679|YAFV_ECOLI	0.7075	11.7469
sp|Q47689|MMUP_ECOLI	0.673181	7.02323
sp|Q57261|TRUD_ECOLI	0.7075	12
sp|Q59385|COPA_ECOLI	0.7075	9.49583
sp|Q6BF17|DGOD_ECOLI	0.60728	5.78564
