# Supplementary material for: Global protein turnover quantification in Escherichia coli reveals cytoplasmic recycling under nitrogen limitation
Source: Nat Commun. 2024 Jul 13;15:5890. doi: 10.1038/s41467-024-49920-8 (PMC11246515; doi:10.1038/s41467-024-49920-8)
Supplement: Supplementary file 13 — Source Data [file 41467_2024_49920_MOESM13_ESM.zip › Source_Data/FigureS1_source_data.xlsx]

## Sheet: Fig S1B
Time in mins	0	10	20	40	60	80	100	120	180	240
	1	0.998094	1.00326	1.0044	1.00719	1.00869	1.01012	1.00976	1.0127	1.01444
	1	0.966006	0.905984	0.844501	0.797031	0.713411	0.65738	0.618459	0.540498	0.457228
	1	0.847949	0.717831	0.544326	0.402779	0.318658	0.234745	0.211828	0.131429	0.091863

## Sheet: Fig S1C
X-axis (Hours post drug)	All proteins	Periplasmic proteins
0	1	1
0.040404	1.00027	0.994714
0.0808081	1.00053	0.989456
0.121212	1.0008	0.984226
0.161616	1.00107	0.979024
0.20202	1.00133	0.973849
0.242424	1.0016	0.968701
0.282828	1.00187	0.963581
0.323232	1.00213	0.958487
0.363636	1.0024	0.953421
0.40404	1.00267	0.948381
0.444444	1.00294	0.943368
0.484848	1.0032	0.938382
0.525253	1.00347	0.933422
0.565657	1.00374	0.928488
0.606061	1.00401	0.92358
0.646465	1.00427	0.918698
0.686869	1.00454	0.913842
0.727273	1.00481	0.909011
0.767677	1.00508	0.904207
0.808081	1.00535	0.899427
0.848485	1.00561	0.894673
0.888889	1.00588	0.889944
0.929293	1.00615	0.88524
0.969697	1.00642	0.88056
1.0101	1.00669	0.875906
1.05051	1.00696	0.871276
1.09091	1.00722	0.866671
1.13131	1.00749	0.862089
1.17172	1.00776	0.857533
1.21212	1.00803	0.853
1.25253	1.0083	0.848491
1.29293	1.00857	0.844006
1.33333	1.00884	0.839545
1.37374	1.0091	0.835107
1.41414	1.00937	0.830693
1.45455	1.00964	0.826302
1.49495	1.00991	0.821934
1.53535	1.01018	0.81759
1.57576	1.01045	0.813268
1.61616	1.01072	0.808969
1.65657	1.01099	0.804693
1.69697	1.01126	0.800439
1.73737	1.01153	0.796208
1.77778	1.0118	0.792
1.81818	1.01207	0.787813
1.85859	1.01234	0.783649
1.89899	1.01261	0.779507
1.93939	1.01288	0.775387
1.9798	1.01315	0.771288
2.0202	1.01342	0.767211
2.06061	1.01369	0.763156
2.10101	1.01396	0.759122
2.14141	1.01423	0.755109
2.18182	1.0145	0.751118
2.22222	1.01477	0.747148
2.26263	1.01504	0.743198
2.30303	1.01531	0.73927
2.34343	1.01558	0.735362
2.38384	1.01585	0.731475
2.42424	1.01612	0.727609
2.46465	1.01639	0.723763
2.50505	1.01667	0.719937
2.54545	1.01694	0.716131
2.58586	1.01721	0.712346
2.62626	1.01748	0.708581
2.66667	1.01775	0.704835
2.70707	1.01802	0.70111
2.74747	1.01829	0.697404
2.78788	1.01856	0.693717
2.82828	1.01884	0.69005
2.86869	1.01911	0.686403
2.90909	1.01938	0.682775
2.94949	1.01965	0.679166
2.9899	1.01992	0.675576
3.0303	1.02019	0.672005
3.07071	1.02047	0.668453
3.11111	1.02074	0.664919
3.15152	1.02101	0.661405
3.19192	1.02128	0.657909
3.23232	1.02156	0.654431
3.27273	1.02183	0.650972
3.31313	1.0221	0.647531
3.35354	1.02237	0.644108
3.39394	1.02265	0.640703
3.43434	1.02292	0.637317
3.47475	1.02319	0.633948
3.51515	1.02346	0.630597
3.55556	1.02374	0.627264
3.59596	1.02401	0.623948
3.63636	1.02428	0.62065
3.67677	1.02456	0.617369
3.71717	1.02483	0.614106
3.75758	1.0251	0.61086
3.79798	1.02538	0.607631
3.83838	1.02565	0.604419
3.87879	1.02592	0.601224
3.91919	1.0262	0.598046
3.9596	1.02647	0.594885
4	1.02674	0.591741
