# Supplementary material for: Global protein turnover quantification in Escherichia coli reveals cytoplasmic recycling under nitrogen limitation
Source: Nat Commun. 2024 Jul 13;15:5890. doi: 10.1038/s41467-024-49920-8 (PMC11246515; doi:10.1038/s41467-024-49920-8)
Supplement: Supplementary file 13 — Source Data [file 41467_2024_49920_MOESM13_ESM.zip › Source_Data/FigureS10_sourcedata.xlsx]

## Sheet: FigureS10
	Protein ID	Half life hours smpB mutant	Half life hours N-lim Wild type	substrate
	sp|P00350|6PGD_ECOLI	4.67716	4.73039
	sp|P00363|FRDA_ECOLI	5.44687	6.20398
	sp|P00370|DHE4_ECOLI	2.14483	1.87902
	sp|P00393|DHNA_ECOLI	5.81835	6.11803
	sp|P00448|SODM_ECOLI	4.95835	4.8663
	sp|P00452|RIR1_ECOLI	3.66846	3.85108
	sp|P00490|PHSM_ECOLI	6.1343	6.18186
	sp|P00509|AAT_ECOLI	3.78946	3.85673
	sp|P00547|KHSE_ECOLI	4.34647	4.30856
	sp|P00550|PTM3C_ECOLI	6.63826	6.40008
	sp|P00561|AK1H_ECOLI	4.13261	4.28683
	sp|P00562|AK2H_ECOLI	3.00906	2.78761
	sp|P00579|RPOD_ECOLI	3.70706	4.14747
	sp|P00582|DPO1_ECOLI	5.66104	5.77415
	sp|P00634|PPB_ECOLI	5.68169	6.6477
	sp|P00803|LEP_ECOLI	6.07651	6.88695
	sp|P00805|ASPG2_ECOLI	6.23049	6.03366
	sp|P00811|AMPC_ECOLI	5.43421	5.74036
	sp|P00861|DCDA_ECOLI	2.05733	2.52806
	sp|P00864|CAPP_ECOLI	5.04329	5.22314
	sp|P00887|AROH_ECOLI	4.62165	5.27709
	sp|P00893|ILVI_ECOLI	5.1344	4.77803
	sp|P00894|ILVH_ECOLI	5.37406	5.7178
	sp|P00895|TRPE_ECOLI	3.29847	3.2522
	sp|P00904|TRPGD_ECOLI	2.76904	3.01429
	sp|P00909|TRPC_ECOLI	4.09709	3.99616
	sp|P00914|PHR_ECOLI	5.34718	5.48546
	sp|P00926|SDHD_ECOLI	4.5166	4.91195
	sp|P00934|THRC_ECOLI	4.56822	4.98929
	sp|P00935|METB_ECOLI	3.95255	3.55534
	sp|P00936|CYAA_ECOLI	1.36257	1.27494
	sp|P00946|MANA_ECOLI	4.50646	4.45926
	sp|P00954|SYW_ECOLI	4.60392	4.11847
	sp|P00956|SYI_ECOLI	5.03774	5.26309
	sp|P00957|SYA_ECOLI	5.05909	5.11412
	sp|P00959|SYM_ECOLI	4.16651	4.09922
	sp|P00960|SYGA_ECOLI	4.87543	6.04187
	sp|P00961|SYGB_ECOLI	5.74151	5.71699
	sp|P00962|SYQ_ECOLI	4.92264	5.25297
	sp|P00963|ASNA_ECOLI	2.77103	2.29446
	sp|P00968|CARB_ECOLI	4.81109	4.65092
	sp|P02358|RS6_ECOLI	5.886	5.32977
	sp|P02359|RS7_ECOLI	5.23284	4.91359
	sp|P02413|RL15_ECOLI	4.02921	4.10851
	sp|P02918|PBPA_ECOLI	5.30126	5.07635
	sp|P02919|PBPB_ECOLI	6.18856	6.00919
	sp|P02924|ARAF_ECOLI	6.54365	5.99381
	sp|P02925|RBSB_ECOLI	6.25576	6.12549
	sp|P02929|TONB_ECOLI	2.92406	2.32694
	sp|P02930|TOLC_ECOLI	6.08755	5.94633
	sp|P02931|OMPF_ECOLI	5.8646	5.95082
	sp|P02932|PHOE_ECOLI	6.17686	7.08079
	sp|P03004|DNAA_ECOLI	2.86749	2.93637
	sp|P03007|DPO3E_ECOLI	0.973347	1.05792
	sp|P03018|UVRD_ECOLI	3.44507	3.78142
	sp|P03023|LACI_ECOLI	4.13275	5.00723
	sp|P03024|GALR_ECOLI	2.57156	2.80072
	sp|P03813|YGEA_ECOLI	3.68672	3.96118
	sp|P03817|MIOC_ECOLI	2.7804	2.66975
	sp|P03819|KEFC_ECOLI	6.11551	6.4521
	sp|P03841|MALM_ECOLI	2.8243	3.93413
	sp|P04036|DAPB_ECOLI	4.76416	5.09235
	sp|P04079|GUAA_ECOLI	4.27723	4.17226
	sp|P04335|FRSA_ECOLI	3.77565	3.51527
	sp|P04391|OTC1_ECOLI	2.51518	2.52098
	sp|P04425|GSHB_ECOLI	4.63326	4.48199
	sp|P04693|TYRB_ECOLI	2.67637	2.62224
	sp|P04805|SYE_ECOLI	5.06473	5.33732
	sp|P04816|LIVK_ECOLI	6.01334	5.86552
	sp|P04825|AMPN_ECOLI	4.37527	4.35859
	sp|P04846|NLPA_ECOLI	6.66881	5.43596
	sp|P04949|FLIC_ECOLI	8	6.30407
	sp|P04951|KDSB_ECOLI	4.67684	4.72367
	sp|P04968|ILVA_ECOLI	2.61591	2.79569
	sp|P04982|RBSD_ECOLI	4.77607	4.95464
	sp|P04983|RBSA_ECOLI	5.87748	5.95597
	sp|P04993|RECD_ECOLI	2.73919	2.96812
	sp|P04994|EX7L_ECOLI	5.70662	5.89452
	sp|P04995|EX1_ECOLI	3.97219	4.29743
	sp|P05020|PYRC_ECOLI	4.77828	5.05657
	sp|P05041|PABB_ECOLI	4.4704	4.31047
	sp|P05042|FUMC_ECOLI	4.10981	4.59416
	sp|P05055|PNP_ECOLI	5.57561	5.77963
	sp|P05100|3MG1_ECOLI	1.72125	2.53301
	sp|P05194|AROD_ECOLI	3.6243	3.68143
	sp|P05458|PTRA_ECOLI	5.52681	6.17255
	sp|P05459|PDXB_ECOLI	4.62119	4.71994
	sp|P05523|FPG_ECOLI	5.6262	6.31162
	sp|P05637|APAH_ECOLI	3.68413	4.02929
	sp|P05719|T1SK_ECOLI	5.67802	5.84305
	sp|P05791|ILVD_ECOLI	3.89069	3.83301
	sp|P05793|ILVC_ECOLI	3.45875	3.47174
	sp|P05827|ILVY_ECOLI	6.35312	5.90007
	sp|P05852|TSAD_ECOLI	3.17369	3.33063
	sp|P06129|BTUB_ECOLI	6.0732	6.2872
	sp|P06136|FTSQ_ECOLI	2.04009	2.15416
	sp|P06149|DLD_ECOLI	5.06436	5.98478
	sp|P06282|CDH_ECOLI	6.5853	6.45423
	sp|P06610|BTUE_ECOLI	4.24066	3.98846
	sp|P06611|BTUD_ECOLI	2.37082	3.11455
	sp|P06612|TOP1_ECOLI	5.42551	5.88146
	sp|P06616|ERA_ECOLI	2.84154	2.64967
	sp|P06709|BIRA_ECOLI	3.37174	3.54092
	sp|P06710|DPO3X_ECOLI	2.84637	3.27781
	sp|P06715|GSHR_ECOLI	4.64146	5.07559
	sp|P06721|METC_ECOLI	4.3287	4.27982
	sp|P06846|EBGR_ECOLI	5.35041	5.07236
	sp|P06959|ODP2_ECOLI	5.78247	6.19108
	sp|P06961|CCA_ECOLI	3.37016	3.47584
	sp|P06966|DICA_ECOLI	5.86484	4.97133
	sp|P06968|DUT_ECOLI	6.28566	3.7454
	sp|P06971|FHUA_ECOLI	6.32306	6.13847
	sp|P06983|HEM3_ECOLI	4.04339	4.1205
	sp|P06986|HIS8_ECOLI	3.53507	3.24677
	sp|P06987|HIS7_ECOLI	5.28031	5.42246
	sp|P06988|HISX_ECOLI	4.30412	4.22934
	sp|P06989|HIS2_ECOLI	4.04639	4.50683
	sp|P06992|RSMA_ECOLI	5.38715	5.24245
	sp|P06996|OMPC_ECOLI	6.24369	5.93668
	sp|P06999|PFKB_ECOLI	3.79767	4.43562
	sp|P07001|PNTA_ECOLI	6.0084	6.22636
	sp|P07003|POXB_ECOLI	4.71256	4.69539
	sp|P07004|PROA_ECOLI	4.49823	4.65233
	sp|P07012|RF2_ECOLI	4.28178	4.37472
	sp|P07014|SDHB_ECOLI	5.05672	5.22236
	sp|P07023|TYRA_ECOLI	2.80151	2.9663
	sp|P07024|USHA_ECOLI	5.8992	6.61619
	sp|P07102|PPA_ECOLI	5.84344	5.94054
	sp|P07109|HISP_ECOLI	6.02575	5.65002
	sp|P07117|PUTP_ECOLI	4.592	5.9052
	sp|P07118|SYV_ECOLI	4.41681	4.72088
	sp|P07395|SYFB_ECOLI	5.32956	5.4112
	sp|P07604|TYRR_ECOLI	4.59891	4.50506
	sp|P07623|METAS_ECOLI	1.52238	1.58024
	sp|P07639|AROB_ECOLI	3.57261	3.49372
	sp|P07648|RECC_ECOLI	3.62926	4.31525
	sp|P07649|TRUA_ECOLI	5.63543	5.30863
	sp|P07650|TYPH_ECOLI	5.29175	5.3607
	sp|P07654|PSTA_ECOLI	4.96657	5.14667
	sp|P07762|GLGB_ECOLI	6.35395	5.94866
	sp|P07813|SYL_ECOLI	4.58321	4.40299
	sp|P07821|FHUC_ECOLI	5.19075	6.02698
	sp|P07862|DDLB_ECOLI	3.80398	4.01718
	sp|P07913|TDH_ECOLI	4.44443	4.84984
	sp|P08142|ILVB_ECOLI	1.4333	1.40402
	sp|P08178|PUR5_ECOLI	4.25757	4.53036
	sp|P08179|PUR3_ECOLI	4.38681	4.49416
	sp|P08191|FIMH_ECOLI	5.53957	6.17743
	sp|P08192|FOLC_ECOLI	3.81321	3.80674
	sp|P08200|IDH_ECOLI	4.09934	4.07638
	sp|P08244|PYRF_ECOLI	4.76849	4.76775
	sp|P08312|SYFA_ECOLI	4.98238	5.3699
	sp|P08331|CPDB_ECOLI	5.91416	6.32658
	sp|P08337|MUTT_ECOLI	5.15805	4.16024
	sp|P08373|MURB_ECOLI	3.52155	3.65918
	sp|P08390|USG_ECOLI	4.57203	5.13928
	sp|P08394|RECB_ECOLI	3.71993	3.87314
	sp|P08395|SPPA_ECOLI	5.63979	5.85279
	sp|P08400|PHOR_ECOLI	6.30973	6.44345
	sp|P08401|CREC_ECOLI	5.48533	5.81102
	sp|P08506|DACC_ECOLI	6.45761	5.9895
	sp|P08622|DNAJ_ECOLI	4.50567	4.9032
	sp|P08660|AK3_ECOLI	2.54197	2.89927
	sp|P08839|PT1_ECOLI	5.02838	5.12009
	sp|P08956|T1RK_ECOLI	3.07077	3.51783
	sp|P08957|T1MK_ECOLI	4.17101	4.47555
	sp|P08997|MASY_ECOLI	1.75864	2.49782
	sp|P09029|PURK_ECOLI	4.51237	4.39252
	sp|P09030|EX3_ECOLI	5.27427	5.46461
	sp|P09053|AVTA_ECOLI	2.75777	2.46126
	sp|P09099|XYLB_ECOLI	4.50277	4.57077
	sp|P09126|HEM4_ECOLI	3.5728	3.82919
	sp|P09127|HEMX_ECOLI	6.54005	6.09271
	sp|P09147|GALE_ECOLI	5.61493	4.52637
	sp|P09148|GAL7_ECOLI	3.41059	4.15521
	sp|P09151|LEU1_ECOLI	1.49229	1.62854
	sp|P09155|RND_ECOLI	3.65085	3.83434
	sp|P09158|SPEE_ECOLI	4.49334	4.21345
	sp|P09169|OMPT_ECOLI	5.80758	6.04951
	sp|P09184|VSR_ECOLI	4.34743	3.97806
	sp|P09323|PTW3C_ECOLI	5.83299	5.90974
	sp|P09372|GRPE_ECOLI	4.7903	5.66424
	sp|P09373|PFLB_ECOLI	2.57859	3.04242
	sp|P09394|GLPQ_ECOLI	4.73942	5.53362
	sp|P09424|MTLD_ECOLI	4.59561	4.8564
	sp|P09546|PUTA_ECOLI	2.33734	2.63576
	sp|P09549|DEDD_ECOLI	3.52196	3.32108
	sp|P09551|ARGT_ECOLI	5.30664	5.27478
	sp|P09831|GLTB_ECOLI	4.05863	3.91567
	sp|P09832|GLTD_ECOLI	4.63307	4.89824
	sp|P09833|MODC_ECOLI	5.03724	5.67634
	sp|P09835|UHPB_ECOLI	5.71797	6.08761
	sp|P09980|REP_ECOLI	2.97086	3.26912
	sp|P0A698|UVRA_ECOLI	5.66024	6.23552
	sp|P0A6A0|UBIB_ECOLI	5.82891	6.04468
	sp|P0A6A3|ACKA_ECOLI	4.28221	4.58195
	sp|P0A6A6|LEUC_ECOLI	2.28142	2.90008
	sp|P0A6A8|ACP_ECOLI	4.77744	3.99615
	sp|P0A6B4|ALR1_ECOLI	4.57565	4.39004
	sp|P0A6B7|ISCS_ECOLI	1.73553	1.7133
	sp|P0A6C1|END4_ECOLI	1.7856	1.90124
	sp|P0A6C5|ARGA_ECOLI	1.13368	2.59468
	sp|P0A6C8|ARGB_ECOLI	3.01947	3.40398
	sp|P0A6D0|ARGR_ECOLI	6.29817	5.25622
	sp|P0A6D3|AROA_ECOLI	4.53192	4.45034
	sp|P0A6D7|AROK_ECOLI	2.68726	2.26342
	sp|P0A6E1|AROL_ECOLI	2.42046	2.58548
	sp|P0A6E4|ASSY_ECOLI	3.26177	3.39231
	sp|P0A6F1|CARA_ECOLI	4.63183	4.46631
	sp|P0A6F3|GLPK_ECOLI	5.63778	5.98297
	sp|P0A6F5|CH60_ECOLI	5.5535	5.87522
	sp|P0A6F9|CH10_ECOLI	5.09185	5.03145
	sp|P0A6G3|PNCC_ECOLI	4.0595	4.66596
	sp|P0A6G7|CLPP_ECOLI	4.30193	6.29923
	sp|P0A6H1|CLPX_ECOLI	1.38665	1.63114
	sp|P0A6H5|HSLU_ECOLI	4.21105	4.79291
	sp|P0A6H8|CLSA_ECOLI	6.24583	6.15955
	sp|P0A6I0|KCY_ECOLI	3.85983	4.14972
	sp|P0A6I3|COAA_ECOLI	4.28193	4.408
	sp|P0A6I9|COAE_ECOLI	4.77792	4.17978
	sp|P0A6J5|DADA_ECOLI	1.95349	2.04007
	sp|P0A6J8|DDLA_ECOLI	4.90346	4.89021
	sp|P0A6K1|DAPF_ECOLI	5.31676	5.52538
	sp|P0A6K3|DEF_ECOLI	2.84372	3.12343
	sp|P0A6K6|DEOB_ECOLI	3.41232	4.00437
	sp|P0A6L0|DEOC_ECOLI	4.99076	5.27251
	sp|P0A6L2|DAPA_ECOLI	3.42227	3.42564
	sp|P0A6L9|HSCB_ECOLI	3.0389	3.06689
	sp|P0A6M4|DTD_ECOLI	4.05523	3.83733
	sp|P0A6M8|EFG_ECOLI	4.41461	4.5115
	sp|P0A6N4|EFP_ECOLI	4.285	4.24292
	sp|P0A6N8|EFPL_ECOLI	4.45087	4.58791
	sp|P0A6P1|EFTS_ECOLI	4.32758	4.62058
	sp|P0A6P5|DER_ECOLI	4.58744	4.60362
	sp|P0A6P7|ENGB_ECOLI	5.18685	5.08402
	sp|P0A6P9|ENO_ECOLI	4.63374	5.06146
	sp|P0A6Q3|FABA_ECOLI	5.17789	5.03723
	sp|P0A6Q6|FABZ_ECOLI	5.50421	6.22913
	sp|P0A6R0|FABH_ECOLI	4.56387	4.9137
	sp|P0A6S7|GPDA_ECOLI	4.73337	4.99008
	sp|P0A6T1|G6PI_ECOLI	4.97525	5.28584
	sp|P0A6T3|GAL1_ECOLI	4.57284	4.5287
	sp|P0A6T5|GCH1_ECOLI	1.65035	1.8932
	sp|P0A6U3|MNMG_ECOLI	1.73237	1.71175
	sp|P0A6U5|RSMG_ECOLI	4.4847	5.08632
	sp|P0A6U8|GLGA_ECOLI	5.8335	6.20844
	sp|P0A6V1|GLGC_ECOLI	5.5429	5.53462
	sp|P0A6V8|GLK_ECOLI	5.15679	4.99882
	sp|P0A6W0|GLSA2_ECOLI	6.07131	5.88164
	sp|P0A6W5|GREA_ECOLI	2.44254	3.2663
	sp|P0A6W9|GSH1_ECOLI	4.54691	4.35307
	sp|P0A6X1|HEM1_ECOLI	1.50507	1.34903
	sp|P0A6X7|IHFA_ECOLI	5.20016	5.82859
	sp|P0A6Y1|IHFB_ECOLI	4.64371	4.71256
	sp|P0A6Y5|HSLO_ECOLI	3.54509	4.02293
	sp|P0A6Y8|DNAK_ECOLI	3.87947	4.46365
	sp|P0A6Z1|HSCA_ECOLI	2.52715	2.85658
	sp|P0A6Z3|HTPG_ECOLI	4.37408	4.62853
	sp|P0A705|IF2_ECOLI	4.83054	5.1565
	sp|P0A707|IF3_ECOLI	5.116	4.69258
	sp|P0A715|KDSA_ECOLI	4.8534	5.00551
	sp|P0A717|KPRS_ECOLI	4.83661	5.23175
	sp|P0A720|KTHY_ECOLI	4.25	3.92962
	sp|P0A722|LPXA_ECOLI	5.59046	5.52363
	sp|P0A725|LPXC_ECOLI	0.639219	0.978233
	sp|P0A729|YCEF_ECOLI	3.67704	3.7691
	sp|P0A731|MGSA_ECOLI	4.49362	4.66622
	sp|P0A734|MINE_ECOLI	4.05758	3.62604
	sp|P0A738|MOAC_ECOLI	3.94992	4.09573
	sp|P0A742|MSCL_ECOLI	6.22234	6.41233
	sp|P0A744|MSRA_ECOLI	3.32916	3.61701
	sp|P0A746|MSRB_ECOLI	2.54545	3.21627
	sp|P0A749|MURA_ECOLI	3.39251	3.47271
	sp|P0A756|KEFG_ECOLI	5.51017	5.63449
	sp|P0A759|NAGB_ECOLI	4.72737	4.83373
	sp|P0A763|NDK_ECOLI	3.91854	3.8783
	sp|P0A769|MNTH_ECOLI	2.15339	2.22587
	sp|P0A776|RPPH_ECOLI	5.01886	4.83803
	sp|P0A780|NUSB_ECOLI	4.99738	4.5201
	sp|P0A784|ORN_ECOLI	4.64318	4.64651
	sp|P0A786|PYRB_ECOLI	5.01711	4.74629
	sp|P0A794|PDXJ_ECOLI	5.39871	5.89818
	sp|P0A796|PFKA_ECOLI	3.88869	3.63714
	sp|P0A799|PGK_ECOLI	4.66491	4.9189
	sp|P0A7A2|GPMB_ECOLI	2.6536	2.71497
	sp|P0A7A5|PIMT_ECOLI	3.6427	3.84811
	sp|P0A7A7|PLSB_ECOLI	6.35673	6.2493
	sp|P0A7A9|IPYR_ECOLI	5.35761	4.34296
	sp|P0A7B1|PPK1_ECOLI	6.03779	5.93515
	sp|P0A7B3|NADK_ECOLI	4.74735	4.4048
	sp|P0A7B5|PROB_ECOLI	3.57373	4.40145
	sp|P0A7B8|HSLV_ECOLI	5.30225	5.71563
	sp|P0A7C2|LEXA_ECOLI	3.03158	3.24538
	sp|P0A7D1|PTH_ECOLI	4.53909	4.81113
	sp|P0A7D4|PURA_ECOLI	4.2962	4.39379
	sp|P0A7D7|PUR7_ECOLI	4.73962	4.60501
	sp|P0A7E1|PYRD_ECOLI	6.46336	6.26345
	sp|P0A7E3|PYRE_ECOLI	3.82783	3.92799
	sp|P0A7E5|PYRG_ECOLI	5.10953	5.19611
	sp|P0A7E9|PYRH_ECOLI	4.48609	4.9293
	sp|P0A7F3|PYRI_ECOLI	5.09286	4.14259	yes
	sp|P0A7F6|SPED_ECOLI	3.29595	2.92757
	sp|P0A7F9|QUEA_ECOLI	3.40728	3.65556
	sp|P0A7G2|RBFA_ECOLI	4.56404	4.60185
	sp|P0A7G6|RECA_ECOLI	3.31672	3.42811
	sp|P0A7H0|RECF_ECOLI	3.92564	4.32165
	sp|P0A7I0|RF1_ECOLI	4.52791	5.07191
	sp|P0A7I4|RF3_ECOLI	5.27773	4.9786
	sp|P0A7I7|RIBA_ECOLI	4.54431	4.2694
	sp|P0A7J0|RIBB_ECOLI	1.02503	1.29088
	sp|P0A7J3|RL10_ECOLI	5.6592	5.85028
	sp|P0A7J7|RL11_ECOLI	5.00939	5.32019
	sp|P0A7K2|RL7_ECOLI	5.72335	5.21056
	sp|P0A7K6|RL19_ECOLI	5.94982	5.58923
	sp|P0A7L0|RL1_ECOLI	4.95475	5.3428
	sp|P0A7L3|RL20_ECOLI	5.07653	4.88662
	sp|P0A7L8|RL27_ECOLI	3.99267	4.3851
	sp|P0A7M2|RL28_ECOLI	5.02492	4.78977
	sp|P0A7P5|RL34_ECOLI	5.23223	4.39767
	sp|P0A7R1|RL9_ECOLI	4.36284	4.79633
	sp|P0A7R5|RS10_ECOLI	5.7505	5.29006
	sp|P0A7R9|RS11_ECOLI	5.09177	4.91397
	sp|P0A7S3|RS12_ECOLI	5.15252	5.43855
	sp|P0A7S9|RS13_ECOLI	4.49722	4.18802
	sp|P0A7T3|RS16_ECOLI	5.0632	4.91582
	sp|P0A7T7|RS18_ECOLI	5.13638	5.35877
	sp|P0A7U3|RS19_ECOLI	4.87569	4.73532
	sp|P0A7U7|RS20_ECOLI	4.90017	4.05524	yes
	sp|P0A7V0|RS2_ECOLI	4.23398	4.60699
	sp|P0A7V3|RS3_ECOLI	5.36528	5.5631
	sp|P0A7V8|RS4_ECOLI	4.90223	4.81629
	sp|P0A7W1|RS5_ECOLI	4.64466	4.96876
	sp|P0A7W7|RS8_ECOLI	5.39949	5.09207
	sp|P0A7X3|RS9_ECOLI	5.9474	5.85055
	sp|P0A7Y0|RNC_ECOLI	4.72437	4.84584
	sp|P0A7Y4|RNH_ECOLI	6.34971	4.70079
	sp|P0A7Y8|RNPA_ECOLI	3.75869	3.62541
	sp|P0A7Z0|RPIA_ECOLI	4.21288	4.01255
	sp|P0A7Z4|RPOA_ECOLI	5.18184	5.81823
	sp|P0A800|RPOZ_ECOLI	3.08545	2.83844
	sp|P0A805|RRF_ECOLI	3.87082	3.37597
	sp|P0A809|RUVA_ECOLI	5.58529	4.94536
	sp|P0A812|RUVB_ECOLI	1.63307	2.08079
	sp|P0A814|RUVC_ECOLI	4.18287	3.55634
	sp|P0A817|METK_ECOLI	2.15312	2.09759
	sp|P0A821|SELA_ECOLI	5.49446	5.63826
	sp|P0A823|SFSA_ECOLI	5.41266	5.71204
	sp|P0A825|GLYA_ECOLI	3.79531	3.81424
	sp|P0A836|SUCC_ECOLI	4.18069	4.45599
	sp|P0A847|TGT_ECOLI	4.11958	5.08252
	sp|P0A850|TIG_ECOLI	4.9581	5.35364
	sp|P0A855|TOLB_ECOLI	6.06535	6.31459
	sp|P0A858|TPIS_ECOLI	4.58776	4.75088
	sp|P0A862|TPX_ECOLI	4.73865	5.00659
	sp|P0A867|TALA_ECOLI	5.19175	5.18873
	sp|P0A870|TALB_ECOLI	5.03932	5.1428
	sp|P0A873|TRMD_ECOLI	4.21266	4.24802
	sp|P0A877|TRPA_ECOLI	3.69469	3.60806
	sp|P0A879|TRPB_ECOLI	3.7845	3.53803
	sp|P0A881|TRPR_ECOLI	3.81711	3.16136
	sp|P0A884|TYSY_ECOLI	4.48201	4.61857
	sp|P0A887|UBIE_ECOLI	4.19294	4.35814
	sp|P0A894|RAPZ_ECOLI	4.45273	4.47874
	sp|P0A898|YBEY_ECOLI	5.42113	5.07862
	sp|P0A8A0|YEBC_ECOLI	2.93731	3.15192
	sp|P0A8A2|YEEN_ECOLI	4.17355	4.54794
	sp|P0A8A4|PSRP_ECOLI	3.97545	4.1527
	sp|P0A8A8|RIMP_ECOLI	4.99106	5.27432
	sp|P0A8B2|YFCN_ECOLI	3.68136	2.98817
	sp|P0A8B5|YBAB_ECOLI	3.28159	3.01696
	sp|P0A8C1|YBJQ_ECOLI	4.26017	3.84124
	sp|P0A8C4|YGFB_ECOLI	3.7629	3.86316
	sp|P0A8D0|NRDR_ECOLI	3.99936	4.15489
	sp|P0A8D3|YAII_ECOLI	3.15688	3.55466
	sp|P0A8D6|YMDB_ECOLI	3.89432	4.63159
	sp|P0A8E1|YCFP_ECOLI	4.36621	3.92032
	sp|P0A8E7|YAJQ_ECOLI	5.84831	4.32041	yes
	sp|P0A8F0|UPP_ECOLI	5.29866	5.70573
	sp|P0A8F4|URK_ECOLI	4.37572	4.36415
	sp|P0A8F8|UVRB_ECOLI	2.84842	2.9607
	sp|P0A8G0|UVRC_ECOLI	4.75467	4.84032
	sp|P0A8G3|UXAC_ECOLI	3.84246	4.02484
	sp|P0A8G6|NQOR_ECOLI	4.89464	5.30593
	sp|P0A8H6|YIHI_ECOLI	4.08711	3.59414
	sp|P0A8I1|YQGF_ECOLI	3.56626	3.85766
	sp|P0A8I3|YAAA_ECOLI	2.63157	2.53455
	sp|P0A8I5|TRMB_ECOLI	4.1797	4.5823
	sp|P0A8I8|RLMH_ECOLI	3.18199	4.87038
	sp|P0A8J8|RHLB_ECOLI	4.93513	4.71476
	sp|P0A8K1|PSD_ECOLI	5.9973	6.81441
	sp|P0A8K5|YAEP_ECOLI	4.1878	3.62821
	sp|P0A8L1|SYS_ECOLI	5.16016	5.62567
	sp|P0A8M0|SYN_ECOLI	5.44766	5.33759
	sp|P0A8M3|SYT_ECOLI	5.34321	5.34978
	sp|P0A8M6|YEEX_ECOLI	5.88089	5.356
	sp|P0A8N0|MATP_ECOLI	4.26654	3.21268
	sp|P0A8N3|SYK1_ECOLI	5.18867	4.98203
	sp|P0A8N5|SYK2_ECOLI	4.87203	4.73965
	sp|P0A8P3|FETP_ECOLI	3.99372	3.62904
	sp|P0A8P8|XERD_ECOLI	2.04014	2.31035
	sp|P0A8Q0|FRDC_ECOLI	6.12872	5.63464
	sp|P0A8R0|RRAA_ECOLI	4.25788	5.05615
	sp|P0A8R7|YCJF_ECOLI	4.83165	5.23159
	sp|P0A8R9|HDFR_ECOLI	4.09645	4.72212
	sp|P0A8S1|ARGP_ECOLI	4.95831	5.83845
	sp|P0A8T1|PRMA_ECOLI	3.91275	4.39263
	sp|P0A8T7|RPOC_ECOLI	3.78467	3.77141
	sp|P0A8U2|YAFD_ECOLI	2.64676	2.76046
	sp|P0A8U6|METJ_ECOLI	6.25605	4.86916
	sp|P0A8V0|RBN_ECOLI	3.9178	3.93262
	sp|P0A8V2|RPOB_ECOLI	4.59636	4.56133
	sp|P0A8V6|FADR_ECOLI	5.00722	5.93053
	sp|P0A8W0|NANR_ECOLI	3.48046	3.94561
	sp|P0A8W2|SLYA_ECOLI	5.79346	5.00938
	sp|P0A8W5|YQGE_ECOLI	4.02743	4.39066
	sp|P0A8W8|YFBU_ECOLI	5.32373	5.83127
	sp|P0A8X0|YJGA_ECOLI	3.40127	2.66155
	sp|P0A8X2|YCEI_ECOLI	6.61336	6.18869
	sp|P0A8Y3|YIHX_ECOLI	4.21223	4.14229
	sp|P0A8Y5|YIDA_ECOLI	3.40838	3.52423
	sp|P0A8Z0|YCIA_ECOLI	4.99606	5.60359
	sp|P0A8Z3|YBGC_ECOLI	5.70145	5.28308
	sp|P0A901|BLC_ECOLI	5.79946	5.78097
	sp|P0A903|BAMC_ECOLI	5.73303	5.84705
	sp|P0A905|SLYB_ECOLI	6.09884	5.49453
	sp|P0A908|MIPA_ECOLI	5.96423	6.35278
	sp|P0A910|OMPA_ECOLI	5.84158	6.30229
	sp|P0A912|PAL_ECOLI	5.44418	6.17251
	sp|P0A917|OMPX_ECOLI	5.8122	6.08607
	sp|P0A921|PA1_ECOLI	5.9609	6.28131
	sp|P0A924|PGPB_ECOLI	5.94546	6.35912
	sp|P0A927|TSX_ECOLI	7.47633	6.53282
	sp|P0A935|MLTA_ECOLI	3.00422	2.99232
	sp|P0A940|BAMA_ECOLI	5.88789	6.14246
	sp|P0A948|RIMJ_ECOLI	4.09819	3.56752
	sp|P0A951|ATDA_ECOLI	5.16285	4.92137
	sp|P0A953|FABB_ECOLI	4.80906	4.78449
	sp|P0A955|ALKH_ECOLI	4.29625	4.62921
	sp|P0A959|ALAA_ECOLI	3.87939	3.76299
	sp|P0A962|ASPG1_ECOLI	5.00479	5.74163
	sp|P0A972|CSPE_ECOLI	1.9621	1.7955
	sp|P0A988|DPO3B_ECOLI	4.45397	4.84184
	sp|P0A991|ALF1_ECOLI	5.21491	5.51041
	sp|P0A993|F16PA_ECOLI	3.205	3.19184
	sp|P0A998|FTNA_ECOLI	3.38021	3.33069
	sp|P0A9A6|FTSZ_ECOLI	1.95015	1.78974
	sp|P0A9A9|FUR_ECOLI	3.60063	4.57528
	sp|P0A9B2|G3P1_ECOLI	5.22388	5.68861
	sp|P0A9B6|E4PD_ECOLI	3.64984	3.49325
	sp|P0A9C3|GALM_ECOLI	4.27505	4.71292
	sp|P0A9C5|GLN1B_ECOLI	4.02196	4.2528
	sp|P0A9C9|GLPX_ECOLI	4.27127	4.50756
	sp|P0A9D2|GSTA_ECOLI	4.63765	4.8129
	sp|P0A9D4|CYSE_ECOLI	4.75818	5.0321
	sp|P0A9D8|DAPD_ECOLI	4.12289	4.19452
	sp|P0A9E0|ARAC_ECOLI	0.763194	1.08114
	sp|P0A9E5|FNR_ECOLI	1.24054	1.35475
	sp|P0A9F1|MNTR_ECOLI	5.06159	4.66119
	sp|P0A9F3|CYSB_ECOLI	4.96282	5.41452
	sp|P0A9F6|GCVA_ECOLI	5.72823	6.85985
	sp|P0A9F9|METR_ECOLI	1.10475	1.1414
	sp|P0A9G6|ACEA_ECOLI	2.51065	3.014
	sp|P0A9G8|MODE_ECOLI	5.84422	5.70286
	sp|P0A9H1|MUG_ECOLI	4.88193	5.17599
	sp|P0A9H5|BTUR_ECOLI	4.16751	4.23488
	sp|P0A9H7|CFA_ECOLI	0.5028	0.64274
	sp|P0A9I3|GCVR_ECOLI	4.05563	4.41516
	sp|P0A9J0|RNG_ECOLI	2.62104	2.59923
	sp|P0A9J6|RBSK_ECOLI	4.5386	4.74146
	sp|P0A9J8|PHEA_ECOLI	4.14366	4.12939
	sp|P0A9K1|PHOH_ECOLI	0.308245	0.735182
	sp|P0A9K3|PHOL_ECOLI	3.16657	3.15222
	sp|P0A9K7|PHOU_ECOLI	4.01198	4.08918
	sp|P0A9K9|SLYD_ECOLI	3.38114	3.46677
	sp|P0A9L3|FKBB_ECOLI	3.45139	3.59265
	sp|P0A9L5|PPIC_ECOLI	6.01166	4.21553	yes
	sp|P0A9L8|P5CR_ECOLI	5.53995	5.02237
	sp|P0A9M0|LON_ECOLI	4.49085	4.74334
	sp|P0A9M2|HPRT_ECOLI	4.08236	4.1257
	sp|P0A9M5|XGPT_ECOLI	4.28215	4.15668
	sp|P0A9M8|PTA_ECOLI	5.97306	6.13674
	sp|P0A9N4|PFLA_ECOLI	3.90265	4.41418
	sp|P0A9P0|DLDH_ECOLI	6.00986	6.22704
	sp|P0A9P4|TRXB_ECOLI	3.71409	3.80365
	sp|P0A9P6|DEAD_ECOLI	0.849334	2.25717
	sp|P0A9Q1|ARCA_ECOLI	4.87211	4.76137
	sp|P0A9Q5|ACCD_ECOLI	5.65923	6.06076
	sp|P0A9Q7|ADHE_ECOLI	4.40403	4.28406
	sp|P0A9Q9|DHAS_ECOLI	3.48803	3.76091
	sp|P0A9R4|FER_ECOLI	3.66588	4.04835
	sp|P0A9R7|FTSE_ECOLI	5.32462	5.48006
	sp|P0A9S1|FUCO_ECOLI	2.66153	4.48367
	sp|P0A9S5|GLDA_ECOLI	3.51985	4.79732
	sp|P0A9S7|LIVG_ECOLI	5.73498	6.06074
	sp|P0A9T0|SERA_ECOLI	4.08578	3.93617
	sp|P0A9T4|TAS_ECOLI	4.59837	4.88371
	sp|P0A9U1|YBHF_ECOLI	5.83426	6.05224
	sp|P0A9U3|YBIT_ECOLI	4.27261	4.21772
	sp|P0A9U6|PUUR_ECOLI	2.65833	2.69971
	sp|P0A9V1|LPTB_ECOLI	5.51253	5.5237
	sp|P0A9W0|ULAR_ECOLI	5.9508	5.68198
	sp|P0A9W3|ETTA_ECOLI	4.57412	4.5136
	sp|P0A9W6|IBAG_ECOLI	4.08007	4.09167
	sp|P0A9W9|YRDA_ECOLI	4.72432	5.36473
	sp|P0A9X1|ZNUC_ECOLI	4.74865	2.59534
	sp|P0A9X4|MREB_ECOLI	5.68651	6.13329
	sp|P0A9X9|CSPA_ECOLI	1.95642	3.19753
	sp|P0A9Y6|CSPC_ECOLI	2.65087	2.83143
	sp|P0A9Z1|GLNB_ECOLI	4.77152	4.68391
	sp|P0AA04|PTHP_ECOLI	5.44389	5.45662
	sp|P0AA10|RL13_ECOLI	5.82199	5.34211
	sp|P0AA16|OMPR_ECOLI	4.73131	4.66935
	sp|P0AA25|THIO_ECOLI	4.94621	4.16971
	sp|P0AA37|RLUA_ECOLI	4.63134	4.66045
	sp|P0AA39|RLUC_ECOLI	5.43462	5.2132
	sp|P0AA41|TRUC_ECOLI	4.34475	5.27154
	sp|P0AA43|RSUA_ECOLI	3.77731	3.57407
	sp|P0AA53|QMCA_ECOLI	5.663	6.80731
	sp|P0AA84|CLSB_ECOLI	3.9891	3.74739
	sp|P0AA86|DSBE_ECOLI	6.08896	6.16399
	sp|P0AA91|YEAY_ECOLI	5.75785	6.52251
	sp|P0AA95|YACC_ECOLI	3.47316	3.1029
	sp|P0AA99|YAFK_ECOLI	0.688745	0.908963
	sp|P0AAA1|YAGU_ECOLI	6.16153	5.95517
	sp|P0AAB4|UBID_ECOLI	6.38304	5.81754
	sp|P0AAC0|USPE_ECOLI	4.46555	5.00639
	sp|P0AAC8|ISCA_ECOLI	0.888563	1.13772
	sp|P0AAE0|CYCA_ECOLI	3.33387	3.25639
	sp|P0AAF6|ARTP_ECOLI	4.76758	5.55038
	sp|P0AAG0|DPPD_ECOLI	6.32818	5.93797
	sp|P0AAG3|GLTL_ECOLI	5.56326	5.82195
	sp|P0AAG5|MDLB_ECOLI	4.30707	4.58898
	sp|P0AAG8|MGLA_ECOLI	4.71116	5.06864
	sp|P0AAH0|PSTB_ECOLI	4.67707	4.81374
	sp|P0AAH4|SAPD_ECOLI	5.10707	5.57695
	sp|P0AAH8|SAPF_ECOLI	5.78382	5.53345
	sp|P0AAI3|FTSH_ECOLI	4.46311	4.52742
	sp|P0AAI5|FABF_ECOLI	4.89352	4.89469
	sp|P0AAI9|FABD_ECOLI	4.74257	4.29427
	sp|P0AAN3|HYPB_ECOLI	3.07881	3.1418
	sp|P0AAN5|YAIA_ECOLI	4.71675	4.10163
	sp|P0AAN9|IRAP_ECOLI	4.19458	3.42917
	sp|P0AAP3|FRMR_ECOLI	3.92176	4.15866
	sp|P0AAR3|YBAK_ECOLI	5.42231	4.03752	yes
	sp|P0AAS7|YBCJ_ECOLI	2.30184	2.70615
	sp|P0AAT2|YBDF_ECOLI	5.28171	4.77573
	sp|P0AAT4|YBDG_ECOLI	6.33026	6.22233
	sp|P0AAT9|YBEL_ECOLI	4.05378	3.87006
	sp|P0AAV4|YBGJ_ECOLI	4.97242	5.40524
	sp|P0AAW1|YBHP_ECOLI	5.57353	5.10495
	sp|P0AAX8|YBIS_ECOLI	6.36509	5.98479
	sp|P0AAZ4|RARA_ECOLI	3.6496	3.81721
	sp|P0AAZ7|YCAR_ECOLI	4.6479	3.04789
	sp|P0AB01|ELYC_ECOLI	5.72087	6.08944
	sp|P0AB12|YCCF_ECOLI	6.09905	6.72036
	sp|P0AB14|YCCJ_ECOLI	2.45625	2.38515
	sp|P0AB18|TUSE_ECOLI	4.07713	3.49055
	sp|P0AB24|EFEO_ECOLI	4.57794	5.72875
	sp|P0AB26|YCEB_ECOLI	6.37818	5.7523
	sp|P0AB28|YCED_ECOLI	3.21161	3.66109
	sp|P0AB38|LPOB_ECOLI	6.49492	6.10238
	sp|P0AB52|YCHN_ECOLI	4.81411	5.55151
	sp|P0AB55|YCII_ECOLI	5.34328	6.25092
	sp|P0AB58|LAPB_ECOLI	6.03925	6.10082
	sp|P0AB61|YCIN_ECOLI	2.9102	2.50422
	sp|P0AB65|ACYP_ECOLI	5.89594	5.32275
	sp|P0AB67|PNTB_ECOLI	6.0504	6.02185
	sp|P0AB71|ALF_ECOLI	4.7305	4.87483
	sp|P0AB77|KBL_ECOLI	4.38681	4.54605
	sp|P0AB80|ILVE_ECOLI	3.75012	3.49399
	sp|P0AB83|END3_ECOLI	5.61061	5.79336
	sp|P0AB85|APBE_ECOLI	5.96538	6.28813
	sp|P0AB89|PUR8_ECOLI	4.63093	4.63904
	sp|P0AB91|AROG_ECOLI	3.00701	3.02385
	sp|P0ABA0|ATPF_ECOLI	5.74363	5.97942
	sp|P0ABA4|ATPD_ECOLI	5.42521	5.64993
	sp|P0ABA6|ATPG_ECOLI	5.43639	5.59682
	sp|P0ABB0|ATPA_ECOLI	5.73812	5.95028
	sp|P0ABB4|ATPB_ECOLI	5.6737	5.87248
	sp|P0ABB8|ATMA_ECOLI	5.88852	6.72346
	sp|P0ABC3|HFLC_ECOLI	5.72237	6.65266
	sp|P0ABC7|HFLK_ECOLI	6.38226	6.51898
	sp|P0ABD3|BFR_ECOLI	6.17167	5.5741
	sp|P0ABD5|ACCA_ECOLI	5.52557	6.33707
	sp|P0ABD8|BCCP_ECOLI	5.20522	5.11761
	sp|P0ABF1|PCNB_ECOLI	3.44661	3.83566
	sp|P0ABF4|EUTM_ECOLI	4.97826	4.79714
	sp|P0ABF6|CDD_ECOLI	4.89287	5.03585
	sp|P0ABG7|RODA_ECOLI	5.9891	6.4715
	sp|P0ABH0|FTSA_ECOLI	5.42133	5.4808
	sp|P0ABH7|CISY_ECOLI	3.07683	2.94504
	sp|P0ABH9|CLPA_ECOLI	0.823179	1.03067
	sp|P0ABI4|CORA_ECOLI	6.39825	6.0744
	sp|P0ABI8|CYOB_ECOLI	6.53832	5.84133
	sp|P0ABJ1|CYOA_ECOLI	5.6311	6.11235
	sp|P0ABJ9|CYDA_ECOLI	6.20265	6.29221
	sp|P0ABK5|CYSK_ECOLI	4.53443	4.68344
	sp|P0ABM9|CCMH_ECOLI	3.32282	3.79715
	sp|P0ABN1|KDGL_ECOLI	6.13213	5.92607
	sp|P0ABP8|DEOD_ECOLI	4.43692	4.37818
	sp|P0ABQ0|COABC_ECOLI	4.75489	4.70425
	sp|P0ABQ2|GARR_ECOLI	2.89994	3.12955
	sp|P0ABQ4|DYR_ECOLI	6.39747	4.9539
	sp|P0ABS1|DKSA_ECOLI	3.11817	3.65341
	sp|P0ABS5|DNAG_ECOLI	3.61823	4.22846
	sp|P0ABT2|DPS_ECOLI	3.1589	3.01364
	sp|P0ABU0|MENB_ECOLI	3.80341	3.8763
	sp|P0ABU2|YCHF_ECOLI	3.6861	3.50115
	sp|P0ABU5|ELBB_ECOLI	4.50356	4.79234
	sp|P0ABU9|TOLQ_ECOLI	6.07041	5.73894
	sp|P0ABV6|TOLR_ECOLI	5.74231	5.72879
	sp|P0ABZ6|SURA_ECOLI	5.70382	6.22948
	sp|P0AC02|BAMD_ECOLI	5.76665	6.02469
	sp|P0AC13|DHPS_ECOLI	3.71989	3.93583
	sp|P0AC16|FOLB_ECOLI	6.47997	5.39362
	sp|P0AC19|FOLX_ECOLI	2.93331	2.58448
	sp|P0AC23|FOCA_ECOLI	6.65557	6.06589
	sp|P0AC30|FTSX_ECOLI	6.0178	6.42104
	sp|P0AC33|FUMA_ECOLI	2.36129	2.51222
	sp|P0AC38|ASPA_ECOLI	1.68167	3.10369
	sp|P0AC41|SDHA_ECOLI	5.68996	5.8074
	sp|P0AC47|FRDB_ECOLI	5.82282	6.10357
	sp|P0AC53|G6PD_ECOLI	5.95443	5.94178
	sp|P0AC55|GLNK_ECOLI	4.83401	5.42587
	sp|P0AC59|GLRX2_ECOLI	5.01269	5.02383
	sp|P0AC69|GLRX4_ECOLI	3.43161	3.25365
	sp|P0AC75|KDTA_ECOLI	6.21892	6.52347
	sp|P0AC81|LGUL_ECOLI	4.29592	4.37862
	sp|P0AC84|GLO2_ECOLI	4.01165	4.30789
	sp|P0AC86|PHSG_ECOLI	5.53616	5.44845
	sp|P0AC92|GNSA_ECOLI	5.85881	5.99489
	sp|P0ACA1|YIBF_ECOLI	4.22065	4.16035
	sp|P0ACA3|SSPA_ECOLI	5.54132	5.80287
	sp|P0ACA7|GSTB_ECOLI	4.53386	4.49099
	sp|P0ACB0|DNAB_ECOLI	4.45557	4.43756
	sp|P0ACB2|HEM2_ECOLI	4.71065	5.0121
	sp|P0ACB4|HEMG_ECOLI	5.73667	5.45171
	sp|P0ACB7|HEMY_ECOLI	5.97602	6.64098
	sp|P0ACC3|ERPA_ECOLI	1.74277	1.71276
	sp|P0ACC7|GLMU_ECOLI	4.92913	5.12147
	sp|P0ACD4|ISCU_ECOLI	1.17741	1.30513
	sp|P0ACE0|MBHM_ECOLI	2.59609	3.4722
	sp|P0ACE7|HINT_ECOLI	4.70665	4.30903
	sp|P0ACF0|DBHA_ECOLI	5.38518	5.14665
	sp|P0ACF4|DBHB_ECOLI	5.50913	5.0354
	sp|P0ACF8|HNS_ECOLI	5.86724	5.27263
	sp|P0ACG1|STPA_ECOLI	5.85584	4.94061
	sp|P0ACI0|ROB_ECOLI	5.36817	5.15451
	sp|P0ACI3|XYLR_ECOLI	3.05363	3.78339
	sp|P0ACI6|ASNC_ECOLI	5.71597	5.84737
	sp|P0ACJ0|LRP_ECOLI	6.07526	5.81907
	sp|P0ACJ5|DECR_ECOLI	5.07819	4.34443
	sp|P0ACJ8|CRP_ECOLI	4.54849	4.5821
	sp|P0ACK2|AGAR_ECOLI	5.04207	4.88822
	sp|P0ACK5|DEOR_ECOLI	5.01609	5.81431
	sp|P0ACL0|GLPR_ECOLI	5.5192	5.83675
	sp|P0ACL2|EXUR_ECOLI	2.12386	1.96662
	sp|P0ACL5|GLCC_ECOLI	1.37244	1.21085
	sp|P0ACL9|PDHR_ECOLI	4.54328	4.52556
	sp|P0ACM2|RSPR_ECOLI	4.1244	5.71076
	sp|P0ACM5|YEGW_ECOLI	3.9121	4.04471
	sp|P0ACN4|ALLR_ECOLI	4.39771	4.906
	sp|P0ACN7|CYTR_ECOLI	6.60724	5.09395
	sp|P0ACP1|CRA_ECOLI	5.1618	5.64941
	sp|P0ACP5|GNTR_ECOLI	5.75357	6.14279
	sp|P0ACP7|PURR_ECOLI	4.55473	5.02225
	sp|P0ACQ4|OXYR_ECOLI	4.10911	4.50926
	sp|P0ACR2|YDHB_ECOLI	4.60111	4.80202
	sp|P0ACR7|YFER_ECOLI	6.57743	4.84906
	sp|P0ACR9|MPRA_ECOLI	4.80927	4.77873
	sp|P0ACS5|ZNTR_ECOLI	0.55513	0.748222
	sp|P0ACS7|RPIR_ECOLI	5.56175	5.77285
	sp|P0ACT6|UIDR_ECOLI	5.55808	4.87016
	sp|P0ACU0|YBIH_ECOLI	4.47449	4.76016
	sp|P0ACU2|RUTR_ECOLI	4.91687	5.39142
	sp|P0ACU5|FABR_ECOLI	5.95747	5.70747
	sp|P0ACU7|YJDC_ECOLI	3.41105	3.44485
	sp|P0ACV6|MPAA_ECOLI	3.93837	3.65602
	sp|P0ACX3|YDHR_ECOLI	4.07013	3.27468	yes
	sp|P0ACY1|YDJA_ECOLI	4.84661	4.70325
	sp|P0ACY3|YEAG_ECOLI	2.2406	2.47907
	sp|P0ACZ8|CUSR_ECOLI	3.77477	4.52866
	sp|P0AD01|DCUR_ECOLI	3.10131	3.51064
	sp|P0AD05|YECA_ECOLI	3.29977	3.92752
	sp|P0AD12|YEEZ_ECOLI	4.49863	4.34886
	sp|P0AD24|YEJL_ECOLI	4.15872	3.53757
	sp|P0AD27|YEJM_ECOLI	6.04957	6.17543
	sp|P0AD33|YFCZ_ECOLI	2.37494	2.08682
	sp|P0AD42|PGPC_ECOLI	2.70245	2.62361
	sp|P0AD44|YFHG_ECOLI	6.11716	6.27696
	sp|P0AD53|YGAC_ECOLI	0.697715	0.609207
	sp|P0AD57|ISPB_ECOLI	4.08569	3.92933
	sp|P0AD59|IVY_ECOLI	7.02545	5.84815
	sp|P0AD61|KPYK1_ECOLI	4.81345	5.18653
	sp|P0AD65|MRDA_ECOLI	5.71359	6.4965
	sp|P0AD68|FTSI_ECOLI	2.76894	2.6097
	sp|P0AD70|AMPH_ECOLI	3.16999	3.96225
	sp|P0AD96|LIVJ_ECOLI	5.95869	6.02349
	sp|P0ADA1|TESA_ECOLI	4.99015	5.24702
	sp|P0ADA3|NLPD_ECOLI	6.31886	6.01374
	sp|P0ADA5|YAJG_ECOLI	5.8586	6.36343
	sp|P0ADB1|OSME_ECOLI	5.74263	6.94723
	sp|P0ADC1|LPTE_ECOLI	6.58598	6.32945
	sp|P0ADC3|LOLC_ECOLI	6.42858	5.79664
	sp|P0ADC6|LPTG_ECOLI	6.08392	6.06313
	sp|P0ADE4|TAMA_ECOLI	5.84584	6.59439
	sp|P0ADE6|YGAU_ECOLI	5.30229	4.67199
	sp|P0ADE8|YGFZ_ECOLI	4.32753	5.2535
	sp|P0ADF6|EDD_ECOLI	2.96749	2.97759
	sp|P0ADF8|ILVN_ECOLI	1.6163	1.44721
	sp|P0ADG4|SUHB_ECOLI	5.3945	5.52703
	sp|P0ADG7|IMDH_ECOLI	3.95267	4.28796
	sp|P0ADI7|YECD_ECOLI	5.08031	5.18756
	sp|P0ADK0|YIAF_ECOLI	6.09564	5.78658
	sp|P0ADK6|YIBA_ECOLI	1.77079	2.16541
	sp|P0ADK8|YIBL_ECOLI	4.2634	3.90564
	sp|P0ADM4|YIDQ_ECOLI	4.43149	5.84271
	sp|P0ADM8|YIEE_ECOLI	2.49718	2.11767
	sp|P0ADN0|VIAA_ECOLI	3.85543	4.64856
	sp|P0ADN2|YIFE_ECOLI	3.28302	3.08564
	sp|P0ADN6|YIFL_ECOLI	6.34909	6.0286
	sp|P0ADP0|YIGB_ECOLI	3.76314	3.82732
	sp|P0ADP2|YIGI_ECOLI	2.22196	2.54494
	sp|P0ADP7|UBIJ_ECOLI	4.88302	4.75606
	sp|P0ADP9|YIHD_ECOLI	3.12356	2.74111
	sp|P0ADQ2|YIID_ECOLI	4.37891	4.70725
	sp|P0ADQ7|YGAM_ECOLI	4.83039	5.55052
	sp|P0ADR6|RLMM_ECOLI	4.80733	4.78292
	sp|P0ADR8|PPNN_ECOLI	4.58197	5.06968
	sp|P0ADS2|ZAPA_ECOLI	5.20828	4.49575
	sp|P0ADS6|YGGE_ECOLI	5.98105	5.83063
	sp|P0ADS9|YGGN_ECOLI	5.81797	5.75865
	sp|P0ADT2|YGIB_ECOLI	3.22176	4.0794
	sp|P0ADT5|YGIC_ECOLI	4.30301	4.45512
	sp|P0ADT8|YGIM_ECOLI	5.94076	5.83392
	sp|P0ADU2|YGIN_ECOLI	4.71793	4.36336
	sp|P0ADU5|YGIW_ECOLI	5.91091	6.22482
	sp|P0ADV1|LPTA_ECOLI	6.18081	5.73083
	sp|P0ADV5|YHBW_ECOLI	3.54542	4.46607
	sp|P0ADV7|MLAC_ECOLI	6.22446	5.53455
	sp|P0ADV9|LPTC_ECOLI	6.78254	5.55281
	sp|P0ADW3|YHCB_ECOLI	5.83726	5.77865
	sp|P0ADX1|YHFA_ECOLI	5.31835	4.87513
	sp|P0ADX9|RSMD_ECOLI	5.1822	4.48909
	sp|P0ADY1|PPID_ECOLI	6.15115	6.1663
	sp|P0ADY3|RL14_ECOLI	4.04063	4.40204
	sp|P0ADY7|RL16_ECOLI	5.73416	5.85627
	sp|P0ADZ0|RL23_ECOLI	6.56998	5.85609
	sp|P0ADZ4|RS15_ECOLI	5.60185	5.72014
	sp|P0ADZ7|YAJC_ECOLI	6.28068	5.6436
	sp|P0AE01|TRMJ_ECOLI	4.43082	4.3407
	sp|P0AE06|ACRA_ECOLI	5.93434	6.13425
	sp|P0AE08|AHPC_ECOLI	2.11936	2.03052
	sp|P0AE12|AMN_ECOLI	4.36985	4.51021
	sp|P0AE14|AMPE_ECOLI	6.02448	6.63315
	sp|P0AE18|MAP1_ECOLI	4.36017	4.42397
	sp|P0AE22|APHA_ECOLI	5.82503	5.79467
	sp|P0AE39|YPDB_ECOLI	4.0147	4.43668
	sp|P0AE45|YTFL_ECOLI	4.53258	4.32624
	sp|P0AE48|YTFP_ECOLI	4.9989	4.48619
	sp|P0AE52|BCP_ECOLI	4.24814	4.0824
	sp|P0AE70|MAZF_ECOLI	5.58671	4.02113	yes
	sp|P0AE78|CORC_ECOLI	4.73423	4.60171
	sp|P0AE82|CPXA_ECOLI	5.8569	6.06838
	sp|P0AE88|CPXR_ECOLI	5.10512	6.00386
	sp|P0AE91|CREA_ECOLI	6.01444	6.38599
	sp|P0AEA8|CYSG_ECOLI	4.69831	4.38543
	sp|P0AEB2|DACA_ECOLI	6.02513	6.23167
	sp|P0AEB5|YNAI_ECOLI	6.07092	6.0231
	sp|P0AEB7|YOAB_ECOLI	5.45126	6.27162
	sp|P0AEC0|YOAE_ECOLI	5.3963	6.70702
	sp|P0AEC3|ARCB_ECOLI	5.568	5.53548
	sp|P0AEC5|BARA_ECOLI	5.7963	6.9173
	sp|P0AEC8|DCUS_ECOLI	5.57283	6.24716
	sp|P0AED0|USPA_ECOLI	4.52176	4.30496
	sp|P0AED5|UVRY_ECOLI	1.66713	1.88979
	sp|P0AED7|DAPE_ECOLI	4.40447	4.41789
	sp|P0AED9|DCM_ECOLI	2.66152	3.04313
	sp|P0AEE1|DCRB_ECOLI	6.04568	5.60221
	sp|P0AEE3|DEGS_ECOLI	6.20806	5.97865
	sp|P0AEE5|DGAL_ECOLI	7.12691	6.32195
	sp|P0AEE8|DMA_ECOLI	4.51151	4.64784
	sp|P0AEF0|DNAC_ECOLI	2.32982	2.18074
	sp|P0AEF8|DPPB_ECOLI	5.94621	6.42319
	sp|P0AEG1|DPPC_ECOLI	5.92814	6.38711
	sp|P0AEG4|DSBA_ECOLI	6.24418	5.73316
	sp|P0AEG6|DSBC_ECOLI	6.37708	5.80167
	sp|P0AEH1|RSEP_ECOLI	4.62392	4.20325
	sp|P0AEH3|ELAA_ECOLI	2.23067	2.68141
	sp|P0AEH5|ELAB_ECOLI	5.64053	5.99178
	sp|P0AEI1|MIAB_ECOLI	1.53805	1.63182
	sp|P0AEI4|RIMO_ECOLI	2.94388	3.46711
	sp|P0AEI6|NUDJ_ECOLI	4.92886	4.53632
	sp|P0AEJ4|ENVZ_ECOLI	6.14066	6.3482
	sp|P0AEJ6|EUTB_ECOLI	3.91224	3.82188
	sp|P0AEK0|EXOX_ECOLI	0.987048	1.36855
	sp|P0AEK2|FABG_ECOLI	4.81416	4.80858
	sp|P0AEK4|FABI_ECOLI	4.97442	5.28405
	sp|P0AEL6|FEPB_ECOLI	5.5025	5.61914
	sp|P0AEM9|FLIY_ECOLI	6.53739	5.70861
	sp|P0AEN1|FRE_ECOLI	4.21114	4.1998
	sp|P0AEN4|FTSL_ECOLI	3.43827	4.30435
	sp|P0AEN8|FUCM_ECOLI	5.51065	5.36154
	sp|P0AEP3|GALU_ECOLI	4.72839	4.65306
	sp|P0AEQ1|GLCG_ECOLI	4.21432	4.28857
	sp|P0AEQ3|GLNH_ECOLI	6.4419	6.43235
	sp|P0AEQ6|GLNP_ECOLI	6.29829	6.74716
	sp|P0AER3|GLTJ_ECOLI	5.63976	5.3537
	sp|P0AES0|GSP_ECOLI	4.58192	4.64505
	sp|P0AES2|GUDD_ECOLI	3.20965	3.14266
	sp|P0AES4|GYRA_ECOLI	5.14543	5.19936
	sp|P0AES6|GYRB_ECOLI	5.31136	5.39583
	sp|P0AET5|HDED_ECOLI	6.59741	5.32722
	sp|P0AET8|HDHA_ECOLI	4.26876	4.56698
	sp|P0AEU0|HISJ_ECOLI	5.87884	5.79522
	sp|P0AEU3|HISM_ECOLI	7.15838	6.7499
	sp|P0AEU7|SKP_ECOLI	6.63229	5.62131
	sp|P0AEV1|RSSB_ECOLI	2.96077	3.38792
	sp|P0AEW4|CPDA_ECOLI	4.34296	4.56231
	sp|P0AEW6|INGK_ECOLI	4.03267	4.13644
	sp|P0AEW9|K1PF_ECOLI	5.33954	5.61489
	sp|P0AEX5|KPPR_ECOLI	5.18466	5.4198
	sp|P0AEX9|MALE_ECOLI	7.10213	7.78331
	sp|P0AEY1|MARC_ECOLI	6.11528	6.81595
	sp|P0AEY3|MAZG_ECOLI	2.49375	2.62411
	sp|P0AEY5|MDAB_ECOLI	2.27137	2.12193
	sp|P0AEZ1|METF_ECOLI	3.16262	3.02172
	sp|P0AEZ3|MIND_ECOLI	4.86986	5.17237
	sp|P0AEZ9|MOAB_ECOLI	4.69591	4.69994
	sp|P0AF03|MOG_ECOLI	4.82247	4.61375
	sp|P0AF08|APBC_ECOLI	3.87586	3.71036
	sp|P0AF12|MTNN_ECOLI	5.43491	4.85332
	sp|P0AF18|NAGA_ECOLI	4.37432	4.77416
	sp|P0AF20|NAGC_ECOLI	5.92077	5.90158
	sp|P0AF24|NAGD_ECOLI	5.58306	5.46552
	sp|P0AF28|NARL_ECOLI	4.16611	4.19078
	sp|P0AF36|ZAPB_ECOLI	3.07904	2.87976
	sp|P0AF48|YJBQ_ECOLI	4.3269	3.97586
	sp|P0AF52|GHXP_ECOLI	7.14307	6.45076
	sp|P0AF59|YJDI_ECOLI	4.28938	5.59726
	sp|P0AF63|NSRR_ECOLI	5.2568	5.11705
	sp|P0AF67|TSAE_ECOLI	4.4048	4.30194
	sp|P0AF93|RIDA_ECOLI	5.15048	4.8849
	sp|P0AF96|TABA_ECOLI	3.74784	3.18008
	sp|P0AF98|LPTF_ECOLI	6.02085	5.95865
	sp|P0AFA2|NARX_ECOLI	5.44212	5.64957
	sp|P0AFA7|NHAB_ECOLI	6.4045	5.90968
	sp|P0AFB1|NLPI_ECOLI	6.65665	6.11638
	sp|P0AFB5|NTRB_ECOLI	4.72991	4.48078
	sp|P0AFB8|NTRC_ECOLI	4.3215	4.71727
	sp|P0AFC3|NUOA_ECOLI	6.31733	6.21849
	sp|P0AFC7|NUOB_ECOLI	5.87087	6.53634
	sp|P0AFD1|NUOE_ECOLI	6.57461	5.03692
	sp|P0AFD4|NUOH_ECOLI	6.41219	6.52865
	sp|P0AFD6|NUOI_ECOLI	6.35062	5.99285
	sp|P0AFE8|NUOM_ECOLI	6.81775	7.00071
	sp|P0AFF2|NUPC_ECOLI	6.04238	6.35747
	sp|P0AFF6|NUSA_ECOLI	5.3439	5.54745
	sp|P0AFG0|NUSG_ECOLI	4.35463	4.11621
	sp|P0AFG3|ODO1_ECOLI	4.98501	5.3774
	sp|P0AFG6|ODO2_ECOLI	4.92868	5.17388
	sp|P0AFG8|ODP1_ECOLI	5.98574	6.27399
	sp|P0AFH0|OGT_ECOLI	3.86268	4.54538
	sp|P0AFH2|OPPB_ECOLI	5.87564	4.92425
	sp|P0AFH6|OPPC_ECOLI	5.01214	5.16865
	sp|P0AFH8|OSMY_ECOLI	5.2464	5.49515
	sp|P0AFI2|PARC_ECOLI	3.1956	3.42292
	sp|P0AFI5|PBP7_ECOLI	1.80997	2.93487
	sp|P0AFI7|PDXH_ECOLI	4.39062	4.13987
	sp|P0AFI9|PERM_ECOLI	8	6.77084
	sp|P0AFJ5|PHOB_ECOLI	4.51808	4.51341
	sp|P0AFJ7|PITA_ECOLI	6.14063	6.13049
	sp|P0AFK0|PMBA_ECOLI	4.12024	4.26968
	sp|P0AFK6|POTC_ECOLI	5.65486	6.23212
	sp|P0AFK9|POTD_ECOLI	5.9361	6.07181
	sp|P0AFL3|PPIA_ECOLI	5.5939	5.46326
	sp|P0AFL6|PPX_ECOLI	3.67746	3.83377
	sp|P0AFM2|PROX_ECOLI	5.41026	6.62093
	sp|P0AFM6|PSPA_ECOLI	5.42632	4.34098
	sp|P0AFM9|PSPB_ECOLI	6.039	6.01976
	sp|P0AFN2|PSPC_ECOLI	4.52705	4.8616
	sp|P0AFP4|YBBO_ECOLI	5.56839	6.00539
	sp|P0AFP6|GCH1L_ECOLI	3.70461	3.65518
	sp|P0AFP9|YBHR_ECOLI	5.25207	6.33298
	sp|P0AFQ7|YCFH_ECOLI	2.96672	3.62799
	sp|P0AFR0|RSSA_ECOLI	4.51112	5.60651
	sp|P0AFR2|DAUA_ECOLI	5.81801	6.4302
	sp|P0AFR4|YCIO_ECOLI	6.51491	5.38055
	sp|P0AFS3|FOLM_ECOLI	4.85226	5.31603
	sp|P0AFT2|YECS_ECOLI	6.90714	6.0716
	sp|P0AFU2|YFBS_ECOLI	6.29153	5.65385
	sp|P0AFU4|GLRR_ECOLI	4.45478	4.25798
	sp|P0AFU8|RISA_ECOLI	4.56121	4.24766
	sp|P0AFV4|MEPS_ECOLI	2.32926	2.18634
	sp|P0AFW8|ROF_ECOLI	1.78828	2.04871
	sp|P0AFX0|HPF_ECOLI	3.67248	3.39406
	sp|P0AFX4|RSD_ECOLI	2.37689	2.50513
	sp|P0AFX9|RSEB_ECOLI	5.80336	6.73349
	sp|P0AFY2|SANA_ECOLI	6.02148	5.84842
	sp|P0AFY8|SEQA_ECOLI	4.27168	4.70186
	sp|P0AG00|WZZE_ECOLI	6.22162	6.59582
	sp|P0AG03|UBIX_ECOLI	4.67778	4.09285
	sp|P0AG07|RPE_ECOLI	4.26564	4.83794
	sp|P0AG14|SOHB_ECOLI	6.07081	6.07612
	sp|P0AG16|PUR1_ECOLI	2.13385	2.24691
	sp|P0AG18|PURE_ECOLI	4.7129	4.67227
	sp|P0AG20|RELA_ECOLI	4.36392	4.74219
	sp|P0AG24|SPOT_ECOLI	4.52333	4.46493
	sp|P0AG27|YIBN_ECOLI	5.70035	5.96227
	sp|P0AG30|RHO_ECOLI	5.23693	5.4943
	sp|P0AG40|RIBF_ECOLI	4.43099	4.6167
	sp|P0AG44|RL17_ECOLI	5.19747	5.19715
	sp|P0AG48|RL21_ECOLI	5.39694	5.94402
	sp|P0AG51|RL30_ECOLI	4.37411	4.69036
	sp|P0AG55|RL6_ECOLI	4.72741	5.22648
	sp|P0AG63|RS17_ECOLI	5.22919	5.50079
	sp|P0AG67|RS1_ECOLI	3.94905	4.26814
	sp|P0AG71|RMUC_ECOLI	3.35946	3.90804
	sp|P0AG76|SBCD_ECOLI	4.49643	4.53753
	sp|P0AG78|SUBI_ECOLI	6.00197	6.16006
	sp|P0AG80|UGPB_ECOLI	6.14188	6.4685
	sp|P0AG82|PSTS_ECOLI	6.07623	6.10733
	sp|P0AG84|YGHA_ECOLI	5.06274	5.31587
	sp|P0AG86|SECB_ECOLI	5.15547	5.16827
	sp|P0AG90|SECD_ECOLI	5.92052	6.18985
	sp|P0AG93|SECF_ECOLI	6.44783	7.16855
	sp|P0AG99|SECG_ECOLI	3.77971	3.80576
	sp|P0AGA2|SECY_ECOLI	5.24272	4.82969
	sp|P0AGA6|UHPA_ECOLI	3.84419	4.01148
	sp|P0AGB0|SERB_ECOLI	5.08137	4.81939
	sp|P0AGB6|RPOE_ECOLI	6.13923	5.76211
	sp|P0AGC3|SLT_ECOLI	6.05408	6.28507
	sp|P0AGC7|SMP_ECOLI	4.3412	3.68747
	sp|P0AGD1|SODC_ECOLI	5.1065	6.57286
	sp|P0AGD3|SODF_ECOLI	4.79767	5.06592
	sp|P0AGD7|SRP54_ECOLI	4.58037	4.2839
	sp|P0AGE0|SSB_ECOLI	3.03758	3.38716
	sp|P0AGE4|SSTT_ECOLI	6.2125	5.93671
	sp|P0AGE6|CHRR_ECOLI	5.243	5.26897
	sp|P0AGE9|SUCD_ECOLI	4.284	4.64173
	sp|P0AGF2|CSDE_ECOLI	4.86699	4.50436
	sp|P0AGG0|THIL_ECOLI	3.98662	4.17251
	sp|P0AGG2|TESB_ECOLI	5.17335	5.04411
	sp|P0AGG4|THIO2_ECOLI	2.4843	2.26347
	sp|P0AGG8|TLDD_ECOLI	3.73316	3.88196
	sp|P0AGH1|YHHJ_ECOLI	6.12526	5.75609
	sp|P0AGI1|RBSC_ECOLI	6.07243	6.2822
	sp|P0AGI8|TRKA_ECOLI	5.4107	5.83871
	sp|P0AGJ2|TRMH_ECOLI	4.8353	5.49589
	sp|P0AGJ5|YFIF_ECOLI	4.76791	5.53316
	sp|P0AGJ9|SYY_ECOLI	5.58323	5.5142
	sp|P0AGK1|UBIA_ECOLI	1.44962	1.29114
	sp|P0AGK4|YHBY_ECOLI	5.70139	4.83498
	sp|P0AGK8|ISCR_ECOLI	1.03572	1.05696
	sp|P0AGL7|RSME_ECOLI	5.18879	5.44539
	sp|P0C018|RL18_ECOLI	4.94745	4.69171
	sp|P0C037|PPNP_ECOLI	3.46236	3.7839
	sp|P0C054|IBPA_ECOLI	1.35326	1.64657
	sp|P0C066|MLTC_ECOLI	4.91861	6.33767
	sp|P0C077|RELE_ECOLI	2.82953	2.58296
	sp|P0C093|SLMA_ECOLI	4.65375	4.89039
	sp|P0C0K3|SRKA_ECOLI	4.22448	4.22985
	sp|P0C0L2|OSMC_ECOLI	4.96336	5.2992
	sp|P0C0L7|PROP_ECOLI	5.04192	4.45857
	sp|P0C0R7|RLME_ECOLI	4.51657	4.44842
	sp|P0C0S1|MSCS_ECOLI	5.91196	7.13541
	sp|P0C0U4|RIMK_ECOLI	3.77531	3.77123
	sp|P0C0V0|DEGP_ECOLI	5.86912	5.86233
	sp|P0C960|EMTA_ECOLI	2.71815	2.83892
	sp|P0CB39|EPTC_ECOLI	6.49017	6.02752
	sp|P0CE48|EFTU2_ECOLI	4.42753	5.01971
	sp|P0CG19|RNPH_ECOLI	4.47844	3.47268
	sp|P0DMC5|RCSC_ECOLI	5.8795	6.00704
	sp|P0DMC7|RCSB_ECOLI	2.89818	3.01241
	sp|P10100|RLPA_ECOLI	5.64788	6.16988
	sp|P10121|FTSY_ECOLI	5.61011	5.93808
	sp|P10371|HIS4_ECOLI	3.23101	3.65651
	sp|P10384|FADL_ECOLI	5.51803	6.30088
	sp|P10408|SECA_ECOLI	5.63311	6.13928
	sp|P10423|IAP_ECOLI	4.38006	5.36683
	sp|P10441|LPXB_ECOLI	6.10895	5.90323
	sp|P10443|DPO3A_ECOLI	2.90369	3.38017
	sp|P10902|NADB_ECOLI	2.39095	2.58256
	sp|P10907|UGPC_ECOLI	5.45253	5.13642
	sp|P10908|UGPQ_ECOLI	3.72174	3.86628
	sp|P11447|ARLY_ECOLI	3.64949	3.77196
	sp|P11458|NADA_ECOLI	1.08142	0.925678
	sp|P11557|DAMX_ECOLI	5.53525	5.57604
	sp|P11875|SYR_ECOLI	4.65825	4.48299
	sp|P11880|MURF_ECOLI	4.67839	4.48414
	sp|P12008|AROC_ECOLI	4.78295	5.09425
	sp|P12281|MOEA_ECOLI	4.88009	4.07318	yes
	sp|P12282|MOEB_ECOLI	4.36184	4.66421
	sp|P12295|UNG_ECOLI	5.60171	4.89156
	sp|P12758|UDP_ECOLI	5.82307	5.74649
	sp|P12994|YBHB_ECOLI	5.95997	5.41984
	sp|P12995|BIOA_ECOLI	5.60895	5.47313
	sp|P12996|BIOB_ECOLI	0.798577	0.896531
	sp|P12998|BIOF_ECOLI	3.53742	3.58423
	sp|P13000|BIOD1_ECOLI	4.63887	5.4413
	sp|P13001|BIOH_ECOLI	4.84576	3.62935
	sp|P13009|METH_ECOLI	3.31219	3.48866
	sp|P13016|AMPD_ECOLI	2.9609	2.87828
	sp|P13024|FDHE_ECOLI	2.78202	3.55972
	sp|P13029|KATG_ECOLI	3.6782	3.11078
	sp|P13035|GLPD_ECOLI	2.39787	2.83366
	sp|P13036|FECA_ECOLI	8	5.29588
	sp|P13445|RPOS_ECOLI	0.818334	0.765667
	sp|P13458|SBCC_ECOLI	4.00604	4.5986
	sp|P13482|TREA_ECOLI	5.93554	6.28264
	sp|P13518|CSRD_ECOLI	5.94539	6.44828
	sp|P13656|CHIA_ECOLI	5.96682	5.86557
	sp|P13669|MNGR_ECOLI	4.99072	5.3541
	sp|P13738|NHAA_ECOLI	6.4159	5.70439
	sp|P14081|SELB_ECOLI	4.56983	4.96843
	sp|P14294|TOP3_ECOLI	1.97152	2.32141
	sp|P14407|FUMB_ECOLI	3.85816	4.28108
	sp|P14900|MURD_ECOLI	4.73234	4.56648
	sp|P15005|MCRB_ECOLI	4.00086	4.41272
	sp|P15034|AMPP_ECOLI	5.36351	5.52579
	sp|P15038|HELD_ECOLI	4.16889	4.45048
	sp|P15042|DNLJ_ECOLI	4.28096	4.63753
	sp|P15067|GLGX_ECOLI	5.61718	5.45789
	sp|P15078|CSTA_ECOLI	4.96505	5.32626
	sp|P15082|SRLR_ECOLI	6.36314	6.06423
	sp|P15254|PUR4_ECOLI	4.62524	4.71668
	sp|P15286|FLK_ECOLI	3.56168	3.65316
	sp|P15288|PEPD_ECOLI	4.53439	4.80602
	sp|P15373|PRLF_ECOLI	2.88329	3.11404
	sp|P15639|PUR9_ECOLI	4.4071	4.35671
	sp|P15640|PUR2_ECOLI	4.43772	4.6214
	sp|P15723|DGTP_ECOLI	5.16148	6.14027
	sp|P15770|AROE_ECOLI	3.9043	4.16164
	sp|P15877|DHG_ECOLI	6.13932	6.03865
	sp|P15977|MALQ_ECOLI	5.57302	6.03426
	sp|P15993|AROP_ECOLI	5.13773	5.67993
	sp|P16095|SDHL_ECOLI	1.78356	2.08107
	sp|P16384|MIAA_ECOLI	4.27907	4.32247
	sp|P16456|SELD_ECOLI	2.75918	2.81638
	sp|P16525|TUS_ECOLI	5.16476	5.47249
	sp|P16528|ICLR_ECOLI	5.34774	5.51307
	sp|P16659|SYP_ECOLI	5.23727	5.40237
	sp|P16676|CYSA_ECOLI	2.01442	2.0804
	sp|P16681|PHNB_ECOLI	4.57141	4.31159
	sp|P16691|PHNO_ECOLI	1.57879	1.93275
	sp|P16700|CYSP_ECOLI	5.74112	6.33822
	sp|P16703|CYSM_ECOLI	4.18683	4.66048
	sp|P16926|MREC_ECOLI	4.76431	4.20992
	sp|P17109|MEND_ECOLI	5.01087	5.89109
	sp|P17115|GUTQ_ECOLI	4.32588	4.54519
	sp|P17117|NFSA_ECOLI	3.9767	3.89327
	sp|P17169|GLMS_ECOLI	3.97823	4.13768
	sp|P17443|MURG_ECOLI	6.16479	6.21013
	sp|P17445|BETB_ECOLI	4.48614	4.3675
	sp|P17802|MUTY_ECOLI	3.51511	4.80085
	sp|P17846|CYSI_ECOLI	2.55343	2.82301
	sp|P17854|CYSH_ECOLI	1.36844	1.47087
	sp|P17888|PRIA_ECOLI	5.23071	5.34924
	sp|P17952|MURC_ECOLI	5.36757	4.22678
	sp|P17993|UBIG_ECOLI	3.4649	3.85194
	sp|P18133|PNCB_ECOLI	2.95239	2.91833
	sp|P18196|MINC_ECOLI	4.34051	5.24829
	sp|P18335|ARGD_ECOLI	4.39522	4.41955
	sp|P18811|MALI_ECOLI	4.45091	4.6403
	sp|P18843|NADE_ECOLI	4.57994	4.67034
	sp|P18956|GGT_ECOLI	6.23706	6.21929
	sp|P19323|FHLA_ECOLI	3.221	3.48194
	sp|P19636|EUTC_ECOLI	3.10578	3.40799
	sp|P19926|AGP_ECOLI	5.95871	6.04697
	sp|P19934|TOLA_ECOLI	5.7895	5.84528
	sp|P20083|PARE_ECOLI	3.55707	3.78872
	sp|P20099|BISC_ECOLI	3.2932	3.55796
	sp|P20605|FIC_ECOLI	4.6917	4.38664
	sp|P20966|PTFBC_ECOLI	5.8895	5.89464
	sp|P21151|FADA_ECOLI	3.22046	3.17718
	sp|P21156|CYSD_ECOLI	1.28941	1.20638
	sp|P21165|PEPQ_ECOLI	4.3261	4.77434
	sp|P21169|DCOR_ECOLI	4.34358	4.44194
	sp|P21170|SPEA_ECOLI	3.96933	3.92558
	sp|P21177|FADB_ECOLI	3.27285	3.34111
	sp|P21179|CATE_ECOLI	5.28224	5.80912
	sp|P21338|RNI_ECOLI	5.95785	5.72241
	sp|P21362|YCIF_ECOLI	4.9401	4.88068
	sp|P21363|YCIE_ECOLI	3.93698	4.1432
	sp|P21367|YCAC_ECOLI	4.69047	5.16917
	sp|P21369|PNCA_ECOLI	3.77982	4.1632
	sp|P21499|RNR_ECOLI	5.35176	5.67038
	sp|P21507|SRMB_ECOLI	4.23702	4.19845
	sp|P21513|RNE_ECOLI	4.90194	5.18131
	sp|P21514|YAHA_ECOLI	5.75682	5.94321
	sp|P21599|KPYK2_ECOLI	5.32466	5.48822
	sp|P21645|LPXD_ECOLI	5.1704	5.06296
	sp|P21829|YBHA_ECOLI	1.09038	1.05379
	sp|P21865|KDPD_ECOLI	5.87499	5.55705
	sp|P21866|KDPE_ECOLI	4.92372	5.05251
	sp|P21888|SYC_ECOLI	4.9664	4.83565
	sp|P21889|SYD_ECOLI	5.35825	5.1989
	sp|P21893|RECJ_ECOLI	2.07285	2.24932
	sp|P22106|ASNB_ECOLI	2.55418	2.69031
	sp|P22186|MRAZ_ECOLI	5.69	5.97745
	sp|P22188|MURE_ECOLI	3.39426	3.71462
	sp|P22255|CYSQ_ECOLI	4.29008	4.75775
	sp|P22256|GABT_ECOLI	2.83026	3.04402
	sp|P22259|PCKA_ECOLI	3.44537	3.68722
	sp|P22333|ADD_ECOLI	4.49387	4.67737
	sp|P22523|MUKB_ECOLI	4.2012	4.37384
	sp|P22524|MUKE_ECOLI	5.67116	5.84971
	sp|P22525|YCBB_ECOLI	4.98925	5.5675
	sp|P22634|MURI_ECOLI	4.44388	4.54236
	sp|P22731|LIVF_ECOLI	5.58186	5.50757
	sp|P22939|ISPA_ECOLI	4.63288	4.46193
	sp|P23003|TRMA_ECOLI	5.34945	4.82613
	sp|P23200|MGLC_ECOLI	6.18345	7.23504
	sp|P23256|MALY_ECOLI	4.52755	4.39138
	sp|P23331|KITH_ECOLI	3.81738	3.86491
	sp|P23367|MUTL_ECOLI	4.58847	4.63449
	sp|P23522|GARL_ECOLI	3.514	3.35495
	sp|P23538|PPSA_ECOLI	4.20682	4.50031
	sp|P23721|SERC_ECOLI	3.54966	3.82891
	sp|P23827|ECOT_ECOLI	5.69688	5.76954
	sp|P23830|PSS_ECOLI	4.89549	5.00947
	sp|P23836|PHOP_ECOLI	4.19241	4.32672
	sp|P23837|PHOQ_ECOLI	6.02395	6.04616
	sp|P23839|YICC_ECOLI	4.23794	4.21245
	sp|P23842|YFEA_ECOLI	5.7235	6.07673
	sp|P23843|OPPA_ECOLI	6.00606	6.21997
	sp|P23845|CYSN_ECOLI	1.12866	1.29247
	sp|P23847|DPPA_ECOLI	5.83427	6.05782
	sp|P23862|PRIC_ECOLI	2.21314	2.57825
	sp|P23865|PRC_ECOLI	5.9478	6.12633
	sp|P23869|PPIB_ECOLI	4.11488	4.50687
	sp|P23871|HEMH_ECOLI	5.6279	5.32772
	sp|P23874|HIPA_ECOLI	5.21601	5.2086
	sp|P23882|FMT_ECOLI	4.49256	4.84404
	sp|P23883|PUUC_ECOLI	1.10783	1.42632
	sp|P23886|CYDC_ECOLI	5.928	5.98664
	sp|P23893|GSA_ECOLI	3.92627	4.57427
	sp|P23894|HTPX_ECOLI	4.77275	5.48312
	sp|P23908|ARGE_ECOLI	4.2944	4.67773
	sp|P23909|MUTS_ECOLI	3.32903	3.77651
	sp|P23917|MAK_ECOLI	5.30069	5.1788
	sp|P23930|LNT_ECOLI	5.73277	6.14622
	sp|P24171|DCP_ECOLI	4.42537	4.53255
	sp|P24173|RFAC_ECOLI	5.73933	5.72055
	sp|P24177|ACRD_ECOLI	5.3766	6.06461
	sp|P24182|ACCC_ECOLI	6.25021	6.26958
	sp|P24186|FOLD_ECOLI	4.92201	5.25772
	sp|P24193|HYPE_ECOLI	3.58611	3.27527
	sp|P24202|MRR_ECOLI	3.56065	3.59926
	sp|P24203|YJIA_ECOLI	3.65078	3.51851
	sp|P24205|LPXM_ECOLI	6.07378	6.02066
	sp|P24215|UXUA_ECOLI	3.64452	3.82617
	sp|P24216|FLID_ECOLI	8	6.35818
	sp|P24224|ACPS_ECOLI	5.093	5.34841
	sp|P24228|DACB_ECOLI	6.05141	6.15313
	sp|P24230|RECG_ECOLI	5.01134	4.90574
	sp|P24232|HMP_ECOLI	1.74618	1.78852
	sp|P24251|CRL_ECOLI	2.57611	2.41248
	sp|P24252|YBGA_ECOLI	4.55212	4.544
	sp|P24255|RP54_ECOLI	3.65677	3.94122
	sp|P24554|RADA_ECOLI	3.87858	3.65046
	sp|P24555|PTRB_ECOLI	3.49794	4.31016
	sp|P25397|TEHB_ECOLI	3.94073	4.09419
	sp|P25437|FRMA_ECOLI	4.24169	4.0955
	sp|P25516|ACNA_ECOLI	4.362	4.64669
	sp|P25519|HFLX_ECOLI	2.77208	3.30513
	sp|P25522|MNME_ECOLI	4.67506	5.14023
	sp|P25524|CODA_ECOLI	5.63835	5.42709
	sp|P25526|GABD_ECOLI	3.87074	3.95664
	sp|P25534|UBIH_ECOLI	4.22806	4.23959
	sp|P25535|UBII_ECOLI	4.05602	4.09684
	sp|P25536|YHDE_ECOLI	3.25945	3.15101
	sp|P25539|RIBD_ECOLI	4.57267	4.98196
	sp|P25552|GPPA_ECOLI	3.64044	3.942
	sp|P25553|ALDA_ECOLI	4.55235	4.81989
	sp|P25665|METE_ECOLI	2.60439	2.56267
	sp|P25666|HTRL_ECOLI	5.5203	5.82324
	sp|P25714|YIDC_ECOLI	6.07572	6.07782
	sp|P25740|RFAG_ECOLI	5.90185	6.19499
	sp|P25741|RFAP_ECOLI	5.92359	5.75979
	sp|P25742|RFAQ_ECOLI	4.85205	5.88811
	sp|P25745|MNMA_ECOLI	4.7075	4.77371
	sp|P25746|HFLD_ECOLI	6.00061	5.44937
	sp|P25747|YEIB_ECOLI	5.66825	6.7161
	sp|P25888|RHLE_ECOLI	4.98085	5.29549
	sp|P25894|LOIP_ECOLI	3.98873	6.22431
	sp|P26365|AMIB_ECOLI	1.73633	2.54323
	sp|P26602|UBIC_ECOLI	2.13586	3.14789
	sp|P26612|AMY2_ECOLI	4.26401	4.20395
	sp|P26616|MAO1_ECOLI	6.05669	5.22614
	sp|P26646|ACUI_ECOLI	4.66387	5.24713
	sp|P26648|FTSP_ECOLI	6.11735	6.12773
	sp|P27126|RFAS_ECOLI	4.65137	5.54106
	sp|P27127|RFAB_ECOLI	5.90291	6.02617
	sp|P27128|RFAI_ECOLI	5.82194	5.16008
	sp|P27129|RFAJ_ECOLI	5.17292	6.03736
	sp|P27240|RFAY_ECOLI	6.03881	5.85865
	sp|P27242|WAAU_ECOLI	5.43772	5.66665
	sp|P27245|MARR_ECOLI	4.66339	4.39605
	sp|P27247|PLSX_ECOLI	5.3639	5.31578
	sp|P27248|GCST_ECOLI	3.94129	3.81256
	sp|P27249|GLND_ECOLI	4.16062	4.39226
	sp|P27250|AHR_ECOLI	5.22299	5.41912
	sp|P27278|NADR_ECOLI	5.70642	5.29533
	sp|P27296|DING_ECOLI	4.6251	4.18278
	sp|P27298|OPDA_ECOLI	3.54848	3.68347
	sp|P27302|TKT1_ECOLI	3.0334	3.14865
	sp|P27303|EMRA_ECOLI	6.10163	6.16533
	sp|P27306|STHA_ECOLI	4.00576	4.4605
	sp|P27431|ROXA_ECOLI	4.63493	4.59628
	sp|P27434|RODZ_ECOLI	6.87773	5.31831
	sp|P27550|ACSA_ECOLI	3.22077	3.88443
	sp|P27828|WECB_ECOLI	3.54991	4.15828
	sp|P27829|WECC_ECOLI	4.10503	4.99689
	sp|P27830|RMLB2_ECOLI	4.74357	4.94826
	sp|P27832|WECD_ECOLI	4.70003	5.05215
	sp|P27836|WECG_ECOLI	6.87622	6.57503
	sp|P27838|CYAY_ECOLI	4.56992	5.3416
	sp|P27848|YIGL_ECOLI	3.31447	3.38669
	sp|P27859|TATD_ECOLI	3.96715	5.25446
	sp|P27862|YIGZ_ECOLI	2.87175	3.48467
	sp|P27896|NARQ_ECOLI	5.90759	6.05625
	sp|P28224|MLIC_ECOLI	5.44684	7.17877
	sp|P28248|DCD_ECOLI	3.1399	3.17375
	sp|P28249|ASMA_ECOLI	6.42612	6.23071
	sp|P28304|QOR1_ECOLI	5.28417	5.49575
	sp|P28305|PABC_ECOLI	3.88955	3.81581
	sp|P28306|MLTG_ECOLI	6.22142	6.34174
	sp|P28630|HOLA_ECOLI	4.09027	4.26245
	sp|P28634|TRMO_ECOLI	5.06176	4.98313
	sp|P28635|METQ_ECOLI	5.8448	5.8533
	sp|P28861|FENR_ECOLI	3.83474	4.28766
	sp|P28903|NRDD_ECOLI	0.762024	1.67048
	sp|P28905|HOLC_ECOLI	4.45892	4.76618
	sp|P29012|ALR2_ECOLI	3.36902	3.59826
	sp|P29018|CYDD_ECOLI	5.95071	6.41781
	sp|P29131|FTSN_ECOLI	4.75847	5.26985
	sp|P29208|MENC_ECOLI	3.69732	3.87889
	sp|P29217|YCEH_ECOLI	5.15587	4.68693
	sp|P29680|DCUP_ECOLI	3.93242	4.31142
	sp|P29745|PEPT_ECOLI	4.04312	3.9662
	sp|P30011|NADC_ECOLI	4.0475	3.72125
	sp|P30125|LEU3_ECOLI	2.52735	2.54198
	sp|P30126|LEUD_ECOLI	2.30618	2.53987
	sp|P30128|GREB_ECOLI	3.06706	3.47747
	sp|P30136|THIC_ECOLI	1.08044	1.27865
	sp|P30137|THIE_ECOLI	2.76764	3.00815
	sp|P30138|THIF_ECOLI	2.97234	3.24415
	sp|P30139|THIG_ECOLI	0.844146	0.928047
	sp|P30140|THIH_ECOLI	0.745802	0.859535
	sp|P30177|YBIB_ECOLI	4.4403	4.53528
	sp|P30178|HCXB_ECOLI	4.21438	4.45671
	sp|P30748|MOAD_ECOLI	4.59815	4.24632
	sp|P30749|MOAE_ECOLI	3.49505	4.57256
	sp|P30750|METN_ECOLI	5.61122	5.84509
	sp|P30843|BASR_ECOLI	3.92676	5.55026
	sp|P30844|BASS_ECOLI	5.49794	5.89556
	sp|P30845|EPTA_ECOLI	6.18805	6.42248
	sp|P30847|BAES_ECOLI	5.48568	6.22778
	sp|P30850|RNB_ECOLI	3.91541	4.29642
	sp|P30859|ARTI_ECOLI	6.00545	5.63507
	sp|P30860|ARTJ_ECOLI	5.72997	5.46538
	sp|P30863|DKGB_ECOLI	4.77797	4.61533
	sp|P30864|YAFC_ECOLI	5.66617	6.01639
	sp|P30870|GLNE_ECOLI	4.63592	4.22034
	sp|P30871|3PASE_ECOLI	4.78148	5.36622
	sp|P30958|MFD_ECOLI	5.02151	4.99119
	sp|P31057|PANB_ECOLI	6.03899	5.51037
	sp|P31060|MODF_ECOLI	4.00486	3.94192
	sp|P31063|YEDD_ECOLI	6.12349	4.39804
	sp|P31069|KCH_ECOLI	4.69772	4.53857
	sp|P31119|AAS_ECOLI	6.19614	6.23539
	sp|P31120|GLMM_ECOLI	5.71148	6.0793
	sp|P31131|YDEJ_ECOLI	4.38404	4.79647
	sp|P31133|POTF_ECOLI	5.80695	6.21461
	sp|P31134|POTG_ECOLI	5.84273	5.6399
	sp|P31142|THTM_ECOLI	3.68869	4.51466
	sp|P31224|ACRB_ECOLI	6.1321	6.18407
	sp|P31433|YICH_ECOLI	6.27495	6.16457
	sp|P31455|YIDR_ECOLI	4.66703	4.79993
	sp|P31460|DGOR_ECOLI	4.35737	4.79374
	sp|P31466|ADEP_ECOLI	5.32015	6.01671
	sp|P31473|RAVA_ECOLI	5.98827	5.78127
	sp|P31547|METI_ECOLI	5.75907	6.09459
	sp|P31548|THIQ_ECOLI	5.30807	5.13125
	sp|P31550|THIB_ECOLI	6.33441	6.30127
	sp|P31554|LPTD_ECOLI	5.99955	6.70038
	sp|P31600|NFRA_ECOLI	5.9244	6.19336
	sp|P31658|HCHA_ECOLI	4.26605	3.97465
	sp|P31663|PANC_ECOLI	4.98129	4.868
	sp|P31666|YADE_ECOLI	5.72714	5.58138
	sp|P31677|OTSA_ECOLI	2.84819	3.02133
	sp|P31680|DJLA_ECOLI	5.9127	6.24421
	sp|P31802|NARP_ECOLI	2.01884	2.30048
	sp|P31806|NNR_ECOLI	4.42292	4.24522
	sp|P31808|YCIK_ECOLI	3.61631	3.68468
	sp|P31828|PQQL_ECOLI	4.55063	5.40762
	sp|P31979|NUOF_ECOLI	5.47525	5.44249
	sp|P32053|INTA_ECOLI	0.776634	1.69525
	sp|P32099|LPLA_ECOLI	4.22706	4.79608
	sp|P32125|MOBB_ECOLI	3.88226	4.01416
	sp|P32131|HEMN_ECOLI	2.98138	2.98979
	sp|P32132|TYPA_ECOLI	4.61589	4.38738
	sp|P32141|SQUT_ECOLI	4.09138	4.18902
	sp|P32144|YIHW_ECOLI	4.98095	4.88525
	sp|P32157|YIIM_ECOLI	4.45696	4.70101
	sp|P32160|YIIQ_ECOLI	5.11864	4.14202
	sp|P32177|FDHD_ECOLI	3.79291	3.8803
	sp|P32662|GPH_ECOLI	3.0455	2.87013
	sp|P32664|NUDC_ECOLI	4.57425	4.50207
	sp|P32680|YJAG_ECOLI	4.1179	4.83701
	sp|P32681|YJAH_ECOLI	6.11241	6.29896
	sp|P32684|RLUF_ECOLI	3.43029	3.28937
	sp|P32695|DUSA_ECOLI	4.07145	4.20138
	sp|P32703|YJCE_ECOLI	5.17399	5.73502
	sp|P33011|YEEA_ECOLI	5.53467	5.61259
	sp|P33018|SFGH2_ECOLI	5.19296	5.66925
	sp|P33030|YEIR_ECOLI	3.46529	3.46853
	sp|P33136|OPGG_ECOLI	5.90997	6.42676
	sp|P33195|GCSP_ECOLI	3.81364	4.02136
	sp|P33218|YEBE_ECOLI	4.4739	4.91095
	sp|P33221|PURT_ECOLI	4.10597	4.28437
	sp|P33232|LLDD_ECOLI	3.67836	3.72983
	sp|P33354|YEHR_ECOLI	4.60942	5.75554
	sp|P33355|YEHS_ECOLI	5.20901	5.07626
	sp|P33360|YEHX_ECOLI	4.51402	5.04665
	sp|P33362|YEHZ_ECOLI	5.47443	5.95007
	sp|P33363|BGLX_ECOLI	5.90538	6.20959
	sp|P33371|DUSC_ECOLI	4.76119	5.19985
	sp|P33570|TKT2_ECOLI	4.74939	4.51527
	sp|P33595|SGRR_ECOLI	5.31519	5.6666
	sp|P33599|NUOCD_ECOLI	6.20011	6.33291
	sp|P33602|NUOG_ECOLI	5.61392	5.63271
	sp|P33643|RLUD_ECOLI	4.65504	5.62559
	sp|P33644|POLOX_ECOLI	4.04766	5.03053
	sp|P33667|SELU_ECOLI	3.75399	4.54339
	sp|P33913|YEJA_ECOLI	5.91574	6.1904
	sp|P33916|YEJF_ECOLI	5.67061	5.86723
	sp|P33919|RADD_ECOLI	3.30477	3.38388
	sp|P33920|NDPA_ECOLI	5.91117	6.07857
	sp|P33937|NAPA_ECOLI	3.46127	4.26833
	sp|P33940|MQO_ECOLI	1.15278	1.19005
	sp|P35340|AHPF_ECOLI	2.67893	2.56214
	sp|P36548|AMIA_ECOLI	4.40624	5.08081
	sp|P36553|HEM6_ECOLI	4.05183	4.28538
	sp|P36562|COBT_ECOLI	3.17234	3.26771
	sp|P36566|CMOM_ECOLI	4.30435	4.20911
	sp|P36649|CUEO_ECOLI	5.6246	5.94415
	sp|P36655|DSBD_ECOLI	5.75554	6.08271
	sp|P36659|CBPA_ECOLI	4.98908	4.86572
	sp|P36673|TRER_ECOLI	4.96426	5.04037
	sp|P36680|ZAPD_ECOLI	4.94306	4.86632
	sp|P36683|ACNB_ECOLI	2.95867	3.57812
	sp|P36767|RDGC_ECOLI	6.3689	6.54825
	sp|P36771|LRHA_ECOLI	2.71314	3.27569
	sp|P36879|YADG_ECOLI	6.39866	6.13617
	sp|P36929|RSMB_ECOLI	4.91886	6.14386
	sp|P36930|GATR_ECOLI	6.10027	5.69443
	sp|P36938|PGM_ECOLI	5.64046	5.20019
	sp|P36979|RLMN_ECOLI	1.14877	1.30614
	sp|P36999|RLMA_ECOLI	4.27569	5.34327
	sp|P37005|LAST_ECOLI	3.38397	3.71989
	sp|P37019|CLCA_ECOLI	5.81536	6.07737
	sp|P37024|HRPB_ECOLI	4.21397	3.97029
	sp|P37025|THPR_ECOLI	4.66018	5.02791
	sp|P37028|BTUF_ECOLI	5.6714	5.44062
	sp|P37051|PURU_ECOLI	4.93793	4.80465
	sp|P37095|PEPB_ECOLI	5.22308	5.6062
	sp|P37128|NUDK_ECOLI	3.06669	3.15454
	sp|P37147|FXSA_ECOLI	5.53341	6.11887
	sp|P37177|PT1P_ECOLI	4.44223	4.37441
	sp|P37182|HYBD_ECOLI	3.52652	4.27728
	sp|P37194|SLP_ECOLI	6.62128	7.26034
	sp|P37313|DPPF_ECOLI	5.60523	6.08175
	sp|P37325|YBCH_ECOLI	5.08115	5.77978
	sp|P37326|INTS_ECOLI	5.02035	5.50296
	sp|P37329|MODA_ECOLI	6.38651	5.90294
	sp|P37330|MASZ_ECOLI	3.41944	3.84951
	sp|P37338|CSIR_ECOLI	2.1843	1.99069
	sp|P37339|LHGO_ECOLI	4.57851	5.40039
	sp|P37344|PSPF_ECOLI	5.66686	6.26495
	sp|P37348|YECE_ECOLI	2.97043	3.15584
	sp|P37349|DHAM_ECOLI	3.50697	4.01406
	sp|P37351|RPIB_ECOLI	3.45451	3.7255
	sp|P37387|XYLF_ECOLI	6.0951	5.53148
	sp|P37595|IAAA_ECOLI	3.16031	3.47235
	sp|P37615|YHHM_ECOLI	5.64625	5.71068
	sp|P37617|ZNTA_ECOLI	4.33135	3.87379
	sp|P37623|ACPT_ECOLI	2.53286	3.77666
	sp|P37624|RBBA_ECOLI	5.63333	5.19086
	sp|P37626|YHII_ECOLI	5.93014	6.36918
	sp|P37631|YHIN_ECOLI	4.72478	5.15429
	sp|P37634|RLMJ_ECOLI	4.87195	5.06491
	sp|P37636|MDTE_ECOLI	5.05408	5.92223
	sp|P37642|YHJD_ECOLI	4.73974	4.2134
	sp|P37645|YHJG_ECOLI	5.43759	5.57026
	sp|P37647|KDGK_ECOLI	4.53316	4.63582
	sp|P37648|YHJJ_ECOLI	6.16027	6.0824
	sp|P37649|YHJK_ECOLI	6.09895	6.05447
	sp|P37650|BCSC_ECOLI	5.66408	6.44549
	sp|P37651|GUN_ECOLI	5.68404	6.4803
	sp|P37652|BCSB_ECOLI	5.90403	5.79614
	sp|P37659|BCSG_ECOLI	3.65832	4.04888
	sp|P37661|EPTB_ECOLI	3.61139	5.6597
	sp|P37665|YIAD_ECOLI	5.29983	5.80878
	sp|P37666|GHRB_ECOLI	3.89363	4.03416
	sp|P37671|YIAJ_ECOLI	5.29307	5.86444
	sp|P37682|YIAU_ECOLI	4.54102	4.15477
	sp|P37685|ALDB_ECOLI	2.42106	2.77302
	sp|P37689|GPMI_ECOLI	4.45847	4.75626
	sp|P37690|ENVC_ECOLI	6.00249	6.31425
	sp|P37692|RFAF_ECOLI	6.1119	6.39882
	sp|P37765|RLUB_ECOLI	4.93615	6.17575
	sp|P37766|YDIF_ECOLI	3.72767	3.81403
	sp|P37767|YFHH_ECOLI	3.49925	2.79727
	sp|P37769|KDUD_ECOLI	2.31205	2.38522
	sp|P37773|MPL_ECOLI	5.26446	5.57597
	sp|P37774|YECC_ECOLI	5.37653	6.4091
	sp|P37794|CHBG_ECOLI	2.94463	3.26949
	sp|P37902|GLTI_ECOLI	6.0233	5.89578
	sp|P37903|USPF_ECOLI	4.46524	4.72552
	sp|P37908|YFJD_ECOLI	5.74894	6.55539
	sp|P38038|CYSJ_ECOLI	3.24302	3.57788
	sp|P38051|MENF_ECOLI	3.94106	3.91878
	sp|P38489|NFSB_ECOLI	1.62297	1.57675
	sp|P38506|XNI_ECOLI	3.85766	4.19535
	sp|P38684|TORR_ECOLI	3.91699	3.89174
	sp|P39099|DEGQ_ECOLI	5.56456	6.05604
	sp|P39160|UXUB_ECOLI	2.96293	3.33316
	sp|P39172|ZNUA_ECOLI	5.90166	6.80687
	sp|P39173|YEAD_ECOLI	5.6727	5.42402
	sp|P39176|ERFK_ECOLI	5.82951	6.42511
	sp|P39177|USPG_ECOLI	4.17604	3.98825
	sp|P39180|AG43_ECOLI	5.53065	5.92201
	sp|P39187|YTFJ_ECOLI	5.29086	5.42693
	sp|P39196|LPLT_ECOLI	6.53701	6.21246
	sp|P39199|PRMB_ECOLI	3.90256	3.84936
	sp|P39265|ALSB_ECOLI	5.82418	5.90006
	sp|P39285|MSCM_ECOLI	5.66702	6.48576
	sp|P39286|RSGA_ECOLI	5.23791	4.86003
	sp|P39297|BSMA_ECOLI	5.58391	6.0492
	sp|P39298|YJFP_ECOLI	3.95412	4.11276
	sp|P39310|YTFB_ECOLI	6.12505	5.78799
	sp|P39315|QOR2_ECOLI	4.56913	5.15158
	sp|P39321|TAMB_ECOLI	5.68863	6.2514
	sp|P39325|YTFQ_ECOLI	5.05516	5.68195
	sp|P39334|BDCR_ECOLI	2.86607	3.48184
	sp|P39337|YJGM_ECOLI	3.89467	4.37396
	sp|P39342|YJGR_ECOLI	4.73341	4.76638
	sp|P39353|YJHC_ECOLI	4.28674	4.38838
	sp|P39356|YJHU_ECOLI	5.9232	5.82351
	sp|P39358|YJHG_ECOLI	3.32578	3.47609
	sp|P39371|NANM_ECOLI	6.26565	6.31851
	sp|P39377|IADA_ECOLI	5.30381	5.28706
	sp|P39382|YJIK_ECOLI	5.03504	5.12432
	sp|P39389|YJIR_ECOLI	2.78957	3.09419
	sp|P39396|YJIY_ECOLI	5.38887	5.42268
	sp|P39401|OPGB_ECOLI	3.46623	3.34719
	sp|P39406|RSMC_ECOLI	5.5642	5.6827
	sp|P39407|YJJU_ECOLI	1.18548	1.44804
	sp|P39408|YJJV_ECOLI	4.45411	4.56533
	sp|P39410|YJJJ_ECOLI	4.45517	4.53711
	sp|P39830|YBAL_ECOLI	6.31392	5.8392
	sp|P39831|YDFG_ECOLI	4.72286	4.82471
	sp|P39838|RCSD_ECOLI	6.32395	6.20719
	sp|P40120|OPGD_ECOLI	5.86181	6.44202
	sp|P40191|PDXK_ECOLI	4.53391	4.3794
	sp|P40710|NLPE_ECOLI	5.9761	6.0832
	sp|P40719|QSEC_ECOLI	5.66197	5.98331
	sp|P40874|MTOX_ECOLI	3.10141	3.11419
	sp|P41052|MLTB_ECOLI	5.49672	5.54748
	sp|P41407|AZOR_ECOLI	1.4853	1.52165
	sp|P41409|RIHA_ECOLI	4.23616	4.76397
	sp|P42588|PAT_ECOLI	0.288592	0.84847
	sp|P42596|RLMG_ECOLI	4.69799	5.17496
	sp|P42599|YGJR_ECOLI	4.17561	4.07524
	sp|P42604|UXAA_ECOLI	2.50782	2.62968
	sp|P42620|YQJG_ECOLI	5.01006	5.04322
	sp|P42641|OBG_ECOLI	2.18492	2.39329
	sp|P43329|HRPA_ECOLI	5.45595	5.6635
	sp|P43337|NUDL_ECOLI	3.00918	4.00349
	sp|P43340|YCAK_ECOLI	4.0663	4.61702
	sp|P43341|LPXH_ECOLI	5.78118	6.36107
	sp|P43671|PQIB_ECOLI	5.74883	5.9881
	sp|P43672|UUP_ECOLI	4.38472	4.36886
	sp|P45395|KDSD_ECOLI	4.20009	4.28883
	sp|P45425|NANK_ECOLI	4.84744	5.02379
	sp|P45464|LPOA_ECOLI	6.44581	6.02549
	sp|P45469|YRAR_ECOLI	6.89847	5.69147
	sp|P45470|YHBO_ECOLI	4.51117	4.71736
	sp|P45523|FKBA_ECOLI	5.90253	5.85937
	sp|P45530|TUSB_ECOLI	4.88746	4.38978
	sp|P45531|TUSC_ECOLI	4.6085	4.82967
	sp|P45544|FRLR_ECOLI	4.63889	5.42384
	sp|P45552|YHFZ_ECOLI	4.78323	4.68433
	sp|P45565|AIS_ECOLI	7.6896	4.21353
	sp|P45568|DXR_ECOLI	3.84329	3.6407
	sp|P45577|PROQ_ECOLI	3.12517	3.06519
	sp|P45578|LUXS_ECOLI	3.96899	3.60602
	sp|P45748|TSAC_ECOLI	3.89279	4.08065
	sp|P45799|NUDE_ECOLI	3.40242	3.8999
	sp|P45800|IGAA_ECOLI	5.72636	6.06378
	sp|P45955|CPOB_ECOLI	5.27091	5.60967
	sp|P46022|MTGA_ECOLI	5.86968	6.10673
	sp|P46118|HEXR_ECOLI	3.22976	3.77007
	sp|P46122|YAJI_ECOLI	6.22468	5.63845
	sp|P46125|YEDI_ECOLI	5.5394	5.79102
	sp|P46130|YBHC_ECOLI	5.99262	6.27531
	sp|P46474|YHDP_ECOLI	5.84443	6.10734
	sp|P46837|YHGF_ECOLI	3.25664	3.63343
	sp|P46849|RTCA_ECOLI	4.16927	4.51783
	sp|P46852|YHHW_ECOLI	4.35616	4.50905
	sp|P46853|YHHX_ECOLI	4.91281	4.75146
	sp|P46859|GNTK_ECOLI	4.12142	3.91666
	sp|P46889|FTSK_ECOLI	0.895347	1.39243
	sp|P50456|MLC_ECOLI	6.02072	5.85396
	sp|P51981|AEEP_ECOLI	4.32999	4.80852
	sp|P52061|IXTPA_ECOLI	3.9506	3.99523
	sp|P52062|YGGW_ECOLI	3.73378	4.02701
	sp|P52076|QSEB_ECOLI	4.06119	4.19747
	sp|P52094|HISQ_ECOLI	5.85005	6.16788
	sp|P52097|TILS_ECOLI	4.44205	5.27185
	sp|P52101|GLRK_ECOLI	7.07276	6.15908
	sp|P52108|RSTA_ECOLI	3.57824	3.66183
	sp|P52119|RATB_ECOLI	2.89173	3.33829
	sp|P52598|YGBI_ECOLI	4.75632	4.81742
	sp|P52643|LDHD_ECOLI	4.56775	4.64389
	sp|P52644|HSLJ_ECOLI	6.00794	6.11135
	sp|P52645|YDBH_ECOLI	5.56834	6.00096
	sp|P52647|NIFJ_ECOLI	2.17224	2.57413
	sp|P52697|6PGL_ECOLI	4.86726	4.9478
	sp|P55135|RLMD_ECOLI	3.9767	4.2026
	sp|P55734|YGAP_ECOLI	5.90607	4.57505
	sp|P56258|WECF_ECOLI	5.9915	6.11092
	sp|P56262|DLHH_ECOLI	3.92136	3.85224
	sp|P60240|RAPA_ECOLI	5.20562	5.09069
	sp|P60293|MUKF_ECOLI	5.24612	5.3568
	sp|P60340|TRUB_ECOLI	4.28907	4.89269
	sp|P60390|RSMH_ECOLI	4.48882	4.68456
	sp|P60422|RL2_ECOLI	5.23957	5.34934
	sp|P60438|RL3_ECOLI	5.49324	5.51507
	sp|P60472|UPPS_ECOLI	3.00821	3.18091
	sp|P60546|KGUA_ECOLI	4.49276	5.11242
	sp|P60560|GUAC_ECOLI	4.21752	4.71144
	sp|P60584|CAIA_ECOLI	2.76816	5.39561
	sp|P60595|HIS5_ECOLI	4.11321	4.45995
	sp|P60624|RL24_ECOLI	4.06486	4.27006
	sp|P60651|SPEB_ECOLI	5.82421	6.72443
	sp|P60664|HIS6_ECOLI	4.31745	4.34008
	sp|P60716|LIPA_ECOLI	1.27199	1.67458
	sp|P60723|RL4_ECOLI	5.73785	5.77843
	sp|P60752|MSBA_ECOLI	6.03965	6.14803
	sp|P60757|HIS1_ECOLI	3.37789	3.28947
	sp|P60778|TSGA_ECOLI	5.72502	6.49954
	sp|P60785|LEPA_ECOLI	4.78558	4.75443
	sp|P60869|YBJL_ECOLI	6.19436	6.17164
	sp|P60872|YIDE_ECOLI	6.03176	5.97597
	sp|P60906|SYH_ECOLI	4.84915	4.79873
	sp|P61175|RL22_ECOLI	5.03122	4.9892
	sp|P61316|LOLA_ECOLI	6.96708	6.25426
	sp|P61320|LOLB_ECOLI	6.05711	6.37307
	sp|P61517|CAN_ECOLI	5.47116	5.41744
	sp|P61714|RISB_ECOLI	5.78796	6.16617
	sp|P61887|RMLA2_ECOLI	4.96402	5.30775
	sp|P61889|MDH_ECOLI	3.84125	3.98058
	sp|P61949|FLAV_ECOLI	4.63749	4.71172
	sp|P62399|RL5_ECOLI	4.79792	5.09727
	sp|P62517|OPGH_ECOLI	5.99297	6.21538
	sp|P62615|ISPE_ECOLI	4.04394	4.43187
	sp|P62617|ISPF_ECOLI	4.87583	4.90299
	sp|P62620|ISPG_ECOLI	2.87835	3.04716
	sp|P62623|ISPH_ECOLI	2.44271	2.6883
	sp|P62707|GPMA_ECOLI	4.70008	4.85087
	sp|P62768|YAEH_ECOLI	3.60586	3.77447
	sp|P63020|NFUA_ECOLI	2.53569	2.54966
	sp|P63177|RLMB_ECOLI	4.69379	5.1662
	sp|P63183|KUP_ECOLI	5.90263	6.28481
	sp|P63224|GMHA_ECOLI	4.25675	4.36882
	sp|P63228|GMHBB_ECOLI	4.94885	5.05104
	sp|P63284-2|CLPB_ECOLI	4.16019	5.30377
	sp|P63284|CLPB_ECOLI	4.5264	4.80154
	sp|P63386|MLAF_ECOLI	5.79072	6.18405
	sp|P63389|YHES_ECOLI	2.94534	2.94534
	sp|P63417|YHBS_ECOLI	3.72734	4.5072
	sp|P63883|AMIC_ECOLI	4.18291	5.1897
	sp|P64423|ZNTB_ECOLI	5.71101	6.06895
	sp|P64426|YDDW_ECOLI	1.73122	1.88973
	sp|P64429|YPFJ_ECOLI	4.86517	5.54162
	sp|P64448|YNBE_ECOLI	5.66062	6.93452
	sp|P64451|YDCL_ECOLI	5.98006	6.06593
	sp|P64463|YDFZ_ECOLI	4.41555	4.07533
	sp|P64483|YEAK_ECOLI	3.60087	3.56403
	sp|P64530|RCNR_ECOLI	6.79075	5.52869
	sp|P64534|RCNB_ECOLI	6.59397	6.02972
	sp|P64540|YFCL_ECOLI	2.10153	2.71379
	sp|P64545|YFGG_ECOLI	4.08594	3.52569
	sp|P64554|QUEE_ECOLI	3.79114	3.69763
	sp|P64581|YQJD_ECOLI	4.81301	5.46802
	sp|P64585|YQJE_ECOLI	6.48509	6.26707
	sp|P64588|YQJI_ECOLI	3.33392	3.64647
	sp|P64596|YRAP_ECOLI	5.7085	5.86392
	sp|P64602|MLAB_ECOLI	5.7489	4.85905
	sp|P64604|MLAD_ECOLI	6.07461	6.07575
	sp|P64612|ZAPE_ECOLI	3.10249	3.40298
	sp|P64616|YHCO_ECOLI	4.40635	4.83059
	sp|P64624|YHEO_ECOLI	3.37576	3.3611
	sp|P65292|YGDI_ECOLI	5.68501	5.31182
	sp|P65294|YGDR_ECOLI	3.246	4.76236
	sp|P65367|YQCA_ECOLI	5.33854	5.70449
	sp|P66948|BEPA_ECOLI	4.35418	4.72956
	sp|P67080|PLPHP_ECOLI	4.23767	4.3288
	sp|P67087|RSMI_ECOLI	5.24791	5.57075
	sp|P67095|YFCE_ECOLI	3.96777	3.99579
	sp|P67244|YQHA_ECOLI	5.63648	4.98751
	sp|P67553|YNFC_ECOLI	1.81175	2.24432
	sp|P67603|YQFB_ECOLI	6.21704	6.12019
	sp|P67660|YHAJ_ECOLI	5.34388	5.5418
	sp|P67662|AAER_ECOLI	6.02681	5.68572
	sp|P67762|YHBP_ECOLI	4.81117	5.11479
	sp|P67826|CUTC_ECOLI	4.46524	4.34745
	sp|P67910|HLDD_ECOLI	4.91208	5.09641
	sp|P68066|GRCA_ECOLI	1.4924	1.63602
	sp|P68206|YJBJ_ECOLI	3.63749	3.58903
	sp|P68567|RSMJ_ECOLI	5.26974	5.29826
	sp|P68679|RS21_ECOLI	4.48404	3.55207
	sp|P68699|ATPL_ECOLI	5.99592	5.87767
	sp|P68739|NFI_ECOLI	4.61916	5.07612
	sp|P68767|AMPA_ECOLI	5.81344	6.215
	sp|P68919|RL25_ECOLI	5.49571	5.13734
	sp|P69228|BAER_ECOLI	4.01292	4.05331
	sp|P69411|RCSF_ECOLI	5.50835	5.64992
	sp|P69425|TATB_ECOLI	4.49323	4.65079
	sp|P69428|TATA_ECOLI	4.55263	4.72302
	sp|P69441|KAD_ECOLI	4.60867	4.72759
	sp|P69451|LCFA_ECOLI	4.27909	4.87924
	sp|P69488|CUTA_ECOLI	3.26267	3.33726
	sp|P69490|CCME_ECOLI	4.64981	4.30951
	sp|P69503|APT_ECOLI	3.57822	5.05925
	sp|P69681|AMTB_ECOLI	4.59685	4.77508
	sp|P69776|LPP_ECOLI	5.02552	5.80878
	sp|P69783|PTGA_ECOLI	4.41529	4.48181
	sp|P69786|PTGCB_ECOLI	6.18681	5.92012
	sp|P69795|PTQB_ECOLI	3.16047	2.81614
	sp|P69797|PTNAB_ECOLI	5.9404	5.94941
	sp|P69805|PTND_ECOLI	6.27673	6.50649
	sp|P69811|PTFAH_ECOLI	5.94067	5.99288
	sp|P69853|DMSD_ECOLI	4.50468	4.4034
	sp|P69874|POTA_ECOLI	5.76983	7.24937
	sp|P69910|DCEB_ECOLI	5.24261	5.71073
	sp|P69913|CSRA_ECOLI	5.68692	4.73617	yes
	sp|P69924|RIR2_ECOLI	3.62332	3.41501
	sp|P69931|HDA_ECOLI	4.28886	4.40411
	sp|P71298|INTF_ECOLI	0.692356	1.18863
	sp|P75691|YAHK_ECOLI	4.66263	5.04029
	sp|P75694|YAHO_ECOLI	4.12362	5.28261
	sp|P75713|ALLE_ECOLI	4.51575	4.40458
	sp|P75728|UBIF_ECOLI	3.92871	3.80805
	sp|P75736|YBFF_ECOLI	5.07177	5.01741
	sp|P75745|YBGK_ECOLI	4.88267	5.24802
	sp|P75746|YBGL_ECOLI	3.12401	3.91099
	sp|P75767|GNGF_ECOLI	4.49794	4.59748
	sp|P75777|YBHG_ECOLI	6.25621	6.19804
	sp|P75782|RLMF_ECOLI	4.10801	4.81062
	sp|P75785|OPGE_ECOLI	3.31287	4.58547
	sp|P75791|YBIU_ECOLI	2.61705	2.52611
	sp|P75792|SUPH_ECOLI	3.97524	4.31444
	sp|P75796|GSIA_ECOLI	3.87835	3.59989
	sp|P75797|GSIB_ECOLI	5.72113	6.04146
	sp|P75798|GSIC_ECOLI	5.48228	5.8442
	sp|P75799|GSID_ECOLI	6.58563	6.81676
	sp|P75800|YLIE_ECOLI	6.33441	5.88059
	sp|P75801|YLIF_ECOLI	5.51365	6.47204
	sp|P75809|YBJI_ECOLI	1.92081	2.08037
	sp|P75818|YBJP_ECOLI	6.05889	6.02748
	sp|P75820|AMID_ECOLI	5.74726	6.95702
	sp|P75821|YBJS_ECOLI	5.4798	6.13696
	sp|P75822|YBJT_ECOLI	6.10616	6.42362
	sp|P75823|LTAE_ECOLI	4.18089	4.38884
	sp|P75829|YBJX_ECOLI	0.645885	1.15556
	sp|P75830|MACA_ECOLI	6.19353	6.36579
	sp|P75831|MACB_ECOLI	5.94669	6.19616
	sp|P75849|GLO22_ECOLI	3.17445	3.73401
	sp|P75863|YCBX_ECOLI	5.38586	5.69375
	sp|P75864|RLMKL_ECOLI	5.36907	5.4275
	sp|P75867|LONH_ECOLI	6.57622	6.16619
	sp|P75870|YCCS_ECOLI	5.95473	5.03158
	sp|P75874|YCCU_ECOLI	4.22306	4.23919
	sp|P75876|RLMI_ECOLI	5.25051	6.02889
	sp|P75913|GHRA_ECOLI	4.43188	4.45006
	sp|P75914|YCDX_ECOLI	3.92498	4.03678
	sp|P75915|YCDY_ECOLI	5.23758	4.98893
	sp|P75931|YCEM_ECOLI	4.86156	4.96205
	sp|P75949|NAGZ_ECOLI	3.8298	4.011
	sp|P75952|COMR_ECOLI	1.56878	1.77704
	sp|P75957|LOLD_ECOLI	7.28976	5.77995
	sp|P75958|LOLE_ECOLI	5.77263	5.94143
	sp|P75959|NAGK_ECOLI	4.05792	3.97614
	sp|P75960|NPD_ECOLI	4.14803	4.37151
	sp|P75966|RLUE_ECOLI	3.64138	3.73244
	sp|P75974|COHE_ECOLI	5.11933	5.26126
	sp|P75989|BLUR_ECOLI	1.78969	2.00333
	sp|P76001|YCGJ_ECOLI	6.98138	4.42175
	sp|P76002|PLIG_ECOLI	5.40982	6.11512
	sp|P76004|YCGM_ECOLI	4.94937	5.18436
	sp|P76007|NHAP2_ECOLI	7.11714	5.80464
	sp|P76008|LDCA_ECOLI	3.64884	3.69299
	sp|P76014|DHAL_ECOLI	4.23394	4.43211
	sp|P76015|DHAK_ECOLI	5.33191	5.72438
	sp|P76016|DHAR_ECOLI	4.08061	4.53396
	sp|P76027|OPPD_ECOLI	5.33553	5.28536
	sp|P76034|YCIT_ECOLI	5.75901	5.90855
	sp|P76035|YCIW_ECOLI	1.0651	1.30815
	sp|P76046|YCJX_ECOLI	5.92515	5.52003
	sp|P76049|YCJY_ECOLI	4.01868	4.0878
	sp|P76086|PAAX_ECOLI	4.06523	4.0722
	sp|P76104|YDCP_ECOLI	1.75481	2.11876
	sp|P76108|YDCS_ECOLI	5.7094	6.37163
	sp|P76112|MNAT_ECOLI	4.65856	4.93471
	sp|P76113|CURA_ECOLI	4.15878	4.48235
	sp|P76115|YNCD_ECOLI	5.98108	6.01584
	sp|P76116|YNCE_ECOLI	5.53298	5.63021
	sp|P76128|DDPA_ECOLI	5.02102	5.25858
	sp|P76129|DOSP_ECOLI	3.54905	4.01374
	sp|P76141|LSRR_ECOLI	4.6	4.63515
	sp|P76145|TAM_ECOLI	3.61511	4.14173
	sp|P76149|SAD_ECOLI	2.61718	2.55945
	sp|P76170|YNFB_ECOLI	4.06274	4.934
	sp|P76176|YDGD_ECOLI	4.76195	5.29105
	sp|P76177|YDGH_ECOLI	5.11599	5.46937
	sp|P76185|YDHJ_ECOLI	5.64502	6.09298
	sp|P76187|YDHF_ECOLI	4.67055	4.99761
	sp|P76193|YNHG_ECOLI	5.31387	5.19872
	sp|P76194|SUFE_ECOLI	4.01244	3.50944
	sp|P76204|YDIV_ECOLI	3.86589	4.22165
	sp|P76208|YNIB_ECOLI	6.10572	5.61708
	sp|P76217|ASTD_ECOLI	3.90401	3.66924
	sp|P76220|YDJY_ECOLI	6.66108	6.5521
	sp|P76222|YNJA_ECOLI	5.66905	5.99785
	sp|P76223|YNJB_ECOLI	5.62794	6.02663
	sp|P76237|YEAJ_ECOLI	5.83547	6.56793
	sp|P76251|DMLA_ECOLI	2.67987	2.63372
	sp|P76256|TSAB_ECOLI	4.7523	5.10497
	sp|P76268|KDGR_ECOLI	5.01296	5.25484
	sp|P76270|MSRC_ECOLI	4.22137	4.32547
	sp|P76272|YEBT_ECOLI	6.03971	6.32393
	sp|P76273|RSMF_ECOLI	4.38376	4.62952
	sp|P76290|CMOA_ECOLI	3.27896	3.17374
	sp|P76316|DCYD_ECOLI	5.7173	5.78447
	sp|P76329|MPGP_ECOLI	3.73085	4.16652
	sp|P76330|YEDQ_ECOLI	5.93921	6.01458
	sp|P76339|YEDV_ECOLI	5.74556	6.17415
	sp|P76340|YEDW_ECOLI	4.9067	4.10767
	sp|P76341|HIUH_ECOLI	6.37448	5.82992
	sp|P76342|MSRP_ECOLI	5.33395	5.78729
	sp|P76344|ZINT_ECOLI	5.82844	7.18435
	sp|P76372|WZZB_ECOLI	6.12978	6.06968
	sp|P76389|YEGH_ECOLI	6.27437	6.24039
	sp|P76397|MDTA_ECOLI	6.06605	6.12547
	sp|P76398|MDTB_ECOLI	5.44926	6.14538
	sp|P76399|MDTC_ECOLI	5.43932	5.78067
	sp|P76402|YEGP_ECOLI	5.47886	5.24143
	sp|P76403|YEGQ_ECOLI	1.76623	1.9141
	sp|P76406|YEGR_ECOLI	6.0412	6.80148
	sp|P76407|YEGS_ECOLI	4.313	4.50767
	sp|P76418|YEGU_ECOLI	3.43892	3.3605
	sp|P76422|THID_ECOLI	4.2273	4.48808
	sp|P76423|THIM_ECOLI	3.42138	3.39518
	sp|P76446|RTN_ECOLI	5.83797	5.91273
	sp|P76466|YFAT_ECOLI	5.44306	6.55475
	sp|P76472|ARND_ECOLI	3.2005	3.39649
	sp|P76486|YFBP_ECOLI	3.0282	3.47282
	sp|P76491|5DNU_ECOLI	4.06718	4.16289
	sp|P76502|SIXA_ECOLI	1.03011	1.13021
	sp|P76503|FADI_ECOLI	5.42937	6.23278
	sp|P76506|MLAA_ECOLI	5.9922	6.37028
	sp|P76507|YFDI_ECOLI	4.87687	5.58774
	sp|P76535|MURQ_ECOLI	4.07889	4.36497
	sp|P76536|YFEX_ECOLI	3.13766	3.18201
	sp|P76537|YFEY_ECOLI	6.39875	6.62609
	sp|P76539|YPEA_ECOLI	4.04056	3.9183
	sp|P76541|EUTL_ECOLI	4.69271	4.86501
	sp|P76558|MAO2_ECOLI	5.60029	5.96881
	sp|P76561|YPFH_ECOLI	2.66558	2.93281
	sp|P76562|TMCA_ECOLI	4.38955	4.07011
	sp|P76576|YFGM_ECOLI	5.52397	5.80204
	sp|P76578|YFHM_ECOLI	6.08953	6.16954
	sp|P76594|PKA_ECOLI	4.92286	5.00195
	sp|P76641|GUAD_ECOLI	3.79271	3.78089
	sp|P76658|HLDE_ECOLI	5.14604	5.30493
	sp|P77148|YDHS_ECOLI	3.74668	3.88536
	sp|P77171|YDCI_ECOLI	1.61444	2.01436
	sp|P77173|ZIPA_ECOLI	5.53278	6.09279
	sp|P77181|PAAY_ECOLI	3.90231	4.18868
	sp|P77182|MNMC_ECOLI	3.83845	4.40543
	sp|P77202|DSBG_ECOLI	5.98026	6.16342
	sp|P77211|CUSC_ECOLI	5.15412	6.33888
	sp|P77212|RCLA_ECOLI	4.89936	4.71326
	sp|P77239|CUSB_ECOLI	4.31839	5.73184
	sp|P77245|MURR_ECOLI	5.36869	5.35909
	sp|P77247|HXPB_ECOLI	4.27242	4.47485
	sp|P77252|YKGE_ECOLI	3.16558	4.37644
	sp|P77256|AKRMG_ECOLI	4.19494	3.97394
	sp|P77258|NEMA_ECOLI	1.50167	1.66022
	sp|P77260|YDFI_ECOLI	2.77446	3.63188
	sp|P77265|MDLA_ECOLI	4.26453	4.77301
	sp|P77279|FETA_ECOLI	6.2107	5.19699
	sp|P77280|YDJJ_ECOLI	3.59003	3.3926
	sp|P77285|RSXG_ECOLI	6.06327	5.75238
	sp|P77293|GTRB_ECOLI	6.23278	6.18916
	sp|P77307|FETB_ECOLI	5.86439	5.87055
	sp|P77330|BORD_ECOLI	6.05285	6.71328
	sp|P77334|GMR_ECOLI	1.93608	3.27147
	sp|P77338|MSCK_ECOLI	5.79078	6.73127
	sp|P77348|MPPA_ECOLI	5.62745	6.40507
	sp|P77357|ABGA_ECOLI	2.85792	2.90042
	sp|P77360|YPHC_ECOLI	1.83719	2.17342
	sp|P77364|GLXK2_ECOLI	4.29899	5.69752
	sp|P77368|YBCL_ECOLI	5.04561	6.14673
	sp|P77376|YDGJ_ECOLI	4.17567	5.05343
	sp|P77379|RCLR_ECOLI	5.15581	5.92455
	sp|P77395|YBBN_ECOLI	4.74506	5.25332
	sp|P77398|ARNA_ECOLI	3.12982	2.93071
	sp|P77399|FADJ_ECOLI	5.89147	5.98583
	sp|P77434|ALAC_ECOLI	2.22151	2.2848
	sp|P77444|SUFS_ECOLI	3.40678	3.38405
	sp|P77454|GLSA1_ECOLI	4.56949	4.74553
	sp|P77473|YLAB_ECOLI	6.11659	5.99535
	sp|P77485|CUSS_ECOLI	5.79247	5.97748
	sp|P77488|DXS_ECOLI	5.36096	5.81611
	sp|P77493|YDJH_ECOLI	4.1081	4.38867
	sp|P77499|SUFC_ECOLI	3.63195	3.75363
	sp|P77504|YBBP_ECOLI	6.86048	6.20986
	sp|P77522|SUFB_ECOLI	1.58004	1.50513
	sp|P77529|YDJN_ECOLI	5.37837	4.95171
	sp|P77544|YFCF_ECOLI	4.78954	4.85889
	sp|P77552|YDHQ_ECOLI	0.827022	1.07296
	sp|P77554|YAHJ_ECOLI	3.93701	4.31684
	sp|P77559|YNFL_ECOLI	5.65216	6.80206
	sp|P77561|YDEP_ECOLI	3.52225	3.50436
	sp|P77562|YAIW_ECOLI	5.79973	6.92621
	sp|P77570|ANMK_ECOLI	3.87917	4.02504
	sp|P77581|ASTC_ECOLI	2.78734	2.67246
	sp|P77615|YCJW_ECOLI	4.86359	5.34071
	sp|P77619|YFEW_ECOLI	5.12995	5.41598
	sp|P77625|HXPA_ECOLI	3.99232	4.53521
	sp|P77626|SUTR_ECOLI	5.32636	4.51776
	sp|P77634|YBCM_ECOLI	3.43877	4.11521
	sp|P77649|YDIU_ECOLI	2.80129	2.97147
	sp|P77674|ABDH_ECOLI	3.53977	3.4372
	sp|P77689|SUFD_ECOLI	1.98525	2.36723
	sp|P77690|ARNB_ECOLI	3.93329	3.77676
	sp|P77694|ECPD_ECOLI	5.38472	5.18721
	sp|P77695|GNSB_ECOLI	5.56757	5.71128
	sp|P77712|FADM_ECOLI	3.35293	3.28958
	sp|P77718|THII_ECOLI	2.82728	2.95176
	sp|P77721|YDJF_ECOLI	5.12092	5.49691
	sp|P77730|YDCR_ECOLI	5.53765	5.45401
	sp|P77735|YAJO_ECOLI	3.7855	4.20527
	sp|P77737|OPPF_ECOLI	6.25397	5.02574
	sp|P77739|YNIA_ECOLI	3.29864	3.30818
	sp|P77748|YDIJ_ECOLI	5.57977	5.75051
	sp|P77756|QUEC_ECOLI	3.87214	4.84383
	sp|P77766|RNAAM_ECOLI	1.75648	2.23617
	sp|P77774|BAMB_ECOLI	6.19451	6.48395
	sp|P77775|YFCH_ECOLI	5.7137	5.75987
	sp|P77804|YDGA_ECOLI	5.99609	6.21137
	sp|P77808|CINAL_ECOLI	4.31969	3.94432
	sp|P78055|FSAA_ECOLI	4.38987	3.81079
	sp|P78067|YNJE_ECOLI	6.471	6.68541
	sp|Q2M7R5|YIBT_ECOLI	3.21726	2.94373
	sp|Q46791|YGEK_ECOLI	5.0771	5.21792
	sp|Q46798|YGER_ECOLI	5.69268	5.64424
	sp|Q46800|XDHB_ECOLI	2.37866	2.52012
	sp|Q46829|BGLA_ECOLI	4.98468	4.85298
	sp|Q46845|YGHU_ECOLI	4.77992	5.30855
	sp|Q46851|GPR_ECOLI	4.18272	5.1247
	sp|Q46856|YQHD_ECOLI	4.48457	5.21629
	sp|Q46857|DKGA_ECOLI	5.17409	4.7995
	sp|Q46858|YQHG_ECOLI	5.64869	6.32757
	sp|Q46863|YGIS_ECOLI	5.63594	5.53093
	sp|Q46868|YQIC_ECOLI	5.78664	4.27331
	sp|Q46871|YQJH_ECOLI	4.10957	4.37607
	sp|Q46893|ISPD_ECOLI	4.6559	5.65762
	sp|Q46920|QUEF_ECOLI	4.09112	4.4133
	sp|Q46925|CSDA_ECOLI	3.51762	4.11203
	sp|Q46927|TCDA_ECOLI	5.04534	4.87451
	sp|Q46948|YAJL_ECOLI	4.22829	4.20911
	sp|Q47146|FADE_ECOLI	1.81543	2.19546
	sp|Q47147|YAFJ_ECOLI	5.67482	5.69496
	sp|Q47537|TAUA_ECOLI	7.43331	5.50214
	sp|Q47622|SAPA_ECOLI	5.93847	6.38773
	sp|Q47679|YAFV_ECOLI	3.90064	4.415
	sp|Q47690|MMUM_ECOLI	4.60356	5.31479
	sp|Q57261|TRUD_ECOLI	5.80443	4.92858	yes
	sp|Q59385|COPA_ECOLI	5.22987	5.26139
	sp|Q93K97|ADPP_ECOLI	4.62769	4.23105
	sp|P02943|LAMB_ECOLI	6.71	8
	sp|P03030|LYSR_ECOLI	5.18036	5.91339
	sp|P09152|NARG_ECOLI	4.9732	6.22588
	sp|P09836|UHPC_ECOLI	6.5183	5.00892
	sp|P0AA93|YPDA_ECOLI	5.52137	5.53227
	sp|P0AB06|YCBK_ECOLI	1.79832	1.96751
	sp|P0ABP6|DEDA_ECOLI	4.71361	3.70228
	sp|P0AFQ2|YBHS_ECOLI	6.03541	6.35746
	sp|P0AG96|SECE_ECOLI	4.69077	4.48031
	sp|P16431|HYCE_ECOLI	2.73829	3.86394
	sp|P23524|GLXK1_ECOLI	3.17292	2.0796
	sp|P25738|MSYB_ECOLI	3.22067	3.32801
	sp|P28629|ADIA_ECOLI	5.38011	6.0298
	sp|P32162|YIIS_ECOLI	2.0889	2.25701
	sp|P32677|YIJO_ECOLI	4.21501	3.79527
	sp|P32701|YJCC_ECOLI	6.0505	6.13924
	sp|P33607|NUOL_ECOLI	6.01722	6.89706
	sp|P34209|YDCF_ECOLI	3.95672	4.35363
	sp|P37340|MDTK_ECOLI	5.45118	6.87201
	sp|P39385|YJIN_ECOLI	5.79438	6.36513
	sp|P39453|TORS_ECOLI	4.11646	5.46159
	sp|P42616|YQJC_ECOLI	4.65798	5.06988
	sp|P45522|KEFB_ECOLI	6.39326	5.99593
	sp|P45537|YHFK_ECOLI	5.01707	6.0511
	sp|P52095|DCLZ_ECOLI	5.37994	6.15793
	sp|P62601|TREF_ECOLI	2.60594	2.47052
	sp|P75919|CLSC_ECOLI	5.10116	4.78001
	sp|P76373|UDG_ECOLI	1.84141	1.99625
	sp|P77269|YPHF_ECOLI	5.47959	6.75801
	sp|P77301|YBAP_ECOLI	5.4569	5.74243
	sp|P77333|PGRR_ECOLI	6.01441	5.23789
	sp|P77335|HLYE_ECOLI	2.83643	3.20296
	sp|P77726|YAJR_ECOLI	5.16342	5.15277
	sp|Q47710|YQJK_ECOLI	5.77764	5.59711
	sp|P07000|PLDB_ECOLI	4.57228	4.41642
	sp|P0AA89|DOSC_ECOLI	2.8062	3.21482
	sp|P0AE37|ASTA_ECOLI	2.77691	2.45182
	sp|P19318|NARY_ECOLI	5.76538	5.93692
	sp|P19319|NARZ_ECOLI	5.79981	5.95601
	sp|P29013|YCGB_ECOLI	1.48777	1.48071
	sp|P31130|YDEI_ECOLI	6.30819	5.18281
	sp|P33224|AIDB_ECOLI	5.28148	5.18414
	sp|P33368|YOHF_ECOLI	4.64463	4.81411
	sp|P39332|YJGH_ECOLI	4.60553	5.02216
	sp|P39451|ADHP_ECOLI	0.392337	2.28177
	sp|P63235|GADC_ECOLI	6.25561	6.68192
	sp|P76097|YDCJ_ECOLI	3.09336	3.41281
	sp|P76121|YDDH_ECOLI	4.19277	4.27494
	sp|P76215|ASTE_ECOLI	2.2543	2.43971
	sp|P76216|ASTB_ECOLI	2.74856	2.74313
	sp|P76235|YEAH_ECOLI	1.49352	1.46667
	sp|P76318|YEDK_ECOLI	3.5235	3.45266
	sp|P76419|YEGV_ECOLI	3.76315	3.67058
	sp|P76473|ARNT_ECOLI	5.99664	7.17279
	sp|P76559|YPFG_ECOLI	5.55059	5.1987
	sp|P76909|YNJD_ECOLI	5.27026	6.44582
	sp|P77268|DDPD_ECOLI	4.53366	4.02224
	sp|P77526|YFCG_ECOLI	2.93863	4.01844
	sp|P77743|PRPR_ECOLI	2.27684	2.52506
	sp|P77757|ARNC_ECOLI	6.13774	6.20882
	sp|P77795|YDCT_ECOLI	5.64224	4.7834
	sp|P30015|LHR_ECOLI	4.71379	5.5017
	sp|P31678|OTSB_ECOLI	2.32398	2.50088
	sp|P37327|YFDC_ECOLI	6.11002	5.7518
	sp|P37758|NARU_ECOLI	6.07322	4.91512
	sp|P76114|MCBR_ECOLI	5.20415	5.54619
	sp|P76461|ATOB_ECOLI	2.80745	2.92315
	sp|P76586|YPHH_ECOLI	3.94518	5.48159
	sp|P77790|DDPX_ECOLI	1.89211	2.7221
	sp|Q46915|GUDX_ECOLI	2.78229	3.5047
	sp|P0AE63|CHAB_ECOLI	5.00909	3.29873
	sp|P0AER5|GLTK_ECOLI	5.149	5.68342
	sp|P37751|WBBK_ECOLI	5.60094	5.39099
	sp|P77567|NHOA_ECOLI	2.14837	3.1116
	sp|P0A9G2|NHAR_ECOLI	5.20577	5.76078
	sp|P75839|YCAP_ECOLI	5.80201	6.84646
	sp|P77316|YBDR_ECOLI	3.68511	4.7469
	sp|P23890|CADC_ECOLI	5.48348	5.0618
	sp|P05050|ALKB_ECOLI	3.01854	2.86517
	sp|P0ABN9|DCUB_ECOLI	6.56372	6.04453
	sp|P63204|GADE_ECOLI	3.51659	2.29225	yes
	sp|P37195|DCTR_ECOLI	3.03611	2.93808
	sp|P43531|YNFM_ECOLI	2.23551	1.41722	yes
	sp|P39165|YCHO_ECOLI	5.35819	6.72804
	sp|P75898|RUTA_ECOLI	0.481438	0.658496
	sp|P76319|YEDL_ECOLI	0.853512	1.03417
	sp|Q47005|NAC_ECOLI	1.82679	0.977541	yes
