# Supplementary material for: Global protein turnover quantification in Escherichia coli reveals cytoplasmic recycling under nitrogen limitation
Source: Nat Commun. 2024 Jul 13;15:5890. doi: 10.1038/s41467-024-49920-8 (PMC11246515; doi:10.1038/s41467-024-49920-8)
Supplement: Supplementary file 13 — Source Data [file 41467_2024_49920_MOESM13_ESM.zip › Source_Data/FigureS2_source_data.xlsx]

## Sheet: FigureS2A
	C-lim	Category			N-lim	Category			P-lim	Category
	3.76689	Low Mwt, Mwt< 10kDa			1.30381	Low Mwt, Mwt< 10kDa			3.57881	Low Mwt, Mwt< 10kDa
	4.94527	Low Mwt, Mwt< 10kDa			3.99615	Low Mwt, Mwt< 10kDa			3.23934	Low Mwt, Mwt< 10kDa
	6	Low Mwt, Mwt< 10kDa			4.3851	Low Mwt, Mwt< 10kDa			4.99773	Low Mwt, Mwt< 10kDa
	5.46734	Low Mwt, Mwt< 10kDa			4.78977	Low Mwt, Mwt< 10kDa			4.69688	Low Mwt, Mwt< 10kDa
	6	Low Mwt, Mwt< 10kDa			4.35905	Low Mwt, Mwt< 10kDa			4.51761	Low Mwt, Mwt< 10kDa
	5.70534	Low Mwt, Mwt< 10kDa			4.78512	Low Mwt, Mwt< 10kDa			5.19918	Low Mwt, Mwt< 10kDa
	5.13285	Low Mwt, Mwt< 10kDa			4.39767	Low Mwt, Mwt< 10kDa			4.65355	Low Mwt, Mwt< 10kDa
	6	Low Mwt, Mwt< 10kDa			4.03111	Low Mwt, Mwt< 10kDa			6	Low Mwt, Mwt< 10kDa
	6	Low Mwt, Mwt< 10kDa			4.91582	Low Mwt, Mwt< 10kDa			4.41215	Low Mwt, Mwt< 10kDa
	6	Low Mwt, Mwt< 10kDa			5.35877	Low Mwt, Mwt< 10kDa			4.99906	Low Mwt, Mwt< 10kDa
	6	Low Mwt, Mwt< 10kDa			4.05524	Low Mwt, Mwt< 10kDa			4.09931	Low Mwt, Mwt< 10kDa
	6	Low Mwt, Mwt< 10kDa			1.79291	Low Mwt, Mwt< 10kDa			4.92578	Low Mwt, Mwt< 10kDa
	0.982634	Low Mwt, Mwt< 10kDa			4.31659	Low Mwt, Mwt< 10kDa			5.11812	Low Mwt, Mwt< 10kDa
	6	Low Mwt, Mwt< 10kDa			5.08956	Low Mwt, Mwt< 10kDa			0.790382	Low Mwt, Mwt< 10kDa
	6	Low Mwt, Mwt< 10kDa			1.34491	Low Mwt, Mwt< 10kDa			5.37757	Low Mwt, Mwt< 10kDa
	2.71637	Low Mwt, Mwt< 10kDa			3.62821	Low Mwt, Mwt< 10kDa			4.86314	Low Mwt, Mwt< 10kDa
	4.61234	Low Mwt, Mwt< 10kDa			1.7955	Low Mwt, Mwt< 10kDa			2.04099	Low Mwt, Mwt< 10kDa
	4.82344	Low Mwt, Mwt< 10kDa			2.70324	Low Mwt, Mwt< 10kDa			4.50543	Low Mwt, Mwt< 10kDa
	2.36976	Low Mwt, Mwt< 10kDa			4.09167	Low Mwt, Mwt< 10kDa			4.04793	Low Mwt, Mwt< 10kDa
	3.27003	Low Mwt, Mwt< 10kDa			3.19753	Low Mwt, Mwt< 10kDa			1.94463	Low Mwt, Mwt< 10kDa
	4.49825	Low Mwt, Mwt< 10kDa			2.83143	Low Mwt, Mwt< 10kDa			2.35107	Low Mwt, Mwt< 10kDa
	1.28229	Low Mwt, Mwt< 10kDa			5.45662	Low Mwt, Mwt< 10kDa			4.7863	Low Mwt, Mwt< 10kDa
	3.22893	Low Mwt, Mwt< 10kDa			4.10163	Low Mwt, Mwt< 10kDa			1.04834	Low Mwt, Mwt< 10kDa
	6	Low Mwt, Mwt< 10kDa			3.42917	Low Mwt, Mwt< 10kDa			2.93902	Low Mwt, Mwt< 10kDa
	5.20343	Low Mwt, Mwt< 10kDa			2.70615	Low Mwt, Mwt< 10kDa			5.43023	Low Mwt, Mwt< 10kDa
	3.08351	Low Mwt, Mwt< 10kDa			2.32948	Low Mwt, Mwt< 10kDa			5.29653	Low Mwt, Mwt< 10kDa
	4.96455	Low Mwt, Mwt< 10kDa			3.04789	Low Mwt, Mwt< 10kDa			4.01772	Low Mwt, Mwt< 10kDa
	4.00345	Low Mwt, Mwt< 10kDa			2.38515	Low Mwt, Mwt< 10kDa			1.96832	Low Mwt, Mwt< 10kDa
	4.73234	Low Mwt, Mwt< 10kDa			2.50422	Low Mwt, Mwt< 10kDa			0.733386	Low Mwt, Mwt< 10kDa
	4.14525	Low Mwt, Mwt< 10kDa			4.79714	Low Mwt, Mwt< 10kDa			3.69405	Low Mwt, Mwt< 10kDa
	4.8866	Low Mwt, Mwt< 10kDa			4.67839	Low Mwt, Mwt< 10kDa			3.0211	Low Mwt, Mwt< 10kDa
	5.83096	Low Mwt, Mwt< 10kDa			5.99489	Low Mwt, Mwt< 10kDa			6	Low Mwt, Mwt< 10kDa
	5.2279	Low Mwt, Mwt< 10kDa			5.14665	Low Mwt, Mwt< 10kDa			5.28224	Low Mwt, Mwt< 10kDa
	4.54536	Low Mwt, Mwt< 10kDa			5.0354	Low Mwt, Mwt< 10kDa			5.35487	Low Mwt, Mwt< 10kDa
	1.68885	Low Mwt, Mwt< 10kDa			3.31771	Low Mwt, Mwt< 10kDa			6	Low Mwt, Mwt< 10kDa
	5.55075	Low Mwt, Mwt< 10kDa			3.53757	Low Mwt, Mwt< 10kDa			4.73471	Low Mwt, Mwt< 10kDa
	5.09993	Low Mwt, Mwt< 10kDa			0.823112	Low Mwt, Mwt< 10kDa			4.59695	Low Mwt, Mwt< 10kDa
	4.52969	Low Mwt, Mwt< 10kDa			6	Low Mwt, Mwt< 10kDa			4.7628	Low Mwt, Mwt< 10kDa
	5.16286	Low Mwt, Mwt< 10kDa			3.66243	Low Mwt, Mwt< 10kDa			5.83187	Low Mwt, Mwt< 10kDa
	5.08509	Low Mwt, Mwt< 10kDa			1.93497	Low Mwt, Mwt< 10kDa			3.29969	Low Mwt, Mwt< 10kDa
	0.317887	Low Mwt, Mwt< 10kDa			2.87976	Low Mwt, Mwt< 10kDa			0.343072	Low Mwt, Mwt< 10kDa
	5.24664	Low Mwt, Mwt< 10kDa			5.59726	Low Mwt, Mwt< 10kDa			5.46512	Low Mwt, Mwt< 10kDa
	4.08264	Low Mwt, Mwt< 10kDa			6	Low Mwt, Mwt< 10kDa			3.48359	Low Mwt, Mwt< 10kDa
	5.65561	Low Mwt, Mwt< 10kDa			2.04871	Low Mwt, Mwt< 10kDa			4.25901	Low Mwt, Mwt< 10kDa
	5.00674	Low Mwt, Mwt< 10kDa			4.69036	Low Mwt, Mwt< 10kDa			1.29972	Low Mwt, Mwt< 10kDa
	6	Low Mwt, Mwt< 10kDa			5.50079	Low Mwt, Mwt< 10kDa			4.52686	Low Mwt, Mwt< 10kDa
	5.54853	Low Mwt, Mwt< 10kDa			4.24632	Low Mwt, Mwt< 10kDa			6	Low Mwt, Mwt< 10kDa
	1.91019	Low Mwt, Mwt< 10kDa			6	Low Mwt, Mwt< 10kDa			4.49689	Low Mwt, Mwt< 10kDa
	5.72721	Low Mwt, Mwt< 10kDa			4.07533	Low Mwt, Mwt< 10kDa			3.16923	Low Mwt, Mwt< 10kDa
	5.89911	Low Mwt, Mwt< 10kDa			3.58851	Low Mwt, Mwt< 10kDa			4.77787	Low Mwt, Mwt< 10kDa
	4.757	Low Mwt, Mwt< 10kDa			3.52569	Low Mwt, Mwt< 10kDa			5.17942	Low Mwt, Mwt< 10kDa
	4.31828	Low Mwt, Mwt< 10kDa			5.31182	Low Mwt, Mwt< 10kDa			5.11955	Low Mwt, Mwt< 10kDa
	6	Low Mwt, Mwt< 10kDa			4.76236	Low Mwt, Mwt< 10kDa			4.38819	Low Mwt, Mwt< 10kDa
	4.16435	Low Mwt, Mwt< 10kDa			3.58903	Low Mwt, Mwt< 10kDa			4.20644	Low Mwt, Mwt< 10kDa
	3.1904	Low Mwt, Mwt< 10kDa			3.55207	Low Mwt, Mwt< 10kDa			6	Low Mwt, Mwt< 10kDa
	5.25451	Low Mwt, Mwt< 10kDa			3.38956	Low Mwt, Mwt< 10kDa			4.51861	Low Mwt, Mwt< 10kDa
	4.63351	Low Mwt, Mwt< 10kDa			5.87767	Low Mwt, Mwt< 10kDa			2.62678	Low Mwt, Mwt< 10kDa
	3.93489	Low Mwt, Mwt< 10kDa			4.58462	Low Mwt, Mwt< 10kDa			4.8302	Low Mwt, Mwt< 10kDa
	6	Low Mwt, Mwt< 10kDa			1.80128	Low Mwt, Mwt< 10kDa			3.68046	Low Mwt, Mwt< 10kDa
	4.63543	Low Mwt, Mwt< 10kDa			4.72302	Low Mwt, Mwt< 10kDa			4.61394	Low Mwt, Mwt< 10kDa
	4.98644	Low Mwt, Mwt< 10kDa			5.80878	Low Mwt, Mwt< 10kDa			3.72015	Low Mwt, Mwt< 10kDa
	5.92908	Low Mwt, Mwt< 10kDa			4.73617	Low Mwt, Mwt< 10kDa			2.93682	Low Mwt, Mwt< 10kDa
	5.33799	Low Mwt, Mwt< 10kDa			3.93457	Low Mwt, Mwt< 10kDa			4.16045	Low Mwt, Mwt< 10kDa
	1.57223	Low Mwt, Mwt< 10kDa			5.28261	Low Mwt, Mwt< 10kDa			6	Low Mwt, Mwt< 10kDa
	5.33689	Low Mwt, Mwt< 10kDa			6	Low Mwt, Mwt< 10kDa			4.93221	Low Mwt, Mwt< 10kDa
	4.92299	Low Mwt, Mwt< 10kDa			5.71128	Low Mwt, Mwt< 10kDa			1.67258	Low Mwt, Mwt< 10kDa
	6	Low Mwt, Mwt< 10kDa			5.06035	Low Mwt, Mwt< 10kDa			4.40631	Low Mwt, Mwt< 10kDa
	3.54387	Low Mwt, Mwt< 10kDa			2.94373	Low Mwt, Mwt< 10kDa			5.65907	Low Mwt, Mwt< 10kDa
	4.77544	Low Mwt, Mwt< 10kDa			0.420739	Low Mwt, Mwt< 10kDa			4.56375	Low Mwt, Mwt< 10kDa
	5.84792	Low Mwt, Mwt< 10kDa			5.44665	Low Mwt, Mwt< 10kDa			5.33404	Low Mwt, Mwt< 10kDa
	5.63352	Low Mwt, Mwt< 10kDa			0.537249	Low Mwt, Mwt< 10kDa			4.64337	Low Mwt, Mwt< 10kDa
	4.08913	Low Mwt, Mwt< 10kDa			0.849583	Low Mwt, Mwt< 10kDa			5.40329	Low Mwt, Mwt< 10kDa
	0.924597	Low Mwt, Mwt< 10kDa			1.07548	Low Mwt, Mwt< 10kDa			3.80577	Low Mwt, Mwt< 10kDa
	0.386474	Low Mwt, Mwt< 10kDa			0.351857	Low Mwt, Mwt< 10kDa			3.72979	Low Mwt, Mwt< 10kDa
	2.76819	Low Mwt, Mwt< 10kDa			3.29873	Low Mwt, Mwt< 10kDa			0.432083	Low Mwt, Mwt< 10kDa
	1.84645	Low Mwt, Mwt< 10kDa			0.631556	Low Mwt, Mwt< 10kDa			0.88155	Low Mwt, Mwt< 10kDa
	1.84422	Low Mwt, Mwt< 10kDa			1.48953	Low Mwt, Mwt< 10kDa			4.74029	Low Mwt, Mwt< 10kDa
	1.85383	Low Mwt, Mwt< 10kDa			4.73039	High Mwt, Mwt> 10kDa			0.899216	Low Mwt, Mwt< 10kDa
	1.49056	Low Mwt, Mwt< 10kDa			6	High Mwt, Mwt> 10kDa			5.05083	Low Mwt, Mwt< 10kDa
	4.48889	Low Mwt, Mwt< 10kDa			1.87902	High Mwt, Mwt> 10kDa			0.104069	Low Mwt, Mwt< 10kDa
	1.86806	Low Mwt, Mwt< 10kDa			6	High Mwt, Mwt> 10kDa			6	Low Mwt, Mwt< 10kDa
	4.78997	Low Mwt, Mwt< 10kDa			4.8663	High Mwt, Mwt> 10kDa			4.40667	Low Mwt, Mwt< 10kDa
	0.174104	Low Mwt, Mwt< 10kDa			3.85108	High Mwt, Mwt> 10kDa			2.92472	Low Mwt, Mwt< 10kDa
	0.0711753	Low Mwt, Mwt< 10kDa			6	High Mwt, Mwt> 10kDa			6	High Mwt, Mwt> 10kDa
	0.468894	Low Mwt, Mwt< 10kDa			3.85673	High Mwt, Mwt> 10kDa			6	High Mwt, Mwt> 10kDa
	5.53311	Low Mwt, Mwt< 10kDa			4.30856	High Mwt, Mwt> 10kDa			5.3544	High Mwt, Mwt> 10kDa
	5.53153	Low Mwt, Mwt< 10kDa			6	High Mwt, Mwt> 10kDa			6	High Mwt, Mwt> 10kDa
	1.44927	Low Mwt, Mwt< 10kDa			4.28683	High Mwt, Mwt> 10kDa			5.30768	High Mwt, Mwt> 10kDa
	5.85196	High Mwt, Mwt> 10kDa			2.78761	High Mwt, Mwt> 10kDa			5.92511	High Mwt, Mwt> 10kDa
	6	High Mwt, Mwt> 10kDa			4.14747	High Mwt, Mwt> 10kDa			6	High Mwt, Mwt> 10kDa
	4.65882	High Mwt, Mwt> 10kDa			5.77415	High Mwt, Mwt> 10kDa			5.68785	High Mwt, Mwt> 10kDa
	6	High Mwt, Mwt> 10kDa			6	High Mwt, Mwt> 10kDa			6	High Mwt, Mwt> 10kDa
	5.11456	High Mwt, Mwt> 10kDa			6	High Mwt, Mwt> 10kDa			6	High Mwt, Mwt> 10kDa
	4.91413	High Mwt, Mwt> 10kDa			6	High Mwt, Mwt> 10kDa			6	High Mwt, Mwt> 10kDa
	6	High Mwt, Mwt> 10kDa			5.74036	High Mwt, Mwt> 10kDa			6	High Mwt, Mwt> 10kDa
	5.55487	High Mwt, Mwt> 10kDa			2.52806	High Mwt, Mwt> 10kDa			3.63695	High Mwt, Mwt> 10kDa
	5.62577	High Mwt, Mwt> 10kDa			5.22314	High Mwt, Mwt> 10kDa			5.93205	High Mwt, Mwt> 10kDa
	6	High Mwt, Mwt> 10kDa			5.27709	High Mwt, Mwt> 10kDa			6	High Mwt, Mwt> 10kDa
	5.89651	High Mwt, Mwt> 10kDa			0.940299	High Mwt, Mwt> 10kDa			6	High Mwt, Mwt> 10kDa
	4.88975	High Mwt, Mwt> 10kDa			4.77803	High Mwt, Mwt> 10kDa			6	High Mwt, Mwt> 10kDa
	4.90326	High Mwt, Mwt> 10kDa			5.7178	High Mwt, Mwt> 10kDa			5.70986	High Mwt, Mwt> 10kDa
	5.93325	High Mwt, Mwt> 10kDa			3.2522	High Mwt, Mwt> 10kDa			5.29361	High Mwt, Mwt> 10kDa
	6	High Mwt, Mwt> 10kDa			3.01429	High Mwt, Mwt> 10kDa			5.97106	High Mwt, Mwt> 10kDa
	6	High Mwt, Mwt> 10kDa			3.99616	High Mwt, Mwt> 10kDa			6	High Mwt, Mwt> 10kDa
	5.38075	High Mwt, Mwt> 10kDa			5.48546	High Mwt, Mwt> 10kDa			1.56729	High Mwt, Mwt> 10kDa
	5.96048	High Mwt, Mwt> 10kDa			4.91195	High Mwt, Mwt> 10kDa			6	High Mwt, Mwt> 10kDa
	4.76263	High Mwt, Mwt> 10kDa			4.98929	High Mwt, Mwt> 10kDa			5.98434	High Mwt, Mwt> 10kDa
	5.78101	High Mwt, Mwt> 10kDa			3.55534	High Mwt, Mwt> 10kDa			6	High Mwt, Mwt> 10kDa
	6	High Mwt, Mwt> 10kDa			1.27494	High Mwt, Mwt> 10kDa			6	High Mwt, Mwt> 10kDa
	2.78499	High Mwt, Mwt> 10kDa			3.52705	High Mwt, Mwt> 10kDa			6	High Mwt, Mwt> 10kDa
	6	High Mwt, Mwt> 10kDa			4.45926	High Mwt, Mwt> 10kDa			4.8968	High Mwt, Mwt> 10kDa
	5.93211	High Mwt, Mwt> 10kDa			4.11847	High Mwt, Mwt> 10kDa			6	High Mwt, Mwt> 10kDa
	5.70483	High Mwt, Mwt> 10kDa			5.26309	High Mwt, Mwt> 10kDa			5.98093	High Mwt, Mwt> 10kDa
	5.88103	High Mwt, Mwt> 10kDa			5.11412	High Mwt, Mwt> 10kDa			5.75937	High Mwt, Mwt> 10kDa
	4.78512	High Mwt, Mwt> 10kDa			4.09922	High Mwt, Mwt> 10kDa			5.83268	High Mwt, Mwt> 10kDa
	4.96794	High Mwt, Mwt> 10kDa			6	High Mwt, Mwt> 10kDa			2.1553	High Mwt, Mwt> 10kDa
	6	High Mwt, Mwt> 10kDa			5.71699	High Mwt, Mwt> 10kDa			5.80681	High Mwt, Mwt> 10kDa
	6	High Mwt, Mwt> 10kDa			5.25297	High Mwt, Mwt> 10kDa			5.70803	High Mwt, Mwt> 10kDa
	6	High Mwt, Mwt> 10kDa			2.29446	High Mwt, Mwt> 10kDa			5.65373	High Mwt, Mwt> 10kDa
	4.98229	High Mwt, Mwt> 10kDa			4.65092	High Mwt, Mwt> 10kDa			5.98385	High Mwt, Mwt> 10kDa
	1.19474	High Mwt, Mwt> 10kDa			5.32977	High Mwt, Mwt> 10kDa			6	High Mwt, Mwt> 10kDa
	4.83753	High Mwt, Mwt> 10kDa			4.91359	High Mwt, Mwt> 10kDa			5.51204	High Mwt, Mwt> 10kDa
	5.47537	High Mwt, Mwt> 10kDa			4.10851	High Mwt, Mwt> 10kDa			6	High Mwt, Mwt> 10kDa
	5.38094	High Mwt, Mwt> 10kDa			5.07635	High Mwt, Mwt> 10kDa			6	High Mwt, Mwt> 10kDa
	6	High Mwt, Mwt> 10kDa			6	High Mwt, Mwt> 10kDa			5.95902	High Mwt, Mwt> 10kDa
	6	High Mwt, Mwt> 10kDa			5.99381	High Mwt, Mwt> 10kDa			2.36831	High Mwt, Mwt> 10kDa
	5.53686	High Mwt, Mwt> 10kDa			6	High Mwt, Mwt> 10kDa			6	High Mwt, Mwt> 10kDa
	6	High Mwt, Mwt> 10kDa			2.32694	High Mwt, Mwt> 10kDa			5.02431	High Mwt, Mwt> 10kDa
	5.88825	High Mwt, Mwt> 10kDa			5.94633	High Mwt, Mwt> 10kDa			4.16978	High Mwt, Mwt> 10kDa
	6	High Mwt, Mwt> 10kDa			5.95082	High Mwt, Mwt> 10kDa			4.28189	High Mwt, Mwt> 10kDa
	2.89677	High Mwt, Mwt> 10kDa			6	High Mwt, Mwt> 10kDa			4.45588	High Mwt, Mwt> 10kDa
	5.74602	High Mwt, Mwt> 10kDa			2.93637	High Mwt, Mwt> 10kDa			6	High Mwt, Mwt> 10kDa
	6	High Mwt, Mwt> 10kDa			1.05792	High Mwt, Mwt> 10kDa			5.90907	High Mwt, Mwt> 10kDa
	6	High Mwt, Mwt> 10kDa			3.78142	High Mwt, Mwt> 10kDa			6	High Mwt, Mwt> 10kDa
	5.19881	High Mwt, Mwt> 10kDa			5.00723	High Mwt, Mwt> 10kDa			3.16545	High Mwt, Mwt> 10kDa
	5.7021	High Mwt, Mwt> 10kDa			2.80072	High Mwt, Mwt> 10kDa			5.08599	High Mwt, Mwt> 10kDa
	6	High Mwt, Mwt> 10kDa			3.96118	High Mwt, Mwt> 10kDa			6	High Mwt, Mwt> 10kDa
	6	High Mwt, Mwt> 10kDa			2.66975	High Mwt, Mwt> 10kDa			6	High Mwt, Mwt> 10kDa
	6	High Mwt, Mwt> 10kDa			6	High Mwt, Mwt> 10kDa			4.48325	High Mwt, Mwt> 10kDa
	3.60087	High Mwt, Mwt> 10kDa			3.93413	High Mwt, Mwt> 10kDa			3.61071	High Mwt, Mwt> 10kDa
	6	High Mwt, Mwt> 10kDa			5.09235	High Mwt, Mwt> 10kDa			1.21621	High Mwt, Mwt> 10kDa
	6	High Mwt, Mwt> 10kDa			4.17226	High Mwt, Mwt> 10kDa			4.82884	High Mwt, Mwt> 10kDa
	5.982	High Mwt, Mwt> 10kDa			3.51527	High Mwt, Mwt> 10kDa			4.77031	High Mwt, Mwt> 10kDa
	4.52853	High Mwt, Mwt> 10kDa			2.52098	High Mwt, Mwt> 10kDa			3.2603	High Mwt, Mwt> 10kDa
	3.89692	High Mwt, Mwt> 10kDa			1.33765	High Mwt, Mwt> 10kDa			4.25081	High Mwt, Mwt> 10kDa
	2.13189	High Mwt, Mwt> 10kDa			4.48199	High Mwt, Mwt> 10kDa			5.06733	High Mwt, Mwt> 10kDa
	4.71963	High Mwt, Mwt> 10kDa			2.62224	High Mwt, Mwt> 10kDa			6	High Mwt, Mwt> 10kDa
	5.80841	High Mwt, Mwt> 10kDa			5.33732	High Mwt, Mwt> 10kDa			4.8018	High Mwt, Mwt> 10kDa
	4.35447	High Mwt, Mwt> 10kDa			5.86552	High Mwt, Mwt> 10kDa			4.176	High Mwt, Mwt> 10kDa
	4.42525	High Mwt, Mwt> 10kDa			4.35859	High Mwt, Mwt> 10kDa			5.71203	High Mwt, Mwt> 10kDa
	4.6646	High Mwt, Mwt> 10kDa			5.43596	High Mwt, Mwt> 10kDa			6	High Mwt, Mwt> 10kDa
	6	High Mwt, Mwt> 10kDa			6	High Mwt, Mwt> 10kDa			4.40876	High Mwt, Mwt> 10kDa
	4.93529	High Mwt, Mwt> 10kDa			4.72367	High Mwt, Mwt> 10kDa			5.11365	High Mwt, Mwt> 10kDa
	6	High Mwt, Mwt> 10kDa			2.79569	High Mwt, Mwt> 10kDa			3.44911	High Mwt, Mwt> 10kDa
	5.93255	High Mwt, Mwt> 10kDa			4.95464	High Mwt, Mwt> 10kDa			5.49309	High Mwt, Mwt> 10kDa
	3.76227	High Mwt, Mwt> 10kDa			5.95597	High Mwt, Mwt> 10kDa			5.28296	High Mwt, Mwt> 10kDa
	4.7105	High Mwt, Mwt> 10kDa			2.96812	High Mwt, Mwt> 10kDa			6	High Mwt, Mwt> 10kDa
	2.84973	High Mwt, Mwt> 10kDa			5.89452	High Mwt, Mwt> 10kDa			5.65184	High Mwt, Mwt> 10kDa
	6	High Mwt, Mwt> 10kDa			4.29743	High Mwt, Mwt> 10kDa			5.88657	High Mwt, Mwt> 10kDa
	4.91853	High Mwt, Mwt> 10kDa			5.05657	High Mwt, Mwt> 10kDa			5.38168	High Mwt, Mwt> 10kDa
	6	High Mwt, Mwt> 10kDa			4.31047	High Mwt, Mwt> 10kDa			6	High Mwt, Mwt> 10kDa
	6	High Mwt, Mwt> 10kDa			4.59416	High Mwt, Mwt> 10kDa			5.81197	High Mwt, Mwt> 10kDa
	5.55095	High Mwt, Mwt> 10kDa			2.95384	High Mwt, Mwt> 10kDa			5.13737	High Mwt, Mwt> 10kDa
	5.49449	High Mwt, Mwt> 10kDa			5.77963	High Mwt, Mwt> 10kDa			6	High Mwt, Mwt> 10kDa
	0.723554	High Mwt, Mwt> 10kDa			2.53301	High Mwt, Mwt> 10kDa			6	High Mwt, Mwt> 10kDa
	6	High Mwt, Mwt> 10kDa			3.68143	High Mwt, Mwt> 10kDa			4.35795	High Mwt, Mwt> 10kDa
	4.59724	High Mwt, Mwt> 10kDa			6	High Mwt, Mwt> 10kDa			6	High Mwt, Mwt> 10kDa
	6	High Mwt, Mwt> 10kDa			4.71994	High Mwt, Mwt> 10kDa			6	High Mwt, Mwt> 10kDa
	6	High Mwt, Mwt> 10kDa			6	High Mwt, Mwt> 10kDa			6	High Mwt, Mwt> 10kDa
	4.39436	High Mwt, Mwt> 10kDa			4.02929	High Mwt, Mwt> 10kDa			6	High Mwt, Mwt> 10kDa
	6	High Mwt, Mwt> 10kDa			5.84305	High Mwt, Mwt> 10kDa			5.81711	High Mwt, Mwt> 10kDa
	5.86968	High Mwt, Mwt> 10kDa			3.83301	High Mwt, Mwt> 10kDa			3.8908	High Mwt, Mwt> 10kDa
	5.64193	High Mwt, Mwt> 10kDa			3.47174	High Mwt, Mwt> 10kDa			6	High Mwt, Mwt> 10kDa
	5.38489	High Mwt, Mwt> 10kDa			6	High Mwt, Mwt> 10kDa			5.37826	High Mwt, Mwt> 10kDa
	5.90403	High Mwt, Mwt> 10kDa			5.90007	High Mwt, Mwt> 10kDa			5.27659	High Mwt, Mwt> 10kDa
	4.10927	High Mwt, Mwt> 10kDa			3.33063	High Mwt, Mwt> 10kDa			5.70522	High Mwt, Mwt> 10kDa
	6	High Mwt, Mwt> 10kDa			6	High Mwt, Mwt> 10kDa			6	High Mwt, Mwt> 10kDa
	1.67915	High Mwt, Mwt> 10kDa			2.15416	High Mwt, Mwt> 10kDa			4.83311	High Mwt, Mwt> 10kDa
	5.5626	High Mwt, Mwt> 10kDa			5.98478	High Mwt, Mwt> 10kDa			5.45572	High Mwt, Mwt> 10kDa
	5.90972	High Mwt, Mwt> 10kDa			6	High Mwt, Mwt> 10kDa			5.71383	High Mwt, Mwt> 10kDa
	5.58435	High Mwt, Mwt> 10kDa			3.98846	High Mwt, Mwt> 10kDa			5.66501	High Mwt, Mwt> 10kDa
	6	High Mwt, Mwt> 10kDa			3.11455	High Mwt, Mwt> 10kDa			6	High Mwt, Mwt> 10kDa
	4.71764	High Mwt, Mwt> 10kDa			5.88146	High Mwt, Mwt> 10kDa			5.48106	High Mwt, Mwt> 10kDa
	4.41926	High Mwt, Mwt> 10kDa			2.64967	High Mwt, Mwt> 10kDa			4.07417	High Mwt, Mwt> 10kDa
	6	High Mwt, Mwt> 10kDa			3.54092	High Mwt, Mwt> 10kDa			6	High Mwt, Mwt> 10kDa
	5.3064	High Mwt, Mwt> 10kDa			3.27781	High Mwt, Mwt> 10kDa			2.76217	High Mwt, Mwt> 10kDa
	5.60149	High Mwt, Mwt> 10kDa			5.07559	High Mwt, Mwt> 10kDa			4.92289	High Mwt, Mwt> 10kDa
	6	High Mwt, Mwt> 10kDa			1.97152	High Mwt, Mwt> 10kDa			6	High Mwt, Mwt> 10kDa
	5.46876	High Mwt, Mwt> 10kDa			4.27982	High Mwt, Mwt> 10kDa			4.87021	High Mwt, Mwt> 10kDa
	4.72105	High Mwt, Mwt> 10kDa			4.92423	High Mwt, Mwt> 10kDa			4.3652	High Mwt, Mwt> 10kDa
	6	High Mwt, Mwt> 10kDa			5.07236	High Mwt, Mwt> 10kDa			5.23913	High Mwt, Mwt> 10kDa
	2.9605	High Mwt, Mwt> 10kDa			6	High Mwt, Mwt> 10kDa			3.50563	High Mwt, Mwt> 10kDa
	4.27921	High Mwt, Mwt> 10kDa			3.47584	High Mwt, Mwt> 10kDa			3.63214	High Mwt, Mwt> 10kDa
	6	High Mwt, Mwt> 10kDa			4.97133	High Mwt, Mwt> 10kDa			4.21839	High Mwt, Mwt> 10kDa
	4.92879	High Mwt, Mwt> 10kDa			3.7454	High Mwt, Mwt> 10kDa			6	High Mwt, Mwt> 10kDa
	3.49344	High Mwt, Mwt> 10kDa			6	High Mwt, Mwt> 10kDa			4.91598	High Mwt, Mwt> 10kDa
	5.95914	High Mwt, Mwt> 10kDa			4.1205	High Mwt, Mwt> 10kDa			6	High Mwt, Mwt> 10kDa
	4.17415	High Mwt, Mwt> 10kDa			3.24677	High Mwt, Mwt> 10kDa			5.79299	High Mwt, Mwt> 10kDa
	4.74123	High Mwt, Mwt> 10kDa			5.42246	High Mwt, Mwt> 10kDa			6	High Mwt, Mwt> 10kDa
	4.43341	High Mwt, Mwt> 10kDa			4.22934	High Mwt, Mwt> 10kDa			6	High Mwt, Mwt> 10kDa
	6	High Mwt, Mwt> 10kDa			4.50683	High Mwt, Mwt> 10kDa			5.11409	High Mwt, Mwt> 10kDa
	4.24668	High Mwt, Mwt> 10kDa			5.24245	High Mwt, Mwt> 10kDa			5.33072	High Mwt, Mwt> 10kDa
	4.75843	High Mwt, Mwt> 10kDa			5.93668	High Mwt, Mwt> 10kDa			5.77818	High Mwt, Mwt> 10kDa
	5.16245	High Mwt, Mwt> 10kDa			4.43562	High Mwt, Mwt> 10kDa			6	High Mwt, Mwt> 10kDa
	5.94354	High Mwt, Mwt> 10kDa			6	High Mwt, Mwt> 10kDa			5.47526	High Mwt, Mwt> 10kDa
	5.77784	High Mwt, Mwt> 10kDa			4.69539	High Mwt, Mwt> 10kDa			5.32314	High Mwt, Mwt> 10kDa
	5.06038	High Mwt, Mwt> 10kDa			4.65233	High Mwt, Mwt> 10kDa			6	High Mwt, Mwt> 10kDa
	5.24753	High Mwt, Mwt> 10kDa			4.37472	High Mwt, Mwt> 10kDa			5.59467	High Mwt, Mwt> 10kDa
	5.34752	High Mwt, Mwt> 10kDa			5.22236	High Mwt, Mwt> 10kDa			6	High Mwt, Mwt> 10kDa
	6	High Mwt, Mwt> 10kDa			1.84257	High Mwt, Mwt> 10kDa			5.56179	High Mwt, Mwt> 10kDa
	3.95806	High Mwt, Mwt> 10kDa			2.9663	High Mwt, Mwt> 10kDa			6	High Mwt, Mwt> 10kDa
	5.48182	High Mwt, Mwt> 10kDa			6	High Mwt, Mwt> 10kDa			5.83961	High Mwt, Mwt> 10kDa
	5.37962	High Mwt, Mwt> 10kDa			5.94054	High Mwt, Mwt> 10kDa			6	High Mwt, Mwt> 10kDa
	6	High Mwt, Mwt> 10kDa			5.65002	High Mwt, Mwt> 10kDa			5.61373	High Mwt, Mwt> 10kDa
	5.97049	High Mwt, Mwt> 10kDa			5.9052	High Mwt, Mwt> 10kDa			5.31329	High Mwt, Mwt> 10kDa
	5.62971	High Mwt, Mwt> 10kDa			4.72088	High Mwt, Mwt> 10kDa			4.60413	High Mwt, Mwt> 10kDa
	5.40767	High Mwt, Mwt> 10kDa			5.4112	High Mwt, Mwt> 10kDa			5.13808	High Mwt, Mwt> 10kDa
	1.04743	High Mwt, Mwt> 10kDa			4.50506	High Mwt, Mwt> 10kDa			1.90488	High Mwt, Mwt> 10kDa
	6	High Mwt, Mwt> 10kDa			1.58024	High Mwt, Mwt> 10kDa			5.02909	High Mwt, Mwt> 10kDa
	6	High Mwt, Mwt> 10kDa			3.49372	High Mwt, Mwt> 10kDa			5.20728	High Mwt, Mwt> 10kDa
	6	High Mwt, Mwt> 10kDa			4.31525	High Mwt, Mwt> 10kDa			5.70206	High Mwt, Mwt> 10kDa
	5.58991	High Mwt, Mwt> 10kDa			5.30863	High Mwt, Mwt> 10kDa			6	High Mwt, Mwt> 10kDa
	5.68069	High Mwt, Mwt> 10kDa			5.3607	High Mwt, Mwt> 10kDa			5.18353	High Mwt, Mwt> 10kDa
	4.99002	High Mwt, Mwt> 10kDa			5.14667	High Mwt, Mwt> 10kDa			5.92449	High Mwt, Mwt> 10kDa
	6	High Mwt, Mwt> 10kDa			5.94866	High Mwt, Mwt> 10kDa			6	High Mwt, Mwt> 10kDa
	4.03385	High Mwt, Mwt> 10kDa			4.40299	High Mwt, Mwt> 10kDa			4.84389	High Mwt, Mwt> 10kDa
	3.01321	High Mwt, Mwt> 10kDa			6	High Mwt, Mwt> 10kDa			3.94499	High Mwt, Mwt> 10kDa
	4.55843	High Mwt, Mwt> 10kDa			5.85014	High Mwt, Mwt> 10kDa			5.76922	High Mwt, Mwt> 10kDa
	6	High Mwt, Mwt> 10kDa			4.01718	High Mwt, Mwt> 10kDa			6	High Mwt, Mwt> 10kDa
	6	High Mwt, Mwt> 10kDa			4.84984	High Mwt, Mwt> 10kDa			5.80855	High Mwt, Mwt> 10kDa
	6	High Mwt, Mwt> 10kDa			1.40402	High Mwt, Mwt> 10kDa			6	High Mwt, Mwt> 10kDa
	5.51843	High Mwt, Mwt> 10kDa			4.53036	High Mwt, Mwt> 10kDa			4.95377	High Mwt, Mwt> 10kDa
	5.79618	High Mwt, Mwt> 10kDa			4.49416	High Mwt, Mwt> 10kDa			6	High Mwt, Mwt> 10kDa
	3.21154	High Mwt, Mwt> 10kDa			6	High Mwt, Mwt> 10kDa			6	High Mwt, Mwt> 10kDa
	1.54554	High Mwt, Mwt> 10kDa			6	High Mwt, Mwt> 10kDa			5.87136	High Mwt, Mwt> 10kDa
	6	High Mwt, Mwt> 10kDa			3.80674	High Mwt, Mwt> 10kDa			6	High Mwt, Mwt> 10kDa
	5.8444	High Mwt, Mwt> 10kDa			4.07638	High Mwt, Mwt> 10kDa			4.50043	High Mwt, Mwt> 10kDa
	3.26574	High Mwt, Mwt> 10kDa			3.25566	High Mwt, Mwt> 10kDa			4.69729	High Mwt, Mwt> 10kDa
	5.16106	High Mwt, Mwt> 10kDa			4.76775	High Mwt, Mwt> 10kDa			5.58133	High Mwt, Mwt> 10kDa
	5.572	High Mwt, Mwt> 10kDa			3.14522	High Mwt, Mwt> 10kDa			5.5207	High Mwt, Mwt> 10kDa
	6	High Mwt, Mwt> 10kDa			5.3699	High Mwt, Mwt> 10kDa			6	High Mwt, Mwt> 10kDa
	5.78222	High Mwt, Mwt> 10kDa			6	High Mwt, Mwt> 10kDa			5.34302	High Mwt, Mwt> 10kDa
	5.11175	High Mwt, Mwt> 10kDa			4.16024	High Mwt, Mwt> 10kDa			5.72765	High Mwt, Mwt> 10kDa
	6	High Mwt, Mwt> 10kDa			3.99197	High Mwt, Mwt> 10kDa			5.04778	High Mwt, Mwt> 10kDa
	5.56671	High Mwt, Mwt> 10kDa			3.65918	High Mwt, Mwt> 10kDa			5.07584	High Mwt, Mwt> 10kDa
	6	High Mwt, Mwt> 10kDa			5.13928	High Mwt, Mwt> 10kDa			3.05327	High Mwt, Mwt> 10kDa
	5.85931	High Mwt, Mwt> 10kDa			3.87314	High Mwt, Mwt> 10kDa			6	High Mwt, Mwt> 10kDa
	5.88622	High Mwt, Mwt> 10kDa			5.85279	High Mwt, Mwt> 10kDa			5.23115	High Mwt, Mwt> 10kDa
	4.36851	High Mwt, Mwt> 10kDa			6	High Mwt, Mwt> 10kDa			4.4766	High Mwt, Mwt> 10kDa
	2.86023	High Mwt, Mwt> 10kDa			5.81102	High Mwt, Mwt> 10kDa			4.03984	High Mwt, Mwt> 10kDa
	5.65939	High Mwt, Mwt> 10kDa			5.9895	High Mwt, Mwt> 10kDa			4.80585	High Mwt, Mwt> 10kDa
	5.62543	High Mwt, Mwt> 10kDa			4.9032	High Mwt, Mwt> 10kDa			6	High Mwt, Mwt> 10kDa
	5.55243	High Mwt, Mwt> 10kDa			2.89927	High Mwt, Mwt> 10kDa			6	High Mwt, Mwt> 10kDa
	5.96246	High Mwt, Mwt> 10kDa			5.12009	High Mwt, Mwt> 10kDa			5.86687	High Mwt, Mwt> 10kDa
	5.09432	High Mwt, Mwt> 10kDa			3.51783	High Mwt, Mwt> 10kDa			6	High Mwt, Mwt> 10kDa
	5.58376	High Mwt, Mwt> 10kDa			4.47555	High Mwt, Mwt> 10kDa			6	High Mwt, Mwt> 10kDa
	5.77111	High Mwt, Mwt> 10kDa			2.49782	High Mwt, Mwt> 10kDa			5.96232	High Mwt, Mwt> 10kDa
	6	High Mwt, Mwt> 10kDa			4.39252	High Mwt, Mwt> 10kDa			5.1932	High Mwt, Mwt> 10kDa
	4.11166	High Mwt, Mwt> 10kDa			5.46461	High Mwt, Mwt> 10kDa			5.45741	High Mwt, Mwt> 10kDa
	6	High Mwt, Mwt> 10kDa			2.46126	High Mwt, Mwt> 10kDa			6	High Mwt, Mwt> 10kDa
	5.9299	High Mwt, Mwt> 10kDa			4.57077	High Mwt, Mwt> 10kDa			3.93734	High Mwt, Mwt> 10kDa
	5.04481	High Mwt, Mwt> 10kDa			3.82919	High Mwt, Mwt> 10kDa			5.17883	High Mwt, Mwt> 10kDa
	4.86148	High Mwt, Mwt> 10kDa			6	High Mwt, Mwt> 10kDa			2.72805	High Mwt, Mwt> 10kDa
	4.82966	High Mwt, Mwt> 10kDa			4.52637	High Mwt, Mwt> 10kDa			6	High Mwt, Mwt> 10kDa
	5.61368	High Mwt, Mwt> 10kDa			4.15521	High Mwt, Mwt> 10kDa			5.60697	High Mwt, Mwt> 10kDa
	5.03285	High Mwt, Mwt> 10kDa			1.62854	High Mwt, Mwt> 10kDa			4.99415	High Mwt, Mwt> 10kDa
	5.34825	High Mwt, Mwt> 10kDa			3.83434	High Mwt, Mwt> 10kDa			6	High Mwt, Mwt> 10kDa
	5.81871	High Mwt, Mwt> 10kDa			4.21345	High Mwt, Mwt> 10kDa			5.07655	High Mwt, Mwt> 10kDa
	6	High Mwt, Mwt> 10kDa			6	High Mwt, Mwt> 10kDa			6	High Mwt, Mwt> 10kDa
	6	High Mwt, Mwt> 10kDa			3.97806	High Mwt, Mwt> 10kDa			5.90862	High Mwt, Mwt> 10kDa
	4.96896	High Mwt, Mwt> 10kDa			5.90974	High Mwt, Mwt> 10kDa			5.51849	High Mwt, Mwt> 10kDa
	4.67364	High Mwt, Mwt> 10kDa			5.66424	High Mwt, Mwt> 10kDa			3.82889	High Mwt, Mwt> 10kDa
	5.81162	High Mwt, Mwt> 10kDa			3.04242	High Mwt, Mwt> 10kDa			5.81905	High Mwt, Mwt> 10kDa
	4.70423	High Mwt, Mwt> 10kDa			6	High Mwt, Mwt> 10kDa			5.85975	High Mwt, Mwt> 10kDa
	5.25191	High Mwt, Mwt> 10kDa			5.53362	High Mwt, Mwt> 10kDa			6	High Mwt, Mwt> 10kDa
	3.16929	High Mwt, Mwt> 10kDa			4.8564	High Mwt, Mwt> 10kDa			3.90406	High Mwt, Mwt> 10kDa
	6	High Mwt, Mwt> 10kDa			2.63576	High Mwt, Mwt> 10kDa			6	High Mwt, Mwt> 10kDa
	5.86328	High Mwt, Mwt> 10kDa			3.32108	High Mwt, Mwt> 10kDa			5.2564	High Mwt, Mwt> 10kDa
	4.25885	High Mwt, Mwt> 10kDa			5.27478	High Mwt, Mwt> 10kDa			3.36379	High Mwt, Mwt> 10kDa
	5.86611	High Mwt, Mwt> 10kDa			3.91567	High Mwt, Mwt> 10kDa			5.83866	High Mwt, Mwt> 10kDa
	4.4495	High Mwt, Mwt> 10kDa			4.89824	High Mwt, Mwt> 10kDa			5.2342	High Mwt, Mwt> 10kDa
	5.98374	High Mwt, Mwt> 10kDa			5.67634	High Mwt, Mwt> 10kDa			6	High Mwt, Mwt> 10kDa
	5.62453	High Mwt, Mwt> 10kDa			6	High Mwt, Mwt> 10kDa			2.46059	High Mwt, Mwt> 10kDa
	5.51412	High Mwt, Mwt> 10kDa			3.26912	High Mwt, Mwt> 10kDa			2.83497	High Mwt, Mwt> 10kDa
	3.71349	High Mwt, Mwt> 10kDa			6	High Mwt, Mwt> 10kDa			5.97884	High Mwt, Mwt> 10kDa
	5.23481	High Mwt, Mwt> 10kDa			6	High Mwt, Mwt> 10kDa			5.30823	High Mwt, Mwt> 10kDa
	6	High Mwt, Mwt> 10kDa			4.58195	High Mwt, Mwt> 10kDa			4.53715	High Mwt, Mwt> 10kDa
	6	High Mwt, Mwt> 10kDa			2.90008	High Mwt, Mwt> 10kDa			6	High Mwt, Mwt> 10kDa
	4.15842	High Mwt, Mwt> 10kDa			4.39004	High Mwt, Mwt> 10kDa			6	High Mwt, Mwt> 10kDa
	5.88371	High Mwt, Mwt> 10kDa			1.7133	High Mwt, Mwt> 10kDa			5.75047	High Mwt, Mwt> 10kDa
	1.5651	High Mwt, Mwt> 10kDa			1.90124	High Mwt, Mwt> 10kDa			6	High Mwt, Mwt> 10kDa
	5.42719	High Mwt, Mwt> 10kDa			2.59468	High Mwt, Mwt> 10kDa			6	High Mwt, Mwt> 10kDa
	3.04341	High Mwt, Mwt> 10kDa			3.40398	High Mwt, Mwt> 10kDa			5.87832	High Mwt, Mwt> 10kDa
	5.6685	High Mwt, Mwt> 10kDa			5.25622	High Mwt, Mwt> 10kDa			2.32422	High Mwt, Mwt> 10kDa
	6	High Mwt, Mwt> 10kDa			4.45034	High Mwt, Mwt> 10kDa			5.8704	High Mwt, Mwt> 10kDa
	6	High Mwt, Mwt> 10kDa			2.26342	High Mwt, Mwt> 10kDa			2.58022	High Mwt, Mwt> 10kDa
	3.50214	High Mwt, Mwt> 10kDa			2.58548	High Mwt, Mwt> 10kDa			2.36153	High Mwt, Mwt> 10kDa
	3.45514	High Mwt, Mwt> 10kDa			3.39231	High Mwt, Mwt> 10kDa			4.55851	High Mwt, Mwt> 10kDa
	6	High Mwt, Mwt> 10kDa			5.64964	High Mwt, Mwt> 10kDa			4.58159	High Mwt, Mwt> 10kDa
	4.88764	High Mwt, Mwt> 10kDa			4.46631	High Mwt, Mwt> 10kDa			4.84737	High Mwt, Mwt> 10kDa
	4.60212	High Mwt, Mwt> 10kDa			5.98297	High Mwt, Mwt> 10kDa			5.97535	High Mwt, Mwt> 10kDa
	5.77064	High Mwt, Mwt> 10kDa			5.87522	High Mwt, Mwt> 10kDa			2.61763	High Mwt, Mwt> 10kDa
	4.78544	High Mwt, Mwt> 10kDa			5.03145	High Mwt, Mwt> 10kDa			3.89989	High Mwt, Mwt> 10kDa
	4.88601	High Mwt, Mwt> 10kDa			4.66596	High Mwt, Mwt> 10kDa			5.68926	High Mwt, Mwt> 10kDa
	6	High Mwt, Mwt> 10kDa			6	High Mwt, Mwt> 10kDa			5.73062	High Mwt, Mwt> 10kDa
	6	High Mwt, Mwt> 10kDa			1.63114	High Mwt, Mwt> 10kDa			5.80311	High Mwt, Mwt> 10kDa
	6	High Mwt, Mwt> 10kDa			4.79291	High Mwt, Mwt> 10kDa			5.94702	High Mwt, Mwt> 10kDa
	3.16646	High Mwt, Mwt> 10kDa			6	High Mwt, Mwt> 10kDa			6	High Mwt, Mwt> 10kDa
	5.7521	High Mwt, Mwt> 10kDa			4.14972	High Mwt, Mwt> 10kDa			6	High Mwt, Mwt> 10kDa
	2.78296	High Mwt, Mwt> 10kDa			4.408	High Mwt, Mwt> 10kDa			5.3565	High Mwt, Mwt> 10kDa
	2.41852	High Mwt, Mwt> 10kDa			4.61985	High Mwt, Mwt> 10kDa			5.89744	High Mwt, Mwt> 10kDa
	3.28909	High Mwt, Mwt> 10kDa			4.17978	High Mwt, Mwt> 10kDa			5.75564	High Mwt, Mwt> 10kDa
	5.18935	High Mwt, Mwt> 10kDa			2.40582	High Mwt, Mwt> 10kDa			2.10884	High Mwt, Mwt> 10kDa
	5.19538	High Mwt, Mwt> 10kDa			6	High Mwt, Mwt> 10kDa			5.29386	High Mwt, Mwt> 10kDa
	5.95516	High Mwt, Mwt> 10kDa			2.04007	High Mwt, Mwt> 10kDa			6	High Mwt, Mwt> 10kDa
	3.9885	High Mwt, Mwt> 10kDa			4.89021	High Mwt, Mwt> 10kDa			4.71152	High Mwt, Mwt> 10kDa
	5.25258	High Mwt, Mwt> 10kDa			5.52538	High Mwt, Mwt> 10kDa			5.60767	High Mwt, Mwt> 10kDa
	5.2693	High Mwt, Mwt> 10kDa			3.12343	High Mwt, Mwt> 10kDa			6	High Mwt, Mwt> 10kDa
	6	High Mwt, Mwt> 10kDa			4.00437	High Mwt, Mwt> 10kDa			5.34284	High Mwt, Mwt> 10kDa
	4.71303	High Mwt, Mwt> 10kDa			5.27251	High Mwt, Mwt> 10kDa			2.06792	High Mwt, Mwt> 10kDa
	6	High Mwt, Mwt> 10kDa			3.42564	High Mwt, Mwt> 10kDa			6	High Mwt, Mwt> 10kDa
	5.39832	High Mwt, Mwt> 10kDa			2.2793	High Mwt, Mwt> 10kDa			2.27344	High Mwt, Mwt> 10kDa
	6	High Mwt, Mwt> 10kDa			3.06689	High Mwt, Mwt> 10kDa			5.55826	High Mwt, Mwt> 10kDa
	6	High Mwt, Mwt> 10kDa			3.83733	High Mwt, Mwt> 10kDa			5.42152	High Mwt, Mwt> 10kDa
	5.59019	High Mwt, Mwt> 10kDa			4.5115	High Mwt, Mwt> 10kDa			4.28847	High Mwt, Mwt> 10kDa
	6	High Mwt, Mwt> 10kDa			4.24292	High Mwt, Mwt> 10kDa			3.9126	High Mwt, Mwt> 10kDa
	2.01557	High Mwt, Mwt> 10kDa			4.58791	High Mwt, Mwt> 10kDa			5.77756	High Mwt, Mwt> 10kDa
	5.93886	High Mwt, Mwt> 10kDa			4.62058	High Mwt, Mwt> 10kDa			5.71943	High Mwt, Mwt> 10kDa
	6	High Mwt, Mwt> 10kDa			4.60362	High Mwt, Mwt> 10kDa			4.43192	High Mwt, Mwt> 10kDa
	5.44475	High Mwt, Mwt> 10kDa			5.08402	High Mwt, Mwt> 10kDa			5.26208	High Mwt, Mwt> 10kDa
	5.70961	High Mwt, Mwt> 10kDa			5.06146	High Mwt, Mwt> 10kDa			5.45393	High Mwt, Mwt> 10kDa
	6	High Mwt, Mwt> 10kDa			5.03723	High Mwt, Mwt> 10kDa			5.51715	High Mwt, Mwt> 10kDa
	4.83034	High Mwt, Mwt> 10kDa			6	High Mwt, Mwt> 10kDa			5.92288	High Mwt, Mwt> 10kDa
	4.79546	High Mwt, Mwt> 10kDa			4.9137	High Mwt, Mwt> 10kDa			4.31766	High Mwt, Mwt> 10kDa
	5.49131	High Mwt, Mwt> 10kDa			4.9683	High Mwt, Mwt> 10kDa			5.26398	High Mwt, Mwt> 10kDa
	1.65051	High Mwt, Mwt> 10kDa			3.47049	High Mwt, Mwt> 10kDa			5.66403	High Mwt, Mwt> 10kDa
	6	High Mwt, Mwt> 10kDa			4.99008	High Mwt, Mwt> 10kDa			5.42945	High Mwt, Mwt> 10kDa
	5.9234	High Mwt, Mwt> 10kDa			5.28584	High Mwt, Mwt> 10kDa			5.58603	High Mwt, Mwt> 10kDa
	3.93639	High Mwt, Mwt> 10kDa			4.5287	High Mwt, Mwt> 10kDa			5.52363	High Mwt, Mwt> 10kDa
	4.67831	High Mwt, Mwt> 10kDa			1.8932	High Mwt, Mwt> 10kDa			5.56409	High Mwt, Mwt> 10kDa
	6	High Mwt, Mwt> 10kDa			1.71175	High Mwt, Mwt> 10kDa			5.75083	High Mwt, Mwt> 10kDa
	5.46574	High Mwt, Mwt> 10kDa			5.08632	High Mwt, Mwt> 10kDa			5.90746	High Mwt, Mwt> 10kDa
	3.80573	High Mwt, Mwt> 10kDa			6	High Mwt, Mwt> 10kDa			5.59848	High Mwt, Mwt> 10kDa
	4.58475	High Mwt, Mwt> 10kDa			5.53462	High Mwt, Mwt> 10kDa			5.72985	High Mwt, Mwt> 10kDa
	4.74039	High Mwt, Mwt> 10kDa			4.99882	High Mwt, Mwt> 10kDa			6	High Mwt, Mwt> 10kDa
	5.47597	High Mwt, Mwt> 10kDa			5.88164	High Mwt, Mwt> 10kDa			6	High Mwt, Mwt> 10kDa
	6	High Mwt, Mwt> 10kDa			6	High Mwt, Mwt> 10kDa			4.46373	High Mwt, Mwt> 10kDa
	4.77485	High Mwt, Mwt> 10kDa			3.2663	High Mwt, Mwt> 10kDa			1.90419	High Mwt, Mwt> 10kDa
	5.42361	High Mwt, Mwt> 10kDa			4.35307	High Mwt, Mwt> 10kDa			5.87139	High Mwt, Mwt> 10kDa
	5.83914	High Mwt, Mwt> 10kDa			1.34903	High Mwt, Mwt> 10kDa			6	High Mwt, Mwt> 10kDa
	5.55138	High Mwt, Mwt> 10kDa			6	High Mwt, Mwt> 10kDa			6	High Mwt, Mwt> 10kDa
	5.57598	High Mwt, Mwt> 10kDa			5.82859	High Mwt, Mwt> 10kDa			6	High Mwt, Mwt> 10kDa
	5.94739	High Mwt, Mwt> 10kDa			4.71256	High Mwt, Mwt> 10kDa			5.82406	High Mwt, Mwt> 10kDa
	5.62567	High Mwt, Mwt> 10kDa			4.02293	High Mwt, Mwt> 10kDa			6	High Mwt, Mwt> 10kDa
	6	High Mwt, Mwt> 10kDa			4.46365	High Mwt, Mwt> 10kDa			3.74746	High Mwt, Mwt> 10kDa
	5.35898	High Mwt, Mwt> 10kDa			2.85658	High Mwt, Mwt> 10kDa			6	High Mwt, Mwt> 10kDa
	0.990229	High Mwt, Mwt> 10kDa			4.62853	High Mwt, Mwt> 10kDa			1.29479	High Mwt, Mwt> 10kDa
	4.63941	High Mwt, Mwt> 10kDa			5.1565	High Mwt, Mwt> 10kDa			4.88783	High Mwt, Mwt> 10kDa
	4.67958	High Mwt, Mwt> 10kDa			4.69258	High Mwt, Mwt> 10kDa			6	High Mwt, Mwt> 10kDa
	4.69033	High Mwt, Mwt> 10kDa			5.00551	High Mwt, Mwt> 10kDa			2.62218	High Mwt, Mwt> 10kDa
	5.79867	High Mwt, Mwt> 10kDa			5.23175	High Mwt, Mwt> 10kDa			4.50623	High Mwt, Mwt> 10kDa
	5.99433	High Mwt, Mwt> 10kDa			3.92962	High Mwt, Mwt> 10kDa			5.32536	High Mwt, Mwt> 10kDa
	5.71139	High Mwt, Mwt> 10kDa			5.52363	High Mwt, Mwt> 10kDa			4.04524	High Mwt, Mwt> 10kDa
	3.46405	High Mwt, Mwt> 10kDa			0.978233	High Mwt, Mwt> 10kDa			5.69604	High Mwt, Mwt> 10kDa
	2.35287	High Mwt, Mwt> 10kDa			3.7691	High Mwt, Mwt> 10kDa			5.29901	High Mwt, Mwt> 10kDa
	6	High Mwt, Mwt> 10kDa			4.66622	High Mwt, Mwt> 10kDa			4.88614	High Mwt, Mwt> 10kDa
	6	High Mwt, Mwt> 10kDa			3.62604	High Mwt, Mwt> 10kDa			5.57779	High Mwt, Mwt> 10kDa
	6	High Mwt, Mwt> 10kDa			4.09573	High Mwt, Mwt> 10kDa			6	High Mwt, Mwt> 10kDa
	6	High Mwt, Mwt> 10kDa			6	High Mwt, Mwt> 10kDa			5.59231	High Mwt, Mwt> 10kDa
	6	High Mwt, Mwt> 10kDa			3.61701	High Mwt, Mwt> 10kDa			5.94504	High Mwt, Mwt> 10kDa
	4.48082	High Mwt, Mwt> 10kDa			3.21627	High Mwt, Mwt> 10kDa			1.06125	High Mwt, Mwt> 10kDa
	6	High Mwt, Mwt> 10kDa			3.47271	High Mwt, Mwt> 10kDa			5.45315	High Mwt, Mwt> 10kDa
	1.83937	High Mwt, Mwt> 10kDa			4.49284	High Mwt, Mwt> 10kDa			5.78451	High Mwt, Mwt> 10kDa
	6	High Mwt, Mwt> 10kDa			6	High Mwt, Mwt> 10kDa			4.14426	High Mwt, Mwt> 10kDa
	6	High Mwt, Mwt> 10kDa			5.63449	High Mwt, Mwt> 10kDa			4.91595	High Mwt, Mwt> 10kDa
	4.30376	High Mwt, Mwt> 10kDa			4.83373	High Mwt, Mwt> 10kDa			5.79574	High Mwt, Mwt> 10kDa
	3.85052	High Mwt, Mwt> 10kDa			4.13998	High Mwt, Mwt> 10kDa			5.33741	High Mwt, Mwt> 10kDa
	5.84776	High Mwt, Mwt> 10kDa			3.8783	High Mwt, Mwt> 10kDa			2.78895	High Mwt, Mwt> 10kDa
	4.47616	High Mwt, Mwt> 10kDa			2.22587	High Mwt, Mwt> 10kDa			5.52557	High Mwt, Mwt> 10kDa
	5.75664	High Mwt, Mwt> 10kDa			4.83803	High Mwt, Mwt> 10kDa			5.47468	High Mwt, Mwt> 10kDa
	5.72587	High Mwt, Mwt> 10kDa			4.5201	High Mwt, Mwt> 10kDa			6	High Mwt, Mwt> 10kDa
	5.55515	High Mwt, Mwt> 10kDa			4.64651	High Mwt, Mwt> 10kDa			5.23878	High Mwt, Mwt> 10kDa
	6	High Mwt, Mwt> 10kDa			4.74629	High Mwt, Mwt> 10kDa			5.85656	High Mwt, Mwt> 10kDa
	6	High Mwt, Mwt> 10kDa			2.24004	High Mwt, Mwt> 10kDa			5.83996	High Mwt, Mwt> 10kDa
	5.11157	High Mwt, Mwt> 10kDa			5.89818	High Mwt, Mwt> 10kDa			5.00378	High Mwt, Mwt> 10kDa
	5.79144	High Mwt, Mwt> 10kDa			3.63714	High Mwt, Mwt> 10kDa			2.19475	High Mwt, Mwt> 10kDa
	0.861386	High Mwt, Mwt> 10kDa			4.9189	High Mwt, Mwt> 10kDa			5.86996	High Mwt, Mwt> 10kDa
	5.17424	High Mwt, Mwt> 10kDa			2.71497	High Mwt, Mwt> 10kDa			5.21624	High Mwt, Mwt> 10kDa
	5.51474	High Mwt, Mwt> 10kDa			3.84811	High Mwt, Mwt> 10kDa			5.87464	High Mwt, Mwt> 10kDa
	4.59429	High Mwt, Mwt> 10kDa			6	High Mwt, Mwt> 10kDa			5.93725	High Mwt, Mwt> 10kDa
	4.95705	High Mwt, Mwt> 10kDa			4.34296	High Mwt, Mwt> 10kDa			2.11773	High Mwt, Mwt> 10kDa
	6	High Mwt, Mwt> 10kDa			5.93515	High Mwt, Mwt> 10kDa			6	High Mwt, Mwt> 10kDa
	5.28949	High Mwt, Mwt> 10kDa			4.4048	High Mwt, Mwt> 10kDa			5.68706	High Mwt, Mwt> 10kDa
	4.02092	High Mwt, Mwt> 10kDa			4.40145	High Mwt, Mwt> 10kDa			5.68736	High Mwt, Mwt> 10kDa
	6	High Mwt, Mwt> 10kDa			5.71563	High Mwt, Mwt> 10kDa			4.87561	High Mwt, Mwt> 10kDa
	4.94933	High Mwt, Mwt> 10kDa			3.24538	High Mwt, Mwt> 10kDa			5.56757	High Mwt, Mwt> 10kDa
	4.92926	High Mwt, Mwt> 10kDa			4.7259	High Mwt, Mwt> 10kDa			6	High Mwt, Mwt> 10kDa
	5.69814	High Mwt, Mwt> 10kDa			4.81113	High Mwt, Mwt> 10kDa			5.65139	High Mwt, Mwt> 10kDa
	5.83239	High Mwt, Mwt> 10kDa			4.39379	High Mwt, Mwt> 10kDa			6	High Mwt, Mwt> 10kDa
	5.0601	High Mwt, Mwt> 10kDa			4.60501	High Mwt, Mwt> 10kDa			5.90477	High Mwt, Mwt> 10kDa
	5.64448	High Mwt, Mwt> 10kDa			6	High Mwt, Mwt> 10kDa			5.69073	High Mwt, Mwt> 10kDa
	5.48322	High Mwt, Mwt> 10kDa			3.92799	High Mwt, Mwt> 10kDa			5.74046	High Mwt, Mwt> 10kDa
	5.21771	High Mwt, Mwt> 10kDa			5.19611	High Mwt, Mwt> 10kDa			2.68492	High Mwt, Mwt> 10kDa
	6	High Mwt, Mwt> 10kDa			4.9293	High Mwt, Mwt> 10kDa			5.69075	High Mwt, Mwt> 10kDa
	5.83444	High Mwt, Mwt> 10kDa			4.14259	High Mwt, Mwt> 10kDa			5.91314	High Mwt, Mwt> 10kDa
	3.1027	High Mwt, Mwt> 10kDa			2.92757	High Mwt, Mwt> 10kDa			6	High Mwt, Mwt> 10kDa
	5.49627	High Mwt, Mwt> 10kDa			3.65556	High Mwt, Mwt> 10kDa			5.28389	High Mwt, Mwt> 10kDa
	5.82846	High Mwt, Mwt> 10kDa			4.60185	High Mwt, Mwt> 10kDa			6	High Mwt, Mwt> 10kDa
	6	High Mwt, Mwt> 10kDa			3.42811	High Mwt, Mwt> 10kDa			5.6242	High Mwt, Mwt> 10kDa
	4.54846	High Mwt, Mwt> 10kDa			4.32165	High Mwt, Mwt> 10kDa			6	High Mwt, Mwt> 10kDa
	4.82823	High Mwt, Mwt> 10kDa			4.67418	High Mwt, Mwt> 10kDa			5.84235	High Mwt, Mwt> 10kDa
	6	High Mwt, Mwt> 10kDa			5.07191	High Mwt, Mwt> 10kDa			5.64001	High Mwt, Mwt> 10kDa
	5.72748	High Mwt, Mwt> 10kDa			4.9786	High Mwt, Mwt> 10kDa			4.77769	High Mwt, Mwt> 10kDa
	6	High Mwt, Mwt> 10kDa			4.2694	High Mwt, Mwt> 10kDa			5.45537	High Mwt, Mwt> 10kDa
	5.3301	High Mwt, Mwt> 10kDa			1.29088	High Mwt, Mwt> 10kDa			4.66469	High Mwt, Mwt> 10kDa
	5.34673	High Mwt, Mwt> 10kDa			5.85028	High Mwt, Mwt> 10kDa			4.77322	High Mwt, Mwt> 10kDa
	6	High Mwt, Mwt> 10kDa			5.32019	High Mwt, Mwt> 10kDa			4.05932	High Mwt, Mwt> 10kDa
	3.21014	High Mwt, Mwt> 10kDa			5.21056	High Mwt, Mwt> 10kDa			4.79488	High Mwt, Mwt> 10kDa
	4.92849	High Mwt, Mwt> 10kDa			5.58923	High Mwt, Mwt> 10kDa			5.7944	High Mwt, Mwt> 10kDa
	6	High Mwt, Mwt> 10kDa			5.3428	High Mwt, Mwt> 10kDa			6	High Mwt, Mwt> 10kDa
	5.86349	High Mwt, Mwt> 10kDa			4.88662	High Mwt, Mwt> 10kDa			6	High Mwt, Mwt> 10kDa
	5.97578	High Mwt, Mwt> 10kDa			4.79633	High Mwt, Mwt> 10kDa			0.987474	High Mwt, Mwt> 10kDa
	5.71837	High Mwt, Mwt> 10kDa			5.29006	High Mwt, Mwt> 10kDa			5.27924	High Mwt, Mwt> 10kDa
	5.30947	High Mwt, Mwt> 10kDa			4.91397	High Mwt, Mwt> 10kDa			4.92958	High Mwt, Mwt> 10kDa
	6	High Mwt, Mwt> 10kDa			5.43855	High Mwt, Mwt> 10kDa			5.18946	High Mwt, Mwt> 10kDa
	6	High Mwt, Mwt> 10kDa			4.18802	High Mwt, Mwt> 10kDa			4.89855	High Mwt, Mwt> 10kDa
	5.1925	High Mwt, Mwt> 10kDa			4.73532	High Mwt, Mwt> 10kDa			5.24186	High Mwt, Mwt> 10kDa
	4.99179	High Mwt, Mwt> 10kDa			4.60699	High Mwt, Mwt> 10kDa			4.29558	High Mwt, Mwt> 10kDa
	4.81553	High Mwt, Mwt> 10kDa			5.5631	High Mwt, Mwt> 10kDa			4.0146	High Mwt, Mwt> 10kDa
	5.37606	High Mwt, Mwt> 10kDa			4.81629	High Mwt, Mwt> 10kDa			5.22907	High Mwt, Mwt> 10kDa
	4.81911	High Mwt, Mwt> 10kDa			4.96876	High Mwt, Mwt> 10kDa			4.65025	High Mwt, Mwt> 10kDa
	5.06629	High Mwt, Mwt> 10kDa			5.09207	High Mwt, Mwt> 10kDa			4.03223	High Mwt, Mwt> 10kDa
	4.08827	High Mwt, Mwt> 10kDa			5.85055	High Mwt, Mwt> 10kDa			3.33752	High Mwt, Mwt> 10kDa
	6	High Mwt, Mwt> 10kDa			4.84584	High Mwt, Mwt> 10kDa			5.04392	High Mwt, Mwt> 10kDa
	5.83469	High Mwt, Mwt> 10kDa			4.70079	High Mwt, Mwt> 10kDa			3.76212	High Mwt, Mwt> 10kDa
	5.09895	High Mwt, Mwt> 10kDa			3.62541	High Mwt, Mwt> 10kDa			5.03599	High Mwt, Mwt> 10kDa
	1.20095	High Mwt, Mwt> 10kDa			4.01255	High Mwt, Mwt> 10kDa			4.45139	High Mwt, Mwt> 10kDa
	6	High Mwt, Mwt> 10kDa			5.81823	High Mwt, Mwt> 10kDa			3.88173	High Mwt, Mwt> 10kDa
	5.97015	High Mwt, Mwt> 10kDa			2.83844	High Mwt, Mwt> 10kDa			4.33927	High Mwt, Mwt> 10kDa
	5.71267	High Mwt, Mwt> 10kDa			3.37597	High Mwt, Mwt> 10kDa			5.05957	High Mwt, Mwt> 10kDa
	5.24684	High Mwt, Mwt> 10kDa			4.94536	High Mwt, Mwt> 10kDa			5.51371	High Mwt, Mwt> 10kDa
	5.90782	High Mwt, Mwt> 10kDa			2.08079	High Mwt, Mwt> 10kDa			6	High Mwt, Mwt> 10kDa
	5.45641	High Mwt, Mwt> 10kDa			3.55634	High Mwt, Mwt> 10kDa			3.70484	High Mwt, Mwt> 10kDa
	5.30293	High Mwt, Mwt> 10kDa			2.09759	High Mwt, Mwt> 10kDa			5.09814	High Mwt, Mwt> 10kDa
	6	High Mwt, Mwt> 10kDa			5.63826	High Mwt, Mwt> 10kDa			5.48713	High Mwt, Mwt> 10kDa
	6	High Mwt, Mwt> 10kDa			5.71204	High Mwt, Mwt> 10kDa			2.54008	High Mwt, Mwt> 10kDa
	6	High Mwt, Mwt> 10kDa			3.81424	High Mwt, Mwt> 10kDa			5.04091	High Mwt, Mwt> 10kDa
	5.44242	High Mwt, Mwt> 10kDa			5.76724	High Mwt, Mwt> 10kDa			3.7293	High Mwt, Mwt> 10kDa
	5.55242	High Mwt, Mwt> 10kDa			5.94296	High Mwt, Mwt> 10kDa			3.13796	High Mwt, Mwt> 10kDa
	5.89994	High Mwt, Mwt> 10kDa			4.45599	High Mwt, Mwt> 10kDa			5.17283	High Mwt, Mwt> 10kDa
	6	High Mwt, Mwt> 10kDa			4.4997	High Mwt, Mwt> 10kDa			6	High Mwt, Mwt> 10kDa
	6	High Mwt, Mwt> 10kDa			5.08252	High Mwt, Mwt> 10kDa			5.67247	High Mwt, Mwt> 10kDa
	5.50868	High Mwt, Mwt> 10kDa			5.35364	High Mwt, Mwt> 10kDa			5.7256	High Mwt, Mwt> 10kDa
	6	High Mwt, Mwt> 10kDa			6	High Mwt, Mwt> 10kDa			5.05174	High Mwt, Mwt> 10kDa
	6	High Mwt, Mwt> 10kDa			4.75088	High Mwt, Mwt> 10kDa			5.72705	High Mwt, Mwt> 10kDa
	4.72324	High Mwt, Mwt> 10kDa			5.00659	High Mwt, Mwt> 10kDa			5.94824	High Mwt, Mwt> 10kDa
	5.53624	High Mwt, Mwt> 10kDa			5.18873	High Mwt, Mwt> 10kDa			6	High Mwt, Mwt> 10kDa
	5.91718	High Mwt, Mwt> 10kDa			5.1428	High Mwt, Mwt> 10kDa			6	High Mwt, Mwt> 10kDa
	4.8169	High Mwt, Mwt> 10kDa			4.24802	High Mwt, Mwt> 10kDa			5.00658	High Mwt, Mwt> 10kDa
	5.35639	High Mwt, Mwt> 10kDa			3.60806	High Mwt, Mwt> 10kDa			5.8903	High Mwt, Mwt> 10kDa
	6	High Mwt, Mwt> 10kDa			3.53803	High Mwt, Mwt> 10kDa			5.79352	High Mwt, Mwt> 10kDa
	3.63268	High Mwt, Mwt> 10kDa			3.16136	High Mwt, Mwt> 10kDa			6	High Mwt, Mwt> 10kDa
	4.83563	High Mwt, Mwt> 10kDa			4.61857	High Mwt, Mwt> 10kDa			5.89927	High Mwt, Mwt> 10kDa
	5.0422	High Mwt, Mwt> 10kDa			4.35814	High Mwt, Mwt> 10kDa			6	High Mwt, Mwt> 10kDa
	3.53385	High Mwt, Mwt> 10kDa			4.47874	High Mwt, Mwt> 10kDa			5.85464	High Mwt, Mwt> 10kDa
	4.33681	High Mwt, Mwt> 10kDa			5.07862	High Mwt, Mwt> 10kDa			5.39035	High Mwt, Mwt> 10kDa
	4.6269	High Mwt, Mwt> 10kDa			3.15192	High Mwt, Mwt> 10kDa			6	High Mwt, Mwt> 10kDa
	6	High Mwt, Mwt> 10kDa			4.54794	High Mwt, Mwt> 10kDa			2.99551	High Mwt, Mwt> 10kDa
	6	High Mwt, Mwt> 10kDa			4.1527	High Mwt, Mwt> 10kDa			5.64545	High Mwt, Mwt> 10kDa
	5.50612	High Mwt, Mwt> 10kDa			5.27432	High Mwt, Mwt> 10kDa			4.44732	High Mwt, Mwt> 10kDa
	5.59176	High Mwt, Mwt> 10kDa			2.98817	High Mwt, Mwt> 10kDa			5.95278	High Mwt, Mwt> 10kDa
	6	High Mwt, Mwt> 10kDa			3.01696	High Mwt, Mwt> 10kDa			5.16	High Mwt, Mwt> 10kDa
	5.78568	High Mwt, Mwt> 10kDa			3.84124	High Mwt, Mwt> 10kDa			3.68627	High Mwt, Mwt> 10kDa
	6	High Mwt, Mwt> 10kDa			3.86316	High Mwt, Mwt> 10kDa			5.0211	High Mwt, Mwt> 10kDa
	6	High Mwt, Mwt> 10kDa			4.15489	High Mwt, Mwt> 10kDa			5.47768	High Mwt, Mwt> 10kDa
	5.73817	High Mwt, Mwt> 10kDa			3.55466	High Mwt, Mwt> 10kDa			5.60089	High Mwt, Mwt> 10kDa
	5.04261	High Mwt, Mwt> 10kDa			4.63159	High Mwt, Mwt> 10kDa			3.05818	High Mwt, Mwt> 10kDa
	6	High Mwt, Mwt> 10kDa			3.92032	High Mwt, Mwt> 10kDa			4.23572	High Mwt, Mwt> 10kDa
	5.91851	High Mwt, Mwt> 10kDa			1.77871	High Mwt, Mwt> 10kDa			5.5286	High Mwt, Mwt> 10kDa
	6	High Mwt, Mwt> 10kDa			4.32041	High Mwt, Mwt> 10kDa			5.0238	High Mwt, Mwt> 10kDa
	5.95439	High Mwt, Mwt> 10kDa			5.70573	High Mwt, Mwt> 10kDa			4.67701	High Mwt, Mwt> 10kDa
	5.80575	High Mwt, Mwt> 10kDa			4.36415	High Mwt, Mwt> 10kDa			5.28028	High Mwt, Mwt> 10kDa
	5.87682	High Mwt, Mwt> 10kDa			2.9607	High Mwt, Mwt> 10kDa			5.95035	High Mwt, Mwt> 10kDa
	5.81494	High Mwt, Mwt> 10kDa			4.84032	High Mwt, Mwt> 10kDa			5.06849	High Mwt, Mwt> 10kDa
	5.27976	High Mwt, Mwt> 10kDa			4.02484	High Mwt, Mwt> 10kDa			2.4443	High Mwt, Mwt> 10kDa
	4.961	High Mwt, Mwt> 10kDa			5.30593	High Mwt, Mwt> 10kDa			5.05523	High Mwt, Mwt> 10kDa
	5.59428	High Mwt, Mwt> 10kDa			3.59414	High Mwt, Mwt> 10kDa			6	High Mwt, Mwt> 10kDa
	4.67471	High Mwt, Mwt> 10kDa			3.85766	High Mwt, Mwt> 10kDa			5.10554	High Mwt, Mwt> 10kDa
	6	High Mwt, Mwt> 10kDa			2.53455	High Mwt, Mwt> 10kDa			3.67039	High Mwt, Mwt> 10kDa
	5.69882	High Mwt, Mwt> 10kDa			4.5823	High Mwt, Mwt> 10kDa			4.60876	High Mwt, Mwt> 10kDa
	4.01287	High Mwt, Mwt> 10kDa			4.87038	High Mwt, Mwt> 10kDa			5.26318	High Mwt, Mwt> 10kDa
	5.79086	High Mwt, Mwt> 10kDa			4.71476	High Mwt, Mwt> 10kDa			5.69213	High Mwt, Mwt> 10kDa
	5.64171	High Mwt, Mwt> 10kDa			6	High Mwt, Mwt> 10kDa			2.97644	High Mwt, Mwt> 10kDa
	5.81506	High Mwt, Mwt> 10kDa			5.62567	High Mwt, Mwt> 10kDa			4.95329	High Mwt, Mwt> 10kDa
	3.83953	High Mwt, Mwt> 10kDa			3.82823	High Mwt, Mwt> 10kDa			3.39144	High Mwt, Mwt> 10kDa
	4.44128	High Mwt, Mwt> 10kDa			5.33759	High Mwt, Mwt> 10kDa			3.77449	High Mwt, Mwt> 10kDa
	5.48893	High Mwt, Mwt> 10kDa			5.34978	High Mwt, Mwt> 10kDa			4.57143	High Mwt, Mwt> 10kDa
	5.18473	High Mwt, Mwt> 10kDa			5.356	High Mwt, Mwt> 10kDa			2.6837	High Mwt, Mwt> 10kDa
	4.60203	High Mwt, Mwt> 10kDa			3.21268	High Mwt, Mwt> 10kDa			5.06444	High Mwt, Mwt> 10kDa
	4.3261	High Mwt, Mwt> 10kDa			4.98203	High Mwt, Mwt> 10kDa			6	High Mwt, Mwt> 10kDa
	5.89238	High Mwt, Mwt> 10kDa			4.73965	High Mwt, Mwt> 10kDa			6	High Mwt, Mwt> 10kDa
	4.6533	High Mwt, Mwt> 10kDa			3.34041	High Mwt, Mwt> 10kDa			6	High Mwt, Mwt> 10kDa
	3.77701	High Mwt, Mwt> 10kDa			3.62904	High Mwt, Mwt> 10kDa			6	High Mwt, Mwt> 10kDa
	6	High Mwt, Mwt> 10kDa			1.8116	High Mwt, Mwt> 10kDa			5.98978	High Mwt, Mwt> 10kDa
	5.85931	High Mwt, Mwt> 10kDa			2.31035	High Mwt, Mwt> 10kDa			4.59595	High Mwt, Mwt> 10kDa
	5.07389	High Mwt, Mwt> 10kDa			5.63464	High Mwt, Mwt> 10kDa			5.61117	High Mwt, Mwt> 10kDa
	4.02069	High Mwt, Mwt> 10kDa			5.05615	High Mwt, Mwt> 10kDa			5.66768	High Mwt, Mwt> 10kDa
	5.09713	High Mwt, Mwt> 10kDa			5.23159	High Mwt, Mwt> 10kDa			5.55503	High Mwt, Mwt> 10kDa
	5.94423	High Mwt, Mwt> 10kDa			4.72212	High Mwt, Mwt> 10kDa			6	High Mwt, Mwt> 10kDa
	5.98017	High Mwt, Mwt> 10kDa			5.83845	High Mwt, Mwt> 10kDa			5.69713	High Mwt, Mwt> 10kDa
	4.36299	High Mwt, Mwt> 10kDa			4.39263	High Mwt, Mwt> 10kDa			1.87093	High Mwt, Mwt> 10kDa
	5.39753	High Mwt, Mwt> 10kDa			3.77141	High Mwt, Mwt> 10kDa			5.08862	High Mwt, Mwt> 10kDa
	3.56557	High Mwt, Mwt> 10kDa			3.71838	High Mwt, Mwt> 10kDa			6	High Mwt, Mwt> 10kDa
	4.88154	High Mwt, Mwt> 10kDa			2.76046	High Mwt, Mwt> 10kDa			5.02459	High Mwt, Mwt> 10kDa
	4.95848	High Mwt, Mwt> 10kDa			4.86916	High Mwt, Mwt> 10kDa			6	High Mwt, Mwt> 10kDa
	3.48559	High Mwt, Mwt> 10kDa			3.93262	High Mwt, Mwt> 10kDa			6	High Mwt, Mwt> 10kDa
	5.73324	High Mwt, Mwt> 10kDa			4.56133	High Mwt, Mwt> 10kDa			5.37046	High Mwt, Mwt> 10kDa
	6	High Mwt, Mwt> 10kDa			5.93053	High Mwt, Mwt> 10kDa			4.61582	High Mwt, Mwt> 10kDa
	6	High Mwt, Mwt> 10kDa			3.94561	High Mwt, Mwt> 10kDa			5.70037	High Mwt, Mwt> 10kDa
	5.72315	High Mwt, Mwt> 10kDa			5.00938	High Mwt, Mwt> 10kDa			2.41724	High Mwt, Mwt> 10kDa
	6	High Mwt, Mwt> 10kDa			4.39066	High Mwt, Mwt> 10kDa			4.34561	High Mwt, Mwt> 10kDa
	6	High Mwt, Mwt> 10kDa			5.83127	High Mwt, Mwt> 10kDa			5.53687	High Mwt, Mwt> 10kDa
	6	High Mwt, Mwt> 10kDa			2.66155	High Mwt, Mwt> 10kDa			5.14501	High Mwt, Mwt> 10kDa
	5.73898	High Mwt, Mwt> 10kDa			6	High Mwt, Mwt> 10kDa			4.5831	High Mwt, Mwt> 10kDa
	5.89424	High Mwt, Mwt> 10kDa			1.10836	High Mwt, Mwt> 10kDa			3.5859	High Mwt, Mwt> 10kDa
	5.70702	High Mwt, Mwt> 10kDa			4.14229	High Mwt, Mwt> 10kDa			4.6448	High Mwt, Mwt> 10kDa
	6	High Mwt, Mwt> 10kDa			3.52423	High Mwt, Mwt> 10kDa			5.07498	High Mwt, Mwt> 10kDa
	5.13923	High Mwt, Mwt> 10kDa			5.60359	High Mwt, Mwt> 10kDa			6	High Mwt, Mwt> 10kDa
	2.66777	High Mwt, Mwt> 10kDa			5.28308	High Mwt, Mwt> 10kDa			3.2955	High Mwt, Mwt> 10kDa
	3.03661	High Mwt, Mwt> 10kDa			5.78097	High Mwt, Mwt> 10kDa			6	High Mwt, Mwt> 10kDa
	5.55102	High Mwt, Mwt> 10kDa			5.84705	High Mwt, Mwt> 10kDa			0.948825	High Mwt, Mwt> 10kDa
	0.627965	High Mwt, Mwt> 10kDa			5.49453	High Mwt, Mwt> 10kDa			5.18224	High Mwt, Mwt> 10kDa
	6	High Mwt, Mwt> 10kDa			6	High Mwt, Mwt> 10kDa			5.05707	High Mwt, Mwt> 10kDa
	4.74939	High Mwt, Mwt> 10kDa			6	High Mwt, Mwt> 10kDa			5.79737	High Mwt, Mwt> 10kDa
	5.67617	High Mwt, Mwt> 10kDa			6	High Mwt, Mwt> 10kDa			5.67976	High Mwt, Mwt> 10kDa
	6	High Mwt, Mwt> 10kDa			6	High Mwt, Mwt> 10kDa			5.4271	High Mwt, Mwt> 10kDa
	4.89497	High Mwt, Mwt> 10kDa			6	High Mwt, Mwt> 10kDa			5.61267	High Mwt, Mwt> 10kDa
	4.90726	High Mwt, Mwt> 10kDa			6	High Mwt, Mwt> 10kDa			5.87402	High Mwt, Mwt> 10kDa
	4.20585	High Mwt, Mwt> 10kDa			6	High Mwt, Mwt> 10kDa			5.69664	High Mwt, Mwt> 10kDa
	2.46733	High Mwt, Mwt> 10kDa			6	High Mwt, Mwt> 10kDa			6	High Mwt, Mwt> 10kDa
	5.63172	High Mwt, Mwt> 10kDa			3.47642	High Mwt, Mwt> 10kDa			5.89784	High Mwt, Mwt> 10kDa
	5.63893	High Mwt, Mwt> 10kDa			2.99232	High Mwt, Mwt> 10kDa			6	High Mwt, Mwt> 10kDa
	5.36821	High Mwt, Mwt> 10kDa			6	High Mwt, Mwt> 10kDa			6	High Mwt, Mwt> 10kDa
	6	High Mwt, Mwt> 10kDa			3.84534	High Mwt, Mwt> 10kDa			6	High Mwt, Mwt> 10kDa
	4.16986	High Mwt, Mwt> 10kDa			3.56752	High Mwt, Mwt> 10kDa			6	High Mwt, Mwt> 10kDa
	5.18919	High Mwt, Mwt> 10kDa			4.92137	High Mwt, Mwt> 10kDa			6	High Mwt, Mwt> 10kDa
	5.37513	High Mwt, Mwt> 10kDa			4.78449	High Mwt, Mwt> 10kDa			5.59032	High Mwt, Mwt> 10kDa
	6	High Mwt, Mwt> 10kDa			4.62921	High Mwt, Mwt> 10kDa			3.70374	High Mwt, Mwt> 10kDa
	4.219	High Mwt, Mwt> 10kDa			3.76299	High Mwt, Mwt> 10kDa			5.64883	High Mwt, Mwt> 10kDa
	6	High Mwt, Mwt> 10kDa			5.74163	High Mwt, Mwt> 10kDa			4.52792	High Mwt, Mwt> 10kDa
	0.671349	High Mwt, Mwt> 10kDa			1.73866	High Mwt, Mwt> 10kDa			5.38212	High Mwt, Mwt> 10kDa
	6	High Mwt, Mwt> 10kDa			4.84184	High Mwt, Mwt> 10kDa			5.06227	High Mwt, Mwt> 10kDa
	5.71338	High Mwt, Mwt> 10kDa			5.51041	High Mwt, Mwt> 10kDa			5.89315	High Mwt, Mwt> 10kDa
	5.72331	High Mwt, Mwt> 10kDa			3.19184	High Mwt, Mwt> 10kDa			5.38705	High Mwt, Mwt> 10kDa
	5.98519	High Mwt, Mwt> 10kDa			3.33069	High Mwt, Mwt> 10kDa			6	High Mwt, Mwt> 10kDa
	5.41396	High Mwt, Mwt> 10kDa			1.78974	High Mwt, Mwt> 10kDa			5.81447	High Mwt, Mwt> 10kDa
	5.95405	High Mwt, Mwt> 10kDa			4.57528	High Mwt, Mwt> 10kDa			0.858953	High Mwt, Mwt> 10kDa
	5.40991	High Mwt, Mwt> 10kDa			5.68861	High Mwt, Mwt> 10kDa			5.92519	High Mwt, Mwt> 10kDa
	5.81174	High Mwt, Mwt> 10kDa			3.49325	High Mwt, Mwt> 10kDa			6	High Mwt, Mwt> 10kDa
	6	High Mwt, Mwt> 10kDa			4.71292	High Mwt, Mwt> 10kDa			5.79597	High Mwt, Mwt> 10kDa
	5.60322	High Mwt, Mwt> 10kDa			4.2528	High Mwt, Mwt> 10kDa			4.91755	High Mwt, Mwt> 10kDa
	6	High Mwt, Mwt> 10kDa			4.50756	High Mwt, Mwt> 10kDa			2.52622	High Mwt, Mwt> 10kDa
	6	High Mwt, Mwt> 10kDa			4.8129	High Mwt, Mwt> 10kDa			5.27128	High Mwt, Mwt> 10kDa
	6	High Mwt, Mwt> 10kDa			5.0321	High Mwt, Mwt> 10kDa			6	High Mwt, Mwt> 10kDa
	6	High Mwt, Mwt> 10kDa			4.19452	High Mwt, Mwt> 10kDa			5.47598	High Mwt, Mwt> 10kDa
	6	High Mwt, Mwt> 10kDa			1.08114	High Mwt, Mwt> 10kDa			6	High Mwt, Mwt> 10kDa
	2.80197	High Mwt, Mwt> 10kDa			1.35475	High Mwt, Mwt> 10kDa			5.805	High Mwt, Mwt> 10kDa
	6	High Mwt, Mwt> 10kDa			4.66119	High Mwt, Mwt> 10kDa			5.74989	High Mwt, Mwt> 10kDa
	5.01634	High Mwt, Mwt> 10kDa			5.41452	High Mwt, Mwt> 10kDa			5.4405	High Mwt, Mwt> 10kDa
	5.17315	High Mwt, Mwt> 10kDa			6	High Mwt, Mwt> 10kDa			5.83186	High Mwt, Mwt> 10kDa
	6	High Mwt, Mwt> 10kDa			1.1414	High Mwt, Mwt> 10kDa			5.91119	High Mwt, Mwt> 10kDa
	6	High Mwt, Mwt> 10kDa			3.014	High Mwt, Mwt> 10kDa			1.65387	High Mwt, Mwt> 10kDa
	5.63453	High Mwt, Mwt> 10kDa			5.70286	High Mwt, Mwt> 10kDa			3.95783	High Mwt, Mwt> 10kDa
	5.81464	High Mwt, Mwt> 10kDa			5.17599	High Mwt, Mwt> 10kDa			4.00936	High Mwt, Mwt> 10kDa
	1.86358	High Mwt, Mwt> 10kDa			4.23488	High Mwt, Mwt> 10kDa			5.81551	High Mwt, Mwt> 10kDa
	5.98118	High Mwt, Mwt> 10kDa			0.64274	High Mwt, Mwt> 10kDa			0.609011	High Mwt, Mwt> 10kDa
	6	High Mwt, Mwt> 10kDa			4.41516	High Mwt, Mwt> 10kDa			0.944676	High Mwt, Mwt> 10kDa
	5.01727	High Mwt, Mwt> 10kDa			2.59923	High Mwt, Mwt> 10kDa			5.04752	High Mwt, Mwt> 10kDa
	5.79605	High Mwt, Mwt> 10kDa			3.02893	High Mwt, Mwt> 10kDa			6	High Mwt, Mwt> 10kDa
	1.97087	High Mwt, Mwt> 10kDa			4.74146	High Mwt, Mwt> 10kDa			5.73731	High Mwt, Mwt> 10kDa
	4.30971	High Mwt, Mwt> 10kDa			4.12939	High Mwt, Mwt> 10kDa			5.85214	High Mwt, Mwt> 10kDa
	6	High Mwt, Mwt> 10kDa			0.735182	High Mwt, Mwt> 10kDa			0.648797	High Mwt, Mwt> 10kDa
	5.07954	High Mwt, Mwt> 10kDa			3.15222	High Mwt, Mwt> 10kDa			5.7054	High Mwt, Mwt> 10kDa
	6	High Mwt, Mwt> 10kDa			4.08918	High Mwt, Mwt> 10kDa			5.69194	High Mwt, Mwt> 10kDa
	6	High Mwt, Mwt> 10kDa			3.46677	High Mwt, Mwt> 10kDa			5.72904	High Mwt, Mwt> 10kDa
	5.39081	High Mwt, Mwt> 10kDa			3.59265	High Mwt, Mwt> 10kDa			5.87824	High Mwt, Mwt> 10kDa
	5.68929	High Mwt, Mwt> 10kDa			4.21553	High Mwt, Mwt> 10kDa			5.87717	High Mwt, Mwt> 10kDa
	5.49369	High Mwt, Mwt> 10kDa			5.02237	High Mwt, Mwt> 10kDa			0.354704	High Mwt, Mwt> 10kDa
	5.33829	High Mwt, Mwt> 10kDa			4.74334	High Mwt, Mwt> 10kDa			4.37049	High Mwt, Mwt> 10kDa
	1.42221	High Mwt, Mwt> 10kDa			4.1257	High Mwt, Mwt> 10kDa			5.16787	High Mwt, Mwt> 10kDa
	1.70801	High Mwt, Mwt> 10kDa			4.15668	High Mwt, Mwt> 10kDa			4.54469	High Mwt, Mwt> 10kDa
	5.02883	High Mwt, Mwt> 10kDa			6	High Mwt, Mwt> 10kDa			5.59115	High Mwt, Mwt> 10kDa
	5.62611	High Mwt, Mwt> 10kDa			4.41418	High Mwt, Mwt> 10kDa			4.54111	High Mwt, Mwt> 10kDa
	6	High Mwt, Mwt> 10kDa			6	High Mwt, Mwt> 10kDa			5.50965	High Mwt, Mwt> 10kDa
	1.17014	High Mwt, Mwt> 10kDa			3.80365	High Mwt, Mwt> 10kDa			5.5765	High Mwt, Mwt> 10kDa
	1.94703	High Mwt, Mwt> 10kDa			2.25717	High Mwt, Mwt> 10kDa			5.49718	High Mwt, Mwt> 10kDa
	4.7827	High Mwt, Mwt> 10kDa			3.00844	High Mwt, Mwt> 10kDa			6	High Mwt, Mwt> 10kDa
	6	High Mwt, Mwt> 10kDa			4.76137	High Mwt, Mwt> 10kDa			6	High Mwt, Mwt> 10kDa
	5.78523	High Mwt, Mwt> 10kDa			6	High Mwt, Mwt> 10kDa			4.78029	High Mwt, Mwt> 10kDa
	5.05171	High Mwt, Mwt> 10kDa			4.28406	High Mwt, Mwt> 10kDa			6	High Mwt, Mwt> 10kDa
	0.600275	High Mwt, Mwt> 10kDa			3.76091	High Mwt, Mwt> 10kDa			5.04869	High Mwt, Mwt> 10kDa
	5.47853	High Mwt, Mwt> 10kDa			4.04835	High Mwt, Mwt> 10kDa			0.635349	High Mwt, Mwt> 10kDa
	4.36381	High Mwt, Mwt> 10kDa			5.48006	High Mwt, Mwt> 10kDa			4.98469	High Mwt, Mwt> 10kDa
	5.65691	High Mwt, Mwt> 10kDa			4.48367	High Mwt, Mwt> 10kDa			5.17731	High Mwt, Mwt> 10kDa
	5.375	High Mwt, Mwt> 10kDa			4.79732	High Mwt, Mwt> 10kDa			5.81448	High Mwt, Mwt> 10kDa
	0.34721	High Mwt, Mwt> 10kDa			6	High Mwt, Mwt> 10kDa			4.3018	High Mwt, Mwt> 10kDa
	4.80939	High Mwt, Mwt> 10kDa			3.93617	High Mwt, Mwt> 10kDa			5.7594	High Mwt, Mwt> 10kDa
	5.03502	High Mwt, Mwt> 10kDa			4.88371	High Mwt, Mwt> 10kDa			5.22073	High Mwt, Mwt> 10kDa
	4.63118	High Mwt, Mwt> 10kDa			1.07668	High Mwt, Mwt> 10kDa			5.26488	High Mwt, Mwt> 10kDa
	5.67399	High Mwt, Mwt> 10kDa			6	High Mwt, Mwt> 10kDa			5.48312	High Mwt, Mwt> 10kDa
	5.57011	High Mwt, Mwt> 10kDa			4.21772	High Mwt, Mwt> 10kDa			6	High Mwt, Mwt> 10kDa
	6	High Mwt, Mwt> 10kDa			2.69971	High Mwt, Mwt> 10kDa			6	High Mwt, Mwt> 10kDa
	5.9435	High Mwt, Mwt> 10kDa			5.5237	High Mwt, Mwt> 10kDa			6	High Mwt, Mwt> 10kDa
	4.78377	High Mwt, Mwt> 10kDa			5.68198	High Mwt, Mwt> 10kDa			6	High Mwt, Mwt> 10kDa
	5.54822	High Mwt, Mwt> 10kDa			4.5136	High Mwt, Mwt> 10kDa			0.993637	High Mwt, Mwt> 10kDa
	5.61348	High Mwt, Mwt> 10kDa			5.36473	High Mwt, Mwt> 10kDa			6	High Mwt, Mwt> 10kDa
	5.48258	High Mwt, Mwt> 10kDa			2.59534	High Mwt, Mwt> 10kDa			5.07945	High Mwt, Mwt> 10kDa
	6	High Mwt, Mwt> 10kDa			6	High Mwt, Mwt> 10kDa			4.42575	High Mwt, Mwt> 10kDa
	5.74138	High Mwt, Mwt> 10kDa			4.68391	High Mwt, Mwt> 10kDa			0.771608	High Mwt, Mwt> 10kDa
	1.33519	High Mwt, Mwt> 10kDa			5.34211	High Mwt, Mwt> 10kDa			5.45739	High Mwt, Mwt> 10kDa
	4.78458	High Mwt, Mwt> 10kDa			4.66935	High Mwt, Mwt> 10kDa			6	High Mwt, Mwt> 10kDa
	5.78159	High Mwt, Mwt> 10kDa			4.16971	High Mwt, Mwt> 10kDa			5.74761	High Mwt, Mwt> 10kDa
	6	High Mwt, Mwt> 10kDa			4.66045	High Mwt, Mwt> 10kDa			6	High Mwt, Mwt> 10kDa
	5.16686	High Mwt, Mwt> 10kDa			5.2132	High Mwt, Mwt> 10kDa			4.12143	High Mwt, Mwt> 10kDa
	5.54549	High Mwt, Mwt> 10kDa			5.27154	High Mwt, Mwt> 10kDa			5.93974	High Mwt, Mwt> 10kDa
	6	High Mwt, Mwt> 10kDa			3.57407	High Mwt, Mwt> 10kDa			5.76902	High Mwt, Mwt> 10kDa
	5.52419	High Mwt, Mwt> 10kDa			6	High Mwt, Mwt> 10kDa			5.31223	High Mwt, Mwt> 10kDa
	5.64053	High Mwt, Mwt> 10kDa			5.82121	High Mwt, Mwt> 10kDa			5.65553	High Mwt, Mwt> 10kDa
	5.74774	High Mwt, Mwt> 10kDa			3.74739	High Mwt, Mwt> 10kDa			4.59175	High Mwt, Mwt> 10kDa
	6	High Mwt, Mwt> 10kDa			6	High Mwt, Mwt> 10kDa			6	High Mwt, Mwt> 10kDa
	5.6493	High Mwt, Mwt> 10kDa			6	High Mwt, Mwt> 10kDa			5.56249	High Mwt, Mwt> 10kDa
	5.90291	High Mwt, Mwt> 10kDa			3.1029	High Mwt, Mwt> 10kDa			5.27987	High Mwt, Mwt> 10kDa
	0.97658	High Mwt, Mwt> 10kDa			4.38165	High Mwt, Mwt> 10kDa			3.99924	High Mwt, Mwt> 10kDa
	6	High Mwt, Mwt> 10kDa			0.908963	High Mwt, Mwt> 10kDa			6	High Mwt, Mwt> 10kDa
	5.57049	High Mwt, Mwt> 10kDa			5.95517	High Mwt, Mwt> 10kDa			4.81946	High Mwt, Mwt> 10kDa
	4.03411	High Mwt, Mwt> 10kDa			5.81754	High Mwt, Mwt> 10kDa			6	High Mwt, Mwt> 10kDa
	6	High Mwt, Mwt> 10kDa			3.69333	High Mwt, Mwt> 10kDa			5.16994	High Mwt, Mwt> 10kDa
	6	High Mwt, Mwt> 10kDa			5.00639	High Mwt, Mwt> 10kDa			5.29933	High Mwt, Mwt> 10kDa
	6	High Mwt, Mwt> 10kDa			3.08725	High Mwt, Mwt> 10kDa			6	High Mwt, Mwt> 10kDa
	5.60639	High Mwt, Mwt> 10kDa			1.13772	High Mwt, Mwt> 10kDa			3.2092	High Mwt, Mwt> 10kDa
	6	High Mwt, Mwt> 10kDa			3.25639	High Mwt, Mwt> 10kDa			4.92599	High Mwt, Mwt> 10kDa
	4.38901	High Mwt, Mwt> 10kDa			5.55038	High Mwt, Mwt> 10kDa			0.858391	High Mwt, Mwt> 10kDa
	6	High Mwt, Mwt> 10kDa			5.93797	High Mwt, Mwt> 10kDa			6	High Mwt, Mwt> 10kDa
	5.56815	High Mwt, Mwt> 10kDa			5.82195	High Mwt, Mwt> 10kDa			5.4806	High Mwt, Mwt> 10kDa
	6	High Mwt, Mwt> 10kDa			4.58898	High Mwt, Mwt> 10kDa			5.99136	High Mwt, Mwt> 10kDa
	5.84899	High Mwt, Mwt> 10kDa			5.06864	High Mwt, Mwt> 10kDa			4.6568	High Mwt, Mwt> 10kDa
	5.22082	High Mwt, Mwt> 10kDa			4.81374	High Mwt, Mwt> 10kDa			5.56111	High Mwt, Mwt> 10kDa
	6	High Mwt, Mwt> 10kDa			5.57695	High Mwt, Mwt> 10kDa			3.85314	High Mwt, Mwt> 10kDa
	5.7802	High Mwt, Mwt> 10kDa			5.53345	High Mwt, Mwt> 10kDa			1.35526	High Mwt, Mwt> 10kDa
	5.94259	High Mwt, Mwt> 10kDa			4.52742	High Mwt, Mwt> 10kDa			1.57691	High Mwt, Mwt> 10kDa
	4.74267	High Mwt, Mwt> 10kDa			4.89469	High Mwt, Mwt> 10kDa			4.74006	High Mwt, Mwt> 10kDa
	5.98938	High Mwt, Mwt> 10kDa			4.29427	High Mwt, Mwt> 10kDa			6	High Mwt, Mwt> 10kDa
	5.45962	High Mwt, Mwt> 10kDa			3.1418	High Mwt, Mwt> 10kDa			6	High Mwt, Mwt> 10kDa
	4.04447	High Mwt, Mwt> 10kDa			4.15866	High Mwt, Mwt> 10kDa			5.56057	High Mwt, Mwt> 10kDa
	5.36866	High Mwt, Mwt> 10kDa			1.97427	High Mwt, Mwt> 10kDa			5.08834	High Mwt, Mwt> 10kDa
	6	High Mwt, Mwt> 10kDa			4.03752	High Mwt, Mwt> 10kDa			5.38165	High Mwt, Mwt> 10kDa
	6	High Mwt, Mwt> 10kDa			2.00727	High Mwt, Mwt> 10kDa			5.48498	High Mwt, Mwt> 10kDa
	3.60526	High Mwt, Mwt> 10kDa			4.77573	High Mwt, Mwt> 10kDa			5.42927	High Mwt, Mwt> 10kDa
	6	High Mwt, Mwt> 10kDa			6	High Mwt, Mwt> 10kDa			6	High Mwt, Mwt> 10kDa
	1.37202	High Mwt, Mwt> 10kDa			2.72017	High Mwt, Mwt> 10kDa			6	High Mwt, Mwt> 10kDa
	6	High Mwt, Mwt> 10kDa			3.87006	High Mwt, Mwt> 10kDa			6	High Mwt, Mwt> 10kDa
	6	High Mwt, Mwt> 10kDa			5.40524	High Mwt, Mwt> 10kDa			5.32256	High Mwt, Mwt> 10kDa
	5.48833	High Mwt, Mwt> 10kDa			5.10495	High Mwt, Mwt> 10kDa			3.69492	High Mwt, Mwt> 10kDa
	5.60013	High Mwt, Mwt> 10kDa			5.98479	High Mwt, Mwt> 10kDa			4.67261	High Mwt, Mwt> 10kDa
	2.97931	High Mwt, Mwt> 10kDa			0.868465	High Mwt, Mwt> 10kDa			1.17971	High Mwt, Mwt> 10kDa
	1.61514	High Mwt, Mwt> 10kDa			3.81721	High Mwt, Mwt> 10kDa			4.66459	High Mwt, Mwt> 10kDa
	5.61555	High Mwt, Mwt> 10kDa			6	High Mwt, Mwt> 10kDa			0.48857	High Mwt, Mwt> 10kDa
	6	High Mwt, Mwt> 10kDa			6	High Mwt, Mwt> 10kDa			4.71902	High Mwt, Mwt> 10kDa
	6	High Mwt, Mwt> 10kDa			3.49055	High Mwt, Mwt> 10kDa			5.84163	High Mwt, Mwt> 10kDa
	6	High Mwt, Mwt> 10kDa			5.72875	High Mwt, Mwt> 10kDa			2.20458	High Mwt, Mwt> 10kDa
	6	High Mwt, Mwt> 10kDa			5.7523	High Mwt, Mwt> 10kDa			5.94685	High Mwt, Mwt> 10kDa
	4.47111	High Mwt, Mwt> 10kDa			3.66109	High Mwt, Mwt> 10kDa			6	High Mwt, Mwt> 10kDa
	5.47195	High Mwt, Mwt> 10kDa			0.945151	High Mwt, Mwt> 10kDa			5.16158	High Mwt, Mwt> 10kDa
	6	High Mwt, Mwt> 10kDa			6	High Mwt, Mwt> 10kDa			5.60604	High Mwt, Mwt> 10kDa
	5.51604	High Mwt, Mwt> 10kDa			3.49606	High Mwt, Mwt> 10kDa			5.06834	High Mwt, Mwt> 10kDa
	5.77798	High Mwt, Mwt> 10kDa			4.92736	High Mwt, Mwt> 10kDa			6	High Mwt, Mwt> 10kDa
	5.51272	High Mwt, Mwt> 10kDa			5.55151	High Mwt, Mwt> 10kDa			5.98075	High Mwt, Mwt> 10kDa
	6	High Mwt, Mwt> 10kDa			6	High Mwt, Mwt> 10kDa			4.72975	High Mwt, Mwt> 10kDa
	6	High Mwt, Mwt> 10kDa			6	High Mwt, Mwt> 10kDa			5.00992	High Mwt, Mwt> 10kDa
	4.18858	High Mwt, Mwt> 10kDa			5.32275	High Mwt, Mwt> 10kDa			6	High Mwt, Mwt> 10kDa
	5.51743	High Mwt, Mwt> 10kDa			6	High Mwt, Mwt> 10kDa			4.31853	High Mwt, Mwt> 10kDa
	1.73043	High Mwt, Mwt> 10kDa			4.87483	High Mwt, Mwt> 10kDa			0.415645	High Mwt, Mwt> 10kDa
	4.93538	High Mwt, Mwt> 10kDa			4.54605	High Mwt, Mwt> 10kDa			5.93937	High Mwt, Mwt> 10kDa
	0.836129	High Mwt, Mwt> 10kDa			3.49399	High Mwt, Mwt> 10kDa			4.47998	High Mwt, Mwt> 10kDa
	5.16712	High Mwt, Mwt> 10kDa			5.79336	High Mwt, Mwt> 10kDa			4.4048	High Mwt, Mwt> 10kDa
	6	High Mwt, Mwt> 10kDa			6	High Mwt, Mwt> 10kDa			5.42885	High Mwt, Mwt> 10kDa
	3.5759	High Mwt, Mwt> 10kDa			4.63904	High Mwt, Mwt> 10kDa			6	High Mwt, Mwt> 10kDa
	4.63202	High Mwt, Mwt> 10kDa			3.02385	High Mwt, Mwt> 10kDa			5.63031	High Mwt, Mwt> 10kDa
	6	High Mwt, Mwt> 10kDa			3.41171	High Mwt, Mwt> 10kDa			6	High Mwt, Mwt> 10kDa
	4.95641	High Mwt, Mwt> 10kDa			5.99123	High Mwt, Mwt> 10kDa			5.83894	High Mwt, Mwt> 10kDa
	5.75702	High Mwt, Mwt> 10kDa			5.97942	High Mwt, Mwt> 10kDa			6	High Mwt, Mwt> 10kDa
	5.39454	High Mwt, Mwt> 10kDa			5.64993	High Mwt, Mwt> 10kDa			5.65235	High Mwt, Mwt> 10kDa
	5.39809	High Mwt, Mwt> 10kDa			5.59682	High Mwt, Mwt> 10kDa			5.87695	High Mwt, Mwt> 10kDa
	6	High Mwt, Mwt> 10kDa			5.95028	High Mwt, Mwt> 10kDa			6	High Mwt, Mwt> 10kDa
	5.35399	High Mwt, Mwt> 10kDa			5.87248	High Mwt, Mwt> 10kDa			5.78653	High Mwt, Mwt> 10kDa
	6	High Mwt, Mwt> 10kDa			6	High Mwt, Mwt> 10kDa			5.40981	High Mwt, Mwt> 10kDa
	5.37326	High Mwt, Mwt> 10kDa			6	High Mwt, Mwt> 10kDa			5.08857	High Mwt, Mwt> 10kDa
	4.48431	High Mwt, Mwt> 10kDa			6	High Mwt, Mwt> 10kDa			5.44557	High Mwt, Mwt> 10kDa
	6	High Mwt, Mwt> 10kDa			6	High Mwt, Mwt> 10kDa			5.58094	High Mwt, Mwt> 10kDa
	4.58971	High Mwt, Mwt> 10kDa			5.5741	High Mwt, Mwt> 10kDa			5.80542	High Mwt, Mwt> 10kDa
	4.69207	High Mwt, Mwt> 10kDa			6	High Mwt, Mwt> 10kDa			5.78171	High Mwt, Mwt> 10kDa
	6	High Mwt, Mwt> 10kDa			5.11761	High Mwt, Mwt> 10kDa			6	High Mwt, Mwt> 10kDa
	4.96501	High Mwt, Mwt> 10kDa			3.83566	High Mwt, Mwt> 10kDa			6	High Mwt, Mwt> 10kDa
	5.91008	High Mwt, Mwt> 10kDa			5.03585	High Mwt, Mwt> 10kDa			6	High Mwt, Mwt> 10kDa
	5.95826	High Mwt, Mwt> 10kDa			6	High Mwt, Mwt> 10kDa			5.99935	High Mwt, Mwt> 10kDa
	6	High Mwt, Mwt> 10kDa			5.4808	High Mwt, Mwt> 10kDa			6	High Mwt, Mwt> 10kDa
	5.67467	High Mwt, Mwt> 10kDa			2.94504	High Mwt, Mwt> 10kDa			6	High Mwt, Mwt> 10kDa
	5.65846	High Mwt, Mwt> 10kDa			1.03067	High Mwt, Mwt> 10kDa			5.92413	High Mwt, Mwt> 10kDa
	5.63353	High Mwt, Mwt> 10kDa			6	High Mwt, Mwt> 10kDa			6	High Mwt, Mwt> 10kDa
	5.57703	High Mwt, Mwt> 10kDa			5.84133	High Mwt, Mwt> 10kDa			4.72824	High Mwt, Mwt> 10kDa
	6	High Mwt, Mwt> 10kDa			6	High Mwt, Mwt> 10kDa			3.9192	High Mwt, Mwt> 10kDa
	5.55083	High Mwt, Mwt> 10kDa			6	High Mwt, Mwt> 10kDa			5.87582	High Mwt, Mwt> 10kDa
	5.80813	High Mwt, Mwt> 10kDa			4.68344	High Mwt, Mwt> 10kDa			6	High Mwt, Mwt> 10kDa
	6	High Mwt, Mwt> 10kDa			3.79715	High Mwt, Mwt> 10kDa			2.93468	High Mwt, Mwt> 10kDa
	5.31782	High Mwt, Mwt> 10kDa			5.92607	High Mwt, Mwt> 10kDa			5.98838	High Mwt, Mwt> 10kDa
	6	High Mwt, Mwt> 10kDa			4.37818	High Mwt, Mwt> 10kDa			5.86814	High Mwt, Mwt> 10kDa
	6	High Mwt, Mwt> 10kDa			4.70425	High Mwt, Mwt> 10kDa			5.56676	High Mwt, Mwt> 10kDa
	6	High Mwt, Mwt> 10kDa			3.12955	High Mwt, Mwt> 10kDa			0.794657	High Mwt, Mwt> 10kDa
	6	High Mwt, Mwt> 10kDa			4.9539	High Mwt, Mwt> 10kDa			5.61909	High Mwt, Mwt> 10kDa
	6	High Mwt, Mwt> 10kDa			3.65341	High Mwt, Mwt> 10kDa			6	High Mwt, Mwt> 10kDa
	6	High Mwt, Mwt> 10kDa			4.22846	High Mwt, Mwt> 10kDa			5.85081	High Mwt, Mwt> 10kDa
	6	High Mwt, Mwt> 10kDa			3.01364	High Mwt, Mwt> 10kDa			6	High Mwt, Mwt> 10kDa
	6	High Mwt, Mwt> 10kDa			2.22527	High Mwt, Mwt> 10kDa			5.72176	High Mwt, Mwt> 10kDa
	5.55823	High Mwt, Mwt> 10kDa			3.8763	High Mwt, Mwt> 10kDa			3.91413	High Mwt, Mwt> 10kDa
	6	High Mwt, Mwt> 10kDa			3.50115	High Mwt, Mwt> 10kDa			5.5376	High Mwt, Mwt> 10kDa
	6	High Mwt, Mwt> 10kDa			4.79234	High Mwt, Mwt> 10kDa			6	High Mwt, Mwt> 10kDa
	5.51423	High Mwt, Mwt> 10kDa			5.73894	High Mwt, Mwt> 10kDa			5.6511	High Mwt, Mwt> 10kDa
	4.36729	High Mwt, Mwt> 10kDa			1.11906	High Mwt, Mwt> 10kDa			6	High Mwt, Mwt> 10kDa
	6	High Mwt, Mwt> 10kDa			5.72879	High Mwt, Mwt> 10kDa			5.31037	High Mwt, Mwt> 10kDa
	5.64134	High Mwt, Mwt> 10kDa			4.80848	High Mwt, Mwt> 10kDa			6	High Mwt, Mwt> 10kDa
	5.9355	High Mwt, Mwt> 10kDa			6	High Mwt, Mwt> 10kDa			3.70555	High Mwt, Mwt> 10kDa
	5.73768	High Mwt, Mwt> 10kDa			6	High Mwt, Mwt> 10kDa			5.63849	High Mwt, Mwt> 10kDa
	5.23763	High Mwt, Mwt> 10kDa			3.93583	High Mwt, Mwt> 10kDa			3.09662	High Mwt, Mwt> 10kDa
	0.969548	High Mwt, Mwt> 10kDa			5.39362	High Mwt, Mwt> 10kDa			5.13176	High Mwt, Mwt> 10kDa
	6	High Mwt, Mwt> 10kDa			2.58448	High Mwt, Mwt> 10kDa			5.58056	High Mwt, Mwt> 10kDa
	5.8582	High Mwt, Mwt> 10kDa			6	High Mwt, Mwt> 10kDa			5.11808	High Mwt, Mwt> 10kDa
	6	High Mwt, Mwt> 10kDa			2.58592	High Mwt, Mwt> 10kDa			5.6716	High Mwt, Mwt> 10kDa
	6	High Mwt, Mwt> 10kDa			6	High Mwt, Mwt> 10kDa			1.37523	High Mwt, Mwt> 10kDa
	6	High Mwt, Mwt> 10kDa			2.51222	High Mwt, Mwt> 10kDa			5.93111	High Mwt, Mwt> 10kDa
	6	High Mwt, Mwt> 10kDa			3.10369	High Mwt, Mwt> 10kDa			1.01205	High Mwt, Mwt> 10kDa
	6	High Mwt, Mwt> 10kDa			5.8074	High Mwt, Mwt> 10kDa			5.4504	High Mwt, Mwt> 10kDa
	6	High Mwt, Mwt> 10kDa			5.86627	High Mwt, Mwt> 10kDa			6	High Mwt, Mwt> 10kDa
	5.9946	High Mwt, Mwt> 10kDa			6	High Mwt, Mwt> 10kDa			5.78492	High Mwt, Mwt> 10kDa
	5.62767	High Mwt, Mwt> 10kDa			5.15041	High Mwt, Mwt> 10kDa			5.69616	High Mwt, Mwt> 10kDa
	5.47048	High Mwt, Mwt> 10kDa			5.94178	High Mwt, Mwt> 10kDa			5.63392	High Mwt, Mwt> 10kDa
	6	High Mwt, Mwt> 10kDa			5.42587	High Mwt, Mwt> 10kDa			6	High Mwt, Mwt> 10kDa
	3.2723	High Mwt, Mwt> 10kDa			5.02383	High Mwt, Mwt> 10kDa			5.15745	High Mwt, Mwt> 10kDa
	4.18778	High Mwt, Mwt> 10kDa			3.25365	High Mwt, Mwt> 10kDa			6	High Mwt, Mwt> 10kDa
	2.72058	High Mwt, Mwt> 10kDa			6	High Mwt, Mwt> 10kDa			3.8486	High Mwt, Mwt> 10kDa
	3.67336	High Mwt, Mwt> 10kDa			4.37862	High Mwt, Mwt> 10kDa			5.98681	High Mwt, Mwt> 10kDa
	5.5466	High Mwt, Mwt> 10kDa			4.30789	High Mwt, Mwt> 10kDa			5.02333	High Mwt, Mwt> 10kDa
	4.77382	High Mwt, Mwt> 10kDa			5.44845	High Mwt, Mwt> 10kDa			4.79301	High Mwt, Mwt> 10kDa
	6	High Mwt, Mwt> 10kDa			4.16035	High Mwt, Mwt> 10kDa			6	High Mwt, Mwt> 10kDa
	1.98625	High Mwt, Mwt> 10kDa			5.80287	High Mwt, Mwt> 10kDa			5.47993	High Mwt, Mwt> 10kDa
	6	High Mwt, Mwt> 10kDa			4.49099	High Mwt, Mwt> 10kDa			3.86403	High Mwt, Mwt> 10kDa
	0.846893	High Mwt, Mwt> 10kDa			4.43756	High Mwt, Mwt> 10kDa			6	High Mwt, Mwt> 10kDa
	5.68549	High Mwt, Mwt> 10kDa			5.0121	High Mwt, Mwt> 10kDa			6	High Mwt, Mwt> 10kDa
	5.09572	High Mwt, Mwt> 10kDa			5.45171	High Mwt, Mwt> 10kDa			5.33218	High Mwt, Mwt> 10kDa
	2.15987	High Mwt, Mwt> 10kDa			6	High Mwt, Mwt> 10kDa			4.67082	High Mwt, Mwt> 10kDa
	0.520034	High Mwt, Mwt> 10kDa			1.71276	High Mwt, Mwt> 10kDa			6	High Mwt, Mwt> 10kDa
	3.78441	High Mwt, Mwt> 10kDa			5.12147	High Mwt, Mwt> 10kDa			5.41298	High Mwt, Mwt> 10kDa
	4.32595	High Mwt, Mwt> 10kDa			1.30513	High Mwt, Mwt> 10kDa			4.80858	High Mwt, Mwt> 10kDa
	6	High Mwt, Mwt> 10kDa			3.4722	High Mwt, Mwt> 10kDa			6	High Mwt, Mwt> 10kDa
	6	High Mwt, Mwt> 10kDa			4.30903	High Mwt, Mwt> 10kDa			5.51195	High Mwt, Mwt> 10kDa
	6	High Mwt, Mwt> 10kDa			5.27263	High Mwt, Mwt> 10kDa			5.84565	High Mwt, Mwt> 10kDa
	4.47806	High Mwt, Mwt> 10kDa			4.94061	High Mwt, Mwt> 10kDa			5.7385	High Mwt, Mwt> 10kDa
	6	High Mwt, Mwt> 10kDa			5.15451	High Mwt, Mwt> 10kDa			5.76432	High Mwt, Mwt> 10kDa
	4.77334	High Mwt, Mwt> 10kDa			3.78339	High Mwt, Mwt> 10kDa			5.96396	High Mwt, Mwt> 10kDa
	6	High Mwt, Mwt> 10kDa			5.84737	High Mwt, Mwt> 10kDa			5.6945	High Mwt, Mwt> 10kDa
	4.80594	High Mwt, Mwt> 10kDa			5.81907	High Mwt, Mwt> 10kDa			6	High Mwt, Mwt> 10kDa
	5.85543	High Mwt, Mwt> 10kDa			4.34443	High Mwt, Mwt> 10kDa			2.39795	High Mwt, Mwt> 10kDa
	4.38678	High Mwt, Mwt> 10kDa			4.5821	High Mwt, Mwt> 10kDa			5.95848	High Mwt, Mwt> 10kDa
	4.28395	High Mwt, Mwt> 10kDa			4.88822	High Mwt, Mwt> 10kDa			2.08807	High Mwt, Mwt> 10kDa
	6	High Mwt, Mwt> 10kDa			5.81431	High Mwt, Mwt> 10kDa			4.92444	High Mwt, Mwt> 10kDa
	6	High Mwt, Mwt> 10kDa			1.30338	High Mwt, Mwt> 10kDa			5.65183	High Mwt, Mwt> 10kDa
	5.75649	High Mwt, Mwt> 10kDa			5.83675	High Mwt, Mwt> 10kDa			5.1636	High Mwt, Mwt> 10kDa
	3.78678	High Mwt, Mwt> 10kDa			1.96662	High Mwt, Mwt> 10kDa			5.04125	High Mwt, Mwt> 10kDa
	6	High Mwt, Mwt> 10kDa			1.21085	High Mwt, Mwt> 10kDa			5.30506	High Mwt, Mwt> 10kDa
	6	High Mwt, Mwt> 10kDa			4.52556	High Mwt, Mwt> 10kDa			5.40145	High Mwt, Mwt> 10kDa
	5.57225	High Mwt, Mwt> 10kDa			5.71076	High Mwt, Mwt> 10kDa			6	High Mwt, Mwt> 10kDa
	5.02914	High Mwt, Mwt> 10kDa			4.04471	High Mwt, Mwt> 10kDa			5.72904	High Mwt, Mwt> 10kDa
	6	High Mwt, Mwt> 10kDa			5.84014	High Mwt, Mwt> 10kDa			4.44905	High Mwt, Mwt> 10kDa
	5.44349	High Mwt, Mwt> 10kDa			4.906	High Mwt, Mwt> 10kDa			5.08892	High Mwt, Mwt> 10kDa
	4.75764	High Mwt, Mwt> 10kDa			5.09395	High Mwt, Mwt> 10kDa			5.04857	High Mwt, Mwt> 10kDa
	5.27252	High Mwt, Mwt> 10kDa			5.64941	High Mwt, Mwt> 10kDa			5.99211	High Mwt, Mwt> 10kDa
	5.51826	High Mwt, Mwt> 10kDa			6	High Mwt, Mwt> 10kDa			5.27544	High Mwt, Mwt> 10kDa
	5.90237	High Mwt, Mwt> 10kDa			5.02225	High Mwt, Mwt> 10kDa			2.98997	High Mwt, Mwt> 10kDa
	6	High Mwt, Mwt> 10kDa			4.50926	High Mwt, Mwt> 10kDa			1.5637	High Mwt, Mwt> 10kDa
	5.55213	High Mwt, Mwt> 10kDa			4.80202	High Mwt, Mwt> 10kDa			5.59399	High Mwt, Mwt> 10kDa
	5.43175	High Mwt, Mwt> 10kDa			4.84906	High Mwt, Mwt> 10kDa			5.18411	High Mwt, Mwt> 10kDa
	5.73317	High Mwt, Mwt> 10kDa			4.77873	High Mwt, Mwt> 10kDa			4.28249	High Mwt, Mwt> 10kDa
	6	High Mwt, Mwt> 10kDa			1.32843	High Mwt, Mwt> 10kDa			5.00938	High Mwt, Mwt> 10kDa
	2.89293	High Mwt, Mwt> 10kDa			0.748222	High Mwt, Mwt> 10kDa			5.43913	High Mwt, Mwt> 10kDa
	5.8991	High Mwt, Mwt> 10kDa			5.77285	High Mwt, Mwt> 10kDa			5.80607	High Mwt, Mwt> 10kDa
	1.93245	High Mwt, Mwt> 10kDa			5.74431	High Mwt, Mwt> 10kDa			5.60262	High Mwt, Mwt> 10kDa
	4.37062	High Mwt, Mwt> 10kDa			4.87016	High Mwt, Mwt> 10kDa			6	High Mwt, Mwt> 10kDa
	5.24479	High Mwt, Mwt> 10kDa			4.76016	High Mwt, Mwt> 10kDa			5.28612	High Mwt, Mwt> 10kDa
	6	High Mwt, Mwt> 10kDa			5.39142	High Mwt, Mwt> 10kDa			4.76799	High Mwt, Mwt> 10kDa
	5.94076	High Mwt, Mwt> 10kDa			5.70747	High Mwt, Mwt> 10kDa			5.30606	High Mwt, Mwt> 10kDa
	3.43248	High Mwt, Mwt> 10kDa			3.44485	High Mwt, Mwt> 10kDa			3.87959	High Mwt, Mwt> 10kDa
	6	High Mwt, Mwt> 10kDa			3.65602	High Mwt, Mwt> 10kDa			4.86478	High Mwt, Mwt> 10kDa
	5.26541	High Mwt, Mwt> 10kDa			3.27468	High Mwt, Mwt> 10kDa			6	High Mwt, Mwt> 10kDa
	6	High Mwt, Mwt> 10kDa			4.70325	High Mwt, Mwt> 10kDa			4.88377	High Mwt, Mwt> 10kDa
	6	High Mwt, Mwt> 10kDa			2.47907	High Mwt, Mwt> 10kDa			4.64172	High Mwt, Mwt> 10kDa
	5.09294	High Mwt, Mwt> 10kDa			1.08212	High Mwt, Mwt> 10kDa			4.46639	High Mwt, Mwt> 10kDa
	5.8383	High Mwt, Mwt> 10kDa			4.52866	High Mwt, Mwt> 10kDa			4.60819	High Mwt, Mwt> 10kDa
	5.30969	High Mwt, Mwt> 10kDa			3.51064	High Mwt, Mwt> 10kDa			5.31343	High Mwt, Mwt> 10kDa
	6	High Mwt, Mwt> 10kDa			3.92752	High Mwt, Mwt> 10kDa			5.03923	High Mwt, Mwt> 10kDa
	1.09503	High Mwt, Mwt> 10kDa			4.34886	High Mwt, Mwt> 10kDa			4.71424	High Mwt, Mwt> 10kDa
	5.89712	High Mwt, Mwt> 10kDa			6	High Mwt, Mwt> 10kDa			4.79103	High Mwt, Mwt> 10kDa
	3.69512	High Mwt, Mwt> 10kDa			2.08682	High Mwt, Mwt> 10kDa			5.60138	High Mwt, Mwt> 10kDa
	2.14563	High Mwt, Mwt> 10kDa			2.62361	High Mwt, Mwt> 10kDa			4.70317	High Mwt, Mwt> 10kDa
	6	High Mwt, Mwt> 10kDa			6	High Mwt, Mwt> 10kDa			0.975711	High Mwt, Mwt> 10kDa
	6	High Mwt, Mwt> 10kDa			0.609207	High Mwt, Mwt> 10kDa			2.72164	High Mwt, Mwt> 10kDa
	4.84336	High Mwt, Mwt> 10kDa			3.92933	High Mwt, Mwt> 10kDa			4.50065	High Mwt, Mwt> 10kDa
	6	High Mwt, Mwt> 10kDa			5.84815	High Mwt, Mwt> 10kDa			1.58289	High Mwt, Mwt> 10kDa
	3.01955	High Mwt, Mwt> 10kDa			5.18653	High Mwt, Mwt> 10kDa			4.66973	High Mwt, Mwt> 10kDa
	5.64135	High Mwt, Mwt> 10kDa			6	High Mwt, Mwt> 10kDa			5.61474	High Mwt, Mwt> 10kDa
	6	High Mwt, Mwt> 10kDa			2.6097	High Mwt, Mwt> 10kDa			6	High Mwt, Mwt> 10kDa
	5.63447	High Mwt, Mwt> 10kDa			3.96225	High Mwt, Mwt> 10kDa			6	High Mwt, Mwt> 10kDa
	6	High Mwt, Mwt> 10kDa			6	High Mwt, Mwt> 10kDa			5.25283	High Mwt, Mwt> 10kDa
	5.86936	High Mwt, Mwt> 10kDa			5.24702	High Mwt, Mwt> 10kDa			1.8249	High Mwt, Mwt> 10kDa
	5.09876	High Mwt, Mwt> 10kDa			6	High Mwt, Mwt> 10kDa			6	High Mwt, Mwt> 10kDa
	6	High Mwt, Mwt> 10kDa			6	High Mwt, Mwt> 10kDa			1.03267	High Mwt, Mwt> 10kDa
	6	High Mwt, Mwt> 10kDa			6	High Mwt, Mwt> 10kDa			5.63911	High Mwt, Mwt> 10kDa
	5.48885	High Mwt, Mwt> 10kDa			6	High Mwt, Mwt> 10kDa			5.40328	High Mwt, Mwt> 10kDa
	2.35334	High Mwt, Mwt> 10kDa			5.79664	High Mwt, Mwt> 10kDa			5.86401	High Mwt, Mwt> 10kDa
	0.865971	High Mwt, Mwt> 10kDa			6	High Mwt, Mwt> 10kDa			6	High Mwt, Mwt> 10kDa
	6	High Mwt, Mwt> 10kDa			6	High Mwt, Mwt> 10kDa			3.311	High Mwt, Mwt> 10kDa
	5.60734	High Mwt, Mwt> 10kDa			4.67199	High Mwt, Mwt> 10kDa			3.61798	High Mwt, Mwt> 10kDa
	6	High Mwt, Mwt> 10kDa			5.2535	High Mwt, Mwt> 10kDa			5.67117	High Mwt, Mwt> 10kDa
	5.24669	High Mwt, Mwt> 10kDa			2.97759	High Mwt, Mwt> 10kDa			0.948911	High Mwt, Mwt> 10kDa
	5.34746	High Mwt, Mwt> 10kDa			1.44721	High Mwt, Mwt> 10kDa			5.23355	High Mwt, Mwt> 10kDa
	5.96974	High Mwt, Mwt> 10kDa			5.52703	High Mwt, Mwt> 10kDa			5.80772	High Mwt, Mwt> 10kDa
	4.86377	High Mwt, Mwt> 10kDa			4.28796	High Mwt, Mwt> 10kDa			6	High Mwt, Mwt> 10kDa
	4.71472	High Mwt, Mwt> 10kDa			5.18756	High Mwt, Mwt> 10kDa			5.72801	High Mwt, Mwt> 10kDa
	4.80921	High Mwt, Mwt> 10kDa			5.78658	High Mwt, Mwt> 10kDa			6	High Mwt, Mwt> 10kDa
	5.4888	High Mwt, Mwt> 10kDa			2.16541	High Mwt, Mwt> 10kDa			6	High Mwt, Mwt> 10kDa
	3.41436	High Mwt, Mwt> 10kDa			3.90564	High Mwt, Mwt> 10kDa			6	High Mwt, Mwt> 10kDa
	1.16873	High Mwt, Mwt> 10kDa			4.7075	High Mwt, Mwt> 10kDa			6	High Mwt, Mwt> 10kDa
	5.61885	High Mwt, Mwt> 10kDa			5.84271	High Mwt, Mwt> 10kDa			6	High Mwt, Mwt> 10kDa
	3.27335	High Mwt, Mwt> 10kDa			2.11767	High Mwt, Mwt> 10kDa			5.21302	High Mwt, Mwt> 10kDa
	5.2124	High Mwt, Mwt> 10kDa			4.64856	High Mwt, Mwt> 10kDa			5.54463	High Mwt, Mwt> 10kDa
	5.01897	High Mwt, Mwt> 10kDa			3.08564	High Mwt, Mwt> 10kDa			5.32917	High Mwt, Mwt> 10kDa
	5.37298	High Mwt, Mwt> 10kDa			3.82732	High Mwt, Mwt> 10kDa			2.70572	High Mwt, Mwt> 10kDa
	5.62315	High Mwt, Mwt> 10kDa			2.54494	High Mwt, Mwt> 10kDa			6	High Mwt, Mwt> 10kDa
	4.13994	High Mwt, Mwt> 10kDa			4.75606	High Mwt, Mwt> 10kDa			6	High Mwt, Mwt> 10kDa
	3.96329	High Mwt, Mwt> 10kDa			2.74111	High Mwt, Mwt> 10kDa			5.81325	High Mwt, Mwt> 10kDa
	6	High Mwt, Mwt> 10kDa			4.70725	High Mwt, Mwt> 10kDa			5.87816	High Mwt, Mwt> 10kDa
	2.32096	High Mwt, Mwt> 10kDa			5.55052	High Mwt, Mwt> 10kDa			2.64684	High Mwt, Mwt> 10kDa
	1.81035	High Mwt, Mwt> 10kDa			4.78292	High Mwt, Mwt> 10kDa			3.4973	High Mwt, Mwt> 10kDa
	5.41775	High Mwt, Mwt> 10kDa			5.06968	High Mwt, Mwt> 10kDa			4.64595	High Mwt, Mwt> 10kDa
	6	High Mwt, Mwt> 10kDa			4.49575	High Mwt, Mwt> 10kDa			4.80389	High Mwt, Mwt> 10kDa
	6	High Mwt, Mwt> 10kDa			5.83063	High Mwt, Mwt> 10kDa			3.22124	High Mwt, Mwt> 10kDa
	6	High Mwt, Mwt> 10kDa			5.75865	High Mwt, Mwt> 10kDa			3.60969	High Mwt, Mwt> 10kDa
	2.3514	High Mwt, Mwt> 10kDa			4.0794	High Mwt, Mwt> 10kDa			3.14358	High Mwt, Mwt> 10kDa
	3.72702	High Mwt, Mwt> 10kDa			4.45512	High Mwt, Mwt> 10kDa			5.87251	High Mwt, Mwt> 10kDa
	6	High Mwt, Mwt> 10kDa			5.83392	High Mwt, Mwt> 10kDa			4.99707	High Mwt, Mwt> 10kDa
	6	High Mwt, Mwt> 10kDa			4.36336	High Mwt, Mwt> 10kDa			4.93263	High Mwt, Mwt> 10kDa
	5.92256	High Mwt, Mwt> 10kDa			6	High Mwt, Mwt> 10kDa			5.01242	High Mwt, Mwt> 10kDa
	6	High Mwt, Mwt> 10kDa			2.03309	High Mwt, Mwt> 10kDa			5.87977	High Mwt, Mwt> 10kDa
	6	High Mwt, Mwt> 10kDa			5.73083	High Mwt, Mwt> 10kDa			5.16657	High Mwt, Mwt> 10kDa
	6	High Mwt, Mwt> 10kDa			4.46607	High Mwt, Mwt> 10kDa			5.72427	High Mwt, Mwt> 10kDa
	5.78074	High Mwt, Mwt> 10kDa			5.53455	High Mwt, Mwt> 10kDa			5.92924	High Mwt, Mwt> 10kDa
	6	High Mwt, Mwt> 10kDa			5.55281	High Mwt, Mwt> 10kDa			5.15651	High Mwt, Mwt> 10kDa
	6	High Mwt, Mwt> 10kDa			5.77865	High Mwt, Mwt> 10kDa			5.59206	High Mwt, Mwt> 10kDa
	5.55453	High Mwt, Mwt> 10kDa			4.87513	High Mwt, Mwt> 10kDa			5.0188	High Mwt, Mwt> 10kDa
	5.44868	High Mwt, Mwt> 10kDa			4.48909	High Mwt, Mwt> 10kDa			3.45031	High Mwt, Mwt> 10kDa
	3.63358	High Mwt, Mwt> 10kDa			6	High Mwt, Mwt> 10kDa			5.65043	High Mwt, Mwt> 10kDa
	6	High Mwt, Mwt> 10kDa			4.40204	High Mwt, Mwt> 10kDa			5.51169	High Mwt, Mwt> 10kDa
	5.75675	High Mwt, Mwt> 10kDa			5.85627	High Mwt, Mwt> 10kDa			5.83739	High Mwt, Mwt> 10kDa
	3.31894	High Mwt, Mwt> 10kDa			5.85609	High Mwt, Mwt> 10kDa			4.71738	High Mwt, Mwt> 10kDa
	5.75007	High Mwt, Mwt> 10kDa			5.72014	High Mwt, Mwt> 10kDa			3.66951	High Mwt, Mwt> 10kDa
	6	High Mwt, Mwt> 10kDa			5.6436	High Mwt, Mwt> 10kDa			5.79062	High Mwt, Mwt> 10kDa
	3.89761	High Mwt, Mwt> 10kDa			4.3407	High Mwt, Mwt> 10kDa			6	High Mwt, Mwt> 10kDa
	6	High Mwt, Mwt> 10kDa			6	High Mwt, Mwt> 10kDa			5.50198	High Mwt, Mwt> 10kDa
	5.07289	High Mwt, Mwt> 10kDa			2.03052	High Mwt, Mwt> 10kDa			5.84911	High Mwt, Mwt> 10kDa
	4.70856	High Mwt, Mwt> 10kDa			4.51021	High Mwt, Mwt> 10kDa			5.42631	High Mwt, Mwt> 10kDa
	3.36398	High Mwt, Mwt> 10kDa			6	High Mwt, Mwt> 10kDa			5.44859	High Mwt, Mwt> 10kDa
	5.31213	High Mwt, Mwt> 10kDa			4.42397	High Mwt, Mwt> 10kDa			5.09697	High Mwt, Mwt> 10kDa
	4.54763	High Mwt, Mwt> 10kDa			5.79467	High Mwt, Mwt> 10kDa			5.92435	High Mwt, Mwt> 10kDa
	5.74999	High Mwt, Mwt> 10kDa			1.67087	High Mwt, Mwt> 10kDa			5.17254	High Mwt, Mwt> 10kDa
	5.72687	High Mwt, Mwt> 10kDa			4.43668	High Mwt, Mwt> 10kDa			5.84809	High Mwt, Mwt> 10kDa
	4.84056	High Mwt, Mwt> 10kDa			4.32624	High Mwt, Mwt> 10kDa			4.68989	High Mwt, Mwt> 10kDa
	4.764	High Mwt, Mwt> 10kDa			4.48619	High Mwt, Mwt> 10kDa			4.7516	High Mwt, Mwt> 10kDa
	5.56658	High Mwt, Mwt> 10kDa			4.0824	High Mwt, Mwt> 10kDa			6	High Mwt, Mwt> 10kDa
	5.78803	High Mwt, Mwt> 10kDa			3.81569	High Mwt, Mwt> 10kDa			5.22034	High Mwt, Mwt> 10kDa
	5.92918	High Mwt, Mwt> 10kDa			4.02113	High Mwt, Mwt> 10kDa			5.8138	High Mwt, Mwt> 10kDa
	6	High Mwt, Mwt> 10kDa			4.60171	High Mwt, Mwt> 10kDa			5.48589	High Mwt, Mwt> 10kDa
	6	High Mwt, Mwt> 10kDa			6	High Mwt, Mwt> 10kDa			6	High Mwt, Mwt> 10kDa
	5.87961	High Mwt, Mwt> 10kDa			6	High Mwt, Mwt> 10kDa			6	High Mwt, Mwt> 10kDa
	5.10755	High Mwt, Mwt> 10kDa			6	High Mwt, Mwt> 10kDa			6	High Mwt, Mwt> 10kDa
	3.71488	High Mwt, Mwt> 10kDa			4.38543	High Mwt, Mwt> 10kDa			6	High Mwt, Mwt> 10kDa
	5.77934	High Mwt, Mwt> 10kDa			6	High Mwt, Mwt> 10kDa			6	High Mwt, Mwt> 10kDa
	5.83606	High Mwt, Mwt> 10kDa			6	High Mwt, Mwt> 10kDa			4.9296	High Mwt, Mwt> 10kDa
	5.34721	High Mwt, Mwt> 10kDa			6	High Mwt, Mwt> 10kDa			5.00848	High Mwt, Mwt> 10kDa
	5.83115	High Mwt, Mwt> 10kDa			6	High Mwt, Mwt> 10kDa			5.27222	High Mwt, Mwt> 10kDa
	2.76013	High Mwt, Mwt> 10kDa			5.53548	High Mwt, Mwt> 10kDa			4.38466	High Mwt, Mwt> 10kDa
	5.63215	High Mwt, Mwt> 10kDa			6	High Mwt, Mwt> 10kDa			3.91039	High Mwt, Mwt> 10kDa
	5.64901	High Mwt, Mwt> 10kDa			6	High Mwt, Mwt> 10kDa			6	High Mwt, Mwt> 10kDa
	5.28924	High Mwt, Mwt> 10kDa			4.30496	High Mwt, Mwt> 10kDa			5.28011	High Mwt, Mwt> 10kDa
	5.98003	High Mwt, Mwt> 10kDa			1.88979	High Mwt, Mwt> 10kDa			5.98216	High Mwt, Mwt> 10kDa
	6	High Mwt, Mwt> 10kDa			4.41789	High Mwt, Mwt> 10kDa			6	High Mwt, Mwt> 10kDa
	6	High Mwt, Mwt> 10kDa			3.04313	High Mwt, Mwt> 10kDa			6	High Mwt, Mwt> 10kDa
	5.56885	High Mwt, Mwt> 10kDa			5.60221	High Mwt, Mwt> 10kDa			6	High Mwt, Mwt> 10kDa
	5.95548	High Mwt, Mwt> 10kDa			5.97865	High Mwt, Mwt> 10kDa			6	High Mwt, Mwt> 10kDa
	5.65983	High Mwt, Mwt> 10kDa			6	High Mwt, Mwt> 10kDa			5.86413	High Mwt, Mwt> 10kDa
	6	High Mwt, Mwt> 10kDa			4.64784	High Mwt, Mwt> 10kDa			6	High Mwt, Mwt> 10kDa
	5.2751	High Mwt, Mwt> 10kDa			2.18074	High Mwt, Mwt> 10kDa			6	High Mwt, Mwt> 10kDa
	6	High Mwt, Mwt> 10kDa			2.99495	High Mwt, Mwt> 10kDa			5.68653	High Mwt, Mwt> 10kDa
	6	High Mwt, Mwt> 10kDa			6	High Mwt, Mwt> 10kDa			6	High Mwt, Mwt> 10kDa
	5.41185	High Mwt, Mwt> 10kDa			6	High Mwt, Mwt> 10kDa			6	High Mwt, Mwt> 10kDa
	5.84207	High Mwt, Mwt> 10kDa			5.73316	High Mwt, Mwt> 10kDa			5.91893	High Mwt, Mwt> 10kDa
	5.05231	High Mwt, Mwt> 10kDa			5.80167	High Mwt, Mwt> 10kDa			1.79839	High Mwt, Mwt> 10kDa
	6	High Mwt, Mwt> 10kDa			4.20325	High Mwt, Mwt> 10kDa			5.59933	High Mwt, Mwt> 10kDa
	5.62576	High Mwt, Mwt> 10kDa			2.68141	High Mwt, Mwt> 10kDa			3.01515	High Mwt, Mwt> 10kDa
	5.51897	High Mwt, Mwt> 10kDa			5.99178	High Mwt, Mwt> 10kDa			5.55145	High Mwt, Mwt> 10kDa
	6	High Mwt, Mwt> 10kDa			1.63182	High Mwt, Mwt> 10kDa			6	High Mwt, Mwt> 10kDa
	3.14555	High Mwt, Mwt> 10kDa			3.46711	High Mwt, Mwt> 10kDa			6	High Mwt, Mwt> 10kDa
	6	High Mwt, Mwt> 10kDa			4.53632	High Mwt, Mwt> 10kDa			5.38735	High Mwt, Mwt> 10kDa
	6	High Mwt, Mwt> 10kDa			6	High Mwt, Mwt> 10kDa			3.4903	High Mwt, Mwt> 10kDa
	5.16186	High Mwt, Mwt> 10kDa			3.82188	High Mwt, Mwt> 10kDa			3.32748	High Mwt, Mwt> 10kDa
	5.31634	High Mwt, Mwt> 10kDa			1.36855	High Mwt, Mwt> 10kDa			5.95889	High Mwt, Mwt> 10kDa
	5.36135	High Mwt, Mwt> 10kDa			4.80858	High Mwt, Mwt> 10kDa			6	High Mwt, Mwt> 10kDa
	4.07818	High Mwt, Mwt> 10kDa			5.28405	High Mwt, Mwt> 10kDa			5.66466	High Mwt, Mwt> 10kDa
	5.34884	High Mwt, Mwt> 10kDa			5.61914	High Mwt, Mwt> 10kDa			5.93398	High Mwt, Mwt> 10kDa
	5.82955	High Mwt, Mwt> 10kDa			4.43704	High Mwt, Mwt> 10kDa			4.17126	High Mwt, Mwt> 10kDa
	5.92323	High Mwt, Mwt> 10kDa			5.70861	High Mwt, Mwt> 10kDa			4.53827	High Mwt, Mwt> 10kDa
	5.43911	High Mwt, Mwt> 10kDa			4.1998	High Mwt, Mwt> 10kDa			5.15958	High Mwt, Mwt> 10kDa
	5.96819	High Mwt, Mwt> 10kDa			4.30435	High Mwt, Mwt> 10kDa			1.96713	High Mwt, Mwt> 10kDa
	5.46685	High Mwt, Mwt> 10kDa			5.36154	High Mwt, Mwt> 10kDa			4.37406	High Mwt, Mwt> 10kDa
	6	High Mwt, Mwt> 10kDa			4.65306	High Mwt, Mwt> 10kDa			5.49468	High Mwt, Mwt> 10kDa
	6	High Mwt, Mwt> 10kDa			4.28857	High Mwt, Mwt> 10kDa			5.88983	High Mwt, Mwt> 10kDa
	6	High Mwt, Mwt> 10kDa			6	High Mwt, Mwt> 10kDa			6	High Mwt, Mwt> 10kDa
	5.88449	High Mwt, Mwt> 10kDa			6	High Mwt, Mwt> 10kDa			6	High Mwt, Mwt> 10kDa
	5.88365	High Mwt, Mwt> 10kDa			5.3537	High Mwt, Mwt> 10kDa			1.51687	High Mwt, Mwt> 10kDa
	5.98513	High Mwt, Mwt> 10kDa			4.64505	High Mwt, Mwt> 10kDa			6	High Mwt, Mwt> 10kDa
	5.88321	High Mwt, Mwt> 10kDa			3.14266	High Mwt, Mwt> 10kDa			6	High Mwt, Mwt> 10kDa
	5.16385	High Mwt, Mwt> 10kDa			5.19936	High Mwt, Mwt> 10kDa			6	High Mwt, Mwt> 10kDa
	3.03883	High Mwt, Mwt> 10kDa			5.39583	High Mwt, Mwt> 10kDa			5.48575	High Mwt, Mwt> 10kDa
	5.70225	High Mwt, Mwt> 10kDa			5.32722	High Mwt, Mwt> 10kDa			5.95026	High Mwt, Mwt> 10kDa
	3.32357	High Mwt, Mwt> 10kDa			4.56698	High Mwt, Mwt> 10kDa			4.61702	High Mwt, Mwt> 10kDa
	6	High Mwt, Mwt> 10kDa			5.79522	High Mwt, Mwt> 10kDa			4.04363	High Mwt, Mwt> 10kDa
	5.90874	High Mwt, Mwt> 10kDa			6	High Mwt, Mwt> 10kDa			5.8902	High Mwt, Mwt> 10kDa
	6	High Mwt, Mwt> 10kDa			5.62131	High Mwt, Mwt> 10kDa			5.71837	High Mwt, Mwt> 10kDa
	5.64872	High Mwt, Mwt> 10kDa			3.38792	High Mwt, Mwt> 10kDa			5.43203	High Mwt, Mwt> 10kDa
	4.66997	High Mwt, Mwt> 10kDa			2.24174	High Mwt, Mwt> 10kDa			6	High Mwt, Mwt> 10kDa
	5.33001	High Mwt, Mwt> 10kDa			4.56231	High Mwt, Mwt> 10kDa			6	High Mwt, Mwt> 10kDa
	6	High Mwt, Mwt> 10kDa			4.13644	High Mwt, Mwt> 10kDa			6	High Mwt, Mwt> 10kDa
	6	High Mwt, Mwt> 10kDa			5.61489	High Mwt, Mwt> 10kDa			5.85173	High Mwt, Mwt> 10kDa
	5.31795	High Mwt, Mwt> 10kDa			2.0099	High Mwt, Mwt> 10kDa			5.37538	High Mwt, Mwt> 10kDa
	5.6978	High Mwt, Mwt> 10kDa			5.4198	High Mwt, Mwt> 10kDa			5.26281	High Mwt, Mwt> 10kDa
	4.23221	High Mwt, Mwt> 10kDa			6	High Mwt, Mwt> 10kDa			5.66485	High Mwt, Mwt> 10kDa
	4.29565	High Mwt, Mwt> 10kDa			5.81595	High Mwt, Mwt> 10kDa			5.50456	High Mwt, Mwt> 10kDa
	6	High Mwt, Mwt> 10kDa			2.62411	High Mwt, Mwt> 10kDa			5.63743	High Mwt, Mwt> 10kDa
	2.17858	High Mwt, Mwt> 10kDa			2.12193	High Mwt, Mwt> 10kDa			6	High Mwt, Mwt> 10kDa
	4.38814	High Mwt, Mwt> 10kDa			3.02172	High Mwt, Mwt> 10kDa			6	High Mwt, Mwt> 10kDa
	5.30307	High Mwt, Mwt> 10kDa			5.17237	High Mwt, Mwt> 10kDa			6	High Mwt, Mwt> 10kDa
	2.54136	High Mwt, Mwt> 10kDa			4.69994	High Mwt, Mwt> 10kDa			5.53319	High Mwt, Mwt> 10kDa
	6	High Mwt, Mwt> 10kDa			4.61375	High Mwt, Mwt> 10kDa			3.20985	High Mwt, Mwt> 10kDa
	6	High Mwt, Mwt> 10kDa			3.71036	High Mwt, Mwt> 10kDa			4.4352	High Mwt, Mwt> 10kDa
	2.00293	High Mwt, Mwt> 10kDa			3.54113	High Mwt, Mwt> 10kDa			5.06866	High Mwt, Mwt> 10kDa
	5.90778	High Mwt, Mwt> 10kDa			4.85332	High Mwt, Mwt> 10kDa			6	High Mwt, Mwt> 10kDa
	5.90071	High Mwt, Mwt> 10kDa			4.77416	High Mwt, Mwt> 10kDa			4.34988	High Mwt, Mwt> 10kDa
	5.29492	High Mwt, Mwt> 10kDa			5.90158	High Mwt, Mwt> 10kDa			6	High Mwt, Mwt> 10kDa
	4.78268	High Mwt, Mwt> 10kDa			5.46552	High Mwt, Mwt> 10kDa			6	High Mwt, Mwt> 10kDa
	2.49728	High Mwt, Mwt> 10kDa			4.19078	High Mwt, Mwt> 10kDa			6	High Mwt, Mwt> 10kDa
	6	High Mwt, Mwt> 10kDa			6	High Mwt, Mwt> 10kDa			3.60509	High Mwt, Mwt> 10kDa
	5.78042	High Mwt, Mwt> 10kDa			3.97586	High Mwt, Mwt> 10kDa			6	High Mwt, Mwt> 10kDa
	3.84625	High Mwt, Mwt> 10kDa			3.7515	High Mwt, Mwt> 10kDa			5.51089	High Mwt, Mwt> 10kDa
	6	High Mwt, Mwt> 10kDa			6	High Mwt, Mwt> 10kDa			4.93464	High Mwt, Mwt> 10kDa
	5.71161	High Mwt, Mwt> 10kDa			1.12015	High Mwt, Mwt> 10kDa			6	High Mwt, Mwt> 10kDa
	5.26685	High Mwt, Mwt> 10kDa			5.11705	High Mwt, Mwt> 10kDa			5.40616	High Mwt, Mwt> 10kDa
	6	High Mwt, Mwt> 10kDa			4.30194	High Mwt, Mwt> 10kDa			5.18591	High Mwt, Mwt> 10kDa
	6	High Mwt, Mwt> 10kDa			6	High Mwt, Mwt> 10kDa			4.55438	High Mwt, Mwt> 10kDa
	5.71158	High Mwt, Mwt> 10kDa			4.14325	High Mwt, Mwt> 10kDa			5.73223	High Mwt, Mwt> 10kDa
	5.16836	High Mwt, Mwt> 10kDa			4.8849	High Mwt, Mwt> 10kDa			5.63046	High Mwt, Mwt> 10kDa
	5.25836	High Mwt, Mwt> 10kDa			3.18008	High Mwt, Mwt> 10kDa			6	High Mwt, Mwt> 10kDa
	5.02782	High Mwt, Mwt> 10kDa			5.95865	High Mwt, Mwt> 10kDa			6	High Mwt, Mwt> 10kDa
	5.88017	High Mwt, Mwt> 10kDa			5.64957	High Mwt, Mwt> 10kDa			5.99811	High Mwt, Mwt> 10kDa
	5.5089	High Mwt, Mwt> 10kDa			5.90968	High Mwt, Mwt> 10kDa			5.39068	High Mwt, Mwt> 10kDa
	6	High Mwt, Mwt> 10kDa			6	High Mwt, Mwt> 10kDa			6	High Mwt, Mwt> 10kDa
	5.70977	High Mwt, Mwt> 10kDa			4.48078	High Mwt, Mwt> 10kDa			5.50891	High Mwt, Mwt> 10kDa
	6	High Mwt, Mwt> 10kDa			4.71727	High Mwt, Mwt> 10kDa			4.60126	High Mwt, Mwt> 10kDa
	4.33956	High Mwt, Mwt> 10kDa			2.21542	High Mwt, Mwt> 10kDa			6	High Mwt, Mwt> 10kDa
	3.7295	High Mwt, Mwt> 10kDa			6	High Mwt, Mwt> 10kDa			1.32668	High Mwt, Mwt> 10kDa
	5.40024	High Mwt, Mwt> 10kDa			6	High Mwt, Mwt> 10kDa			4.0345	High Mwt, Mwt> 10kDa
	5.87057	High Mwt, Mwt> 10kDa			5.03692	High Mwt, Mwt> 10kDa			5.79479	High Mwt, Mwt> 10kDa
	6	High Mwt, Mwt> 10kDa			6	High Mwt, Mwt> 10kDa			6	High Mwt, Mwt> 10kDa
	4.50806	High Mwt, Mwt> 10kDa			5.99285	High Mwt, Mwt> 10kDa			2.607	High Mwt, Mwt> 10kDa
	5.5009	High Mwt, Mwt> 10kDa			6	High Mwt, Mwt> 10kDa			5.69454	High Mwt, Mwt> 10kDa
	6	High Mwt, Mwt> 10kDa			6	High Mwt, Mwt> 10kDa			4.54714	High Mwt, Mwt> 10kDa
	5.73403	High Mwt, Mwt> 10kDa			5.54745	High Mwt, Mwt> 10kDa			6	High Mwt, Mwt> 10kDa
	5.06308	High Mwt, Mwt> 10kDa			4.11621	High Mwt, Mwt> 10kDa			6	High Mwt, Mwt> 10kDa
	4.7631	High Mwt, Mwt> 10kDa			5.3774	High Mwt, Mwt> 10kDa			6	High Mwt, Mwt> 10kDa
	4.96784	High Mwt, Mwt> 10kDa			5.17388	High Mwt, Mwt> 10kDa			6	High Mwt, Mwt> 10kDa
	5.5448	High Mwt, Mwt> 10kDa			6	High Mwt, Mwt> 10kDa			6	High Mwt, Mwt> 10kDa
	5.99281	High Mwt, Mwt> 10kDa			4.54538	High Mwt, Mwt> 10kDa			4.22274	High Mwt, Mwt> 10kDa
	5.82775	High Mwt, Mwt> 10kDa			4.92425	High Mwt, Mwt> 10kDa			2.74911	High Mwt, Mwt> 10kDa
	1.20876	High Mwt, Mwt> 10kDa			5.16865	High Mwt, Mwt> 10kDa			6	High Mwt, Mwt> 10kDa
	5.22382	High Mwt, Mwt> 10kDa			5.49515	High Mwt, Mwt> 10kDa			5.58662	High Mwt, Mwt> 10kDa
	4.42393	High Mwt, Mwt> 10kDa			3.42292	High Mwt, Mwt> 10kDa			4.85123	High Mwt, Mwt> 10kDa
	6	High Mwt, Mwt> 10kDa			2.93487	High Mwt, Mwt> 10kDa			6	High Mwt, Mwt> 10kDa
	6	High Mwt, Mwt> 10kDa			4.13987	High Mwt, Mwt> 10kDa			6	High Mwt, Mwt> 10kDa
	6	High Mwt, Mwt> 10kDa			6	High Mwt, Mwt> 10kDa			6	High Mwt, Mwt> 10kDa
	5.70519	High Mwt, Mwt> 10kDa			4.87562	High Mwt, Mwt> 10kDa			6	High Mwt, Mwt> 10kDa
	5.03191	High Mwt, Mwt> 10kDa			4.51341	High Mwt, Mwt> 10kDa			5.57003	High Mwt, Mwt> 10kDa
	5.37735	High Mwt, Mwt> 10kDa			6	High Mwt, Mwt> 10kDa			5.65035	High Mwt, Mwt> 10kDa
	4.74413	High Mwt, Mwt> 10kDa			4.26968	High Mwt, Mwt> 10kDa			5.2757	High Mwt, Mwt> 10kDa
	4.69166	High Mwt, Mwt> 10kDa			5.02858	High Mwt, Mwt> 10kDa			4.72454	High Mwt, Mwt> 10kDa
	6	High Mwt, Mwt> 10kDa			6	High Mwt, Mwt> 10kDa			5.71831	High Mwt, Mwt> 10kDa
	1.62329	High Mwt, Mwt> 10kDa			6	High Mwt, Mwt> 10kDa			6	High Mwt, Mwt> 10kDa
	6	High Mwt, Mwt> 10kDa			5.46326	High Mwt, Mwt> 10kDa			5.06948	High Mwt, Mwt> 10kDa
	5.44498	High Mwt, Mwt> 10kDa			3.83377	High Mwt, Mwt> 10kDa			5.68996	High Mwt, Mwt> 10kDa
	5.95486	High Mwt, Mwt> 10kDa			6	High Mwt, Mwt> 10kDa			5.36547	High Mwt, Mwt> 10kDa
	5.50591	High Mwt, Mwt> 10kDa			4.34098	High Mwt, Mwt> 10kDa			4.90208	High Mwt, Mwt> 10kDa
	5.56406	High Mwt, Mwt> 10kDa			4.8616	High Mwt, Mwt> 10kDa			2.94707	High Mwt, Mwt> 10kDa
	6	High Mwt, Mwt> 10kDa			6	High Mwt, Mwt> 10kDa			3.77542	High Mwt, Mwt> 10kDa
	5.9355	High Mwt, Mwt> 10kDa			3.65518	High Mwt, Mwt> 10kDa			5.64659	High Mwt, Mwt> 10kDa
	5.44217	High Mwt, Mwt> 10kDa			6	High Mwt, Mwt> 10kDa			6	High Mwt, Mwt> 10kDa
	6	High Mwt, Mwt> 10kDa			3.62799	High Mwt, Mwt> 10kDa			5.38009	High Mwt, Mwt> 10kDa
	5.90132	High Mwt, Mwt> 10kDa			5.60651	High Mwt, Mwt> 10kDa			6	High Mwt, Mwt> 10kDa
	5.27049	High Mwt, Mwt> 10kDa			6	High Mwt, Mwt> 10kDa			6	High Mwt, Mwt> 10kDa
	4.84683	High Mwt, Mwt> 10kDa			5.38055	High Mwt, Mwt> 10kDa			5.49757	High Mwt, Mwt> 10kDa
	6	High Mwt, Mwt> 10kDa			5.31603	High Mwt, Mwt> 10kDa			2.09002	High Mwt, Mwt> 10kDa
	6	High Mwt, Mwt> 10kDa			5.38982	High Mwt, Mwt> 10kDa			6	High Mwt, Mwt> 10kDa
	5.97535	High Mwt, Mwt> 10kDa			6	High Mwt, Mwt> 10kDa			5.59329	High Mwt, Mwt> 10kDa
	4.78947	High Mwt, Mwt> 10kDa			5.02339	High Mwt, Mwt> 10kDa			5.31245	High Mwt, Mwt> 10kDa
	6	High Mwt, Mwt> 10kDa			5.65385	High Mwt, Mwt> 10kDa			3.96469	High Mwt, Mwt> 10kDa
	6	High Mwt, Mwt> 10kDa			4.25798	High Mwt, Mwt> 10kDa			6	High Mwt, Mwt> 10kDa
	6	High Mwt, Mwt> 10kDa			4.24766	High Mwt, Mwt> 10kDa			5.98165	High Mwt, Mwt> 10kDa
	6	High Mwt, Mwt> 10kDa			2.18634	High Mwt, Mwt> 10kDa			6	High Mwt, Mwt> 10kDa
	6	High Mwt, Mwt> 10kDa			3.18357	High Mwt, Mwt> 10kDa			6	High Mwt, Mwt> 10kDa
	6	High Mwt, Mwt> 10kDa			1.42497	High Mwt, Mwt> 10kDa			5.25542	High Mwt, Mwt> 10kDa
	5.63671	High Mwt, Mwt> 10kDa			3.39406	High Mwt, Mwt> 10kDa			6	High Mwt, Mwt> 10kDa
	5.13382	High Mwt, Mwt> 10kDa			2.50513	High Mwt, Mwt> 10kDa			4.38987	High Mwt, Mwt> 10kDa
	5.70218	High Mwt, Mwt> 10kDa			0.894724	High Mwt, Mwt> 10kDa			5.65864	High Mwt, Mwt> 10kDa
	6	High Mwt, Mwt> 10kDa			6	High Mwt, Mwt> 10kDa			4.6372	High Mwt, Mwt> 10kDa
	5.29448	High Mwt, Mwt> 10kDa			5.84842	High Mwt, Mwt> 10kDa			5.5578	High Mwt, Mwt> 10kDa
	5.75461	High Mwt, Mwt> 10kDa			4.70186	High Mwt, Mwt> 10kDa			6	High Mwt, Mwt> 10kDa
	5.48391	High Mwt, Mwt> 10kDa			2.81098	High Mwt, Mwt> 10kDa			6	High Mwt, Mwt> 10kDa
	5.38986	High Mwt, Mwt> 10kDa			3.26129	High Mwt, Mwt> 10kDa			6	High Mwt, Mwt> 10kDa
	3.74459	High Mwt, Mwt> 10kDa			6	High Mwt, Mwt> 10kDa			5.40442	High Mwt, Mwt> 10kDa
	1.64729	High Mwt, Mwt> 10kDa			4.09285	High Mwt, Mwt> 10kDa			5.95717	High Mwt, Mwt> 10kDa
	5.55397	High Mwt, Mwt> 10kDa			4.83794	High Mwt, Mwt> 10kDa			3.39084	High Mwt, Mwt> 10kDa
	6	High Mwt, Mwt> 10kDa			6	High Mwt, Mwt> 10kDa			4.35212	High Mwt, Mwt> 10kDa
	6	High Mwt, Mwt> 10kDa			2.24691	High Mwt, Mwt> 10kDa			1.35977	High Mwt, Mwt> 10kDa
	5.32979	High Mwt, Mwt> 10kDa			4.67227	High Mwt, Mwt> 10kDa			4.2128	High Mwt, Mwt> 10kDa
	6	High Mwt, Mwt> 10kDa			4.74219	High Mwt, Mwt> 10kDa			3.50887	High Mwt, Mwt> 10kDa
	5.58665	High Mwt, Mwt> 10kDa			4.46493	High Mwt, Mwt> 10kDa			0.800867	High Mwt, Mwt> 10kDa
	5.93323	High Mwt, Mwt> 10kDa			5.96227	High Mwt, Mwt> 10kDa			5.878	High Mwt, Mwt> 10kDa
	6	High Mwt, Mwt> 10kDa			5.4943	High Mwt, Mwt> 10kDa			5.9225	High Mwt, Mwt> 10kDa
	6	High Mwt, Mwt> 10kDa			2.61811	High Mwt, Mwt> 10kDa			5.76515	High Mwt, Mwt> 10kDa
	4.97947	High Mwt, Mwt> 10kDa			1.13209	High Mwt, Mwt> 10kDa			4.71247	High Mwt, Mwt> 10kDa
	4.68986	High Mwt, Mwt> 10kDa			4.6167	High Mwt, Mwt> 10kDa			3.65056	High Mwt, Mwt> 10kDa
	6	High Mwt, Mwt> 10kDa			5.19715	High Mwt, Mwt> 10kDa			3.73022	High Mwt, Mwt> 10kDa
	5.11003	High Mwt, Mwt> 10kDa			5.94402	High Mwt, Mwt> 10kDa			6	High Mwt, Mwt> 10kDa
	3.80759	High Mwt, Mwt> 10kDa			5.22648	High Mwt, Mwt> 10kDa			5.5312	High Mwt, Mwt> 10kDa
	6	High Mwt, Mwt> 10kDa			4.41749	High Mwt, Mwt> 10kDa			5.71614	High Mwt, Mwt> 10kDa
	6	High Mwt, Mwt> 10kDa			4.26814	High Mwt, Mwt> 10kDa			5.60473	High Mwt, Mwt> 10kDa
	6	High Mwt, Mwt> 10kDa			3.90804	High Mwt, Mwt> 10kDa			3.59967	High Mwt, Mwt> 10kDa
	4.72561	High Mwt, Mwt> 10kDa			4.53753	High Mwt, Mwt> 10kDa			5.67945	High Mwt, Mwt> 10kDa
	5.25411	High Mwt, Mwt> 10kDa			6	High Mwt, Mwt> 10kDa			4.80464	High Mwt, Mwt> 10kDa
	6	High Mwt, Mwt> 10kDa			6	High Mwt, Mwt> 10kDa			6	High Mwt, Mwt> 10kDa
	6	High Mwt, Mwt> 10kDa			6	High Mwt, Mwt> 10kDa			6	High Mwt, Mwt> 10kDa
	5.67114	High Mwt, Mwt> 10kDa			5.31587	High Mwt, Mwt> 10kDa			5.73681	High Mwt, Mwt> 10kDa
	3.30313	High Mwt, Mwt> 10kDa			5.16827	High Mwt, Mwt> 10kDa			5.44078	High Mwt, Mwt> 10kDa
	5.36906	High Mwt, Mwt> 10kDa			6	High Mwt, Mwt> 10kDa			5.3654	High Mwt, Mwt> 10kDa
	5.55292	High Mwt, Mwt> 10kDa			6	High Mwt, Mwt> 10kDa			4.92107	High Mwt, Mwt> 10kDa
	5.46183	High Mwt, Mwt> 10kDa			3.80576	High Mwt, Mwt> 10kDa			4.9269	High Mwt, Mwt> 10kDa
	5.86049	High Mwt, Mwt> 10kDa			4.82969	High Mwt, Mwt> 10kDa			3.87965	High Mwt, Mwt> 10kDa
	5.37448	High Mwt, Mwt> 10kDa			4.01148	High Mwt, Mwt> 10kDa			4.75186	High Mwt, Mwt> 10kDa
	3.37639	High Mwt, Mwt> 10kDa			4.81939	High Mwt, Mwt> 10kDa			4.59221	High Mwt, Mwt> 10kDa
	5.23841	High Mwt, Mwt> 10kDa			5.76211	High Mwt, Mwt> 10kDa			5.46426	High Mwt, Mwt> 10kDa
	1.54979	High Mwt, Mwt> 10kDa			6	High Mwt, Mwt> 10kDa			5.64757	High Mwt, Mwt> 10kDa
	4.75446	High Mwt, Mwt> 10kDa			1.64026	High Mwt, Mwt> 10kDa			6	High Mwt, Mwt> 10kDa
	3.05575	High Mwt, Mwt> 10kDa			3.68747	High Mwt, Mwt> 10kDa			5.66503	High Mwt, Mwt> 10kDa
	0.455359	High Mwt, Mwt> 10kDa			6	High Mwt, Mwt> 10kDa			5.50211	High Mwt, Mwt> 10kDa
	6	High Mwt, Mwt> 10kDa			5.06592	High Mwt, Mwt> 10kDa			6	High Mwt, Mwt> 10kDa
	5.80832	High Mwt, Mwt> 10kDa			4.2839	High Mwt, Mwt> 10kDa			6	High Mwt, Mwt> 10kDa
	4.97372	High Mwt, Mwt> 10kDa			3.38716	High Mwt, Mwt> 10kDa			6	High Mwt, Mwt> 10kDa
	4.83506	High Mwt, Mwt> 10kDa			5.93671	High Mwt, Mwt> 10kDa			3.41263	High Mwt, Mwt> 10kDa
	4.53386	High Mwt, Mwt> 10kDa			5.26897	High Mwt, Mwt> 10kDa			4.9421	High Mwt, Mwt> 10kDa
	5.89168	High Mwt, Mwt> 10kDa			4.64173	High Mwt, Mwt> 10kDa			4.34776	High Mwt, Mwt> 10kDa
	6	High Mwt, Mwt> 10kDa			4.50436	High Mwt, Mwt> 10kDa			5.82959	High Mwt, Mwt> 10kDa
	6	High Mwt, Mwt> 10kDa			4.17251	High Mwt, Mwt> 10kDa			5.62982	High Mwt, Mwt> 10kDa
	5.42641	High Mwt, Mwt> 10kDa			5.04411	High Mwt, Mwt> 10kDa			6	High Mwt, Mwt> 10kDa
	6	High Mwt, Mwt> 10kDa			2.26347	High Mwt, Mwt> 10kDa			5.23471	High Mwt, Mwt> 10kDa
	4.01022	High Mwt, Mwt> 10kDa			3.88196	High Mwt, Mwt> 10kDa			5.68638	High Mwt, Mwt> 10kDa
	5.47063	High Mwt, Mwt> 10kDa			5.75609	High Mwt, Mwt> 10kDa			5.95252	High Mwt, Mwt> 10kDa
	4.87028	High Mwt, Mwt> 10kDa			3.41764	High Mwt, Mwt> 10kDa			4.59818	High Mwt, Mwt> 10kDa
	5.37855	High Mwt, Mwt> 10kDa			6	High Mwt, Mwt> 10kDa			5.46724	High Mwt, Mwt> 10kDa
	6	High Mwt, Mwt> 10kDa			5.83871	High Mwt, Mwt> 10kDa			5.53546	High Mwt, Mwt> 10kDa
	5.91628	High Mwt, Mwt> 10kDa			5.49589	High Mwt, Mwt> 10kDa			5.31008	High Mwt, Mwt> 10kDa
	1.47417	High Mwt, Mwt> 10kDa			5.53316	High Mwt, Mwt> 10kDa			5.84854	High Mwt, Mwt> 10kDa
	5.63732	High Mwt, Mwt> 10kDa			5.22991	High Mwt, Mwt> 10kDa			5.64198	High Mwt, Mwt> 10kDa
	6	High Mwt, Mwt> 10kDa			5.5142	High Mwt, Mwt> 10kDa			5.41134	High Mwt, Mwt> 10kDa
	6	High Mwt, Mwt> 10kDa			1.29114	High Mwt, Mwt> 10kDa			5.92218	High Mwt, Mwt> 10kDa
	6	High Mwt, Mwt> 10kDa			4.83498	High Mwt, Mwt> 10kDa			2.23615	High Mwt, Mwt> 10kDa
	6	High Mwt, Mwt> 10kDa			1.05696	High Mwt, Mwt> 10kDa			5.1074	High Mwt, Mwt> 10kDa
	6	High Mwt, Mwt> 10kDa			0.714117	High Mwt, Mwt> 10kDa			6	High Mwt, Mwt> 10kDa
	4.87106	High Mwt, Mwt> 10kDa			5.44539	High Mwt, Mwt> 10kDa			5.49054	High Mwt, Mwt> 10kDa
	5.4038	High Mwt, Mwt> 10kDa			4.73714	High Mwt, Mwt> 10kDa			5.48148	High Mwt, Mwt> 10kDa
	6	High Mwt, Mwt> 10kDa			4.69171	High Mwt, Mwt> 10kDa			6	High Mwt, Mwt> 10kDa
	6	High Mwt, Mwt> 10kDa			3.7839	High Mwt, Mwt> 10kDa			5.7952	High Mwt, Mwt> 10kDa
	6	High Mwt, Mwt> 10kDa			1.64657	High Mwt, Mwt> 10kDa			5.39846	High Mwt, Mwt> 10kDa
	6	High Mwt, Mwt> 10kDa			4.47112	High Mwt, Mwt> 10kDa			5.92824	High Mwt, Mwt> 10kDa
	6	High Mwt, Mwt> 10kDa			6	High Mwt, Mwt> 10kDa			6	High Mwt, Mwt> 10kDa
	5.86124	High Mwt, Mwt> 10kDa			2.58296	High Mwt, Mwt> 10kDa			2.17733	High Mwt, Mwt> 10kDa
	5.67312	High Mwt, Mwt> 10kDa			4.89039	High Mwt, Mwt> 10kDa			4.88044	High Mwt, Mwt> 10kDa
	4.91451	High Mwt, Mwt> 10kDa			4.22985	High Mwt, Mwt> 10kDa			1.52956	High Mwt, Mwt> 10kDa
	5.03615	High Mwt, Mwt> 10kDa			5.2992	High Mwt, Mwt> 10kDa			6	High Mwt, Mwt> 10kDa
	4.25587	High Mwt, Mwt> 10kDa			4.45857	High Mwt, Mwt> 10kDa			0.371942	High Mwt, Mwt> 10kDa
	5.0669	High Mwt, Mwt> 10kDa			4.44842	High Mwt, Mwt> 10kDa			6	High Mwt, Mwt> 10kDa
	5.85141	High Mwt, Mwt> 10kDa			6	High Mwt, Mwt> 10kDa			5.95273	High Mwt, Mwt> 10kDa
	1.95956	High Mwt, Mwt> 10kDa			3.77123	High Mwt, Mwt> 10kDa			4.5018	High Mwt, Mwt> 10kDa
	6	High Mwt, Mwt> 10kDa			5.86233	High Mwt, Mwt> 10kDa			4.24916	High Mwt, Mwt> 10kDa
	6	High Mwt, Mwt> 10kDa			2.83892	High Mwt, Mwt> 10kDa			1.5807	High Mwt, Mwt> 10kDa
	6	High Mwt, Mwt> 10kDa			6	High Mwt, Mwt> 10kDa			6	High Mwt, Mwt> 10kDa
	5.95867	High Mwt, Mwt> 10kDa			5.01971	High Mwt, Mwt> 10kDa			3.74719	High Mwt, Mwt> 10kDa
	4.89805	High Mwt, Mwt> 10kDa			0.715948	High Mwt, Mwt> 10kDa			4.14272	High Mwt, Mwt> 10kDa
	5.2141	High Mwt, Mwt> 10kDa			1.61992	High Mwt, Mwt> 10kDa			6	High Mwt, Mwt> 10kDa
	5.87366	High Mwt, Mwt> 10kDa			3.47268	High Mwt, Mwt> 10kDa			5.83747	High Mwt, Mwt> 10kDa
	5.74045	High Mwt, Mwt> 10kDa			6	High Mwt, Mwt> 10kDa			4.78221	High Mwt, Mwt> 10kDa
	5.42789	High Mwt, Mwt> 10kDa			3.01241	High Mwt, Mwt> 10kDa			5.13369	High Mwt, Mwt> 10kDa
	5.18363	High Mwt, Mwt> 10kDa			6	High Mwt, Mwt> 10kDa			6	High Mwt, Mwt> 10kDa
	5.40981	High Mwt, Mwt> 10kDa			5.93808	High Mwt, Mwt> 10kDa			5.5562	High Mwt, Mwt> 10kDa
	6	High Mwt, Mwt> 10kDa			6	High Mwt, Mwt> 10kDa			5.75327	High Mwt, Mwt> 10kDa
	3.0863	High Mwt, Mwt> 10kDa			3.65651	High Mwt, Mwt> 10kDa			4.0027	High Mwt, Mwt> 10kDa
	5.14092	High Mwt, Mwt> 10kDa			6	High Mwt, Mwt> 10kDa			6	High Mwt, Mwt> 10kDa
	6	High Mwt, Mwt> 10kDa			6	High Mwt, Mwt> 10kDa			5.39096	High Mwt, Mwt> 10kDa
	6	High Mwt, Mwt> 10kDa			5.36683	High Mwt, Mwt> 10kDa			0.484558	High Mwt, Mwt> 10kDa
	5.73881	High Mwt, Mwt> 10kDa			5.90323	High Mwt, Mwt> 10kDa			5.57543	High Mwt, Mwt> 10kDa
	6	High Mwt, Mwt> 10kDa			1.19322	High Mwt, Mwt> 10kDa			6	High Mwt, Mwt> 10kDa
	5.69774	High Mwt, Mwt> 10kDa			3.38017	High Mwt, Mwt> 10kDa			3.42976	High Mwt, Mwt> 10kDa
	5.56916	High Mwt, Mwt> 10kDa			2.58256	High Mwt, Mwt> 10kDa			6	High Mwt, Mwt> 10kDa
	6	High Mwt, Mwt> 10kDa			5.13642	High Mwt, Mwt> 10kDa			3.42073	High Mwt, Mwt> 10kDa
	6	High Mwt, Mwt> 10kDa			3.86628	High Mwt, Mwt> 10kDa			6	High Mwt, Mwt> 10kDa
	1.91825	High Mwt, Mwt> 10kDa			3.24275	High Mwt, Mwt> 10kDa			5.6446	High Mwt, Mwt> 10kDa
	5.72898	High Mwt, Mwt> 10kDa			3.77196	High Mwt, Mwt> 10kDa			5.24876	High Mwt, Mwt> 10kDa
	1.75657	High Mwt, Mwt> 10kDa			0.925678	High Mwt, Mwt> 10kDa			5.27533	High Mwt, Mwt> 10kDa
	5.42387	High Mwt, Mwt> 10kDa			5.57604	High Mwt, Mwt> 10kDa			6	High Mwt, Mwt> 10kDa
	0.545173	High Mwt, Mwt> 10kDa			2.38154	High Mwt, Mwt> 10kDa			6	High Mwt, Mwt> 10kDa
	6	High Mwt, Mwt> 10kDa			4.48299	High Mwt, Mwt> 10kDa			4.00378	High Mwt, Mwt> 10kDa
	5.05409	High Mwt, Mwt> 10kDa			4.48414	High Mwt, Mwt> 10kDa			5.91695	High Mwt, Mwt> 10kDa
	5.61391	High Mwt, Mwt> 10kDa			5.09425	High Mwt, Mwt> 10kDa			1.42707	High Mwt, Mwt> 10kDa
	5.02049	High Mwt, Mwt> 10kDa			4.07318	High Mwt, Mwt> 10kDa			4.65853	High Mwt, Mwt> 10kDa
	1.82627	High Mwt, Mwt> 10kDa			4.66421	High Mwt, Mwt> 10kDa			4.69075	High Mwt, Mwt> 10kDa
	5.29793	High Mwt, Mwt> 10kDa			4.89156	High Mwt, Mwt> 10kDa			6	High Mwt, Mwt> 10kDa
	4.25272	High Mwt, Mwt> 10kDa			5.74649	High Mwt, Mwt> 10kDa			5.0689	High Mwt, Mwt> 10kDa
	5.49479	High Mwt, Mwt> 10kDa			5.41984	High Mwt, Mwt> 10kDa			5.05578	High Mwt, Mwt> 10kDa
	5.37978	High Mwt, Mwt> 10kDa			5.47313	High Mwt, Mwt> 10kDa			5.29014	High Mwt, Mwt> 10kDa
	6	High Mwt, Mwt> 10kDa			0.896531	High Mwt, Mwt> 10kDa			4.9938	High Mwt, Mwt> 10kDa
	4.61578	High Mwt, Mwt> 10kDa			3.58423	High Mwt, Mwt> 10kDa			1.25691	High Mwt, Mwt> 10kDa
	5.86559	High Mwt, Mwt> 10kDa			5.4413	High Mwt, Mwt> 10kDa			5.09923	High Mwt, Mwt> 10kDa
	6	High Mwt, Mwt> 10kDa			3.62935	High Mwt, Mwt> 10kDa			2.29046	High Mwt, Mwt> 10kDa
	5.3003	High Mwt, Mwt> 10kDa			3.48866	High Mwt, Mwt> 10kDa			6	High Mwt, Mwt> 10kDa
	5.88367	High Mwt, Mwt> 10kDa			2.87828	High Mwt, Mwt> 10kDa			5.78558	High Mwt, Mwt> 10kDa
	2.98482	High Mwt, Mwt> 10kDa			3.55972	High Mwt, Mwt> 10kDa			6	High Mwt, Mwt> 10kDa
	6	High Mwt, Mwt> 10kDa			3.11078	High Mwt, Mwt> 10kDa			5.63934	High Mwt, Mwt> 10kDa
	5.82611	High Mwt, Mwt> 10kDa			2.83366	High Mwt, Mwt> 10kDa			5.74482	High Mwt, Mwt> 10kDa
	1.69112	High Mwt, Mwt> 10kDa			5.29588	High Mwt, Mwt> 10kDa			5.97493	High Mwt, Mwt> 10kDa
	6	High Mwt, Mwt> 10kDa			0.765667	High Mwt, Mwt> 10kDa			5.98852	High Mwt, Mwt> 10kDa
	6	High Mwt, Mwt> 10kDa			4.5986	High Mwt, Mwt> 10kDa			6	High Mwt, Mwt> 10kDa
	4.3511	High Mwt, Mwt> 10kDa			6	High Mwt, Mwt> 10kDa			6	High Mwt, Mwt> 10kDa
	5.89087	High Mwt, Mwt> 10kDa			6	High Mwt, Mwt> 10kDa			1.44236	High Mwt, Mwt> 10kDa
	5.83507	High Mwt, Mwt> 10kDa			5.86557	High Mwt, Mwt> 10kDa			5.6427	High Mwt, Mwt> 10kDa
	4.87617	High Mwt, Mwt> 10kDa			5.3541	High Mwt, Mwt> 10kDa			5.76713	High Mwt, Mwt> 10kDa
	5.71672	High Mwt, Mwt> 10kDa			5.70439	High Mwt, Mwt> 10kDa			5.93162	High Mwt, Mwt> 10kDa
	5.31718	High Mwt, Mwt> 10kDa			4.47009	High Mwt, Mwt> 10kDa			5.42874	High Mwt, Mwt> 10kDa
	6	High Mwt, Mwt> 10kDa			4.96843	High Mwt, Mwt> 10kDa			4.45532	High Mwt, Mwt> 10kDa
	5.9446	High Mwt, Mwt> 10kDa			5.28063	High Mwt, Mwt> 10kDa			4.06158	High Mwt, Mwt> 10kDa
	2.46071	High Mwt, Mwt> 10kDa			2.32141	High Mwt, Mwt> 10kDa			5.34344	High Mwt, Mwt> 10kDa
	6	High Mwt, Mwt> 10kDa			2.88629	High Mwt, Mwt> 10kDa			2.9213	High Mwt, Mwt> 10kDa
	2.67501	High Mwt, Mwt> 10kDa			4.28108	High Mwt, Mwt> 10kDa			0.642641	High Mwt, Mwt> 10kDa
	4.81921	High Mwt, Mwt> 10kDa			4.56648	High Mwt, Mwt> 10kDa			4.74971	High Mwt, Mwt> 10kDa
	4.41044	High Mwt, Mwt> 10kDa			4.41272	High Mwt, Mwt> 10kDa			6	High Mwt, Mwt> 10kDa
	5.54016	High Mwt, Mwt> 10kDa			5.52579	High Mwt, Mwt> 10kDa			5.51533	High Mwt, Mwt> 10kDa
	5.49132	High Mwt, Mwt> 10kDa			4.45048	High Mwt, Mwt> 10kDa			6	High Mwt, Mwt> 10kDa
	5.69618	High Mwt, Mwt> 10kDa			4.63753	High Mwt, Mwt> 10kDa			5.79565	High Mwt, Mwt> 10kDa
	5.58599	High Mwt, Mwt> 10kDa			5.45789	High Mwt, Mwt> 10kDa			5.8666	High Mwt, Mwt> 10kDa
	6	High Mwt, Mwt> 10kDa			5.32626	High Mwt, Mwt> 10kDa			5.61223	High Mwt, Mwt> 10kDa
	1.39218	High Mwt, Mwt> 10kDa			6	High Mwt, Mwt> 10kDa			4.25362	High Mwt, Mwt> 10kDa
	5.51198	High Mwt, Mwt> 10kDa			4.71668	High Mwt, Mwt> 10kDa			2.23012	High Mwt, Mwt> 10kDa
	6	High Mwt, Mwt> 10kDa			3.65316	High Mwt, Mwt> 10kDa			3.93397	High Mwt, Mwt> 10kDa
	5.88641	High Mwt, Mwt> 10kDa			4.80602	High Mwt, Mwt> 10kDa			5.72544	High Mwt, Mwt> 10kDa
	6	High Mwt, Mwt> 10kDa			3.11404	High Mwt, Mwt> 10kDa			5.81462	High Mwt, Mwt> 10kDa
	5.91978	High Mwt, Mwt> 10kDa			4.35671	High Mwt, Mwt> 10kDa			5.1179	High Mwt, Mwt> 10kDa
	4.9639	High Mwt, Mwt> 10kDa			4.6214	High Mwt, Mwt> 10kDa			5.09082	High Mwt, Mwt> 10kDa
	6	High Mwt, Mwt> 10kDa			6	High Mwt, Mwt> 10kDa			2.43262	High Mwt, Mwt> 10kDa
	5.16887	High Mwt, Mwt> 10kDa			4.16164	High Mwt, Mwt> 10kDa			5.94943	High Mwt, Mwt> 10kDa
	6	High Mwt, Mwt> 10kDa			6	High Mwt, Mwt> 10kDa			4.69077	High Mwt, Mwt> 10kDa
	6	High Mwt, Mwt> 10kDa			6	High Mwt, Mwt> 10kDa			4.92397	High Mwt, Mwt> 10kDa
	5.94708	High Mwt, Mwt> 10kDa			5.67993	High Mwt, Mwt> 10kDa			6	High Mwt, Mwt> 10kDa
	1.29745	High Mwt, Mwt> 10kDa			2.08107	High Mwt, Mwt> 10kDa			5.51725	High Mwt, Mwt> 10kDa
	5.16339	High Mwt, Mwt> 10kDa			4.32247	High Mwt, Mwt> 10kDa			5.8221	High Mwt, Mwt> 10kDa
	6	High Mwt, Mwt> 10kDa			2.81638	High Mwt, Mwt> 10kDa			6	High Mwt, Mwt> 10kDa
	5.40945	High Mwt, Mwt> 10kDa			5.47249	High Mwt, Mwt> 10kDa			3.70506	High Mwt, Mwt> 10kDa
	5.0522	High Mwt, Mwt> 10kDa			5.51307	High Mwt, Mwt> 10kDa			5.88494	High Mwt, Mwt> 10kDa
	4.11172	High Mwt, Mwt> 10kDa			5.40237	High Mwt, Mwt> 10kDa			2.76981	High Mwt, Mwt> 10kDa
	3.48196	High Mwt, Mwt> 10kDa			2.0804	High Mwt, Mwt> 10kDa			5.96072	High Mwt, Mwt> 10kDa
	5.84973	High Mwt, Mwt> 10kDa			4.31159	High Mwt, Mwt> 10kDa			6	High Mwt, Mwt> 10kDa
	3.51424	High Mwt, Mwt> 10kDa			1.93275	High Mwt, Mwt> 10kDa			5.52069	High Mwt, Mwt> 10kDa
	0.818506	High Mwt, Mwt> 10kDa			4.30065	High Mwt, Mwt> 10kDa			6	High Mwt, Mwt> 10kDa
	5.20986	High Mwt, Mwt> 10kDa			6	High Mwt, Mwt> 10kDa			6	High Mwt, Mwt> 10kDa
	6	High Mwt, Mwt> 10kDa			4.82499	High Mwt, Mwt> 10kDa			5.25447	High Mwt, Mwt> 10kDa
	6	High Mwt, Mwt> 10kDa			4.66048	High Mwt, Mwt> 10kDa			5.38582	High Mwt, Mwt> 10kDa
	5.71853	High Mwt, Mwt> 10kDa			4.20992	High Mwt, Mwt> 10kDa			3.4042	High Mwt, Mwt> 10kDa
	6	High Mwt, Mwt> 10kDa			5.89109	High Mwt, Mwt> 10kDa			5.66582	High Mwt, Mwt> 10kDa
	5.22352	High Mwt, Mwt> 10kDa			4.54519	High Mwt, Mwt> 10kDa			5.34289	High Mwt, Mwt> 10kDa
	5.78759	High Mwt, Mwt> 10kDa			3.89327	High Mwt, Mwt> 10kDa			5.43612	High Mwt, Mwt> 10kDa
	5.56421	High Mwt, Mwt> 10kDa			4.13768	High Mwt, Mwt> 10kDa			4.91023	High Mwt, Mwt> 10kDa
	3.12487	High Mwt, Mwt> 10kDa			6	High Mwt, Mwt> 10kDa			6	High Mwt, Mwt> 10kDa
	3.94442	High Mwt, Mwt> 10kDa			2.74996	High Mwt, Mwt> 10kDa			2.64723	High Mwt, Mwt> 10kDa
	5.64928	High Mwt, Mwt> 10kDa			4.3675	High Mwt, Mwt> 10kDa			5.87975	High Mwt, Mwt> 10kDa
	5.37887	High Mwt, Mwt> 10kDa			4.80085	High Mwt, Mwt> 10kDa			3.64902	High Mwt, Mwt> 10kDa
	6	High Mwt, Mwt> 10kDa			2.82301	High Mwt, Mwt> 10kDa			4.40659	High Mwt, Mwt> 10kDa
	5.30624	High Mwt, Mwt> 10kDa			1.47087	High Mwt, Mwt> 10kDa			6	High Mwt, Mwt> 10kDa
	4.19592	High Mwt, Mwt> 10kDa			5.34924	High Mwt, Mwt> 10kDa			5.63553	High Mwt, Mwt> 10kDa
	5.9992	High Mwt, Mwt> 10kDa			4.22678	High Mwt, Mwt> 10kDa			4.98403	High Mwt, Mwt> 10kDa
	5.05613	High Mwt, Mwt> 10kDa			3.85194	High Mwt, Mwt> 10kDa			6	High Mwt, Mwt> 10kDa
	5.67965	High Mwt, Mwt> 10kDa			2.91833	High Mwt, Mwt> 10kDa			5.20295	High Mwt, Mwt> 10kDa
	5.21502	High Mwt, Mwt> 10kDa			5.24829	High Mwt, Mwt> 10kDa			5.00948	High Mwt, Mwt> 10kDa
	5.47249	High Mwt, Mwt> 10kDa			4.41955	High Mwt, Mwt> 10kDa			5.8048	High Mwt, Mwt> 10kDa
	4.23013	High Mwt, Mwt> 10kDa			2.10354	High Mwt, Mwt> 10kDa			6	High Mwt, Mwt> 10kDa
	5.34446	High Mwt, Mwt> 10kDa			6	High Mwt, Mwt> 10kDa			5.99689	High Mwt, Mwt> 10kDa
	6	High Mwt, Mwt> 10kDa			4.6403	High Mwt, Mwt> 10kDa			4.89236	High Mwt, Mwt> 10kDa
	5.97551	High Mwt, Mwt> 10kDa			4.67034	High Mwt, Mwt> 10kDa			3.91313	High Mwt, Mwt> 10kDa
	4.56534	High Mwt, Mwt> 10kDa			6	High Mwt, Mwt> 10kDa			3.28136	High Mwt, Mwt> 10kDa
	5.6119	High Mwt, Mwt> 10kDa			3.48194	High Mwt, Mwt> 10kDa			6	High Mwt, Mwt> 10kDa
	3.516	High Mwt, Mwt> 10kDa			4.32565	High Mwt, Mwt> 10kDa			5.68102	High Mwt, Mwt> 10kDa
	5.87555	High Mwt, Mwt> 10kDa			3.40799	High Mwt, Mwt> 10kDa			3.12986	High Mwt, Mwt> 10kDa
	6	High Mwt, Mwt> 10kDa			6	High Mwt, Mwt> 10kDa			3.56964	High Mwt, Mwt> 10kDa
	6	High Mwt, Mwt> 10kDa			5.84528	High Mwt, Mwt> 10kDa			5.43538	High Mwt, Mwt> 10kDa
	5.42794	High Mwt, Mwt> 10kDa			3.78872	High Mwt, Mwt> 10kDa			5.71369	High Mwt, Mwt> 10kDa
	6	High Mwt, Mwt> 10kDa			3.55796	High Mwt, Mwt> 10kDa			3.42512	High Mwt, Mwt> 10kDa
	6	High Mwt, Mwt> 10kDa			4.38664	High Mwt, Mwt> 10kDa			5.96694	High Mwt, Mwt> 10kDa
	5.80875	High Mwt, Mwt> 10kDa			5.89464	High Mwt, Mwt> 10kDa			4.36073	High Mwt, Mwt> 10kDa
	2.26719	High Mwt, Mwt> 10kDa			3.17718	High Mwt, Mwt> 10kDa			5.73673	High Mwt, Mwt> 10kDa
	5.46981	High Mwt, Mwt> 10kDa			1.20638	High Mwt, Mwt> 10kDa			5.72705	High Mwt, Mwt> 10kDa
	4.94996	High Mwt, Mwt> 10kDa			4.77434	High Mwt, Mwt> 10kDa			2.84256	High Mwt, Mwt> 10kDa
	5.54365	High Mwt, Mwt> 10kDa			4.44194	High Mwt, Mwt> 10kDa			4.66775	High Mwt, Mwt> 10kDa
	5.43221	High Mwt, Mwt> 10kDa			3.92558	High Mwt, Mwt> 10kDa			4.6855	High Mwt, Mwt> 10kDa
	6	High Mwt, Mwt> 10kDa			3.34111	High Mwt, Mwt> 10kDa			6	High Mwt, Mwt> 10kDa
	3.58306	High Mwt, Mwt> 10kDa			5.80912	High Mwt, Mwt> 10kDa			5.49337	High Mwt, Mwt> 10kDa
	5.29056	High Mwt, Mwt> 10kDa			5.72241	High Mwt, Mwt> 10kDa			3.95783	High Mwt, Mwt> 10kDa
	2.49147	High Mwt, Mwt> 10kDa			4.88068	High Mwt, Mwt> 10kDa			3.54833	High Mwt, Mwt> 10kDa
	4.07367	High Mwt, Mwt> 10kDa			4.1432	High Mwt, Mwt> 10kDa			6	High Mwt, Mwt> 10kDa
	6	High Mwt, Mwt> 10kDa			5.16917	High Mwt, Mwt> 10kDa			6	High Mwt, Mwt> 10kDa
	4.25512	High Mwt, Mwt> 10kDa			4.1632	High Mwt, Mwt> 10kDa			5.96683	High Mwt, Mwt> 10kDa
	6	High Mwt, Mwt> 10kDa			5.67038	High Mwt, Mwt> 10kDa			1.4588	High Mwt, Mwt> 10kDa
	6	High Mwt, Mwt> 10kDa			4.19845	High Mwt, Mwt> 10kDa			6	High Mwt, Mwt> 10kDa
	5.57231	High Mwt, Mwt> 10kDa			5.18131	High Mwt, Mwt> 10kDa			6	High Mwt, Mwt> 10kDa
	6	High Mwt, Mwt> 10kDa			5.94321	High Mwt, Mwt> 10kDa			5.53706	High Mwt, Mwt> 10kDa
	5.33755	High Mwt, Mwt> 10kDa			3.30002	High Mwt, Mwt> 10kDa			5.30151	High Mwt, Mwt> 10kDa
	4.79929	High Mwt, Mwt> 10kDa			2.17872	High Mwt, Mwt> 10kDa			5.8784	High Mwt, Mwt> 10kDa
	5.37455	High Mwt, Mwt> 10kDa			5.48822	High Mwt, Mwt> 10kDa			5.7394	High Mwt, Mwt> 10kDa
	6	High Mwt, Mwt> 10kDa			5.06296	High Mwt, Mwt> 10kDa			5.2944	High Mwt, Mwt> 10kDa
	6	High Mwt, Mwt> 10kDa			1.05379	High Mwt, Mwt> 10kDa			5.20207	High Mwt, Mwt> 10kDa
	5.21288	High Mwt, Mwt> 10kDa			5.55705	High Mwt, Mwt> 10kDa			5.84399	High Mwt, Mwt> 10kDa
	4.83755	High Mwt, Mwt> 10kDa			5.05251	High Mwt, Mwt> 10kDa			4.75665	High Mwt, Mwt> 10kDa
	4.16342	High Mwt, Mwt> 10kDa			4.83565	High Mwt, Mwt> 10kDa			5.67938	High Mwt, Mwt> 10kDa
	2.91119	High Mwt, Mwt> 10kDa			5.1989	High Mwt, Mwt> 10kDa			4.17916	High Mwt, Mwt> 10kDa
	5.84631	High Mwt, Mwt> 10kDa			2.24932	High Mwt, Mwt> 10kDa			5.5325	High Mwt, Mwt> 10kDa
	5.5894	High Mwt, Mwt> 10kDa			2.69031	High Mwt, Mwt> 10kDa			5.75605	High Mwt, Mwt> 10kDa
	4.95876	High Mwt, Mwt> 10kDa			5.97745	High Mwt, Mwt> 10kDa			3.03595	High Mwt, Mwt> 10kDa
	4.03773	High Mwt, Mwt> 10kDa			3.71462	High Mwt, Mwt> 10kDa			5.00116	High Mwt, Mwt> 10kDa
	5.72307	High Mwt, Mwt> 10kDa			4.75775	High Mwt, Mwt> 10kDa			5.96305	High Mwt, Mwt> 10kDa
	6	High Mwt, Mwt> 10kDa			3.04402	High Mwt, Mwt> 10kDa			5.90445	High Mwt, Mwt> 10kDa
	3.87321	High Mwt, Mwt> 10kDa			3.68722	High Mwt, Mwt> 10kDa			2.59219	High Mwt, Mwt> 10kDa
	6	High Mwt, Mwt> 10kDa			4.67737	High Mwt, Mwt> 10kDa			3.00335	High Mwt, Mwt> 10kDa
	5.90591	High Mwt, Mwt> 10kDa			4.37384	High Mwt, Mwt> 10kDa			6	High Mwt, Mwt> 10kDa
	5.24949	High Mwt, Mwt> 10kDa			5.84971	High Mwt, Mwt> 10kDa			5.7857	High Mwt, Mwt> 10kDa
	6	High Mwt, Mwt> 10kDa			5.5675	High Mwt, Mwt> 10kDa			6	High Mwt, Mwt> 10kDa
	5.91242	High Mwt, Mwt> 10kDa			3.89075	High Mwt, Mwt> 10kDa			6	High Mwt, Mwt> 10kDa
	5.33443	High Mwt, Mwt> 10kDa			4.54236	High Mwt, Mwt> 10kDa			2.32528	High Mwt, Mwt> 10kDa
	5.54064	High Mwt, Mwt> 10kDa			5.50757	High Mwt, Mwt> 10kDa			5.60818	High Mwt, Mwt> 10kDa
	5.42893	High Mwt, Mwt> 10kDa			4.46193	High Mwt, Mwt> 10kDa			6	High Mwt, Mwt> 10kDa
	4.09735	High Mwt, Mwt> 10kDa			4.82613	High Mwt, Mwt> 10kDa			5.17586	High Mwt, Mwt> 10kDa
	6	High Mwt, Mwt> 10kDa			6	High Mwt, Mwt> 10kDa			6	High Mwt, Mwt> 10kDa
	6	High Mwt, Mwt> 10kDa			4.39138	High Mwt, Mwt> 10kDa			5.41395	High Mwt, Mwt> 10kDa
	4.77867	High Mwt, Mwt> 10kDa			1.32874	High Mwt, Mwt> 10kDa			5.5047	High Mwt, Mwt> 10kDa
	4.56614	High Mwt, Mwt> 10kDa			3.86491	High Mwt, Mwt> 10kDa			5.63302	High Mwt, Mwt> 10kDa
	6	High Mwt, Mwt> 10kDa			4.63449	High Mwt, Mwt> 10kDa			4.73597	High Mwt, Mwt> 10kDa
	6	High Mwt, Mwt> 10kDa			3.35495	High Mwt, Mwt> 10kDa			5.71645	High Mwt, Mwt> 10kDa
	5.00337	High Mwt, Mwt> 10kDa			4.50031	High Mwt, Mwt> 10kDa			4.75344	High Mwt, Mwt> 10kDa
	1.9421	High Mwt, Mwt> 10kDa			3.82891	High Mwt, Mwt> 10kDa			6	High Mwt, Mwt> 10kDa
	5.72324	High Mwt, Mwt> 10kDa			5.76954	High Mwt, Mwt> 10kDa			6	High Mwt, Mwt> 10kDa
	5.18384	High Mwt, Mwt> 10kDa			5.00947	High Mwt, Mwt> 10kDa			5.9437	High Mwt, Mwt> 10kDa
	5.42611	High Mwt, Mwt> 10kDa			4.32672	High Mwt, Mwt> 10kDa			5.75286	High Mwt, Mwt> 10kDa
	4.88567	High Mwt, Mwt> 10kDa			6	High Mwt, Mwt> 10kDa			5.5636	High Mwt, Mwt> 10kDa
	5.76238	High Mwt, Mwt> 10kDa			4.21245	High Mwt, Mwt> 10kDa			5.48985	High Mwt, Mwt> 10kDa
	6	High Mwt, Mwt> 10kDa			6	High Mwt, Mwt> 10kDa			5.77909	High Mwt, Mwt> 10kDa
	4.94545	High Mwt, Mwt> 10kDa			6	High Mwt, Mwt> 10kDa			2.17876	High Mwt, Mwt> 10kDa
	5.04345	High Mwt, Mwt> 10kDa			1.29247	High Mwt, Mwt> 10kDa			5.91885	High Mwt, Mwt> 10kDa
	5.22373	High Mwt, Mwt> 10kDa			6	High Mwt, Mwt> 10kDa			5.43082	High Mwt, Mwt> 10kDa
	6	High Mwt, Mwt> 10kDa			2.57825	High Mwt, Mwt> 10kDa			6	High Mwt, Mwt> 10kDa
	6	High Mwt, Mwt> 10kDa			6	High Mwt, Mwt> 10kDa			5.90073	High Mwt, Mwt> 10kDa
	6	High Mwt, Mwt> 10kDa			4.50687	High Mwt, Mwt> 10kDa			5.73932	High Mwt, Mwt> 10kDa
	5.46847	High Mwt, Mwt> 10kDa			5.32772	High Mwt, Mwt> 10kDa			5.38912	High Mwt, Mwt> 10kDa
	5.68597	High Mwt, Mwt> 10kDa			4.63979	High Mwt, Mwt> 10kDa			6	High Mwt, Mwt> 10kDa
	5.06072	High Mwt, Mwt> 10kDa			5.2086	High Mwt, Mwt> 10kDa			5.1341	High Mwt, Mwt> 10kDa
	4.22521	High Mwt, Mwt> 10kDa			4.84404	High Mwt, Mwt> 10kDa			6	High Mwt, Mwt> 10kDa
	3.85819	High Mwt, Mwt> 10kDa			1.42632	High Mwt, Mwt> 10kDa			5.82763	High Mwt, Mwt> 10kDa
	5.9893	High Mwt, Mwt> 10kDa			5.98664	High Mwt, Mwt> 10kDa			6	High Mwt, Mwt> 10kDa
	5.58425	High Mwt, Mwt> 10kDa			4.57427	High Mwt, Mwt> 10kDa			6	High Mwt, Mwt> 10kDa
	3.78392	High Mwt, Mwt> 10kDa			5.48312	High Mwt, Mwt> 10kDa			1.66948	High Mwt, Mwt> 10kDa
	3.48496	High Mwt, Mwt> 10kDa			4.67773	High Mwt, Mwt> 10kDa			6	High Mwt, Mwt> 10kDa
	5.99621	High Mwt, Mwt> 10kDa			3.77651	High Mwt, Mwt> 10kDa			2.92096	High Mwt, Mwt> 10kDa
	5.35244	High Mwt, Mwt> 10kDa			5.1788	High Mwt, Mwt> 10kDa			5.87944	High Mwt, Mwt> 10kDa
	5.40746	High Mwt, Mwt> 10kDa			6	High Mwt, Mwt> 10kDa			6	High Mwt, Mwt> 10kDa
	5.90929	High Mwt, Mwt> 10kDa			4.53255	High Mwt, Mwt> 10kDa			5.72618	High Mwt, Mwt> 10kDa
	3.66401	High Mwt, Mwt> 10kDa			5.72055	High Mwt, Mwt> 10kDa			5.69337	High Mwt, Mwt> 10kDa
	4.97302	High Mwt, Mwt> 10kDa			6	High Mwt, Mwt> 10kDa			6	High Mwt, Mwt> 10kDa
	6	High Mwt, Mwt> 10kDa			6	High Mwt, Mwt> 10kDa			5.616	High Mwt, Mwt> 10kDa
	5.79645	High Mwt, Mwt> 10kDa			6	High Mwt, Mwt> 10kDa			4.13728	High Mwt, Mwt> 10kDa
	5.69412	High Mwt, Mwt> 10kDa			5.25772	High Mwt, Mwt> 10kDa			6	High Mwt, Mwt> 10kDa
	4.85554	High Mwt, Mwt> 10kDa			2.19736	High Mwt, Mwt> 10kDa			5.50883	High Mwt, Mwt> 10kDa
	6	High Mwt, Mwt> 10kDa			3.27527	High Mwt, Mwt> 10kDa			4.813	High Mwt, Mwt> 10kDa
	6	High Mwt, Mwt> 10kDa			3.75941	High Mwt, Mwt> 10kDa			2.27627	High Mwt, Mwt> 10kDa
	5.15694	High Mwt, Mwt> 10kDa			4.7993	High Mwt, Mwt> 10kDa			5.94528	High Mwt, Mwt> 10kDa
	5.84558	High Mwt, Mwt> 10kDa			3.59926	High Mwt, Mwt> 10kDa			4.77808	High Mwt, Mwt> 10kDa
	6	High Mwt, Mwt> 10kDa			3.51851	High Mwt, Mwt> 10kDa			6	High Mwt, Mwt> 10kDa
	5.62349	High Mwt, Mwt> 10kDa			6	High Mwt, Mwt> 10kDa			6	High Mwt, Mwt> 10kDa
	5.49246	High Mwt, Mwt> 10kDa			3.82617	High Mwt, Mwt> 10kDa			6	High Mwt, Mwt> 10kDa
	5.79056	High Mwt, Mwt> 10kDa			6	High Mwt, Mwt> 10kDa			5.22671	High Mwt, Mwt> 10kDa
	5.86158	High Mwt, Mwt> 10kDa			5.34841	High Mwt, Mwt> 10kDa			6	High Mwt, Mwt> 10kDa
	5.84929	High Mwt, Mwt> 10kDa			6	High Mwt, Mwt> 10kDa			6	High Mwt, Mwt> 10kDa
	6	High Mwt, Mwt> 10kDa			4.90574	High Mwt, Mwt> 10kDa			5.93095	High Mwt, Mwt> 10kDa
	6	High Mwt, Mwt> 10kDa			1.78852	High Mwt, Mwt> 10kDa			6	High Mwt, Mwt> 10kDa
	5.26095	High Mwt, Mwt> 10kDa			3.58554	High Mwt, Mwt> 10kDa			0.401851	High Mwt, Mwt> 10kDa
	2.34862	High Mwt, Mwt> 10kDa			2.41248	High Mwt, Mwt> 10kDa			3.08317	High Mwt, Mwt> 10kDa
	5.48785	High Mwt, Mwt> 10kDa			4.544	High Mwt, Mwt> 10kDa			4.97656	High Mwt, Mwt> 10kDa
	4.98167	High Mwt, Mwt> 10kDa			3.94122	High Mwt, Mwt> 10kDa			5.44535	High Mwt, Mwt> 10kDa
	5.61362	High Mwt, Mwt> 10kDa			3.65046	High Mwt, Mwt> 10kDa			4.92461	High Mwt, Mwt> 10kDa
	5.1235	High Mwt, Mwt> 10kDa			4.31016	High Mwt, Mwt> 10kDa			4.94593	High Mwt, Mwt> 10kDa
	5.77451	High Mwt, Mwt> 10kDa			4.09419	High Mwt, Mwt> 10kDa			5.79459	High Mwt, Mwt> 10kDa
	5.71333	High Mwt, Mwt> 10kDa			4.0955	High Mwt, Mwt> 10kDa			4.64845	High Mwt, Mwt> 10kDa
	5.89637	High Mwt, Mwt> 10kDa			4.64669	High Mwt, Mwt> 10kDa			6	High Mwt, Mwt> 10kDa
	5.63741	High Mwt, Mwt> 10kDa			3.30513	High Mwt, Mwt> 10kDa			5.71812	High Mwt, Mwt> 10kDa
	5.03622	High Mwt, Mwt> 10kDa			5.14023	High Mwt, Mwt> 10kDa			6	High Mwt, Mwt> 10kDa
	5.93567	High Mwt, Mwt> 10kDa			5.42709	High Mwt, Mwt> 10kDa			6	High Mwt, Mwt> 10kDa
	5.68575	High Mwt, Mwt> 10kDa			3.95664	High Mwt, Mwt> 10kDa			4.50597	High Mwt, Mwt> 10kDa
	5.29321	High Mwt, Mwt> 10kDa			4.23959	High Mwt, Mwt> 10kDa			2.66407	High Mwt, Mwt> 10kDa
	6	High Mwt, Mwt> 10kDa			4.09684	High Mwt, Mwt> 10kDa			2.63843	High Mwt, Mwt> 10kDa
	1.60692	High Mwt, Mwt> 10kDa			3.15101	High Mwt, Mwt> 10kDa			5.10842	High Mwt, Mwt> 10kDa
	6	High Mwt, Mwt> 10kDa			4.98196	High Mwt, Mwt> 10kDa			3.60923	High Mwt, Mwt> 10kDa
	3.68523	High Mwt, Mwt> 10kDa			3.942	High Mwt, Mwt> 10kDa			5.64023	High Mwt, Mwt> 10kDa
	5.66244	High Mwt, Mwt> 10kDa			4.81989	High Mwt, Mwt> 10kDa			5.89618	High Mwt, Mwt> 10kDa
	6	High Mwt, Mwt> 10kDa			2.56267	High Mwt, Mwt> 10kDa			6	High Mwt, Mwt> 10kDa
	6	High Mwt, Mwt> 10kDa			5.82324	High Mwt, Mwt> 10kDa			5.60177	High Mwt, Mwt> 10kDa
	5.34888	High Mwt, Mwt> 10kDa			6	High Mwt, Mwt> 10kDa			5.81464	High Mwt, Mwt> 10kDa
	5.64726	High Mwt, Mwt> 10kDa			6	High Mwt, Mwt> 10kDa			3.34389	High Mwt, Mwt> 10kDa
	5.56767	High Mwt, Mwt> 10kDa			6	High Mwt, Mwt> 10kDa			5.69359	High Mwt, Mwt> 10kDa
	5.91352	High Mwt, Mwt> 10kDa			5.75979	High Mwt, Mwt> 10kDa			6	High Mwt, Mwt> 10kDa
	2.80386	High Mwt, Mwt> 10kDa			5.88811	High Mwt, Mwt> 10kDa			5.71946	High Mwt, Mwt> 10kDa
	5.92316	High Mwt, Mwt> 10kDa			4.77371	High Mwt, Mwt> 10kDa			2.8201	High Mwt, Mwt> 10kDa
	6	High Mwt, Mwt> 10kDa			5.44937	High Mwt, Mwt> 10kDa			3.16245	High Mwt, Mwt> 10kDa
	4.82756	High Mwt, Mwt> 10kDa			6	High Mwt, Mwt> 10kDa			5.41256	High Mwt, Mwt> 10kDa
	1.4039	High Mwt, Mwt> 10kDa			5.29549	High Mwt, Mwt> 10kDa			5.90419	High Mwt, Mwt> 10kDa
	5.46312	High Mwt, Mwt> 10kDa			6	High Mwt, Mwt> 10kDa			5.27657	High Mwt, Mwt> 10kDa
	4.96465	High Mwt, Mwt> 10kDa			3.76392	High Mwt, Mwt> 10kDa			5.87059	High Mwt, Mwt> 10kDa
	5.7977	High Mwt, Mwt> 10kDa			2.54323	High Mwt, Mwt> 10kDa			4.13559	High Mwt, Mwt> 10kDa
	6	High Mwt, Mwt> 10kDa			3.14789	High Mwt, Mwt> 10kDa			5.84948	High Mwt, Mwt> 10kDa
	5.6721	High Mwt, Mwt> 10kDa			4.20395	High Mwt, Mwt> 10kDa			6	High Mwt, Mwt> 10kDa
	5.7325	High Mwt, Mwt> 10kDa			5.22614	High Mwt, Mwt> 10kDa			6	High Mwt, Mwt> 10kDa
	6	High Mwt, Mwt> 10kDa			5.24713	High Mwt, Mwt> 10kDa			6	High Mwt, Mwt> 10kDa
	6	High Mwt, Mwt> 10kDa			5.93449	High Mwt, Mwt> 10kDa			5.94007	High Mwt, Mwt> 10kDa
	6	High Mwt, Mwt> 10kDa			6	High Mwt, Mwt> 10kDa			5.59114	High Mwt, Mwt> 10kDa
	6	High Mwt, Mwt> 10kDa			5.54106	High Mwt, Mwt> 10kDa			5.50062	High Mwt, Mwt> 10kDa
	0.307799	High Mwt, Mwt> 10kDa			6	High Mwt, Mwt> 10kDa			6	High Mwt, Mwt> 10kDa
	3.94439	High Mwt, Mwt> 10kDa			5.16008	High Mwt, Mwt> 10kDa			5.1918	High Mwt, Mwt> 10kDa
	6	High Mwt, Mwt> 10kDa			6	High Mwt, Mwt> 10kDa			4.83108	High Mwt, Mwt> 10kDa
	5.75539	High Mwt, Mwt> 10kDa			5.85865	High Mwt, Mwt> 10kDa			3.16148	High Mwt, Mwt> 10kDa
	4.87793	High Mwt, Mwt> 10kDa			3.51695	High Mwt, Mwt> 10kDa			5.30051	High Mwt, Mwt> 10kDa
	5.13944	High Mwt, Mwt> 10kDa			5.66665	High Mwt, Mwt> 10kDa			3.3981	High Mwt, Mwt> 10kDa
	6	High Mwt, Mwt> 10kDa			4.39605	High Mwt, Mwt> 10kDa			4.77328	High Mwt, Mwt> 10kDa
	5.1292	High Mwt, Mwt> 10kDa			5.31578	High Mwt, Mwt> 10kDa			5.53755	High Mwt, Mwt> 10kDa
	0.626649	High Mwt, Mwt> 10kDa			3.81256	High Mwt, Mwt> 10kDa			6	High Mwt, Mwt> 10kDa
	5.86799	High Mwt, Mwt> 10kDa			4.39226	High Mwt, Mwt> 10kDa			6	High Mwt, Mwt> 10kDa
	6	High Mwt, Mwt> 10kDa			5.41912	High Mwt, Mwt> 10kDa			6	High Mwt, Mwt> 10kDa
	6	High Mwt, Mwt> 10kDa			5.29533	High Mwt, Mwt> 10kDa			5.88183	High Mwt, Mwt> 10kDa
	3.62381	High Mwt, Mwt> 10kDa			0.926953	High Mwt, Mwt> 10kDa			5.54176	High Mwt, Mwt> 10kDa
	2.46531	High Mwt, Mwt> 10kDa			4.18278	High Mwt, Mwt> 10kDa			4.59413	High Mwt, Mwt> 10kDa
	4.90774	High Mwt, Mwt> 10kDa			3.68347	High Mwt, Mwt> 10kDa			6	High Mwt, Mwt> 10kDa
	3.14607	High Mwt, Mwt> 10kDa			5.52106	High Mwt, Mwt> 10kDa			5.84563	High Mwt, Mwt> 10kDa
	5.11606	High Mwt, Mwt> 10kDa			3.14865	High Mwt, Mwt> 10kDa			5.29167	High Mwt, Mwt> 10kDa
	4.75007	High Mwt, Mwt> 10kDa			6	High Mwt, Mwt> 10kDa			5.83802	High Mwt, Mwt> 10kDa
	4.8937	High Mwt, Mwt> 10kDa			3.84427	High Mwt, Mwt> 10kDa			1.844	High Mwt, Mwt> 10kDa
	5.11036	High Mwt, Mwt> 10kDa			4.4605	High Mwt, Mwt> 10kDa			5.22847	High Mwt, Mwt> 10kDa
	5.18851	High Mwt, Mwt> 10kDa			4.59628	High Mwt, Mwt> 10kDa			3.67698	High Mwt, Mwt> 10kDa
	5.86658	High Mwt, Mwt> 10kDa			5.31831	High Mwt, Mwt> 10kDa			5.33635	High Mwt, Mwt> 10kDa
	5.46609	High Mwt, Mwt> 10kDa			3.88443	High Mwt, Mwt> 10kDa			5.88047	High Mwt, Mwt> 10kDa
	4.14965	High Mwt, Mwt> 10kDa			4.15828	High Mwt, Mwt> 10kDa			4.83223	High Mwt, Mwt> 10kDa
	5.45845	High Mwt, Mwt> 10kDa			4.99689	High Mwt, Mwt> 10kDa			5.8396	High Mwt, Mwt> 10kDa
	5.80266	High Mwt, Mwt> 10kDa			4.94826	High Mwt, Mwt> 10kDa			5.97263	High Mwt, Mwt> 10kDa
	5.44465	High Mwt, Mwt> 10kDa			5.05215	High Mwt, Mwt> 10kDa			0.144258	High Mwt, Mwt> 10kDa
	4.421	High Mwt, Mwt> 10kDa			5.19696	High Mwt, Mwt> 10kDa			4.57269	High Mwt, Mwt> 10kDa
	5.51995	High Mwt, Mwt> 10kDa			6	High Mwt, Mwt> 10kDa			5.17965	High Mwt, Mwt> 10kDa
	5.62902	High Mwt, Mwt> 10kDa			5.00559	High Mwt, Mwt> 10kDa			6	High Mwt, Mwt> 10kDa
	6	High Mwt, Mwt> 10kDa			5.3416	High Mwt, Mwt> 10kDa			5.65195	High Mwt, Mwt> 10kDa
	5.10523	High Mwt, Mwt> 10kDa			3.38669	High Mwt, Mwt> 10kDa			6	High Mwt, Mwt> 10kDa
	5.86201	High Mwt, Mwt> 10kDa			5.25446	High Mwt, Mwt> 10kDa			4.69628	High Mwt, Mwt> 10kDa
	4.22014	High Mwt, Mwt> 10kDa			3.48467	High Mwt, Mwt> 10kDa			6	High Mwt, Mwt> 10kDa
	5.54779	High Mwt, Mwt> 10kDa			6	High Mwt, Mwt> 10kDa			6	High Mwt, Mwt> 10kDa
	6	High Mwt, Mwt> 10kDa			6	High Mwt, Mwt> 10kDa			5.42812	High Mwt, Mwt> 10kDa
	6	High Mwt, Mwt> 10kDa			3.17375	High Mwt, Mwt> 10kDa			4.27982	High Mwt, Mwt> 10kDa
	6	High Mwt, Mwt> 10kDa			6	High Mwt, Mwt> 10kDa			6	High Mwt, Mwt> 10kDa
	6	High Mwt, Mwt> 10kDa			5.49575	High Mwt, Mwt> 10kDa			5.77153	High Mwt, Mwt> 10kDa
	6	High Mwt, Mwt> 10kDa			3.81581	High Mwt, Mwt> 10kDa			6	High Mwt, Mwt> 10kDa
	6	High Mwt, Mwt> 10kDa			6	High Mwt, Mwt> 10kDa			5.73115	High Mwt, Mwt> 10kDa
	5.87415	High Mwt, Mwt> 10kDa			4.26245	High Mwt, Mwt> 10kDa			6	High Mwt, Mwt> 10kDa
	6	High Mwt, Mwt> 10kDa			6	High Mwt, Mwt> 10kDa			5.75621	High Mwt, Mwt> 10kDa
	4.73917	High Mwt, Mwt> 10kDa			4.98313	High Mwt, Mwt> 10kDa			6	High Mwt, Mwt> 10kDa
	4.73401	High Mwt, Mwt> 10kDa			5.8533	High Mwt, Mwt> 10kDa			5.66831	High Mwt, Mwt> 10kDa
	6	High Mwt, Mwt> 10kDa			4.28766	High Mwt, Mwt> 10kDa			4.82001	High Mwt, Mwt> 10kDa
	5.1105	High Mwt, Mwt> 10kDa			1.67048	High Mwt, Mwt> 10kDa			4.15031	High Mwt, Mwt> 10kDa
	2.63012	High Mwt, Mwt> 10kDa			4.76618	High Mwt, Mwt> 10kDa			4.78274	High Mwt, Mwt> 10kDa
	4.26924	High Mwt, Mwt> 10kDa			3.59826	High Mwt, Mwt> 10kDa			5.9677	High Mwt, Mwt> 10kDa
	6	High Mwt, Mwt> 10kDa			6	High Mwt, Mwt> 10kDa			6	High Mwt, Mwt> 10kDa
	5.93712	High Mwt, Mwt> 10kDa			5.26985	High Mwt, Mwt> 10kDa			5.24608	High Mwt, Mwt> 10kDa
	6	High Mwt, Mwt> 10kDa			3.87889	High Mwt, Mwt> 10kDa			6	High Mwt, Mwt> 10kDa
	6	High Mwt, Mwt> 10kDa			4.68693	High Mwt, Mwt> 10kDa			5.84322	High Mwt, Mwt> 10kDa
	6	High Mwt, Mwt> 10kDa			4.31142	High Mwt, Mwt> 10kDa			6	High Mwt, Mwt> 10kDa
	4.74828	High Mwt, Mwt> 10kDa			3.9662	High Mwt, Mwt> 10kDa			5.99609	High Mwt, Mwt> 10kDa
	4.86948	High Mwt, Mwt> 10kDa			3.72125	High Mwt, Mwt> 10kDa			5.55946	High Mwt, Mwt> 10kDa
	6	High Mwt, Mwt> 10kDa			5.88694	High Mwt, Mwt> 10kDa			4.98841	High Mwt, Mwt> 10kDa
	5.41252	High Mwt, Mwt> 10kDa			2.54198	High Mwt, Mwt> 10kDa			6	High Mwt, Mwt> 10kDa
	5.19138	High Mwt, Mwt> 10kDa			2.53987	High Mwt, Mwt> 10kDa			5.99284	High Mwt, Mwt> 10kDa
	4.55945	High Mwt, Mwt> 10kDa			3.47747	High Mwt, Mwt> 10kDa			5.60877	High Mwt, Mwt> 10kDa
	5.88515	High Mwt, Mwt> 10kDa			6	High Mwt, Mwt> 10kDa			2.9865	High Mwt, Mwt> 10kDa
	1.51671	High Mwt, Mwt> 10kDa			1.27865	High Mwt, Mwt> 10kDa			5.12857	High Mwt, Mwt> 10kDa
	6	High Mwt, Mwt> 10kDa			3.00815	High Mwt, Mwt> 10kDa			6	High Mwt, Mwt> 10kDa
	5.67771	High Mwt, Mwt> 10kDa			3.24415	High Mwt, Mwt> 10kDa			6	High Mwt, Mwt> 10kDa
	5.52363	High Mwt, Mwt> 10kDa			0.928047	High Mwt, Mwt> 10kDa			4.42061	High Mwt, Mwt> 10kDa
	5.71385	High Mwt, Mwt> 10kDa			0.859535	High Mwt, Mwt> 10kDa			5.69684	High Mwt, Mwt> 10kDa
	4.68432	High Mwt, Mwt> 10kDa			4.53528	High Mwt, Mwt> 10kDa			5.38398	High Mwt, Mwt> 10kDa
	6	High Mwt, Mwt> 10kDa			4.45671	High Mwt, Mwt> 10kDa			5.88199	High Mwt, Mwt> 10kDa
	5.75518	High Mwt, Mwt> 10kDa			1.02544	High Mwt, Mwt> 10kDa			5.38402	High Mwt, Mwt> 10kDa
	3.92918	High Mwt, Mwt> 10kDa			4.57256	High Mwt, Mwt> 10kDa			5.49891	High Mwt, Mwt> 10kDa
	5.1724	High Mwt, Mwt> 10kDa			5.84509	High Mwt, Mwt> 10kDa			5.16788	High Mwt, Mwt> 10kDa
	6	High Mwt, Mwt> 10kDa			5.55026	High Mwt, Mwt> 10kDa			5.34046	High Mwt, Mwt> 10kDa
	5.19278	High Mwt, Mwt> 10kDa			5.89556	High Mwt, Mwt> 10kDa			2.10479	High Mwt, Mwt> 10kDa
	6	High Mwt, Mwt> 10kDa			6	High Mwt, Mwt> 10kDa			4.65451	High Mwt, Mwt> 10kDa
	5.73083	High Mwt, Mwt> 10kDa			6	High Mwt, Mwt> 10kDa			6	High Mwt, Mwt> 10kDa
	6	High Mwt, Mwt> 10kDa			4.29642	High Mwt, Mwt> 10kDa			1.76583	High Mwt, Mwt> 10kDa
	5.25309	High Mwt, Mwt> 10kDa			5.63507	High Mwt, Mwt> 10kDa			2.01242	High Mwt, Mwt> 10kDa
	5.68697	High Mwt, Mwt> 10kDa			5.46538	High Mwt, Mwt> 10kDa			4.261	High Mwt, Mwt> 10kDa
	4.9058	High Mwt, Mwt> 10kDa			4.61533	High Mwt, Mwt> 10kDa			2.00613	High Mwt, Mwt> 10kDa
	5.79974	High Mwt, Mwt> 10kDa			6	High Mwt, Mwt> 10kDa			1.08584	High Mwt, Mwt> 10kDa
	6	High Mwt, Mwt> 10kDa			4.22034	High Mwt, Mwt> 10kDa			5.83258	High Mwt, Mwt> 10kDa
	6	High Mwt, Mwt> 10kDa			5.36622	High Mwt, Mwt> 10kDa			5.58114	High Mwt, Mwt> 10kDa
	5.90259	High Mwt, Mwt> 10kDa			4.99119	High Mwt, Mwt> 10kDa			6	High Mwt, Mwt> 10kDa
	6	High Mwt, Mwt> 10kDa			5.51037	High Mwt, Mwt> 10kDa			6	High Mwt, Mwt> 10kDa
	5.84015	High Mwt, Mwt> 10kDa			3.94192	High Mwt, Mwt> 10kDa			6	High Mwt, Mwt> 10kDa
	6	High Mwt, Mwt> 10kDa			4.39804	High Mwt, Mwt> 10kDa			4.894	High Mwt, Mwt> 10kDa
	5.61059	High Mwt, Mwt> 10kDa			3.69347	High Mwt, Mwt> 10kDa			6	High Mwt, Mwt> 10kDa
	4.87911	High Mwt, Mwt> 10kDa			4.53857	High Mwt, Mwt> 10kDa			6	High Mwt, Mwt> 10kDa
	5.44051	High Mwt, Mwt> 10kDa			6	High Mwt, Mwt> 10kDa			6	High Mwt, Mwt> 10kDa
	4.62033	High Mwt, Mwt> 10kDa			6	High Mwt, Mwt> 10kDa			4.65807	High Mwt, Mwt> 10kDa
	6	High Mwt, Mwt> 10kDa			4.79647	High Mwt, Mwt> 10kDa			6	High Mwt, Mwt> 10kDa
	6	High Mwt, Mwt> 10kDa			6	High Mwt, Mwt> 10kDa			5.38856	High Mwt, Mwt> 10kDa
	4.81186	High Mwt, Mwt> 10kDa			5.6399	High Mwt, Mwt> 10kDa			5.2135	High Mwt, Mwt> 10kDa
	6	High Mwt, Mwt> 10kDa			4.51466	High Mwt, Mwt> 10kDa			5.74871	High Mwt, Mwt> 10kDa
	5.97662	High Mwt, Mwt> 10kDa			6	High Mwt, Mwt> 10kDa			6	High Mwt, Mwt> 10kDa
	5.58144	High Mwt, Mwt> 10kDa			6	High Mwt, Mwt> 10kDa			6	High Mwt, Mwt> 10kDa
	6	High Mwt, Mwt> 10kDa			2.82264	High Mwt, Mwt> 10kDa			5.92193	High Mwt, Mwt> 10kDa
	6	High Mwt, Mwt> 10kDa			4.79993	High Mwt, Mwt> 10kDa			6	High Mwt, Mwt> 10kDa
	5.66105	High Mwt, Mwt> 10kDa			4.79374	High Mwt, Mwt> 10kDa			5.68244	High Mwt, Mwt> 10kDa
	5.88245	High Mwt, Mwt> 10kDa			6	High Mwt, Mwt> 10kDa			6	High Mwt, Mwt> 10kDa
	6	High Mwt, Mwt> 10kDa			2.6831	High Mwt, Mwt> 10kDa			2.95344	High Mwt, Mwt> 10kDa
	5.61762	High Mwt, Mwt> 10kDa			5.78127	High Mwt, Mwt> 10kDa			6	High Mwt, Mwt> 10kDa
	1.99523	High Mwt, Mwt> 10kDa			6	High Mwt, Mwt> 10kDa			6	High Mwt, Mwt> 10kDa
	1.98149	High Mwt, Mwt> 10kDa			5.13125	High Mwt, Mwt> 10kDa			6	High Mwt, Mwt> 10kDa
	6	High Mwt, Mwt> 10kDa			6	High Mwt, Mwt> 10kDa			5.68451	High Mwt, Mwt> 10kDa
	6	High Mwt, Mwt> 10kDa			4.97919	High Mwt, Mwt> 10kDa			6	High Mwt, Mwt> 10kDa
	5.87931	High Mwt, Mwt> 10kDa			6	High Mwt, Mwt> 10kDa			6	High Mwt, Mwt> 10kDa
	5.35105	High Mwt, Mwt> 10kDa			6	High Mwt, Mwt> 10kDa			5.58469	High Mwt, Mwt> 10kDa
	5.70855	High Mwt, Mwt> 10kDa			3.97465	High Mwt, Mwt> 10kDa			6	High Mwt, Mwt> 10kDa
	6	High Mwt, Mwt> 10kDa			4.868	High Mwt, Mwt> 10kDa			6	High Mwt, Mwt> 10kDa
	5.93763	High Mwt, Mwt> 10kDa			5.58138	High Mwt, Mwt> 10kDa			5.33579	High Mwt, Mwt> 10kDa
	0.393166	High Mwt, Mwt> 10kDa			3.02133	High Mwt, Mwt> 10kDa			3.60998	High Mwt, Mwt> 10kDa
	6	High Mwt, Mwt> 10kDa			6	High Mwt, Mwt> 10kDa			6	High Mwt, Mwt> 10kDa
	5.82697	High Mwt, Mwt> 10kDa			6	High Mwt, Mwt> 10kDa			4.90169	High Mwt, Mwt> 10kDa
	5.95379	High Mwt, Mwt> 10kDa			2.30048	High Mwt, Mwt> 10kDa			5.98798	High Mwt, Mwt> 10kDa
	5.05717	High Mwt, Mwt> 10kDa			4.24522	High Mwt, Mwt> 10kDa			6	High Mwt, Mwt> 10kDa
	3.02255	High Mwt, Mwt> 10kDa			3.68468	High Mwt, Mwt> 10kDa			6	High Mwt, Mwt> 10kDa
	4.63447	High Mwt, Mwt> 10kDa			6	High Mwt, Mwt> 10kDa			5.5415	High Mwt, Mwt> 10kDa
	6	High Mwt, Mwt> 10kDa			5.40762	High Mwt, Mwt> 10kDa			5.64557	High Mwt, Mwt> 10kDa
	2.09438	High Mwt, Mwt> 10kDa			5.44249	High Mwt, Mwt> 10kDa			6	High Mwt, Mwt> 10kDa
	4.75729	High Mwt, Mwt> 10kDa			1.69525	High Mwt, Mwt> 10kDa			6	High Mwt, Mwt> 10kDa
	4.03002	High Mwt, Mwt> 10kDa			4.79608	High Mwt, Mwt> 10kDa			5.88411	High Mwt, Mwt> 10kDa
	1.61012	High Mwt, Mwt> 10kDa			4.01416	High Mwt, Mwt> 10kDa			5.30832	High Mwt, Mwt> 10kDa
	1.01584	High Mwt, Mwt> 10kDa			6	High Mwt, Mwt> 10kDa			5.77452	High Mwt, Mwt> 10kDa
	5.84302	High Mwt, Mwt> 10kDa			2.98979	High Mwt, Mwt> 10kDa			5.64002	High Mwt, Mwt> 10kDa
	5.02336	High Mwt, Mwt> 10kDa			4.38738	High Mwt, Mwt> 10kDa			3.71651	High Mwt, Mwt> 10kDa
	1.11502	High Mwt, Mwt> 10kDa			2.77082	High Mwt, Mwt> 10kDa			6	High Mwt, Mwt> 10kDa
	5.77528	High Mwt, Mwt> 10kDa			4.18902	High Mwt, Mwt> 10kDa			5.67242	High Mwt, Mwt> 10kDa
	5.76025	High Mwt, Mwt> 10kDa			4.88525	High Mwt, Mwt> 10kDa			2.62015	High Mwt, Mwt> 10kDa
	5.33001	High Mwt, Mwt> 10kDa			6	High Mwt, Mwt> 10kDa			5.61921	High Mwt, Mwt> 10kDa
	5.99165	High Mwt, Mwt> 10kDa			4.70101	High Mwt, Mwt> 10kDa			6	High Mwt, Mwt> 10kDa
	6	High Mwt, Mwt> 10kDa			4.14202	High Mwt, Mwt> 10kDa			6	High Mwt, Mwt> 10kDa
	6	High Mwt, Mwt> 10kDa			4.45702	High Mwt, Mwt> 10kDa			4.83732	High Mwt, Mwt> 10kDa
	5.80101	High Mwt, Mwt> 10kDa			3.8803	High Mwt, Mwt> 10kDa			5.25143	High Mwt, Mwt> 10kDa
	5.90286	High Mwt, Mwt> 10kDa			2.87013	High Mwt, Mwt> 10kDa			0.571918	High Mwt, Mwt> 10kDa
	6	High Mwt, Mwt> 10kDa			4.50207	High Mwt, Mwt> 10kDa			5.77587	High Mwt, Mwt> 10kDa
	5.3874	High Mwt, Mwt> 10kDa			4.83701	High Mwt, Mwt> 10kDa			5.85396	High Mwt, Mwt> 10kDa
	5.09651	High Mwt, Mwt> 10kDa			6	High Mwt, Mwt> 10kDa			5.40458	High Mwt, Mwt> 10kDa
	6	High Mwt, Mwt> 10kDa			3.28937	High Mwt, Mwt> 10kDa			4.23153	High Mwt, Mwt> 10kDa
	6	High Mwt, Mwt> 10kDa			4.20138	High Mwt, Mwt> 10kDa			5.58194	High Mwt, Mwt> 10kDa
	6	High Mwt, Mwt> 10kDa			5.73502	High Mwt, Mwt> 10kDa			2.87546	High Mwt, Mwt> 10kDa
	6	High Mwt, Mwt> 10kDa			5.61259	High Mwt, Mwt> 10kDa			5.0484	High Mwt, Mwt> 10kDa
	5.23301	High Mwt, Mwt> 10kDa			3.16362	High Mwt, Mwt> 10kDa			4.8983	High Mwt, Mwt> 10kDa
	6	High Mwt, Mwt> 10kDa			5.66925	High Mwt, Mwt> 10kDa			5.81292	High Mwt, Mwt> 10kDa
	4.43719	High Mwt, Mwt> 10kDa			3.46853	High Mwt, Mwt> 10kDa			5.63949	High Mwt, Mwt> 10kDa
	3.63668	High Mwt, Mwt> 10kDa			6	High Mwt, Mwt> 10kDa			3.75358	High Mwt, Mwt> 10kDa
	4.77944	High Mwt, Mwt> 10kDa			4.02136	High Mwt, Mwt> 10kDa			5.04579	High Mwt, Mwt> 10kDa
	6	High Mwt, Mwt> 10kDa			4.91095	High Mwt, Mwt> 10kDa			4.98811	High Mwt, Mwt> 10kDa
	6	High Mwt, Mwt> 10kDa			6	High Mwt, Mwt> 10kDa			4.14242	High Mwt, Mwt> 10kDa
	6	High Mwt, Mwt> 10kDa			4.28437	High Mwt, Mwt> 10kDa			5.97169	High Mwt, Mwt> 10kDa
	6	High Mwt, Mwt> 10kDa			1.57203	High Mwt, Mwt> 10kDa			5.36779	High Mwt, Mwt> 10kDa
	5.91877	High Mwt, Mwt> 10kDa			3.72983	High Mwt, Mwt> 10kDa			6	High Mwt, Mwt> 10kDa
	5.74283	High Mwt, Mwt> 10kDa			5.22325	High Mwt, Mwt> 10kDa			6	High Mwt, Mwt> 10kDa
	6	High Mwt, Mwt> 10kDa			5.75554	High Mwt, Mwt> 10kDa			2.59347	High Mwt, Mwt> 10kDa
	5.90493	High Mwt, Mwt> 10kDa			5.07626	High Mwt, Mwt> 10kDa			6	High Mwt, Mwt> 10kDa
	4.2565	High Mwt, Mwt> 10kDa			5.04665	High Mwt, Mwt> 10kDa			6	High Mwt, Mwt> 10kDa
	3.19373	High Mwt, Mwt> 10kDa			5.95007	High Mwt, Mwt> 10kDa			4.75685	High Mwt, Mwt> 10kDa
	5.92064	High Mwt, Mwt> 10kDa			6	High Mwt, Mwt> 10kDa			2.59806	High Mwt, Mwt> 10kDa
	5.54021	High Mwt, Mwt> 10kDa			5.19985	High Mwt, Mwt> 10kDa			6	High Mwt, Mwt> 10kDa
	5.56318	High Mwt, Mwt> 10kDa			4.51527	High Mwt, Mwt> 10kDa			5.1975	High Mwt, Mwt> 10kDa
	4.76251	High Mwt, Mwt> 10kDa			6	High Mwt, Mwt> 10kDa			6	High Mwt, Mwt> 10kDa
	3.23551	High Mwt, Mwt> 10kDa			5.6666	High Mwt, Mwt> 10kDa			6	High Mwt, Mwt> 10kDa
	5.75754	High Mwt, Mwt> 10kDa			6	High Mwt, Mwt> 10kDa			3.3418	High Mwt, Mwt> 10kDa
	4.39936	High Mwt, Mwt> 10kDa			5.63271	High Mwt, Mwt> 10kDa			5.0632	High Mwt, Mwt> 10kDa
	6	High Mwt, Mwt> 10kDa			4.36844	High Mwt, Mwt> 10kDa			6	High Mwt, Mwt> 10kDa
	5.93505	High Mwt, Mwt> 10kDa			5.62559	High Mwt, Mwt> 10kDa			3.27901	High Mwt, Mwt> 10kDa
	6	High Mwt, Mwt> 10kDa			5.03053	High Mwt, Mwt> 10kDa			5.30187	High Mwt, Mwt> 10kDa
	6	High Mwt, Mwt> 10kDa			0.840963	High Mwt, Mwt> 10kDa			4.98859	High Mwt, Mwt> 10kDa
	6	High Mwt, Mwt> 10kDa			4.54339	High Mwt, Mwt> 10kDa			4.84776	High Mwt, Mwt> 10kDa
	5.19104	High Mwt, Mwt> 10kDa			6	High Mwt, Mwt> 10kDa			6	High Mwt, Mwt> 10kDa
	5.50254	High Mwt, Mwt> 10kDa			6	High Mwt, Mwt> 10kDa			6	High Mwt, Mwt> 10kDa
	4.78193	High Mwt, Mwt> 10kDa			5.86723	High Mwt, Mwt> 10kDa			5.81226	High Mwt, Mwt> 10kDa
	3.85781	High Mwt, Mwt> 10kDa			3.38388	High Mwt, Mwt> 10kDa			5.82601	High Mwt, Mwt> 10kDa
	5.97366	High Mwt, Mwt> 10kDa			6	High Mwt, Mwt> 10kDa			6	High Mwt, Mwt> 10kDa
	5.54834	High Mwt, Mwt> 10kDa			4.26833	High Mwt, Mwt> 10kDa			5.35459	High Mwt, Mwt> 10kDa
	3.41442	High Mwt, Mwt> 10kDa			1.19005	High Mwt, Mwt> 10kDa			6	High Mwt, Mwt> 10kDa
	6	High Mwt, Mwt> 10kDa			3.39053	High Mwt, Mwt> 10kDa			6	High Mwt, Mwt> 10kDa
	5.77031	High Mwt, Mwt> 10kDa			2.56214	High Mwt, Mwt> 10kDa			5.72458	High Mwt, Mwt> 10kDa
	5.28707	High Mwt, Mwt> 10kDa			5.08081	High Mwt, Mwt> 10kDa			5.84696	High Mwt, Mwt> 10kDa
	6	High Mwt, Mwt> 10kDa			4.28538	High Mwt, Mwt> 10kDa			5.72464	High Mwt, Mwt> 10kDa
	5.89738	High Mwt, Mwt> 10kDa			5.87021	High Mwt, Mwt> 10kDa			5.64381	High Mwt, Mwt> 10kDa
	5.62632	High Mwt, Mwt> 10kDa			3.26771	High Mwt, Mwt> 10kDa			5.63674	High Mwt, Mwt> 10kDa
	1.12955	High Mwt, Mwt> 10kDa			4.20911	High Mwt, Mwt> 10kDa			6	High Mwt, Mwt> 10kDa
	5.87635	High Mwt, Mwt> 10kDa			5.94415	High Mwt, Mwt> 10kDa			6	High Mwt, Mwt> 10kDa
	5.2302	High Mwt, Mwt> 10kDa			6	High Mwt, Mwt> 10kDa			5.36756	High Mwt, Mwt> 10kDa
	4.23099	High Mwt, Mwt> 10kDa			4.86572	High Mwt, Mwt> 10kDa			6	High Mwt, Mwt> 10kDa
	5.80185	High Mwt, Mwt> 10kDa			5.04037	High Mwt, Mwt> 10kDa			3.57348	High Mwt, Mwt> 10kDa
	2.89812	High Mwt, Mwt> 10kDa			4.86632	High Mwt, Mwt> 10kDa			5.26385	High Mwt, Mwt> 10kDa
	6	High Mwt, Mwt> 10kDa			3.57812	High Mwt, Mwt> 10kDa			4.4826	High Mwt, Mwt> 10kDa
	5.11338	High Mwt, Mwt> 10kDa			6	High Mwt, Mwt> 10kDa			6	High Mwt, Mwt> 10kDa
	6	High Mwt, Mwt> 10kDa			3.27569	High Mwt, Mwt> 10kDa			5.59928	High Mwt, Mwt> 10kDa
	6	High Mwt, Mwt> 10kDa			6	High Mwt, Mwt> 10kDa			4.99403	High Mwt, Mwt> 10kDa
	5.25858	High Mwt, Mwt> 10kDa			3.09768	High Mwt, Mwt> 10kDa			5.32112	High Mwt, Mwt> 10kDa
	6	High Mwt, Mwt> 10kDa			6	High Mwt, Mwt> 10kDa			5.6569	High Mwt, Mwt> 10kDa
	5.9011	High Mwt, Mwt> 10kDa			5.69443	High Mwt, Mwt> 10kDa			5.81643	High Mwt, Mwt> 10kDa
	4.79486	High Mwt, Mwt> 10kDa			5.20019	High Mwt, Mwt> 10kDa			5.76201	High Mwt, Mwt> 10kDa
	5.55666	High Mwt, Mwt> 10kDa			1.30614	High Mwt, Mwt> 10kDa			4.12908	High Mwt, Mwt> 10kDa
	5.08673	High Mwt, Mwt> 10kDa			5.34327	High Mwt, Mwt> 10kDa			4.72338	High Mwt, Mwt> 10kDa
	3.90338	High Mwt, Mwt> 10kDa			3.71989	High Mwt, Mwt> 10kDa			5.65891	High Mwt, Mwt> 10kDa
	5.92686	High Mwt, Mwt> 10kDa			3.75793	High Mwt, Mwt> 10kDa			3.55736	High Mwt, Mwt> 10kDa
	6	High Mwt, Mwt> 10kDa			6	High Mwt, Mwt> 10kDa			6	High Mwt, Mwt> 10kDa
	4.11089	High Mwt, Mwt> 10kDa			3.97029	High Mwt, Mwt> 10kDa			3.42966	High Mwt, Mwt> 10kDa
	5.43227	High Mwt, Mwt> 10kDa			5.02791	High Mwt, Mwt> 10kDa			6	High Mwt, Mwt> 10kDa
	5.59844	High Mwt, Mwt> 10kDa			5.44062	High Mwt, Mwt> 10kDa			4.9262	High Mwt, Mwt> 10kDa
	6	High Mwt, Mwt> 10kDa			4.80465	High Mwt, Mwt> 10kDa			6	High Mwt, Mwt> 10kDa
	3.9362	High Mwt, Mwt> 10kDa			5.42589	High Mwt, Mwt> 10kDa			5.94787	High Mwt, Mwt> 10kDa
	5.4015	High Mwt, Mwt> 10kDa			5.6062	High Mwt, Mwt> 10kDa			5.90528	High Mwt, Mwt> 10kDa
	3.90176	High Mwt, Mwt> 10kDa			3.15454	High Mwt, Mwt> 10kDa			1.77675	High Mwt, Mwt> 10kDa
	5.59116	High Mwt, Mwt> 10kDa			1.85027	High Mwt, Mwt> 10kDa			5.78271	High Mwt, Mwt> 10kDa
	4.42456	High Mwt, Mwt> 10kDa			6	High Mwt, Mwt> 10kDa			4.87042	High Mwt, Mwt> 10kDa
	0.862528	High Mwt, Mwt> 10kDa			4.37441	High Mwt, Mwt> 10kDa			6	High Mwt, Mwt> 10kDa
	5.65765	High Mwt, Mwt> 10kDa			4.27728	High Mwt, Mwt> 10kDa			4.90502	High Mwt, Mwt> 10kDa
	6	High Mwt, Mwt> 10kDa			6	High Mwt, Mwt> 10kDa			5.5518	High Mwt, Mwt> 10kDa
	4.94764	High Mwt, Mwt> 10kDa			5.15816	High Mwt, Mwt> 10kDa			6	High Mwt, Mwt> 10kDa
	4.48708	High Mwt, Mwt> 10kDa			4.89012	High Mwt, Mwt> 10kDa			5.76569	High Mwt, Mwt> 10kDa
	4.4296	High Mwt, Mwt> 10kDa			6	High Mwt, Mwt> 10kDa			5.2966	High Mwt, Mwt> 10kDa
	5.95698	High Mwt, Mwt> 10kDa			5.77978	High Mwt, Mwt> 10kDa			5.54273	High Mwt, Mwt> 10kDa
	3.79445	High Mwt, Mwt> 10kDa			5.50296	High Mwt, Mwt> 10kDa			2.30746	High Mwt, Mwt> 10kDa
	3.76481	High Mwt, Mwt> 10kDa			5.90294	High Mwt, Mwt> 10kDa			5.89025	High Mwt, Mwt> 10kDa
	0.323186	High Mwt, Mwt> 10kDa			3.84951	High Mwt, Mwt> 10kDa			6	High Mwt, Mwt> 10kDa
	4.07137	High Mwt, Mwt> 10kDa			1.99069	High Mwt, Mwt> 10kDa			6	High Mwt, Mwt> 10kDa
	6	High Mwt, Mwt> 10kDa			5.40039	High Mwt, Mwt> 10kDa			5.74556	High Mwt, Mwt> 10kDa
	4.95623	High Mwt, Mwt> 10kDa			6	High Mwt, Mwt> 10kDa			5.31415	High Mwt, Mwt> 10kDa
	5.69665	High Mwt, Mwt> 10kDa			3.15584	High Mwt, Mwt> 10kDa			5.49698	High Mwt, Mwt> 10kDa
	6	High Mwt, Mwt> 10kDa			4.01406	High Mwt, Mwt> 10kDa			6	High Mwt, Mwt> 10kDa
	6	High Mwt, Mwt> 10kDa			3.7255	High Mwt, Mwt> 10kDa			5.96085	High Mwt, Mwt> 10kDa
	5.62899	High Mwt, Mwt> 10kDa			4.39624	High Mwt, Mwt> 10kDa			5.34132	High Mwt, Mwt> 10kDa
	6	High Mwt, Mwt> 10kDa			5.53148	High Mwt, Mwt> 10kDa			6	High Mwt, Mwt> 10kDa
	5.6402	High Mwt, Mwt> 10kDa			5.35145	High Mwt, Mwt> 10kDa			5.71982	High Mwt, Mwt> 10kDa
	4.02811	High Mwt, Mwt> 10kDa			3.47235	High Mwt, Mwt> 10kDa			1.56387	High Mwt, Mwt> 10kDa
	6	High Mwt, Mwt> 10kDa			1.57777	High Mwt, Mwt> 10kDa			4.51475	High Mwt, Mwt> 10kDa
	5.72306	High Mwt, Mwt> 10kDa			3.3089	High Mwt, Mwt> 10kDa			3.50654	High Mwt, Mwt> 10kDa
	4.86327	High Mwt, Mwt> 10kDa			4.20807	High Mwt, Mwt> 10kDa			6	High Mwt, Mwt> 10kDa
	5.83254	High Mwt, Mwt> 10kDa			5.71068	High Mwt, Mwt> 10kDa			5.33027	High Mwt, Mwt> 10kDa
	5.10821	High Mwt, Mwt> 10kDa			3.87379	High Mwt, Mwt> 10kDa			5.33471	High Mwt, Mwt> 10kDa
	0.748585	High Mwt, Mwt> 10kDa			3.77666	High Mwt, Mwt> 10kDa			5.32153	High Mwt, Mwt> 10kDa
	5.87048	High Mwt, Mwt> 10kDa			5.19086	High Mwt, Mwt> 10kDa			6	High Mwt, Mwt> 10kDa
	6	High Mwt, Mwt> 10kDa			6	High Mwt, Mwt> 10kDa			5.73324	High Mwt, Mwt> 10kDa
	5.63727	High Mwt, Mwt> 10kDa			2.26846	High Mwt, Mwt> 10kDa			6	High Mwt, Mwt> 10kDa
	4.38355	High Mwt, Mwt> 10kDa			5.15429	High Mwt, Mwt> 10kDa			4.75455	High Mwt, Mwt> 10kDa
	6	High Mwt, Mwt> 10kDa			5.06491	High Mwt, Mwt> 10kDa			4.29626	High Mwt, Mwt> 10kDa
	4.5203	High Mwt, Mwt> 10kDa			5.92223	High Mwt, Mwt> 10kDa			5.98877	High Mwt, Mwt> 10kDa
	5.87552	High Mwt, Mwt> 10kDa			4.2134	High Mwt, Mwt> 10kDa			6	High Mwt, Mwt> 10kDa
	4.68889	High Mwt, Mwt> 10kDa			5.57026	High Mwt, Mwt> 10kDa			5.66371	High Mwt, Mwt> 10kDa
	3.55091	High Mwt, Mwt> 10kDa			4.63582	High Mwt, Mwt> 10kDa			4.19912	High Mwt, Mwt> 10kDa
	5.2394	High Mwt, Mwt> 10kDa			6	High Mwt, Mwt> 10kDa			5.85791	High Mwt, Mwt> 10kDa
	5.85273	High Mwt, Mwt> 10kDa			6	High Mwt, Mwt> 10kDa			6	High Mwt, Mwt> 10kDa
	4.63054	High Mwt, Mwt> 10kDa			6	High Mwt, Mwt> 10kDa			6	High Mwt, Mwt> 10kDa
	5.45609	High Mwt, Mwt> 10kDa			6	High Mwt, Mwt> 10kDa			5.32471	High Mwt, Mwt> 10kDa
	5.97741	High Mwt, Mwt> 10kDa			5.79614	High Mwt, Mwt> 10kDa			5.88233	High Mwt, Mwt> 10kDa
	5.22331	High Mwt, Mwt> 10kDa			1.24055	High Mwt, Mwt> 10kDa			6	High Mwt, Mwt> 10kDa
	5.85889	High Mwt, Mwt> 10kDa			4.04888	High Mwt, Mwt> 10kDa			3.99408	High Mwt, Mwt> 10kDa
	4.22513	High Mwt, Mwt> 10kDa			5.6597	High Mwt, Mwt> 10kDa			4.02002	High Mwt, Mwt> 10kDa
	5.59899	High Mwt, Mwt> 10kDa			2.32745	High Mwt, Mwt> 10kDa			2.33229	High Mwt, Mwt> 10kDa
	6	High Mwt, Mwt> 10kDa			5.80878	High Mwt, Mwt> 10kDa			5.4852	High Mwt, Mwt> 10kDa
	4.71189	High Mwt, Mwt> 10kDa			4.03416	High Mwt, Mwt> 10kDa			5.49838	High Mwt, Mwt> 10kDa
	6	High Mwt, Mwt> 10kDa			5.86444	High Mwt, Mwt> 10kDa			6	High Mwt, Mwt> 10kDa
	4.70131	High Mwt, Mwt> 10kDa			3.93058	High Mwt, Mwt> 10kDa			6	High Mwt, Mwt> 10kDa
	6	High Mwt, Mwt> 10kDa			4.15477	High Mwt, Mwt> 10kDa			6	High Mwt, Mwt> 10kDa
	5.12569	High Mwt, Mwt> 10kDa			2.77302	High Mwt, Mwt> 10kDa			5.86232	High Mwt, Mwt> 10kDa
	6	High Mwt, Mwt> 10kDa			4.75626	High Mwt, Mwt> 10kDa			6	High Mwt, Mwt> 10kDa
	5.61705	High Mwt, Mwt> 10kDa			6	High Mwt, Mwt> 10kDa			0.746431	High Mwt, Mwt> 10kDa
	6	High Mwt, Mwt> 10kDa			6	High Mwt, Mwt> 10kDa			3.91074	High Mwt, Mwt> 10kDa
	1.89427	High Mwt, Mwt> 10kDa			6	High Mwt, Mwt> 10kDa			4.14043	High Mwt, Mwt> 10kDa
	5.60354	High Mwt, Mwt> 10kDa			6	High Mwt, Mwt> 10kDa			4.0827	High Mwt, Mwt> 10kDa
	5.62007	High Mwt, Mwt> 10kDa			3.81403	High Mwt, Mwt> 10kDa			5.81605	High Mwt, Mwt> 10kDa
	5.79973	High Mwt, Mwt> 10kDa			2.79727	High Mwt, Mwt> 10kDa			5.53336	High Mwt, Mwt> 10kDa
	4.64807	High Mwt, Mwt> 10kDa			2.38522	High Mwt, Mwt> 10kDa			6	High Mwt, Mwt> 10kDa
	6	High Mwt, Mwt> 10kDa			5.57597	High Mwt, Mwt> 10kDa			5.7562	High Mwt, Mwt> 10kDa
	6	High Mwt, Mwt> 10kDa			6	High Mwt, Mwt> 10kDa			6	High Mwt, Mwt> 10kDa
	6	High Mwt, Mwt> 10kDa			3.26949	High Mwt, Mwt> 10kDa			3.08038	High Mwt, Mwt> 10kDa
	6	High Mwt, Mwt> 10kDa			5.89578	High Mwt, Mwt> 10kDa			5.10253	High Mwt, Mwt> 10kDa
	6	High Mwt, Mwt> 10kDa			4.72552	High Mwt, Mwt> 10kDa			5.91513	High Mwt, Mwt> 10kDa
	4.44233	High Mwt, Mwt> 10kDa			6	High Mwt, Mwt> 10kDa			6	High Mwt, Mwt> 10kDa
	3.25221	High Mwt, Mwt> 10kDa			3.57788	High Mwt, Mwt> 10kDa			5.42531	High Mwt, Mwt> 10kDa
	6	High Mwt, Mwt> 10kDa			3.91878	High Mwt, Mwt> 10kDa			6	High Mwt, Mwt> 10kDa
	5.77671	High Mwt, Mwt> 10kDa			2.36678	High Mwt, Mwt> 10kDa			3.73214	High Mwt, Mwt> 10kDa
	5.70344	High Mwt, Mwt> 10kDa			1.57675	High Mwt, Mwt> 10kDa			5.02809	High Mwt, Mwt> 10kDa
	6	High Mwt, Mwt> 10kDa			4.19535	High Mwt, Mwt> 10kDa			5.98918	High Mwt, Mwt> 10kDa
	5.26705	High Mwt, Mwt> 10kDa			5.26026	High Mwt, Mwt> 10kDa			5.15698	High Mwt, Mwt> 10kDa
	6	High Mwt, Mwt> 10kDa			3.89174	High Mwt, Mwt> 10kDa			5.11836	High Mwt, Mwt> 10kDa
	6	High Mwt, Mwt> 10kDa			6	High Mwt, Mwt> 10kDa			5.80832	High Mwt, Mwt> 10kDa
	5.53372	High Mwt, Mwt> 10kDa			3.33316	High Mwt, Mwt> 10kDa			5.52061	High Mwt, Mwt> 10kDa
	6	High Mwt, Mwt> 10kDa			2.83146	High Mwt, Mwt> 10kDa			6	High Mwt, Mwt> 10kDa
	5.52068	High Mwt, Mwt> 10kDa			6	High Mwt, Mwt> 10kDa			4.98907	High Mwt, Mwt> 10kDa
	3.6869	High Mwt, Mwt> 10kDa			5.42402	High Mwt, Mwt> 10kDa			5.0569	High Mwt, Mwt> 10kDa
	5.47856	High Mwt, Mwt> 10kDa			6	High Mwt, Mwt> 10kDa			6	High Mwt, Mwt> 10kDa
	3.94041	High Mwt, Mwt> 10kDa			3.98825	High Mwt, Mwt> 10kDa			4.74821	High Mwt, Mwt> 10kDa
	5.58039	High Mwt, Mwt> 10kDa			5.92201	High Mwt, Mwt> 10kDa			1.52682	High Mwt, Mwt> 10kDa
	4.28279	High Mwt, Mwt> 10kDa			5.42693	High Mwt, Mwt> 10kDa			4.4461	High Mwt, Mwt> 10kDa
	6	High Mwt, Mwt> 10kDa			6	High Mwt, Mwt> 10kDa			5.06331	High Mwt, Mwt> 10kDa
	5.59515	High Mwt, Mwt> 10kDa			3.84936	High Mwt, Mwt> 10kDa			5.22303	High Mwt, Mwt> 10kDa
	6	High Mwt, Mwt> 10kDa			1.60157	High Mwt, Mwt> 10kDa			4.28153	High Mwt, Mwt> 10kDa
	5.4101	High Mwt, Mwt> 10kDa			5.90006	High Mwt, Mwt> 10kDa			5.4817	High Mwt, Mwt> 10kDa
	6	High Mwt, Mwt> 10kDa			1.57531	High Mwt, Mwt> 10kDa			5.27584	High Mwt, Mwt> 10kDa
	4.98698	High Mwt, Mwt> 10kDa			6	High Mwt, Mwt> 10kDa			3.21997	High Mwt, Mwt> 10kDa
	4.01579	High Mwt, Mwt> 10kDa			4.86003	High Mwt, Mwt> 10kDa			5.24383	High Mwt, Mwt> 10kDa
	6	High Mwt, Mwt> 10kDa			6	High Mwt, Mwt> 10kDa			5.71537	High Mwt, Mwt> 10kDa
	6	High Mwt, Mwt> 10kDa			4.11276	High Mwt, Mwt> 10kDa			5.24317	High Mwt, Mwt> 10kDa
	4.54837	High Mwt, Mwt> 10kDa			5.78799	High Mwt, Mwt> 10kDa			6	High Mwt, Mwt> 10kDa
	4.93771	High Mwt, Mwt> 10kDa			5.15158	High Mwt, Mwt> 10kDa			5.77181	High Mwt, Mwt> 10kDa
	5.33653	High Mwt, Mwt> 10kDa			6	High Mwt, Mwt> 10kDa			4.73645	High Mwt, Mwt> 10kDa
	6	High Mwt, Mwt> 10kDa			5.68195	High Mwt, Mwt> 10kDa			6	High Mwt, Mwt> 10kDa
	4.34387	High Mwt, Mwt> 10kDa			3.48184	High Mwt, Mwt> 10kDa			5.55731	High Mwt, Mwt> 10kDa
	6	High Mwt, Mwt> 10kDa			4.37396	High Mwt, Mwt> 10kDa			5.91204	High Mwt, Mwt> 10kDa
	6	High Mwt, Mwt> 10kDa			4.76638	High Mwt, Mwt> 10kDa			6	High Mwt, Mwt> 10kDa
	6	High Mwt, Mwt> 10kDa			4.38838	High Mwt, Mwt> 10kDa			1.51154	High Mwt, Mwt> 10kDa
	3.42667	High Mwt, Mwt> 10kDa			5.82351	High Mwt, Mwt> 10kDa			5.95071	High Mwt, Mwt> 10kDa
	4.07463	High Mwt, Mwt> 10kDa			3.47609	High Mwt, Mwt> 10kDa			5.24035	High Mwt, Mwt> 10kDa
	5.7155	High Mwt, Mwt> 10kDa			3.68242	High Mwt, Mwt> 10kDa			6	High Mwt, Mwt> 10kDa
	5.95693	High Mwt, Mwt> 10kDa			6	High Mwt, Mwt> 10kDa			5.95413	High Mwt, Mwt> 10kDa
	6	High Mwt, Mwt> 10kDa			5.5089	High Mwt, Mwt> 10kDa			2.69326	High Mwt, Mwt> 10kDa
	5.7034	High Mwt, Mwt> 10kDa			5.28706	High Mwt, Mwt> 10kDa			6	High Mwt, Mwt> 10kDa
	6	High Mwt, Mwt> 10kDa			5.12432	High Mwt, Mwt> 10kDa			6	High Mwt, Mwt> 10kDa
	6	High Mwt, Mwt> 10kDa			3.09419	High Mwt, Mwt> 10kDa			5.99226	High Mwt, Mwt> 10kDa
	6	High Mwt, Mwt> 10kDa			5.42268	High Mwt, Mwt> 10kDa			5.39625	High Mwt, Mwt> 10kDa
	0.854453	High Mwt, Mwt> 10kDa			3.34719	High Mwt, Mwt> 10kDa			2.71446	High Mwt, Mwt> 10kDa
	4.28148	High Mwt, Mwt> 10kDa			5.6827	High Mwt, Mwt> 10kDa			5.00199	High Mwt, Mwt> 10kDa
	4.84007	High Mwt, Mwt> 10kDa			1.44804	High Mwt, Mwt> 10kDa			5.65947	High Mwt, Mwt> 10kDa
	3.55069	High Mwt, Mwt> 10kDa			4.56533	High Mwt, Mwt> 10kDa			6	High Mwt, Mwt> 10kDa
	5.45474	High Mwt, Mwt> 10kDa			4.53711	High Mwt, Mwt> 10kDa			5.93232	High Mwt, Mwt> 10kDa
	5.49818	High Mwt, Mwt> 10kDa			3.91591	High Mwt, Mwt> 10kDa			5.4303	High Mwt, Mwt> 10kDa
	6	High Mwt, Mwt> 10kDa			5.8392	High Mwt, Mwt> 10kDa			5.96844	High Mwt, Mwt> 10kDa
	6	High Mwt, Mwt> 10kDa			4.82471	High Mwt, Mwt> 10kDa			6	High Mwt, Mwt> 10kDa
	5.17202	High Mwt, Mwt> 10kDa			5.75498	High Mwt, Mwt> 10kDa			6	High Mwt, Mwt> 10kDa
	6	High Mwt, Mwt> 10kDa			6	High Mwt, Mwt> 10kDa			3.19132	High Mwt, Mwt> 10kDa
	5.0979	High Mwt, Mwt> 10kDa			6	High Mwt, Mwt> 10kDa			5.56826	High Mwt, Mwt> 10kDa
	5.58247	High Mwt, Mwt> 10kDa			4.3794	High Mwt, Mwt> 10kDa			5.99718	High Mwt, Mwt> 10kDa
	5.77767	High Mwt, Mwt> 10kDa			6	High Mwt, Mwt> 10kDa			2.12326	High Mwt, Mwt> 10kDa
	5.57543	High Mwt, Mwt> 10kDa			4.18616	High Mwt, Mwt> 10kDa			6	High Mwt, Mwt> 10kDa
	5.79197	High Mwt, Mwt> 10kDa			5.98331	High Mwt, Mwt> 10kDa			2.4999	High Mwt, Mwt> 10kDa
	5.1982	High Mwt, Mwt> 10kDa			3.11419	High Mwt, Mwt> 10kDa			5.38282	High Mwt, Mwt> 10kDa
	4.31189	High Mwt, Mwt> 10kDa			5.54748	High Mwt, Mwt> 10kDa			6	High Mwt, Mwt> 10kDa
	4.14771	High Mwt, Mwt> 10kDa			1.52165	High Mwt, Mwt> 10kDa			6	High Mwt, Mwt> 10kDa
	6	High Mwt, Mwt> 10kDa			4.76397	High Mwt, Mwt> 10kDa			6	High Mwt, Mwt> 10kDa
	5.25335	High Mwt, Mwt> 10kDa			0.84847	High Mwt, Mwt> 10kDa			6	High Mwt, Mwt> 10kDa
	4.51399	High Mwt, Mwt> 10kDa			5.17496	High Mwt, Mwt> 10kDa			6	High Mwt, Mwt> 10kDa
	6	High Mwt, Mwt> 10kDa			4.07524	High Mwt, Mwt> 10kDa			5.62833	High Mwt, Mwt> 10kDa
	5.75023	High Mwt, Mwt> 10kDa			2.62968	High Mwt, Mwt> 10kDa			4.90502	High Mwt, Mwt> 10kDa
	6	High Mwt, Mwt> 10kDa			5.04322	High Mwt, Mwt> 10kDa			6	High Mwt, Mwt> 10kDa
	4.99052	High Mwt, Mwt> 10kDa			6	High Mwt, Mwt> 10kDa			5.55251	High Mwt, Mwt> 10kDa
	4.82202	High Mwt, Mwt> 10kDa			1.8775	High Mwt, Mwt> 10kDa			5.10382	High Mwt, Mwt> 10kDa
	6	High Mwt, Mwt> 10kDa			2.39329	High Mwt, Mwt> 10kDa			4.24602	High Mwt, Mwt> 10kDa
	3.45466	High Mwt, Mwt> 10kDa			3.6746	High Mwt, Mwt> 10kDa			5.51683	High Mwt, Mwt> 10kDa
	3.30399	High Mwt, Mwt> 10kDa			5.6635	High Mwt, Mwt> 10kDa			0.667313	High Mwt, Mwt> 10kDa
	3.38188	High Mwt, Mwt> 10kDa			4.00349	High Mwt, Mwt> 10kDa			5.177	High Mwt, Mwt> 10kDa
	5.87333	High Mwt, Mwt> 10kDa			4.61702	High Mwt, Mwt> 10kDa			5.69725	High Mwt, Mwt> 10kDa
	5.40925	High Mwt, Mwt> 10kDa			6	High Mwt, Mwt> 10kDa			6	High Mwt, Mwt> 10kDa
	5.12946	High Mwt, Mwt> 10kDa			5.9881	High Mwt, Mwt> 10kDa			3.93756	High Mwt, Mwt> 10kDa
	6	High Mwt, Mwt> 10kDa			4.36886	High Mwt, Mwt> 10kDa			5.98811	High Mwt, Mwt> 10kDa
	4.31959	High Mwt, Mwt> 10kDa			4.28883	High Mwt, Mwt> 10kDa			4.65715	High Mwt, Mwt> 10kDa
	3.85865	High Mwt, Mwt> 10kDa			5.02379	High Mwt, Mwt> 10kDa			3.23987	High Mwt, Mwt> 10kDa
	5.54436	High Mwt, Mwt> 10kDa			6	High Mwt, Mwt> 10kDa			3.03942	High Mwt, Mwt> 10kDa
	6	High Mwt, Mwt> 10kDa			5.69147	High Mwt, Mwt> 10kDa			4.27658	High Mwt, Mwt> 10kDa
	5.63754	High Mwt, Mwt> 10kDa			4.71736	High Mwt, Mwt> 10kDa			5.71427	High Mwt, Mwt> 10kDa
	6	High Mwt, Mwt> 10kDa			5.85937	High Mwt, Mwt> 10kDa			4.4521	High Mwt, Mwt> 10kDa
	4.42514	High Mwt, Mwt> 10kDa			4.38978	High Mwt, Mwt> 10kDa			5.64338	High Mwt, Mwt> 10kDa
	4.95215	High Mwt, Mwt> 10kDa			4.82967	High Mwt, Mwt> 10kDa			6	High Mwt, Mwt> 10kDa
	5.82996	High Mwt, Mwt> 10kDa			5.42384	High Mwt, Mwt> 10kDa			6	High Mwt, Mwt> 10kDa
	5.74157	High Mwt, Mwt> 10kDa			4.68433	High Mwt, Mwt> 10kDa			5.42273	High Mwt, Mwt> 10kDa
	2.79836	High Mwt, Mwt> 10kDa			4.21353	High Mwt, Mwt> 10kDa			5.82713	High Mwt, Mwt> 10kDa
	6	High Mwt, Mwt> 10kDa			3.6407	High Mwt, Mwt> 10kDa			6	High Mwt, Mwt> 10kDa
	6	High Mwt, Mwt> 10kDa			3.06519	High Mwt, Mwt> 10kDa			5.90927	High Mwt, Mwt> 10kDa
	5.83	High Mwt, Mwt> 10kDa			3.60602	High Mwt, Mwt> 10kDa			6	High Mwt, Mwt> 10kDa
	4.82639	High Mwt, Mwt> 10kDa			4.37695	High Mwt, Mwt> 10kDa			5.11778	High Mwt, Mwt> 10kDa
	1.56962	High Mwt, Mwt> 10kDa			4.08065	High Mwt, Mwt> 10kDa			1.75334	High Mwt, Mwt> 10kDa
	6	High Mwt, Mwt> 10kDa			3.8999	High Mwt, Mwt> 10kDa			6	High Mwt, Mwt> 10kDa
	5.67527	High Mwt, Mwt> 10kDa			6	High Mwt, Mwt> 10kDa			2.33593	High Mwt, Mwt> 10kDa
	6	High Mwt, Mwt> 10kDa			5.60967	High Mwt, Mwt> 10kDa			5.88508	High Mwt, Mwt> 10kDa
	5.7186	High Mwt, Mwt> 10kDa			6	High Mwt, Mwt> 10kDa			5.89183	High Mwt, Mwt> 10kDa
	5.10539	High Mwt, Mwt> 10kDa			3.77007	High Mwt, Mwt> 10kDa			4.53611	High Mwt, Mwt> 10kDa
	5.00243	High Mwt, Mwt> 10kDa			5.63845	High Mwt, Mwt> 10kDa			5.16596	High Mwt, Mwt> 10kDa
	5.84128	High Mwt, Mwt> 10kDa			5.79102	High Mwt, Mwt> 10kDa			5.08694	High Mwt, Mwt> 10kDa
	5.96634	High Mwt, Mwt> 10kDa			6	High Mwt, Mwt> 10kDa			5.8778	High Mwt, Mwt> 10kDa
	6	High Mwt, Mwt> 10kDa			2.28996	High Mwt, Mwt> 10kDa			2.97401	High Mwt, Mwt> 10kDa
	4.18645	High Mwt, Mwt> 10kDa			6	High Mwt, Mwt> 10kDa			4.71823	High Mwt, Mwt> 10kDa
	3.94911	High Mwt, Mwt> 10kDa			3.63343	High Mwt, Mwt> 10kDa			5.63637	High Mwt, Mwt> 10kDa
	5.11471	High Mwt, Mwt> 10kDa			4.51783	High Mwt, Mwt> 10kDa			5.2516	High Mwt, Mwt> 10kDa
	5.38844	High Mwt, Mwt> 10kDa			1.72733	High Mwt, Mwt> 10kDa			3.85715	High Mwt, Mwt> 10kDa
	6	High Mwt, Mwt> 10kDa			4.50905	High Mwt, Mwt> 10kDa			5.948	High Mwt, Mwt> 10kDa
	6	High Mwt, Mwt> 10kDa			4.75146	High Mwt, Mwt> 10kDa			6	High Mwt, Mwt> 10kDa
	5.03173	High Mwt, Mwt> 10kDa			3.90776	High Mwt, Mwt> 10kDa			5.30807	High Mwt, Mwt> 10kDa
	4.76026	High Mwt, Mwt> 10kDa			3.91666	High Mwt, Mwt> 10kDa			6	High Mwt, Mwt> 10kDa
	6	High Mwt, Mwt> 10kDa			4.06842	High Mwt, Mwt> 10kDa			2.0003	High Mwt, Mwt> 10kDa
	5.18274	High Mwt, Mwt> 10kDa			1.39243	High Mwt, Mwt> 10kDa			6	High Mwt, Mwt> 10kDa
	5.97393	High Mwt, Mwt> 10kDa			5.85396	High Mwt, Mwt> 10kDa			5.21741	High Mwt, Mwt> 10kDa
	2.25203	High Mwt, Mwt> 10kDa			1.25358	High Mwt, Mwt> 10kDa			6	High Mwt, Mwt> 10kDa
	4.32527	High Mwt, Mwt> 10kDa			5.45432	High Mwt, Mwt> 10kDa			2.83455	High Mwt, Mwt> 10kDa
	1.9848	High Mwt, Mwt> 10kDa			1.94836	High Mwt, Mwt> 10kDa			5.66547	High Mwt, Mwt> 10kDa
	4.58266	High Mwt, Mwt> 10kDa			4.80852	High Mwt, Mwt> 10kDa			3.87848	High Mwt, Mwt> 10kDa
	4.24368	High Mwt, Mwt> 10kDa			3.30247	High Mwt, Mwt> 10kDa			5.27865	High Mwt, Mwt> 10kDa
	2.98841	High Mwt, Mwt> 10kDa			4.66286	High Mwt, Mwt> 10kDa			1.98226	High Mwt, Mwt> 10kDa
	6	High Mwt, Mwt> 10kDa			3.5771	High Mwt, Mwt> 10kDa			5.54239	High Mwt, Mwt> 10kDa
	3.88923	High Mwt, Mwt> 10kDa			3.99523	High Mwt, Mwt> 10kDa			5.84197	High Mwt, Mwt> 10kDa
	6	High Mwt, Mwt> 10kDa			4.02701	High Mwt, Mwt> 10kDa			5.26256	High Mwt, Mwt> 10kDa
	5.90013	High Mwt, Mwt> 10kDa			4.19747	High Mwt, Mwt> 10kDa			4.10191	High Mwt, Mwt> 10kDa
	5.02151	High Mwt, Mwt> 10kDa			6	High Mwt, Mwt> 10kDa			5.20223	High Mwt, Mwt> 10kDa
	2.61069	High Mwt, Mwt> 10kDa			3.53952	High Mwt, Mwt> 10kDa			1.47629	High Mwt, Mwt> 10kDa
	3.2245	High Mwt, Mwt> 10kDa			5.27185	High Mwt, Mwt> 10kDa			6	High Mwt, Mwt> 10kDa
	5.87259	High Mwt, Mwt> 10kDa			6	High Mwt, Mwt> 10kDa			3.45726	High Mwt, Mwt> 10kDa
	6	High Mwt, Mwt> 10kDa			3.66183	High Mwt, Mwt> 10kDa			2.16596	High Mwt, Mwt> 10kDa
	6	High Mwt, Mwt> 10kDa			3.33829	High Mwt, Mwt> 10kDa			5.53787	High Mwt, Mwt> 10kDa
	6	High Mwt, Mwt> 10kDa			1.41115	High Mwt, Mwt> 10kDa			3.83104	High Mwt, Mwt> 10kDa
	6	High Mwt, Mwt> 10kDa			2.06494	High Mwt, Mwt> 10kDa			6	High Mwt, Mwt> 10kDa
	5.06665	High Mwt, Mwt> 10kDa			4.81742	High Mwt, Mwt> 10kDa			4.67876	High Mwt, Mwt> 10kDa
	6	High Mwt, Mwt> 10kDa			4.64389	High Mwt, Mwt> 10kDa			5.13609	High Mwt, Mwt> 10kDa
	4.63206	High Mwt, Mwt> 10kDa			6	High Mwt, Mwt> 10kDa			5.40564	High Mwt, Mwt> 10kDa
	6	High Mwt, Mwt> 10kDa			6	High Mwt, Mwt> 10kDa			5.26703	High Mwt, Mwt> 10kDa
	5.48496	High Mwt, Mwt> 10kDa			2.57413	High Mwt, Mwt> 10kDa			5.65209	High Mwt, Mwt> 10kDa
	5.17302	High Mwt, Mwt> 10kDa			4.9478	High Mwt, Mwt> 10kDa			6	High Mwt, Mwt> 10kDa
	3.38867	High Mwt, Mwt> 10kDa			4.2026	High Mwt, Mwt> 10kDa			6	High Mwt, Mwt> 10kDa
	5.85327	High Mwt, Mwt> 10kDa			4.57505	High Mwt, Mwt> 10kDa			6	High Mwt, Mwt> 10kDa
	0.630526	High Mwt, Mwt> 10kDa			6	High Mwt, Mwt> 10kDa			4.82181	High Mwt, Mwt> 10kDa
	4.93841	High Mwt, Mwt> 10kDa			3.85224	High Mwt, Mwt> 10kDa			5.30857	High Mwt, Mwt> 10kDa
	5.87444	High Mwt, Mwt> 10kDa			4.50264	High Mwt, Mwt> 10kDa			1.1749	High Mwt, Mwt> 10kDa
	5.28019	High Mwt, Mwt> 10kDa			5.09069	High Mwt, Mwt> 10kDa			4.69144	High Mwt, Mwt> 10kDa
	3.89585	High Mwt, Mwt> 10kDa			5.3568	High Mwt, Mwt> 10kDa			5.67176	High Mwt, Mwt> 10kDa
	5.64222	High Mwt, Mwt> 10kDa			4.89269	High Mwt, Mwt> 10kDa			6	High Mwt, Mwt> 10kDa
	4.70536	High Mwt, Mwt> 10kDa			4.68456	High Mwt, Mwt> 10kDa			6	High Mwt, Mwt> 10kDa
	2.56009	High Mwt, Mwt> 10kDa			5.34934	High Mwt, Mwt> 10kDa			3.76918	High Mwt, Mwt> 10kDa
	3.58452	High Mwt, Mwt> 10kDa			5.51507	High Mwt, Mwt> 10kDa			6	High Mwt, Mwt> 10kDa
	5.06498	High Mwt, Mwt> 10kDa			3.18091	High Mwt, Mwt> 10kDa			4.49221	High Mwt, Mwt> 10kDa
	6	High Mwt, Mwt> 10kDa			5.11242	High Mwt, Mwt> 10kDa			5.26651	High Mwt, Mwt> 10kDa
	5.03348	High Mwt, Mwt> 10kDa			4.71144	High Mwt, Mwt> 10kDa			5.56553	High Mwt, Mwt> 10kDa
	6	High Mwt, Mwt> 10kDa			5.39561	High Mwt, Mwt> 10kDa			4.04629	High Mwt, Mwt> 10kDa
	6	High Mwt, Mwt> 10kDa			4.45995	High Mwt, Mwt> 10kDa			4.05862	High Mwt, Mwt> 10kDa
	4.91012	High Mwt, Mwt> 10kDa			4.27006	High Mwt, Mwt> 10kDa			6	High Mwt, Mwt> 10kDa
	6	High Mwt, Mwt> 10kDa			6	High Mwt, Mwt> 10kDa			5.70077	High Mwt, Mwt> 10kDa
	5.81533	High Mwt, Mwt> 10kDa			4.34008	High Mwt, Mwt> 10kDa			5.58837	High Mwt, Mwt> 10kDa
	5.27286	High Mwt, Mwt> 10kDa			1.67458	High Mwt, Mwt> 10kDa			4.97387	High Mwt, Mwt> 10kDa
	5.00434	High Mwt, Mwt> 10kDa			5.65747	High Mwt, Mwt> 10kDa			4.68046	High Mwt, Mwt> 10kDa
	5.6138	High Mwt, Mwt> 10kDa			5.77843	High Mwt, Mwt> 10kDa			4.98371	High Mwt, Mwt> 10kDa
	6	High Mwt, Mwt> 10kDa			6	High Mwt, Mwt> 10kDa			3.93771	High Mwt, Mwt> 10kDa
	5.31539	High Mwt, Mwt> 10kDa			3.28947	High Mwt, Mwt> 10kDa			5.66153	High Mwt, Mwt> 10kDa
	6	High Mwt, Mwt> 10kDa			6	High Mwt, Mwt> 10kDa			6	High Mwt, Mwt> 10kDa
	5.10283	High Mwt, Mwt> 10kDa			6	High Mwt, Mwt> 10kDa			5.44825	High Mwt, Mwt> 10kDa
	5.99847	High Mwt, Mwt> 10kDa			4.75443	High Mwt, Mwt> 10kDa			5.77996	High Mwt, Mwt> 10kDa
	5.1345	High Mwt, Mwt> 10kDa			6	High Mwt, Mwt> 10kDa			4.31831	High Mwt, Mwt> 10kDa
	5.303	High Mwt, Mwt> 10kDa			5.97597	High Mwt, Mwt> 10kDa			6	High Mwt, Mwt> 10kDa
	4.9314	High Mwt, Mwt> 10kDa			4.79873	High Mwt, Mwt> 10kDa			5.6391	High Mwt, Mwt> 10kDa
	5.32492	High Mwt, Mwt> 10kDa			4.9892	High Mwt, Mwt> 10kDa			1.74071	High Mwt, Mwt> 10kDa
	4.51331	High Mwt, Mwt> 10kDa			6	High Mwt, Mwt> 10kDa			5.14259	High Mwt, Mwt> 10kDa
	4.0494	High Mwt, Mwt> 10kDa			6	High Mwt, Mwt> 10kDa			5.3428	High Mwt, Mwt> 10kDa
	5.27913	High Mwt, Mwt> 10kDa			5.41744	High Mwt, Mwt> 10kDa			5.90466	High Mwt, Mwt> 10kDa
	5.61396	High Mwt, Mwt> 10kDa			6	High Mwt, Mwt> 10kDa			5.31541	High Mwt, Mwt> 10kDa
	6	High Mwt, Mwt> 10kDa			5.30775	High Mwt, Mwt> 10kDa			6	High Mwt, Mwt> 10kDa
	5.24383	High Mwt, Mwt> 10kDa			3.98058	High Mwt, Mwt> 10kDa			6	High Mwt, Mwt> 10kDa
	6	High Mwt, Mwt> 10kDa			4.71172	High Mwt, Mwt> 10kDa			5.85073	High Mwt, Mwt> 10kDa
	6	High Mwt, Mwt> 10kDa			5.09727	High Mwt, Mwt> 10kDa			6	High Mwt, Mwt> 10kDa
	6	High Mwt, Mwt> 10kDa			6	High Mwt, Mwt> 10kDa			5.70467	High Mwt, Mwt> 10kDa
	4.51789	High Mwt, Mwt> 10kDa			4.43187	High Mwt, Mwt> 10kDa			5.98407	High Mwt, Mwt> 10kDa
	5.54165	High Mwt, Mwt> 10kDa			4.90299	High Mwt, Mwt> 10kDa			5.31271	High Mwt, Mwt> 10kDa
	5.9217	High Mwt, Mwt> 10kDa			3.04716	High Mwt, Mwt> 10kDa			5.97775	High Mwt, Mwt> 10kDa
	6	High Mwt, Mwt> 10kDa			2.6883	High Mwt, Mwt> 10kDa			6	High Mwt, Mwt> 10kDa
	6	High Mwt, Mwt> 10kDa			1.6503	High Mwt, Mwt> 10kDa			6	High Mwt, Mwt> 10kDa
	4.69075	High Mwt, Mwt> 10kDa			4.85087	High Mwt, Mwt> 10kDa			5.73158	High Mwt, Mwt> 10kDa
	5.60139	High Mwt, Mwt> 10kDa			3.77447	High Mwt, Mwt> 10kDa			5.84834	High Mwt, Mwt> 10kDa
	2.7795	High Mwt, Mwt> 10kDa			2.54966	High Mwt, Mwt> 10kDa			5.93733	High Mwt, Mwt> 10kDa
	5.30746	High Mwt, Mwt> 10kDa			5.1662	High Mwt, Mwt> 10kDa			6	High Mwt, Mwt> 10kDa
	5.58469	High Mwt, Mwt> 10kDa			6	High Mwt, Mwt> 10kDa			4.96579	High Mwt, Mwt> 10kDa
	4.82651	High Mwt, Mwt> 10kDa			4.36882	High Mwt, Mwt> 10kDa			6	High Mwt, Mwt> 10kDa
	6	High Mwt, Mwt> 10kDa			5.05104	High Mwt, Mwt> 10kDa			5.31494	High Mwt, Mwt> 10kDa
	3.71035	High Mwt, Mwt> 10kDa			5.30377	High Mwt, Mwt> 10kDa			5.80647	High Mwt, Mwt> 10kDa
	1.35838	High Mwt, Mwt> 10kDa			4.80154	High Mwt, Mwt> 10kDa			4.01414	High Mwt, Mwt> 10kDa
	4.7457	High Mwt, Mwt> 10kDa			6	High Mwt, Mwt> 10kDa			2.88607	High Mwt, Mwt> 10kDa
	5.91817	High Mwt, Mwt> 10kDa			2.94534	High Mwt, Mwt> 10kDa			2.29474	High Mwt, Mwt> 10kDa
	2.8075	High Mwt, Mwt> 10kDa			4.5072	High Mwt, Mwt> 10kDa			6	High Mwt, Mwt> 10kDa
	3.23162	High Mwt, Mwt> 10kDa			5.1897	High Mwt, Mwt> 10kDa			5.45027	High Mwt, Mwt> 10kDa
	6	High Mwt, Mwt> 10kDa			6	High Mwt, Mwt> 10kDa			3.01422	High Mwt, Mwt> 10kDa
	6	High Mwt, Mwt> 10kDa			1.88973	High Mwt, Mwt> 10kDa			5.37188	High Mwt, Mwt> 10kDa
	3.62176	High Mwt, Mwt> 10kDa			5.54162	High Mwt, Mwt> 10kDa			6	High Mwt, Mwt> 10kDa
	5.93367	High Mwt, Mwt> 10kDa			6	High Mwt, Mwt> 10kDa			5.73116	High Mwt, Mwt> 10kDa
	5.35462	High Mwt, Mwt> 10kDa			6	High Mwt, Mwt> 10kDa			5.49278	High Mwt, Mwt> 10kDa
	5.102	High Mwt, Mwt> 10kDa			6	High Mwt, Mwt> 10kDa			5.48289	High Mwt, Mwt> 10kDa
	4.82048	High Mwt, Mwt> 10kDa			3.56403	High Mwt, Mwt> 10kDa			5.89969	High Mwt, Mwt> 10kDa
	5.51164	High Mwt, Mwt> 10kDa			0.680917	High Mwt, Mwt> 10kDa			6	High Mwt, Mwt> 10kDa
	5.62355	High Mwt, Mwt> 10kDa			1.78066	High Mwt, Mwt> 10kDa			3.58061	High Mwt, Mwt> 10kDa
	5.13365	High Mwt, Mwt> 10kDa			6	High Mwt, Mwt> 10kDa			5.72334	High Mwt, Mwt> 10kDa
	5.77992	High Mwt, Mwt> 10kDa			5.52869	High Mwt, Mwt> 10kDa			5.28735	High Mwt, Mwt> 10kDa
	6	High Mwt, Mwt> 10kDa			6	High Mwt, Mwt> 10kDa			5.31458	High Mwt, Mwt> 10kDa
	5.03347	High Mwt, Mwt> 10kDa			2.71379	High Mwt, Mwt> 10kDa			2.29082	High Mwt, Mwt> 10kDa
	5.01703	High Mwt, Mwt> 10kDa			2.97843	High Mwt, Mwt> 10kDa			3.37335	High Mwt, Mwt> 10kDa
	5.33232	High Mwt, Mwt> 10kDa			3.69763	High Mwt, Mwt> 10kDa			5.81701	High Mwt, Mwt> 10kDa
	3.72216	High Mwt, Mwt> 10kDa			5.46802	High Mwt, Mwt> 10kDa			4.85607	High Mwt, Mwt> 10kDa
	5.96965	High Mwt, Mwt> 10kDa			6	High Mwt, Mwt> 10kDa			4.7149	High Mwt, Mwt> 10kDa
	5.47327	High Mwt, Mwt> 10kDa			3.64647	High Mwt, Mwt> 10kDa			0.402426	High Mwt, Mwt> 10kDa
	6	High Mwt, Mwt> 10kDa			6	High Mwt, Mwt> 10kDa			2.17221	High Mwt, Mwt> 10kDa
	3.35171	High Mwt, Mwt> 10kDa			5.86392	High Mwt, Mwt> 10kDa			5.63284	High Mwt, Mwt> 10kDa
	6	High Mwt, Mwt> 10kDa			4.85905	High Mwt, Mwt> 10kDa			6	High Mwt, Mwt> 10kDa
	5.12295	High Mwt, Mwt> 10kDa			6	High Mwt, Mwt> 10kDa			4.14391	High Mwt, Mwt> 10kDa
	6	High Mwt, Mwt> 10kDa			6	High Mwt, Mwt> 10kDa			5.44568	High Mwt, Mwt> 10kDa
	6	High Mwt, Mwt> 10kDa			3.40298	High Mwt, Mwt> 10kDa			2.75246	High Mwt, Mwt> 10kDa
	6	High Mwt, Mwt> 10kDa			4.83059	High Mwt, Mwt> 10kDa			4.99909	High Mwt, Mwt> 10kDa
	4.52182	High Mwt, Mwt> 10kDa			3.3611	High Mwt, Mwt> 10kDa			4.61101	High Mwt, Mwt> 10kDa
	4.9314	High Mwt, Mwt> 10kDa			2.72715	High Mwt, Mwt> 10kDa			6	High Mwt, Mwt> 10kDa
	6	High Mwt, Mwt> 10kDa			5.70449	High Mwt, Mwt> 10kDa			5.54674	High Mwt, Mwt> 10kDa
	5.42474	High Mwt, Mwt> 10kDa			2.84499	High Mwt, Mwt> 10kDa			4.38876	High Mwt, Mwt> 10kDa
	5.2039	High Mwt, Mwt> 10kDa			6	High Mwt, Mwt> 10kDa			4.80132	High Mwt, Mwt> 10kDa
	5.72325	High Mwt, Mwt> 10kDa			4.5425	High Mwt, Mwt> 10kDa			5.55815	High Mwt, Mwt> 10kDa
	6	High Mwt, Mwt> 10kDa			4.72956	High Mwt, Mwt> 10kDa			5.78233	High Mwt, Mwt> 10kDa
	5.89577	High Mwt, Mwt> 10kDa			4.3288	High Mwt, Mwt> 10kDa			0.82527	High Mwt, Mwt> 10kDa
	3.73089	High Mwt, Mwt> 10kDa			5.57075	High Mwt, Mwt> 10kDa			5.3323	High Mwt, Mwt> 10kDa
	6	High Mwt, Mwt> 10kDa			3.99579	High Mwt, Mwt> 10kDa			5.71939	High Mwt, Mwt> 10kDa
	6	High Mwt, Mwt> 10kDa			4.98751	High Mwt, Mwt> 10kDa			6	High Mwt, Mwt> 10kDa
	3.57977	High Mwt, Mwt> 10kDa			2.24432	High Mwt, Mwt> 10kDa			5.25143	High Mwt, Mwt> 10kDa
	5.31486	High Mwt, Mwt> 10kDa			5.60469	High Mwt, Mwt> 10kDa			4.25544	High Mwt, Mwt> 10kDa
	4.89716	High Mwt, Mwt> 10kDa			6	High Mwt, Mwt> 10kDa			3.93533	High Mwt, Mwt> 10kDa
	6	High Mwt, Mwt> 10kDa			5.5418	High Mwt, Mwt> 10kDa			0.560147	High Mwt, Mwt> 10kDa
	5.52667	High Mwt, Mwt> 10kDa			5.68572	High Mwt, Mwt> 10kDa			6	High Mwt, Mwt> 10kDa
	1.928	High Mwt, Mwt> 10kDa			5.11479	High Mwt, Mwt> 10kDa			3.39496	High Mwt, Mwt> 10kDa
	6	High Mwt, Mwt> 10kDa			4.34745	High Mwt, Mwt> 10kDa			6	High Mwt, Mwt> 10kDa
	6	High Mwt, Mwt> 10kDa			5.09641	High Mwt, Mwt> 10kDa			5.81472	High Mwt, Mwt> 10kDa
	5.62961	High Mwt, Mwt> 10kDa			1.63602	High Mwt, Mwt> 10kDa			3.45708	High Mwt, Mwt> 10kDa
	4.94152	High Mwt, Mwt> 10kDa			5.29826	High Mwt, Mwt> 10kDa			5.94605	High Mwt, Mwt> 10kDa
	6	High Mwt, Mwt> 10kDa			5.07612	High Mwt, Mwt> 10kDa			5.46139	High Mwt, Mwt> 10kDa
	5.48943	High Mwt, Mwt> 10kDa			6	High Mwt, Mwt> 10kDa			5.3151	High Mwt, Mwt> 10kDa
	6	High Mwt, Mwt> 10kDa			5.13734	High Mwt, Mwt> 10kDa			5.88295	High Mwt, Mwt> 10kDa
	5.32901	High Mwt, Mwt> 10kDa			4.05331	High Mwt, Mwt> 10kDa			2.12763	High Mwt, Mwt> 10kDa
	6	High Mwt, Mwt> 10kDa			5.64992	High Mwt, Mwt> 10kDa			6	High Mwt, Mwt> 10kDa
	6	High Mwt, Mwt> 10kDa			4.65079	High Mwt, Mwt> 10kDa			6	High Mwt, Mwt> 10kDa
	5.67882	High Mwt, Mwt> 10kDa			4.72759	High Mwt, Mwt> 10kDa			5.75259	High Mwt, Mwt> 10kDa
	6	High Mwt, Mwt> 10kDa			4.87924	High Mwt, Mwt> 10kDa			5.4825	High Mwt, Mwt> 10kDa
	5.98397	High Mwt, Mwt> 10kDa			3.33726	High Mwt, Mwt> 10kDa			5.84652	High Mwt, Mwt> 10kDa
	6	High Mwt, Mwt> 10kDa			4.30951	High Mwt, Mwt> 10kDa			6	High Mwt, Mwt> 10kDa
	6	High Mwt, Mwt> 10kDa			5.05925	High Mwt, Mwt> 10kDa			2.62734	High Mwt, Mwt> 10kDa
	5.65295	High Mwt, Mwt> 10kDa			4.77508	High Mwt, Mwt> 10kDa			6	High Mwt, Mwt> 10kDa
	5.30601	High Mwt, Mwt> 10kDa			4.48181	High Mwt, Mwt> 10kDa			5.29611	High Mwt, Mwt> 10kDa
	6	High Mwt, Mwt> 10kDa			5.92012	High Mwt, Mwt> 10kDa			6	High Mwt, Mwt> 10kDa
	6	High Mwt, Mwt> 10kDa			2.81614	High Mwt, Mwt> 10kDa			4.2893	High Mwt, Mwt> 10kDa
	6	High Mwt, Mwt> 10kDa			5.94941	High Mwt, Mwt> 10kDa			5.57534	High Mwt, Mwt> 10kDa
	6	High Mwt, Mwt> 10kDa			6	High Mwt, Mwt> 10kDa			6	High Mwt, Mwt> 10kDa
	4.68534	High Mwt, Mwt> 10kDa			5.99288	High Mwt, Mwt> 10kDa			4.27381	High Mwt, Mwt> 10kDa
	3.72246	High Mwt, Mwt> 10kDa			3.02504	High Mwt, Mwt> 10kDa			5.60196	High Mwt, Mwt> 10kDa
	2.42854	High Mwt, Mwt> 10kDa			5.79798	High Mwt, Mwt> 10kDa			4.93318	High Mwt, Mwt> 10kDa
	6	High Mwt, Mwt> 10kDa			3.78896	High Mwt, Mwt> 10kDa			5.12745	High Mwt, Mwt> 10kDa
	5.55323	High Mwt, Mwt> 10kDa			4.4034	High Mwt, Mwt> 10kDa			4.67131	High Mwt, Mwt> 10kDa
	3.40043	High Mwt, Mwt> 10kDa			6	High Mwt, Mwt> 10kDa			5.10391	High Mwt, Mwt> 10kDa
	5.83295	High Mwt, Mwt> 10kDa			5.71073	High Mwt, Mwt> 10kDa			5.63609	High Mwt, Mwt> 10kDa
	6	High Mwt, Mwt> 10kDa			2.77655	High Mwt, Mwt> 10kDa			5.85944	High Mwt, Mwt> 10kDa
	5.88575	High Mwt, Mwt> 10kDa			3.41501	High Mwt, Mwt> 10kDa			4.04158	High Mwt, Mwt> 10kDa
	4.7818	High Mwt, Mwt> 10kDa			4.40411	High Mwt, Mwt> 10kDa			6	High Mwt, Mwt> 10kDa
	6	High Mwt, Mwt> 10kDa			1.18863	High Mwt, Mwt> 10kDa			6	High Mwt, Mwt> 10kDa
	5.92814	High Mwt, Mwt> 10kDa			6	High Mwt, Mwt> 10kDa			5.70542	High Mwt, Mwt> 10kDa
	6	High Mwt, Mwt> 10kDa			5.04029	High Mwt, Mwt> 10kDa			4.94026	High Mwt, Mwt> 10kDa
	4.29717	High Mwt, Mwt> 10kDa			4.40458	High Mwt, Mwt> 10kDa			5.1208	High Mwt, Mwt> 10kDa
	6	High Mwt, Mwt> 10kDa			3.80805	High Mwt, Mwt> 10kDa			3.45756	High Mwt, Mwt> 10kDa
	4.85166	High Mwt, Mwt> 10kDa			5.01741	High Mwt, Mwt> 10kDa			5.41427	High Mwt, Mwt> 10kDa
	6	High Mwt, Mwt> 10kDa			5.24802	High Mwt, Mwt> 10kDa			6	High Mwt, Mwt> 10kDa
	5.19155	High Mwt, Mwt> 10kDa			3.91099	High Mwt, Mwt> 10kDa			5.97219	High Mwt, Mwt> 10kDa
	6	High Mwt, Mwt> 10kDa			2.94062	High Mwt, Mwt> 10kDa			5.21742	High Mwt, Mwt> 10kDa
	4.87738	High Mwt, Mwt> 10kDa			4.59748	High Mwt, Mwt> 10kDa			5.2381	High Mwt, Mwt> 10kDa
	4.89466	High Mwt, Mwt> 10kDa			6	High Mwt, Mwt> 10kDa			5.13691	High Mwt, Mwt> 10kDa
	0.705978	High Mwt, Mwt> 10kDa			6	High Mwt, Mwt> 10kDa			0.515562	High Mwt, Mwt> 10kDa
	5.07691	High Mwt, Mwt> 10kDa			4.81062	High Mwt, Mwt> 10kDa			5.30986	High Mwt, Mwt> 10kDa
	6	High Mwt, Mwt> 10kDa			4.58547	High Mwt, Mwt> 10kDa			6	High Mwt, Mwt> 10kDa
	6	High Mwt, Mwt> 10kDa			2.52611	High Mwt, Mwt> 10kDa			5.21106	High Mwt, Mwt> 10kDa
	5.37453	High Mwt, Mwt> 10kDa			4.31444	High Mwt, Mwt> 10kDa			4.4888	High Mwt, Mwt> 10kDa
	3.38709	High Mwt, Mwt> 10kDa			3.59989	High Mwt, Mwt> 10kDa			6	High Mwt, Mwt> 10kDa
	6	High Mwt, Mwt> 10kDa			6	High Mwt, Mwt> 10kDa			5.79239	High Mwt, Mwt> 10kDa
	4.33064	High Mwt, Mwt> 10kDa			5.8442	High Mwt, Mwt> 10kDa			4.54908	High Mwt, Mwt> 10kDa
	6	High Mwt, Mwt> 10kDa			6	High Mwt, Mwt> 10kDa			3.93792	High Mwt, Mwt> 10kDa
	5.64183	High Mwt, Mwt> 10kDa			5.88059	High Mwt, Mwt> 10kDa			6	High Mwt, Mwt> 10kDa
	5.3642	High Mwt, Mwt> 10kDa			6	High Mwt, Mwt> 10kDa			6	High Mwt, Mwt> 10kDa
	4.67385	High Mwt, Mwt> 10kDa			2.08037	High Mwt, Mwt> 10kDa			5.84992	High Mwt, Mwt> 10kDa
	6	High Mwt, Mwt> 10kDa			5.10947	High Mwt, Mwt> 10kDa			5.28193	High Mwt, Mwt> 10kDa
	5.71666	High Mwt, Mwt> 10kDa			5.5117	High Mwt, Mwt> 10kDa			4.56312	High Mwt, Mwt> 10kDa
	5.38678	High Mwt, Mwt> 10kDa			6	High Mwt, Mwt> 10kDa			6	High Mwt, Mwt> 10kDa
	5.61194	High Mwt, Mwt> 10kDa			6	High Mwt, Mwt> 10kDa			4.0587	High Mwt, Mwt> 10kDa
	6	High Mwt, Mwt> 10kDa			6	High Mwt, Mwt> 10kDa			5.84793	High Mwt, Mwt> 10kDa
	5.71328	High Mwt, Mwt> 10kDa			6	High Mwt, Mwt> 10kDa			5.67569	High Mwt, Mwt> 10kDa
	5.19759	High Mwt, Mwt> 10kDa			4.38884	High Mwt, Mwt> 10kDa			6	High Mwt, Mwt> 10kDa
	4.69493	High Mwt, Mwt> 10kDa			1.15556	High Mwt, Mwt> 10kDa			6	High Mwt, Mwt> 10kDa
	0.970662	High Mwt, Mwt> 10kDa			6	High Mwt, Mwt> 10kDa			6	High Mwt, Mwt> 10kDa
	5.79686	High Mwt, Mwt> 10kDa			6	High Mwt, Mwt> 10kDa			2.69881	High Mwt, Mwt> 10kDa
	4.52634	High Mwt, Mwt> 10kDa			3.33584	High Mwt, Mwt> 10kDa			4.05934	High Mwt, Mwt> 10kDa
	6	High Mwt, Mwt> 10kDa			3.73401	High Mwt, Mwt> 10kDa			5.69962	High Mwt, Mwt> 10kDa
	5.56193	High Mwt, Mwt> 10kDa			5.63661	High Mwt, Mwt> 10kDa			6	High Mwt, Mwt> 10kDa
	5.08317	High Mwt, Mwt> 10kDa			6	High Mwt, Mwt> 10kDa			5.62595	High Mwt, Mwt> 10kDa
	5.71494	High Mwt, Mwt> 10kDa			5.69375	High Mwt, Mwt> 10kDa			5.60127	High Mwt, Mwt> 10kDa
	6	High Mwt, Mwt> 10kDa			5.4275	High Mwt, Mwt> 10kDa			5.22983	High Mwt, Mwt> 10kDa
	5.48076	High Mwt, Mwt> 10kDa			6	High Mwt, Mwt> 10kDa			5.86861	High Mwt, Mwt> 10kDa
	6	High Mwt, Mwt> 10kDa			5.03158	High Mwt, Mwt> 10kDa			5.8273	High Mwt, Mwt> 10kDa
	2.38061	High Mwt, Mwt> 10kDa			4.23919	High Mwt, Mwt> 10kDa			6	High Mwt, Mwt> 10kDa
	4.78595	High Mwt, Mwt> 10kDa			6	High Mwt, Mwt> 10kDa			6	High Mwt, Mwt> 10kDa
	5.19648	High Mwt, Mwt> 10kDa			6	High Mwt, Mwt> 10kDa			5.05307	High Mwt, Mwt> 10kDa
	5.65785	High Mwt, Mwt> 10kDa			4.45006	High Mwt, Mwt> 10kDa			5.99981	High Mwt, Mwt> 10kDa
	6	High Mwt, Mwt> 10kDa			4.03678	High Mwt, Mwt> 10kDa			5.71409	High Mwt, Mwt> 10kDa
	2.32224	High Mwt, Mwt> 10kDa			4.98893	High Mwt, Mwt> 10kDa			6	High Mwt, Mwt> 10kDa
	6	High Mwt, Mwt> 10kDa			4.96205	High Mwt, Mwt> 10kDa			6	High Mwt, Mwt> 10kDa
	6	High Mwt, Mwt> 10kDa			5.33188	High Mwt, Mwt> 10kDa			3.79142	High Mwt, Mwt> 10kDa
	6	High Mwt, Mwt> 10kDa			6	High Mwt, Mwt> 10kDa			6	High Mwt, Mwt> 10kDa
	2.17375	High Mwt, Mwt> 10kDa			4.011	High Mwt, Mwt> 10kDa			5.18111	High Mwt, Mwt> 10kDa
	6	High Mwt, Mwt> 10kDa			1.77704	High Mwt, Mwt> 10kDa			6	High Mwt, Mwt> 10kDa
	6	High Mwt, Mwt> 10kDa			6	High Mwt, Mwt> 10kDa			5.82064	High Mwt, Mwt> 10kDa
	6	High Mwt, Mwt> 10kDa			5.77995	High Mwt, Mwt> 10kDa			5.72859	High Mwt, Mwt> 10kDa
	5.63161	High Mwt, Mwt> 10kDa			5.94143	High Mwt, Mwt> 10kDa			6	High Mwt, Mwt> 10kDa
	5.53689	High Mwt, Mwt> 10kDa			3.97614	High Mwt, Mwt> 10kDa			6	High Mwt, Mwt> 10kDa
	5.6519	High Mwt, Mwt> 10kDa			4.37151	High Mwt, Mwt> 10kDa			6	High Mwt, Mwt> 10kDa
	4.40766	High Mwt, Mwt> 10kDa			3.73244	High Mwt, Mwt> 10kDa			5.79394	High Mwt, Mwt> 10kDa
	6	High Mwt, Mwt> 10kDa			5.03636	High Mwt, Mwt> 10kDa			5.96127	High Mwt, Mwt> 10kDa
	3.97804	High Mwt, Mwt> 10kDa			5.26126	High Mwt, Mwt> 10kDa			5.59079	High Mwt, Mwt> 10kDa
	6	High Mwt, Mwt> 10kDa			2.00333	High Mwt, Mwt> 10kDa			2.48896	High Mwt, Mwt> 10kDa
	6	High Mwt, Mwt> 10kDa			4.42175	High Mwt, Mwt> 10kDa			5.17344	High Mwt, Mwt> 10kDa
	4.57495	High Mwt, Mwt> 10kDa			6	High Mwt, Mwt> 10kDa			5.4786	High Mwt, Mwt> 10kDa
	5.33527	High Mwt, Mwt> 10kDa			5.18436	High Mwt, Mwt> 10kDa			6	High Mwt, Mwt> 10kDa
	6	High Mwt, Mwt> 10kDa			5.80464	High Mwt, Mwt> 10kDa			6	High Mwt, Mwt> 10kDa
	1.8246	High Mwt, Mwt> 10kDa			3.69299	High Mwt, Mwt> 10kDa			5.55909	High Mwt, Mwt> 10kDa
	3.64012	High Mwt, Mwt> 10kDa			4.43211	High Mwt, Mwt> 10kDa			3.91	High Mwt, Mwt> 10kDa
	6	High Mwt, Mwt> 10kDa			5.72438	High Mwt, Mwt> 10kDa			5.55851	High Mwt, Mwt> 10kDa
	6	High Mwt, Mwt> 10kDa			4.53396	High Mwt, Mwt> 10kDa			4.81035	High Mwt, Mwt> 10kDa
	5.74287	High Mwt, Mwt> 10kDa			5.28536	High Mwt, Mwt> 10kDa			1.3867	High Mwt, Mwt> 10kDa
	3.97086	High Mwt, Mwt> 10kDa			5.90855	High Mwt, Mwt> 10kDa			4.77972	High Mwt, Mwt> 10kDa
	3.71372	High Mwt, Mwt> 10kDa			1.30815	High Mwt, Mwt> 10kDa			4.90151	High Mwt, Mwt> 10kDa
	5.18383	High Mwt, Mwt> 10kDa			5.52003	High Mwt, Mwt> 10kDa			5.85607	High Mwt, Mwt> 10kDa
	5.45396	High Mwt, Mwt> 10kDa			4.0878	High Mwt, Mwt> 10kDa			6	High Mwt, Mwt> 10kDa
	6	High Mwt, Mwt> 10kDa			1.26408	High Mwt, Mwt> 10kDa			6	High Mwt, Mwt> 10kDa
	6	High Mwt, Mwt> 10kDa			4.70748	High Mwt, Mwt> 10kDa			4.74695	High Mwt, Mwt> 10kDa
	5.11916	High Mwt, Mwt> 10kDa			4.0722	High Mwt, Mwt> 10kDa			5.75036	High Mwt, Mwt> 10kDa
	5.69891	High Mwt, Mwt> 10kDa			2.11876	High Mwt, Mwt> 10kDa			4.11053	High Mwt, Mwt> 10kDa
	5.69564	High Mwt, Mwt> 10kDa			6	High Mwt, Mwt> 10kDa			5.71464	High Mwt, Mwt> 10kDa
	1.50807	High Mwt, Mwt> 10kDa			4.93471	High Mwt, Mwt> 10kDa			5.57223	High Mwt, Mwt> 10kDa
	4.59288	High Mwt, Mwt> 10kDa			4.48235	High Mwt, Mwt> 10kDa			1.31751	High Mwt, Mwt> 10kDa
	5.86255	High Mwt, Mwt> 10kDa			6	High Mwt, Mwt> 10kDa			6	High Mwt, Mwt> 10kDa
	6	High Mwt, Mwt> 10kDa			5.63021	High Mwt, Mwt> 10kDa			6	High Mwt, Mwt> 10kDa
	4.3522	High Mwt, Mwt> 10kDa			5.25858	High Mwt, Mwt> 10kDa			2.22911	High Mwt, Mwt> 10kDa
	5.74444	High Mwt, Mwt> 10kDa			4.01374	High Mwt, Mwt> 10kDa			5.34701	High Mwt, Mwt> 10kDa
	5.72659	High Mwt, Mwt> 10kDa			4.63515	High Mwt, Mwt> 10kDa			4.81564	High Mwt, Mwt> 10kDa
	6	High Mwt, Mwt> 10kDa			3.58262	High Mwt, Mwt> 10kDa			2.12718	High Mwt, Mwt> 10kDa
	4.23286	High Mwt, Mwt> 10kDa			4.14173	High Mwt, Mwt> 10kDa			6	High Mwt, Mwt> 10kDa
[truncated: 652 more rows]

## Sheet: FigureS2B
C-lim	Category		N-lim	Category		P-lim	Category
3.76689	Isoelectric<7		1.30381	Isoelectric<7		3.57881	Isoelectric<7
5.85196	Isoelectric<7		4.73039	Isoelectric<7		3.23934	Isoelectric<7
6	Isoelectric<7		6	Isoelectric<7		6	Isoelectric<7
4.65882	Isoelectric<7		1.87902	Isoelectric<7		6	Isoelectric<7
5.11456	Isoelectric<7		4.8663	Isoelectric<7		5.3544	Isoelectric<7
4.91413	Isoelectric<7		3.85108	Isoelectric<7		5.30768	Isoelectric<7
5.55487	Isoelectric<7		3.85673	Isoelectric<7		5.92511	Isoelectric<7
5.62577	Isoelectric<7		4.30856	Isoelectric<7		5.68785	Isoelectric<7
6	Isoelectric<7		6	Isoelectric<7		6	Isoelectric<7
5.89651	Isoelectric<7		4.28683	Isoelectric<7		6	Isoelectric<7
4.88975	Isoelectric<7		2.78761	Isoelectric<7		6	Isoelectric<7
4.90326	Isoelectric<7		4.14747	Isoelectric<7		6	Isoelectric<7
5.93325	Isoelectric<7		5.77415	Isoelectric<7		3.63695	Isoelectric<7
6	Isoelectric<7		6	Isoelectric<7		5.93205	Isoelectric<7
5.38075	Isoelectric<7		6	Isoelectric<7		6	Isoelectric<7
4.76263	Isoelectric<7		2.52806	Isoelectric<7		6	Isoelectric<7
5.78101	Isoelectric<7		5.22314	Isoelectric<7		5.29361	Isoelectric<7
6	Isoelectric<7		5.27709	Isoelectric<7		5.97106	Isoelectric<7
2.78499	Isoelectric<7		0.940299	Isoelectric<7		6	Isoelectric<7
6	Isoelectric<7		4.77803	Isoelectric<7		1.56729	Isoelectric<7
5.70483	Isoelectric<7		3.2522	Isoelectric<7		6	Isoelectric<7
5.88103	Isoelectric<7		3.01429	Isoelectric<7		6	Isoelectric<7
4.78512	Isoelectric<7		3.99616	Isoelectric<7		6	Isoelectric<7
4.96794	Isoelectric<7		4.91195	Isoelectric<7		6	Isoelectric<7
6	Isoelectric<7		4.98929	Isoelectric<7		4.8968	Isoelectric<7
6	Isoelectric<7		3.55534	Isoelectric<7		5.98093	Isoelectric<7
4.98229	Isoelectric<7		1.27494	Isoelectric<7		5.75937	Isoelectric<7
1.19474	Isoelectric<7		3.52705	Isoelectric<7		5.83268	Isoelectric<7
4.83753	Isoelectric<7		4.45926	Isoelectric<7		2.1553	Isoelectric<7
5.47537	Isoelectric<7		4.11847	Isoelectric<7		5.80681	Isoelectric<7
5.38094	Isoelectric<7		5.26309	Isoelectric<7		5.70803	Isoelectric<7
6	Isoelectric<7		5.11412	Isoelectric<7		5.65373	Isoelectric<7
6	Isoelectric<7		4.09922	Isoelectric<7		5.98385	Isoelectric<7
5.53686	Isoelectric<7		6	Isoelectric<7		6	Isoelectric<7
6	Isoelectric<7		5.71699	Isoelectric<7		5.51204	Isoelectric<7
5.88825	Isoelectric<7		5.25297	Isoelectric<7		6	Isoelectric<7
6	Isoelectric<7		2.29446	Isoelectric<7		6	Isoelectric<7
2.89677	Isoelectric<7		4.65092	Isoelectric<7		5.95902	Isoelectric<7
5.74602	Isoelectric<7		5.32977	Isoelectric<7		2.36831	Isoelectric<7
6	Isoelectric<7		5.07635	Isoelectric<7		6	Isoelectric<7
5.7021	Isoelectric<7		5.99381	Isoelectric<7		5.02431	Isoelectric<7
6	Isoelectric<7		5.94633	Isoelectric<7		4.45588	Isoelectric<7
6	Isoelectric<7		5.95082	Isoelectric<7		5.90907	Isoelectric<7
6	Isoelectric<7		6	Isoelectric<7		5.08599	Isoelectric<7
5.982	Isoelectric<7		1.05792	Isoelectric<7		6	Isoelectric<7
4.52853	Isoelectric<7		3.78142	Isoelectric<7		6	Isoelectric<7
2.13189	Isoelectric<7		5.00723	Isoelectric<7		4.48325	Isoelectric<7
4.71963	Isoelectric<7		2.80072	Isoelectric<7		1.21621	Isoelectric<7
5.80841	Isoelectric<7		3.96118	Isoelectric<7		4.82884	Isoelectric<7
4.35447	Isoelectric<7		2.66975	Isoelectric<7		4.77031	Isoelectric<7
4.42525	Isoelectric<7		6	Isoelectric<7		3.2603	Isoelectric<7
4.6646	Isoelectric<7		5.09235	Isoelectric<7		4.25081	Isoelectric<7
6	Isoelectric<7		4.17226	Isoelectric<7		5.06733	Isoelectric<7
6	Isoelectric<7		3.51527	Isoelectric<7		6	Isoelectric<7
5.93255	Isoelectric<7		2.52098	Isoelectric<7		5.71203	Isoelectric<7
3.76227	Isoelectric<7		4.48199	Isoelectric<7		6	Isoelectric<7
4.7105	Isoelectric<7		2.62224	Isoelectric<7		4.40876	Isoelectric<7
6	Isoelectric<7		5.33732	Isoelectric<7		5.11365	Isoelectric<7
4.91853	Isoelectric<7		5.86552	Isoelectric<7		5.49309	Isoelectric<7
6	Isoelectric<7		4.35859	Isoelectric<7		5.28296	Isoelectric<7
6	Isoelectric<7		5.43596	Isoelectric<7		6	Isoelectric<7
5.55095	Isoelectric<7		6	Isoelectric<7		5.65184	Isoelectric<7
5.49449	Isoelectric<7		4.72367	Isoelectric<7		5.88657	Isoelectric<7
0.723554	Isoelectric<7		2.79569	Isoelectric<7		5.38168	Isoelectric<7
6	Isoelectric<7		4.95464	Isoelectric<7		6	Isoelectric<7
4.59724	Isoelectric<7		5.95597	Isoelectric<7		5.81197	Isoelectric<7
6	Isoelectric<7		2.96812	Isoelectric<7		5.13737	Isoelectric<7
6	Isoelectric<7		4.29743	Isoelectric<7		6	Isoelectric<7
4.39436	Isoelectric<7		5.05657	Isoelectric<7		6	Isoelectric<7
5.86968	Isoelectric<7		4.31047	Isoelectric<7		4.35795	Isoelectric<7
5.64193	Isoelectric<7		4.59416	Isoelectric<7		6	Isoelectric<7
5.38489	Isoelectric<7		5.77963	Isoelectric<7		6	Isoelectric<7
5.90403	Isoelectric<7		2.53301	Isoelectric<7		6	Isoelectric<7
6	Isoelectric<7		3.68143	Isoelectric<7		5.81711	Isoelectric<7
1.67915	Isoelectric<7		6	Isoelectric<7		6	Isoelectric<7
5.5626	Isoelectric<7		4.71994	Isoelectric<7		5.37826	Isoelectric<7
5.90972	Isoelectric<7		4.02929	Isoelectric<7		5.27659	Isoelectric<7
5.58435	Isoelectric<7		3.83301	Isoelectric<7		5.70522	Isoelectric<7
4.71764	Isoelectric<7		3.47174	Isoelectric<7		4.83311	Isoelectric<7
4.41926	Isoelectric<7		6	Isoelectric<7		5.71383	Isoelectric<7
5.3064	Isoelectric<7		5.90007	Isoelectric<7		5.66501	Isoelectric<7
5.60149	Isoelectric<7		3.33063	Isoelectric<7		6	Isoelectric<7
6	Isoelectric<7		6	Isoelectric<7		5.48106	Isoelectric<7
5.46876	Isoelectric<7		2.15416	Isoelectric<7		4.07417	Isoelectric<7
4.72105	Isoelectric<7		5.98478	Isoelectric<7		6	Isoelectric<7
6	Isoelectric<7		3.98846	Isoelectric<7		2.76217	Isoelectric<7
2.9605	Isoelectric<7		3.27781	Isoelectric<7		4.92289	Isoelectric<7
4.27921	Isoelectric<7		5.07559	Isoelectric<7		4.87021	Isoelectric<7
4.92879	Isoelectric<7		1.97152	Isoelectric<7		4.21839	Isoelectric<7
4.43341	Isoelectric<7		4.27982	Isoelectric<7		6	Isoelectric<7
6	Isoelectric<7		4.92423	Isoelectric<7		4.91598	Isoelectric<7
4.24668	Isoelectric<7		5.07236	Isoelectric<7		6	Isoelectric<7
4.75843	Isoelectric<7		6	Isoelectric<7		5.79299	Isoelectric<7
5.16245	Isoelectric<7		3.47584	Isoelectric<7		6	Isoelectric<7
5.94354	Isoelectric<7		3.7454	Isoelectric<7		6	Isoelectric<7
5.77784	Isoelectric<7		6	Isoelectric<7		5.11409	Isoelectric<7
5.06038	Isoelectric<7		4.1205	Isoelectric<7		5.77818	Isoelectric<7
5.34752	Isoelectric<7		3.24677	Isoelectric<7		6	Isoelectric<7
6	Isoelectric<7		5.42246	Isoelectric<7		5.47526	Isoelectric<7
3.95806	Isoelectric<7		4.22934	Isoelectric<7		5.32314	Isoelectric<7
5.48182	Isoelectric<7		4.50683	Isoelectric<7		6	Isoelectric<7
5.37962	Isoelectric<7		5.93668	Isoelectric<7		5.59467	Isoelectric<7
6	Isoelectric<7		4.43562	Isoelectric<7		6	Isoelectric<7
5.97049	Isoelectric<7		6	Isoelectric<7		6	Isoelectric<7
5.62971	Isoelectric<7		4.69539	Isoelectric<7		5.83961	Isoelectric<7
1.04743	Isoelectric<7		4.65233	Isoelectric<7		6	Isoelectric<7
6	Isoelectric<7		4.37472	Isoelectric<7		5.61373	Isoelectric<7
6	Isoelectric<7		5.22236	Isoelectric<7		5.31329	Isoelectric<7
6	Isoelectric<7		2.9663	Isoelectric<7		4.60413	Isoelectric<7
5.58991	Isoelectric<7		6	Isoelectric<7		5.13808	Isoelectric<7
5.68069	Isoelectric<7		5.94054	Isoelectric<7		5.02909	Isoelectric<7
4.99002	Isoelectric<7		4.72088	Isoelectric<7		5.20728	Isoelectric<7
6	Isoelectric<7		5.4112	Isoelectric<7		5.70206	Isoelectric<7
4.03385	Isoelectric<7		4.50506	Isoelectric<7		5.92449	Isoelectric<7
3.01321	Isoelectric<7		1.58024	Isoelectric<7		6	Isoelectric<7
4.55843	Isoelectric<7		3.49372	Isoelectric<7		4.84389	Isoelectric<7
6	Isoelectric<7		4.31525	Isoelectric<7		3.94499	Isoelectric<7
6	Isoelectric<7		5.3607	Isoelectric<7		5.76922	Isoelectric<7
5.79618	Isoelectric<7		5.94866	Isoelectric<7		6	Isoelectric<7
1.54554	Isoelectric<7		4.40299	Isoelectric<7		6	Isoelectric<7
6	Isoelectric<7		5.85014	Isoelectric<7		6	Isoelectric<7
5.8444	Isoelectric<7		4.01718	Isoelectric<7		6	Isoelectric<7
3.26574	Isoelectric<7		4.84984	Isoelectric<7		5.87136	Isoelectric<7
5.16106	Isoelectric<7		1.40402	Isoelectric<7		6	Isoelectric<7
5.572	Isoelectric<7		4.53036	Isoelectric<7		4.50043	Isoelectric<7
5.78222	Isoelectric<7		4.49416	Isoelectric<7		4.69729	Isoelectric<7
6	Isoelectric<7		3.80674	Isoelectric<7		5.58133	Isoelectric<7
5.56671	Isoelectric<7		4.07638	Isoelectric<7		5.34302	Isoelectric<7
5.85931	Isoelectric<7		3.25566	Isoelectric<7		5.72765	Isoelectric<7
5.88622	Isoelectric<7		4.76775	Isoelectric<7		5.04778	Isoelectric<7
4.36851	Isoelectric<7		5.3699	Isoelectric<7		5.07584	Isoelectric<7
2.86023	Isoelectric<7		6	Isoelectric<7		6	Isoelectric<7
5.65939	Isoelectric<7		4.16024	Isoelectric<7		5.23115	Isoelectric<7
5.62543	Isoelectric<7		3.99197	Isoelectric<7		4.4766	Isoelectric<7
5.09432	Isoelectric<7		3.65918	Isoelectric<7		4.03984	Isoelectric<7
5.58376	Isoelectric<7		5.13928	Isoelectric<7		4.80585	Isoelectric<7
5.77111	Isoelectric<7		3.87314	Isoelectric<7		6	Isoelectric<7
6	Isoelectric<7		5.85279	Isoelectric<7		6	Isoelectric<7
6	Isoelectric<7		2.89927	Isoelectric<7		5.86687	Isoelectric<7
5.9299	Isoelectric<7		5.12009	Isoelectric<7		5.45741	Isoelectric<7
5.04481	Isoelectric<7		3.51783	Isoelectric<7		6	Isoelectric<7
4.86148	Isoelectric<7		4.47555	Isoelectric<7		3.93734	Isoelectric<7
4.82966	Isoelectric<7		2.49782	Isoelectric<7		5.17883	Isoelectric<7
5.61368	Isoelectric<7		4.39252	Isoelectric<7		2.72805	Isoelectric<7
5.03285	Isoelectric<7		5.46461	Isoelectric<7		6	Isoelectric<7
5.34825	Isoelectric<7		2.46126	Isoelectric<7		5.60697	Isoelectric<7
4.67364	Isoelectric<7		4.57077	Isoelectric<7		4.99415	Isoelectric<7
5.81162	Isoelectric<7		3.82919	Isoelectric<7		6	Isoelectric<7
4.70423	Isoelectric<7		6	Isoelectric<7		5.07655	Isoelectric<7
5.25191	Isoelectric<7		4.52637	Isoelectric<7		6	Isoelectric<7
3.16929	Isoelectric<7		4.15521	Isoelectric<7		5.90862	Isoelectric<7
6	Isoelectric<7		1.62854	Isoelectric<7		5.51849	Isoelectric<7
5.86328	Isoelectric<7		3.83434	Isoelectric<7		3.82889	Isoelectric<7
4.25885	Isoelectric<7		4.21345	Isoelectric<7		5.81905	Isoelectric<7
5.86611	Isoelectric<7		6	Isoelectric<7		5.85975	Isoelectric<7
4.4495	Isoelectric<7		5.90974	Isoelectric<7		6	Isoelectric<7
5.98374	Isoelectric<7		5.66424	Isoelectric<7		6	Isoelectric<7
5.62453	Isoelectric<7		3.04242	Isoelectric<7		5.2564	Isoelectric<7
5.51412	Isoelectric<7		5.53362	Isoelectric<7		3.36379	Isoelectric<7
3.71349	Isoelectric<7		4.8564	Isoelectric<7		5.2342	Isoelectric<7
5.23481	Isoelectric<7		2.63576	Isoelectric<7		6	Isoelectric<7
6	Isoelectric<7		5.27478	Isoelectric<7		2.46059	Isoelectric<7
6	Isoelectric<7		3.91567	Isoelectric<7		5.97884	Isoelectric<7
5.88371	Isoelectric<7		4.89824	Isoelectric<7		5.30823	Isoelectric<7
1.5651	Isoelectric<7		6	Isoelectric<7		4.53715	Isoelectric<7
5.42719	Isoelectric<7		4.58195	Isoelectric<7		6	Isoelectric<7
3.04341	Isoelectric<7		2.90008	Isoelectric<7		5.87832	Isoelectric<7
6	Isoelectric<7		3.99615	Isoelectric<7		2.32422	Isoelectric<7
6	Isoelectric<7		1.7133	Isoelectric<7		4.99773	Isoelectric<7
3.50214	Isoelectric<7		1.90124	Isoelectric<7		2.58022	Isoelectric<7
6	Isoelectric<7		2.59468	Isoelectric<7		2.36153	Isoelectric<7
4.88764	Isoelectric<7		3.40398	Isoelectric<7		4.55851	Isoelectric<7
4.60212	Isoelectric<7		5.25622	Isoelectric<7		4.58159	Isoelectric<7
6	Isoelectric<7		4.45034	Isoelectric<7		4.84737	Isoelectric<7
6	Isoelectric<7		2.26342	Isoelectric<7		5.97535	Isoelectric<7
3.16646	Isoelectric<7		2.58548	Isoelectric<7		2.61763	Isoelectric<7
4.94527	Isoelectric<7		3.39231	Isoelectric<7		3.89989	Isoelectric<7
2.78296	Isoelectric<7		5.64964	Isoelectric<7		5.68926	Isoelectric<7
2.41852	Isoelectric<7		4.46631	Isoelectric<7		5.73062	Isoelectric<7
3.28909	Isoelectric<7		5.98297	Isoelectric<7		5.80311	Isoelectric<7
5.18935	Isoelectric<7		5.87522	Isoelectric<7		5.94702	Isoelectric<7
5.19538	Isoelectric<7		5.03145	Isoelectric<7		6	Isoelectric<7
5.95516	Isoelectric<7		4.66596	Isoelectric<7		6	Isoelectric<7
3.9885	Isoelectric<7		6	Isoelectric<7		5.3565	Isoelectric<7
5.25258	Isoelectric<7		1.63114	Isoelectric<7		5.89744	Isoelectric<7
5.2693	Isoelectric<7		4.79291	Isoelectric<7		5.75564	Isoelectric<7
6	Isoelectric<7		4.14972	Isoelectric<7		2.10884	Isoelectric<7
4.71303	Isoelectric<7		4.408	Isoelectric<7		5.29386	Isoelectric<7
6	Isoelectric<7		4.61985	Isoelectric<7		4.71152	Isoelectric<7
5.39832	Isoelectric<7		4.17978	Isoelectric<7		5.60767	Isoelectric<7
6	Isoelectric<7		2.40582	Isoelectric<7		6	Isoelectric<7
6	Isoelectric<7		2.04007	Isoelectric<7		5.34284	Isoelectric<7
5.59019	Isoelectric<7		4.89021	Isoelectric<7		2.06792	Isoelectric<7
6	Isoelectric<7		5.52538	Isoelectric<7		2.27344	Isoelectric<7
2.01557	Isoelectric<7		3.12343	Isoelectric<7		5.55826	Isoelectric<7
5.93886	Isoelectric<7		4.00437	Isoelectric<7		5.42152	Isoelectric<7
5.44475	Isoelectric<7		5.27251	Isoelectric<7		4.28847	Isoelectric<7
5.70961	Isoelectric<7		3.42564	Isoelectric<7		3.9126	Isoelectric<7
6	Isoelectric<7		2.2793	Isoelectric<7		5.77756	Isoelectric<7
4.83034	Isoelectric<7		3.06689	Isoelectric<7		5.71943	Isoelectric<7
4.79546	Isoelectric<7		3.83733	Isoelectric<7		4.43192	Isoelectric<7
1.65051	Isoelectric<7		4.5115	Isoelectric<7		5.26208	Isoelectric<7
6	Isoelectric<7		4.24292	Isoelectric<7		5.45393	Isoelectric<7
5.9234	Isoelectric<7		4.58791	Isoelectric<7		5.51715	Isoelectric<7
3.93639	Isoelectric<7		4.62058	Isoelectric<7		5.92288	Isoelectric<7
4.67831	Isoelectric<7		4.60362	Isoelectric<7		4.31766	Isoelectric<7
6	Isoelectric<7		5.06146	Isoelectric<7		5.26398	Isoelectric<7
5.46574	Isoelectric<7		5.03723	Isoelectric<7		5.66403	Isoelectric<7
3.80573	Isoelectric<7		4.9137	Isoelectric<7		5.42945	Isoelectric<7
4.58475	Isoelectric<7		4.99008	Isoelectric<7		5.52363	Isoelectric<7
4.74039	Isoelectric<7		5.28584	Isoelectric<7		5.56409	Isoelectric<7
5.47597	Isoelectric<7		4.5287	Isoelectric<7		5.90746	Isoelectric<7
6	Isoelectric<7		1.71175	Isoelectric<7		5.72985	Isoelectric<7
4.77485	Isoelectric<7		5.08632	Isoelectric<7		6	Isoelectric<7
5.42361	Isoelectric<7		6	Isoelectric<7		6	Isoelectric<7
5.83914	Isoelectric<7		5.53462	Isoelectric<7		1.90419	Isoelectric<7
5.55138	Isoelectric<7		4.99882	Isoelectric<7		5.87139	Isoelectric<7
5.94739	Isoelectric<7		5.88164	Isoelectric<7		6	Isoelectric<7
5.62567	Isoelectric<7		3.2663	Isoelectric<7		6	Isoelectric<7
5.35898	Isoelectric<7		4.35307	Isoelectric<7		6	Isoelectric<7
5.79867	Isoelectric<7		1.34903	Isoelectric<7		5.82406	Isoelectric<7
5.99433	Isoelectric<7		4.02293	Isoelectric<7		3.74746	Isoelectric<7
5.71139	Isoelectric<7		4.46365	Isoelectric<7		6	Isoelectric<7
2.35287	Isoelectric<7		2.85658	Isoelectric<7		1.29479	Isoelectric<7
6	Isoelectric<7		4.62853	Isoelectric<7		4.50623	Isoelectric<7
6	Isoelectric<7		5.1565	Isoelectric<7		5.32536	Isoelectric<7
6	Isoelectric<7		5.00551	Isoelectric<7		4.04524	Isoelectric<7
6	Isoelectric<7		5.23175	Isoelectric<7		5.69604	Isoelectric<7
6	Isoelectric<7		3.92962	Isoelectric<7		5.29901	Isoelectric<7
4.48082	Isoelectric<7		0.978233	Isoelectric<7		5.57779	Isoelectric<7
6	Isoelectric<7		3.7691	Isoelectric<7		6	Isoelectric<7
1.83937	Isoelectric<7		4.66622	Isoelectric<7		5.59231	Isoelectric<7
3.85052	Isoelectric<7		3.62604	Isoelectric<7		1.06125	Isoelectric<7
5.84776	Isoelectric<7		3.61701	Isoelectric<7		5.45315	Isoelectric<7
4.47616	Isoelectric<7		3.21627	Isoelectric<7		5.78451	Isoelectric<7
5.75664	Isoelectric<7		3.47271	Isoelectric<7		4.14426	Isoelectric<7
5.72587	Isoelectric<7		4.49284	Isoelectric<7		5.33741	Isoelectric<7
6	Isoelectric<7		6	Isoelectric<7		2.78895	Isoelectric<7
6	Isoelectric<7		4.83373	Isoelectric<7		5.52557	Isoelectric<7
5.11157	Isoelectric<7		4.13998	Isoelectric<7		5.47468	Isoelectric<7
0.861386	Isoelectric<7		3.8783	Isoelectric<7		6	Isoelectric<7
5.17424	Isoelectric<7		4.5201	Isoelectric<7		5.85656	Isoelectric<7
5.51474	Isoelectric<7		4.64651	Isoelectric<7		5.83996	Isoelectric<7
4.59429	Isoelectric<7		4.74629	Isoelectric<7		5.00378	Isoelectric<7
5.28949	Isoelectric<7		2.24004	Isoelectric<7		5.21624	Isoelectric<7
4.02092	Isoelectric<7		5.89818	Isoelectric<7		5.87464	Isoelectric<7
6	Isoelectric<7		3.63714	Isoelectric<7		5.93725	Isoelectric<7
4.94933	Isoelectric<7		4.9189	Isoelectric<7		2.11773	Isoelectric<7
4.92926	Isoelectric<7		2.71497	Isoelectric<7		6	Isoelectric<7
5.83239	Isoelectric<7		3.84811	Isoelectric<7		5.68706	Isoelectric<7
5.0601	Isoelectric<7		4.34296	Isoelectric<7		5.68736	Isoelectric<7
5.64448	Isoelectric<7		4.4048	Isoelectric<7		4.87561	Isoelectric<7
5.21771	Isoelectric<7		4.40145	Isoelectric<7		5.56757	Isoelectric<7
6	Isoelectric<7		5.71563	Isoelectric<7		5.65139	Isoelectric<7
5.83444	Isoelectric<7		3.24538	Isoelectric<7		5.90477	Isoelectric<7
3.1027	Isoelectric<7		4.7259	Isoelectric<7		5.69073	Isoelectric<7
5.49627	Isoelectric<7		4.39379	Isoelectric<7		5.74046	Isoelectric<7
5.82846	Isoelectric<7		4.60501	Isoelectric<7		2.68492	Isoelectric<7
6	Isoelectric<7		3.92799	Isoelectric<7		5.69075	Isoelectric<7
4.54846	Isoelectric<7		5.19611	Isoelectric<7		6	Isoelectric<7
4.82823	Isoelectric<7		2.92757	Isoelectric<7		5.28389	Isoelectric<7
5.72748	Isoelectric<7		3.65556	Isoelectric<7		5.6242	Isoelectric<7
5.3301	Isoelectric<7		4.60185	Isoelectric<7		6	Isoelectric<7
5.34673	Isoelectric<7		3.42811	Isoelectric<7		4.77769	Isoelectric<7
6	Isoelectric<7		4.67418	Isoelectric<7		5.45537	Isoelectric<7
3.21014	Isoelectric<7		5.07191	Isoelectric<7		4.66469	Isoelectric<7
4.92849	Isoelectric<7		4.9786	Isoelectric<7		4.77322	Isoelectric<7
5.86349	Isoelectric<7		4.2694	Isoelectric<7		4.79488	Isoelectric<7
5.97578	Isoelectric<7		1.29088	Isoelectric<7		5.7944	Isoelectric<7
5.30947	Isoelectric<7		5.21056	Isoelectric<7		6	Isoelectric<7
6	Isoelectric<7		4.79633	Isoelectric<7		6	Isoelectric<7
4.99179	Isoelectric<7		4.84584	Isoelectric<7		0.987474	Isoelectric<7
4.81553	Isoelectric<7		4.01255	Isoelectric<7		5.18946	Isoelectric<7
5.37606	Isoelectric<7		5.81823	Isoelectric<7		4.0146	Isoelectric<7
4.81911	Isoelectric<7		2.83844	Isoelectric<7		5.51371	Isoelectric<7
4.08827	Isoelectric<7		3.37597	Isoelectric<7		5.09814	Isoelectric<7
6	Isoelectric<7		4.94536	Isoelectric<7		5.48713	Isoelectric<7
5.83469	Isoelectric<7		2.08079	Isoelectric<7		2.54008	Isoelectric<7
5.09895	Isoelectric<7		2.09759	Isoelectric<7		5.04091	Isoelectric<7
1.20095	Isoelectric<7		5.63826	Isoelectric<7		3.7293	Isoelectric<7
5.71267	Isoelectric<7		5.71204	Isoelectric<7		3.13796	Isoelectric<7
5.30293	Isoelectric<7		3.81424	Isoelectric<7		5.17283	Isoelectric<7
4.72324	Isoelectric<7		4.45599	Isoelectric<7		6	Isoelectric<7
5.53624	Isoelectric<7		4.4997	Isoelectric<7		5.67247	Isoelectric<7
5.35639	Isoelectric<7		5.08252	Isoelectric<7		5.7256	Isoelectric<7
6	Isoelectric<7		5.35364	Isoelectric<7		5.94824	Isoelectric<7
3.63268	Isoelectric<7		4.75088	Isoelectric<7		6	Isoelectric<7
4.83563	Isoelectric<7		5.00659	Isoelectric<7		6	Isoelectric<7
5.0422	Isoelectric<7		5.18873	Isoelectric<7		5.00658	Isoelectric<7
3.53385	Isoelectric<7		5.1428	Isoelectric<7		5.79352	Isoelectric<7
4.6269	Isoelectric<7		4.24802	Isoelectric<7		6	Isoelectric<7
6	Isoelectric<7		3.60806	Isoelectric<7		5.89927	Isoelectric<7
6	Isoelectric<7		3.53803	Isoelectric<7		6	Isoelectric<7
5.50612	Isoelectric<7		3.16136	Isoelectric<7		5.85464	Isoelectric<7
5.78568	Isoelectric<7		4.61857	Isoelectric<7		5.39035	Isoelectric<7
6	Isoelectric<7		4.31659	Isoelectric<7		6	Isoelectric<7
6	Isoelectric<7		5.07862	Isoelectric<7		2.99551	Isoelectric<7
5.73817	Isoelectric<7		3.15192	Isoelectric<7		5.64545	Isoelectric<7
5.04261	Isoelectric<7		4.54794	Isoelectric<7		5.37757	Isoelectric<7
5.91851	Isoelectric<7		4.1527	Isoelectric<7		5.16	Isoelectric<7
6	Isoelectric<7		5.27432	Isoelectric<7		3.68627	Isoelectric<7
5.95439	Isoelectric<7		3.01696	Isoelectric<7		5.0211	Isoelectric<7
5.80575	Isoelectric<7		3.84124	Isoelectric<7		5.47768	Isoelectric<7
5.87682	Isoelectric<7		3.86316	Isoelectric<7		5.60089	Isoelectric<7
5.81494	Isoelectric<7		3.55466	Isoelectric<7		4.23572	Isoelectric<7
5.27976	Isoelectric<7		4.63159	Isoelectric<7		5.5286	Isoelectric<7
4.961	Isoelectric<7		3.92032	Isoelectric<7		5.0238	Isoelectric<7
5.59428	Isoelectric<7		1.77871	Isoelectric<7		5.28028	Isoelectric<7
6	Isoelectric<7		4.32041	Isoelectric<7		5.95035	Isoelectric<7
5.69882	Isoelectric<7		5.70573	Isoelectric<7		5.06849	Isoelectric<7
4.01287	Isoelectric<7		4.36415	Isoelectric<7		2.4443	Isoelectric<7
5.79086	Isoelectric<7		2.9607	Isoelectric<7		5.05523	Isoelectric<7
5.64171	Isoelectric<7		4.02484	Isoelectric<7		6	Isoelectric<7
5.81506	Isoelectric<7		5.30593	Isoelectric<7		5.10554	Isoelectric<7
4.44128	Isoelectric<7		5.08956	Isoelectric<7		3.67039	Isoelectric<7
5.48893	Isoelectric<7		3.59414	Isoelectric<7		5.26318	Isoelectric<7
5.18473	Isoelectric<7		4.5823	Isoelectric<7		5.69213	Isoelectric<7
4.3261	Isoelectric<7		1.34491	Isoelectric<7		4.86314	Isoelectric<7
5.89238	Isoelectric<7		6	Isoelectric<7		2.97644	Isoelectric<7
4.6533	Isoelectric<7		3.62821	Isoelectric<7		3.77449	Isoelectric<7
3.77701	Isoelectric<7		5.62567	Isoelectric<7		2.6837	Isoelectric<7
6	Isoelectric<7		3.82823	Isoelectric<7		2.04099	Isoelectric<7
5.85931	Isoelectric<7		5.33759	Isoelectric<7		6	Isoelectric<7
5.07389	Isoelectric<7		5.34978	Isoelectric<7		4.50543	Isoelectric<7
4.02069	Isoelectric<7		4.98203	Isoelectric<7		6	Isoelectric<7
5.94423	Isoelectric<7		4.73965	Isoelectric<7		6	Isoelectric<7
5.98017	Isoelectric<7		3.34041	Isoelectric<7		6	Isoelectric<7
6	Isoelectric<7		3.62904	Isoelectric<7		5.98978	Isoelectric<7
4.36299	Isoelectric<7		5.05615	Isoelectric<7		5.66768	Isoelectric<7
4.88154	Isoelectric<7		5.83845	Isoelectric<7		5.55503	Isoelectric<7
3.48559	Isoelectric<7		4.39263	Isoelectric<7		6	Isoelectric<7
2.71637	Isoelectric<7		3.71838	Isoelectric<7		5.69713	Isoelectric<7
6	Isoelectric<7		4.86916	Isoelectric<7		6	Isoelectric<7
4.61234	Isoelectric<7		3.93262	Isoelectric<7		4.04793	Isoelectric<7
6	Isoelectric<7		4.56133	Isoelectric<7		6	Isoelectric<7
5.72315	Isoelectric<7		5.93053	Isoelectric<7		5.37046	Isoelectric<7
6	Isoelectric<7		3.94561	Isoelectric<7		5.70037	Isoelectric<7
6	Isoelectric<7		4.39066	Isoelectric<7		4.34561	Isoelectric<7
5.89424	Isoelectric<7		5.83127	Isoelectric<7		5.53687	Isoelectric<7
5.70702	Isoelectric<7		2.66155	Isoelectric<7		5.14501	Isoelectric<7
6	Isoelectric<7		6	Isoelectric<7		4.5831	Isoelectric<7
5.13923	Isoelectric<7		1.10836	Isoelectric<7		3.5859	Isoelectric<7
0.627965	Isoelectric<7		4.14229	Isoelectric<7		5.07498	Isoelectric<7
6	Isoelectric<7		3.52423	Isoelectric<7		6	Isoelectric<7
4.82344	Isoelectric<7		5.84705	Isoelectric<7		3.2955	Isoelectric<7
6	Isoelectric<7		6	Isoelectric<7		6	Isoelectric<7
4.89497	Isoelectric<7		6	Isoelectric<7		0.948825	Isoelectric<7
4.20585	Isoelectric<7		6	Isoelectric<7		5.18224	Isoelectric<7
5.63172	Isoelectric<7		6	Isoelectric<7		5.05707	Isoelectric<7
5.63893	Isoelectric<7		6	Isoelectric<7		5.61267	Isoelectric<7
5.36821	Isoelectric<7		6	Isoelectric<7		5.69664	Isoelectric<7
6	Isoelectric<7		6	Isoelectric<7		6	Isoelectric<7
4.16986	Isoelectric<7		3.47642	Isoelectric<7		5.89784	Isoelectric<7
5.37513	Isoelectric<7		6	Isoelectric<7		6	Isoelectric<7
6	Isoelectric<7		3.84534	Isoelectric<7		6	Isoelectric<7
4.219	Isoelectric<7		4.92137	Isoelectric<7		6	Isoelectric<7
6	Isoelectric<7		4.78449	Isoelectric<7		6	Isoelectric<7
0.671349	Isoelectric<7		4.62921	Isoelectric<7		5.59032	Isoelectric<7
6	Isoelectric<7		3.76299	Isoelectric<7		5.64883	Isoelectric<7
5.71338	Isoelectric<7		5.74163	Isoelectric<7		4.52792	Isoelectric<7
5.95405	Isoelectric<7		1.73866	Isoelectric<7		5.06227	Isoelectric<7
5.81174	Isoelectric<7		4.84184	Isoelectric<7		5.89315	Isoelectric<7
6	Isoelectric<7		5.51041	Isoelectric<7		5.38705	Isoelectric<7
5.60322	Isoelectric<7		3.19184	Isoelectric<7		6	Isoelectric<7
6	Isoelectric<7		3.33069	Isoelectric<7		5.81447	Isoelectric<7
6	Isoelectric<7		1.78974	Isoelectric<7		0.858953	Isoelectric<7
6	Isoelectric<7		4.57528	Isoelectric<7		5.92519	Isoelectric<7
6	Isoelectric<7		3.49325	Isoelectric<7		6	Isoelectric<7
6	Isoelectric<7		4.71292	Isoelectric<7		5.79597	Isoelectric<7
5.17315	Isoelectric<7		4.2528	Isoelectric<7		4.91755	Isoelectric<7
6	Isoelectric<7		4.50756	Isoelectric<7		2.52622	Isoelectric<7
6	Isoelectric<7		4.8129	Isoelectric<7		5.27128	Isoelectric<7
5.63453	Isoelectric<7		5.0321	Isoelectric<7		5.47598	Isoelectric<7
5.81464	Isoelectric<7		4.19452	Isoelectric<7		6	Isoelectric<7
1.86358	Isoelectric<7		1.08114	Isoelectric<7		5.805	Isoelectric<7
5.98118	Isoelectric<7		4.66119	Isoelectric<7		5.74989	Isoelectric<7
6	Isoelectric<7		3.014	Isoelectric<7		5.4405	Isoelectric<7
5.01727	Isoelectric<7		5.70286	Isoelectric<7		5.83186	Isoelectric<7
5.79605	Isoelectric<7		4.23488	Isoelectric<7		5.91119	Isoelectric<7
1.97087	Isoelectric<7		0.64274	Isoelectric<7		3.95783	Isoelectric<7
4.30971	Isoelectric<7		4.41516	Isoelectric<7		0.944676	Isoelectric<7
5.07954	Isoelectric<7		2.59923	Isoelectric<7		5.04752	Isoelectric<7
6	Isoelectric<7		3.02893	Isoelectric<7		6	Isoelectric<7
6	Isoelectric<7		4.74146	Isoelectric<7		5.85214	Isoelectric<7
5.39081	Isoelectric<7		4.12939	Isoelectric<7		0.648797	Isoelectric<7
5.68929	Isoelectric<7		3.15222	Isoelectric<7		5.7054	Isoelectric<7
5.49369	Isoelectric<7		4.08918	Isoelectric<7		5.69194	Isoelectric<7
5.33829	Isoelectric<7		3.46677	Isoelectric<7		5.72904	Isoelectric<7
1.42221	Isoelectric<7		3.59265	Isoelectric<7		5.87824	Isoelectric<7
5.02883	Isoelectric<7		5.02237	Isoelectric<7		5.87717	Isoelectric<7
1.94703	Isoelectric<7		4.74334	Isoelectric<7		4.37049	Isoelectric<7
4.7827	Isoelectric<7		4.1257	Isoelectric<7		5.16787	Isoelectric<7
6	Isoelectric<7		4.15668	Isoelectric<7		4.54469	Isoelectric<7
5.05171	Isoelectric<7		6	Isoelectric<7		5.59115	Isoelectric<7
0.600275	Isoelectric<7		2.70324	Isoelectric<7		5.50965	Isoelectric<7
5.47853	Isoelectric<7		4.41418	Isoelectric<7		5.5765	Isoelectric<7
4.36381	Isoelectric<7		6	Isoelectric<7		5.49718	Isoelectric<7
5.65691	Isoelectric<7		3.80365	Isoelectric<7		6	Isoelectric<7
5.375	Isoelectric<7		3.00844	Isoelectric<7		6	Isoelectric<7
4.80939	Isoelectric<7		4.76137	Isoelectric<7		2.35107	Isoelectric<7
5.03502	Isoelectric<7		4.28406	Isoelectric<7		4.78029	Isoelectric<7
4.63118	Isoelectric<7		3.76091	Isoelectric<7		6	Isoelectric<7
5.67399	Isoelectric<7		4.04835	Isoelectric<7		5.04869	Isoelectric<7
6	Isoelectric<7		4.48367	Isoelectric<7		4.98469	Isoelectric<7
5.9435	Isoelectric<7		4.79732	Isoelectric<7		5.17731	Isoelectric<7
4.78377	Isoelectric<7		3.93617	Isoelectric<7		4.3018	Isoelectric<7
5.54822	Isoelectric<7		4.88371	Isoelectric<7		5.7594	Isoelectric<7
5.61348	Isoelectric<7		1.07668	Isoelectric<7		5.22073	Isoelectric<7
3.27003	Isoelectric<7		6	Isoelectric<7		5.48312	Isoelectric<7
5.48258	Isoelectric<7		4.21772	Isoelectric<7		6	Isoelectric<7
6	Isoelectric<7		2.69971	Isoelectric<7		6	Isoelectric<7
5.74138	Isoelectric<7		5.5237	Isoelectric<7		6	Isoelectric<7
4.78458	Isoelectric<7		4.5136	Isoelectric<7		0.993637	Isoelectric<7
5.78159	Isoelectric<7		4.09167	Isoelectric<7		6	Isoelectric<7
5.16686	Isoelectric<7		5.36473	Isoelectric<7		5.07945	Isoelectric<7
5.54549	Isoelectric<7		6	Isoelectric<7		4.42575	Isoelectric<7
6	Isoelectric<7		3.19753	Isoelectric<7		0.771608	Isoelectric<7
5.64053	Isoelectric<7		4.68391	Isoelectric<7		5.45739	Isoelectric<7
5.74774	Isoelectric<7		5.45662	Isoelectric<7		5.74761	Isoelectric<7
5.6493	Isoelectric<7		4.66935	Isoelectric<7		4.7863	Isoelectric<7
5.90291	Isoelectric<7		4.16971	Isoelectric<7		6	Isoelectric<7
0.97658	Isoelectric<7		3.57407	Isoelectric<7		5.93974	Isoelectric<7
6	Isoelectric<7		6	Isoelectric<7		1.04834	Isoelectric<7
5.57049	Isoelectric<7		6	Isoelectric<7		5.76902	Isoelectric<7
4.03411	Isoelectric<7		3.1029	Isoelectric<7		5.43023	Isoelectric<7
6	Isoelectric<7		4.38165	Isoelectric<7		5.65553	Isoelectric<7
6	Isoelectric<7		5.95517	Isoelectric<7		4.59175	Isoelectric<7
5.60639	Isoelectric<7		5.81754	Isoelectric<7		3.99924	Isoelectric<7
4.49825	Isoelectric<7		3.69333	Isoelectric<7		6	Isoelectric<7
6	Isoelectric<7		5.00639	Isoelectric<7		5.29933	Isoelectric<7
6	Isoelectric<7		1.13772	Isoelectric<7		3.2092	Isoelectric<7
1.28229	Isoelectric<7		5.55038	Isoelectric<7		4.92599	Isoelectric<7
5.56815	Isoelectric<7		5.93797	Isoelectric<7		6	Isoelectric<7
6	Isoelectric<7		4.58898	Isoelectric<7		5.99136	Isoelectric<7
5.84899	Isoelectric<7		4.81374	Isoelectric<7		4.6568	Isoelectric<7
5.22082	Isoelectric<7		4.52742	Isoelectric<7		5.56111	Isoelectric<7
5.20343	Isoelectric<7		4.89469	Isoelectric<7		1.35526	Isoelectric<7
4.74267	Isoelectric<7		4.29427	Isoelectric<7		6	Isoelectric<7
5.98938	Isoelectric<7		3.1418	Isoelectric<7		6	Isoelectric<7
6	Isoelectric<7		4.10163	Isoelectric<7		5.08834	Isoelectric<7
3.60526	Isoelectric<7		3.42917	Isoelectric<7		5.48498	Isoelectric<7
6	Isoelectric<7		4.15866	Isoelectric<7		6	Isoelectric<7
6	Isoelectric<7		1.97427	Isoelectric<7		6	Isoelectric<7
6	Isoelectric<7		2.72017	Isoelectric<7		5.32256	Isoelectric<7
5.48833	Isoelectric<7		3.87006	Isoelectric<7		3.69492	Isoelectric<7
5.60013	Isoelectric<7		5.40524	Isoelectric<7		5.29653	Isoelectric<7
1.61514	Isoelectric<7		5.98479	Isoelectric<7		4.01772	Isoelectric<7
6	Isoelectric<7		0.868465	Isoelectric<7		4.67261	Isoelectric<7
6	Isoelectric<7		3.81721	Isoelectric<7		1.17971	Isoelectric<7
4.47111	Isoelectric<7		3.04789	Isoelectric<7		2.20458	Isoelectric<7
6	Isoelectric<7		2.38515	Isoelectric<7		5.94685	Isoelectric<7
5.51272	Isoelectric<7		3.49055	Isoelectric<7		6	Isoelectric<7
6	Isoelectric<7		5.72875	Isoelectric<7		5.60604	Isoelectric<7
6	Isoelectric<7		5.7523	Isoelectric<7		5.06834	Isoelectric<7
4.18858	Isoelectric<7		3.66109	Isoelectric<7		3.69405	Isoelectric<7
3.08351	Isoelectric<7		6	Isoelectric<7		3.0211	Isoelectric<7
4.96455	Isoelectric<7		4.92736	Isoelectric<7		4.72975	Isoelectric<7
5.51743	Isoelectric<7		5.55151	Isoelectric<7		5.00992	Isoelectric<7
1.73043	Isoelectric<7		6	Isoelectric<7		6	Isoelectric<7
3.5759	Isoelectric<7		6	Isoelectric<7		4.31853	Isoelectric<7
4.63202	Isoelectric<7		2.50422	Isoelectric<7		5.93937	Isoelectric<7
6	Isoelectric<7		6	Isoelectric<7		4.4048	Isoelectric<7
5.75702	Isoelectric<7		4.87483	Isoelectric<7		5.42885	Isoelectric<7
5.39454	Isoelectric<7		4.54605	Isoelectric<7		6	Isoelectric<7
4.73234	Isoelectric<7		3.49399	Isoelectric<7		5.63031	Isoelectric<7
4.14525	Isoelectric<7		6	Isoelectric<7		6	Isoelectric<7
5.35399	Isoelectric<7		4.63904	Isoelectric<7		6	Isoelectric<7
6	Isoelectric<7		3.02385	Isoelectric<7		5.83894	Isoelectric<7
5.37326	Isoelectric<7		3.41171	Isoelectric<7		6	Isoelectric<7
4.48431	Isoelectric<7		5.99123	Isoelectric<7		5.65235	Isoelectric<7
6	Isoelectric<7		5.97942	Isoelectric<7		6	Isoelectric<7
4.69207	Isoelectric<7		5.64993	Isoelectric<7		5.78653	Isoelectric<7
6	Isoelectric<7		5.95028	Isoelectric<7		5.40981	Isoelectric<7
4.96501	Isoelectric<7		5.87248	Isoelectric<7		5.08857	Isoelectric<7
5.91008	Isoelectric<7		6	Isoelectric<7		5.44557	Isoelectric<7
4.8866	Isoelectric<7		6	Isoelectric<7		5.58094	Isoelectric<7
6	Isoelectric<7		6	Isoelectric<7		5.80542	Isoelectric<7
5.67467	Isoelectric<7		6	Isoelectric<7		6	Isoelectric<7
5.65846	Isoelectric<7		5.5741	Isoelectric<7		6	Isoelectric<7
5.63353	Isoelectric<7		6	Isoelectric<7		6	Isoelectric<7
6	Isoelectric<7		5.11761	Isoelectric<7		5.99935	Isoelectric<7
5.55083	Isoelectric<7		4.79714	Isoelectric<7		6	Isoelectric<7
5.80813	Isoelectric<7		5.03585	Isoelectric<7		6	Isoelectric<7
6	Isoelectric<7		5.4808	Isoelectric<7		5.92413	Isoelectric<7
5.31782	Isoelectric<7		2.94504	Isoelectric<7		6	Isoelectric<7
6	Isoelectric<7		1.03067	Isoelectric<7		4.72824	Isoelectric<7
6	Isoelectric<7		6	Isoelectric<7		5.28224	Isoelectric<7
6	Isoelectric<7		6	Isoelectric<7		5.87582	Isoelectric<7
6	Isoelectric<7		4.68344	Isoelectric<7		5.86814	Isoelectric<7
6	Isoelectric<7		5.92607	Isoelectric<7		5.56676	Isoelectric<7
6	Isoelectric<7		4.37818	Isoelectric<7		0.794657	Isoelectric<7
6	Isoelectric<7		3.12955	Isoelectric<7		5.61909	Isoelectric<7
5.55823	Isoelectric<7		4.9539	Isoelectric<7		6	Isoelectric<7
6	Isoelectric<7		3.65341	Isoelectric<7		5.72176	Isoelectric<7
6	Isoelectric<7		4.22846	Isoelectric<7		5.5376	Isoelectric<7
5.51423	Isoelectric<7		3.01364	Isoelectric<7		5.6511	Isoelectric<7
5.83096	Isoelectric<7		2.22527	Isoelectric<7		5.31037	Isoelectric<7
6	Isoelectric<7		3.8763	Isoelectric<7		6	Isoelectric<7
5.73768	Isoelectric<7		3.50115	Isoelectric<7		3.70555	Isoelectric<7
5.23763	Isoelectric<7		4.79234	Isoelectric<7		5.63849	Isoelectric<7
0.969548	Isoelectric<7		5.73894	Isoelectric<7		3.09662	Isoelectric<7
6	Isoelectric<7		1.11906	Isoelectric<7		5.13176	Isoelectric<7
6	Isoelectric<7		5.72879	Isoelectric<7		5.58056	Isoelectric<7
6	Isoelectric<7		4.80848	Isoelectric<7		5.11808	Isoelectric<7
6	Isoelectric<7		6	Isoelectric<7		5.6716	Isoelectric<7
5.9946	Isoelectric<7		6	Isoelectric<7		5.93111	Isoelectric<7
5.47048	Isoelectric<7		3.93583	Isoelectric<7		1.01205	Isoelectric<7
6	Isoelectric<7		5.39362	Isoelectric<7		5.4504	Isoelectric<7
3.2723	Isoelectric<7		2.58448	Isoelectric<7		6	Isoelectric<7
4.18778	Isoelectric<7		6	Isoelectric<7		5.78492	Isoelectric<7
2.72058	Isoelectric<7		2.58592	Isoelectric<7		5.69616	Isoelectric<7
3.67336	Isoelectric<7		2.51222	Isoelectric<7		5.63392	Isoelectric<7
5.5466	Isoelectric<7		3.10369	Isoelectric<7		6	Isoelectric<7
4.77382	Isoelectric<7		5.8074	Isoelectric<7		5.15745	Isoelectric<7
6	Isoelectric<7		6	Isoelectric<7		6	Isoelectric<7
6	Isoelectric<7		5.15041	Isoelectric<7		3.8486	Isoelectric<7
0.846893	Isoelectric<7		5.94178	Isoelectric<7		5.02333	Isoelectric<7
5.68549	Isoelectric<7		5.42587	Isoelectric<7		4.79301	Isoelectric<7
5.09572	Isoelectric<7		3.25365	Isoelectric<7		6	Isoelectric<7
3.78441	Isoelectric<7		4.37862	Isoelectric<7		5.47993	Isoelectric<7
4.32595	Isoelectric<7		4.30789	Isoelectric<7		3.86403	Isoelectric<7
6	Isoelectric<7		5.44845	Isoelectric<7		6	Isoelectric<7
6	Isoelectric<7		5.99489	Isoelectric<7		6	Isoelectric<7
4.47806	Isoelectric<7		4.16035	Isoelectric<7		4.67082	Isoelectric<7
6	Isoelectric<7		5.80287	Isoelectric<7		5.41298	Isoelectric<7
4.77334	Isoelectric<7		4.49099	Isoelectric<7		4.80858	Isoelectric<7
6	Isoelectric<7		4.43756	Isoelectric<7		6	Isoelectric<7
4.80594	Isoelectric<7		5.0121	Isoelectric<7		6	Isoelectric<7
4.38678	Isoelectric<7		1.71276	Isoelectric<7		5.51195	Isoelectric<7
4.28395	Isoelectric<7		5.12147	Isoelectric<7		5.84565	Isoelectric<7
6	Isoelectric<7		1.30513	Isoelectric<7		5.7385	Isoelectric<7
5.75649	Isoelectric<7		3.4722	Isoelectric<7		5.76432	Isoelectric<7
3.78678	Isoelectric<7		4.30903	Isoelectric<7		5.96396	Isoelectric<7
6	Isoelectric<7		5.27263	Isoelectric<7		2.39795	Isoelectric<7
6	Isoelectric<7		3.78339	Isoelectric<7		5.95848	Isoelectric<7
5.02914	Isoelectric<7		5.84737	Isoelectric<7		2.08807	Isoelectric<7
5.44349	Isoelectric<7		4.34443	Isoelectric<7		4.92444	Isoelectric<7
4.75764	Isoelectric<7		4.88822	Isoelectric<7		5.65183	Isoelectric<7
5.27252	Isoelectric<7		5.83675	Isoelectric<7		5.1636	Isoelectric<7
4.54536	Isoelectric<7		1.96662	Isoelectric<7		5.40145	Isoelectric<7
5.51826	Isoelectric<7		4.52556	Isoelectric<7		6	Isoelectric<7
5.90237	Isoelectric<7		5.71076	Isoelectric<7		4.44905	Isoelectric<7
6	Isoelectric<7		4.04471	Isoelectric<7		5.04857	Isoelectric<7
5.55213	Isoelectric<7		5.84014	Isoelectric<7		5.27544	Isoelectric<7
5.43175	Isoelectric<7		4.906	Isoelectric<7		2.98997	Isoelectric<7
2.89293	Isoelectric<7		5.09395	Isoelectric<7		5.59399	Isoelectric<7
5.8991	Isoelectric<7		5.64941	Isoelectric<7		5.18411	Isoelectric<7
1.93245	Isoelectric<7		6	Isoelectric<7		4.28249	Isoelectric<7
4.37062	Isoelectric<7		5.02225	Isoelectric<7		5.00938	Isoelectric<7
5.24479	Isoelectric<7		4.50926	Isoelectric<7		5.43913	Isoelectric<7
6	Isoelectric<7		4.80202	Isoelectric<7		5.80607	Isoelectric<7
5.26541	Isoelectric<7		4.84906	Isoelectric<7		5.60262	Isoelectric<7
6	Isoelectric<7		4.77873	Isoelectric<7		6	Isoelectric<7
5.09294	Isoelectric<7		0.748222	Isoelectric<7		5.28612	Isoelectric<7
5.30969	Isoelectric<7		5.77285	Isoelectric<7		4.76799	Isoelectric<7
5.89712	Isoelectric<7		5.74431	Isoelectric<7		5.30606	Isoelectric<7
3.69512	Isoelectric<7		4.87016	Isoelectric<7		3.87959	Isoelectric<7
6	Isoelectric<7		4.76016	Isoelectric<7		4.86478	Isoelectric<7
6	Isoelectric<7		3.44485	Isoelectric<7		6	Isoelectric<7
4.84336	Isoelectric<7		3.65602	Isoelectric<7		4.88377	Isoelectric<7
6	Isoelectric<7		3.27468	Isoelectric<7		4.64172	Isoelectric<7
3.01955	Isoelectric<7		4.70325	Isoelectric<7		4.46639	Isoelectric<7
5.64135	Isoelectric<7		2.47907	Isoelectric<7		5.03923	Isoelectric<7
6	Isoelectric<7		1.08212	Isoelectric<7		4.71424	Isoelectric<7
5.63447	Isoelectric<7		4.52866	Isoelectric<7		4.79103	Isoelectric<7
6	Isoelectric<7		3.51064	Isoelectric<7		5.60138	Isoelectric<7
5.86936	Isoelectric<7		3.92752	Isoelectric<7		4.70317	Isoelectric<7
5.09876	Isoelectric<7		3.31771	Isoelectric<7		0.975711	Isoelectric<7
6	Isoelectric<7		4.34886	Isoelectric<7		4.50065	Isoelectric<7
6	Isoelectric<7		3.53757	Isoelectric<7		1.58289	Isoelectric<7
5.48885	Isoelectric<7		2.08682	Isoelectric<7		4.66973	Isoelectric<7
0.865971	Isoelectric<7		6	Isoelectric<7		4.7628	Isoelectric<7
6	Isoelectric<7		3.92933	Isoelectric<7		5.61474	Isoelectric<7
5.60734	Isoelectric<7		5.84815	Isoelectric<7		5.83187	Isoelectric<7
6	Isoelectric<7		5.18653	Isoelectric<7		5.25283	Isoelectric<7
5.24669	Isoelectric<7		6	Isoelectric<7		6	Isoelectric<7
4.86377	Isoelectric<7		5.79664	Isoelectric<7		5.63911	Isoelectric<7
4.71472	Isoelectric<7		4.67199	Isoelectric<7		5.40328	Isoelectric<7
4.80921	Isoelectric<7		5.2535	Isoelectric<7		5.86401	Isoelectric<7
5.4888	Isoelectric<7		2.97759	Isoelectric<7		5.67117	Isoelectric<7
3.41436	Isoelectric<7		1.44721	Isoelectric<7		6	Isoelectric<7
1.16873	Isoelectric<7		5.52703	Isoelectric<7		5.21302	Isoelectric<7
5.61885	Isoelectric<7		4.28796	Isoelectric<7		5.54463	Isoelectric<7
3.27335	Isoelectric<7		5.18756	Isoelectric<7		5.32917	Isoelectric<7
5.2124	Isoelectric<7		5.78658	Isoelectric<7		2.70572	Isoelectric<7
4.52969	Isoelectric<7		4.7075	Isoelectric<7		6	Isoelectric<7
5.01897	Isoelectric<7		5.84271	Isoelectric<7		6	Isoelectric<7
5.16286	Isoelectric<7		4.64856	Isoelectric<7		5.81325	Isoelectric<7
4.13994	Isoelectric<7		3.08564	Isoelectric<7		5.87816	Isoelectric<7
6	Isoelectric<7		3.82732	Isoelectric<7		4.64595	Isoelectric<7
2.32096	Isoelectric<7		2.54494	Isoelectric<7		4.80389	Isoelectric<7
5.41775	Isoelectric<7		4.75606	Isoelectric<7		3.60969	Isoelectric<7
6	Isoelectric<7		2.74111	Isoelectric<7		3.14358	Isoelectric<7
6	Isoelectric<7		4.70725	Isoelectric<7		5.87251	Isoelectric<7
6	Isoelectric<7		5.06968	Isoelectric<7		4.99707	Isoelectric<7
5.78074	Isoelectric<7		4.49575	Isoelectric<7		4.93263	Isoelectric<7
5.55453	Isoelectric<7		5.83063	Isoelectric<7		5.01242	Isoelectric<7
5.44868	Isoelectric<7		4.45512	Isoelectric<7		5.87977	Isoelectric<7
3.63358	Isoelectric<7		4.36336	Isoelectric<7		5.92924	Isoelectric<7
6	Isoelectric<7		6	Isoelectric<7		5.15651	Isoelectric<7
5.75675	Isoelectric<7		4.46607	Isoelectric<7		5.59206	Isoelectric<7
3.31894	Isoelectric<7		5.55281	Isoelectric<7		5.65043	Isoelectric<7
5.75007	Isoelectric<7		5.77865	Isoelectric<7		5.83739	Isoelectric<7
6	Isoelectric<7		4.87513	Isoelectric<7		4.71738	Isoelectric<7
5.07289	Isoelectric<7		4.48909	Isoelectric<7		6	Isoelectric<7
4.70856	Isoelectric<7		6	Isoelectric<7		5.84911	Isoelectric<7
5.31213	Isoelectric<7		4.3407	Isoelectric<7		5.42631	Isoelectric<7
4.54763	Isoelectric<7		2.03052	Isoelectric<7		5.44859	Isoelectric<7
5.74999	Isoelectric<7		4.51021	Isoelectric<7		5.09697	Isoelectric<7
5.72687	Isoelectric<7		4.42397	Isoelectric<7		5.92435	Isoelectric<7
4.84056	Isoelectric<7		1.67087	Isoelectric<7		5.22034	Isoelectric<7
4.764	Isoelectric<7		4.43668	Isoelectric<7		5.48589	Isoelectric<7
5.56658	Isoelectric<7		4.32624	Isoelectric<7		6	Isoelectric<7
6	Isoelectric<7		4.48619	Isoelectric<7		6	Isoelectric<7
6	Isoelectric<7		4.0824	Isoelectric<7		4.9296	Isoelectric<7
5.87961	Isoelectric<7		3.81569	Isoelectric<7		5.00848	Isoelectric<7
5.77934	Isoelectric<7		1.93497	Isoelectric<7		5.27222	Isoelectric<7
5.34721	Isoelectric<7		4.60171	Isoelectric<7		4.38466	Isoelectric<7
5.83115	Isoelectric<7		6	Isoelectric<7		3.91039	Isoelectric<7
5.64901	Isoelectric<7		6	Isoelectric<7		1.29972	Isoelectric<7
5.98003	Isoelectric<7		4.38543	Isoelectric<7		5.28011	Isoelectric<7
6	Isoelectric<7		6	Isoelectric<7		5.98216	Isoelectric<7
6	Isoelectric<7		6	Isoelectric<7		6	Isoelectric<7
5.56885	Isoelectric<7		5.53548	Isoelectric<7		6	Isoelectric<7
5.95548	Isoelectric<7		6	Isoelectric<7		6	Isoelectric<7
5.41185	Isoelectric<7		6	Isoelectric<7		6	Isoelectric<7
5.05231	Isoelectric<7		4.30496	Isoelectric<7		5.68653	Isoelectric<7
6	Isoelectric<7		1.88979	Isoelectric<7		6	Isoelectric<7
5.51897	Isoelectric<7		4.41789	Isoelectric<7		6	Isoelectric<7
3.14555	Isoelectric<7		5.60221	Isoelectric<7		5.91893	Isoelectric<7
6	Isoelectric<7		5.97865	Isoelectric<7		1.79839	Isoelectric<7
5.16186	Isoelectric<7		6	Isoelectric<7		5.59933	Isoelectric<7
5.31634	Isoelectric<7		2.99495	Isoelectric<7		5.55145	Isoelectric<7
5.36135	Isoelectric<7		6	Isoelectric<7		6	Isoelectric<7
4.07818	Isoelectric<7		5.73316	Isoelectric<7		6	Isoelectric<7
5.65561	Isoelectric<7		5.80167	Isoelectric<7		3.32748	Isoelectric<7
5.82955	Isoelectric<7		2.68141	Isoelectric<7		6	Isoelectric<7
5.92323	Isoelectric<7		5.99178	Isoelectric<7		5.66466	Isoelectric<7
5.43911	Isoelectric<7		1.63182	Isoelectric<7		5.93398	Isoelectric<7
5.46685	Isoelectric<7		3.46711	Isoelectric<7		4.53827	Isoelectric<7
6	Isoelectric<7		4.53632	Isoelectric<7		5.15958	Isoelectric<7
5.88449	Isoelectric<7		6	Isoelectric<7		1.96713	Isoelectric<7
5.88365	Isoelectric<7		3.82188	Isoelectric<7		4.37406	Isoelectric<7
5.98513	Isoelectric<7		5.28405	Isoelectric<7		5.49468	Isoelectric<7
5.88321	Isoelectric<7		5.61914	Isoelectric<7		6	Isoelectric<7
5.16385	Isoelectric<7		4.43704	Isoelectric<7		6	Isoelectric<7
3.03883	Isoelectric<7		5.70861	Isoelectric<7		6	Isoelectric<7
5.70225	Isoelectric<7		4.1998	Isoelectric<7		6	Isoelectric<7
6	Isoelectric<7		4.30435	Isoelectric<7		5.48575	Isoelectric<7
5.90874	Isoelectric<7		5.36154	Isoelectric<7		5.95026	Isoelectric<7
6	Isoelectric<7		4.65306	Isoelectric<7		4.61702	Isoelectric<7
5.33001	Isoelectric<7		4.28857	Isoelectric<7		4.04363	Isoelectric<7
6	Isoelectric<7		4.64505	Isoelectric<7		5.8902	Isoelectric<7
5.31795	Isoelectric<7		3.14266	Isoelectric<7		5.71837	Isoelectric<7
5.6978	Isoelectric<7		5.19936	Isoelectric<7		5.43203	Isoelectric<7
4.29565	Isoelectric<7		5.39583	Isoelectric<7		5.85173	Isoelectric<7
6	Isoelectric<7		4.56698	Isoelectric<7		5.37538	Isoelectric<7
2.17858	Isoelectric<7		5.79522	Isoelectric<7		5.26281	Isoelectric<7
4.38814	Isoelectric<7		3.38792	Isoelectric<7		5.66485	Isoelectric<7
5.30307	Isoelectric<7		2.24174	Isoelectric<7		5.63743	Isoelectric<7
2.54136	Isoelectric<7		4.56231	Isoelectric<7		6	Isoelectric<7
6	Isoelectric<7		4.13644	Isoelectric<7		5.53319	Isoelectric<7
6	Isoelectric<7		5.61489	Isoelectric<7		3.20985	Isoelectric<7
5.90071	Isoelectric<7		5.4198	Isoelectric<7		4.4352	Isoelectric<7
5.29492	Isoelectric<7		6	Isoelectric<7		5.06866	Isoelectric<7
4.78268	Isoelectric<7		2.62411	Isoelectric<7		6	Isoelectric<7
2.49728	Isoelectric<7		2.12193	Isoelectric<7		6	Isoelectric<7
6	Isoelectric<7		3.02172	Isoelectric<7		6	Isoelectric<7
5.78042	Isoelectric<7		5.17237	Isoelectric<7		3.60509	Isoelectric<7
3.84625	Isoelectric<7		4.69994	Isoelectric<7		6	Isoelectric<7
6	Isoelectric<7		4.61375	Isoelectric<7		5.51089	Isoelectric<7
5.71161	Isoelectric<7		3.71036	Isoelectric<7		4.93464	Isoelectric<7
5.26685	Isoelectric<7		3.54113	Isoelectric<7		6	Isoelectric<7
5.16836	Isoelectric<7		4.85332	Isoelectric<7		5.40616	Isoelectric<7
5.25836	Isoelectric<7		4.77416	Isoelectric<7		5.18591	Isoelectric<7
5.02782	Isoelectric<7		5.46552	Isoelectric<7		4.55438	Isoelectric<7
5.88017	Isoelectric<7		4.19078	Isoelectric<7		5.73223	Isoelectric<7
5.5089	Isoelectric<7		2.87976	Isoelectric<7		6	Isoelectric<7
6	Isoelectric<7		3.97586	Isoelectric<7		5.99811	Isoelectric<7
4.33956	Isoelectric<7		3.7515	Isoelectric<7		5.39068	Isoelectric<7
3.7295	Isoelectric<7		6	Isoelectric<7		4.52686	Isoelectric<7
5.40024	Isoelectric<7		1.12015	Isoelectric<7		5.50891	Isoelectric<7
5.87057	Isoelectric<7		4.30194	Isoelectric<7		4.60126	Isoelectric<7
6	Isoelectric<7		6	Isoelectric<7		6	Isoelectric<7
5.5009	Isoelectric<7		4.14325	Isoelectric<7		1.32668	Isoelectric<7
6	Isoelectric<7		4.8849	Isoelectric<7		5.79479	Isoelectric<7
5.06308	Isoelectric<7		3.18008	Isoelectric<7		6	Isoelectric<7
4.7631	Isoelectric<7		5.64957	Isoelectric<7		2.607	Isoelectric<7
4.96784	Isoelectric<7		5.90968	Isoelectric<7		5.69454	Isoelectric<7
5.5448	Isoelectric<7		6	Isoelectric<7		4.54714	Isoelectric<7
5.99281	Isoelectric<7		4.48078	Isoelectric<7		6	Isoelectric<7
5.82775	Isoelectric<7		4.71727	Isoelectric<7		6	Isoelectric<7
5.22382	Isoelectric<7		2.21542	Isoelectric<7		6	Isoelectric<7
4.42393	Isoelectric<7		6	Isoelectric<7		6	Isoelectric<7
6	Isoelectric<7		5.03692	Isoelectric<7		4.22274	Isoelectric<7
6	Isoelectric<7		5.99285	Isoelectric<7		2.74911	Isoelectric<7
5.70519	Isoelectric<7		5.54745	Isoelectric<7		5.58662	Isoelectric<7
5.03191	Isoelectric<7		4.11621	Isoelectric<7		4.85123	Isoelectric<7
5.00674	Isoelectric<7		5.3774	Isoelectric<7		6	Isoelectric<7
4.74413	Isoelectric<7		5.17388	Isoelectric<7		5.65035	Isoelectric<7
4.69166	Isoelectric<7		6	Isoelectric<7		5.2757	Isoelectric<7
6	Isoelectric<7		5.16865	Isoelectric<7		4.72454	Isoelectric<7
1.62329	Isoelectric<7		5.49515	Isoelectric<7		5.71831	Isoelectric<7
5.44498	Isoelectric<7		3.42292	Isoelectric<7		6	Isoelectric<7
5.95486	Isoelectric<7		4.87562	Isoelectric<7		5.36547	Isoelectric<7
5.50591	Isoelectric<7		4.51341	Isoelectric<7		4.90208	Isoelectric<7
5.56406	Isoelectric<7		4.26968	Isoelectric<7		2.94707	Isoelectric<7
6	Isoelectric<7		6	Isoelectric<7		5.38009	Isoelectric<7
5.44217	Isoelectric<7		6	Isoelectric<7		6	Isoelectric<7
6	Isoelectric<7		4.34098	Isoelectric<7		5.49757	Isoelectric<7
5.90132	Isoelectric<7		4.8616	Isoelectric<7		5.59329	Isoelectric<7
5.27049	Isoelectric<7		3.65518	Isoelectric<7		6	Isoelectric<7
4.84683	Isoelectric<7		3.62799	Isoelectric<7		5.98165	Isoelectric<7
6	Isoelectric<7		5.60651	Isoelectric<7		6	Isoelectric<7
5.97535	Isoelectric<7		5.38055	Isoelectric<7		5.25542	Isoelectric<7
4.78947	Isoelectric<7		5.02339	Isoelectric<7		4.38987	Isoelectric<7
6	Isoelectric<7		4.25798	Isoelectric<7		5.65864	Isoelectric<7
6	Isoelectric<7		4.24766	Isoelectric<7		4.6372	Isoelectric<7
5.63671	Isoelectric<7		1.42497	Isoelectric<7		6	Isoelectric<7
5.13382	Isoelectric<7		2.04871	Isoelectric<7		5.40442	Isoelectric<7
5.70218	Isoelectric<7		3.39406	Isoelectric<7		5.95717	Isoelectric<7
6	Isoelectric<7		2.50513	Isoelectric<7		1.35977	Isoelectric<7
5.48391	Isoelectric<7		0.894724	Isoelectric<7		3.16923	Isoelectric<7
5.38986	Isoelectric<7		2.81098	Isoelectric<7		4.2128	Isoelectric<7
3.74459	Isoelectric<7		3.26129	Isoelectric<7		3.50887	Isoelectric<7
6	Isoelectric<7		6	Isoelectric<7		0.800867	Isoelectric<7
5.32979	Isoelectric<7		4.09285	Isoelectric<7		3.65056	Isoelectric<7
5.58665	Isoelectric<7		4.83794	Isoelectric<7		3.73022	Isoelectric<7
6	Isoelectric<7		2.24691	Isoelectric<7		6	Isoelectric<7
6	Isoelectric<7		4.67227	Isoelectric<7		5.5312	Isoelectric<7
5.11003	Isoelectric<7		4.74219	Isoelectric<7		5.71614	Isoelectric<7
3.80759	Isoelectric<7		4.26814	Isoelectric<7		3.59967	Isoelectric<7
6	Isoelectric<7		3.90804	Isoelectric<7		5.67945	Isoelectric<7
4.72561	Isoelectric<7		4.53753	Isoelectric<7		4.80464	Isoelectric<7
5.25411	Isoelectric<7		6	Isoelectric<7		4.75186	Isoelectric<7
6	Isoelectric<7		5.31587	Isoelectric<7		4.59221	Isoelectric<7
5.55292	Isoelectric<7		5.16827	Isoelectric<7		5.46426	Isoelectric<7
5.86049	Isoelectric<7		6	Isoelectric<7		6	Isoelectric<7
5.37448	Isoelectric<7		3.80576	Isoelectric<7		5.50211	Isoelectric<7
1.54979	Isoelectric<7		4.01148	Isoelectric<7		6	Isoelectric<7
1.91019	Isoelectric<7		4.81939	Isoelectric<7		6	Isoelectric<7
4.75446	Isoelectric<7		5.76211	Isoelectric<7		3.41263	Isoelectric<7
3.05575	Isoelectric<7		1.64026	Isoelectric<7		4.34776	Isoelectric<7
0.455359	Isoelectric<7		6	Isoelectric<7		5.82959	Isoelectric<7
4.53386	Isoelectric<7		5.06592	Isoelectric<7		5.62982	Isoelectric<7
5.89168	Isoelectric<7		3.38716	Isoelectric<7		5.68638	Isoelectric<7
6	Isoelectric<7		5.26897	Isoelectric<7		5.95252	Isoelectric<7
6	Isoelectric<7		4.64173	Isoelectric<7		5.46724	Isoelectric<7
5.42641	Isoelectric<7		4.50436	Isoelectric<7		5.31008	Isoelectric<7
4.01022	Isoelectric<7		4.17251	Isoelectric<7		5.84854	Isoelectric<7
5.47063	Isoelectric<7		5.04411	Isoelectric<7		5.64198	Isoelectric<7
4.87028	Isoelectric<7		2.26347	Isoelectric<7		5.41134	Isoelectric<7
6	Isoelectric<7		3.88196	Isoelectric<7		5.92218	Isoelectric<7
4.87106	Isoelectric<7		3.41764	Isoelectric<7		2.23615	Isoelectric<7
5.4038	Isoelectric<7		5.83871	Isoelectric<7		5.1074	Isoelectric<7
6	Isoelectric<7		5.22991	Isoelectric<7		5.49054	Isoelectric<7
6	Isoelectric<7		5.5142	Isoelectric<7		6	Isoelectric<7
6	Isoelectric<7		5.44539	Isoelectric<7		5.92824	Isoelectric<7
5.67312	Isoelectric<7		3.7839	Isoelectric<7		6	Isoelectric<7
4.91451	Isoelectric<7		1.64657	Isoelectric<7		6	Isoelectric<7
4.25587	Isoelectric<7		4.47112	Isoelectric<7		6	Isoelectric<7
5.0669	Isoelectric<7		4.22985	Isoelectric<7		4.24916	Isoelectric<7
5.85141	Isoelectric<7		5.2992	Isoelectric<7		1.5807	Isoelectric<7
6	Isoelectric<7		5.01971	Isoelectric<7		6	Isoelectric<7
5.95867	Isoelectric<7		3.47268	Isoelectric<7		5.83747	Isoelectric<7
5.2141	Isoelectric<7		6	Isoelectric<7		5.39096	Isoelectric<7
5.74045	Isoelectric<7		6	Isoelectric<7		5.57543	Isoelectric<7
5.42789	Isoelectric<7		5.93808	Isoelectric<7		6	Isoelectric<7
5.18363	Isoelectric<7		6	Isoelectric<7		3.42976	Isoelectric<7
5.40981	Isoelectric<7		3.65651	Isoelectric<7		6	Isoelectric<7
6	Isoelectric<7		6	Isoelectric<7		6	Isoelectric<7
3.0863	Isoelectric<7		6	Isoelectric<7		5.6446	Isoelectric<7
5.14092	Isoelectric<7		5.90323	Isoelectric<7		5.24876	Isoelectric<7
6	Isoelectric<7		3.38017	Isoelectric<7		5.27533	Isoelectric<7
6	Isoelectric<7		2.58256	Isoelectric<7		6	Isoelectric<7
6	Isoelectric<7		3.86628	Isoelectric<7		6	Isoelectric<7
6	Isoelectric<7		3.24275	Isoelectric<7		5.91695	Isoelectric<7
5.42387	Isoelectric<7		3.77196	Isoelectric<7		4.65853	Isoelectric<7
6	Isoelectric<7		0.925678	Isoelectric<7		4.69075	Isoelectric<7
5.02049	Isoelectric<7		5.57604	Isoelectric<7		5.0689	Isoelectric<7
1.82627	Isoelectric<7		2.38154	Isoelectric<7		5.05578	Isoelectric<7
5.37978	Isoelectric<7		4.48299	Isoelectric<7		5.29014	Isoelectric<7
6	Isoelectric<7		4.48414	Isoelectric<7		4.9938	Isoelectric<7
5.82611	Isoelectric<7		5.09425	Isoelectric<7		1.25691	Isoelectric<7
6	Isoelectric<7		4.07318	Isoelectric<7		5.09923	Isoelectric<7
6	Isoelectric<7		4.66421	Isoelectric<7		2.29046	Isoelectric<7
5.89087	Isoelectric<7		5.74649	Isoelectric<7		6	Isoelectric<7
5.83507	Isoelectric<7		5.41984	Isoelectric<7		5.78558	Isoelectric<7
4.87617	Isoelectric<7		5.47313	Isoelectric<7		6	Isoelectric<7
5.71672	Isoelectric<7		0.896531	Isoelectric<7		5.63934	Isoelectric<7
5.31718	Isoelectric<7		5.4413	Isoelectric<7		5.74482	Isoelectric<7
6	Isoelectric<7		3.62935	Isoelectric<7		5.98852	Isoelectric<7
5.9446	Isoelectric<7		3.48866	Isoelectric<7		6	Isoelectric<7
6	Isoelectric<7		2.87828	Isoelectric<7		6	Isoelectric<7
4.81921	Isoelectric<7		3.55972	Isoelectric<7		1.44236	Isoelectric<7
4.41044	Isoelectric<7		3.11078	Isoelectric<7		5.76713	Isoelectric<7
5.49132	Isoelectric<7		5.29588	Isoelectric<7		5.93162	Isoelectric<7
5.69618	Isoelectric<7		0.765667	Isoelectric<7		5.42874	Isoelectric<7
5.58599	Isoelectric<7		4.5986	Isoelectric<7		4.45532	Isoelectric<7
6	Isoelectric<7		6	Isoelectric<7		4.06158	Isoelectric<7
1.39218	Isoelectric<7		5.86557	Isoelectric<7		5.34344	Isoelectric<7
5.51198	Isoelectric<7		5.3541	Isoelectric<7		0.642641	Isoelectric<7
6	Isoelectric<7		4.47009	Isoelectric<7		4.74971	Isoelectric<7
5.88641	Isoelectric<7		4.96843	Isoelectric<7		6	Isoelectric<7
6	Isoelectric<7		5.28063	Isoelectric<7		6	Isoelectric<7
5.91978	Isoelectric<7		2.88629	Isoelectric<7		5.79565	Isoelectric<7
4.9639	Isoelectric<7		4.28108	Isoelectric<7		5.61223	Isoelectric<7
6	Isoelectric<7		4.56648	Isoelectric<7		4.25362	Isoelectric<7
6	Isoelectric<7		4.41272	Isoelectric<7		3.93397	Isoelectric<7
6	Isoelectric<7		5.52579	Isoelectric<7		5.72544	Isoelectric<7
5.94708	Isoelectric<7		4.63753	Isoelectric<7		5.81462	Isoelectric<7
1.29745	Isoelectric<7		5.45789	Isoelectric<7		5.1179	Isoelectric<7
6	Isoelectric<7		6	Isoelectric<7		2.43262	Isoelectric<7
5.40945	Isoelectric<7		4.71668	Isoelectric<7		5.94943	Isoelectric<7
5.0522	Isoelectric<7		4.80602	Isoelectric<7		4.92397	Isoelectric<7
4.11172	Isoelectric<7		3.11404	Isoelectric<7		6	Isoelectric<7
3.48196	Isoelectric<7		4.35671	Isoelectric<7		5.8221	Isoelectric<7
5.84973	Isoelectric<7		4.6214	Isoelectric<7		6	Isoelectric<7
0.818506	Isoelectric<7		4.16164	Isoelectric<7		5.88494	Isoelectric<7
5.20986	Isoelectric<7		6	Isoelectric<7		2.76981	Isoelectric<7
6	Isoelectric<7		6	Isoelectric<7		5.96072	Isoelectric<7
5.71853	Isoelectric<7		2.08107	Isoelectric<7		6	Isoelectric<7
6	Isoelectric<7		4.32247	Isoelectric<7		6	Isoelectric<7
5.78759	Isoelectric<7		2.81638	Isoelectric<7		6	Isoelectric<7
5.56421	Isoelectric<7		5.40237	Isoelectric<7		5.25447	Isoelectric<7
3.94442	Isoelectric<7		4.31159	Isoelectric<7		3.4042	Isoelectric<7
5.64928	Isoelectric<7		1.93275	Isoelectric<7		5.66582	Isoelectric<7
5.37887	Isoelectric<7		4.30065	Isoelectric<7		5.34289	Isoelectric<7
6	Isoelectric<7		4.66048	Isoelectric<7		6	Isoelectric<7
4.19592	Isoelectric<7		5.89109	Isoelectric<7		5.87975	Isoelectric<7
5.9992	Isoelectric<7		4.54519	Isoelectric<7		3.64902	Isoelectric<7
5.67965	Isoelectric<7		3.89327	Isoelectric<7		4.40659	Isoelectric<7
5.21502	Isoelectric<7		4.13768	Isoelectric<7		5.63553	Isoelectric<7
5.47249	Isoelectric<7		2.74996	Isoelectric<7		6	Isoelectric<7
4.23013	Isoelectric<7		4.3675	Isoelectric<7		5.20295	Isoelectric<7
6	Isoelectric<7		1.47087	Isoelectric<7		5.00948	Isoelectric<7
5.97551	Isoelectric<7		4.22678	Isoelectric<7		5.8048	Isoelectric<7
5.6119	Isoelectric<7		3.85194	Isoelectric<7		5.99689	Isoelectric<7
3.516	Isoelectric<7		2.91833	Isoelectric<7		3.28136	Isoelectric<7
5.87555	Isoelectric<7		5.24829	Isoelectric<7		5.68102	Isoelectric<7
6	Isoelectric<7		4.41955	Isoelectric<7		3.12986	Isoelectric<7
5.42794	Isoelectric<7		2.10354	Isoelectric<7		3.56964	Isoelectric<7
6	Isoelectric<7		6	Isoelectric<7		5.43538	Isoelectric<7
6	Isoelectric<7		4.6403	Isoelectric<7		5.71369	Isoelectric<7
2.26719	Isoelectric<7		4.67034	Isoelectric<7		3.42512	Isoelectric<7
5.46981	Isoelectric<7		6	Isoelectric<7		5.96694	Isoelectric<7
4.94996	Isoelectric<7		3.48194	Isoelectric<7		4.36073	Isoelectric<7
6	Isoelectric<7		4.32565	Isoelectric<7		5.73673	Isoelectric<7
5.29056	Isoelectric<7		3.40799	Isoelectric<7		5.72705	Isoelectric<7
2.49147	Isoelectric<7		6	Isoelectric<7		2.84256	Isoelectric<7
4.07367	Isoelectric<7		3.78872	Isoelectric<7		4.66775	Isoelectric<7
6	Isoelectric<7		3.55796	Isoelectric<7		4.6855	Isoelectric<7
6	Isoelectric<7		4.38664	Isoelectric<7		6	Isoelectric<7
6	Isoelectric<7		3.17718	Isoelectric<7		3.95783	Isoelectric<7
5.33755	Isoelectric<7		4.77434	Isoelectric<7		3.54833	Isoelectric<7
4.79929	Isoelectric<7		4.44194	Isoelectric<7		6	Isoelectric<7
5.37455	Isoelectric<7		3.92558	Isoelectric<7		5.96683	Isoelectric<7
6	Isoelectric<7		3.34111	Isoelectric<7		6	Isoelectric<7
5.21288	Isoelectric<7		5.80912	Isoelectric<7		6	Isoelectric<7
2.91119	Isoelectric<7		4.88068	Isoelectric<7		5.53706	Isoelectric<7
5.5894	Isoelectric<7		4.1432	Isoelectric<7		5.30151	Isoelectric<7
4.95876	Isoelectric<7		5.16917	Isoelectric<7		5.8784	Isoelectric<7
4.03773	Isoelectric<7		4.1632	Isoelectric<7		5.2944	Isoelectric<7
5.72307	Isoelectric<7		5.18131	Isoelectric<7		5.20207	Isoelectric<7
6	Isoelectric<7		5.94321	Isoelectric<7		5.84399	Isoelectric<7
3.87321	Isoelectric<7		3.30002	Isoelectric<7		4.75665	Isoelectric<7
6	Isoelectric<7		2.17872	Isoelectric<7		5.5325	Isoelectric<7
5.90591	Isoelectric<7		5.48822	Isoelectric<7		5.75605	Isoelectric<7
5.24949	Isoelectric<7		5.06296	Isoelectric<7		3.03595	Isoelectric<7
6	Isoelectric<7		1.05379	Isoelectric<7		5.00116	Isoelectric<7
5.91242	Isoelectric<7		5.55705	Isoelectric<7		5.96305	Isoelectric<7
5.33443	Isoelectric<7		5.05251	Isoelectric<7		5.90445	Isoelectric<7
5.54064	Isoelectric<7		4.83565	Isoelectric<7		3.00335	Isoelectric<7
5.42893	Isoelectric<7		5.1989	Isoelectric<7		6	Isoelectric<7
6	Isoelectric<7		2.24932	Isoelectric<7		5.7857	Isoelectric<7
4.77867	Isoelectric<7		2.69031	Isoelectric<7		6	Isoelectric<7
4.56614	Isoelectric<7		5.97745	Isoelectric<7		6	Isoelectric<7
6	Isoelectric<7		3.71462	Isoelectric<7		2.32528	Isoelectric<7
5.00337	Isoelectric<7		4.75775	Isoelectric<7		5.60818	Isoelectric<7
5.72324	Isoelectric<7		3.04402	Isoelectric<7		6	Isoelectric<7
5.18384	Isoelectric<7		3.68722	Isoelectric<7		5.17586	Isoelectric<7
5.42611	Isoelectric<7		4.67737	Isoelectric<7		6	Isoelectric<7
4.88567	Isoelectric<7		4.37384	Isoelectric<7		5.41395	Isoelectric<7
5.76238	Isoelectric<7		5.84971	Isoelectric<7		5.5047	Isoelectric<7
5.04345	Isoelectric<7		3.89075	Isoelectric<7		5.63302	Isoelectric<7
5.22373	Isoelectric<7		4.54236	Isoelectric<7		4.73597	Isoelectric<7
6	Isoelectric<7		5.50757	Isoelectric<7		5.71645	Isoelectric<7
6	Isoelectric<7		4.46193	Isoelectric<7		6	Isoelectric<7
5.68597	Isoelectric<7		4.82613	Isoelectric<7		5.9437	Isoelectric<7
5.06072	Isoelectric<7		4.39138	Isoelectric<7		5.75286	Isoelectric<7
4.22521	Isoelectric<7		1.32874	Isoelectric<7		5.5636	Isoelectric<7
3.85819	Isoelectric<7		3.86491	Isoelectric<7		5.77909	Isoelectric<7
5.9893	Isoelectric<7		4.63449	Isoelectric<7		2.17876	Isoelectric<7
5.58425	Isoelectric<7		3.35495	Isoelectric<7		5.91885	Isoelectric<7
3.48496	Isoelectric<7		4.50031	Isoelectric<7		5.43082	Isoelectric<7
5.99621	Isoelectric<7		3.82891	Isoelectric<7		6	Isoelectric<7
5.35244	Isoelectric<7		5.76954	Isoelectric<7		5.90073	Isoelectric<7
5.40746	Isoelectric<7		4.32672	Isoelectric<7		5.73932	Isoelectric<7
5.90929	Isoelectric<7		6	Isoelectric<7		5.38912	Isoelectric<7
3.66401	Isoelectric<7		4.21245	Isoelectric<7		5.1341	Isoelectric<7
4.97302	Isoelectric<7		6	Isoelectric<7		6	Isoelectric<7
6	Isoelectric<7		1.29247	Isoelectric<7		5.82763	Isoelectric<7
5.79645	Isoelectric<7		6	Isoelectric<7		6	Isoelectric<7
5.69412	Isoelectric<7		6	Isoelectric<7		1.66948	Isoelectric<7
4.85554	Isoelectric<7		4.50687	Isoelectric<7		6	Isoelectric<7
6	Isoelectric<7		5.32772	Isoelectric<7		5.87944	Isoelectric<7
6	Isoelectric<7		4.63979	Isoelectric<7		6	Isoelectric<7
5.15694	Isoelectric<7		4.84404	Isoelectric<7		5.72618	Isoelectric<7
5.84558	Isoelectric<7		1.42632	Isoelectric<7		5.69337	Isoelectric<7
5.62349	Isoelectric<7		4.57427	Isoelectric<7		5.616	Isoelectric<7
5.49246	Isoelectric<7		4.67773	Isoelectric<7		4.13728	Isoelectric<7
5.86158	Isoelectric<7		3.77651	Isoelectric<7		5.50883	Isoelectric<7
5.84929	Isoelectric<7		5.1788	Isoelectric<7		5.94528	Isoelectric<7
6	Isoelectric<7		4.53255	Isoelectric<7		4.77808	Isoelectric<7
5.26095	Isoelectric<7		6	Isoelectric<7		6	Isoelectric<7
2.34862	Isoelectric<7		6	Isoelectric<7		6	Isoelectric<7
4.98167	Isoelectric<7		5.25772	Isoelectric<7		6	Isoelectric<7
5.61362	Isoelectric<7		2.19736	Isoelectric<7		6	Isoelectric<7
5.1235	Isoelectric<7		3.27527	Isoelectric<7		6	Isoelectric<7
5.77451	Isoelectric<7		3.75941	Isoelectric<7		0.401851	Isoelectric<7
5.71333	Isoelectric<7		3.59926	Isoelectric<7		3.08317	Isoelectric<7
5.89637	Isoelectric<7		3.51851	Isoelectric<7		4.97656	Isoelectric<7
5.03622	Isoelectric<7		3.82617	Isoelectric<7		5.44535	Isoelectric<7
5.93567	Isoelectric<7		6	Isoelectric<7		4.92461	Isoelectric<7
5.68575	Isoelectric<7		1.78852	Isoelectric<7		4.94593	Isoelectric<7
6	Isoelectric<7		3.58554	Isoelectric<7		4.64845	Isoelectric<7
1.60692	Isoelectric<7		2.41248	Isoelectric<7		6	Isoelectric<7
6	Isoelectric<7		3.94122	Isoelectric<7		4.50597	Isoelectric<7
5.66244	Isoelectric<7		4.31016	Isoelectric<7		2.66407	Isoelectric<7
6	Isoelectric<7		4.0955	Isoelectric<7		2.63843	Isoelectric<7
6	Isoelectric<7		4.64669	Isoelectric<7		3.60923	Isoelectric<7
5.34888	Isoelectric<7		3.30513	Isoelectric<7		5.89618	Isoelectric<7
5.56767	Isoelectric<7		5.14023	Isoelectric<7		5.60177	Isoelectric<7
5.91352	Isoelectric<7		5.42709	Isoelectric<7		5.81464	Isoelectric<7
2.80386	Isoelectric<7		3.95664	Isoelectric<7		3.34389	Isoelectric<7
6	Isoelectric<7		3.15101	Isoelectric<7		5.69359	Isoelectric<7
5.46312	Isoelectric<7		3.942	Isoelectric<7		6	Isoelectric<7
4.96465	Isoelectric<7		4.81989	Isoelectric<7		5.71946	Isoelectric<7
5.7977	Isoelectric<7		2.56267	Isoelectric<7		5.41256	Isoelectric<7
5.6721	Isoelectric<7		4.77371	Isoelectric<7		5.27657	Isoelectric<7
6	Isoelectric<7		6	Isoelectric<7		5.87059	Isoelectric<7
6	Isoelectric<7		3.76392	Isoelectric<7		4.13559	Isoelectric<7
6	Isoelectric<7		4.20395	Isoelectric<7		5.50062	Isoelectric<7
0.307799	Isoelectric<7		5.22614	Isoelectric<7		3.16148	Isoelectric<7
3.94439	Isoelectric<7		5.24713	Isoelectric<7		5.30051	Isoelectric<7
6	Isoelectric<7		6	Isoelectric<7		5.53755	Isoelectric<7
5.75539	Isoelectric<7		6	Isoelectric<7		6	Isoelectric<7
4.87793	Isoelectric<7		3.81256	Isoelectric<7		6	Isoelectric<7
5.13944	Isoelectric<7		4.39226	Isoelectric<7		5.88183	Isoelectric<7
5.1292	Isoelectric<7		5.41912	Isoelectric<7		5.54176	Isoelectric<7
0.626649	Isoelectric<7		5.29533	Isoelectric<7		6	Isoelectric<7
3.62381	Isoelectric<7		3.68347	Isoelectric<7		5.88047	Isoelectric<7
2.46531	Isoelectric<7		3.14865	Isoelectric<7		4.83223	Isoelectric<7
4.90774	Isoelectric<7		3.84427	Isoelectric<7		5.8396	Isoelectric<7
3.14607	Isoelectric<7		4.4605	Isoelectric<7		5.97263	Isoelectric<7
4.75007	Isoelectric<7		4.59628	Isoelectric<7		5.17965	Isoelectric<7
5.11036	Isoelectric<7		5.31831	Isoelectric<7		5.65195	Isoelectric<7
5.86658	Isoelectric<7		3.88443	Isoelectric<7		4.69628	Isoelectric<7
5.46609	Isoelectric<7		4.15828	Isoelectric<7		6	Isoelectric<7
4.14965	Isoelectric<7		4.99689	Isoelectric<7		6	Isoelectric<7
5.45845	Isoelectric<7		4.94826	Isoelectric<7		5.42812	Isoelectric<7
5.80266	Isoelectric<7		5.05215	Isoelectric<7		4.27982	Isoelectric<7
5.44465	Isoelectric<7		5.19696	Isoelectric<7		6	Isoelectric<7
5.62902	Isoelectric<7		5.3416	Isoelectric<7		5.77153	Isoelectric<7
5.10523	Isoelectric<7		3.38669	Isoelectric<7		6	Isoelectric<7
5.86201	Isoelectric<7		5.25446	Isoelectric<7		5.73115	Isoelectric<7
4.22014	Isoelectric<7		3.48467	Isoelectric<7		6	Isoelectric<7
6	Isoelectric<7		6	Isoelectric<7		5.66831	Isoelectric<7
4.73917	Isoelectric<7		3.17375	Isoelectric<7		4.82001	Isoelectric<7
4.73401	Isoelectric<7		6	Isoelectric<7		4.15031	Isoelectric<7
5.1105	Isoelectric<7		3.81581	Isoelectric<7		4.78274	Isoelectric<7
6	Isoelectric<7		4.26245	Isoelectric<7		5.9677	Isoelectric<7
5.93712	Isoelectric<7		5.8533	Isoelectric<7		5.24608	Isoelectric<7
6	Isoelectric<7		4.28766	Isoelectric<7		6	Isoelectric<7
6	Isoelectric<7		1.67048	Isoelectric<7		6	Isoelectric<7
4.74828	Isoelectric<7		4.76618	Isoelectric<7		5.55946	Isoelectric<7
6	Isoelectric<7		6	Isoelectric<7		5.99284	Isoelectric<7
5.71385	Isoelectric<7		3.87889	Isoelectric<7		5.60877	Isoelectric<7
4.68432	Isoelectric<7		4.68693	Isoelectric<7		2.9865	Isoelectric<7
6	Isoelectric<7		4.31142	Isoelectric<7		5.12857	Isoelectric<7
5.75518	Isoelectric<7		3.9662	Isoelectric<7		6	Isoelectric<7
5.1724	Isoelectric<7		3.72125	Isoelectric<7		5.69684	Isoelectric<7
5.19278	Isoelectric<7		5.88694	Isoelectric<7		5.38398	Isoelectric<7
5.73083	Isoelectric<7		2.54198	Isoelectric<7		5.88199	Isoelectric<7
6	Isoelectric<7		2.53987	Isoelectric<7		5.38402	Isoelectric<7
5.25309	Isoelectric<7		1.27865	Isoelectric<7		5.49891	Isoelectric<7
5.68697	Isoelectric<7		3.00815	Isoelectric<7		5.16788	Isoelectric<7
4.9058	Isoelectric<7		3.24415	Isoelectric<7		5.34046	Isoelectric<7
5.79974	Isoelectric<7		0.928047	Isoelectric<7		2.10479	Isoelectric<7
6	Isoelectric<7		4.53528	Isoelectric<7		1.76583	Isoelectric<7
6	Isoelectric<7		4.45671	Isoelectric<7		2.01242	Isoelectric<7
5.90259	Isoelectric<7		4.24632	Isoelectric<7		4.261	Isoelectric<7
6	Isoelectric<7		4.57256	Isoelectric<7		2.00613	Isoelectric<7
5.61059	Isoelectric<7		5.84509	Isoelectric<7		5.83258	Isoelectric<7
4.87911	Isoelectric<7		5.55026	Isoelectric<7		5.58114	Isoelectric<7
5.44051	Isoelectric<7		5.89556	Isoelectric<7		5.11955	Isoelectric<7
4.62033	Isoelectric<7		6	Isoelectric<7		6	Isoelectric<7
6	Isoelectric<7		4.29642	Isoelectric<7		6	Isoelectric<7
4.81186	Isoelectric<7		5.63507	Isoelectric<7		4.894	Isoelectric<7
6	Isoelectric<7		4.61533	Isoelectric<7		6	Isoelectric<7
5.58144	Isoelectric<7		4.22034	Isoelectric<7		6	Isoelectric<7
6	Isoelectric<7		5.36622	Isoelectric<7		4.65807	Isoelectric<7
6	Isoelectric<7		4.99119	Isoelectric<7		6	Isoelectric<7
5.61762	Isoelectric<7		5.51037	Isoelectric<7		5.2135	Isoelectric<7
1.99523	Isoelectric<7		3.94192	Isoelectric<7		6	Isoelectric<7
1.98149	Isoelectric<7		4.39804	Isoelectric<7		6	Isoelectric<7
6	Isoelectric<7		4.53857	Isoelectric<7		5.92193	Isoelectric<7
5.87931	Isoelectric<7		6	Isoelectric<7		6	Isoelectric<7
5.70855	Isoelectric<7		4.79647	Isoelectric<7		5.68244	Isoelectric<7
6	Isoelectric<7		6	Isoelectric<7		6	Isoelectric<7
5.93763	Isoelectric<7		5.6399	Isoelectric<7		6	Isoelectric<7
0.393166	Isoelectric<7		4.51466	Isoelectric<7		6	Isoelectric<7
6	Isoelectric<7		6	Isoelectric<7		5.68451	Isoelectric<7
5.82697	Isoelectric<7		6	Isoelectric<7		6	Isoelectric<7
5.95379	Isoelectric<7		4.79993	Isoelectric<7		6	Isoelectric<7
5.05717	Isoelectric<7		4.79374	Isoelectric<7		5.58469	Isoelectric<7
3.02255	Isoelectric<7		2.6831	Isoelectric<7		6	Isoelectric<7
2.09438	Isoelectric<7		5.78127	Isoelectric<7		6	Isoelectric<7
4.75729	Isoelectric<7		4.97919	Isoelectric<7		3.60998	Isoelectric<7
4.03002	Isoelectric<7		6	Isoelectric<7		6	Isoelectric<7
1.61012	Isoelectric<7		6	Isoelectric<7		4.90169	Isoelectric<7
5.84302	Isoelectric<7		3.97465	Isoelectric<7		6	Isoelectric<7
5.02336	Isoelectric<7		4.868	Isoelectric<7		6	Isoelectric<7
4.757	Isoelectric<7		3.02133	Isoelectric<7		6	Isoelectric<7
5.77528	Isoelectric<7		2.30048	Isoelectric<7		5.88411	Isoelectric<7
5.76025	Isoelectric<7		4.24522	Isoelectric<7		5.30832	Isoelectric<7
5.33001	Isoelectric<7		6	Isoelectric<7		5.77452	Isoelectric<7
5.99165	Isoelectric<7		5.40762	Isoelectric<7		3.71651	Isoelectric<7
6	Isoelectric<7		5.44249	Isoelectric<7		2.62015	Isoelectric<7
5.80101	Isoelectric<7		4.79608	Isoelectric<7		5.61921	Isoelectric<7
5.90286	Isoelectric<7		4.01416	Isoelectric<7		6	Isoelectric<7
5.3874	Isoelectric<7		6	Isoelectric<7		4.83732	Isoelectric<7
6	Isoelectric<7		2.98979	Isoelectric<7		5.25143	Isoelectric<7
6	Isoelectric<7		4.38738	Isoelectric<7		5.77587	Isoelectric<7
6	Isoelectric<7		2.77082	Isoelectric<7		5.85396	Isoelectric<7
6	Isoelectric<7		4.18902	Isoelectric<7		5.40458	Isoelectric<7
5.23301	Isoelectric<7		4.88525	Isoelectric<7		4.23153	Isoelectric<7
6	Isoelectric<7		6	Isoelectric<7		5.58194	Isoelectric<7
3.63668	Isoelectric<7		4.70101	Isoelectric<7		2.87546	Isoelectric<7
4.77944	Isoelectric<7		4.45702	Isoelectric<7		5.0484	Isoelectric<7
6	Isoelectric<7		3.8803	Isoelectric<7		4.8983	Isoelectric<7
6	Isoelectric<7		2.87013	Isoelectric<7		5.81292	Isoelectric<7
6	Isoelectric<7		4.50207	Isoelectric<7		5.63949	Isoelectric<7
5.91877	Isoelectric<7		4.83701	Isoelectric<7		5.04579	Isoelectric<7
5.74283	Isoelectric<7		6	Isoelectric<7		4.98811	Isoelectric<7
6	Isoelectric<7		4.20138	Isoelectric<7		4.14242	Isoelectric<7
5.90493	Isoelectric<7		5.73502	Isoelectric<7		5.97169	Isoelectric<7
3.19373	Isoelectric<7		3.16362	Isoelectric<7		5.36779	Isoelectric<7
5.92064	Isoelectric<7		5.66925	Isoelectric<7		6	Isoelectric<7
5.54021	Isoelectric<7		3.46853	Isoelectric<7		6	Isoelectric<7
4.76251	Isoelectric<7		4.02136	Isoelectric<7		6	Isoelectric<7
3.23551	Isoelectric<7		4.91095	Isoelectric<7		6	Isoelectric<7
5.75754	Isoelectric<7		4.28437	Isoelectric<7		2.59806	Isoelectric<7
4.39936	Isoelectric<7		3.72983	Isoelectric<7		6	Isoelectric<7
6	Isoelectric<7		5.22325	Isoelectric<7		5.1975	Isoelectric<7
6	Isoelectric<7		5.04665	Isoelectric<7		6	Isoelectric<7
5.19104	Isoelectric<7		5.95007	Isoelectric<7		3.3418	Isoelectric<7
5.50254	Isoelectric<7		6	Isoelectric<7		6	Isoelectric<7
3.85781	Isoelectric<7		5.19985	Isoelectric<7		3.27901	Isoelectric<7
3.41442	Isoelectric<7		4.51527	Isoelectric<7		4.84776	Isoelectric<7
6	Isoelectric<7		6	Isoelectric<7		6	Isoelectric<7
6	Isoelectric<7		5.6666	Isoelectric<7		6	Isoelectric<7
5.89738	Isoelectric<7		6	Isoelectric<7		5.81226	Isoelectric<7
5.62632	Isoelectric<7		5.63271	Isoelectric<7		5.82601	Isoelectric<7
5.87635	Isoelectric<7		4.36844	Isoelectric<7		6	Isoelectric<7
5.2302	Isoelectric<7		5.62559	Isoelectric<7		5.35459	Isoelectric<7
4.23099	Isoelectric<7		5.03053	Isoelectric<7		6	Isoelectric<7
5.80185	Isoelectric<7		0.840963	Isoelectric<7		5.72458	Isoelectric<7
2.89812	Isoelectric<7		4.54339	Isoelectric<7		5.84696	Isoelectric<7
6	Isoelectric<7		6	Isoelectric<7		5.72464	Isoelectric<7
5.11338	Isoelectric<7		1.19005	Isoelectric<7		5.64381	Isoelectric<7
6	Isoelectric<7		2.56214	Isoelectric<7		5.63674	Isoelectric<7
6	Isoelectric<7		4.28538	Isoelectric<7		6	Isoelectric<7
5.9011	Isoelectric<7		3.26771	Isoelectric<7		5.26385	Isoelectric<7
4.79486	Isoelectric<7		5.94415	Isoelectric<7		6	Isoelectric<7
5.55666	Isoelectric<7		4.86572	Isoelectric<7		4.99403	Isoelectric<7
5.08673	Isoelectric<7		4.86632	Isoelectric<7		5.6569	Isoelectric<7
3.90338	Isoelectric<7		3.57812	Isoelectric<7		5.76201	Isoelectric<7
5.92686	Isoelectric<7		6	Isoelectric<7		5.65891	Isoelectric<7
6	Isoelectric<7		3.27569	Isoelectric<7		3.55736	Isoelectric<7
5.43227	Isoelectric<7		3.09768	Isoelectric<7		6	Isoelectric<7
5.59844	Isoelectric<7		5.20019	Isoelectric<7		3.42966	Isoelectric<7
3.9362	Isoelectric<7		1.30614	Isoelectric<7		4.9262	Isoelectric<7
3.90176	Isoelectric<7		3.71989	Isoelectric<7		5.90528	Isoelectric<7
5.59116	Isoelectric<7		3.75793	Isoelectric<7		1.77675	Isoelectric<7
4.42456	Isoelectric<7		3.97029	Isoelectric<7		4.87042	Isoelectric<7
0.862528	Isoelectric<7		4.80465	Isoelectric<7		4.90502	Isoelectric<7
5.65765	Isoelectric<7		5.6062	Isoelectric<7		5.76569	Isoelectric<7
4.94764	Isoelectric<7		3.15454	Isoelectric<7		5.54273	Isoelectric<7
4.48708	Isoelectric<7		1.85027	Isoelectric<7		2.30746	Isoelectric<7
5.95698	Isoelectric<7		4.37441	Isoelectric<7		6	Isoelectric<7
3.76481	Isoelectric<7		4.27728	Isoelectric<7		6	Isoelectric<7
0.323186	Isoelectric<7		5.15816	Isoelectric<7		5.31415	Isoelectric<7
4.95623	Isoelectric<7		3.84951	Isoelectric<7		5.71982	Isoelectric<7
5.69665	Isoelectric<7		1.99069	Isoelectric<7		1.56387	Isoelectric<7
6	Isoelectric<7		6	Isoelectric<7		3.50654	Isoelectric<7
6	Isoelectric<7		4.01406	Isoelectric<7		6	Isoelectric<7
5.62899	Isoelectric<7		4.39624	Isoelectric<7		5.33471	Isoelectric<7
6	Isoelectric<7		5.53148	Isoelectric<7		6	Isoelectric<7
5.6402	Isoelectric<7		5.35145	Isoelectric<7		5.73324	Isoelectric<7
6	Isoelectric<7		3.47235	Isoelectric<7		6	Isoelectric<7
5.72306	Isoelectric<7		1.57777	Isoelectric<7		4.75455	Isoelectric<7
4.86327	Isoelectric<7		3.3089	Isoelectric<7		4.29626	Isoelectric<7
5.83254	Isoelectric<7		3.87379	Isoelectric<7		5.98877	Isoelectric<7
5.10821	Isoelectric<7		3.77666	Isoelectric<7		4.19912	Isoelectric<7
0.748585	Isoelectric<7		5.19086	Isoelectric<7		5.85791	Isoelectric<7
5.87048	Isoelectric<7		5.15429	Isoelectric<7		6	Isoelectric<7
6	Isoelectric<7		5.92223	Isoelectric<7		5.88233	Isoelectric<7
4.68889	Isoelectric<7		4.63582	Isoelectric<7		3.99408	Isoelectric<7
5.2394	Isoelectric<7		6	Isoelectric<7		5.49838	Isoelectric<7
4.63054	Isoelectric<7		6	Isoelectric<7		6	Isoelectric<7
5.97741	Isoelectric<7		6	Isoelectric<7		6	Isoelectric<7
5.85889	Isoelectric<7		5.79614	Isoelectric<7		6	Isoelectric<7
6	Isoelectric<7		1.24055	Isoelectric<7		6	Isoelectric<7
4.71189	Isoelectric<7		4.04888	Isoelectric<7		0.746431	Isoelectric<7
6	Isoelectric<7		2.32745	Isoelectric<7		3.91074	Isoelectric<7
4.70131	Isoelectric<7		4.03416	Isoelectric<7		4.0827	Isoelectric<7
5.12569	Isoelectric<7		5.86444	Isoelectric<7		5.53336	Isoelectric<7
6	Isoelectric<7		3.93058	Isoelectric<7		6	Isoelectric<7
1.89427	Isoelectric<7		4.15477	Isoelectric<7		5.7562	Isoelectric<7
5.62007	Isoelectric<7		2.77302	Isoelectric<7		6	Isoelectric<7
4.64807	Isoelectric<7		4.75626	Isoelectric<7		3.08038	Isoelectric<7
6	Isoelectric<7		3.81403	Isoelectric<7		5.10253	Isoelectric<7
6	Isoelectric<7		2.38522	Isoelectric<7		6	Isoelectric<7
4.44233	Isoelectric<7		5.57597	Isoelectric<7		5.02809	Isoelectric<7
3.25221	Isoelectric<7		3.26949	Isoelectric<7		5.98918	Isoelectric<7
5.77671	Isoelectric<7		4.72552	Isoelectric<7		5.11836	Isoelectric<7
5.70344	Isoelectric<7		6	Isoelectric<7		5.52061	Isoelectric<7
5.26705	Isoelectric<7		3.57788	Isoelectric<7		6	Isoelectric<7
5.52068	Isoelectric<7		2.36678	Isoelectric<7		4.98907	Isoelectric<7
3.6869	Isoelectric<7		1.57675	Isoelectric<7		6	Isoelectric<7
3.94041	Isoelectric<7		4.19535	Isoelectric<7		4.74821	Isoelectric<7
5.58039	Isoelectric<7		5.26026	Isoelectric<7		1.52682	Isoelectric<7
6	Isoelectric<7		3.89174	Isoelectric<7		4.4461	Isoelectric<7
6	Isoelectric<7		6	Isoelectric<7		5.06331	Isoelectric<7
5.4101	Isoelectric<7		3.33316	Isoelectric<7		5.22303	Isoelectric<7
6	Isoelectric<7		2.83146	Isoelectric<7		4.28153	Isoelectric<7
4.98698	Isoelectric<7		6	Isoelectric<7		5.4817	Isoelectric<7
4.01579	Isoelectric<7		5.42402	Isoelectric<7		5.27584	Isoelectric<7
6	Isoelectric<7		3.98825	Isoelectric<7		3.21997	Isoelectric<7
4.54837	Isoelectric<7		5.92201	Isoelectric<7		5.24383	Isoelectric<7
4.93771	Isoelectric<7		3.84936	Isoelectric<7		5.71537	Isoelectric<7
5.33653	Isoelectric<7		1.60157	Isoelectric<7		6	Isoelectric<7
6	Isoelectric<7		5.90006	Isoelectric<7		5.77181	Isoelectric<7
6	Isoelectric<7		1.57531	Isoelectric<7		5.55731	Isoelectric<7
5.95693	Isoelectric<7		6	Isoelectric<7		5.91204	Isoelectric<7
6	Isoelectric<7		4.86003	Isoelectric<7		1.51154	Isoelectric<7
5.7034	Isoelectric<7		4.11276	Isoelectric<7		5.95071	Isoelectric<7
6	Isoelectric<7		5.78799	Isoelectric<7		5.24035	Isoelectric<7
6	Isoelectric<7		5.15158	Isoelectric<7		5.95413	Isoelectric<7
0.854453	Isoelectric<7		6	Isoelectric<7		2.69326	Isoelectric<7
4.28148	Isoelectric<7		5.68195	Isoelectric<7		6	Isoelectric<7
3.55069	Isoelectric<7		4.37396	Isoelectric<7		6	Isoelectric<7
5.49818	Isoelectric<7		4.76638	Isoelectric<7		5.99226	Isoelectric<7
6	Isoelectric<7		4.38838	Isoelectric<7		5.39625	Isoelectric<7
5.17202	Isoelectric<7		5.82351	Isoelectric<7		2.71446	Isoelectric<7
6	Isoelectric<7		3.47609	Isoelectric<7		5.00199	Isoelectric<7
5.0979	Isoelectric<7		3.68242	Isoelectric<7		5.65947	Isoelectric<7
5.58247	Isoelectric<7		5.5089	Isoelectric<7		6	Isoelectric<7
5.1982	Isoelectric<7		5.28706	Isoelectric<7		5.93232	Isoelectric<7
4.14771	Isoelectric<7		5.12432	Isoelectric<7		5.4303	Isoelectric<7
6	Isoelectric<7		3.34719	Isoelectric<7		6	Isoelectric<7
4.51399	Isoelectric<7		5.6827	Isoelectric<7		6	Isoelectric<7
5.75023	Isoelectric<7		4.56533	Isoelectric<7		5.99718	Isoelectric<7
6	Isoelectric<7		4.53711	Isoelectric<7		6	Isoelectric<7
4.99052	Isoelectric<7		3.91591	Isoelectric<7		2.4999	Isoelectric<7
6	Isoelectric<7		5.8392	Isoelectric<7		5.38282	Isoelectric<7
3.45466	Isoelectric<7		4.82471	Isoelectric<7		6	Isoelectric<7
3.30399	Isoelectric<7		6	Isoelectric<7		6	Isoelectric<7
3.38188	Isoelectric<7		6	Isoelectric<7		6	Isoelectric<7
5.87333	Isoelectric<7		4.3794	Isoelectric<7		6	Isoelectric<7
5.40925	Isoelectric<7		6	Isoelectric<7		6	Isoelectric<7
5.12946	Isoelectric<7		5.98331	Isoelectric<7		5.62833	Isoelectric<7
6	Isoelectric<7		3.11419	Isoelectric<7		6	Isoelectric<7
4.31959	Isoelectric<7		1.52165	Isoelectric<7		5.55251	Isoelectric<7
3.85865	Isoelectric<7		4.76397	Isoelectric<7		4.24602	Isoelectric<7
5.54436	Isoelectric<7		0.84847	Isoelectric<7		5.51683	Isoelectric<7
6	Isoelectric<7		5.17496	Isoelectric<7		0.667313	Isoelectric<7
6	Isoelectric<7		4.07524	Isoelectric<7		5.177	Isoelectric<7
4.42514	Isoelectric<7		2.62968	Isoelectric<7		5.69725	Isoelectric<7
5.74157	Isoelectric<7		5.04322	Isoelectric<7		6	Isoelectric<7
2.79836	Isoelectric<7		6	Isoelectric<7		3.93756	Isoelectric<7
6	Isoelectric<7		1.8775	Isoelectric<7		5.98811	Isoelectric<7
1.56962	Isoelectric<7		2.39329	Isoelectric<7		4.65715	Isoelectric<7
6	Isoelectric<7		3.6746	Isoelectric<7		3.23987	Isoelectric<7
5.67527	Isoelectric<7		4.00349	Isoelectric<7		3.03942	Isoelectric<7
5.7186	Isoelectric<7		4.61702	Isoelectric<7		4.27658	Isoelectric<7
5.10539	Isoelectric<7		4.36886	Isoelectric<7		4.4521	Isoelectric<7
5.00243	Isoelectric<7		4.28883	Isoelectric<7		5.64338	Isoelectric<7
5.84128	Isoelectric<7		5.02379	Isoelectric<7		5.42273	Isoelectric<7
5.96634	Isoelectric<7		6	Isoelectric<7		5.82713	Isoelectric<7
6	Isoelectric<7		4.71736	Isoelectric<7		6	Isoelectric<7
3.94911	Isoelectric<7		4.38978	Isoelectric<7		5.90927	Isoelectric<7
5.11471	Isoelectric<7		4.82967	Isoelectric<7		5.11778	Isoelectric<7
5.38844	Isoelectric<7		4.68433	Isoelectric<7		5.88508	Isoelectric<7
6	Isoelectric<7		3.6407	Isoelectric<7		5.89183	Isoelectric<7
6	Isoelectric<7		3.60602	Isoelectric<7		5.16596	Isoelectric<7
5.03173	Isoelectric<7		4.37695	Isoelectric<7		5.8778	Isoelectric<7
4.76026	Isoelectric<7		4.08065	Isoelectric<7		4.71823	Isoelectric<7
5.18274	Isoelectric<7		3.8999	Isoelectric<7		5.63637	Isoelectric<7
5.97393	Isoelectric<7		6	Isoelectric<7		5.2516	Isoelectric<7
4.32527	Isoelectric<7		3.77007	Isoelectric<7		3.85715	Isoelectric<7
1.9848	Isoelectric<7		5.63845	Isoelectric<7		5.948	Isoelectric<7
2.98841	Isoelectric<7		6	Isoelectric<7		6	Isoelectric<7
6	Isoelectric<7		2.28996	Isoelectric<7		2.0003	Isoelectric<7
6	Isoelectric<7		6	Isoelectric<7		6	Isoelectric<7
5.90013	Isoelectric<7		3.63343	Isoelectric<7		6	Isoelectric<7
5.02151	Isoelectric<7		1.72733	Isoelectric<7		2.83455	Isoelectric<7
2.61069	Isoelectric<7		4.50905	Isoelectric<7		5.66547	Isoelectric<7
3.2245	Isoelectric<7		4.75146	Isoelectric<7		3.87848	Isoelectric<7
5.87259	Isoelectric<7		3.91666	Isoelectric<7		1.98226	Isoelectric<7
6	Isoelectric<7		4.06842	Isoelectric<7		5.54239	Isoelectric<7
6	Isoelectric<7		1.39243	Isoelectric<7		5.84197	Isoelectric<7
6	Isoelectric<7		5.85396	Isoelectric<7		4.10191	Isoelectric<7
5.06665	Isoelectric<7		1.25358	Isoelectric<7		5.20223	Isoelectric<7
6	Isoelectric<7		4.80852	Isoelectric<7		1.47629	Isoelectric<7
6	Isoelectric<7		3.30247	Isoelectric<7		6	Isoelectric<7
5.48496	Isoelectric<7		4.66286	Isoelectric<7		3.45726	Isoelectric<7
3.38867	Isoelectric<7		3.99523	Isoelectric<7		5.53787	Isoelectric<7
5.85327	Isoelectric<7		4.02701	Isoelectric<7		3.83104	Isoelectric<7
0.630526	Isoelectric<7		4.19747	Isoelectric<7		6	Isoelectric<7
4.93841	Isoelectric<7		3.53952	Isoelectric<7		5.13609	Isoelectric<7
5.87444	Isoelectric<7		5.27185	Isoelectric<7		5.40564	Isoelectric<7
5.28019	Isoelectric<7		3.66183	Isoelectric<7		5.26703	Isoelectric<7
3.89585	Isoelectric<7		1.41115	Isoelectric<7		6	Isoelectric<7
5.64222	Isoelectric<7		4.81742	Isoelectric<7		6	Isoelectric<7
4.70536	Isoelectric<7		4.64389	Isoelectric<7		4.82181	Isoelectric<7
2.56009	Isoelectric<7		6	Isoelectric<7		1.1749	Isoelectric<7
3.58452	Isoelectric<7		2.57413	Isoelectric<7		4.69144	Isoelectric<7
5.06498	Isoelectric<7		4.9478	Isoelectric<7		5.67176	Isoelectric<7
5.03348	Isoelectric<7		4.57505	Isoelectric<7		6	Isoelectric<7
6	Isoelectric<7		3.85224	Isoelectric<7		3.76918	Isoelectric<7
4.91012	Isoelectric<7		4.50264	Isoelectric<7		6	Isoelectric<7
5.81533	Isoelectric<7		5.09069	Isoelectric<7		5.26651	Isoelectric<7
5.27286	Isoelectric<7		5.3568	Isoelectric<7		4.05862	Isoelectric<7
5.00434	Isoelectric<7		4.89269	Isoelectric<7		6	Isoelectric<7
5.6138	Isoelectric<7		4.68456	Isoelectric<7		5.70077	Isoelectric<7
5.31539	Isoelectric<7		3.18091	Isoelectric<7		5.58837	Isoelectric<7
5.10283	Isoelectric<7		5.11242	Isoelectric<7		4.97387	Isoelectric<7
5.99847	Isoelectric<7		4.71144	Isoelectric<7		3.93771	Isoelectric<7
5.303	Isoelectric<7		5.39561	Isoelectric<7		5.66153	Isoelectric<7
5.32492	Isoelectric<7		4.45995	Isoelectric<7		6	Isoelectric<7
4.0494	Isoelectric<7		6	Isoelectric<7		5.44825	Isoelectric<7
5.27913	Isoelectric<7		4.34008	Isoelectric<7		5.77996	Isoelectric<7
5.61396	Isoelectric<7		5.65747	Isoelectric<7		6	Isoelectric<7
6	Isoelectric<7		3.28947	Isoelectric<7		5.6391	Isoelectric<7
5.24383	Isoelectric<7		4.75443	Isoelectric<7		5.14259	Isoelectric<7
6	Isoelectric<7		4.79873	Isoelectric<7		5.31541	Isoelectric<7
4.51789	Isoelectric<7		6	Isoelectric<7		5.85073	Isoelectric<7
5.54165	Isoelectric<7		5.41744	Isoelectric<7		5.98407	Isoelectric<7
6	Isoelectric<7		6	Isoelectric<7		5.97775	Isoelectric<7
6	Isoelectric<7		5.30775	Isoelectric<7		6	Isoelectric<7
4.69075	Isoelectric<7		3.98058	Isoelectric<7		5.73158	Isoelectric<7
2.7795	Isoelectric<7		4.71172	Isoelectric<7		5.84834	Isoelectric<7
5.30746	Isoelectric<7		4.43187	Isoelectric<7		5.93733	Isoelectric<7
5.58469	Isoelectric<7		4.90299	Isoelectric<7		6	Isoelectric<7
6	Isoelectric<7		3.04716	Isoelectric<7		5.31494	Isoelectric<7
3.71035	Isoelectric<7		2.6883	Isoelectric<7		5.80647	Isoelectric<7
1.35838	Isoelectric<7		1.6503	Isoelectric<7		4.01414	Isoelectric<7
5.91817	Isoelectric<7		4.85087	Isoelectric<7		2.88607	Isoelectric<7
2.8075	Isoelectric<7		3.77447	Isoelectric<7		2.29474	Isoelectric<7
6	Isoelectric<7		2.54966	Isoelectric<7		6	Isoelectric<7
6	Isoelectric<7		5.1662	Isoelectric<7		5.45027	Isoelectric<7
3.62176	Isoelectric<7		4.36882	Isoelectric<7		3.01422	Isoelectric<7
5.93367	Isoelectric<7		5.05104	Isoelectric<7		5.37188	Isoelectric<7
5.102	Isoelectric<7		5.30377	Isoelectric<7		5.73116	Isoelectric<7
4.82048	Isoelectric<7		4.80154	Isoelectric<7		5.49278	Isoelectric<7
5.51164	Isoelectric<7		6	Isoelectric<7		5.48289	Isoelectric<7
5.13365	Isoelectric<7		2.94534	Isoelectric<7		5.89969	Isoelectric<7
5.77992	Isoelectric<7		4.5072	Isoelectric<7		6	Isoelectric<7
5.03347	Isoelectric<7		6	Isoelectric<7		3.58061	Isoelectric<7
5.33232	Isoelectric<7		5.54162	Isoelectric<7		5.72334	Isoelectric<7
3.72216	Isoelectric<7		6	Isoelectric<7		5.31458	Isoelectric<7
5.96965	Isoelectric<7		3.58851	Isoelectric<7		3.37335	Isoelectric<7
6	Isoelectric<7		6	Isoelectric<7		4.20644	Isoelectric<7
3.35171	Isoelectric<7		3.56403	Isoelectric<7		6	Isoelectric<7
6	Isoelectric<7		0.680917	Isoelectric<7		2.62678	Isoelectric<7
6	Isoelectric<7		1.78066	Isoelectric<7		4.85607	Isoelectric<7
4.52182	Isoelectric<7		2.71379	Isoelectric<7		4.7149	Isoelectric<7
4.9314	Isoelectric<7		3.69763	Isoelectric<7		0.402426	Isoelectric<7
6	Isoelectric<7		3.64647	Isoelectric<7		2.17221	Isoelectric<7
5.42474	Isoelectric<7		4.85905	Isoelectric<7		2.75246	Isoelectric<7
5.2039	Isoelectric<7		6	Isoelectric<7		4.61101	Isoelectric<7
5.72325	Isoelectric<7		3.40298	Isoelectric<7		4.80132	Isoelectric<7
3.73089	Isoelectric<7		4.83059	Isoelectric<7		0.82527	Isoelectric<7
6	Isoelectric<7		3.3611	Isoelectric<7		5.3323	Isoelectric<7
6	Isoelectric<7		5.31182	Isoelectric<7		5.71939	Isoelectric<7
3.57977	Isoelectric<7		4.76236	Isoelectric<7		5.25143	Isoelectric<7
5.31486	Isoelectric<7		5.70449	Isoelectric<7		4.25544	Isoelectric<7
6	Isoelectric<7		2.84499	Isoelectric<7		3.93533	Isoelectric<7
5.52667	Isoelectric<7		6	Isoelectric<7		0.560147	Isoelectric<7
6	Isoelectric<7		4.5425	Isoelectric<7		4.8302	Isoelectric<7
4.94152	Isoelectric<7		4.3288	Isoelectric<7		3.68046	Isoelectric<7
5.48943	Isoelectric<7		5.57075	Isoelectric<7		6	Isoelectric<7
6	Isoelectric<7		3.99579	Isoelectric<7		3.39496	Isoelectric<7
5.67882	Isoelectric<7		4.98751	Isoelectric<7		6	Isoelectric<7
5.98397	Isoelectric<7		2.24432	Isoelectric<7		5.81472	Isoelectric<7
6	Isoelectric<7		6	Isoelectric<7		5.94605	Isoelectric<7
6	Isoelectric<7		5.5418	Isoelectric<7		5.46139	Isoelectric<7
5.65295	Isoelectric<7		4.34745	Isoelectric<7		5.3151	Isoelectric<7
5.30601	Isoelectric<7		5.09641	Isoelectric<7		5.88295	Isoelectric<7
6	Isoelectric<7		1.63602	Isoelectric<7		2.12763	Isoelectric<7
6	Isoelectric<7		3.58903	Isoelectric<7		6	Isoelectric<7
4.68534	Isoelectric<7		3.38956	Isoelectric<7		4.61394	Isoelectric<7
3.72246	Isoelectric<7		5.87767	Isoelectric<7		6	Isoelectric<7
2.42854	Isoelectric<7		4.05331	Isoelectric<7		5.84652	Isoelectric<7
6	Isoelectric<7		1.80128	Isoelectric<7		6	Isoelectric<7
5.55323	Isoelectric<7		4.65079	Isoelectric<7		2.62734	Isoelectric<7
3.40043	Isoelectric<7		4.72302	Isoelectric<7		3.72015	Isoelectric<7
5.83295	Isoelectric<7		4.72759	Isoelectric<7		4.16045	Isoelectric<7
5.88575	Isoelectric<7		4.87924	Isoelectric<7		6	Isoelectric<7
4.7818	Isoelectric<7		3.33726	Isoelectric<7		5.57534	Isoelectric<7
6	Isoelectric<7		4.30951	Isoelectric<7		1.67258	Isoelectric<7
5.92814	Isoelectric<7		5.05925	Isoelectric<7		4.27381	Isoelectric<7
6	Isoelectric<7		4.48181	Isoelectric<7		4.40631	Isoelectric<7
4.29717	Isoelectric<7		5.94941	Isoelectric<7		5.60196	Isoelectric<7
6	Isoelectric<7		5.99288	Isoelectric<7		4.93318	Isoelectric<7
6	Isoelectric<7		3.02504	Isoelectric<7		5.12745	Isoelectric<7
5.19155	Isoelectric<7		5.79798	Isoelectric<7		4.67131	Isoelectric<7
6	Isoelectric<7		3.78896	Isoelectric<7		5.10391	Isoelectric<7
4.87738	Isoelectric<7		4.4034	Isoelectric<7		5.63609	Isoelectric<7
4.89466	Isoelectric<7		6	Isoelectric<7		6	Isoelectric<7
0.705978	Isoelectric<7		5.71073	Isoelectric<7		5.70542	Isoelectric<7
3.38709	Isoelectric<7		2.77655	Isoelectric<7		4.94026	Isoelectric<7
4.33064	Isoelectric<7		3.41501	Isoelectric<7		5.1208	Isoelectric<7
4.67385	Isoelectric<7		4.40411	Isoelectric<7		3.45756	Isoelectric<7
5.38678	Isoelectric<7		5.04029	Isoelectric<7		5.41427	Isoelectric<7
5.61194	Isoelectric<7		5.28261	Isoelectric<7		6	Isoelectric<7
5.71328	Isoelectric<7		4.40458	Isoelectric<7		5.97219	Isoelectric<7
5.19759	Isoelectric<7		5.01741	Isoelectric<7		5.21742	Isoelectric<7
4.69493	Isoelectric<7		3.91099	Isoelectric<7		5.2381	Isoelectric<7
0.970662	Isoelectric<7		2.94062	Isoelectric<7		5.13691	Isoelectric<7
5.25451	Isoelectric<7		4.59748	Isoelectric<7		6	Isoelectric<7
4.63351	Isoelectric<7		6	Isoelectric<7		4.64337	Isoelectric<7
5.79686	Isoelectric<7		6	Isoelectric<7		5.21106	Isoelectric<7
4.52634	Isoelectric<7		2.52611	Isoelectric<7		6	Isoelectric<7
6	Isoelectric<7		4.31444	Isoelectric<7		4.54908	Isoelectric<7
5.56193	Isoelectric<7		5.88059	Isoelectric<7		3.93792	Isoelectric<7
5.71494	Isoelectric<7		2.08037	Isoelectric<7		6	Isoelectric<7
6	Isoelectric<7		5.10947	Isoelectric<7		6	Isoelectric<7
5.48076	Isoelectric<7		6	Isoelectric<7		5.84992	Isoelectric<7
6	Isoelectric<7		4.38884	Isoelectric<7		4.56312	Isoelectric<7
2.38061	Isoelectric<7		6	Isoelectric<7		6	Isoelectric<7
5.19648	Isoelectric<7		3.33584	Isoelectric<7		6	Isoelectric<7
3.93489	Isoelectric<7		3.73401	Isoelectric<7		2.69881	Isoelectric<7
5.65785	Isoelectric<7		6	Isoelectric<7		4.05934	Isoelectric<7
6	Isoelectric<7		6	Isoelectric<7		6	Isoelectric<7
6	Isoelectric<7		6	Isoelectric<7		5.86861	Isoelectric<7
2.17375	Isoelectric<7		4.45006	Isoelectric<7		6	Isoelectric<7
6	Isoelectric<7		4.03678	Isoelectric<7		6	Isoelectric<7
4.98644	Isoelectric<7		4.98893	Isoelectric<7		5.05307	Isoelectric<7
5.92908	Isoelectric<7		4.011	Isoelectric<7		5.99981	Isoelectric<7
5.53689	Isoelectric<7		1.77704	Isoelectric<7		6	Isoelectric<7
1.57223	Isoelectric<7		3.97614	Isoelectric<7		5.82064	Isoelectric<7
4.40766	Isoelectric<7		5.26126	Isoelectric<7		5.72859	Isoelectric<7
5.33689	Isoelectric<7		4.42175	Isoelectric<7		6	Isoelectric<7
6	Isoelectric<7		5.18436	Isoelectric<7		5.59079	Isoelectric<7
3.97804	Isoelectric<7		5.80464	Isoelectric<7		2.48896	Isoelectric<7
6	Isoelectric<7		3.69299	Isoelectric<7		6	Isoelectric<7
6	Isoelectric<7		4.43211	Isoelectric<7		4.81035	Isoelectric<7
4.57495	Isoelectric<7		5.72438	Isoelectric<7		4.77972	Isoelectric<7
5.33527	Isoelectric<7		4.53396	Isoelectric<7		5.85607	Isoelectric<7
1.8246	Isoelectric<7		5.28536	Isoelectric<7		6	Isoelectric<7
6	Isoelectric<7		5.90855	Isoelectric<7		6	Isoelectric<7
5.74287	Isoelectric<7		1.30815	Isoelectric<7		4.74695	Isoelectric<7
3.97086	Isoelectric<7		4.0878	Isoelectric<7		5.75036	Isoelectric<7
3.71372	Isoelectric<7		1.26408	Isoelectric<7		4.11053	Isoelectric<7
5.18383	Isoelectric<7		4.93471	Isoelectric<7		5.71464	Isoelectric<7
5.45396	Isoelectric<7		4.48235	Isoelectric<7		5.57223	Isoelectric<7
6	Isoelectric<7		6	Isoelectric<7		1.31751	Isoelectric<7
6	Isoelectric<7		5.25858	Isoelectric<7		6	Isoelectric<7
5.11916	Isoelectric<7		4.01374	Isoelectric<7		2.22911	Isoelectric<7
5.69891	Isoelectric<7		4.63515	Isoelectric<7		5.91218	Isoelectric<7
5.69564	Isoelectric<7		3.58262	Isoelectric<7		5.59459	Isoelectric<7
5.86255	Isoelectric<7		4.14173	Isoelectric<7		5.33685	Isoelectric<7
4.77544	Isoelectric<7		2.55945	Isoelectric<7		6	Isoelectric<7
6	Isoelectric<7		5.29105	Isoelectric<7		2.56313	Isoelectric<7
5.74444	Isoelectric<7		4.99761	Isoelectric<7		5.08235	Isoelectric<7
6	Isoelectric<7		3.50944	Isoelectric<7		5.44067	Isoelectric<7
4.23286	Isoelectric<7		4.22165	Isoelectric<7		5.88821	Isoelectric<7
5.45355	Isoelectric<7		3.66924	Isoelectric<7		5.34068	Isoelectric<7
6	Isoelectric<7		6	Isoelectric<7		6	Isoelectric<7
4.85575	Isoelectric<7		6	Isoelectric<7		5.79277	Isoelectric<7
6	Isoelectric<7		0.171741	Isoelectric<7		4.85084	Isoelectric<7
4.34273	Isoelectric<7		6	Isoelectric<7		5.86776	Isoelectric<7
6	Isoelectric<7		3.27316	Isoelectric<7		5.77507	Isoelectric<7
5.90405	Isoelectric<7		2.63372	Isoelectric<7		4.95573	Isoelectric<7
3.95893	Isoelectric<7		5.10497	Isoelectric<7		6	Isoelectric<7
4.60261	Isoelectric<7		5.25484	Isoelectric<7		0.371316	Isoelectric<7
6	Isoelectric<7		4.32547	Isoelectric<7		5.03396	Isoelectric<7
5.88032	Isoelectric<7		6	Isoelectric<7		6	Isoelectric<7
5.91557	Isoelectric<7		4.62952	Isoelectric<7		3.11159	Isoelectric<7
5.13115	Isoelectric<7		3.17374	Isoelectric<7		0.534852	Isoelectric<7
6	Isoelectric<7		5.59404	Isoelectric<7		4.46694	Isoelectric<7
5.53505	Isoelectric<7		5.78447	Isoelectric<7		6	Isoelectric<7
5.99228	Isoelectric<7		4.16652	Isoelectric<7		5.81528	Isoelectric<7
5.63959	Isoelectric<7		4.10767	Isoelectric<7		5.79743	Isoelectric<7
4.99293	Isoelectric<7		6	Isoelectric<7		6	Isoelectric<7
6	Isoelectric<7		1.53219	Isoelectric<7		4.77846	Isoelectric<7
1.64737	Isoelectric<7		6	Isoelectric<7		4.663	Isoelectric<7
2.22657	Isoelectric<7		6	Isoelectric<7		5.89282	Isoelectric<7
6	Isoelectric<7		4.64553	Isoelectric<7		5.91241	Isoelectric<7
2.98679	Isoelectric<7		6	Isoelectric<7		5.4346	Isoelectric<7
4.98254	Isoelectric<7		1.9141	Isoelectric<7		5.63835	Isoelectric<7
6	Isoelectric<7		4.50767	Isoelectric<7		5.89114	Isoelectric<7
5.52005	Isoelectric<7		3.3605	Isoelectric<7		1.75808	Isoelectric<7
6	Isoelectric<7		4.48808	Isoelectric<7		5.96712	Isoelectric<7
6	Isoelectric<7		3.39518	Isoelectric<7		6	Isoelectric<7
4.99874	Isoelectric<7		5.91273	Isoelectric<7		3.46865	Isoelectric<7
5.42947	Isoelectric<7		4.52607	Isoelectric<7		6	Isoelectric<7
5.69842	Isoelectric<7		3.47282	Isoelectric<7		4.10475	Isoelectric<7
4.30828	Isoelectric<7		4.16289	Isoelectric<7		5.16852	Isoelectric<7
5.48654	Isoelectric<7		1.13021	Isoelectric<7		5.45021	Isoelectric<7
5.50585	Isoelectric<7		6	Isoelectric<7		5.89244	Isoelectric<7
1.20979	Isoelectric<7		4.36497	Isoelectric<7		5.64377	Isoelectric<7
6	Isoelectric<7		3.18201	Isoelectric<7		5.79986	Isoelectric<7
2.26215	Isoelectric<7		6	Isoelectric<7		4.72192	Isoelectric<7
5.7719	Isoelectric<7		3.9183	Isoelectric<7		4.86149	Isoelectric<7
5.52751	Isoelectric<7		4.86501	Isoelectric<7		1.25177	Isoelectric<7
6	Isoelectric<7		5.96881	Isoelectric<7		5.98178	Isoelectric<7
4.77318	Isoelectric<7		2.93281	Isoelectric<7		5.70899	Isoelectric<7
4.26744	Isoelectric<7		2.57652	Isoelectric<7		5.91542	Isoelectric<7
4.55146	Isoelectric<7		6	Isoelectric<7		5.08552	Isoelectric<7
5.10226	Isoelectric<7		5.80204	Isoelectric<7		6	Isoelectric<7
6	Isoelectric<7		6	Isoelectric<7		5.54306	Isoelectric<7
4.71761	Isoelectric<7		5.00195	Isoelectric<7		6	Isoelectric<7
4.40561	Isoelectric<7		3.78089	Isoelectric<7		6	Isoelectric<7
5.70777	Isoelectric<7		5.30493	Isoelectric<7		4.45911	Isoelectric<7
4.57356	Isoelectric<7		1.92795	Isoelectric<7		3.86503	Isoelectric<7
6	Isoelectric<7		3.88536	Isoelectric<7		4.54519	Isoelectric<7
5.5003	Isoelectric<7		1.83208	Isoelectric<7		6	Isoelectric<7
6	Isoelectric<7		3.47809	Isoelectric<7		6	Isoelectric<7
6	Isoelectric<7		6	Isoelectric<7		6	Isoelectric<7
0.237376	Isoelectric<7		4.18868	Isoelectric<7		5.86526	Isoelectric<7
5.614	Isoelectric<7		4.40543	Isoelectric<7		5.82067	Isoelectric<7
6	Isoelectric<7		6	Isoelectric<7		3.21025	Isoelectric<7
4.57433	Isoelectric<7		4.71326	Isoelectric<7		5.58655	Isoelectric<7
2.23986	Isoelectric<7		4.59157	Isoelectric<7		4.48686	Isoelectric<7
4.42048	Isoelectric<7		5.73184	Isoelectric<7		3.08452	Isoelectric<7
5.72756	Isoelectric<7		4.47485	Isoelectric<7		4.54103	Isoelectric<7
5.90991	Isoelectric<7		3.97394	Isoelectric<7		5.81379	Isoelectric<7
5.38329	Isoelectric<7		1.66022	Isoelectric<7		4.57115	Isoelectric<7
6	Isoelectric<7		3.63188	Isoelectric<7		6	Isoelectric<7
5.79203	Isoelectric<7		4.77301	Isoelectric<7		6	Isoelectric<7
4.74571	Isoelectric<7		5.19699	Isoelectric<7		6	Isoelectric<7
5.83971	Isoelectric<7		3.3926	Isoelectric<7		5.51973	Isoelectric<7
3.87095	Isoelectric<7		3.80834	Isoelectric<7		5.65381	Isoelectric<7
5.52339	Isoelectric<7		6	Isoelectric<7		6	Isoelectric<7
5.25427	Isoelectric<7		3.27147	Isoelectric<7		1.54993	Isoelectric<7
6	Isoelectric<7		2.90042	Isoelectric<7		3.6146	Isoelectric<7
6	Isoelectric<7		2.17342	Isoelectric<7		6	Isoelectric<7
1.8693	Isoelectric<7		5.69752	Isoelectric<7		5.4268	Isoelectric<7
5.6103	Isoelectric<7		5.05343	Isoelectric<7		4.9495	Isoelectric<7
6	Isoelectric<7		5.25332	Isoelectric<7		6	Isoelectric<7
5.14564	Isoelectric<7		2.93071	Isoelectric<7		4.99744	Isoelectric<7
6	Isoelectric<7		3.38405	Isoelectric<7		1.86961	Isoelectric<7
3.67939	Isoelectric<7		4.74553	Isoelectric<7		4.27316	Isoelectric<7
5.73431	Isoelectric<7		5.99535	Isoelectric<7		5.0494	Isoelectric<7
5.04187	Isoelectric<7		5.97748	Isoelectric<7		5.47586	Isoelectric<7
5.95711	Isoelectric<7		5.81611	Isoelectric<7		5.31371	Isoelectric<7
4.89438	Isoelectric<7		4.38867	Isoelectric<7		5.8183	Isoelectric<7
1.41628	Isoelectric<7		3.75363	Isoelectric<7		3.5408	Isoelectric<7
5.91764	Isoelectric<7		1.50513	Isoelectric<7		2.12956	Isoelectric<7
4.08029	Isoelectric<7		4.85889	Isoelectric<7		6	Isoelectric<7
4.63376	Isoelectric<7		1.07296	Isoelectric<7		6	Isoelectric<7
5.63688	Isoelectric<7		4.31684	Isoelectric<7		6	Isoelectric<7
1.35021	Isoelectric<7		6	Isoelectric<7		2.45551	Isoelectric<7
6	Isoelectric<7		3.50436	Isoelectric<7		6	Isoelectric<7
5.13399	Isoelectric<7		4.02504	Isoelectric<7		6	Isoelectric<7
5.28012	Isoelectric<7		5.59448	Isoelectric<7		3.96786	Isoelectric<7
6	Isoelectric<7		2.67246	Isoelectric<7		5.47214	Isoelectric<7
6	Isoelectric<7		5.34071	Isoelectric<7		3.22299	Isoelectric<7
5.57862	Isoelectric<7		4.53521	Isoelectric<7		5.7645	Isoelectric<7
5.97286	Isoelectric<7		4.51776	Isoelectric<7		1.72843	Isoelectric<7
5.94839	Isoelectric<7		2.97147	Isoelectric<7		5.6704	Isoelectric<7
6	Isoelectric<7		1.85637	Isoelectric<7		5.11508	Isoelectric<7
5.12158	Isoelectric<7		3.4372	Isoelectric<7		3.70467	Isoelectric<7
4.70378	Isoelectric<7		2.36723	Isoelectric<7		5.87385	Isoelectric<7
6	Isoelectric<7		3.77676	Isoelectric<7		3.52686	Isoelectric<7
6	Isoelectric<7		5.18721	Isoelectric<7		5.08744	Isoelectric<7
6	Isoelectric<7		3.28958	Isoelectric<7		3.24364	Isoelectric<7
5.73877	Isoelectric<7		2.95176	Isoelectric<7		5.05603	Isoelectric<7
2.67077	Isoelectric<7		5.49691	Isoelectric<7		5.76892	Isoelectric<7
5.20339	Isoelectric<7		4.20527	Isoelectric<7		6	Isoelectric<7
4.99806	Isoelectric<7		3.30818	Isoelectric<7		4.72091	Isoelectric<7
2.42	Isoelectric<7		4.84383	Isoelectric<7		2.6877	Isoelectric<7
6	Isoelectric<7		2.23617	Isoelectric<7		5.42309	Isoelectric<7
6	Isoelectric<7		6	Isoelectric<7		3.19872	Isoelectric<7
5.48436	Isoelectric<7		3.82176	Isoelectric<7		5.53137	Isoelectric<7
6	Isoelectric<7		6	Isoelectric<7		6	Isoelectric<7
6	Isoelectric<7		1.95047	Isoelectric<7		5.36525	Isoelectric<7
6	Isoelectric<7		3.94432	Isoelectric<7		5.66242	Isoelectric<7
5.79346	Isoelectric<7		3.81079	Isoelectric<7		5.45194	Isoelectric<7
5.4839	Isoelectric<7		6	Isoelectric<7		4.27975	Isoelectric<7
5.63546	Isoelectric<7		3.16105	Isoelectric<7		5.68504	Isoelectric<7
2.97883	Isoelectric<7		6	Isoelectric<7		6	Isoelectric<7
4.22156	Isoelectric<7		4.85298	Isoelectric<7		2.72369	Isoelectric<7
4.99385	Isoelectric<7		5.30855	Isoelectric<7		6	Isoelectric<7
6	Isoelectric<7		5.21629	Isoelectric<7		4.59361	Isoelectric<7
4.64989	Isoelectric<7		4.7995	Isoelectric<7		6	Isoelectric<7
5.43417	Isoelectric<7		6	Isoelectric<7		5.98065	Isoelectric<7
4.60472	Isoelectric<7		5.53093	Isoelectric<7		5.33245	Isoelectric<7
5.22235	Isoelectric<7		4.27331	Isoelectric<7		6	Isoelectric<7
2.74431	Isoelectric<7		4.37607	Isoelectric<7		5.71822	Isoelectric<7
4.82377	Isoelectric<7		5.65762	Isoelectric<7		6	Isoelectric<7
5.53692	Isoelectric<7		3.39442	Isoelectric<7		5.33719	Isoelectric<7
6	Isoelectric<7		4.4133	Isoelectric<7		4.98795	Isoelectric<7
4.88161	Isoelectric<7		4.11203	Isoelectric<7		6	Isoelectric<7
3.86321	Isoelectric<7		4.17892	Isoelectric<7		5.59699	Isoelectric<7
3.74791	Isoelectric<7		4.20911	Isoelectric<7		5.34751	Isoelectric<7
6	Isoelectric<7		1.04097	Isoelectric<7		5.85169	Isoelectric<7
6	Isoelectric<7		0.420739	Isoelectric<7		6	Isoelectric<7
6	Isoelectric<7		4.415	Isoelectric<7		5.82645	Isoelectric<7
4.32615	Isoelectric<7		5.31479	Isoelectric<7		4.6647	Isoelectric<7
6	Isoelectric<7		4.92858	Isoelectric<7		5.66288	Isoelectric<7
6	Isoelectric<7		5.26139	Isoelectric<7		6	Isoelectric<7
5.07728	Isoelectric<7		2.49953	Isoelectric<7		5.27525	Isoelectric<7
5.36873	Isoelectric<7		4.23105	Isoelectric<7		3.48732	Isoelectric<7
3.11988	Isoelectric<7		6	Isoelectric<7		5.62164	Isoelectric<7
5.90185	Isoelectric<7		6	Isoelectric<7		5.86279	Isoelectric<7
1.56328	Isoelectric<7		3.6015	Isoelectric<7		5.56243	Isoelectric<7
6	Isoelectric<7		4.97997	Isoelectric<7		0.857738	Isoelectric<7
6	Isoelectric<7		3.84876	Isoelectric<7		5.8059	Isoelectric<7
2.94595	Isoelectric<7		4.58832	Isoelectric<7		2.33366	Isoelectric<7
5.69509	Isoelectric<7		3.44623	Isoelectric<7		0.432083	Isoelectric<7
4.44766	Isoelectric<7		5.29472	Isoelectric<7		5.73508	Isoelectric<7
4.44203	Isoelectric<7		3.86394	Isoelectric<7		6	Isoelectric<7
3.62889	Isoelectric<7		2.0796	Isoelectric<7		5.9878	Isoelectric<7
5.40917	Isoelectric<7		3.32801	Isoelectric<7		5.32503	Isoelectric<7
6	Isoelectric<7		6	Isoelectric<7		4.35561	Isoelectric<7
5.27277	Isoelectric<7		6	Isoelectric<7		5.98308	Isoelectric<7
4.56956	Isoelectric<7		2.9989	Isoelectric<7		6	Isoelectric<7
3.98609	Isoelectric<7		4.01756	Isoelectric<7		5.63726	Isoelectric<7
5.40982	Isoelectric<7		2.25701	Isoelectric<7		5.34694	Isoelectric<7
3.90704	Isoelectric<7		4.35363	Isoelectric<7		5.59191	Isoelectric<7
4.77665	Isoelectric<7		5.9739	Isoelectric<7		5.94158	Isoelectric<7
5.13284	Isoelectric<7		5.46159	Isoelectric<7		4.26086	Isoelectric<7
5.2901	Isoelectric<7		5.99593	Isoelectric<7		5.48689	Isoelectric<7
4.62422	Isoelectric<7		6	Isoelectric<7		4.98545	Isoelectric<7
5.96145	Isoelectric<7		2.47052	Isoelectric<7		6	Isoelectric<7
5.03806	Isoelectric<7		6	Isoelectric<7		5.01767	Isoelectric<7
5.20934	Isoelectric<7		1.99625	Isoelectric<7		5.88799	Isoelectric<7
5.36259	Isoelectric<7		6	Isoelectric<7		3.89671	Isoelectric<7
3.06003	Isoelectric<7		5.74243	Isoelectric<7		6	Isoelectric<7
6	Isoelectric<7		3.20296	Isoelectric<7		6	Isoelectric<7
4.90335	Isoelectric<7		2.6621	Isoelectric<7		4.72132	Isoelectric<7
4.6051	Isoelectric<7		5.46578	Isoelectric<7		5.24584	Isoelectric<7
3.81505	Isoelectric<7		6	Isoelectric<7		5.3957	Isoelectric<7
5.98629	Isoelectric<7		3.21482	Isoelectric<7		3.99781	Isoelectric<7
3.89677	Isoelectric<7		1.99265	Isoelectric<7		6	Isoelectric<7
5.26516	Isoelectric<7		2.45182	Isoelectric<7		6	Isoelectric<7
5.3637	Isoelectric<7		4.60159	Isoelectric<7		6	Isoelectric<7
1.47149	Isoelectric<7		6	Isoelectric<7		4.19813	Isoelectric<7
6	Isoelectric<7		4.51994	Isoelectric<7		6	Isoelectric<7
5.22805	Isoelectric<7		5.93692	Isoelectric<7		6	Isoelectric<7
5.56359	Isoelectric<7		5.95601	Isoelectric<7		2.42347	Isoelectric<7
6	Isoelectric<7		3.11459	Isoelectric<7		5.2514	Isoelectric<7
5.8943	Isoelectric<7		5.75227	Isoelectric<7		2.37349	Isoelectric<7
5.63043	Isoelectric<7		5.00907	Isoelectric<7		0.443227	Isoelectric<7
6	Isoelectric<7		1.48071	Isoelectric<7		4.12347	Isoelectric<7
6	Isoelectric<7		5.18281	Isoelectric<7		6	Isoelectric<7
6	Isoelectric<7		6	Isoelectric<7		5.74747	Isoelectric<7
5.96325	Isoelectric<7		4.81411	Isoelectric<7		4.10557	Isoelectric<7
5.52518	Isoelectric<7		1.81196	Isoelectric<7		3.20928	Isoelectric<7
6	Isoelectric<7		5.02216	Isoelectric<7		1.03501	Isoelectric<7
6	Isoelectric<7		4.66124	Isoelectric<7		3.0314	Isoelectric<7
4.22181	Isoelectric<7		3.96786	Isoelectric<7		5.46129	Isoelectric<7
4.96662	Isoelectric<7		2.28177	Isoelectric<7		1.48693	Isoelectric<7
5.54218	Isoelectric<7		4.10432	Isoelectric<7		3.22557	Isoelectric<7
5.58523	Isoelectric<7		2.68989	Isoelectric<7		4.07402	Isoelectric<7
6	Isoelectric<7		0.849583	Isoelectric<7		2.37863	Isoelectric<7
2.66461	Isoelectric<7		3.70277	Isoelectric<7		6	Isoelectric<7
5.15107	Isoelectric<7		6	Isoelectric<7		5.91834	Isoelectric<7
1.1559	Isoelectric<7		5.53225	Isoelectric<7		6	Isoelectric<7
0.924597	Isoelectric<7		2.12717	Isoelectric<7		5.68036	Isoelectric<7
5.22453	Isoelectric<7		3.41281	Isoelectric<7		5.70084	Isoelectric<7
5.00866	Isoelectric<7		4.27494	Isoelectric<7		4.965	Isoelectric<7
5.78081	Isoelectric<7		2.43971	Isoelectric<7		6	Isoelectric<7
5.06589	Isoelectric<7		2.74313	Isoelectric<7		6	Isoelectric<7
3.46709	Isoelectric<7		3.45266	Isoelectric<7		1.48448	Isoelectric<7
5.7869	Isoelectric<7		3.67058	Isoelectric<7		4.33033	Isoelectric<7
5.39771	Isoelectric<7		4.80871	Isoelectric<7		4.75411	Isoelectric<7
6	Isoelectric<7		1.84387	Isoelectric<7		6	Isoelectric<7
6	Isoelectric<7		1.29601	Isoelectric<7		5.59636	Isoelectric<7
1.17226	Isoelectric<7		6	Isoelectric<7		5.60346	Isoelectric<7
0.386474	Isoelectric<7		6	Isoelectric<7		6	Isoelectric<7
3.92228	Isoelectric<7		2.89028	Isoelectric<7		6	Isoelectric<7
2.76819	Isoelectric<7		5.98157	Isoelectric<7		0.504548	Isoelectric<7
0.417194	Isoelectric<7		1.31027	Isoelectric<7		2.34109	Isoelectric<7
5.49893	Isoelectric<7		4.01844	Isoelectric<7		4.12033	Isoelectric<7
5.77693	Isoelectric<7		4.70313	Isoelectric<7		4.19327	Isoelectric<7
5.16885	Isoelectric<7		4.7834	Isoelectric<7		0.88155	Isoelectric<7
4.96775	Isoelectric<7		2.52507	Isoelectric<7		5.23092	Isoelectric<7
3.36634	Isoelectric<7		4.38689	Isoelectric<7		6	Isoelectric<7
5.80859	Isoelectric<7		1.69637	Isoelectric<7		6	Isoelectric<7
5.17875	Isoelectric<7		4.77744	Isoelectric<7		3.14992	Isoelectric<7
5.01601	Isoelectric<7		3.97373	Isoelectric<7		5.44647	Isoelectric<7
3.93957	Isoelectric<7		5.5017	Isoelectric<7		2.89178	Isoelectric<7
5.14296	Isoelectric<7		2.50088	Isoelectric<7		5.69204	Isoelectric<7
6	Isoelectric<7		3.71617	Isoelectric<7		5.06532	Isoelectric<7
6	Isoelectric<7		5.55999	Isoelectric<7		4.75746	Isoelectric<7
4.95752	Isoelectric<7		5.7518	Isoelectric<7		4.43333	Isoelectric<7
6	Isoelectric<7		5.25802	Isoelectric<7		3.02105	Isoelectric<7
4.94813	Isoelectric<7		3.37521	Isoelectric<7		2.44241	Isoelectric<7
5.73565	Isoelectric<7		3.27018	Isoelectric<7		5.98862	Isoelectric<7
0.895478	Isoelectric<7		5.54619	Isoelectric<7		5.64833	Isoelectric<7
6	Isoelectric<7		5.51609	Isoelectric<7		4.68254	Isoelectric<7
6	Isoelectric<7		5.48159	Isoelectric<7		5.60885	Isoelectric<7
2.57034	Isoelectric<7		5.13864	Isoelectric<7		4.27663	Isoelectric<7
4.74249	Isoelectric<7		2.7221	Isoelectric<7		5.84056	Isoelectric<7
5.88621	Isoelectric<7		3.5047	Isoelectric<7		1.6608	Isoelectric<7
5.50639	Isoelectric<7		3.63895	Isoelectric<7		4.4325	Isoelectric<7
5.87297	Isoelectric<7		5.97508	Isoelectric<7		4.9516	Isoelectric<7
6	Isoelectric<7		2.1446	Isoelectric<7		5.96724	Isoelectric<7
2.94935	Isoelectric<7		3.29873	Isoelectric<7		4.03592	Isoelectric<7
5.91219	Isoelectric<7		6	Isoelectric<7		3.20351	Isoelectric<7
1.86795	Isoelectric<7		5.8784	Isoelectric<7		4.05793	Isoelectric<7
2.73308	Isoelectric<7		6	Isoelectric<7		6	Isoelectric<7
5.08724	Isoelectric<7		0.752151	Isoelectric<7		6	Isoelectric<7
3.58926	Isoelectric<7		4.75929	Isoelectric<7		6	Isoelectric<7
4.95949	Isoelectric<7		3.1116	Isoelectric<7		3.67503	Isoelectric<7
0.94462	Isoelectric<7		5.76078	Isoelectric<7		5.14946	Isoelectric<7
6	Isoelectric<7		6	Isoelectric<7		4.96707	Isoelectric<7
4.71121	Isoelectric<7		6	Isoelectric<7		5.81863	Isoelectric<7
1.70905	Isoelectric<7		4.7469	Isoelectric<7		5.94353	Isoelectric<7
6	Isoelectric<7		5.0618	Isoelectric<7		3.44113	Isoelectric<7
2.22635	Isoelectric<7		6	Isoelectric<7		3.12465	Isoelectric<7
2.51043	Isoelectric<7		6	Isoelectric<7		4.47087	Isoelectric<7
2.40747	Isoelectric<7		3.05832	Isoelectric<7		6	Isoelectric<7
3.92454	Isoelectric<7		2.35631	Isoelectric<7		5.10115	Isoelectric<7
5.46366	Isoelectric<7		3.96555	Isoelectric<7		5.29109	Isoelectric<7
5.26434	Isoelectric<7		1.05045	Isoelectric<7		3.08235	Isoelectric<7
4.02484	Isoelectric<7		3.72991	Isoelectric<7		4.40667	Isoelectric<7
5.51092	Isoelectric<7		4.96804	Isoelectric<7		6	Isoelectric<7
3.15996	Isoelectric<7		4.06354	Isoelectric<7		4.38257	Isoelectric<7
3.19967	Isoelectric<7		0.631556	Isoelectric<7		6	Isoelectric<7
4.77645	Isoelectric<7		6	Isoelectric<7		4.89634	Isoelectric<7
2.52484	Isoelectric<7		6	Isoelectric<7		5.30992	Isoelectric<7
6	Isoelectric<7		3.95376	Isoelectric<7		1.29046	Isoelectric<7
2.85785	Isoelectric<7		5.54708	Isoelectric<7		6	Isoelectric<7
4.55595	Isoelectric<7		5.853	Isoelectric<7		4.93198	Isoelectric<7
0.441878	Isoelectric<7		4.51752	Isoelectric<7		0.314324	Isoelectric<7
3.6204	Isoelectric<7		4.59328	Isoelectric<7		4.39884	Isoelectric<7
4.17256	Isoelectric<7		5.54339	Isoelectric<7		6	Isoelectric<7
5.0105	Isoelectric<7		5.18128	Isoelectric<7		6	Isoelectric<7
3.28784	Isoelectric<7		2.75281	Isoelectric<7		6	Isoelectric<7
6	Isoelectric<7		6	Isoelectric<7		6	Isoelectric<7
2.56203	Isoelectric<7		0.939762	Isoelectric<7		5.52322	Isoelectric<7
5.13252	Isoelectric<7		0.658496	Isoelectric<7		4.92028	Isoelectric<7
6	Isoelectric<7		1.03417	Isoelectric<7		3.76688	Isoelectric<7
5.53595	Isoelectric<7		5.26611	Isoelectric<7		5.52071	Isoelectric<7
6	Isoelectric<7		1.53219	Isoelectric<7		6	Isoelectric<7
4.90496	Isoelectric<7		1.90948	Isoelectric<7		1.52925	Isoelectric<7
6	Isoelectric<7		3.55985	Isoelectric<7		4.97433	Isoelectric<7
2.34541	Isoelectric<7		6	Isoelectric<7		5.66769	Isoelectric<7
5.52695	Isoelectric<7		5.43796	Isoelectric<7		5.87631	Isoelectric<7
1.48984	Isoelectric<7		0.45229	Isoelectric<7		3.17682	Isoelectric<7
5.21851	Isoelectric<7		4.58854	Isoelectric<7		6	Isoelectric<7
5.9505	Isoelectric<7		1.83414	Isoelectric<7		3.59547	Isoelectric<7
4.64478	Isoelectric<7		5.29634	Isoelectric<7		1.10746	Isoelectric<7
5.19224	Isoelectric<7		5.15461	Isoelectric<7		1.73958	Isoelectric<7
6	Isoelectric<7		6	Isoelectric>7		0.60901	Isoelectric<7
5.23171	Isoelectric<7		6	Isoelectric>7		0.722624	Isoelectric<7
4.04623	Isoelectric<7		6	Isoelectric>7		1.0519	Isoelectric<7
6	Isoelectric<7		5.74036	Isoelectric>7		2.92472	Isoelectric<7
6	Isoelectric<7		5.7178	Isoelectric>7		5.70119	Isoelectric<7
2.71152	Isoelectric<7		5.48546	Isoelectric>7		6	Isoelectric<7
4.65305	Isoelectric<7		4.91359	Isoelectric>7		6	Isoelectric<7
5.65363	Isoelectric<7		4.10851	Isoelectric>7		1.44602	Isoelectric<7
6	Isoelectric<7		6	Isoelectric>7		5.47709	Isoelectric<7
4.93218	Isoelectric<7		6	Isoelectric>7		2.40043	Isoelectric<7
3.66399	Isoelectric<7		2.32694	Isoelectric>7		4.97725	Isoelectric<7
0.140653	Isoelectric<7		2.93637	Isoelectric>7		5.34748	Isoelectric<7
3.18098	Isoelectric<7		3.93413	Isoelectric>7		4.04687	Isoelectric<7
3.2702	Isoelectric<7		1.33765	Isoelectric>7		6	Isoelectric>7
6	Isoelectric<7		5.89452	Isoelectric>7		6	Isoelectric>7
2.51742	Isoelectric<7		2.95384	Isoelectric>7		6	Isoelectric>7
0.339733	Isoelectric<7		6	Isoelectric>7		5.70986	Isoelectric>7
4.02873	Isoelectric<7		5.84305	Isoelectric>7		5.98434	Isoelectric>7
5.04035	Isoelectric<7		6	Isoelectric>7		6	Isoelectric>7
3.65881	Isoelectric<7		3.11455	Isoelectric>7		4.16978	Isoelectric>7
1.84645	Isoelectric<7		5.88146	Isoelectric>7		4.28189	Isoelectric>7
5.22637	Isoelectric<7		2.64967	Isoelectric>7		6	Isoelectric>7
6	Isoelectric<7		3.54092	Isoelectric>7		6	Isoelectric>7
4.02105	Isoelectric<7		4.97133	Isoelectric>7		3.16545	Isoelectric>7
4.03197	Isoelectric<7		5.24245	Isoelectric>7		3.61071	Isoelectric>7
6	Isoelectric<7		1.84257	Isoelectric>7		4.8018	Isoelectric>7
4.0905	Isoelectric<7		5.65002	Isoelectric>7		4.176	Isoelectric>7
0.95544	Isoelectric<7		5.9052	Isoelectric>7		3.44911	Isoelectric>7
3.50202	Isoelectric<7		5.30863	Isoelectric>7		6	Isoelectric>7
4.15334	Isoelectric<7		5.14667	Isoelectric>7		3.8908	Isoelectric>7
2.91662	Isoelectric<7		6	Isoelectric>7		6	Isoelectric>7
5.16987	Isoelectric<7		6	Isoelectric>7		5.45572	Isoelectric>7
5.38684	Isoelectric<7		6	Isoelectric>7		6	Isoelectric>7
4.79294	Isoelectric<7		3.14522	Isoelectric>7		4.3652	Isoelectric>7
4.1811	Isoelectric<7		6	Isoelectric>7		5.23913	Isoelectric>7
1.17652	Isoelectric<7		5.81102	Isoelectric>7		3.50563	Isoelectric>7
6	Isoelectric<7		5.9895	Isoelectric>7		3.63214	Isoelectric>7
3.96516	Isoelectric<7		4.9032	Isoelectric>7		5.33072	Isoelectric>7
4.44921	Isoelectric<7		3.97806	Isoelectric>7		5.56179	Isoelectric>7
4.20498	Isoelectric<7		6	Isoelectric>7		1.90488	Isoelectric>7
1.87397	Isoelectric<7		3.32108	Isoelectric>7		6	Isoelectric>7
2.83096	Isoelectric<7		5.67634	Isoelectric>7		5.18353	Isoelectric>7
0.365591	Isoelectric<7		6	Isoelectric>7		5.80855	Isoelectric>7
4.84303	Isoelectric<7		3.26912	Isoelectric>7		4.95377	Isoelectric>7
4.12679	Isoelectric<7		6	Isoelectric>7		5.5207	Isoelectric>7
5.02553	Isoelectric<7		4.39004	Isoelectric>7		6	Isoelectric>7
2.50425	Isoelectric<7		6	Isoelectric>7		3.05327	Isoelectric>7
6	Isoelectric<7		6	Isoelectric>7		6	Isoelectric>7
6	Isoelectric<7		5.08402	Isoelectric>7		6	Isoelectric>7
6	Isoelectric<7		6	Isoelectric>7		5.96232	Isoelectric>7
2.81362	Isoelectric<7		4.9683	Isoelectric>7		5.1932	Isoelectric>7
4.88757	Isoelectric<7		3.47049	Isoelectric>7		3.90406	Isoelectric>7
6	Isoelectric<7		1.8932	Isoelectric>7		5.83866	Isoelectric>7
3.68232	Isoelectric<7		6	Isoelectric>7		2.83497	Isoelectric>7
0.661325	Isoelectric<7		6	Isoelectric>7		6	Isoelectric>7
0.830293	Isoelectric<7		5.82859	Isoelectric>7		6	Isoelectric>7
4.77267	Isoelectric<7		4.71256	Isoelectric>7		5.75047	Isoelectric>7
5.24293	Isoelectric<7		4.69258	Isoelectric>7		6	Isoelectric>7
2.08579	Isoelectric<7		5.52363	Isoelectric>7		5.8704	Isoelectric>7
3.11405	Isoelectric<7		4.09573	Isoelectric>7		6	Isoelectric>7
5.17441	Isoelectric<7		6	Isoelectric>7		6	Isoelectric>7
2.60505	Isoelectric<7		5.63449	Isoelectric>7		5.58603	Isoelectric>7
6	Isoelectric<7		2.22587	Isoelectric>7		5.75083	Isoelectric>7
5.83587	Isoelectric<7		4.83803	Isoelectric>7		5.59848	Isoelectric>7
4.34531	Isoelectric<7		6	Isoelectric>7		4.46373	Isoelectric>7
4.29552	Isoelectric<7		5.93515	Isoelectric>7		6	Isoelectric>7
5.51093	Isoelectric<7		4.81113	Isoelectric>7		4.88783	Isoelectric>7
1.60474	Isoelectric<7		6	Isoelectric>7		6	Isoelectric>7
6	Isoelectric<7		4.9293	Isoelectric>7		2.62218	Isoelectric>7
5.07113	Isoelectric<7		4.14259	Isoelectric>7		4.88614	Isoelectric>7
4.09286	Isoelectric<7		4.32165	Isoelectric>7		5.94504	Isoelectric>7
2.79225	Isoelectric<7		5.85028	Isoelectric>7		4.91595	Isoelectric>7
5.11167	Isoelectric<7		5.32019	Isoelectric>7		5.79574	Isoelectric>7
0.468894	Isoelectric<7		5.58923	Isoelectric>7		5.23878	Isoelectric>7
2.07335	Isoelectric<7		5.3428	Isoelectric>7		2.19475	Isoelectric>7
4.34764	Isoelectric<7		4.88662	Isoelectric>7		5.86996	Isoelectric>7
5.60502	Isoelectric<7		4.3851	Isoelectric>7		6	Isoelectric>7
6	Isoelectric<7		4.78977	Isoelectric>7		6	Isoelectric>7
6	Isoelectric<7		4.35905	Isoelectric>7		5.91314	Isoelectric>7
3.13703	Isoelectric<7		4.78512	Isoelectric>7		6	Isoelectric>7
4.04349	Isoelectric<7		4.39767	Isoelectric>7		5.84235	Isoelectric>7
1.97063	Isoelectric<7		4.03111	Isoelectric>7		5.64001	Isoelectric>7
4.98734	Isoelectric<7		5.29006	Isoelectric>7		4.05932	Isoelectric>7
6	Isoelectric<7		4.91397	Isoelectric>7		5.27924	Isoelectric>7
5.52269	Isoelectric<7		5.43855	Isoelectric>7		4.92958	Isoelectric>7
1.96517	Isoelectric<7		4.18802	Isoelectric>7		4.89855	Isoelectric>7
4.29858	Isoelectric<7		4.91582	Isoelectric>7		5.24186	Isoelectric>7
0.509234	Isoelectric<7		5.35877	Isoelectric>7		4.29558	Isoelectric>7
4.63043	Isoelectric<7		4.73532	Isoelectric>7		4.69688	Isoelectric>7
5.01748	Isoelectric<7		4.05524	Isoelectric>7		4.51761	Isoelectric>7
4.53858	Isoelectric<7		4.60699	Isoelectric>7		5.19918	Isoelectric>7
3.83714	Isoelectric<7		5.5631	Isoelectric>7		4.65355	Isoelectric>7
5.4841	Isoelectric<7		4.81629	Isoelectric>7		6	Isoelectric>7
6	Isoelectric<7		4.96876	Isoelectric>7		4.41215	Isoelectric>7
2.63248	Isoelectric<7		5.09207	Isoelectric>7		4.99906	Isoelectric>7
2.36936	Isoelectric<7		5.85055	Isoelectric>7		5.22907	Isoelectric>7
5.53311	Isoelectric<7		4.70079	Isoelectric>7		4.65025	Isoelectric>7
2.3908	Isoelectric<7		3.62541	Isoelectric>7		4.03223	Isoelectric>7
6	Isoelectric<7		3.55634	Isoelectric>7		3.33752	Isoelectric>7
5.98917	Isoelectric<7		5.76724	Isoelectric>7		4.09931	Isoelectric>7
6	Isoelectric<7		5.94296	Isoelectric>7		4.92578	Isoelectric>7
6	Isoelectric<7		1.79291	Isoelectric>7		5.04392	Isoelectric>7
1.45449	Isoelectric<7		6	Isoelectric>7		5.11812	Isoelectric>7
4.36616	Isoelectric<7		4.35814	Isoelectric>7		3.76212	Isoelectric>7
5.10173	Isoelectric<7		4.47874	Isoelectric>7		5.03599	Isoelectric>7
5.84789	Isoelectric<7		2.98817	Isoelectric>7		4.45139	Isoelectric>7
6	Isoelectric<7		4.15489	Isoelectric>7		3.88173	Isoelectric>7
1.41613	Isoelectric<7		4.84032	Isoelectric>7		4.33927	Isoelectric>7
4.24331	Isoelectric<7		3.85766	Isoelectric>7		5.05957	Isoelectric>7
1.44171	Isoelectric<7		2.53455	Isoelectric>7		6	Isoelectric>7
5.53153	Isoelectric<7		4.87038	Isoelectric>7		3.70484	Isoelectric>7
4.19872	Isoelectric<7		4.71476	Isoelectric>7		5.05174	Isoelectric>7
4.99263	Isoelectric<7		5.356	Isoelectric>7		5.72705	Isoelectric>7
2.80872	Isoelectric<7		3.21268	Isoelectric>7		0.790382	Isoelectric>7
2.39391	Isoelectric<7		1.8116	Isoelectric>7		5.8903	Isoelectric>7
2.26625	Isoelectric<7		2.31035	Isoelectric>7		4.44732	Isoelectric>7
5.51232	Isoelectric<7		5.63464	Isoelectric>7		5.95278	Isoelectric>7
1.44927	Isoelectric<7		5.23159	Isoelectric>7		3.05818	Isoelectric>7
2.96646	Isoelectric<7		4.72212	Isoelectric>7		4.67701	Isoelectric>7
4.79843	Isoelectric<7		3.77141	Isoelectric>7		4.60876	Isoelectric>7
2.12746	Isoelectric<7		2.76046	Isoelectric>7		4.95329	Isoelectric>7
6	Isoelectric<7		5.00938	Isoelectric>7		3.39144	Isoelectric>7
0.447076	Isoelectric<7		5.60359	Isoelectric>7		4.57143	Isoelectric>7
6	Isoelectric>7		5.28308	Isoelectric>7		5.06444	Isoelectric>7
6	Isoelectric>7		5.78097	Isoelectric>7		4.59595	Isoelectric>7
6	Isoelectric>7		5.49453	Isoelectric>7		5.61117	Isoelectric>7
5.96048	Isoelectric>7		6	Isoelectric>7		1.87093	Isoelectric>7
5.93211	Isoelectric>7		2.99232	Isoelectric>7		5.08862	Isoelectric>7
6	Isoelectric>7		3.56752	Isoelectric>7		5.02459	Isoelectric>7
6	Isoelectric>7		1.7955	Isoelectric>7		6	Isoelectric>7
5.19881	Isoelectric>7		5.68861	Isoelectric>7		4.61582	Isoelectric>7
6	Isoelectric>7		1.35475	Isoelectric>7		2.41724	Isoelectric>7
6	Isoelectric>7		5.41452	Isoelectric>7		4.6448	Isoelectric>7
3.60087	Isoelectric>7		6	Isoelectric>7		5.79737	Isoelectric>7
3.89692	Isoelectric>7		1.1414	Isoelectric>7		5.67976	Isoelectric>7
4.93529	Isoelectric>7		5.17599	Isoelectric>7		5.4271	Isoelectric>7
2.84973	Isoelectric>7		0.735182	Isoelectric>7		5.87402	Isoelectric>7
6	Isoelectric>7		4.21553	Isoelectric>7		6	Isoelectric>7
4.10927	Isoelectric>7		2.25717	Isoelectric>7		3.70374	Isoelectric>7
6	Isoelectric>7		6	Isoelectric>7		5.38212	Isoelectric>7
6	Isoelectric>7		5.48006	Isoelectric>7		1.94463	Isoelectric>7
6	Isoelectric>7		6	Isoelectric>7		6	Isoelectric>7
3.49344	Isoelectric>7		5.68198	Isoelectric>7		1.65387	Isoelectric>7
5.95914	Isoelectric>7		2.59534	Isoelectric>7		4.00936	Isoelectric>7
4.17415	Isoelectric>7		2.83143	Isoelectric>7		5.81551	Isoelectric>7
4.74123	Isoelectric>7		5.34211	Isoelectric>7		0.609011	Isoelectric>7
5.24753	Isoelectric>7		4.66045	Isoelectric>7		5.73731	Isoelectric>7
5.40767	Isoelectric>7		5.2132	Isoelectric>7		0.354704	Isoelectric>7
6	Isoelectric>7		5.27154	Isoelectric>7		4.54111	Isoelectric>7
5.51843	Isoelectric>7		5.82121	Isoelectric>7		0.635349	Isoelectric>7
3.21154	Isoelectric>7		3.74739	Isoelectric>7		5.81448	Isoelectric>7
6	Isoelectric>7		6	Isoelectric>7		5.26488	Isoelectric>7
5.11175	Isoelectric>7		0.908963	Isoelectric>7		6	Isoelectric>7
6	Isoelectric>7		3.08725	Isoelectric>7		6	Isoelectric>7
5.55243	Isoelectric>7		3.25639	Isoelectric>7		4.12143	Isoelectric>7
5.96246	Isoelectric>7		5.82195	Isoelectric>7		2.93902	Isoelectric>7
4.11166	Isoelectric>7		5.06864	Isoelectric>7		5.31223	Isoelectric>7
5.81871	Isoelectric>7		5.57695	Isoelectric>7		6	Isoelectric>7
6	Isoelectric>7		5.53345	Isoelectric>7		5.56249	Isoelectric>7
6	Isoelectric>7		4.03752	Isoelectric>7		5.27987	Isoelectric>7
4.96896	Isoelectric>7		2.00727	Isoelectric>7		4.81946	Isoelectric>7
4.15842	Isoelectric>7		2.70615	Isoelectric>7		6	Isoelectric>7
5.6685	Isoelectric>7		4.77573	Isoelectric>7		5.16994	Isoelectric>7
3.45514	Isoelectric>7		6	Isoelectric>7		6	Isoelectric>7
5.77064	Isoelectric>7		2.32948	Isoelectric>7		0.858391	Isoelectric>7
4.78544	Isoelectric>7		5.10495	Isoelectric>7		5.4806	Isoelectric>7
4.88601	Isoelectric>7		6	Isoelectric>7		3.85314	Isoelectric>7
6	Isoelectric>7		6	Isoelectric>7		1.57691	Isoelectric>7
5.7521	Isoelectric>7		0.945151	Isoelectric>7		4.74006	Isoelectric>7
6	Isoelectric>7		3.49606	Isoelectric>7		5.56057	Isoelectric>7
5.49131	Isoelectric>7		5.32275	Isoelectric>7		5.38165	Isoelectric>7
5.57598	Isoelectric>7		5.79336	Isoelectric>7		5.42927	Isoelectric>7
6	Isoelectric>7		5.59682	Isoelectric>7		6	Isoelectric>7
0.990229	Isoelectric>7		3.83566	Isoelectric>7		4.66459	Isoelectric>7
4.63941	Isoelectric>7		6	Isoelectric>7		0.48857	Isoelectric>7
4.67958	Isoelectric>7		5.84133	Isoelectric>7		1.96832	Isoelectric>7
4.69033	Isoelectric>7		6	Isoelectric>7		4.71902	Isoelectric>7
3.46405	Isoelectric>7		3.79715	Isoelectric>7		5.84163	Isoelectric>7
6	Isoelectric>7		4.70425	Isoelectric>7		0.733386	Isoelectric>7
6	Isoelectric>7		6	Isoelectric>7		5.16158	Isoelectric>7
4.30376	Isoelectric>7		5.86627	Isoelectric>7		6	Isoelectric>7
5.55515	Isoelectric>7		5.02383	Isoelectric>7		5.98075	Isoelectric>7
5.79144	Isoelectric>7		4.67839	Isoelectric>7		0.415645	Isoelectric>7
4.95705	Isoelectric>7		6	Isoelectric>7		4.47998	Isoelectric>7
6	Isoelectric>7		5.45171	Isoelectric>7		5.87695	Isoelectric>7
5.69814	Isoelectric>7		6	Isoelectric>7		5.78171	Isoelectric>7
5.48322	Isoelectric>7		5.14665	Isoelectric>7		3.9192	Isoelectric>7
6	Isoelectric>7		5.0354	Isoelectric>7		6	Isoelectric>7
6	Isoelectric>7		4.94061	Isoelectric>7		2.93468	Isoelectric>7
6	Isoelectric>7		5.15451	Isoelectric>7		5.98838	Isoelectric>7
5.71837	Isoelectric>7		5.81907	Isoelectric>7		6	Isoelectric>7
6	Isoelectric>7		4.5821	Isoelectric>7		5.85081	Isoelectric>7
5.1925	Isoelectric>7		5.81431	Isoelectric>7		3.91413	Isoelectric>7
5.06629	Isoelectric>7		1.30338	Isoelectric>7		6	Isoelectric>7
6	Isoelectric>7		1.21085	Isoelectric>7		6	Isoelectric>7
5.97015	Isoelectric>7		1.32843	Isoelectric>7		1.37523	Isoelectric>7
5.24684	Isoelectric>7		5.39142	Isoelectric>7		5.98681	Isoelectric>7
5.90782	Isoelectric>7		5.70747	Isoelectric>7		5.33218	Isoelectric>7
5.45641	Isoelectric>7		6	Isoelectric>7		5.35487	Isoelectric>7
6	Isoelectric>7		2.62361	Isoelectric>7		6	Isoelectric>7
5.46734	Isoelectric>7		0.609207	Isoelectric>7		5.6945	Isoelectric>7
6	Isoelectric>7		6	Isoelectric>7		6	Isoelectric>7
5.70534	Isoelectric>7		2.6097	Isoelectric>7		4.73471	Isoelectric>7
5.13285	Isoelectric>7		3.96225	Isoelectric>7		4.59695	Isoelectric>7
6	Isoelectric>7		5.24702	Isoelectric>7		5.04125	Isoelectric>7
6	Isoelectric>7		6	Isoelectric>7		5.30506	Isoelectric>7
6	Isoelectric>7		6	Isoelectric>7		5.72904	Isoelectric>7
6	Isoelectric>7		6	Isoelectric>7		5.08892	Isoelectric>7
6	Isoelectric>7		6	Isoelectric>7		5.99211	Isoelectric>7
5.44242	Isoelectric>7		6	Isoelectric>7		1.5637	Isoelectric>7
6	Isoelectric>7		6	Isoelectric>7		4.60819	Isoelectric>7
6	Isoelectric>7		0.823112	Isoelectric>7		5.31343	Isoelectric>7
5.55242	Isoelectric>7		2.16541	Isoelectric>7		2.72164	Isoelectric>7
6	Isoelectric>7		3.90564	Isoelectric>7		6	Isoelectric>7
5.89994	Isoelectric>7		2.11767	Isoelectric>7		6	Isoelectric>7
6	Isoelectric>7		6	Isoelectric>7		3.29969	Isoelectric>7
6	Isoelectric>7		5.55052	Isoelectric>7		1.8249	Isoelectric>7
5.50868	Isoelectric>7		4.78292	Isoelectric>7		1.03267	Isoelectric>7
6	Isoelectric>7		5.75865	Isoelectric>7		6	Isoelectric>7
6	Isoelectric>7		4.0794	Isoelectric>7		3.311	Isoelectric>7
5.91718	Isoelectric>7		5.83392	Isoelectric>7		3.61798	Isoelectric>7
4.8169	Isoelectric>7		2.03309	Isoelectric>7		0.948911	Isoelectric>7
4.33681	Isoelectric>7		5.73083	Isoelectric>7		5.23355	Isoelectric>7
5.59176	Isoelectric>7		5.53455	Isoelectric>7		5.80772	Isoelectric>7
6	Isoelectric>7		4.40204	Isoelectric>7		6	Isoelectric>7
0.982634	Isoelectric>7		5.85627	Isoelectric>7		5.72801	Isoelectric>7
6	Isoelectric>7		5.85609	Isoelectric>7		6	Isoelectric>7
4.67471	Isoelectric>7		5.72014	Isoelectric>7		6	Isoelectric>7
6	Isoelectric>7		5.6436	Isoelectric>7		6	Isoelectric>7
3.83953	Isoelectric>7		6	Isoelectric>7		6	Isoelectric>7
4.60203	Isoelectric>7		6	Isoelectric>7		0.343072	Isoelectric>7
5.09713	Isoelectric>7		5.79467	Isoelectric>7		2.64684	Isoelectric>7
5.39753	Isoelectric>7		3.66243	Isoelectric>7		3.4973	Isoelectric>7
3.56557	Isoelectric>7		4.02113	Isoelectric>7		3.22124	Isoelectric>7
4.95848	Isoelectric>7		6	Isoelectric>7		5.46512	Isoelectric>7
5.73324	Isoelectric>7		6	Isoelectric>7		5.16657	Isoelectric>7
6	Isoelectric>7		6	Isoelectric>7		5.72427	Isoelectric>7
5.73898	Isoelectric>7		3.04313	Isoelectric>7		5.0188	Isoelectric>7
2.66777	Isoelectric>7		4.64784	Isoelectric>7		3.45031	Isoelectric>7
3.03661	Isoelectric>7		2.18074	Isoelectric>7		5.51169	Isoelectric>7
5.55102	Isoelectric>7		6	Isoelectric>7		3.66951	Isoelectric>7
4.74939	Isoelectric>7		4.20325	Isoelectric>7		5.79062	Isoelectric>7
5.67617	Isoelectric>7		1.36855	Isoelectric>7		5.50198	Isoelectric>7
4.90726	Isoelectric>7		4.80858	Isoelectric>7		3.48359	Isoelectric>7
2.46733	Isoelectric>7		6	Isoelectric>7		5.17254	Isoelectric>7
5.18919	Isoelectric>7		6	Isoelectric>7		5.84809	Isoelectric>7
5.72331	Isoelectric>7		5.3537	Isoelectric>7		4.68989	Isoelectric>7
5.98519	Isoelectric>7		5.32722	Isoelectric>7		4.7516	Isoelectric>7
5.41396	Isoelectric>7		6	Isoelectric>7		6	Isoelectric>7
5.40991	Isoelectric>7		5.62131	Isoelectric>7		5.8138	Isoelectric>7
6	Isoelectric>7		2.0099	Isoelectric>7		6	Isoelectric>7
2.80197	Isoelectric>7		5.81595	Isoelectric>7		6	Isoelectric>7
5.01634	Isoelectric>7		5.90158	Isoelectric>7		6	Isoelectric>7
2.36976	Isoelectric>7		6	Isoelectric>7		4.25901	Isoelectric>7
6	Isoelectric>7		5.59726	Isoelectric>7		6	Isoelectric>7
1.70801	Isoelectric>7		5.11705	Isoelectric>7		6	Isoelectric>7
5.62611	Isoelectric>7		5.95865	Isoelectric>7		6	Isoelectric>7
6	Isoelectric>7		6	Isoelectric>7		5.86413	Isoelectric>7
1.17014	Isoelectric>7		6	Isoelectric>7		3.01515	Isoelectric>7
5.78523	Isoelectric>7		6	Isoelectric>7		5.38735	Isoelectric>7
0.34721	Isoelectric>7		6	Isoelectric>7		3.4903	Isoelectric>7
5.57011	Isoelectric>7		4.54538	Isoelectric>7		5.95889	Isoelectric>7
1.33519	Isoelectric>7		4.92425	Isoelectric>7		4.17126	Isoelectric>7
6	Isoelectric>7		2.93487	Isoelectric>7		5.88983	Isoelectric>7
5.52419	Isoelectric>7		4.13987	Isoelectric>7		1.51687	Isoelectric>7
6	Isoelectric>7		6	Isoelectric>7		6	Isoelectric>7
6	Isoelectric>7		6	Isoelectric>7		6	Isoelectric>7
4.38901	Isoelectric>7		5.02858	Isoelectric>7		6	Isoelectric>7
3.22893	Isoelectric>7		6	Isoelectric>7		6	Isoelectric>7
6	Isoelectric>7		5.46326	Isoelectric>7		5.50456	Isoelectric>7
6	Isoelectric>7		3.83377	Isoelectric>7		6	Isoelectric>7
5.7802	Isoelectric>7		6	Isoelectric>7		6	Isoelectric>7
5.94259	Isoelectric>7		6	Isoelectric>7		4.34988	Isoelectric>7
5.45962	Isoelectric>7		6	Isoelectric>7		6	Isoelectric>7
4.04447	Isoelectric>7		6	Isoelectric>7		5.63046	Isoelectric>7
5.36866	Isoelectric>7		5.31603	Isoelectric>7		6	Isoelectric>7
6	Isoelectric>7		5.38982	Isoelectric>7		6	Isoelectric>7
1.37202	Isoelectric>7		6	Isoelectric>7		6	Isoelectric>7
2.97931	Isoelectric>7		5.65385	Isoelectric>7		4.0345	Isoelectric>7
5.61555	Isoelectric>7		2.18634	Isoelectric>7		6	Isoelectric>7
6	Isoelectric>7		3.18357	Isoelectric>7		6	Isoelectric>7
6	Isoelectric>7		6	Isoelectric>7		6	Isoelectric>7
5.47195	Isoelectric>7		5.84842	Isoelectric>7		6	Isoelectric>7
5.51604	Isoelectric>7		4.70186	Isoelectric>7		6	Isoelectric>7
5.77798	Isoelectric>7		6	Isoelectric>7		5.57003	Isoelectric>7
4.93538	Isoelectric>7		4.46493	Isoelectric>7		5.06948	Isoelectric>7
0.836129	Isoelectric>7		5.96227	Isoelectric>7		5.68996	Isoelectric>7
4.00345	Isoelectric>7		5.4943	Isoelectric>7		3.77542	Isoelectric>7
5.16712	Isoelectric>7		2.61811	Isoelectric>7		5.64659	Isoelectric>7
6	Isoelectric>7		1.13209	Isoelectric>7		6	Isoelectric>7
4.95641	Isoelectric>7		4.6167	Isoelectric>7		6	Isoelectric>7
5.39809	Isoelectric>7		5.19715	Isoelectric>7		2.09002	Isoelectric>7
6	Isoelectric>7		5.94402	Isoelectric>7		6	Isoelectric>7
4.58971	Isoelectric>7		4.69036	Isoelectric>7		5.31245	Isoelectric>7
5.95826	Isoelectric>7		5.22648	Isoelectric>7		3.96469	Isoelectric>7
5.57703	Isoelectric>7		4.41749	Isoelectric>7		4.49689	Isoelectric>7
6	Isoelectric>7		5.50079	Isoelectric>7		6	Isoelectric>7
4.36729	Isoelectric>7		6	Isoelectric>7		6	Isoelectric>7
5.64134	Isoelectric>7		6	Isoelectric>7		5.5578	Isoelectric>7
5.9355	Isoelectric>7		6	Isoelectric>7		6	Isoelectric>7
5.8582	Isoelectric>7		4.82969	Isoelectric>7		6	Isoelectric>7
6	Isoelectric>7		6	Isoelectric>7		3.39084	Isoelectric>7
6	Isoelectric>7		3.68747	Isoelectric>7		4.35212	Isoelectric>7
6	Isoelectric>7		4.2839	Isoelectric>7		5.878	Isoelectric>7
5.62767	Isoelectric>7		5.93671	Isoelectric>7		5.9225	Isoelectric>7
1.98625	Isoelectric>7		5.75609	Isoelectric>7		5.76515	Isoelectric>7
2.15987	Isoelectric>7		6	Isoelectric>7		4.71247	Isoelectric>7
0.520034	Isoelectric>7		5.49589	Isoelectric>7		5.60473	Isoelectric>7
6	Isoelectric>7		5.53316	Isoelectric>7		6	Isoelectric>7
5.85543	Isoelectric>7		1.29114	Isoelectric>7		6	Isoelectric>7
6	Isoelectric>7		4.83498	Isoelectric>7		5.73681	Isoelectric>7
5.57225	Isoelectric>7		1.05696	Isoelectric>7		5.44078	Isoelectric>7
5.2279	Isoelectric>7		0.714117	Isoelectric>7		5.3654	Isoelectric>7
6	Isoelectric>7		4.73714	Isoelectric>7		4.92107	Isoelectric>7
5.73317	Isoelectric>7		4.69171	Isoelectric>7		4.77787	Isoelectric>7
6	Isoelectric>7		6	Isoelectric>7		4.9269	Isoelectric>7
1.68885	Isoelectric>7		2.58296	Isoelectric>7		3.87965	Isoelectric>7
5.55075	Isoelectric>7		4.89039	Isoelectric>7		5.17942	Isoelectric>7
5.09993	Isoelectric>7		4.45857	Isoelectric>7		5.64757	Isoelectric>7
5.94076	Isoelectric>7		4.44842	Isoelectric>7		5.66503	Isoelectric>7
3.43248	Isoelectric>7		6	Isoelectric>7		6	Isoelectric>7
6	Isoelectric>7		3.77123	Isoelectric>7		4.9421	Isoelectric>7
6	Isoelectric>7		5.86233	Isoelectric>7		6	Isoelectric>7
5.8383	Isoelectric>7		2.83892	Isoelectric>7		5.23471	Isoelectric>7
6	Isoelectric>7		6	Isoelectric>7		4.59818	Isoelectric>7
1.09503	Isoelectric>7		0.715948	Isoelectric>7		5.53546	Isoelectric>7
2.14563	Isoelectric>7		1.61992	Isoelectric>7		6	Isoelectric>7
2.35334	Isoelectric>7		3.01241	Isoelectric>7		5.48148	Isoelectric>7
5.34746	Isoelectric>7		5.36683	Isoelectric>7		5.7952	Isoelectric>7
5.96974	Isoelectric>7		1.19322	Isoelectric>7		5.39846	Isoelectric>7
5.37298	Isoelectric>7		5.13642	Isoelectric>7		2.17733	Isoelectric>7
5.62315	Isoelectric>7		4.89156	Isoelectric>7		4.88044	Isoelectric>7
5.08509	Isoelectric>7		3.58423	Isoelectric>7		1.52956	Isoelectric>7
3.96329	Isoelectric>7		2.83366	Isoelectric>7		0.371942	Isoelectric>7
1.81035	Isoelectric>7		6	Isoelectric>7		5.95273	Isoelectric>7
6	Isoelectric>7		5.70439	Isoelectric>7		4.5018	Isoelectric>7
2.3514	Isoelectric>7		2.32141	Isoelectric>7		6	Isoelectric>7
3.72702	Isoelectric>7		4.45048	Isoelectric>7		3.74719	Isoelectric>7
[truncated: 652 more rows]

## Sheet: FigureS2C
C-lim	Category		N-lim	Category		P-lim	Category
3.76689	Charge<0		1.30381	Charge<0		3.57881	Charge<0
5.85196	Charge<0		4.73039	Charge<0		3.23934	Charge<0
6	Charge<0		6	Charge<0		6	Charge<0
4.65882	Charge<0		1.87902	Charge<0		6	Charge<0
5.11456	Charge<0		4.8663	Charge<0		5.3544	Charge<0
4.91413	Charge<0		3.85108	Charge<0		5.30768	Charge<0
5.55487	Charge<0		3.85673	Charge<0		5.92511	Charge<0
5.62577	Charge<0		4.30856	Charge<0		5.68785	Charge<0
6	Charge<0		6	Charge<0		6	Charge<0
5.89651	Charge<0		4.28683	Charge<0		6	Charge<0
4.88975	Charge<0		2.78761	Charge<0		6	Charge<0
4.90326	Charge<0		4.14747	Charge<0		6	Charge<0
5.93325	Charge<0		5.77415	Charge<0		3.63695	Charge<0
6	Charge<0		6	Charge<0		5.93205	Charge<0
5.38075	Charge<0		6	Charge<0		6	Charge<0
4.76263	Charge<0		2.52806	Charge<0		6	Charge<0
5.78101	Charge<0		5.22314	Charge<0		5.29361	Charge<0
6	Charge<0		5.27709	Charge<0		5.97106	Charge<0
2.78499	Charge<0		0.940299	Charge<0		6	Charge<0
6	Charge<0		4.77803	Charge<0		1.56729	Charge<0
5.70483	Charge<0		3.2522	Charge<0		6	Charge<0
5.88103	Charge<0		3.01429	Charge<0		6	Charge<0
4.78512	Charge<0		3.99616	Charge<0		6	Charge<0
4.96794	Charge<0		4.91195	Charge<0		6	Charge<0
6	Charge<0		4.98929	Charge<0		4.8968	Charge<0
6	Charge<0		3.55534	Charge<0		5.98093	Charge<0
4.98229	Charge<0		1.27494	Charge<0		5.75937	Charge<0
1.19474	Charge<0		3.52705	Charge<0		5.83268	Charge<0
4.83753	Charge<0		4.45926	Charge<0		2.1553	Charge<0
5.47537	Charge<0		4.11847	Charge<0		5.80681	Charge<0
5.38094	Charge<0		5.26309	Charge<0		5.70803	Charge<0
6	Charge<0		5.11412	Charge<0		5.65373	Charge<0
6	Charge<0		4.09922	Charge<0		5.98385	Charge<0
5.53686	Charge<0		6	Charge<0		6	Charge<0
6	Charge<0		5.71699	Charge<0		5.51204	Charge<0
5.88825	Charge<0		5.25297	Charge<0		6	Charge<0
6	Charge<0		2.29446	Charge<0		6	Charge<0
2.89677	Charge<0		4.65092	Charge<0		5.95902	Charge<0
5.74602	Charge<0		5.32977	Charge<0		2.36831	Charge<0
6	Charge<0		5.07635	Charge<0		6	Charge<0
5.7021	Charge<0		5.99381	Charge<0		5.02431	Charge<0
6	Charge<0		5.94633	Charge<0		4.45588	Charge<0
6	Charge<0		5.95082	Charge<0		5.90907	Charge<0
6	Charge<0		6	Charge<0		5.08599	Charge<0
5.982	Charge<0		1.05792	Charge<0		6	Charge<0
4.52853	Charge<0		3.78142	Charge<0		6	Charge<0
2.13189	Charge<0		5.00723	Charge<0		4.48325	Charge<0
4.71963	Charge<0		2.80072	Charge<0		1.21621	Charge<0
5.80841	Charge<0		3.96118	Charge<0		4.82884	Charge<0
4.35447	Charge<0		2.66975	Charge<0		4.77031	Charge<0
4.42525	Charge<0		6	Charge<0		3.2603	Charge<0
4.6646	Charge<0		5.09235	Charge<0		4.25081	Charge<0
6	Charge<0		4.17226	Charge<0		5.06733	Charge<0
6	Charge<0		3.51527	Charge<0		6	Charge<0
5.93255	Charge<0		2.52098	Charge<0		5.71203	Charge<0
3.76227	Charge<0		4.48199	Charge<0		6	Charge<0
4.7105	Charge<0		2.62224	Charge<0		4.40876	Charge<0
6	Charge<0		5.33732	Charge<0		5.11365	Charge<0
4.91853	Charge<0		5.86552	Charge<0		5.49309	Charge<0
6	Charge<0		4.35859	Charge<0		5.28296	Charge<0
6	Charge<0		5.43596	Charge<0		6	Charge<0
5.55095	Charge<0		6	Charge<0		5.65184	Charge<0
5.49449	Charge<0		4.72367	Charge<0		5.88657	Charge<0
0.723554	Charge<0		2.79569	Charge<0		5.38168	Charge<0
6	Charge<0		4.95464	Charge<0		6	Charge<0
4.59724	Charge<0		5.95597	Charge<0		5.81197	Charge<0
6	Charge<0		2.96812	Charge<0		5.13737	Charge<0
6	Charge<0		4.29743	Charge<0		6	Charge<0
4.39436	Charge<0		5.05657	Charge<0		6	Charge<0
5.86968	Charge<0		4.31047	Charge<0		4.35795	Charge<0
5.64193	Charge<0		4.59416	Charge<0		6	Charge<0
5.38489	Charge<0		5.77963	Charge<0		6	Charge<0
5.90403	Charge<0		2.53301	Charge<0		6	Charge<0
6	Charge<0		3.68143	Charge<0		5.81711	Charge<0
1.67915	Charge<0		6	Charge<0		6	Charge<0
5.5626	Charge<0		4.71994	Charge<0		5.37826	Charge<0
5.90972	Charge<0		4.02929	Charge<0		5.27659	Charge<0
5.58435	Charge<0		3.83301	Charge<0		5.70522	Charge<0
4.71764	Charge<0		3.47174	Charge<0		4.83311	Charge<0
4.41926	Charge<0		6	Charge<0		5.71383	Charge<0
5.3064	Charge<0		5.90007	Charge<0		5.66501	Charge<0
5.60149	Charge<0		3.33063	Charge<0		6	Charge<0
6	Charge<0		6	Charge<0		5.48106	Charge<0
5.46876	Charge<0		2.15416	Charge<0		4.07417	Charge<0
4.72105	Charge<0		5.98478	Charge<0		6	Charge<0
6	Charge<0		3.98846	Charge<0		2.76217	Charge<0
2.9605	Charge<0		3.27781	Charge<0		4.92289	Charge<0
4.27921	Charge<0		5.07559	Charge<0		4.87021	Charge<0
4.92879	Charge<0		1.97152	Charge<0		4.21839	Charge<0
4.43341	Charge<0		4.27982	Charge<0		6	Charge<0
6	Charge<0		4.92423	Charge<0		4.91598	Charge<0
4.24668	Charge<0		5.07236	Charge<0		6	Charge<0
4.75843	Charge<0		6	Charge<0		5.79299	Charge<0
5.16245	Charge<0		3.47584	Charge<0		6	Charge<0
5.94354	Charge<0		3.7454	Charge<0		6	Charge<0
5.77784	Charge<0		6	Charge<0		5.11409	Charge<0
5.06038	Charge<0		4.1205	Charge<0		5.77818	Charge<0
5.34752	Charge<0		3.24677	Charge<0		6	Charge<0
6	Charge<0		5.42246	Charge<0		5.47526	Charge<0
3.95806	Charge<0		4.22934	Charge<0		5.32314	Charge<0
5.48182	Charge<0		4.50683	Charge<0		6	Charge<0
5.37962	Charge<0		5.93668	Charge<0		5.59467	Charge<0
6	Charge<0		4.43562	Charge<0		6	Charge<0
5.97049	Charge<0		6	Charge<0		6	Charge<0
5.62971	Charge<0		4.69539	Charge<0		5.83961	Charge<0
1.04743	Charge<0		4.65233	Charge<0		6	Charge<0
6	Charge<0		4.37472	Charge<0		5.61373	Charge<0
6	Charge<0		5.22236	Charge<0		5.31329	Charge<0
6	Charge<0		2.9663	Charge<0		4.60413	Charge<0
5.58991	Charge<0		6	Charge<0		5.13808	Charge<0
5.68069	Charge<0		5.94054	Charge<0		5.02909	Charge<0
4.99002	Charge<0		4.72088	Charge<0		5.20728	Charge<0
6	Charge<0		5.4112	Charge<0		5.70206	Charge<0
4.03385	Charge<0		4.50506	Charge<0		5.92449	Charge<0
3.01321	Charge<0		1.58024	Charge<0		6	Charge<0
4.55843	Charge<0		3.49372	Charge<0		4.84389	Charge<0
6	Charge<0		4.31525	Charge<0		3.94499	Charge<0
6	Charge<0		5.3607	Charge<0		5.76922	Charge<0
5.79618	Charge<0		5.94866	Charge<0		6	Charge<0
1.54554	Charge<0		4.40299	Charge<0		6	Charge<0
6	Charge<0		5.85014	Charge<0		6	Charge<0
5.8444	Charge<0		4.01718	Charge<0		6	Charge<0
3.26574	Charge<0		4.84984	Charge<0		5.87136	Charge<0
5.16106	Charge<0		1.40402	Charge<0		6	Charge<0
5.572	Charge<0		4.53036	Charge<0		4.50043	Charge<0
5.78222	Charge<0		4.49416	Charge<0		4.69729	Charge<0
6	Charge<0		3.80674	Charge<0		5.58133	Charge<0
5.56671	Charge<0		4.07638	Charge<0		5.34302	Charge<0
5.85931	Charge<0		3.25566	Charge<0		5.72765	Charge<0
5.88622	Charge<0		4.76775	Charge<0		5.04778	Charge<0
4.36851	Charge<0		5.3699	Charge<0		5.07584	Charge<0
2.86023	Charge<0		6	Charge<0		6	Charge<0
5.65939	Charge<0		4.16024	Charge<0		5.23115	Charge<0
5.62543	Charge<0		3.99197	Charge<0		4.4766	Charge<0
5.09432	Charge<0		3.65918	Charge<0		4.03984	Charge<0
5.58376	Charge<0		5.13928	Charge<0		4.80585	Charge<0
5.77111	Charge<0		3.87314	Charge<0		6	Charge<0
6	Charge<0		5.85279	Charge<0		6	Charge<0
6	Charge<0		2.89927	Charge<0		5.86687	Charge<0
5.9299	Charge<0		5.12009	Charge<0		5.45741	Charge<0
5.04481	Charge<0		3.51783	Charge<0		6	Charge<0
4.86148	Charge<0		4.47555	Charge<0		3.93734	Charge<0
4.82966	Charge<0		2.49782	Charge<0		5.17883	Charge<0
5.61368	Charge<0		4.39252	Charge<0		2.72805	Charge<0
5.03285	Charge<0		5.46461	Charge<0		6	Charge<0
5.34825	Charge<0		2.46126	Charge<0		5.60697	Charge<0
4.67364	Charge<0		4.57077	Charge<0		4.99415	Charge<0
5.81162	Charge<0		3.82919	Charge<0		6	Charge<0
4.70423	Charge<0		6	Charge<0		5.07655	Charge<0
5.25191	Charge<0		4.52637	Charge<0		6	Charge<0
3.16929	Charge<0		4.15521	Charge<0		5.90862	Charge<0
6	Charge<0		1.62854	Charge<0		5.51849	Charge<0
5.86328	Charge<0		3.83434	Charge<0		3.82889	Charge<0
4.25885	Charge<0		4.21345	Charge<0		5.81905	Charge<0
5.86611	Charge<0		6	Charge<0		5.85975	Charge<0
4.4495	Charge<0		5.90974	Charge<0		6	Charge<0
5.98374	Charge<0		5.66424	Charge<0		6	Charge<0
5.62453	Charge<0		3.04242	Charge<0		5.2564	Charge<0
5.51412	Charge<0		5.53362	Charge<0		3.36379	Charge<0
3.71349	Charge<0		4.8564	Charge<0		5.2342	Charge<0
5.23481	Charge<0		2.63576	Charge<0		6	Charge<0
6	Charge<0		5.27478	Charge<0		2.46059	Charge<0
6	Charge<0		3.91567	Charge<0		5.97884	Charge<0
5.88371	Charge<0		4.89824	Charge<0		5.30823	Charge<0
1.5651	Charge<0		6	Charge<0		4.53715	Charge<0
5.42719	Charge<0		4.58195	Charge<0		6	Charge<0
3.04341	Charge<0		2.90008	Charge<0		5.87832	Charge<0
6	Charge<0		3.99615	Charge<0		2.32422	Charge<0
6	Charge<0		1.7133	Charge<0		4.99773	Charge<0
3.50214	Charge<0		1.90124	Charge<0		2.58022	Charge<0
6	Charge<0		2.59468	Charge<0		2.36153	Charge<0
4.88764	Charge<0		3.40398	Charge<0		4.55851	Charge<0
4.60212	Charge<0		5.25622	Charge<0		4.58159	Charge<0
6	Charge<0		4.45034	Charge<0		4.84737	Charge<0
6	Charge<0		2.26342	Charge<0		5.97535	Charge<0
3.16646	Charge<0		2.58548	Charge<0		2.61763	Charge<0
4.94527	Charge<0		3.39231	Charge<0		3.89989	Charge<0
2.78296	Charge<0		5.64964	Charge<0		5.68926	Charge<0
2.41852	Charge<0		4.46631	Charge<0		5.73062	Charge<0
3.28909	Charge<0		5.98297	Charge<0		5.80311	Charge<0
5.18935	Charge<0		5.87522	Charge<0		5.94702	Charge<0
5.19538	Charge<0		5.03145	Charge<0		6	Charge<0
5.95516	Charge<0		4.66596	Charge<0		6	Charge<0
3.9885	Charge<0		6	Charge<0		5.3565	Charge<0
5.25258	Charge<0		1.63114	Charge<0		5.89744	Charge<0
5.2693	Charge<0		4.79291	Charge<0		5.75564	Charge<0
6	Charge<0		4.14972	Charge<0		2.10884	Charge<0
4.71303	Charge<0		4.408	Charge<0		5.29386	Charge<0
6	Charge<0		4.61985	Charge<0		4.71152	Charge<0
5.39832	Charge<0		4.17978	Charge<0		5.60767	Charge<0
6	Charge<0		2.40582	Charge<0		6	Charge<0
6	Charge<0		2.04007	Charge<0		5.34284	Charge<0
5.59019	Charge<0		4.89021	Charge<0		2.06792	Charge<0
6	Charge<0		5.52538	Charge<0		2.27344	Charge<0
2.01557	Charge<0		3.12343	Charge<0		5.55826	Charge<0
5.93886	Charge<0		4.00437	Charge<0		5.42152	Charge<0
5.44475	Charge<0		5.27251	Charge<0		4.28847	Charge<0
5.70961	Charge<0		3.42564	Charge<0		3.9126	Charge<0
6	Charge<0		2.2793	Charge<0		5.77756	Charge<0
4.83034	Charge<0		3.06689	Charge<0		5.71943	Charge<0
4.79546	Charge<0		3.83733	Charge<0		4.43192	Charge<0
1.65051	Charge<0		4.5115	Charge<0		5.26208	Charge<0
6	Charge<0		4.24292	Charge<0		5.45393	Charge<0
5.9234	Charge<0		4.58791	Charge<0		5.51715	Charge<0
3.93639	Charge<0		4.62058	Charge<0		5.92288	Charge<0
4.67831	Charge<0		4.60362	Charge<0		4.31766	Charge<0
6	Charge<0		5.06146	Charge<0		5.26398	Charge<0
5.46574	Charge<0		5.03723	Charge<0		5.66403	Charge<0
3.80573	Charge<0		4.9137	Charge<0		5.42945	Charge<0
4.58475	Charge<0		4.99008	Charge<0		5.52363	Charge<0
4.74039	Charge<0		5.28584	Charge<0		5.56409	Charge<0
5.47597	Charge<0		4.5287	Charge<0		5.90746	Charge<0
6	Charge<0		1.71175	Charge<0		5.72985	Charge<0
4.77485	Charge<0		5.08632	Charge<0		6	Charge<0
5.42361	Charge<0		6	Charge<0		6	Charge<0
5.83914	Charge<0		5.53462	Charge<0		1.90419	Charge<0
5.55138	Charge<0		4.99882	Charge<0		5.87139	Charge<0
5.94739	Charge<0		5.88164	Charge<0		6	Charge<0
5.62567	Charge<0		3.2663	Charge<0		6	Charge<0
5.35898	Charge<0		4.35307	Charge<0		6	Charge<0
5.79867	Charge<0		1.34903	Charge<0		5.82406	Charge<0
5.99433	Charge<0		4.02293	Charge<0		3.74746	Charge<0
5.71139	Charge<0		4.46365	Charge<0		6	Charge<0
2.35287	Charge<0		2.85658	Charge<0		1.29479	Charge<0
6	Charge<0		4.62853	Charge<0		4.50623	Charge<0
6	Charge<0		5.1565	Charge<0		5.32536	Charge<0
6	Charge<0		5.00551	Charge<0		4.04524	Charge<0
6	Charge<0		5.23175	Charge<0		5.69604	Charge<0
6	Charge<0		3.92962	Charge<0		5.29901	Charge<0
4.48082	Charge<0		0.978233	Charge<0		5.57779	Charge<0
6	Charge<0		3.7691	Charge<0		6	Charge<0
1.83937	Charge<0		4.66622	Charge<0		5.59231	Charge<0
3.85052	Charge<0		3.62604	Charge<0		1.06125	Charge<0
5.84776	Charge<0		3.61701	Charge<0		5.45315	Charge<0
4.47616	Charge<0		3.21627	Charge<0		5.78451	Charge<0
5.75664	Charge<0		3.47271	Charge<0		4.14426	Charge<0
5.72587	Charge<0		4.49284	Charge<0		5.33741	Charge<0
6	Charge<0		6	Charge<0		2.78895	Charge<0
6	Charge<0		4.83373	Charge<0		5.52557	Charge<0
5.11157	Charge<0		4.13998	Charge<0		5.47468	Charge<0
0.861386	Charge<0		3.8783	Charge<0		6	Charge<0
5.17424	Charge<0		4.5201	Charge<0		5.85656	Charge<0
5.51474	Charge<0		4.64651	Charge<0		5.83996	Charge<0
4.59429	Charge<0		4.74629	Charge<0		5.00378	Charge<0
5.28949	Charge<0		2.24004	Charge<0		5.21624	Charge<0
4.02092	Charge<0		5.89818	Charge<0		5.87464	Charge<0
6	Charge<0		3.63714	Charge<0		5.93725	Charge<0
4.94933	Charge<0		4.9189	Charge<0		2.11773	Charge<0
4.92926	Charge<0		2.71497	Charge<0		6	Charge<0
5.83239	Charge<0		3.84811	Charge<0		5.68706	Charge<0
5.0601	Charge<0		4.34296	Charge<0		5.68736	Charge<0
5.64448	Charge<0		4.4048	Charge<0		4.87561	Charge<0
5.21771	Charge<0		4.40145	Charge<0		5.56757	Charge<0
6	Charge<0		5.71563	Charge<0		5.65139	Charge<0
5.83444	Charge<0		3.24538	Charge<0		5.90477	Charge<0
3.1027	Charge<0		4.7259	Charge<0		5.69073	Charge<0
5.49627	Charge<0		4.39379	Charge<0		5.74046	Charge<0
5.82846	Charge<0		4.60501	Charge<0		2.68492	Charge<0
6	Charge<0		3.92799	Charge<0		5.69075	Charge<0
4.54846	Charge<0		5.19611	Charge<0		6	Charge<0
4.82823	Charge<0		2.92757	Charge<0		5.28389	Charge<0
5.72748	Charge<0		3.65556	Charge<0		5.6242	Charge<0
5.3301	Charge<0		4.60185	Charge<0		6	Charge<0
5.34673	Charge<0		3.42811	Charge<0		4.77769	Charge<0
6	Charge<0		4.67418	Charge<0		5.45537	Charge<0
3.21014	Charge<0		5.07191	Charge<0		4.66469	Charge<0
4.92849	Charge<0		4.9786	Charge<0		4.77322	Charge<0
5.86349	Charge<0		4.2694	Charge<0		4.79488	Charge<0
5.97578	Charge<0		1.29088	Charge<0		5.7944	Charge<0
5.30947	Charge<0		5.21056	Charge<0		6	Charge<0
6	Charge<0		4.79633	Charge<0		6	Charge<0
4.99179	Charge<0		4.84584	Charge<0		0.987474	Charge<0
4.81553	Charge<0		4.01255	Charge<0		5.18946	Charge<0
5.37606	Charge<0		5.81823	Charge<0		4.0146	Charge<0
4.81911	Charge<0		2.83844	Charge<0		5.51371	Charge<0
4.08827	Charge<0		3.37597	Charge<0		5.09814	Charge<0
6	Charge<0		4.94536	Charge<0		5.48713	Charge<0
5.83469	Charge<0		2.08079	Charge<0		2.54008	Charge<0
5.09895	Charge<0		2.09759	Charge<0		5.04091	Charge<0
1.20095	Charge<0		5.63826	Charge<0		3.7293	Charge<0
5.71267	Charge<0		5.71204	Charge<0		3.13796	Charge<0
5.30293	Charge<0		3.81424	Charge<0		5.17283	Charge<0
4.72324	Charge<0		4.45599	Charge<0		6	Charge<0
5.53624	Charge<0		4.4997	Charge<0		5.67247	Charge<0
5.35639	Charge<0		5.08252	Charge<0		5.7256	Charge<0
6	Charge<0		5.35364	Charge<0		5.94824	Charge<0
3.63268	Charge<0		4.75088	Charge<0		6	Charge<0
4.83563	Charge<0		5.00659	Charge<0		6	Charge<0
5.0422	Charge<0		5.18873	Charge<0		5.00658	Charge<0
3.53385	Charge<0		5.1428	Charge<0		5.79352	Charge<0
4.6269	Charge<0		4.24802	Charge<0		6	Charge<0
6	Charge<0		3.60806	Charge<0		5.89927	Charge<0
6	Charge<0		3.53803	Charge<0		6	Charge<0
5.50612	Charge<0		3.16136	Charge<0		5.85464	Charge<0
5.78568	Charge<0		4.61857	Charge<0		5.39035	Charge<0
6	Charge<0		4.31659	Charge<0		6	Charge<0
6	Charge<0		5.07862	Charge<0		2.99551	Charge<0
5.73817	Charge<0		3.15192	Charge<0		5.64545	Charge<0
5.04261	Charge<0		4.54794	Charge<0		5.37757	Charge<0
5.91851	Charge<0		4.1527	Charge<0		5.16	Charge<0
6	Charge<0		5.27432	Charge<0		3.68627	Charge<0
5.95439	Charge<0		3.01696	Charge<0		5.0211	Charge<0
5.80575	Charge<0		3.84124	Charge<0		5.47768	Charge<0
5.87682	Charge<0		3.86316	Charge<0		5.60089	Charge<0
5.81494	Charge<0		3.55466	Charge<0		4.23572	Charge<0
5.27976	Charge<0		4.63159	Charge<0		5.5286	Charge<0
4.961	Charge<0		3.92032	Charge<0		5.0238	Charge<0
5.59428	Charge<0		1.77871	Charge<0		5.28028	Charge<0
6	Charge<0		4.32041	Charge<0		5.95035	Charge<0
5.69882	Charge<0		5.70573	Charge<0		5.06849	Charge<0
4.01287	Charge<0		4.36415	Charge<0		2.4443	Charge<0
5.79086	Charge<0		2.9607	Charge<0		5.05523	Charge<0
5.64171	Charge<0		4.02484	Charge<0		6	Charge<0
5.81506	Charge<0		5.30593	Charge<0		5.10554	Charge<0
4.44128	Charge<0		5.08956	Charge<0		3.67039	Charge<0
5.48893	Charge<0		3.59414	Charge<0		5.26318	Charge<0
5.18473	Charge<0		4.5823	Charge<0		5.69213	Charge<0
4.3261	Charge<0		1.34491	Charge<0		4.86314	Charge<0
5.89238	Charge<0		6	Charge<0		2.97644	Charge<0
4.6533	Charge<0		3.62821	Charge<0		3.77449	Charge<0
3.77701	Charge<0		5.62567	Charge<0		2.6837	Charge<0
6	Charge<0		3.82823	Charge<0		2.04099	Charge<0
5.85931	Charge<0		5.33759	Charge<0		6	Charge<0
5.07389	Charge<0		5.34978	Charge<0		4.50543	Charge<0
4.02069	Charge<0		4.98203	Charge<0		6	Charge<0
5.94423	Charge<0		4.73965	Charge<0		6	Charge<0
5.98017	Charge<0		3.34041	Charge<0		6	Charge<0
6	Charge<0		3.62904	Charge<0		5.98978	Charge<0
4.36299	Charge<0		5.05615	Charge<0		5.66768	Charge<0
4.88154	Charge<0		5.83845	Charge<0		5.55503	Charge<0
3.48559	Charge<0		4.39263	Charge<0		6	Charge<0
2.71637	Charge<0		3.71838	Charge<0		5.69713	Charge<0
6	Charge<0		4.86916	Charge<0		6	Charge<0
4.61234	Charge<0		3.93262	Charge<0		4.04793	Charge<0
6	Charge<0		4.56133	Charge<0		6	Charge<0
5.72315	Charge<0		5.93053	Charge<0		5.37046	Charge<0
6	Charge<0		3.94561	Charge<0		5.70037	Charge<0
6	Charge<0		4.39066	Charge<0		4.34561	Charge<0
5.89424	Charge<0		5.83127	Charge<0		5.53687	Charge<0
5.70702	Charge<0		2.66155	Charge<0		5.14501	Charge<0
6	Charge<0		6	Charge<0		4.5831	Charge<0
5.13923	Charge<0		1.10836	Charge<0		3.5859	Charge<0
0.627965	Charge<0		4.14229	Charge<0		5.07498	Charge<0
6	Charge<0		3.52423	Charge<0		6	Charge<0
4.82344	Charge<0		5.84705	Charge<0		3.2955	Charge<0
6	Charge<0		6	Charge<0		6	Charge<0
4.89497	Charge<0		6	Charge<0		0.948825	Charge<0
4.20585	Charge<0		6	Charge<0		5.18224	Charge<0
5.63172	Charge<0		6	Charge<0		5.05707	Charge<0
5.63893	Charge<0		6	Charge<0		5.61267	Charge<0
5.36821	Charge<0		6	Charge<0		5.69664	Charge<0
6	Charge<0		6	Charge<0		6	Charge<0
4.16986	Charge<0		3.47642	Charge<0		5.89784	Charge<0
5.37513	Charge<0		6	Charge<0		6	Charge<0
6	Charge<0		3.84534	Charge<0		6	Charge<0
4.219	Charge<0		4.92137	Charge<0		6	Charge<0
6	Charge<0		4.78449	Charge<0		6	Charge<0
0.671349	Charge<0		4.62921	Charge<0		5.59032	Charge<0
6	Charge<0		3.76299	Charge<0		5.64883	Charge<0
5.71338	Charge<0		5.74163	Charge<0		4.52792	Charge<0
5.95405	Charge<0		1.73866	Charge<0		5.06227	Charge<0
5.81174	Charge<0		4.84184	Charge<0		5.89315	Charge<0
6	Charge<0		5.51041	Charge<0		5.38705	Charge<0
5.60322	Charge<0		3.19184	Charge<0		6	Charge<0
6	Charge<0		3.33069	Charge<0		5.81447	Charge<0
6	Charge<0		1.78974	Charge<0		0.858953	Charge<0
6	Charge<0		4.57528	Charge<0		5.92519	Charge<0
6	Charge<0		3.49325	Charge<0		6	Charge<0
6	Charge<0		4.71292	Charge<0		5.79597	Charge<0
5.17315	Charge<0		4.2528	Charge<0		4.91755	Charge<0
6	Charge<0		4.50756	Charge<0		2.52622	Charge<0
6	Charge<0		4.8129	Charge<0		5.27128	Charge<0
5.63453	Charge<0		5.0321	Charge<0		5.47598	Charge<0
5.81464	Charge<0		4.19452	Charge<0		6	Charge<0
1.86358	Charge<0		1.08114	Charge<0		5.805	Charge<0
5.98118	Charge<0		4.66119	Charge<0		5.74989	Charge<0
6	Charge<0		3.014	Charge<0		5.4405	Charge<0
5.01727	Charge<0		5.70286	Charge<0		5.83186	Charge<0
5.79605	Charge<0		4.23488	Charge<0		5.91119	Charge<0
1.97087	Charge<0		0.64274	Charge<0		3.95783	Charge<0
4.30971	Charge<0		4.41516	Charge<0		0.944676	Charge<0
5.07954	Charge<0		2.59923	Charge<0		5.04752	Charge<0
6	Charge<0		3.02893	Charge<0		6	Charge<0
6	Charge<0		4.74146	Charge<0		5.85214	Charge<0
5.39081	Charge<0		4.12939	Charge<0		0.648797	Charge<0
5.68929	Charge<0		3.15222	Charge<0		5.7054	Charge<0
5.49369	Charge<0		4.08918	Charge<0		5.69194	Charge<0
5.33829	Charge<0		3.46677	Charge<0		5.72904	Charge<0
1.42221	Charge<0		3.59265	Charge<0		5.87824	Charge<0
5.02883	Charge<0		5.02237	Charge<0		5.87717	Charge<0
1.94703	Charge<0		4.74334	Charge<0		4.37049	Charge<0
4.7827	Charge<0		4.1257	Charge<0		5.16787	Charge<0
6	Charge<0		4.15668	Charge<0		4.54469	Charge<0
5.05171	Charge<0		6	Charge<0		5.59115	Charge<0
0.600275	Charge<0		2.70324	Charge<0		5.50965	Charge<0
5.47853	Charge<0		4.41418	Charge<0		5.5765	Charge<0
4.36381	Charge<0		6	Charge<0		5.49718	Charge<0
5.65691	Charge<0		3.80365	Charge<0		6	Charge<0
5.375	Charge<0		3.00844	Charge<0		6	Charge<0
4.80939	Charge<0		4.76137	Charge<0		2.35107	Charge<0
5.03502	Charge<0		4.28406	Charge<0		4.78029	Charge<0
4.63118	Charge<0		3.76091	Charge<0		6	Charge<0
5.67399	Charge<0		4.04835	Charge<0		5.04869	Charge<0
6	Charge<0		4.48367	Charge<0		4.98469	Charge<0
5.9435	Charge<0		4.79732	Charge<0		5.17731	Charge<0
4.78377	Charge<0		3.93617	Charge<0		4.3018	Charge<0
5.54822	Charge<0		4.88371	Charge<0		5.7594	Charge<0
5.61348	Charge<0		1.07668	Charge<0		5.22073	Charge<0
3.27003	Charge<0		6	Charge<0		5.48312	Charge<0
5.48258	Charge<0		4.21772	Charge<0		6	Charge<0
6	Charge<0		2.69971	Charge<0		6	Charge<0
5.74138	Charge<0		5.5237	Charge<0		6	Charge<0
4.78458	Charge<0		4.5136	Charge<0		0.993637	Charge<0
5.78159	Charge<0		4.09167	Charge<0		6	Charge<0
5.16686	Charge<0		5.36473	Charge<0		5.07945	Charge<0
5.54549	Charge<0		6	Charge<0		4.42575	Charge<0
6	Charge<0		3.19753	Charge<0		0.771608	Charge<0
5.64053	Charge<0		4.68391	Charge<0		5.45739	Charge<0
5.74774	Charge<0		5.45662	Charge<0		5.74761	Charge<0
5.6493	Charge<0		4.66935	Charge<0		4.7863	Charge<0
5.90291	Charge<0		4.16971	Charge<0		6	Charge<0
0.97658	Charge<0		3.57407	Charge<0		5.93974	Charge<0
6	Charge<0		6	Charge<0		1.04834	Charge<0
5.57049	Charge<0		6	Charge<0		5.76902	Charge<0
4.03411	Charge<0		3.1029	Charge<0		5.43023	Charge<0
6	Charge<0		4.38165	Charge<0		5.65553	Charge<0
6	Charge<0		5.95517	Charge<0		4.59175	Charge<0
5.60639	Charge<0		5.81754	Charge<0		3.99924	Charge<0
4.49825	Charge<0		3.69333	Charge<0		6	Charge<0
6	Charge<0		5.00639	Charge<0		5.29933	Charge<0
6	Charge<0		1.13772	Charge<0		3.2092	Charge<0
1.28229	Charge<0		5.55038	Charge<0		4.92599	Charge<0
5.56815	Charge<0		5.93797	Charge<0		6	Charge<0
6	Charge<0		4.58898	Charge<0		5.99136	Charge<0
5.84899	Charge<0		4.81374	Charge<0		4.6568	Charge<0
5.22082	Charge<0		4.52742	Charge<0		5.56111	Charge<0
5.20343	Charge<0		4.89469	Charge<0		1.35526	Charge<0
4.74267	Charge<0		4.29427	Charge<0		6	Charge<0
5.98938	Charge<0		3.1418	Charge<0		6	Charge<0
6	Charge<0		4.10163	Charge<0		5.08834	Charge<0
3.60526	Charge<0		3.42917	Charge<0		5.48498	Charge<0
6	Charge<0		4.15866	Charge<0		6	Charge<0
6	Charge<0		1.97427	Charge<0		6	Charge<0
6	Charge<0		2.72017	Charge<0		5.32256	Charge<0
5.48833	Charge<0		3.87006	Charge<0		3.69492	Charge<0
5.60013	Charge<0		5.40524	Charge<0		5.29653	Charge<0
1.61514	Charge<0		5.98479	Charge<0		4.01772	Charge<0
6	Charge<0		0.868465	Charge<0		4.67261	Charge<0
6	Charge<0		3.81721	Charge<0		1.17971	Charge<0
4.47111	Charge<0		3.04789	Charge<0		2.20458	Charge<0
6	Charge<0		2.38515	Charge<0		5.94685	Charge<0
5.51272	Charge<0		3.49055	Charge<0		6	Charge<0
6	Charge<0		5.72875	Charge<0		5.60604	Charge<0
6	Charge<0		5.7523	Charge<0		5.06834	Charge<0
4.18858	Charge<0		3.66109	Charge<0		3.69405	Charge<0
3.08351	Charge<0		6	Charge<0		3.0211	Charge<0
4.96455	Charge<0		4.92736	Charge<0		4.72975	Charge<0
5.51743	Charge<0		5.55151	Charge<0		5.00992	Charge<0
1.73043	Charge<0		6	Charge<0		6	Charge<0
3.5759	Charge<0		6	Charge<0		4.31853	Charge<0
4.63202	Charge<0		2.50422	Charge<0		5.93937	Charge<0
6	Charge<0		6	Charge<0		4.4048	Charge<0
5.75702	Charge<0		4.87483	Charge<0		5.42885	Charge<0
5.39454	Charge<0		4.54605	Charge<0		6	Charge<0
4.73234	Charge<0		3.49399	Charge<0		5.63031	Charge<0
4.14525	Charge<0		6	Charge<0		6	Charge<0
5.35399	Charge<0		4.63904	Charge<0		6	Charge<0
6	Charge<0		3.02385	Charge<0		5.83894	Charge<0
5.37326	Charge<0		3.41171	Charge<0		6	Charge<0
4.48431	Charge<0		5.99123	Charge<0		5.65235	Charge<0
6	Charge<0		5.97942	Charge<0		6	Charge<0
4.69207	Charge<0		5.64993	Charge<0		5.78653	Charge<0
6	Charge<0		5.95028	Charge<0		5.40981	Charge<0
4.96501	Charge<0		5.87248	Charge<0		5.08857	Charge<0
5.91008	Charge<0		6	Charge<0		5.44557	Charge<0
4.8866	Charge<0		6	Charge<0		5.58094	Charge<0
6	Charge<0		6	Charge<0		5.80542	Charge<0
5.67467	Charge<0		6	Charge<0		6	Charge<0
5.65846	Charge<0		5.5741	Charge<0		6	Charge<0
5.63353	Charge<0		6	Charge<0		6	Charge<0
6	Charge<0		5.11761	Charge<0		5.99935	Charge<0
5.55083	Charge<0		4.79714	Charge<0		6	Charge<0
5.80813	Charge<0		5.03585	Charge<0		6	Charge<0
6	Charge<0		5.4808	Charge<0		5.92413	Charge<0
5.31782	Charge<0		2.94504	Charge<0		6	Charge<0
6	Charge<0		1.03067	Charge<0		4.72824	Charge<0
6	Charge<0		6	Charge<0		5.28224	Charge<0
6	Charge<0		6	Charge<0		5.87582	Charge<0
6	Charge<0		4.68344	Charge<0		5.86814	Charge<0
6	Charge<0		5.92607	Charge<0		5.56676	Charge<0
6	Charge<0		4.37818	Charge<0		0.794657	Charge<0
6	Charge<0		3.12955	Charge<0		5.61909	Charge<0
5.55823	Charge<0		4.9539	Charge<0		6	Charge<0
6	Charge<0		3.65341	Charge<0		5.72176	Charge<0
6	Charge<0		4.22846	Charge<0		5.5376	Charge<0
5.51423	Charge<0		3.01364	Charge<0		5.6511	Charge<0
5.83096	Charge<0		2.22527	Charge<0		5.31037	Charge<0
6	Charge<0		3.8763	Charge<0		6	Charge<0
5.73768	Charge<0		3.50115	Charge<0		3.70555	Charge<0
5.23763	Charge<0		4.79234	Charge<0		5.63849	Charge<0
0.969548	Charge<0		5.73894	Charge<0		3.09662	Charge<0
6	Charge<0		1.11906	Charge<0		5.13176	Charge<0
6	Charge<0		5.72879	Charge<0		5.58056	Charge<0
6	Charge<0		4.80848	Charge<0		5.11808	Charge<0
6	Charge<0		6	Charge<0		5.6716	Charge<0
5.9946	Charge<0		6	Charge<0		5.93111	Charge<0
5.47048	Charge<0		3.93583	Charge<0		1.01205	Charge<0
6	Charge<0		5.39362	Charge<0		5.4504	Charge<0
3.2723	Charge<0		2.58448	Charge<0		6	Charge<0
4.18778	Charge<0		6	Charge<0		5.78492	Charge<0
2.72058	Charge<0		2.58592	Charge<0		5.69616	Charge<0
3.67336	Charge<0		2.51222	Charge<0		5.63392	Charge<0
5.5466	Charge<0		3.10369	Charge<0		6	Charge<0
4.77382	Charge<0		5.8074	Charge<0		5.15745	Charge<0
6	Charge<0		6	Charge<0		6	Charge<0
6	Charge<0		5.15041	Charge<0		3.8486	Charge<0
0.846893	Charge<0		5.94178	Charge<0		5.02333	Charge<0
5.68549	Charge<0		5.42587	Charge<0		4.79301	Charge<0
5.09572	Charge<0		3.25365	Charge<0		6	Charge<0
3.78441	Charge<0		4.37862	Charge<0		5.47993	Charge<0
4.32595	Charge<0		4.30789	Charge<0		3.86403	Charge<0
6	Charge<0		5.44845	Charge<0		6	Charge<0
6	Charge<0		5.99489	Charge<0		6	Charge<0
4.47806	Charge<0		4.16035	Charge<0		4.67082	Charge<0
6	Charge<0		5.80287	Charge<0		5.41298	Charge<0
4.77334	Charge<0		4.49099	Charge<0		4.80858	Charge<0
6	Charge<0		4.43756	Charge<0		6	Charge<0
4.80594	Charge<0		5.0121	Charge<0		6	Charge<0
4.38678	Charge<0		1.71276	Charge<0		5.51195	Charge<0
4.28395	Charge<0		5.12147	Charge<0		5.84565	Charge<0
6	Charge<0		1.30513	Charge<0		5.7385	Charge<0
5.75649	Charge<0		3.4722	Charge<0		5.76432	Charge<0
3.78678	Charge<0		4.30903	Charge<0		5.96396	Charge<0
6	Charge<0		5.27263	Charge<0		2.39795	Charge<0
6	Charge<0		3.78339	Charge<0		5.95848	Charge<0
5.02914	Charge<0		5.84737	Charge<0		2.08807	Charge<0
5.44349	Charge<0		4.34443	Charge<0		4.92444	Charge<0
4.75764	Charge<0		4.88822	Charge<0		5.65183	Charge<0
5.27252	Charge<0		5.83675	Charge<0		5.1636	Charge<0
4.54536	Charge<0		1.96662	Charge<0		5.40145	Charge<0
5.51826	Charge<0		4.52556	Charge<0		6	Charge<0
5.90237	Charge<0		5.71076	Charge<0		4.44905	Charge<0
6	Charge<0		4.04471	Charge<0		5.04857	Charge<0
5.55213	Charge<0		5.84014	Charge<0		5.27544	Charge<0
5.43175	Charge<0		4.906	Charge<0		2.98997	Charge<0
2.89293	Charge<0		5.09395	Charge<0		5.59399	Charge<0
5.8991	Charge<0		5.64941	Charge<0		5.18411	Charge<0
1.93245	Charge<0		6	Charge<0		4.28249	Charge<0
4.37062	Charge<0		5.02225	Charge<0		5.00938	Charge<0
5.24479	Charge<0		4.50926	Charge<0		5.43913	Charge<0
6	Charge<0		4.80202	Charge<0		5.80607	Charge<0
5.26541	Charge<0		4.84906	Charge<0		5.60262	Charge<0
6	Charge<0		4.77873	Charge<0		6	Charge<0
5.09294	Charge<0		0.748222	Charge<0		5.28612	Charge<0
5.30969	Charge<0		5.77285	Charge<0		4.76799	Charge<0
5.89712	Charge<0		5.74431	Charge<0		5.30606	Charge<0
3.69512	Charge<0		4.87016	Charge<0		3.87959	Charge<0
6	Charge<0		4.76016	Charge<0		4.86478	Charge<0
6	Charge<0		3.44485	Charge<0		6	Charge<0
4.84336	Charge<0		3.65602	Charge<0		4.88377	Charge<0
6	Charge<0		3.27468	Charge<0		4.64172	Charge<0
3.01955	Charge<0		4.70325	Charge<0		4.46639	Charge<0
5.64135	Charge<0		2.47907	Charge<0		5.03923	Charge<0
6	Charge<0		1.08212	Charge<0		4.71424	Charge<0
5.63447	Charge<0		4.52866	Charge<0		4.79103	Charge<0
6	Charge<0		3.51064	Charge<0		5.60138	Charge<0
5.86936	Charge<0		3.92752	Charge<0		4.70317	Charge<0
5.09876	Charge<0		3.31771	Charge<0		0.975711	Charge<0
6	Charge<0		4.34886	Charge<0		4.50065	Charge<0
6	Charge<0		3.53757	Charge<0		1.58289	Charge<0
5.48885	Charge<0		2.08682	Charge<0		4.66973	Charge<0
0.865971	Charge<0		6	Charge<0		4.7628	Charge<0
6	Charge<0		3.92933	Charge<0		5.61474	Charge<0
5.60734	Charge<0		5.84815	Charge<0		5.83187	Charge<0
6	Charge<0		5.18653	Charge<0		5.25283	Charge<0
5.24669	Charge<0		6	Charge<0		6	Charge<0
4.86377	Charge<0		5.79664	Charge<0		5.63911	Charge<0
4.71472	Charge<0		4.67199	Charge<0		5.40328	Charge<0
4.80921	Charge<0		5.2535	Charge<0		5.86401	Charge<0
5.4888	Charge<0		2.97759	Charge<0		5.67117	Charge<0
3.41436	Charge<0		1.44721	Charge<0		6	Charge<0
1.16873	Charge<0		5.52703	Charge<0		5.21302	Charge<0
5.61885	Charge<0		4.28796	Charge<0		5.54463	Charge<0
3.27335	Charge<0		5.18756	Charge<0		5.32917	Charge<0
5.2124	Charge<0		5.78658	Charge<0		2.70572	Charge<0
4.52969	Charge<0		4.7075	Charge<0		6	Charge<0
5.01897	Charge<0		5.84271	Charge<0		6	Charge<0
5.16286	Charge<0		4.64856	Charge<0		5.81325	Charge<0
4.13994	Charge<0		3.08564	Charge<0		5.87816	Charge<0
6	Charge<0		3.82732	Charge<0		4.64595	Charge<0
2.32096	Charge<0		2.54494	Charge<0		4.80389	Charge<0
5.41775	Charge<0		4.75606	Charge<0		3.60969	Charge<0
6	Charge<0		2.74111	Charge<0		3.14358	Charge<0
6	Charge<0		4.70725	Charge<0		5.87251	Charge<0
6	Charge<0		5.06968	Charge<0		4.99707	Charge<0
5.78074	Charge<0		4.49575	Charge<0		4.93263	Charge<0
5.55453	Charge<0		5.83063	Charge<0		5.01242	Charge<0
5.44868	Charge<0		4.45512	Charge<0		5.87977	Charge<0
3.63358	Charge<0		4.36336	Charge<0		5.92924	Charge<0
6	Charge<0		6	Charge<0		5.15651	Charge<0
5.75675	Charge<0		4.46607	Charge<0		5.59206	Charge<0
3.31894	Charge<0		5.55281	Charge<0		5.65043	Charge<0
5.75007	Charge<0		5.77865	Charge<0		5.83739	Charge<0
6	Charge<0		4.87513	Charge<0		4.71738	Charge<0
5.07289	Charge<0		4.48909	Charge<0		6	Charge<0
4.70856	Charge<0		6	Charge<0		5.84911	Charge<0
5.31213	Charge<0		4.3407	Charge<0		5.42631	Charge<0
4.54763	Charge<0		2.03052	Charge<0		5.44859	Charge<0
5.74999	Charge<0		4.51021	Charge<0		5.09697	Charge<0
5.72687	Charge<0		4.42397	Charge<0		5.92435	Charge<0
4.84056	Charge<0		1.67087	Charge<0		5.22034	Charge<0
4.764	Charge<0		4.43668	Charge<0		5.48589	Charge<0
5.56658	Charge<0		4.32624	Charge<0		6	Charge<0
6	Charge<0		4.48619	Charge<0		6	Charge<0
6	Charge<0		4.0824	Charge<0		4.9296	Charge<0
5.87961	Charge<0		3.81569	Charge<0		5.00848	Charge<0
5.77934	Charge<0		1.93497	Charge<0		5.27222	Charge<0
5.34721	Charge<0		4.60171	Charge<0		4.38466	Charge<0
5.83115	Charge<0		6	Charge<0		3.91039	Charge<0
5.64901	Charge<0		6	Charge<0		1.29972	Charge<0
5.98003	Charge<0		4.38543	Charge<0		5.28011	Charge<0
6	Charge<0		6	Charge<0		5.98216	Charge<0
6	Charge<0		6	Charge<0		6	Charge<0
5.56885	Charge<0		5.53548	Charge<0		6	Charge<0
5.95548	Charge<0		6	Charge<0		6	Charge<0
5.41185	Charge<0		6	Charge<0		6	Charge<0
5.05231	Charge<0		4.30496	Charge<0		5.68653	Charge<0
6	Charge<0		1.88979	Charge<0		6	Charge<0
5.51897	Charge<0		4.41789	Charge<0		6	Charge<0
3.14555	Charge<0		5.60221	Charge<0		5.91893	Charge<0
6	Charge<0		5.97865	Charge<0		1.79839	Charge<0
5.16186	Charge<0		6	Charge<0		5.59933	Charge<0
5.31634	Charge<0		2.99495	Charge<0		5.55145	Charge<0
5.36135	Charge<0		6	Charge<0		6	Charge<0
4.07818	Charge<0		5.73316	Charge<0		6	Charge<0
5.65561	Charge<0		5.80167	Charge<0		3.32748	Charge<0
5.82955	Charge<0		2.68141	Charge<0		6	Charge<0
5.92323	Charge<0		5.99178	Charge<0		5.66466	Charge<0
5.43911	Charge<0		1.63182	Charge<0		5.93398	Charge<0
5.46685	Charge<0		3.46711	Charge<0		4.53827	Charge<0
6	Charge<0		4.53632	Charge<0		5.15958	Charge<0
5.88449	Charge<0		6	Charge<0		1.96713	Charge<0
5.88365	Charge<0		3.82188	Charge<0		4.37406	Charge<0
5.98513	Charge<0		5.28405	Charge<0		5.49468	Charge<0
5.88321	Charge<0		5.61914	Charge<0		6	Charge<0
5.16385	Charge<0		4.43704	Charge<0		6	Charge<0
3.03883	Charge<0		5.70861	Charge<0		6	Charge<0
5.70225	Charge<0		4.1998	Charge<0		6	Charge<0
6	Charge<0		4.30435	Charge<0		5.48575	Charge<0
5.90874	Charge<0		5.36154	Charge<0		5.95026	Charge<0
6	Charge<0		4.65306	Charge<0		4.61702	Charge<0
5.33001	Charge<0		4.28857	Charge<0		4.04363	Charge<0
6	Charge<0		4.64505	Charge<0		5.8902	Charge<0
5.31795	Charge<0		3.14266	Charge<0		5.71837	Charge<0
5.6978	Charge<0		5.19936	Charge<0		5.43203	Charge<0
4.29565	Charge<0		5.39583	Charge<0		5.85173	Charge<0
6	Charge<0		4.56698	Charge<0		5.37538	Charge<0
2.17858	Charge<0		5.79522	Charge<0		5.26281	Charge<0
4.38814	Charge<0		3.38792	Charge<0		5.66485	Charge<0
5.30307	Charge<0		2.24174	Charge<0		5.63743	Charge<0
2.54136	Charge<0		4.56231	Charge<0		6	Charge<0
6	Charge<0		4.13644	Charge<0		5.53319	Charge<0
6	Charge<0		5.61489	Charge<0		3.20985	Charge<0
5.90071	Charge<0		5.4198	Charge<0		4.4352	Charge<0
5.29492	Charge<0		6	Charge<0		5.06866	Charge<0
4.78268	Charge<0		2.62411	Charge<0		6	Charge<0
2.49728	Charge<0		2.12193	Charge<0		6	Charge<0
6	Charge<0		3.02172	Charge<0		6	Charge<0
5.78042	Charge<0		5.17237	Charge<0		3.60509	Charge<0
3.84625	Charge<0		4.69994	Charge<0		6	Charge<0
6	Charge<0		4.61375	Charge<0		5.51089	Charge<0
5.71161	Charge<0		3.71036	Charge<0		4.93464	Charge<0
5.26685	Charge<0		3.54113	Charge<0		6	Charge<0
5.16836	Charge<0		4.85332	Charge<0		5.40616	Charge<0
5.25836	Charge<0		4.77416	Charge<0		5.18591	Charge<0
5.02782	Charge<0		5.46552	Charge<0		4.55438	Charge<0
5.88017	Charge<0		4.19078	Charge<0		5.73223	Charge<0
5.5089	Charge<0		2.87976	Charge<0		6	Charge<0
6	Charge<0		3.97586	Charge<0		5.99811	Charge<0
4.33956	Charge<0		3.7515	Charge<0		5.39068	Charge<0
3.7295	Charge<0		6	Charge<0		4.52686	Charge<0
5.40024	Charge<0		1.12015	Charge<0		5.50891	Charge<0
5.87057	Charge<0		4.30194	Charge<0		4.60126	Charge<0
6	Charge<0		6	Charge<0		6	Charge<0
5.5009	Charge<0		4.14325	Charge<0		1.32668	Charge<0
6	Charge<0		4.8849	Charge<0		5.79479	Charge<0
5.06308	Charge<0		3.18008	Charge<0		6	Charge<0
4.7631	Charge<0		5.64957	Charge<0		2.607	Charge<0
4.96784	Charge<0		5.90968	Charge<0		5.69454	Charge<0
5.5448	Charge<0		6	Charge<0		4.54714	Charge<0
5.99281	Charge<0		4.48078	Charge<0		6	Charge<0
5.82775	Charge<0		4.71727	Charge<0		6	Charge<0
5.22382	Charge<0		2.21542	Charge<0		6	Charge<0
4.42393	Charge<0		6	Charge<0		6	Charge<0
6	Charge<0		5.03692	Charge<0		4.22274	Charge<0
6	Charge<0		5.99285	Charge<0		2.74911	Charge<0
5.70519	Charge<0		5.54745	Charge<0		5.58662	Charge<0
5.03191	Charge<0		4.11621	Charge<0		4.85123	Charge<0
5.00674	Charge<0		5.3774	Charge<0		6	Charge<0
4.74413	Charge<0		5.17388	Charge<0		5.65035	Charge<0
4.69166	Charge<0		6	Charge<0		5.2757	Charge<0
6	Charge<0		5.16865	Charge<0		4.72454	Charge<0
1.62329	Charge<0		5.49515	Charge<0		5.71831	Charge<0
5.44498	Charge<0		3.42292	Charge<0		6	Charge<0
5.95486	Charge<0		4.87562	Charge<0		5.36547	Charge<0
5.50591	Charge<0		4.51341	Charge<0		4.90208	Charge<0
5.56406	Charge<0		4.26968	Charge<0		2.94707	Charge<0
6	Charge<0		6	Charge<0		5.38009	Charge<0
5.44217	Charge<0		6	Charge<0		6	Charge<0
6	Charge<0		4.34098	Charge<0		5.49757	Charge<0
5.90132	Charge<0		4.8616	Charge<0		5.59329	Charge<0
5.27049	Charge<0		3.65518	Charge<0		6	Charge<0
4.84683	Charge<0		3.62799	Charge<0		5.98165	Charge<0
6	Charge<0		5.60651	Charge<0		6	Charge<0
5.97535	Charge<0		5.38055	Charge<0		5.25542	Charge<0
4.78947	Charge<0		5.02339	Charge<0		4.38987	Charge<0
6	Charge<0		4.25798	Charge<0		5.65864	Charge<0
6	Charge<0		4.24766	Charge<0		4.6372	Charge<0
5.63671	Charge<0		1.42497	Charge<0		6	Charge<0
5.13382	Charge<0		2.04871	Charge<0		5.40442	Charge<0
5.70218	Charge<0		3.39406	Charge<0		5.95717	Charge<0
6	Charge<0		2.50513	Charge<0		1.35977	Charge<0
5.48391	Charge<0		0.894724	Charge<0		3.16923	Charge<0
5.38986	Charge<0		2.81098	Charge<0		4.2128	Charge<0
3.74459	Charge<0		3.26129	Charge<0		3.50887	Charge<0
6	Charge<0		6	Charge<0		0.800867	Charge<0
5.32979	Charge<0		4.09285	Charge<0		3.65056	Charge<0
5.58665	Charge<0		4.83794	Charge<0		3.73022	Charge<0
6	Charge<0		2.24691	Charge<0		6	Charge<0
6	Charge<0		4.67227	Charge<0		5.5312	Charge<0
5.11003	Charge<0		4.74219	Charge<0		5.71614	Charge<0
3.80759	Charge<0		4.26814	Charge<0		3.59967	Charge<0
6	Charge<0		3.90804	Charge<0		5.67945	Charge<0
4.72561	Charge<0		4.53753	Charge<0		4.80464	Charge<0
5.25411	Charge<0		6	Charge<0		4.75186	Charge<0
6	Charge<0		5.31587	Charge<0		4.59221	Charge<0
5.55292	Charge<0		5.16827	Charge<0		5.46426	Charge<0
5.86049	Charge<0		6	Charge<0		6	Charge<0
5.37448	Charge<0		3.80576	Charge<0		5.50211	Charge<0
1.54979	Charge<0		4.01148	Charge<0		6	Charge<0
1.91019	Charge<0		4.81939	Charge<0		6	Charge<0
4.75446	Charge<0		5.76211	Charge<0		3.41263	Charge<0
3.05575	Charge<0		1.64026	Charge<0		4.34776	Charge<0
0.455359	Charge<0		6	Charge<0		5.82959	Charge<0
4.53386	Charge<0		5.06592	Charge<0		5.62982	Charge<0
5.89168	Charge<0		3.38716	Charge<0		5.68638	Charge<0
6	Charge<0		5.26897	Charge<0		5.95252	Charge<0
6	Charge<0		4.64173	Charge<0		5.46724	Charge<0
5.42641	Charge<0		4.50436	Charge<0		5.31008	Charge<0
4.01022	Charge<0		4.17251	Charge<0		5.84854	Charge<0
5.47063	Charge<0		5.04411	Charge<0		5.64198	Charge<0
4.87028	Charge<0		2.26347	Charge<0		5.41134	Charge<0
6	Charge<0		3.88196	Charge<0		5.92218	Charge<0
4.87106	Charge<0		3.41764	Charge<0		2.23615	Charge<0
5.4038	Charge<0		5.83871	Charge<0		5.1074	Charge<0
6	Charge<0		5.22991	Charge<0		5.49054	Charge<0
6	Charge<0		5.5142	Charge<0		6	Charge<0
6	Charge<0		5.44539	Charge<0		5.92824	Charge<0
5.67312	Charge<0		3.7839	Charge<0		6	Charge<0
4.91451	Charge<0		1.64657	Charge<0		6	Charge<0
4.25587	Charge<0		4.47112	Charge<0		6	Charge<0
5.0669	Charge<0		4.22985	Charge<0		4.24916	Charge<0
5.85141	Charge<0		5.2992	Charge<0		1.5807	Charge<0
6	Charge<0		5.01971	Charge<0		6	Charge<0
5.95867	Charge<0		3.47268	Charge<0		5.83747	Charge<0
5.2141	Charge<0		6	Charge<0		5.39096	Charge<0
5.74045	Charge<0		6	Charge<0		5.57543	Charge<0
5.42789	Charge<0		5.93808	Charge<0		6	Charge<0
5.18363	Charge<0		6	Charge<0		3.42976	Charge<0
5.40981	Charge<0		3.65651	Charge<0		6	Charge<0
6	Charge<0		6	Charge<0		6	Charge<0
3.0863	Charge<0		6	Charge<0		5.6446	Charge<0
5.14092	Charge<0		5.90323	Charge<0		5.24876	Charge<0
6	Charge<0		3.38017	Charge<0		5.27533	Charge<0
6	Charge<0		2.58256	Charge<0		6	Charge<0
6	Charge<0		3.86628	Charge<0		6	Charge<0
6	Charge<0		3.24275	Charge<0		5.91695	Charge<0
5.42387	Charge<0		3.77196	Charge<0		4.65853	Charge<0
6	Charge<0		0.925678	Charge<0		4.69075	Charge<0
5.02049	Charge<0		5.57604	Charge<0		5.0689	Charge<0
1.82627	Charge<0		2.38154	Charge<0		5.05578	Charge<0
5.37978	Charge<0		4.48299	Charge<0		5.29014	Charge<0
6	Charge<0		4.48414	Charge<0		4.9938	Charge<0
5.82611	Charge<0		5.09425	Charge<0		1.25691	Charge<0
6	Charge<0		4.07318	Charge<0		5.09923	Charge<0
6	Charge<0		4.66421	Charge<0		2.29046	Charge<0
5.89087	Charge<0		5.74649	Charge<0		6	Charge<0
5.83507	Charge<0		5.41984	Charge<0		5.78558	Charge<0
4.87617	Charge<0		5.47313	Charge<0		6	Charge<0
5.71672	Charge<0		0.896531	Charge<0		5.63934	Charge<0
5.31718	Charge<0		5.4413	Charge<0		5.74482	Charge<0
6	Charge<0		3.62935	Charge<0		5.98852	Charge<0
5.9446	Charge<0		3.48866	Charge<0		6	Charge<0
6	Charge<0		2.87828	Charge<0		6	Charge<0
4.81921	Charge<0		3.55972	Charge<0		1.44236	Charge<0
4.41044	Charge<0		3.11078	Charge<0		5.76713	Charge<0
5.49132	Charge<0		5.29588	Charge<0		5.93162	Charge<0
5.69618	Charge<0		0.765667	Charge<0		5.42874	Charge<0
5.58599	Charge<0		4.5986	Charge<0		4.45532	Charge<0
6	Charge<0		6	Charge<0		4.06158	Charge<0
1.39218	Charge<0		5.86557	Charge<0		5.34344	Charge<0
5.51198	Charge<0		5.3541	Charge<0		0.642641	Charge<0
6	Charge<0		4.47009	Charge<0		4.74971	Charge<0
5.88641	Charge<0		4.96843	Charge<0		6	Charge<0
6	Charge<0		5.28063	Charge<0		6	Charge<0
5.91978	Charge<0		2.88629	Charge<0		5.79565	Charge<0
4.9639	Charge<0		4.28108	Charge<0		5.61223	Charge<0
6	Charge<0		4.56648	Charge<0		4.25362	Charge<0
6	Charge<0		4.41272	Charge<0		3.93397	Charge<0
6	Charge<0		5.52579	Charge<0		5.72544	Charge<0
5.94708	Charge<0		4.63753	Charge<0		5.81462	Charge<0
1.29745	Charge<0		5.45789	Charge<0		5.1179	Charge<0
6	Charge<0		6	Charge<0		2.43262	Charge<0
5.40945	Charge<0		4.71668	Charge<0		5.94943	Charge<0
5.0522	Charge<0		4.80602	Charge<0		4.92397	Charge<0
4.11172	Charge<0		3.11404	Charge<0		6	Charge<0
3.48196	Charge<0		4.35671	Charge<0		5.8221	Charge<0
5.84973	Charge<0		4.6214	Charge<0		6	Charge<0
0.818506	Charge<0		4.16164	Charge<0		5.88494	Charge<0
5.20986	Charge<0		6	Charge<0		2.76981	Charge<0
6	Charge<0		6	Charge<0		5.96072	Charge<0
5.71853	Charge<0		2.08107	Charge<0		6	Charge<0
6	Charge<0		4.32247	Charge<0		6	Charge<0
5.78759	Charge<0		2.81638	Charge<0		6	Charge<0
5.56421	Charge<0		5.40237	Charge<0		5.25447	Charge<0
3.94442	Charge<0		4.31159	Charge<0		3.4042	Charge<0
5.64928	Charge<0		1.93275	Charge<0		5.66582	Charge<0
5.37887	Charge<0		4.30065	Charge<0		5.34289	Charge<0
6	Charge<0		4.66048	Charge<0		6	Charge<0
4.19592	Charge<0		5.89109	Charge<0		5.87975	Charge<0
5.9992	Charge<0		4.54519	Charge<0		3.64902	Charge<0
5.67965	Charge<0		3.89327	Charge<0		4.40659	Charge<0
5.21502	Charge<0		4.13768	Charge<0		5.63553	Charge<0
5.47249	Charge<0		2.74996	Charge<0		6	Charge<0
4.23013	Charge<0		4.3675	Charge<0		5.20295	Charge<0
6	Charge<0		1.47087	Charge<0		5.00948	Charge<0
5.97551	Charge<0		4.22678	Charge<0		5.8048	Charge<0
5.6119	Charge<0		3.85194	Charge<0		5.99689	Charge<0
3.516	Charge<0		2.91833	Charge<0		3.28136	Charge<0
5.87555	Charge<0		5.24829	Charge<0		5.68102	Charge<0
6	Charge<0		4.41955	Charge<0		3.12986	Charge<0
5.42794	Charge<0		2.10354	Charge<0		3.56964	Charge<0
6	Charge<0		6	Charge<0		5.43538	Charge<0
6	Charge<0		4.6403	Charge<0		5.71369	Charge<0
2.26719	Charge<0		4.67034	Charge<0		3.42512	Charge<0
5.46981	Charge<0		6	Charge<0		5.96694	Charge<0
4.94996	Charge<0		3.48194	Charge<0		4.36073	Charge<0
6	Charge<0		4.32565	Charge<0		5.73673	Charge<0
5.29056	Charge<0		3.40799	Charge<0		5.72705	Charge<0
2.49147	Charge<0		6	Charge<0		2.84256	Charge<0
4.07367	Charge<0		3.78872	Charge<0		4.66775	Charge<0
6	Charge<0		3.55796	Charge<0		4.6855	Charge<0
6	Charge<0		4.38664	Charge<0		6	Charge<0
6	Charge<0		3.17718	Charge<0		3.95783	Charge<0
5.33755	Charge<0		4.77434	Charge<0		3.54833	Charge<0
4.79929	Charge<0		4.44194	Charge<0		6	Charge<0
5.37455	Charge<0		3.92558	Charge<0		5.96683	Charge<0
6	Charge<0		3.34111	Charge<0		6	Charge<0
5.21288	Charge<0		5.80912	Charge<0		6	Charge<0
2.91119	Charge<0		4.88068	Charge<0		5.53706	Charge<0
5.5894	Charge<0		4.1432	Charge<0		5.30151	Charge<0
4.95876	Charge<0		5.16917	Charge<0		5.8784	Charge<0
4.03773	Charge<0		4.1632	Charge<0		5.2944	Charge<0
5.72307	Charge<0		5.18131	Charge<0		5.20207	Charge<0
6	Charge<0		5.94321	Charge<0		5.84399	Charge<0
3.87321	Charge<0		3.30002	Charge<0		4.75665	Charge<0
6	Charge<0		2.17872	Charge<0		5.5325	Charge<0
5.90591	Charge<0		5.48822	Charge<0		5.75605	Charge<0
5.24949	Charge<0		5.06296	Charge<0		3.03595	Charge<0
6	Charge<0		1.05379	Charge<0		5.00116	Charge<0
5.91242	Charge<0		5.55705	Charge<0		5.96305	Charge<0
5.33443	Charge<0		5.05251	Charge<0		5.90445	Charge<0
5.54064	Charge<0		4.83565	Charge<0		3.00335	Charge<0
5.42893	Charge<0		5.1989	Charge<0		6	Charge<0
6	Charge<0		2.24932	Charge<0		5.7857	Charge<0
4.77867	Charge<0		2.69031	Charge<0		6	Charge<0
4.56614	Charge<0		5.97745	Charge<0		6	Charge<0
6	Charge<0		3.71462	Charge<0		2.32528	Charge<0
5.00337	Charge<0		4.75775	Charge<0		5.60818	Charge<0
5.72324	Charge<0		3.04402	Charge<0		6	Charge<0
5.18384	Charge<0		3.68722	Charge<0		5.17586	Charge<0
5.42611	Charge<0		4.67737	Charge<0		6	Charge<0
4.88567	Charge<0		4.37384	Charge<0		5.41395	Charge<0
5.76238	Charge<0		5.84971	Charge<0		5.5047	Charge<0
5.04345	Charge<0		3.89075	Charge<0		5.63302	Charge<0
5.22373	Charge<0		4.54236	Charge<0		4.73597	Charge<0
6	Charge<0		5.50757	Charge<0		5.71645	Charge<0
6	Charge<0		4.46193	Charge<0		6	Charge<0
5.68597	Charge<0		4.82613	Charge<0		5.9437	Charge<0
5.06072	Charge<0		4.39138	Charge<0		5.75286	Charge<0
4.22521	Charge<0		1.32874	Charge<0		5.5636	Charge<0
3.85819	Charge<0		3.86491	Charge<0		5.77909	Charge<0
5.9893	Charge<0		4.63449	Charge<0		2.17876	Charge<0
5.58425	Charge<0		3.35495	Charge<0		5.91885	Charge<0
3.48496	Charge<0		4.50031	Charge<0		5.43082	Charge<0
5.99621	Charge<0		3.82891	Charge<0		6	Charge<0
5.35244	Charge<0		5.76954	Charge<0		5.90073	Charge<0
5.40746	Charge<0		4.32672	Charge<0		5.73932	Charge<0
5.90929	Charge<0		6	Charge<0		5.38912	Charge<0
3.66401	Charge<0		4.21245	Charge<0		5.1341	Charge<0
4.97302	Charge<0		6	Charge<0		6	Charge<0
6	Charge<0		1.29247	Charge<0		5.82763	Charge<0
5.79645	Charge<0		6	Charge<0		6	Charge<0
5.69412	Charge<0		6	Charge<0		1.66948	Charge<0
4.85554	Charge<0		4.50687	Charge<0		6	Charge<0
6	Charge<0		5.32772	Charge<0		5.87944	Charge<0
6	Charge<0		4.63979	Charge<0		6	Charge<0
5.15694	Charge<0		4.84404	Charge<0		5.72618	Charge<0
5.84558	Charge<0		1.42632	Charge<0		5.69337	Charge<0
5.62349	Charge<0		4.57427	Charge<0		5.616	Charge<0
5.49246	Charge<0		4.67773	Charge<0		4.13728	Charge<0
5.86158	Charge<0		3.77651	Charge<0		5.50883	Charge<0
5.84929	Charge<0		5.1788	Charge<0		5.94528	Charge<0
6	Charge<0		4.53255	Charge<0		4.77808	Charge<0
5.26095	Charge<0		6	Charge<0		6	Charge<0
2.34862	Charge<0		6	Charge<0		6	Charge<0
4.98167	Charge<0		5.25772	Charge<0		6	Charge<0
5.61362	Charge<0		2.19736	Charge<0		6	Charge<0
5.1235	Charge<0		3.27527	Charge<0		6	Charge<0
5.77451	Charge<0		3.75941	Charge<0		0.401851	Charge<0
5.71333	Charge<0		3.59926	Charge<0		3.08317	Charge<0
5.89637	Charge<0		3.51851	Charge<0		4.97656	Charge<0
5.03622	Charge<0		3.82617	Charge<0		5.44535	Charge<0
5.93567	Charge<0		6	Charge<0		4.92461	Charge<0
5.68575	Charge<0		1.78852	Charge<0		4.94593	Charge<0
6	Charge<0		3.58554	Charge<0		4.64845	Charge<0
1.60692	Charge<0		2.41248	Charge<0		6	Charge<0
6	Charge<0		3.94122	Charge<0		4.50597	Charge<0
5.66244	Charge<0		4.31016	Charge<0		2.66407	Charge<0
6	Charge<0		4.0955	Charge<0		2.63843	Charge<0
6	Charge<0		4.64669	Charge<0		3.60923	Charge<0
5.34888	Charge<0		3.30513	Charge<0		5.89618	Charge<0
5.56767	Charge<0		5.14023	Charge<0		5.60177	Charge<0
5.91352	Charge<0		5.42709	Charge<0		5.81464	Charge<0
2.80386	Charge<0		3.95664	Charge<0		3.34389	Charge<0
6	Charge<0		3.15101	Charge<0		5.69359	Charge<0
5.46312	Charge<0		3.942	Charge<0		6	Charge<0
4.96465	Charge<0		4.81989	Charge<0		5.71946	Charge<0
5.7977	Charge<0		2.56267	Charge<0		5.41256	Charge<0
5.6721	Charge<0		4.77371	Charge<0		5.27657	Charge<0
6	Charge<0		6	Charge<0		5.87059	Charge<0
6	Charge<0		3.76392	Charge<0		4.13559	Charge<0
6	Charge<0		4.20395	Charge<0		5.50062	Charge<0
0.307799	Charge<0		5.22614	Charge<0		3.16148	Charge<0
3.94439	Charge<0		5.24713	Charge<0		5.30051	Charge<0
6	Charge<0		6	Charge<0		5.53755	Charge<0
5.75539	Charge<0		6	Charge<0		6	Charge<0
4.87793	Charge<0		3.81256	Charge<0		6	Charge<0
5.13944	Charge<0		4.39226	Charge<0		5.88183	Charge<0
5.1292	Charge<0		5.41912	Charge<0		5.54176	Charge<0
0.626649	Charge<0		5.29533	Charge<0		6	Charge<0
3.62381	Charge<0		3.68347	Charge<0		5.88047	Charge<0
2.46531	Charge<0		3.14865	Charge<0		4.83223	Charge<0
4.90774	Charge<0		3.84427	Charge<0		5.8396	Charge<0
3.14607	Charge<0		4.4605	Charge<0		5.97263	Charge<0
4.75007	Charge<0		4.59628	Charge<0		5.17965	Charge<0
5.11036	Charge<0		5.31831	Charge<0		5.65195	Charge<0
5.86658	Charge<0		3.88443	Charge<0		4.69628	Charge<0
5.46609	Charge<0		4.15828	Charge<0		6	Charge<0
4.14965	Charge<0		4.99689	Charge<0		6	Charge<0
5.45845	Charge<0		4.94826	Charge<0		5.42812	Charge<0
5.80266	Charge<0		5.05215	Charge<0		4.27982	Charge<0
5.44465	Charge<0		5.19696	Charge<0		6	Charge<0
5.62902	Charge<0		5.3416	Charge<0		5.77153	Charge<0
5.10523	Charge<0		3.38669	Charge<0		6	Charge<0
5.86201	Charge<0		5.25446	Charge<0		5.73115	Charge<0
4.22014	Charge<0		3.48467	Charge<0		6	Charge<0
6	Charge<0		6	Charge<0		5.66831	Charge<0
4.73917	Charge<0		3.17375	Charge<0		4.82001	Charge<0
4.73401	Charge<0		6	Charge<0		4.15031	Charge<0
5.1105	Charge<0		3.81581	Charge<0		4.78274	Charge<0
6	Charge<0		4.26245	Charge<0		5.9677	Charge<0
5.93712	Charge<0		5.8533	Charge<0		5.24608	Charge<0
6	Charge<0		4.28766	Charge<0		6	Charge<0
6	Charge<0		1.67048	Charge<0		6	Charge<0
4.74828	Charge<0		4.76618	Charge<0		5.55946	Charge<0
6	Charge<0		6	Charge<0		5.99284	Charge<0
5.71385	Charge<0		3.87889	Charge<0		5.60877	Charge<0
4.68432	Charge<0		4.68693	Charge<0		2.9865	Charge<0
6	Charge<0		4.31142	Charge<0		5.12857	Charge<0
5.75518	Charge<0		3.9662	Charge<0		6	Charge<0
5.1724	Charge<0		3.72125	Charge<0		5.69684	Charge<0
5.19278	Charge<0		5.88694	Charge<0		5.38398	Charge<0
5.73083	Charge<0		2.54198	Charge<0		5.88199	Charge<0
6	Charge<0		2.53987	Charge<0		5.38402	Charge<0
5.25309	Charge<0		1.27865	Charge<0		5.49891	Charge<0
5.68697	Charge<0		3.00815	Charge<0		5.16788	Charge<0
4.9058	Charge<0		3.24415	Charge<0		5.34046	Charge<0
5.79974	Charge<0		0.928047	Charge<0		2.10479	Charge<0
6	Charge<0		4.53528	Charge<0		1.76583	Charge<0
6	Charge<0		4.45671	Charge<0		2.01242	Charge<0
5.90259	Charge<0		4.24632	Charge<0		4.261	Charge<0
6	Charge<0		4.57256	Charge<0		2.00613	Charge<0
5.61059	Charge<0		5.84509	Charge<0		5.83258	Charge<0
4.87911	Charge<0		5.55026	Charge<0		5.58114	Charge<0
5.44051	Charge<0		5.89556	Charge<0		5.11955	Charge<0
4.62033	Charge<0		6	Charge<0		6	Charge<0
6	Charge<0		4.29642	Charge<0		6	Charge<0
4.81186	Charge<0		5.63507	Charge<0		4.894	Charge<0
6	Charge<0		4.61533	Charge<0		6	Charge<0
5.58144	Charge<0		4.22034	Charge<0		6	Charge<0
6	Charge<0		5.36622	Charge<0		4.65807	Charge<0
6	Charge<0		4.99119	Charge<0		6	Charge<0
5.61762	Charge<0		5.51037	Charge<0		5.2135	Charge<0
1.99523	Charge<0		3.94192	Charge<0		6	Charge<0
1.98149	Charge<0		4.39804	Charge<0		6	Charge<0
6	Charge<0		4.53857	Charge<0		5.92193	Charge<0
5.87931	Charge<0		6	Charge<0		6	Charge<0
5.70855	Charge<0		4.79647	Charge<0		5.68244	Charge<0
6	Charge<0		6	Charge<0		6	Charge<0
5.93763	Charge<0		5.6399	Charge<0		6	Charge<0
0.393166	Charge<0		4.51466	Charge<0		6	Charge<0
6	Charge<0		6	Charge<0		5.68451	Charge<0
5.82697	Charge<0		6	Charge<0		6	Charge<0
5.95379	Charge<0		4.79993	Charge<0		6	Charge<0
5.05717	Charge<0		4.79374	Charge<0		5.58469	Charge<0
3.02255	Charge<0		2.6831	Charge<0		6	Charge<0
2.09438	Charge<0		5.78127	Charge<0		6	Charge<0
4.75729	Charge<0		4.97919	Charge<0		3.60998	Charge<0
4.03002	Charge<0		6	Charge<0		6	Charge<0
1.61012	Charge<0		6	Charge<0		4.90169	Charge<0
5.84302	Charge<0		3.97465	Charge<0		6	Charge<0
5.02336	Charge<0		4.868	Charge<0		6	Charge<0
4.757	Charge<0		3.02133	Charge<0		6	Charge<0
5.77528	Charge<0		2.30048	Charge<0		5.88411	Charge<0
5.76025	Charge<0		4.24522	Charge<0		5.30832	Charge<0
5.33001	Charge<0		6	Charge<0		5.77452	Charge<0
5.99165	Charge<0		5.40762	Charge<0		3.71651	Charge<0
6	Charge<0		5.44249	Charge<0		2.62015	Charge<0
5.80101	Charge<0		4.79608	Charge<0		5.61921	Charge<0
5.90286	Charge<0		4.01416	Charge<0		6	Charge<0
5.3874	Charge<0		6	Charge<0		4.83732	Charge<0
6	Charge<0		2.98979	Charge<0		5.25143	Charge<0
6	Charge<0		4.38738	Charge<0		5.77587	Charge<0
6	Charge<0		2.77082	Charge<0		5.85396	Charge<0
6	Charge<0		4.18902	Charge<0		5.40458	Charge<0
5.23301	Charge<0		4.88525	Charge<0		4.23153	Charge<0
6	Charge<0		6	Charge<0		5.58194	Charge<0
3.63668	Charge<0		4.70101	Charge<0		2.87546	Charge<0
4.77944	Charge<0		4.45702	Charge<0		5.0484	Charge<0
6	Charge<0		3.8803	Charge<0		4.8983	Charge<0
6	Charge<0		2.87013	Charge<0		5.81292	Charge<0
6	Charge<0		4.50207	Charge<0		5.63949	Charge<0
5.91877	Charge<0		4.83701	Charge<0		5.04579	Charge<0
5.74283	Charge<0		6	Charge<0		4.98811	Charge<0
6	Charge<0		4.20138	Charge<0		4.14242	Charge<0
5.90493	Charge<0		5.73502	Charge<0		5.97169	Charge<0
3.19373	Charge<0		3.16362	Charge<0		5.36779	Charge<0
5.92064	Charge<0		5.66925	Charge<0		6	Charge<0
5.54021	Charge<0		3.46853	Charge<0		6	Charge<0
4.76251	Charge<0		4.02136	Charge<0		6	Charge<0
3.23551	Charge<0		4.91095	Charge<0		6	Charge<0
5.75754	Charge<0		4.28437	Charge<0		2.59806	Charge<0
4.39936	Charge<0		3.72983	Charge<0		6	Charge<0
6	Charge<0		5.22325	Charge<0		5.1975	Charge<0
6	Charge<0		5.04665	Charge<0		6	Charge<0
5.19104	Charge<0		5.95007	Charge<0		3.3418	Charge<0
5.50254	Charge<0		6	Charge<0		6	Charge<0
3.85781	Charge<0		5.19985	Charge<0		3.27901	Charge<0
3.41442	Charge<0		4.51527	Charge<0		4.84776	Charge<0
6	Charge<0		6	Charge<0		6	Charge<0
6	Charge<0		5.6666	Charge<0		6	Charge<0
5.89738	Charge<0		6	Charge<0		5.81226	Charge<0
5.62632	Charge<0		5.63271	Charge<0		5.82601	Charge<0
5.87635	Charge<0		4.36844	Charge<0		6	Charge<0
5.2302	Charge<0		5.62559	Charge<0		5.35459	Charge<0
4.23099	Charge<0		5.03053	Charge<0		6	Charge<0
5.80185	Charge<0		0.840963	Charge<0		5.72458	Charge<0
2.89812	Charge<0		4.54339	Charge<0		5.84696	Charge<0
6	Charge<0		6	Charge<0		5.72464	Charge<0
5.11338	Charge<0		1.19005	Charge<0		5.64381	Charge<0
6	Charge<0		2.56214	Charge<0		5.63674	Charge<0
6	Charge<0		4.28538	Charge<0		6	Charge<0
5.9011	Charge<0		3.26771	Charge<0		5.26385	Charge<0
4.79486	Charge<0		5.94415	Charge<0		6	Charge<0
5.55666	Charge<0		4.86572	Charge<0		4.99403	Charge<0
5.08673	Charge<0		4.86632	Charge<0		5.6569	Charge<0
3.90338	Charge<0		3.57812	Charge<0		5.76201	Charge<0
5.92686	Charge<0		6	Charge<0		5.65891	Charge<0
6	Charge<0		3.27569	Charge<0		3.55736	Charge<0
5.43227	Charge<0		3.09768	Charge<0		6	Charge<0
5.59844	Charge<0		5.20019	Charge<0		3.42966	Charge<0
3.9362	Charge<0		1.30614	Charge<0		4.9262	Charge<0
3.90176	Charge<0		3.71989	Charge<0		5.90528	Charge<0
5.59116	Charge<0		3.75793	Charge<0		1.77675	Charge<0
4.42456	Charge<0		3.97029	Charge<0		4.87042	Charge<0
0.862528	Charge<0		4.80465	Charge<0		4.90502	Charge<0
5.65765	Charge<0		5.6062	Charge<0		5.76569	Charge<0
4.94764	Charge<0		3.15454	Charge<0		5.54273	Charge<0
4.48708	Charge<0		1.85027	Charge<0		2.30746	Charge<0
5.95698	Charge<0		4.37441	Charge<0		6	Charge<0
3.76481	Charge<0		4.27728	Charge<0		6	Charge<0
0.323186	Charge<0		5.15816	Charge<0		5.31415	Charge<0
4.95623	Charge<0		3.84951	Charge<0		5.71982	Charge<0
5.69665	Charge<0		1.99069	Charge<0		1.56387	Charge<0
6	Charge<0		6	Charge<0		3.50654	Charge<0
6	Charge<0		4.01406	Charge<0		6	Charge<0
5.62899	Charge<0		4.39624	Charge<0		5.33471	Charge<0
6	Charge<0		5.53148	Charge<0		6	Charge<0
5.6402	Charge<0		5.35145	Charge<0		5.73324	Charge<0
6	Charge<0		3.47235	Charge<0		6	Charge<0
5.72306	Charge<0		1.57777	Charge<0		4.75455	Charge<0
4.86327	Charge<0		3.3089	Charge<0		4.29626	Charge<0
5.83254	Charge<0		3.87379	Charge<0		5.98877	Charge<0
5.10821	Charge<0		3.77666	Charge<0		4.19912	Charge<0
0.748585	Charge<0		5.19086	Charge<0		5.85791	Charge<0
5.87048	Charge<0		5.15429	Charge<0		6	Charge<0
6	Charge<0		5.92223	Charge<0		5.88233	Charge<0
4.68889	Charge<0		4.63582	Charge<0		3.99408	Charge<0
5.2394	Charge<0		6	Charge<0		5.49838	Charge<0
4.63054	Charge<0		6	Charge<0		6	Charge<0
5.97741	Charge<0		6	Charge<0		6	Charge<0
5.85889	Charge<0		5.79614	Charge<0		6	Charge<0
6	Charge<0		1.24055	Charge<0		6	Charge<0
4.71189	Charge<0		4.04888	Charge<0		0.746431	Charge<0
6	Charge<0		2.32745	Charge<0		3.91074	Charge<0
4.70131	Charge<0		4.03416	Charge<0		4.0827	Charge<0
5.12569	Charge<0		5.86444	Charge<0		5.53336	Charge<0
6	Charge<0		3.93058	Charge<0		6	Charge<0
1.89427	Charge<0		4.15477	Charge<0		5.7562	Charge<0
5.62007	Charge<0		2.77302	Charge<0		6	Charge<0
4.64807	Charge<0		4.75626	Charge<0		3.08038	Charge<0
6	Charge<0		3.81403	Charge<0		5.10253	Charge<0
6	Charge<0		2.38522	Charge<0		6	Charge<0
4.44233	Charge<0		5.57597	Charge<0		5.02809	Charge<0
3.25221	Charge<0		3.26949	Charge<0		5.98918	Charge<0
5.77671	Charge<0		4.72552	Charge<0		5.11836	Charge<0
5.70344	Charge<0		6	Charge<0		5.52061	Charge<0
5.26705	Charge<0		3.57788	Charge<0		6	Charge<0
5.52068	Charge<0		2.36678	Charge<0		4.98907	Charge<0
3.6869	Charge<0		1.57675	Charge<0		6	Charge<0
3.94041	Charge<0		4.19535	Charge<0		4.74821	Charge<0
5.58039	Charge<0		5.26026	Charge<0		1.52682	Charge<0
6	Charge<0		3.89174	Charge<0		4.4461	Charge<0
6	Charge<0		6	Charge<0		5.06331	Charge<0
5.4101	Charge<0		3.33316	Charge<0		5.22303	Charge<0
6	Charge<0		2.83146	Charge<0		4.28153	Charge<0
4.98698	Charge<0		6	Charge<0		5.4817	Charge<0
4.01579	Charge<0		5.42402	Charge<0		5.27584	Charge<0
6	Charge<0		3.98825	Charge<0		3.21997	Charge<0
4.54837	Charge<0		5.92201	Charge<0		5.24383	Charge<0
4.93771	Charge<0		3.84936	Charge<0		5.71537	Charge<0
5.33653	Charge<0		1.60157	Charge<0		6	Charge<0
6	Charge<0		5.90006	Charge<0		5.77181	Charge<0
6	Charge<0		1.57531	Charge<0		5.55731	Charge<0
5.95693	Charge<0		6	Charge<0		5.91204	Charge<0
6	Charge<0		4.86003	Charge<0		1.51154	Charge<0
5.7034	Charge<0		4.11276	Charge<0		5.95071	Charge<0
6	Charge<0		5.78799	Charge<0		5.24035	Charge<0
6	Charge<0		5.15158	Charge<0		5.95413	Charge<0
0.854453	Charge<0		6	Charge<0		2.69326	Charge<0
4.28148	Charge<0		5.68195	Charge<0		6	Charge<0
3.55069	Charge<0		4.37396	Charge<0		6	Charge<0
5.49818	Charge<0		4.76638	Charge<0		5.99226	Charge<0
6	Charge<0		4.38838	Charge<0		5.39625	Charge<0
5.17202	Charge<0		5.82351	Charge<0		2.71446	Charge<0
6	Charge<0		3.47609	Charge<0		5.00199	Charge<0
5.0979	Charge<0		3.68242	Charge<0		5.65947	Charge<0
5.58247	Charge<0		5.5089	Charge<0		6	Charge<0
5.1982	Charge<0		5.28706	Charge<0		5.93232	Charge<0
4.14771	Charge<0		5.12432	Charge<0		5.4303	Charge<0
6	Charge<0		3.34719	Charge<0		6	Charge<0
4.51399	Charge<0		5.6827	Charge<0		6	Charge<0
5.75023	Charge<0		4.56533	Charge<0		5.99718	Charge<0
6	Charge<0		4.53711	Charge<0		6	Charge<0
4.99052	Charge<0		3.91591	Charge<0		2.4999	Charge<0
6	Charge<0		5.8392	Charge<0		5.38282	Charge<0
3.45466	Charge<0		4.82471	Charge<0		6	Charge<0
3.30399	Charge<0		6	Charge<0		6	Charge<0
3.38188	Charge<0		6	Charge<0		6	Charge<0
5.87333	Charge<0		4.3794	Charge<0		6	Charge<0
5.40925	Charge<0		6	Charge<0		6	Charge<0
5.12946	Charge<0		5.98331	Charge<0		5.62833	Charge<0
6	Charge<0		3.11419	Charge<0		6	Charge<0
4.31959	Charge<0		1.52165	Charge<0		5.55251	Charge<0
3.85865	Charge<0		4.76397	Charge<0		4.24602	Charge<0
5.54436	Charge<0		0.84847	Charge<0		5.51683	Charge<0
6	Charge<0		5.17496	Charge<0		0.667313	Charge<0
6	Charge<0		4.07524	Charge<0		5.177	Charge<0
4.42514	Charge<0		2.62968	Charge<0		5.69725	Charge<0
5.74157	Charge<0		5.04322	Charge<0		6	Charge<0
2.79836	Charge<0		6	Charge<0		3.93756	Charge<0
6	Charge<0		1.8775	Charge<0		5.98811	Charge<0
1.56962	Charge<0		2.39329	Charge<0		4.65715	Charge<0
6	Charge<0		3.6746	Charge<0		3.23987	Charge<0
5.67527	Charge<0		4.00349	Charge<0		3.03942	Charge<0
5.7186	Charge<0		4.61702	Charge<0		4.27658	Charge<0
5.10539	Charge<0		4.36886	Charge<0		4.4521	Charge<0
5.00243	Charge<0		4.28883	Charge<0		5.64338	Charge<0
5.84128	Charge<0		5.02379	Charge<0		5.42273	Charge<0
5.96634	Charge<0		6	Charge<0		5.82713	Charge<0
6	Charge<0		4.71736	Charge<0		6	Charge<0
3.94911	Charge<0		4.38978	Charge<0		5.90927	Charge<0
5.11471	Charge<0		4.82967	Charge<0		5.11778	Charge<0
5.38844	Charge<0		4.68433	Charge<0		5.88508	Charge<0
6	Charge<0		3.6407	Charge<0		5.89183	Charge<0
6	Charge<0		3.60602	Charge<0		5.16596	Charge<0
5.03173	Charge<0		4.37695	Charge<0		5.8778	Charge<0
4.76026	Charge<0		4.08065	Charge<0		4.71823	Charge<0
5.18274	Charge<0		3.8999	Charge<0		5.63637	Charge<0
5.97393	Charge<0		6	Charge<0		5.2516	Charge<0
4.32527	Charge<0		3.77007	Charge<0		3.85715	Charge<0
1.9848	Charge<0		5.63845	Charge<0		5.948	Charge<0
2.98841	Charge<0		6	Charge<0		6	Charge<0
6	Charge<0		2.28996	Charge<0		2.0003	Charge<0
6	Charge<0		6	Charge<0		6	Charge<0
5.90013	Charge<0		3.63343	Charge<0		6	Charge<0
5.02151	Charge<0		1.72733	Charge<0		2.83455	Charge<0
2.61069	Charge<0		4.50905	Charge<0		5.66547	Charge<0
3.2245	Charge<0		4.75146	Charge<0		3.87848	Charge<0
5.87259	Charge<0		3.91666	Charge<0		1.98226	Charge<0
6	Charge<0		4.06842	Charge<0		5.54239	Charge<0
6	Charge<0		1.39243	Charge<0		5.84197	Charge<0
6	Charge<0		5.85396	Charge<0		4.10191	Charge<0
5.06665	Charge<0		1.25358	Charge<0		5.20223	Charge<0
6	Charge<0		4.80852	Charge<0		1.47629	Charge<0
6	Charge<0		3.30247	Charge<0		6	Charge<0
5.48496	Charge<0		4.66286	Charge<0		3.45726	Charge<0
3.38867	Charge<0		3.99523	Charge<0		5.53787	Charge<0
5.85327	Charge<0		4.02701	Charge<0		3.83104	Charge<0
0.630526	Charge<0		4.19747	Charge<0		6	Charge<0
4.93841	Charge<0		3.53952	Charge<0		5.13609	Charge<0
5.87444	Charge<0		5.27185	Charge<0		5.40564	Charge<0
5.28019	Charge<0		3.66183	Charge<0		5.26703	Charge<0
3.89585	Charge<0		1.41115	Charge<0		6	Charge<0
5.64222	Charge<0		4.81742	Charge<0		6	Charge<0
4.70536	Charge<0		4.64389	Charge<0		4.82181	Charge<0
2.56009	Charge<0		6	Charge<0		1.1749	Charge<0
3.58452	Charge<0		2.57413	Charge<0		4.69144	Charge<0
5.06498	Charge<0		4.9478	Charge<0		5.67176	Charge<0
5.03348	Charge<0		4.57505	Charge<0		6	Charge<0
6	Charge<0		3.85224	Charge<0		3.76918	Charge<0
4.91012	Charge<0		4.50264	Charge<0		6	Charge<0
5.81533	Charge<0		5.09069	Charge<0		5.26651	Charge<0
5.27286	Charge<0		5.3568	Charge<0		4.05862	Charge<0
5.00434	Charge<0		4.89269	Charge<0		6	Charge<0
5.6138	Charge<0		4.68456	Charge<0		5.70077	Charge<0
5.31539	Charge<0		3.18091	Charge<0		5.58837	Charge<0
5.10283	Charge<0		5.11242	Charge<0		4.97387	Charge<0
5.99847	Charge<0		4.71144	Charge<0		3.93771	Charge<0
5.303	Charge<0		5.39561	Charge<0		5.66153	Charge<0
5.32492	Charge<0		4.45995	Charge<0		6	Charge<0
4.0494	Charge<0		6	Charge<0		5.44825	Charge<0
5.27913	Charge<0		4.34008	Charge<0		5.77996	Charge<0
5.61396	Charge<0		5.65747	Charge<0		6	Charge<0
6	Charge<0		3.28947	Charge<0		5.6391	Charge<0
5.24383	Charge<0		4.75443	Charge<0		5.14259	Charge<0
6	Charge<0		4.79873	Charge<0		5.31541	Charge<0
4.51789	Charge<0		6	Charge<0		5.85073	Charge<0
5.54165	Charge<0		5.41744	Charge<0		5.98407	Charge<0
6	Charge<0		6	Charge<0		5.97775	Charge<0
6	Charge<0		5.30775	Charge<0		6	Charge<0
4.69075	Charge<0		3.98058	Charge<0		5.73158	Charge<0
2.7795	Charge<0		4.71172	Charge<0		5.84834	Charge<0
5.30746	Charge<0		4.43187	Charge<0		5.93733	Charge<0
5.58469	Charge<0		4.90299	Charge<0		6	Charge<0
6	Charge<0		3.04716	Charge<0		5.31494	Charge<0
3.71035	Charge<0		2.6883	Charge<0		5.80647	Charge<0
1.35838	Charge<0		1.6503	Charge<0		4.01414	Charge<0
5.91817	Charge<0		4.85087	Charge<0		2.88607	Charge<0
2.8075	Charge<0		3.77447	Charge<0		2.29474	Charge<0
6	Charge<0		2.54966	Charge<0		6	Charge<0
6	Charge<0		5.1662	Charge<0		5.45027	Charge<0
3.62176	Charge<0		4.36882	Charge<0		3.01422	Charge<0
5.93367	Charge<0		5.05104	Charge<0		5.37188	Charge<0
5.102	Charge<0		5.30377	Charge<0		5.73116	Charge<0
4.82048	Charge<0		4.80154	Charge<0		5.49278	Charge<0
5.51164	Charge<0		6	Charge<0		5.48289	Charge<0
5.13365	Charge<0		2.94534	Charge<0		5.89969	Charge<0
5.77992	Charge<0		4.5072	Charge<0		6	Charge<0
5.03347	Charge<0		6	Charge<0		3.58061	Charge<0
5.33232	Charge<0		5.54162	Charge<0		5.72334	Charge<0
3.72216	Charge<0		6	Charge<0		5.31458	Charge<0
5.96965	Charge<0		3.58851	Charge<0		3.37335	Charge<0
6	Charge<0		6	Charge<0		4.20644	Charge<0
3.35171	Charge<0		3.56403	Charge<0		6	Charge<0
6	Charge<0		0.680917	Charge<0		2.62678	Charge<0
6	Charge<0		1.78066	Charge<0		4.85607	Charge<0
4.52182	Charge<0		2.71379	Charge<0		4.7149	Charge<0
4.9314	Charge<0		3.69763	Charge<0		0.402426	Charge<0
6	Charge<0		3.64647	Charge<0		2.17221	Charge<0
5.42474	Charge<0		4.85905	Charge<0		2.75246	Charge<0
5.2039	Charge<0		6	Charge<0		4.61101	Charge<0
5.72325	Charge<0		3.40298	Charge<0		4.80132	Charge<0
3.73089	Charge<0		4.83059	Charge<0		0.82527	Charge<0
6	Charge<0		3.3611	Charge<0		5.3323	Charge<0
6	Charge<0		5.31182	Charge<0		5.71939	Charge<0
3.57977	Charge<0		4.76236	Charge<0		5.25143	Charge<0
5.31486	Charge<0		5.70449	Charge<0		4.25544	Charge<0
6	Charge<0		2.84499	Charge<0		3.93533	Charge<0
5.52667	Charge<0		6	Charge<0		0.560147	Charge<0
6	Charge<0		4.5425	Charge<0		4.8302	Charge<0
4.94152	Charge<0		4.3288	Charge<0		3.68046	Charge<0
5.48943	Charge<0		5.57075	Charge<0		6	Charge<0
6	Charge<0		3.99579	Charge<0		3.39496	Charge<0
5.67882	Charge<0		4.98751	Charge<0		6	Charge<0
5.98397	Charge<0		2.24432	Charge<0		5.81472	Charge<0
6	Charge<0		6	Charge<0		5.94605	Charge<0
6	Charge<0		5.5418	Charge<0		5.46139	Charge<0
5.65295	Charge<0		4.34745	Charge<0		5.3151	Charge<0
5.30601	Charge<0		5.09641	Charge<0		5.88295	Charge<0
6	Charge<0		1.63602	Charge<0		2.12763	Charge<0
6	Charge<0		3.58903	Charge<0		6	Charge<0
4.68534	Charge<0		3.38956	Charge<0		4.61394	Charge<0
3.72246	Charge<0		5.87767	Charge<0		6	Charge<0
2.42854	Charge<0		4.05331	Charge<0		5.84652	Charge<0
6	Charge<0		1.80128	Charge<0		6	Charge<0
5.55323	Charge<0		4.65079	Charge<0		2.62734	Charge<0
3.40043	Charge<0		4.72302	Charge<0		3.72015	Charge<0
5.83295	Charge<0		4.72759	Charge<0		4.16045	Charge<0
5.88575	Charge<0		4.87924	Charge<0		6	Charge<0
4.7818	Charge<0		3.33726	Charge<0		5.57534	Charge<0
6	Charge<0		4.30951	Charge<0		1.67258	Charge<0
5.92814	Charge<0		5.05925	Charge<0		4.27381	Charge<0
6	Charge<0		4.48181	Charge<0		4.40631	Charge<0
4.29717	Charge<0		5.94941	Charge<0		5.60196	Charge<0
6	Charge<0		5.99288	Charge<0		4.93318	Charge<0
6	Charge<0		3.02504	Charge<0		5.12745	Charge<0
5.19155	Charge<0		5.79798	Charge<0		4.67131	Charge<0
6	Charge<0		3.78896	Charge<0		5.10391	Charge<0
4.87738	Charge<0		4.4034	Charge<0		5.63609	Charge<0
4.89466	Charge<0		6	Charge<0		6	Charge<0
0.705978	Charge<0		5.71073	Charge<0		5.70542	Charge<0
3.38709	Charge<0		2.77655	Charge<0		4.94026	Charge<0
4.33064	Charge<0		3.41501	Charge<0		5.1208	Charge<0
4.67385	Charge<0		4.40411	Charge<0		3.45756	Charge<0
5.38678	Charge<0		5.04029	Charge<0		5.41427	Charge<0
5.61194	Charge<0		5.28261	Charge<0		6	Charge<0
5.71328	Charge<0		4.40458	Charge<0		5.97219	Charge<0
5.19759	Charge<0		5.01741	Charge<0		5.21742	Charge<0
4.69493	Charge<0		3.91099	Charge<0		5.2381	Charge<0
0.970662	Charge<0		2.94062	Charge<0		5.13691	Charge<0
5.25451	Charge<0		4.59748	Charge<0		6	Charge<0
4.63351	Charge<0		6	Charge<0		4.64337	Charge<0
5.79686	Charge<0		6	Charge<0		5.21106	Charge<0
4.52634	Charge<0		2.52611	Charge<0		6	Charge<0
6	Charge<0		4.31444	Charge<0		4.54908	Charge<0
5.56193	Charge<0		5.88059	Charge<0		3.93792	Charge<0
5.71494	Charge<0		2.08037	Charge<0		6	Charge<0
6	Charge<0		5.10947	Charge<0		6	Charge<0
5.48076	Charge<0		6	Charge<0		5.84992	Charge<0
6	Charge<0		4.38884	Charge<0		4.56312	Charge<0
2.38061	Charge<0		6	Charge<0		6	Charge<0
5.19648	Charge<0		3.33584	Charge<0		6	Charge<0
3.93489	Charge<0		3.73401	Charge<0		2.69881	Charge<0
5.65785	Charge<0		6	Charge<0		4.05934	Charge<0
6	Charge<0		6	Charge<0		6	Charge<0
6	Charge<0		6	Charge<0		5.86861	Charge<0
2.17375	Charge<0		4.45006	Charge<0		6	Charge<0
6	Charge<0		4.03678	Charge<0		6	Charge<0
4.98644	Charge<0		4.98893	Charge<0		5.05307	Charge<0
5.92908	Charge<0		4.011	Charge<0		5.99981	Charge<0
5.53689	Charge<0		1.77704	Charge<0		6	Charge<0
1.57223	Charge<0		3.97614	Charge<0		5.82064	Charge<0
4.40766	Charge<0		5.26126	Charge<0		5.72859	Charge<0
5.33689	Charge<0		4.42175	Charge<0		6	Charge<0
6	Charge<0		5.18436	Charge<0		5.59079	Charge<0
3.97804	Charge<0		5.80464	Charge<0		2.48896	Charge<0
6	Charge<0		3.69299	Charge<0		6	Charge<0
6	Charge<0		4.43211	Charge<0		4.81035	Charge<0
4.57495	Charge<0		5.72438	Charge<0		4.77972	Charge<0
5.33527	Charge<0		4.53396	Charge<0		5.85607	Charge<0
1.8246	Charge<0		5.28536	Charge<0		6	Charge<0
6	Charge<0		5.90855	Charge<0		6	Charge<0
5.74287	Charge<0		1.30815	Charge<0		4.74695	Charge<0
3.97086	Charge<0		4.0878	Charge<0		5.75036	Charge<0
3.71372	Charge<0		1.26408	Charge<0		4.11053	Charge<0
5.18383	Charge<0		4.93471	Charge<0		5.71464	Charge<0
5.45396	Charge<0		4.48235	Charge<0		5.57223	Charge<0
6	Charge<0		6	Charge<0		1.31751	Charge<0
6	Charge<0		5.25858	Charge<0		6	Charge<0
5.11916	Charge<0		4.01374	Charge<0		2.22911	Charge<0
5.69891	Charge<0		4.63515	Charge<0		5.91218	Charge<0
5.69564	Charge<0		3.58262	Charge<0		5.59459	Charge<0
5.86255	Charge<0		4.14173	Charge<0		5.33685	Charge<0
4.77544	Charge<0		2.55945	Charge<0		6	Charge<0
6	Charge<0		5.29105	Charge<0		2.56313	Charge<0
5.74444	Charge<0		4.99761	Charge<0		5.08235	Charge<0
6	Charge<0		3.50944	Charge<0		5.44067	Charge<0
4.23286	Charge<0		4.22165	Charge<0		5.88821	Charge<0
5.45355	Charge<0		3.66924	Charge<0		5.34068	Charge<0
6	Charge<0		6	Charge<0		6	Charge<0
4.85575	Charge<0		6	Charge<0		5.79277	Charge<0
6	Charge<0		0.171741	Charge<0		4.85084	Charge<0
4.34273	Charge<0		6	Charge<0		5.86776	Charge<0
6	Charge<0		3.27316	Charge<0		5.77507	Charge<0
5.90405	Charge<0		2.63372	Charge<0		4.95573	Charge<0
3.95893	Charge<0		5.10497	Charge<0		6	Charge<0
4.60261	Charge<0		5.25484	Charge<0		0.371316	Charge<0
6	Charge<0		4.32547	Charge<0		5.03396	Charge<0
5.88032	Charge<0		6	Charge<0		6	Charge<0
5.91557	Charge<0		4.62952	Charge<0		3.11159	Charge<0
5.13115	Charge<0		3.17374	Charge<0		0.534852	Charge<0
6	Charge<0		5.59404	Charge<0		4.46694	Charge<0
5.53505	Charge<0		5.78447	Charge<0		6	Charge<0
5.99228	Charge<0		4.16652	Charge<0		5.81528	Charge<0
5.63959	Charge<0		4.10767	Charge<0		5.79743	Charge<0
4.99293	Charge<0		6	Charge<0		6	Charge<0
6	Charge<0		1.53219	Charge<0		4.77846	Charge<0
1.64737	Charge<0		6	Charge<0		4.663	Charge<0
2.22657	Charge<0		6	Charge<0		5.89282	Charge<0
6	Charge<0		4.64553	Charge<0		5.91241	Charge<0
2.98679	Charge<0		6	Charge<0		5.4346	Charge<0
4.98254	Charge<0		1.9141	Charge<0		5.63835	Charge<0
6	Charge<0		4.50767	Charge<0		5.89114	Charge<0
5.52005	Charge<0		3.3605	Charge<0		1.75808	Charge<0
6	Charge<0		4.48808	Charge<0		5.96712	Charge<0
6	Charge<0		3.39518	Charge<0		6	Charge<0
4.99874	Charge<0		5.91273	Charge<0		3.46865	Charge<0
5.42947	Charge<0		4.52607	Charge<0		6	Charge<0
5.69842	Charge<0		3.47282	Charge<0		4.10475	Charge<0
4.30828	Charge<0		4.16289	Charge<0		5.16852	Charge<0
5.48654	Charge<0		1.13021	Charge<0		5.45021	Charge<0
5.50585	Charge<0		6	Charge<0		5.89244	Charge<0
1.20979	Charge<0		4.36497	Charge<0		5.64377	Charge<0
6	Charge<0		3.18201	Charge<0		5.79986	Charge<0
2.26215	Charge<0		6	Charge<0		4.72192	Charge<0
5.7719	Charge<0		3.9183	Charge<0		4.86149	Charge<0
5.52751	Charge<0		4.86501	Charge<0		1.25177	Charge<0
6	Charge<0		5.96881	Charge<0		5.98178	Charge<0
4.77318	Charge<0		2.93281	Charge<0		5.70899	Charge<0
4.26744	Charge<0		2.57652	Charge<0		5.91542	Charge<0
4.55146	Charge<0		6	Charge<0		5.08552	Charge<0
5.10226	Charge<0		5.80204	Charge<0		6	Charge<0
6	Charge<0		6	Charge<0		5.54306	Charge<0
4.71761	Charge<0		5.00195	Charge<0		6	Charge<0
4.40561	Charge<0		3.78089	Charge<0		6	Charge<0
5.70777	Charge<0		5.30493	Charge<0		4.45911	Charge<0
4.57356	Charge<0		1.92795	Charge<0		3.86503	Charge<0
6	Charge<0		3.88536	Charge<0		4.54519	Charge<0
5.5003	Charge<0		1.83208	Charge<0		6	Charge<0
6	Charge<0		3.47809	Charge<0		6	Charge<0
6	Charge<0		6	Charge<0		6	Charge<0
0.237376	Charge<0		4.18868	Charge<0		5.86526	Charge<0
5.614	Charge<0		4.40543	Charge<0		5.82067	Charge<0
6	Charge<0		6	Charge<0		3.21025	Charge<0
4.57433	Charge<0		4.71326	Charge<0		5.58655	Charge<0
2.23986	Charge<0		4.59157	Charge<0		4.48686	Charge<0
4.42048	Charge<0		5.73184	Charge<0		3.08452	Charge<0
5.72756	Charge<0		4.47485	Charge<0		4.54103	Charge<0
5.90991	Charge<0		3.97394	Charge<0		5.81379	Charge<0
5.38329	Charge<0		1.66022	Charge<0		4.57115	Charge<0
6	Charge<0		3.63188	Charge<0		6	Charge<0
5.79203	Charge<0		4.77301	Charge<0		6	Charge<0
4.74571	Charge<0		5.19699	Charge<0		6	Charge<0
5.83971	Charge<0		3.3926	Charge<0		5.51973	Charge<0
3.87095	Charge<0		3.80834	Charge<0		5.65381	Charge<0
5.52339	Charge<0		6	Charge<0		6	Charge<0
5.25427	Charge<0		3.27147	Charge<0		1.54993	Charge<0
6	Charge<0		2.90042	Charge<0		3.6146	Charge<0
6	Charge<0		2.17342	Charge<0		6	Charge<0
1.8693	Charge<0		5.69752	Charge<0		5.4268	Charge<0
5.6103	Charge<0		5.05343	Charge<0		4.9495	Charge<0
6	Charge<0		5.25332	Charge<0		6	Charge<0
5.14564	Charge<0		2.93071	Charge<0		4.99744	Charge<0
6	Charge<0		3.38405	Charge<0		1.86961	Charge<0
3.67939	Charge<0		4.74553	Charge<0		4.27316	Charge<0
5.73431	Charge<0		5.99535	Charge<0		5.0494	Charge<0
5.04187	Charge<0		5.97748	Charge<0		5.47586	Charge<0
5.95711	Charge<0		5.81611	Charge<0		5.31371	Charge<0
4.89438	Charge<0		4.38867	Charge<0		5.8183	Charge<0
1.41628	Charge<0		3.75363	Charge<0		3.5408	Charge<0
5.91764	Charge<0		1.50513	Charge<0		2.12956	Charge<0
4.08029	Charge<0		4.85889	Charge<0		6	Charge<0
4.63376	Charge<0		1.07296	Charge<0		6	Charge<0
5.63688	Charge<0		4.31684	Charge<0		6	Charge<0
1.35021	Charge<0		6	Charge<0		2.45551	Charge<0
6	Charge<0		3.50436	Charge<0		6	Charge<0
5.13399	Charge<0		4.02504	Charge<0		6	Charge<0
5.28012	Charge<0		5.59448	Charge<0		3.96786	Charge<0
6	Charge<0		2.67246	Charge<0		5.47214	Charge<0
6	Charge<0		5.34071	Charge<0		3.22299	Charge<0
5.57862	Charge<0		4.53521	Charge<0		5.7645	Charge<0
5.97286	Charge<0		4.51776	Charge<0		1.72843	Charge<0
5.94839	Charge<0		2.97147	Charge<0		5.6704	Charge<0
6	Charge<0		1.85637	Charge<0		5.11508	Charge<0
5.12158	Charge<0		3.4372	Charge<0		3.70467	Charge<0
4.70378	Charge<0		2.36723	Charge<0		5.87385	Charge<0
6	Charge<0		3.77676	Charge<0		3.52686	Charge<0
6	Charge<0		5.18721	Charge<0		5.08744	Charge<0
6	Charge<0		3.28958	Charge<0		3.24364	Charge<0
5.73877	Charge<0		2.95176	Charge<0		5.05603	Charge<0
2.67077	Charge<0		5.49691	Charge<0		5.76892	Charge<0
5.20339	Charge<0		4.20527	Charge<0		6	Charge<0
4.99806	Charge<0		3.30818	Charge<0		4.72091	Charge<0
2.42	Charge<0		4.84383	Charge<0		2.6877	Charge<0
6	Charge<0		2.23617	Charge<0		5.42309	Charge<0
6	Charge<0		6	Charge<0		3.19872	Charge<0
5.48436	Charge<0		3.82176	Charge<0		5.53137	Charge<0
6	Charge<0		6	Charge<0		6	Charge<0
6	Charge<0		1.95047	Charge<0		5.36525	Charge<0
6	Charge<0		3.94432	Charge<0		5.66242	Charge<0
5.79346	Charge<0		3.81079	Charge<0		5.45194	Charge<0
5.4839	Charge<0		6	Charge<0		4.27975	Charge<0
5.63546	Charge<0		3.16105	Charge<0		5.68504	Charge<0
2.97883	Charge<0		6	Charge<0		6	Charge<0
4.22156	Charge<0		4.85298	Charge<0		2.72369	Charge<0
4.99385	Charge<0		5.30855	Charge<0		6	Charge<0
6	Charge<0		5.21629	Charge<0		4.59361	Charge<0
4.64989	Charge<0		4.7995	Charge<0		6	Charge<0
5.43417	Charge<0		6	Charge<0		5.98065	Charge<0
4.60472	Charge<0		5.53093	Charge<0		5.33245	Charge<0
5.22235	Charge<0		4.27331	Charge<0		6	Charge<0
2.74431	Charge<0		4.37607	Charge<0		5.71822	Charge<0
4.82377	Charge<0		5.65762	Charge<0		6	Charge<0
5.53692	Charge<0		3.39442	Charge<0		5.33719	Charge<0
6	Charge<0		4.4133	Charge<0		4.98795	Charge<0
4.88161	Charge<0		4.11203	Charge<0		6	Charge<0
3.86321	Charge<0		4.17892	Charge<0		5.59699	Charge<0
3.74791	Charge<0		4.20911	Charge<0		5.34751	Charge<0
6	Charge<0		1.04097	Charge<0		5.85169	Charge<0
6	Charge<0		0.420739	Charge<0		6	Charge<0
6	Charge<0		4.415	Charge<0		5.82645	Charge<0
4.32615	Charge<0		5.31479	Charge<0		4.6647	Charge<0
6	Charge<0		4.92858	Charge<0		5.66288	Charge<0
6	Charge<0		5.26139	Charge<0		6	Charge<0
5.07728	Charge<0		2.49953	Charge<0		5.27525	Charge<0
5.36873	Charge<0		4.23105	Charge<0		3.48732	Charge<0
3.11988	Charge<0		6	Charge<0		5.62164	Charge<0
5.90185	Charge<0		6	Charge<0		5.86279	Charge<0
1.56328	Charge<0		3.6015	Charge<0		5.56243	Charge<0
6	Charge<0		4.97997	Charge<0		0.857738	Charge<0
6	Charge<0		3.84876	Charge<0		5.8059	Charge<0
2.94595	Charge<0		4.58832	Charge<0		2.33366	Charge<0
5.69509	Charge<0		3.44623	Charge<0		0.432083	Charge<0
4.44766	Charge<0		5.29472	Charge<0		5.73508	Charge<0
4.44203	Charge<0		3.86394	Charge<0		6	Charge<0
3.62889	Charge<0		2.0796	Charge<0		5.9878	Charge<0
5.40917	Charge<0		3.32801	Charge<0		5.32503	Charge<0
6	Charge<0		6	Charge<0		4.35561	Charge<0
5.27277	Charge<0		6	Charge<0		5.98308	Charge<0
4.56956	Charge<0		2.9989	Charge<0		6	Charge<0
3.98609	Charge<0		4.01756	Charge<0		5.63726	Charge<0
5.40982	Charge<0		2.25701	Charge<0		5.34694	Charge<0
3.90704	Charge<0		4.35363	Charge<0		5.59191	Charge<0
4.77665	Charge<0		5.9739	Charge<0		5.94158	Charge<0
5.13284	Charge<0		5.46159	Charge<0		4.26086	Charge<0
5.2901	Charge<0		5.99593	Charge<0		5.48689	Charge<0
4.62422	Charge<0		6	Charge<0		4.98545	Charge<0
5.96145	Charge<0		2.47052	Charge<0		6	Charge<0
5.03806	Charge<0		6	Charge<0		5.01767	Charge<0
5.20934	Charge<0		1.99625	Charge<0		5.88799	Charge<0
5.36259	Charge<0		6	Charge<0		3.89671	Charge<0
3.06003	Charge<0		5.74243	Charge<0		6	Charge<0
6	Charge<0		3.20296	Charge<0		6	Charge<0
4.90335	Charge<0		2.6621	Charge<0		4.72132	Charge<0
4.6051	Charge<0		5.46578	Charge<0		5.24584	Charge<0
3.81505	Charge<0		6	Charge<0		5.3957	Charge<0
5.98629	Charge<0		3.21482	Charge<0		3.99781	Charge<0
3.89677	Charge<0		1.99265	Charge<0		6	Charge<0
5.26516	Charge<0		2.45182	Charge<0		6	Charge<0
5.3637	Charge<0		4.60159	Charge<0		6	Charge<0
1.47149	Charge<0		6	Charge<0		4.19813	Charge<0
6	Charge<0		4.51994	Charge<0		6	Charge<0
5.22805	Charge<0		5.93692	Charge<0		6	Charge<0
5.56359	Charge<0		5.95601	Charge<0		2.42347	Charge<0
6	Charge<0		3.11459	Charge<0		5.2514	Charge<0
5.8943	Charge<0		5.75227	Charge<0		2.37349	Charge<0
5.63043	Charge<0		5.00907	Charge<0		0.443227	Charge<0
6	Charge<0		1.48071	Charge<0		4.12347	Charge<0
6	Charge<0		5.18281	Charge<0		6	Charge<0
6	Charge<0		6	Charge<0		5.74747	Charge<0
5.96325	Charge<0		4.81411	Charge<0		4.10557	Charge<0
5.52518	Charge<0		1.81196	Charge<0		3.20928	Charge<0
6	Charge<0		5.02216	Charge<0		1.03501	Charge<0
6	Charge<0		4.66124	Charge<0		3.0314	Charge<0
4.22181	Charge<0		3.96786	Charge<0		5.46129	Charge<0
4.96662	Charge<0		2.28177	Charge<0		1.48693	Charge<0
5.54218	Charge<0		4.10432	Charge<0		3.22557	Charge<0
5.58523	Charge<0		2.68989	Charge<0		4.07402	Charge<0
6	Charge<0		0.849583	Charge<0		2.37863	Charge<0
2.66461	Charge<0		3.70277	Charge<0		6	Charge<0
5.15107	Charge<0		6	Charge<0		5.91834	Charge<0
1.1559	Charge<0		5.53225	Charge<0		6	Charge<0
0.924597	Charge<0		2.12717	Charge<0		5.68036	Charge<0
5.22453	Charge<0		3.41281	Charge<0		5.70084	Charge<0
5.00866	Charge<0		4.27494	Charge<0		4.965	Charge<0
5.78081	Charge<0		2.43971	Charge<0		6	Charge<0
5.06589	Charge<0		2.74313	Charge<0		6	Charge<0
3.46709	Charge<0		3.45266	Charge<0		1.48448	Charge<0
5.7869	Charge<0		3.67058	Charge<0		4.33033	Charge<0
5.39771	Charge<0		4.80871	Charge<0		4.75411	Charge<0
6	Charge<0		1.84387	Charge<0		6	Charge<0
6	Charge<0		1.29601	Charge<0		5.59636	Charge<0
1.17226	Charge<0		6	Charge<0		5.60346	Charge<0
0.386474	Charge<0		6	Charge<0		6	Charge<0
3.92228	Charge<0		2.89028	Charge<0		6	Charge<0
2.76819	Charge<0		5.98157	Charge<0		0.504548	Charge<0
0.417194	Charge<0		1.31027	Charge<0		2.34109	Charge<0
5.49893	Charge<0		4.01844	Charge<0		4.12033	Charge<0
5.77693	Charge<0		4.70313	Charge<0		4.19327	Charge<0
5.16885	Charge<0		4.7834	Charge<0		0.88155	Charge<0
4.96775	Charge<0		2.52507	Charge<0		5.23092	Charge<0
3.36634	Charge<0		4.38689	Charge<0		6	Charge<0
5.80859	Charge<0		1.69637	Charge<0		6	Charge<0
5.17875	Charge<0		4.77744	Charge<0		3.14992	Charge<0
5.01601	Charge<0		3.97373	Charge<0		5.44647	Charge<0
3.93957	Charge<0		5.5017	Charge<0		2.89178	Charge<0
5.14296	Charge<0		2.50088	Charge<0		5.69204	Charge<0
6	Charge<0		3.71617	Charge<0		5.06532	Charge<0
6	Charge<0		5.55999	Charge<0		4.75746	Charge<0
4.95752	Charge<0		5.7518	Charge<0		4.43333	Charge<0
6	Charge<0		5.25802	Charge<0		3.02105	Charge<0
4.94813	Charge<0		3.37521	Charge<0		2.44241	Charge<0
5.73565	Charge<0		3.27018	Charge<0		5.98862	Charge<0
0.895478	Charge<0		5.54619	Charge<0		5.64833	Charge<0
6	Charge<0		5.51609	Charge<0		4.68254	Charge<0
6	Charge<0		5.48159	Charge<0		5.60885	Charge<0
2.57034	Charge<0		5.13864	Charge<0		4.27663	Charge<0
4.74249	Charge<0		2.7221	Charge<0		5.84056	Charge<0
5.88621	Charge<0		3.5047	Charge<0		1.6608	Charge<0
5.50639	Charge<0		3.63895	Charge<0		4.4325	Charge<0
5.87297	Charge<0		5.97508	Charge<0		4.9516	Charge<0
6	Charge<0		2.1446	Charge<0		5.96724	Charge<0
2.94935	Charge<0		3.29873	Charge<0		4.03592	Charge<0
5.91219	Charge<0		6	Charge<0		3.20351	Charge<0
1.86795	Charge<0		5.8784	Charge<0		4.05793	Charge<0
2.73308	Charge<0		6	Charge<0		6	Charge<0
5.08724	Charge<0		0.752151	Charge<0		6	Charge<0
3.58926	Charge<0		4.75929	Charge<0		6	Charge<0
4.95949	Charge<0		3.1116	Charge<0		3.67503	Charge<0
0.94462	Charge<0		5.76078	Charge<0		5.14946	Charge<0
6	Charge<0		6	Charge<0		4.96707	Charge<0
4.71121	Charge<0		6	Charge<0		5.81863	Charge<0
1.70905	Charge<0		4.7469	Charge<0		5.94353	Charge<0
6	Charge<0		5.0618	Charge<0		3.44113	Charge<0
2.22635	Charge<0		6	Charge<0		3.12465	Charge<0
2.51043	Charge<0		6	Charge<0		4.47087	Charge<0
2.40747	Charge<0		3.05832	Charge<0		6	Charge<0
3.92454	Charge<0		2.35631	Charge<0		5.10115	Charge<0
5.46366	Charge<0		3.96555	Charge<0		5.29109	Charge<0
5.26434	Charge<0		1.05045	Charge<0		3.08235	Charge<0
4.02484	Charge<0		3.72991	Charge<0		4.40667	Charge<0
5.51092	Charge<0		4.96804	Charge<0		6	Charge<0
3.15996	Charge<0		4.06354	Charge<0		4.38257	Charge<0
3.19967	Charge<0		0.631556	Charge<0		6	Charge<0
4.77645	Charge<0		6	Charge<0		4.89634	Charge<0
2.52484	Charge<0		6	Charge<0		5.30992	Charge<0
6	Charge<0		3.95376	Charge<0		1.29046	Charge<0
2.85785	Charge<0		5.54708	Charge<0		6	Charge<0
4.55595	Charge<0		5.853	Charge<0		4.93198	Charge<0
0.441878	Charge<0		4.51752	Charge<0		0.314324	Charge<0
3.6204	Charge<0		4.59328	Charge<0		4.39884	Charge<0
4.17256	Charge<0		5.54339	Charge<0		6	Charge<0
5.0105	Charge<0		5.18128	Charge<0		6	Charge<0
3.28784	Charge<0		2.75281	Charge<0		6	Charge<0
6	Charge<0		6	Charge<0		6	Charge<0
2.56203	Charge<0		0.939762	Charge<0		5.52322	Charge<0
5.13252	Charge<0		0.658496	Charge<0		4.92028	Charge<0
6	Charge<0		1.03417	Charge<0		3.76688	Charge<0
5.53595	Charge<0		5.26611	Charge<0		5.52071	Charge<0
6	Charge<0		1.53219	Charge<0		6	Charge<0
4.90496	Charge<0		1.90948	Charge<0		1.52925	Charge<0
6	Charge<0		3.55985	Charge<0		4.97433	Charge<0
2.34541	Charge<0		6	Charge<0		5.66769	Charge<0
5.52695	Charge<0		5.43796	Charge<0		5.87631	Charge<0
1.48984	Charge<0		0.45229	Charge<0		3.17682	Charge<0
5.21851	Charge<0		4.58854	Charge<0		6	Charge<0
5.9505	Charge<0		1.83414	Charge<0		3.59547	Charge<0
4.64478	Charge<0		5.29634	Charge<0		1.10746	Charge<0
5.19224	Charge<0		5.15461	Charge<0		1.73958	Charge<0
6	Charge<0		6	Charge>0		0.60901	Charge<0
5.23171	Charge<0		6	Charge>0		0.722624	Charge<0
4.04623	Charge<0		6	Charge>0		1.0519	Charge<0
6	Charge<0		5.74036	Charge>0		2.92472	Charge<0
6	Charge<0		5.7178	Charge>0		5.70119	Charge<0
2.71152	Charge<0		5.48546	Charge>0		6	Charge<0
4.65305	Charge<0		4.91359	Charge>0		6	Charge<0
5.65363	Charge<0		4.10851	Charge>0		1.44602	Charge<0
6	Charge<0		6	Charge>0		5.47709	Charge<0
4.93218	Charge<0		6	Charge>0		2.40043	Charge<0
3.66399	Charge<0		2.32694	Charge>0		4.97725	Charge<0
0.140653	Charge<0		2.93637	Charge>0		5.34748	Charge<0
3.18098	Charge<0		3.93413	Charge>0		4.04687	Charge<0
3.2702	Charge<0		1.33765	Charge>0		6	Charge>0
6	Charge<0		5.89452	Charge>0		6	Charge>0
2.51742	Charge<0		2.95384	Charge>0		6	Charge>0
0.339733	Charge<0		6	Charge>0		5.70986	Charge>0
4.02873	Charge<0		5.84305	Charge>0		5.98434	Charge>0
5.04035	Charge<0		6	Charge>0		6	Charge>0
3.65881	Charge<0		3.11455	Charge>0		4.16978	Charge>0
1.84645	Charge<0		5.88146	Charge>0		4.28189	Charge>0
5.22637	Charge<0		2.64967	Charge>0		6	Charge>0
6	Charge<0		3.54092	Charge>0		6	Charge>0
4.02105	Charge<0		4.97133	Charge>0		3.16545	Charge>0
4.03197	Charge<0		5.24245	Charge>0		3.61071	Charge>0
6	Charge<0		1.84257	Charge>0		4.8018	Charge>0
4.0905	Charge<0		5.65002	Charge>0		4.176	Charge>0
0.95544	Charge<0		5.9052	Charge>0		3.44911	Charge>0
3.50202	Charge<0		5.30863	Charge>0		6	Charge>0
4.15334	Charge<0		5.14667	Charge>0		3.8908	Charge>0
2.91662	Charge<0		6	Charge>0		6	Charge>0
5.16987	Charge<0		6	Charge>0		5.45572	Charge>0
5.38684	Charge<0		6	Charge>0		6	Charge>0
4.79294	Charge<0		3.14522	Charge>0		4.3652	Charge>0
4.1811	Charge<0		6	Charge>0		5.23913	Charge>0
1.17652	Charge<0		5.81102	Charge>0		3.50563	Charge>0
6	Charge<0		5.9895	Charge>0		3.63214	Charge>0
3.96516	Charge<0		4.9032	Charge>0		5.33072	Charge>0
4.44921	Charge<0		3.97806	Charge>0		5.56179	Charge>0
4.20498	Charge<0		6	Charge>0		1.90488	Charge>0
1.87397	Charge<0		3.32108	Charge>0		6	Charge>0
2.83096	Charge<0		5.67634	Charge>0		5.18353	Charge>0
0.365591	Charge<0		6	Charge>0		5.80855	Charge>0
4.84303	Charge<0		3.26912	Charge>0		4.95377	Charge>0
4.12679	Charge<0		6	Charge>0		5.5207	Charge>0
5.02553	Charge<0		4.39004	Charge>0		6	Charge>0
2.50425	Charge<0		6	Charge>0		3.05327	Charge>0
6	Charge<0		6	Charge>0		6	Charge>0
6	Charge<0		5.08402	Charge>0		6	Charge>0
6	Charge<0		6	Charge>0		5.96232	Charge>0
2.81362	Charge<0		4.9683	Charge>0		5.1932	Charge>0
4.88757	Charge<0		3.47049	Charge>0		3.90406	Charge>0
6	Charge<0		1.8932	Charge>0		5.83866	Charge>0
3.68232	Charge<0		6	Charge>0		2.83497	Charge>0
0.661325	Charge<0		6	Charge>0		6	Charge>0
0.830293	Charge<0		5.82859	Charge>0		6	Charge>0
4.77267	Charge<0		4.71256	Charge>0		5.75047	Charge>0
5.24293	Charge<0		4.69258	Charge>0		6	Charge>0
2.08579	Charge<0		5.52363	Charge>0		5.8704	Charge>0
3.11405	Charge<0		4.09573	Charge>0		6	Charge>0
5.17441	Charge<0		6	Charge>0		6	Charge>0
2.60505	Charge<0		5.63449	Charge>0		5.58603	Charge>0
6	Charge<0		2.22587	Charge>0		5.75083	Charge>0
5.83587	Charge<0		4.83803	Charge>0		5.59848	Charge>0
4.34531	Charge<0		6	Charge>0		4.46373	Charge>0
4.29552	Charge<0		5.93515	Charge>0		6	Charge>0
5.51093	Charge<0		4.81113	Charge>0		4.88783	Charge>0
1.60474	Charge<0		6	Charge>0		6	Charge>0
6	Charge<0		4.9293	Charge>0		2.62218	Charge>0
5.07113	Charge<0		4.14259	Charge>0		4.88614	Charge>0
4.09286	Charge<0		4.32165	Charge>0		5.94504	Charge>0
2.79225	Charge<0		5.85028	Charge>0		4.91595	Charge>0
5.11167	Charge<0		5.32019	Charge>0		5.79574	Charge>0
0.468894	Charge<0		5.58923	Charge>0		5.23878	Charge>0
2.07335	Charge<0		5.3428	Charge>0		2.19475	Charge>0
4.34764	Charge<0		4.88662	Charge>0		5.86996	Charge>0
5.60502	Charge<0		4.3851	Charge>0		6	Charge>0
6	Charge<0		4.78977	Charge>0		6	Charge>0
6	Charge<0		4.35905	Charge>0		5.91314	Charge>0
3.13703	Charge<0		4.78512	Charge>0		6	Charge>0
4.04349	Charge<0		4.39767	Charge>0		5.84235	Charge>0
1.97063	Charge<0		4.03111	Charge>0		5.64001	Charge>0
4.98734	Charge<0		5.29006	Charge>0		4.05932	Charge>0
6	Charge<0		4.91397	Charge>0		5.27924	Charge>0
5.52269	Charge<0		5.43855	Charge>0		4.92958	Charge>0
1.96517	Charge<0		4.18802	Charge>0		4.89855	Charge>0
4.29858	Charge<0		4.91582	Charge>0		5.24186	Charge>0
0.509234	Charge<0		5.35877	Charge>0		4.29558	Charge>0
4.63043	Charge<0		4.73532	Charge>0		4.69688	Charge>0
5.01748	Charge<0		4.05524	Charge>0		4.51761	Charge>0
4.53858	Charge<0		4.60699	Charge>0		5.19918	Charge>0
3.83714	Charge<0		5.5631	Charge>0		4.65355	Charge>0
5.4841	Charge<0		4.81629	Charge>0		6	Charge>0
6	Charge<0		4.96876	Charge>0		4.41215	Charge>0
2.63248	Charge<0		5.09207	Charge>0		4.99906	Charge>0
2.36936	Charge<0		5.85055	Charge>0		5.22907	Charge>0
5.53311	Charge<0		4.70079	Charge>0		4.65025	Charge>0
2.3908	Charge<0		3.62541	Charge>0		4.03223	Charge>0
6	Charge<0		3.55634	Charge>0		3.33752	Charge>0
5.98917	Charge<0		5.76724	Charge>0		4.09931	Charge>0
6	Charge<0		5.94296	Charge>0		4.92578	Charge>0
6	Charge<0		1.79291	Charge>0		5.04392	Charge>0
1.45449	Charge<0		6	Charge>0		5.11812	Charge>0
4.36616	Charge<0		4.35814	Charge>0		3.76212	Charge>0
5.10173	Charge<0		4.47874	Charge>0		5.03599	Charge>0
5.84789	Charge<0		2.98817	Charge>0		4.45139	Charge>0
6	Charge<0		4.15489	Charge>0		3.88173	Charge>0
1.41613	Charge<0		4.84032	Charge>0		4.33927	Charge>0
4.24331	Charge<0		3.85766	Charge>0		5.05957	Charge>0
1.44171	Charge<0		2.53455	Charge>0		6	Charge>0
5.53153	Charge<0		4.87038	Charge>0		3.70484	Charge>0
4.19872	Charge<0		4.71476	Charge>0		5.05174	Charge>0
4.99263	Charge<0		5.356	Charge>0		5.72705	Charge>0
2.80872	Charge<0		3.21268	Charge>0		0.790382	Charge>0
2.39391	Charge<0		1.8116	Charge>0		5.8903	Charge>0
2.26625	Charge<0		2.31035	Charge>0		4.44732	Charge>0
5.51232	Charge<0		5.63464	Charge>0		5.95278	Charge>0
1.44927	Charge<0		5.23159	Charge>0		3.05818	Charge>0
2.96646	Charge<0		4.72212	Charge>0		4.67701	Charge>0
4.79843	Charge<0		3.77141	Charge>0		4.60876	Charge>0
2.12746	Charge<0		2.76046	Charge>0		4.95329	Charge>0
6	Charge<0		5.00938	Charge>0		3.39144	Charge>0
0.447076	Charge<0		5.60359	Charge>0		4.57143	Charge>0
6	Charge>0		5.28308	Charge>0		5.06444	Charge>0
6	Charge>0		5.78097	Charge>0		4.59595	Charge>0
6	Charge>0		5.49453	Charge>0		5.61117	Charge>0
5.96048	Charge>0		6	Charge>0		1.87093	Charge>0
5.93211	Charge>0		2.99232	Charge>0		5.08862	Charge>0
6	Charge>0		3.56752	Charge>0		5.02459	Charge>0
6	Charge>0		1.7955	Charge>0		6	Charge>0
5.19881	Charge>0		5.68861	Charge>0		4.61582	Charge>0
6	Charge>0		1.35475	Charge>0		2.41724	Charge>0
6	Charge>0		5.41452	Charge>0		4.6448	Charge>0
3.60087	Charge>0		6	Charge>0		5.79737	Charge>0
3.89692	Charge>0		1.1414	Charge>0		5.67976	Charge>0
4.93529	Charge>0		5.17599	Charge>0		5.4271	Charge>0
2.84973	Charge>0		0.735182	Charge>0		5.87402	Charge>0
6	Charge>0		4.21553	Charge>0		6	Charge>0
4.10927	Charge>0		2.25717	Charge>0		3.70374	Charge>0
6	Charge>0		6	Charge>0		5.38212	Charge>0
6	Charge>0		5.48006	Charge>0		1.94463	Charge>0
6	Charge>0		6	Charge>0		6	Charge>0
3.49344	Charge>0		5.68198	Charge>0		1.65387	Charge>0
5.95914	Charge>0		2.59534	Charge>0		4.00936	Charge>0
4.17415	Charge>0		2.83143	Charge>0		5.81551	Charge>0
4.74123	Charge>0		5.34211	Charge>0		0.609011	Charge>0
5.24753	Charge>0		4.66045	Charge>0		5.73731	Charge>0
5.40767	Charge>0		5.2132	Charge>0		0.354704	Charge>0
6	Charge>0		5.27154	Charge>0		4.54111	Charge>0
5.51843	Charge>0		5.82121	Charge>0		0.635349	Charge>0
3.21154	Charge>0		3.74739	Charge>0		5.81448	Charge>0
6	Charge>0		6	Charge>0		5.26488	Charge>0
5.11175	Charge>0		0.908963	Charge>0		6	Charge>0
6	Charge>0		3.08725	Charge>0		6	Charge>0
5.55243	Charge>0		3.25639	Charge>0		4.12143	Charge>0
5.96246	Charge>0		5.82195	Charge>0		2.93902	Charge>0
4.11166	Charge>0		5.06864	Charge>0		5.31223	Charge>0
5.81871	Charge>0		5.57695	Charge>0		6	Charge>0
6	Charge>0		5.53345	Charge>0		5.56249	Charge>0
6	Charge>0		4.03752	Charge>0		5.27987	Charge>0
4.96896	Charge>0		2.00727	Charge>0		4.81946	Charge>0
4.15842	Charge>0		2.70615	Charge>0		6	Charge>0
5.6685	Charge>0		4.77573	Charge>0		5.16994	Charge>0
3.45514	Charge>0		6	Charge>0		6	Charge>0
5.77064	Charge>0		2.32948	Charge>0		0.858391	Charge>0
4.78544	Charge>0		5.10495	Charge>0		5.4806	Charge>0
4.88601	Charge>0		6	Charge>0		3.85314	Charge>0
6	Charge>0		6	Charge>0		1.57691	Charge>0
5.7521	Charge>0		0.945151	Charge>0		4.74006	Charge>0
6	Charge>0		3.49606	Charge>0		5.56057	Charge>0
5.49131	Charge>0		5.32275	Charge>0		5.38165	Charge>0
5.57598	Charge>0		5.79336	Charge>0		5.42927	Charge>0
6	Charge>0		5.59682	Charge>0		6	Charge>0
0.990229	Charge>0		3.83566	Charge>0		4.66459	Charge>0
4.63941	Charge>0		6	Charge>0		0.48857	Charge>0
4.67958	Charge>0		5.84133	Charge>0		1.96832	Charge>0
4.69033	Charge>0		6	Charge>0		4.71902	Charge>0
3.46405	Charge>0		3.79715	Charge>0		5.84163	Charge>0
6	Charge>0		4.70425	Charge>0		0.733386	Charge>0
6	Charge>0		6	Charge>0		5.16158	Charge>0
4.30376	Charge>0		5.86627	Charge>0		6	Charge>0
5.55515	Charge>0		5.02383	Charge>0		5.98075	Charge>0
5.79144	Charge>0		4.67839	Charge>0		0.415645	Charge>0
4.95705	Charge>0		6	Charge>0		4.47998	Charge>0
6	Charge>0		5.45171	Charge>0		5.87695	Charge>0
5.69814	Charge>0		6	Charge>0		5.78171	Charge>0
5.48322	Charge>0		5.14665	Charge>0		3.9192	Charge>0
6	Charge>0		5.0354	Charge>0		6	Charge>0
6	Charge>0		4.94061	Charge>0		2.93468	Charge>0
6	Charge>0		5.15451	Charge>0		5.98838	Charge>0
5.71837	Charge>0		5.81907	Charge>0		6	Charge>0
6	Charge>0		4.5821	Charge>0		5.85081	Charge>0
5.1925	Charge>0		5.81431	Charge>0		3.91413	Charge>0
5.06629	Charge>0		1.30338	Charge>0		6	Charge>0
6	Charge>0		1.21085	Charge>0		6	Charge>0
5.97015	Charge>0		1.32843	Charge>0		1.37523	Charge>0
5.24684	Charge>0		5.39142	Charge>0		5.98681	Charge>0
5.90782	Charge>0		5.70747	Charge>0		5.33218	Charge>0
5.45641	Charge>0		6	Charge>0		5.35487	Charge>0
6	Charge>0		2.62361	Charge>0		6	Charge>0
5.46734	Charge>0		0.609207	Charge>0		5.6945	Charge>0
6	Charge>0		6	Charge>0		6	Charge>0
5.70534	Charge>0		2.6097	Charge>0		4.73471	Charge>0
5.13285	Charge>0		3.96225	Charge>0		4.59695	Charge>0
6	Charge>0		5.24702	Charge>0		5.04125	Charge>0
6	Charge>0		6	Charge>0		5.30506	Charge>0
6	Charge>0		6	Charge>0		5.72904	Charge>0
6	Charge>0		6	Charge>0		5.08892	Charge>0
6	Charge>0		6	Charge>0		5.99211	Charge>0
5.44242	Charge>0		6	Charge>0		1.5637	Charge>0
6	Charge>0		6	Charge>0		4.60819	Charge>0
6	Charge>0		0.823112	Charge>0		5.31343	Charge>0
5.55242	Charge>0		2.16541	Charge>0		2.72164	Charge>0
6	Charge>0		3.90564	Charge>0		6	Charge>0
5.89994	Charge>0		2.11767	Charge>0		6	Charge>0
6	Charge>0		6	Charge>0		3.29969	Charge>0
6	Charge>0		5.55052	Charge>0		1.8249	Charge>0
5.50868	Charge>0		4.78292	Charge>0		1.03267	Charge>0
6	Charge>0		5.75865	Charge>0		6	Charge>0
6	Charge>0		4.0794	Charge>0		3.311	Charge>0
5.91718	Charge>0		5.83392	Charge>0		3.61798	Charge>0
4.8169	Charge>0		2.03309	Charge>0		0.948911	Charge>0
4.33681	Charge>0		5.73083	Charge>0		5.23355	Charge>0
5.59176	Charge>0		5.53455	Charge>0		5.80772	Charge>0
6	Charge>0		4.40204	Charge>0		6	Charge>0
0.982634	Charge>0		5.85627	Charge>0		5.72801	Charge>0
6	Charge>0		5.85609	Charge>0		6	Charge>0
4.67471	Charge>0		5.72014	Charge>0		6	Charge>0
6	Charge>0		5.6436	Charge>0		6	Charge>0
3.83953	Charge>0		6	Charge>0		6	Charge>0
4.60203	Charge>0		6	Charge>0		0.343072	Charge>0
5.09713	Charge>0		5.79467	Charge>0		2.64684	Charge>0
5.39753	Charge>0		3.66243	Charge>0		3.4973	Charge>0
3.56557	Charge>0		4.02113	Charge>0		3.22124	Charge>0
4.95848	Charge>0		6	Charge>0		5.46512	Charge>0
5.73324	Charge>0		6	Charge>0		5.16657	Charge>0
6	Charge>0		6	Charge>0		5.72427	Charge>0
5.73898	Charge>0		3.04313	Charge>0		5.0188	Charge>0
2.66777	Charge>0		4.64784	Charge>0		3.45031	Charge>0
3.03661	Charge>0		2.18074	Charge>0		5.51169	Charge>0
5.55102	Charge>0		6	Charge>0		3.66951	Charge>0
4.74939	Charge>0		4.20325	Charge>0		5.79062	Charge>0
5.67617	Charge>0		1.36855	Charge>0		5.50198	Charge>0
[truncated: 747 more rows]
