# Supplementary material for: Global protein turnover quantification in Escherichia coli reveals cytoplasmic recycling under nitrogen limitation
Source: Nat Commun. 2024 Jul 13;15:5890. doi: 10.1038/s41467-024-49920-8 (PMC11246515; doi:10.1038/s41467-024-49920-8)
Supplement: Supplementary file 13 — Source Data [file 41467_2024_49920_MOESM13_ESM.zip › Source_Data/FigureS6_sourcedata.xlsx]

## Sheet: FigureS6
Time in mins	0	105	213	371	538	752	964	1558
0	0.32851	0.25706	0.189427	0.108503	0.0709025	0.0284952	0.0150681	0.00203461
1	0.507008	0.276615	0.139755	0.0437748	0.0205129	0.00660407	0.00428168	0.00144804
2	0.21535	0.177632	0.153302	0.131442	0.107165	0.0902043	0.0807765	0.0441275
3	0.868057	0.0623833	0.0135338	0.00260694	0.034875	0.0038053	0.0102863	0.004452
4	0.271857	0.228568	0.185112	0.124088	0.0905664	0.0545793	0.0386272	0.00660239
After renormalization
Time in mins	0	105	213	371	538	752	964	1558
0	0.24543	0.217488	0.180455	0.137689	0.0977356	0.067557	0.0450761	0.00857019
1	0.583316	0.258563	0.0969841	0.0316376	0.0166355	0.00454435	0.00388073	0.00443907
2	0.372532	0.277006	0.181957	0.0956813	0.0439783	0.0181022	0.00855584	0.00218776
3	0.144805	0.124517	0.121396	0.116318	0.10584	0.123391	0.13337	0.130364
4	0.277272	0.238835	0.187107	0.125155	0.0878111	0.0504478	0.0299452	0.00342722
