# Supplementary material for: Global protein turnover quantification in Escherichia coli reveals cytoplasmic recycling under nitrogen limitation
Source: Nat Commun. 2024 Jul 13;15:5890. doi: 10.1038/s41467-024-49920-8 (PMC11246515; doi:10.1038/s41467-024-49920-8)
Supplement: Supplementary file 13 — Source Data [file 41467_2024_49920_MOESM13_ESM.zip › Source_Data/FigureS8_sourcedata.csv]

	Gene	name	kd_active
1	aceB	C.lim12	0.108559129253973
2	aceB	C.lim3	0.0775132652450329
3	aceB	C.lim6	0.103848064397525
4	aceB	MinimalMedia	0.00455912605324338
5	acpT	C.lim12	0.0259763981078427
6	acpT	C.lim3	0.0407877241515915
7	acpT	C.lim6	0.0249516927975735
8	acpT	MinimalMedia	0.221862509445071
9	actP	C.lim12	0.000164214793530317
10	actP	C.lim3	0
11	actP	C.lim6	0.00110780174808976
12	actP	MinimalMedia	0.283518690668547
13	alaA	C.lim12	0.0181986180255422
14	alaA	C.lim3	0.0021546227563653
15	alaA	C.lim6	0.00759550993200855
16	alaA	MinimalMedia	0.099664159223399
17	arnA	C.lim12	0.00919443843040813
18	arnA	C.lim3	0.0116185680942484
19	arnA	C.lim6	0.0264669658498936
20	arnA	MinimalMedia	0.254791706936939
21	aspA	C.lim12	0.0479743567149882
22	aspA	C.lim3	0.0557488456339233
23	aspA	C.lim6	0.0462770505948358
24	aspA	MinimalMedia	0
25	clcA	C.lim12	0.00373378979122382
26	clcA	C.lim3	0
27	clcA	C.lim6	0.00412893597530632
28	clcA	MinimalMedia	0.0684123600176922
29	csiR	C.lim12	0.0803881357633956
30	csiR	C.lim3	0.124649614327265
31	csiR	C.lim6	0.0737507444793808
32	csiR	MinimalMedia	0.436651403459184
33	cycA	C.lim12	0.025232728727036
34	cycA	C.lim3	0.00295072941144198
35	cycA	C.lim6	0.0224650512975094
36	cycA	MinimalMedia	0.142616572584221
37	cysI	C.lim12	0.0584679843451621
38	cysI	C.lim3	0.0408865684776854
39	cysI	C.lim6	0.0509604908026213
40	cysI	MinimalMedia	0
41	fliF	C.lim12	0.0419598769985587
42	fliF	C.lim3	0.0361819147174746
43	fliF	C.lim6	0.031527784613071
44	fliF	MinimalMedia	0.122406823319953
45	frsA	C.lim12	0.0824409559240726
46	frsA	C.lim3	0.0674314727181345
47	frsA	C.lim6	0.0687898931651007
48	frsA	MinimalMedia	0.0111702299852167
49	ftsI	C.lim12	0.196542936280502
50	ftsI	C.lim3	0.165737386178198
51	ftsI	C.lim6	0.179694175377614
52	ftsI	MinimalMedia	0
53	grcA	C.lim12	0.197495212315016
54	grcA	C.lim3	0.244520187788521
55	grcA	C.lim6	0.20360506285287
56	grcA	MinimalMedia	0.00660044963507711
57	hemH	C.lim12	0.0105303086942581
58	hemH	C.lim3	0.00301985599763407
59	hemH	C.lim6	0.00424097088796199
60	hemH	MinimalMedia	0.13446748134686
61	hldE	C.lim12	0.0050677671592131
62	hldE	C.lim3	0
63	hldE	C.lim6	0.00534255338660913
64	hldE	MinimalMedia	0.0477969159990792
65	hslJ	C.lim12	0.0052095310941231
66	hslJ	C.lim3	0.0248137017720985
67	hslJ	C.lim6	0.0165880231575241
68	hslJ	MinimalMedia	0.21069800754226
69	insL3	C.lim12	0.208579790955513
70	insL3	C.lim3	0.60255113536977
71	insL3	C.lim6	0.326429979399851
72	insL3	MinimalMedia	1
73	lpxC	C.lim12	0.601999894744463
74	lpxC	C.lim3	1
75	lpxC	C.lim6	0.695918192403272
76	lpxC	MinimalMedia	1
77	mltA	C.lim12	0.10669301141728
78	mltA	C.lim3	0.138176164457611
79	mltA	C.lim6	0.132122814531816
80	mltA	MinimalMedia	0
81	osmE	C.lim12	0.0094624895640167
82	osmE	C.lim3	0.00516139146180541
83	osmE	C.lim6	0.00346666850538233
84	osmE	MinimalMedia	0.0839486149667567
85	otsA	C.lim12	0.0566143111546335
86	otsA	C.lim3	0.0576456849479544
87	otsA	C.lim6	0.0641556530749896
88	otsA	MinimalMedia	0
89	pflB	C.lim12	0.108553925617239
90	pflB	C.lim3	0.11642245570654
91	pflB	C.lim6	0.112269406006231
92	pflB	MinimalMedia	0.0223340124215124
93	prc	C.lim12	0.00618037351091918
94	prc	C.lim3	0.0026643340865698
95	prc	C.lim6	0.00702973551825099
96	prc	MinimalMedia	0.0398290833355827
97	recT	C.lim12	0.0379039914795034
98	recT	C.lim3	0.0450416382065013
99	recT	C.lim6	0.0671611962813631
100	recT	MinimalMedia	0.347039523575137
101	rpsS	C.lim12	0.0150141657993095
102	rpsS	C.lim3	0.0225211174907862
103	rpsS	C.lim6	0.00989525120907493
104	rpsS	MinimalMedia	0.135179607055479
105	sbcD	C.lim12	0.0193258592799392
106	sbcD	C.lim3	0.0350055644728933
107	sbcD	C.lim6	0.0129107407040766
108	sbcD	MinimalMedia	0.112540146802301
109	tonB	C.lim12	0.0616012367759021
110	tonB	C.lim3	0.133614995860923
111	tonB	C.lim6	0.0785118958899199
112	tonB	MinimalMedia	0.502310098018461
113	ubiF	C.lim12	0.0347200825487708
114	ubiF	C.lim3	0.0369706721174372
115	ubiF	C.lim6	0.0437393634618268
116	ubiF	MinimalMedia	0.00383498865357901
117	xerD	C.lim12	0.114434025823918
118	xerD	C.lim3	0.173475765243335
119	xerD	C.lim6	0.112829081034921
120	xerD	MinimalMedia	0.319537017397329
121	ycaC	C.lim12	0.010686106690188
122	ycaC	C.lim3	0
123	ycaC	C.lim6	0.00586380495229705
124	ycaC	MinimalMedia	0.382010867472727
125	ydcP	C.lim12	0.174325411324334
126	ydcP	C.lim3	0.131745564309338
127	ydcP	C.lim6	0.133879597946162
128	ydcP	MinimalMedia	0.468716686272603
129	yebC	C.lim12	0.0386557414053045
130	yebC	C.lim3	0.0434312926789554
131	yebC	C.lim6	0.0572545156859939
132	yebC	MinimalMedia	0
133	ygiB	C.lim12	0.0612487924743682
134	ygiB	C.lim3	0.156798105976568
135	ygiB	C.lim6	0.0716525040699421
136	ygiB	MinimalMedia	0.442743134949536
137	ygiM	C.lim12	0.00471729772503768
138	ygiM	C.lim3	0.000108243453874959
139	ygiM	C.lim6	0.00337259504684014
140	ygiM	MinimalMedia	0.0494469711213066
141	ykgG	C.lim12	0.0752405532906348
142	ykgG	C.lim3	0.066422464510617
143	ykgG	C.lim6	0.0710536018836544
144	ykgG	MinimalMedia	0.359133234406952
145	ytfL	C.lim12	0.0211299874391052
146	ytfL	C.lim3	0.00618405046437975
147	ytfL	C.lim6	0.0188744264743947
148	ytfL	MinimalMedia	0.187272468058155
149	znuC	C.lim12	0.0562497515378037
150	znuC	C.lim3	0.0325809645576095
151	znuC	C.lim6	0.0424492636552596
152	znuC	MinimalMedia	0.481344550031659
