# Supplementary material for: Global protein turnover quantification in Escherichia coli reveals cytoplasmic recycling under nitrogen limitation
Source: Nat Commun. 2024 Jul 13;15:5890. doi: 10.1038/s41467-024-49920-8 (PMC11246515; doi:10.1038/s41467-024-49920-8)
Supplement: Supplementary file 13 — Source Data [file 41467_2024_49920_MOESM13_ESM.zip › Source_Data/FigureS9_sourcedata.csv]

	Culture.ID	Strain	Limitation	Time_hr	OD600
1	1	WT	N	0.2	0.002
2	1	WT	N	1.183	0.011
3	1	WT	N	1.967	0.061
4	1	WT	N	2.533	0.11
5	1	WT	N	3.117	0.149
6	1	WT	N	3.683	0.218
7	1	WT	N	4.6	0.276
8	1	WT	N	5.583	0.313
9	1	WT	N	6.517	0.422
10	1	WT	N	8.15	0.568
11	2	WT	N	0.2	0.004
12	2	WT	N	1.183	0.012
13	2	WT	N	1.967	0.068
14	2	WT	N	2.533	0.115
15	2	WT	N	3.117	0.154
16	2	WT	N	3.683	0.229
17	2	WT	N	4.6	0.296
18	2	WT	N	5.583	0.322
19	2	WT	N	6.517	0.443
20	2	WT	N	8.15	0.584
21	3	WT	N	0.2	0.002
22	3	WT	N	1.183	0.011
23	3	WT	N	1.967	0.062
24	3	WT	N	2.533	0.118
25	3	WT	N	3.117	0.155
26	3	WT	N	3.683	0.23
27	3	WT	N	4.6	0.265
28	3	WT	N	5.583	0.328
29	3	WT	N	6.517	0.444
30	3	WT	N	8.15	0.594
31	4	WT	C	0.2	0.003
32	4	WT	C	1.183	0.021
33	4	WT	C	1.967	0.08
34	4	WT	C	2.533	0.121
35	4	WT	C	3.117	0.17
36	4	WT	C	3.683	0.237
37	4	WT	C	4.6	0.3
38	4	WT	C	5.583	0.338
39	4	WT	C	6.517	0.462
40	4	WT	C	8.15	0.627
41	5	WT	C	0.2	0.005
42	5	WT	C	1.183	0.016
43	5	WT	C	1.967	0.07
44	5	WT	C	2.533	0.112
45	5	WT	C	3.117	0.168
46	5	WT	C	3.683	0.232
47	5	WT	C	4.6	0.296
48	5	WT	C	5.583	0.324
49	5	WT	C	6.517	0.447
50	5	WT	C	8.15	0.596
51	6	WT	C	0.2	0.003
52	6	WT	C	1.183	0.016
53	6	WT	C	1.967	0.069
54	6	WT	C	2.533	0.116
55	6	WT	C	3.117	0.169
56	6	WT	C	3.683	0.238
57	6	WT	C	4.6	0.302
58	6	WT	C	5.583	0.338
59	6	WT	C	6.517	0.459
60	6	WT	C	8.15	0.618
61	7	TKO	N	0.2	0.003
62	7	TKO	N	1.183	0.004
63	7	TKO	N	1.967	0.004
64	7	TKO	N	2.533	0.023
65	7	TKO	N	3.117	0.058
66	7	TKO	N	3.683	0.122
67	7	TKO	N	4.6	0.212
68	7	TKO	N	5.583	0.271
69	7	TKO	N	6.517	0.353
70	7	TKO	N	8.15	0.408
71	8	TKO	N	0.2	0.003
72	8	TKO	N	1.183	0.003
73	8	TKO	N	1.967	0.004
74	8	TKO	N	2.533	0.023
75	8	TKO	N	3.117	0.062
76	8	TKO	N	3.683	0.115
77	8	TKO	N	4.6	0.209
78	8	TKO	N	5.583	0.266
79	8	TKO	N	6.517	0.348
80	8	TKO	N	8.15	0.391
81	9	TKO	N	0.2	0.003
82	9	TKO	N	1.183	0.005
83	9	TKO	N	1.967	0.004
84	9	TKO	N	2.533	0.023
85	9	TKO	N	3.117	0.061
86	9	TKO	N	3.683	0.122
87	9	TKO	N	4.6	0.215
88	9	TKO	N	5.583	0.291
89	9	TKO	N	6.517	0.356
90	9	TKO	N	8.15	0.402
91	10	TKO	C	0.2	0.003
92	10	TKO	C	1.183	0.009
93	10	TKO	C	1.967	0.038
94	10	TKO	C	2.533	0.09
95	10	TKO	C	3.117	0.142
96	10	TKO	C	3.683	0.199
97	10	TKO	C	4.6	0.258
98	10	TKO	C	5.583	0.298
99	10	TKO	C	6.517	0.359
100	10	TKO	C	8.15	0.391
101	11	TKO	C	0.2	0.003
102	11	TKO	C	1.183	0.009
103	11	TKO	C	1.967	0.036
104	11	TKO	C	2.533	0.094
105	11	TKO	C	3.117	0.127
106	11	TKO	C	3.683	0.176
107	11	TKO	C	4.6	0.248
108	11	TKO	C	5.583	0.301
109	11	TKO	C	6.517	0.359
110	11	TKO	C	8.15	0.382
111	12	TKO	C	0.2	0.005
112	12	TKO	C	1.183	0.009
113	12	TKO	C	1.967	0.037
114	12	TKO	C	2.533	0.091
115	12	TKO	C	3.117	0.124
116	12	TKO	C	3.683	0.184
117	12	TKO	C	4.6	0.261
118	12	TKO	C	5.583	0.313
119	12	TKO	C	6.517	0.365
120	12	TKO	C	8.15	0.409
121	13	WT	N	0.133	0.005
122	13	WT	N	0.917	0.008
123	13	WT	N	1.95	0.106
124	13	WT	N	3.017	0.217
125	13	WT	N	3.467	0.293
126	13	WT	N	3.917	0.32
127	13	WT	N	4.35	0.35
128	13	WT	N	4.817	0.396
129	13	WT	N	5.333	0.428
130	13	WT	N	5.85	0.465
131	13	WT	N	6.5	0.507
132	13	WT	N	7.133	0.554
133	14	TKO	N	0.133	0.002
134	14	TKO	N	0.917	0.002
135	14	TKO	N	1.95	0.003
136	14	TKO	N	3.017	0.013
137	14	TKO	N	3.467	0.03
138	14	TKO	N	3.917	0.068
139	14	TKO	N	4.35	0.122
140	14	TKO	N	4.817	0.176
141	14	TKO	N	5.333	0.235
142	14	TKO	N	5.85	0.299
143	14	TKO	N	6.5	0.39
144	14	TKO	N	7.133	0.402
145	15	WT	C	0.1	0.00199999999999999
146	15	WT	C	1.183	0.022
147	15	WT	C	2.017	0.108
148	15	WT	C	2.55	0.154
149	15	WT	C	3.117	0.232
150	15	WT	C	3.75	0.3
151	15	WT	C	4.517	0.317
152	15	WT	C	5.183	0.422
153	15	WT	C	7.083	0.585
154	16	TKO	C	0.1	0.008
155	16	TKO	C	1.183	0.016
156	16	TKO	C	2.017	0.049
157	16	TKO	C	2.55	0.102
158	16	TKO	C	3.117	0.166
159	16	TKO	C	3.75	0.24
160	16	TKO	C	4.517	0.272
161	16	TKO	C	5.183	0.341
162	16	TKO	C	7.083	0.455
