# Supplementary material for: Global protein turnover quantification in Escherichia coli reveals cytoplasmic recycling under nitrogen limitation
Source: Nat Commun. 2024 Jul 13;15:5890. doi: 10.1038/s41467-024-49920-8 (PMC11246515; doi:10.1038/s41467-024-49920-8)
Supplement: Supplementary file 13 — Source Data [file 41467_2024_49920_MOESM13_ESM.zip › Source_Data/Reviewer1_Comment4_sourcedata.xlsx]

## Sheet: All proteins in grey
Protein ID	Gene names	Concentration (M)	Log N-lim/P-lim (X-axis)	Confidence (Y-axis)
sp|P0CE48|EFTU2_ECOLI	tufB	0.0001089	-0.125449	-2.1962
sp|P0A910|OMPA_ECOLI	ompA	7.62e-05	0.656867	-7
sp|P0AED0|USPA_ECOLI	uspA	5.64e-05	0.184918	-1.14298
sp|P0A9C5|GLN1B_ECOLI	glnA	5.49e-05	3.26202	-7
sp|P02931|OMPF_ECOLI	ompF	5.02e-05	-0.396918	-1.71996
sp|P08200|IDH_ECOLI	icd	4.92e-05	-0.474255	-7
sp|P0ACF0|DBHA_ECOLI	hupA	4.74e-05	0.369314	-2.78038
sp|P0A7K2|RL7_ECOLI	rplL	4.46e-05	1.12795	-5.63347
sp|P60422|RL2_ECOLI	rplB	4.38e-05	1.0868	-7
sp|P0AC55|GLNK_ECOLI	glnK	4.19e-05	5.07821	-5.26482
sp|P0A9B2|G3P1_ECOLI	gapA	4.07e-05	-0.489236	-7
sp|P69776|LPP_ECOLI	lpp	4.03e-05	-0.700913	-4.02601
sp|P0ABH7|CISY_ECOLI	gltA	3.89e-05	-0.164356	-2.80967
sp|P0A7L3|RL20_ECOLI	rplT	3.87e-05	0.92442	-7
sp|P0A9Y6|CSPC_ECOLI	cspC	3.84e-05	0.835557	-3.83025
sp|P76344|ZINT_ECOLI	zinT	3.78e-05	1.30704	-1.96564
sp|P62399|RL5_ECOLI	rplE	3.73e-05	1.28215	-7
sp|P0A7V0|RS2_ECOLI	rpsB	3.7e-05	1.04132	-7
sp|P0A6P9|ENO_ECOLI	eno	3.68e-05	-0.245851	-5.63347
sp|P0A862|TPX_ECOLI	tpx	3.53e-05	-1.76346	-7
sp|P0AA10|RL13_ECOLI	rplM	3.46e-05	1.18701	-7
sp|P0A6M8|EFG_ECOLI	fusA	3.37e-05	-0.24004	-7
sp|P0A7P5|RL34_ECOLI	rpmH	3.32e-05	0.955003	-1.75144
sp|P0ACF4|DBHB_ECOLI	hupB	3.31e-05	-0.0258249	-0.35884
sp|P0A7S9|RS13_ECOLI	rpsM	3.31e-05	1.09111	-7
sp|P61175|RL22_ECOLI	rplV	3.27e-05	1.1449	-4.21467
sp|P0A917|OMPX_ECOLI	ompX	3.12e-05	0.270138	-2.6968
sp|P69783|PTGA_ECOLI	crr	3.11e-05	0.127906	-0.851401
sp|P0A7J3|RL10_ECOLI	rplJ	3.11e-05	0.987089	-5.69897
sp|P0A7L0|RL1_ECOLI	rplA	3.07e-05	1.04214	-7
sp|P60624|RL24_ECOLI	rplX	3.06e-05	0.914058	-7
sp|P0A7R5|RS10_ECOLI	rpsJ	3.02e-05	1.03853	-7
sp|P39172|ZNUA_ECOLI	znuA	2.98e-05	-0.548834	-3.16958
sp|P0A7R1|RL9_ECOLI	rplI	2.97e-05	0.965458	-7
sp|P0AG51|RL30_ECOLI	rpmD	2.96e-05	1.09709	-7
sp|P0A7X3|RS9_ECOLI	rpsI	2.94e-05	0.886431	-1.99548
sp|P06996|OMPC_ECOLI	ompC	2.92e-05	0.650644	-7
sp|P0AG55|RL6_ECOLI	rplF	2.91e-05	0.848895	-7
sp|P0A7V8|RS4_ECOLI	rpsD	2.88e-05	0.900542	-7
sp|P37902|GLTI_ECOLI	gltI	2.84e-05	2.22657	-7
sp|P21420|NMPC_ECOLI	nmpC	2.84e-05
sp|P0AG44|RL17_ECOLI	rplQ	2.79e-05	0.836184	-7
sp|P0A7T3|RS16_ECOLI	rpsP	2.78e-05	1.12878	-3.68165
sp|P0AE08|AHPC_ECOLI	ahpC	2.76e-05	-2.89335	-7
sp|P23721|SERC_ECOLI	serC	2.76e-05	-1.0186	-4.29105
sp|P02359|RS7_ECOLI	rpsG	2.73e-05	0.826789	-7
sp|P0A7S3|RS12_ECOLI	rpsL	2.72e-05	0.914058	-3.17917
sp|P0A7W1|RS5_ECOLI	rpsE	2.67e-05	0.775413	-7
sp|P25665|METE_ECOLI	metE	2.67e-05	-0.293733	-7
sp|P0A7V3|RS3_ECOLI	rpsC	2.65e-05	0.977875	-7
sp|P0AG63|RS17_ECOLI	rpsQ	2.58e-05	0.915013	-3.46468
sp|P0AG67|RS1_ECOLI	rpsA	2.57e-05	0.754073	-5.86213
sp|P0A6P1|EFTS_ECOLI	tsf	2.56e-05	0.253991	-7
sp|P0ADY3|RL14_ECOLI	rplN	2.55e-05	1.06927	-7
sp|P0A7T7|RS18_ECOLI	rpsR	2.54e-05	0.661425	-3.7167
sp|P0AG48|RL21_ECOLI	rplU	2.53e-05	0.846538	-7
sp|P0A7W7|RS8_ECOLI	rpsH	2.51e-05	1.06037	-7
sp|P0A7J7|RL11_ECOLI	rplK	2.47e-05	1.03526	-7
sp|P0AGD3|SODF_ECOLI	sodB	2.42e-05	-0.757778	-7
sp|P0A912|PAL_ECOLI	pal	2.41e-05	-0.256899	-4.4437
sp|P02358|RS6_ECOLI	rpsF	2.34e-05	0.607088	-1.23327
sp|P60438|RL3_ECOLI	rplC	2.27e-05	0.930488	-7
sp|P0A9K9|SLYD_ECOLI	slyD	2.26e-05	-0.629284	-7
sp|P60723|RL4_ECOLI	rplD	2.24e-05	1.06185	-7
sp|P02413|RL15_ECOLI	rplO	2.23e-05	1.08614	-7
sp|P23847|DPPA_ECOLI	dppA	2.22e-05	0.231471	-7
sp|P09551|ARGT_ECOLI	argT	2.21e-05	2.56366	-7
sp|P0ABK5|CYSK_ECOLI	cysK	2.2e-05	0.175069	-3.30407
sp|P0A7R9|RS11_ECOLI	rpsK	2.2e-05	1.00932	-7
sp|P0A799|PGK_ECOLI	pgk	2.17e-05	-0.200568	-7
sp|P0AD96|LIVJ_ECOLI	livJ	2.16e-05	0.150465	-2.66475
sp|P0A7Z4|RPOA_ECOLI	rpoA	2.14e-05	0.458559	-5.22185
sp|P0ADY7|RL16_ECOLI	rplP	2.12e-05	1.15349	-5.22185
sp|P0ABB4|ATPB_ECOLI	atpD	2.12e-05	-0.60332	-7
sp|P0A850|TIG_ECOLI	tig	2.1e-05	0.147717	-4.16365
sp|P0A7N9|RL33_ECOLI	rpmG	2.1e-05
sp|P0AEU0|HISJ_ECOLI	hisJ	2.09e-05	2.10179	-7
sp|P0A825|GLYA_ECOLI	glyA	2.08e-05	0.424004	-7
sp|P0ADZ7|YAJC_ECOLI	yajC	2.06e-05	0.149742	-1.36929
sp|P0ABB0|ATPA_ECOLI	atpA	2.03e-05	-0.732966	-7
sp|P0AA25|THIO_ECOLI	trxA	2.03e-05	0.415311	-1.76298
sp|P28635|METQ_ECOLI	metQ	2.01e-05	0.183469	-4.82056
sp|P0A707|IF3_ECOLI	infC	2e-05	0.439347	-3.65758
sp|P45578|LUXS_ECOLI	luxS	1.96e-05	-0.145692	-2.3356
sp|P68919|RL25_ECOLI	rplY	1.92e-05	0.927134	-7
sp|P0A6F9|CH10_ECOLI	groS	1.92e-05	-0.197669	-0.686534
sp|P09169|OMPT_ECOLI	ompT	1.91e-05	-1.01566	-7
sp|P0AG59|RS14_ECOLI	rpsN	1.89e-05	0.566951	-2.44134
sp|P0A6F5|CH60_ECOLI	groL	1.88e-05	-0.205208	-6.5611
sp|P61889|MDH_ECOLI	mdh	1.84e-05	-1.93462	-7
sp|P0A972|CSPE_ECOLI	cspE	1.82e-05	-0.135858	-1.41287
sp|P05793|ILVC_ECOLI	ilvC	1.78e-05	0.106086	-5.716
sp|P0A905|SLYB_ECOLI	slyB	1.77e-05	0.154516	-1.22184
sp|P62707|GPMA_ECOLI	gpmA	1.67e-05	-0.872519	-7
sp|P0AB71|ALF_ECOLI	fbaA	1.64e-05	-0.276251	-7
sp|P0ADZ4|RS15_ECOLI	rpsO	1.63e-05	0.574751	-2.06897
sp|P0A858|TPIS_ECOLI	tpiA	1.61e-05	-1.28914	-7
sp|P0A717|KPRS_ECOLI	prs	1.61e-05	-0.258208	-5.9345
sp|P0A7D7|PUR7_ECOLI	purC	1.59e-05	-0.524495	-7
sp|P09373|PFLB_ECOLI	pflB	1.58e-05	-1.65763	-7
sp|P76002|PLIG_ECOLI	pliG	1.58e-05	-1.22394	-7
sp|P0AGE9|SUCD_ECOLI	sucD	1.57e-05	-2.13378	-7
sp|P77747|OMPN_ECOLI	ompN	1.57e-05
sp|P0A763|NDK_ECOLI	ndk	1.55e-05	-0.70535	-7
sp|P0AEK4|FABI_ECOLI	fabI	1.55e-05	-0.515405	-7
sp|P23869|PPIB_ECOLI	ppiB	1.54e-05	-0.636548	-5.33244
sp|P00370|DHE4_ECOLI	gdhA	1.53e-05	-1.82009	-7
sp|P0ACJ0|LRP_ECOLI	lrp	1.51e-05	0.582258	-5.33244
sp|P61517|CAN_ECOLI	can	1.5e-05	0.672987	-7
sp|P0A6Y8|DNAK_ECOLI	dnaK	1.48e-05	0.130509	-1.59227
sp|P0A836|SUCC_ECOLI	sucC	1.44e-05	-2.28451	-7
sp|P0A6B7|ISCS_ECOLI	iscS	1.44e-05	-0.5728	-7
sp|P0A9Q1|ARCA_ECOLI	arcA	1.44e-05	0.716228	-7
sp|P0A817|METK_ECOLI	metK	1.44e-05	-0.313718	-7
sp|P0A8J4|YBED_ECOLI	ybeD	1.43e-05
sp|P0A9P0|DLDH_ECOLI	lpdA	1.42e-05
sp|P0A8R0|RRAA_ECOLI	rraA	1.41e-05	0.0353478	-0.344727
sp|P0A953|FABB_ECOLI	fabB	1.41e-05	-0.288195	-7
sp|P0ACJ8|CRP_ECOLI	crp	1.41e-05	0.286301	-7
sp|P0AB67|PNTB_ECOLI	pntB	1.38e-05	-0.356709	-7
sp|P0A9D8|DAPD_ECOLI	dapD	1.35e-05	-0.505285	-7
sp|P0A7K6|RL19_ECOLI	rplS	1.35e-05	0.991946	-7
sp|P0AEM9|FLIY_ECOLI	fliY	1.34e-05
sp|P0A9Q7|ADHE_ECOLI	adhE	1.34e-05	-0.203323	-4.97004
sp|P0ACF8|HNS_ECOLI	hns	1.34e-05	0.62747	-7
sp|P00509|AAT_ECOLI	aspC	1.33e-05	-1.7963	-7
sp|P0AE52|BCP_ECOLI	bcp	1.32e-05	-0.203468	-2.65672
sp|P0A7U3|RS19_ECOLI	rpsS	1.32e-05	1.46657	-5.69897
sp|P0A8G6|NQOR_ECOLI	wrbA	1.3e-05	0.0619011	-0.838329
sp|P0AFG8|ODP1_ECOLI	aceE	1.3e-05	0.99146	-7
sp|P0A796|PFKA_ECOLI	pfkA	1.29e-05	0.124871	-2.8216
sp|P67910|HLDD_ECOLI	hldD	1.28e-05
sp|P30125|LEU3_ECOLI	leuB	1.26e-05	2.37681	-7
sp|P0A8V2|RPOB_ECOLI	rpoB	1.26e-05	0.582558	-7
sp|P0A8T7|RPOC_ECOLI	rpoC	1.26e-05	0.544946	-7
sp|P0AFG0|NUSG_ECOLI	nusG	1.25e-05	0.0530972	-1.04583
sp|P0AD61|KPYK1_ECOLI	pykF	1.24e-05	-0.206803	-1.43975
sp|P0A6T5|GCH1_ECOLI	folE	1.22e-05	-1.44502	-7
sp|P0A9P4|TRXB_ECOLI	trxB	1.2e-05	1.246	-7
sp|P0AA04|PTHP_ECOLI	ptsH	1.2e-05	-0.489385	-4.18631
sp|P31133|POTF_ECOLI	potF	1.19e-05	1.68739	-7
sp|P07014|SDHB_ECOLI	sdhB	1.19e-05	-0.372247	-1.86579
sp|P0AFX0|HPF_ECOLI	hpf	1.18e-05	0.416784	-3.67162
sp|P08244|PYRF_ECOLI	pyrF	1.17e-05	0.0601691	-0.956813
sp|P08839|PT1_ECOLI	ptsI	1.17e-05	-0.155095	-4.9224
sp|P0AEK2|FABG_ECOLI	fabG	1.17e-05	-0.0152927	-0.478274
sp|P64581|YQJD_ECOLI	yqjD	1.17e-05	1.13063	-5.9345
sp|P0A6N4|EFP_ECOLI	efp	1.15e-05	-0.197379	-4.29243
sp|P0AFG6|ODO2_ECOLI	sucB	1.13e-05	-1.41833	-7
sp|P0A998|FTNA_ECOLI	ftnA	1.12e-05	-2.1455	-7
sp|P0A7A9|IPYR_ECOLI	ppa	1.11e-05	-0.454566	-5.0607
sp|P60757|HIS1_ECOLI	hisG	1.11e-05	-1.12627	-7
sp|P0AFK9|POTD_ECOLI	potD	1.11e-05	-0.129786	-1.27992
sp|P0A870|TALB_ECOLI	talB	1.11e-05	-0.839476	-7
sp|P36683|ACNB_ECOLI	acnB	1.11e-05	-1.04492	-7
sp|P0A9Q9|DHAS_ECOLI	asd	1.1e-05	0.384282	-5.66276
sp|P0ABT2|DPS_ECOLI	dps	1.08e-05	-0.101897	-1.30574
sp|P0A8W8|YFBU_ECOLI	yfbU	1.08e-05	0.293004	-1.51294
sp|P06987|HIS7_ECOLI	hisB	1.08e-05	-0.137304	-4.48667
sp|P00959|SYM_ECOLI	metG	1.08e-05	0.830545	-7
sp|P0A9T0|SERA_ECOLI	serA	1.07e-05	-1.8853	-7
sp|P0A9X4|MREB_ECOLI	mreB	1.07e-05	0.23452	-7
sp|P18843|NADE_ECOLI	nadE	1.07e-05	0.376942	-7
sp|P0A8F0|UPP_ECOLI	upp	1.06e-05	-0.18289	-3.48889
sp|P00761|TRYP_PIG_contaminant		1.06e-05	0.755771	-2.8
sp|P69913|CSRA_ECOLI	csrA	1.06e-05	1.02365	-3.40047
sp|P0ADG7|IMDH_ECOLI	guaB	1.06e-05	-1.23288	-7
sp|P00350|6PGD_ECOLI	gnd	1.06e-05	-1.04099	-7
sp|P0AC41|SDHA_ECOLI	sdhA	1.05e-05	-0.941688	-7
sp|P0AFF6|NUSA_ECOLI	nusA	1.03e-05	0.438461	-4.67778
sp|P0A9A6|FTSZ_ECOLI	ftsZ	1.03e-05	-0.00634787	-0.384548
sp|P0AB80|ILVE_ECOLI	ilvE	1.02e-05	-0.366968	-7
sp|P0A6L2|DAPA_ECOLI	dapA	1.02e-05	-0.947137	-7
sp|P0AF70|YJEI_ECOLI	yjeI	1.02e-05	-0.956288	-3.26333
sp|P08660|AK3_ECOLI	lysC	1.02e-05	0.889281	-7
sp|P61714|RISB_ECOLI	ribE	1.02e-05	-0.01385	-0.393955
sp|P0A7N4|RL32_ECOLI	rpmF	1.01e-05	0.992594	-3.00379
sp|P39831|YDFG_ECOLI	ydfG	1.01e-05	-0.00966609	-0.39783
sp|P0AE88|CPXR_ECOLI	cpxR	1.01e-05	0.316638	-1.78651
sp|P05055|PNP_ECOLI	pnp	1.01e-05	0.0764807	-2.24641
sp|P0AEQ3|GLNH_ECOLI	glnH	9.96e-06	-0.0875985	-1.48184
sp|P16700|CYSP_ECOLI	cysP	9.95e-06	0.986604	-7
sp|P0A855|TOLB_ECOLI	tolB	9.87e-06	0.742354	-7
sp|P0ACA3|SSPA_ECOLI	sspA	9.86e-06	0.282076	-7
sp|P0A879|TRPB_ECOLI	trpB	9.79e-06	1.28809	-7
sp|P60560|GUAC_ECOLI	guaC	9.69e-06	-0.00966609	-0.312775
sp|P0A7D4|PURA_ECOLI	purA	9.68e-06	-0.867469	-7
sp|P0C0S1|MSCS_ECOLI	mscS	9.53e-06	0.409422	-0.755156
sp|P63020|NFUA_ECOLI	nfuA	9.42e-06	-0.199119	-4.59208
sp|P0DMC7|RCSB_ECOLI	rcsB	9.41e-06	-0.144101	-2.89896
sp|P02930|TOLC_ECOLI	tolC	9.4e-06	1.50508	-7
sp|P22106|ASNB_ECOLI	asnB	9.39e-06	0.582258	-2.56846
sp|P0A6E4|ASSY_ECOLI	argG	9.36e-06	-0.275087	-7
sp|P0A8M6|YEEX_ECOLI	yeeX	9.33e-06	0.149308	-1.53291
sp|P0AEH5|ELAB_ECOLI	elaB	9.32e-06	0.304524	-0.70164
sp|P0ABA0|ATPF_ECOLI	atpF	9.26e-06	-1.20817	-4.95861
sp|P0A8M0|SYN_ECOLI	asnS	9.26e-06	0.0722941	-0.756201
sp|P0A6A8|ACP_ECOLI	acpP	9.22e-06	0.644577	-0.966157
sp|P06959|ODP2_ECOLI	aceF	9.18e-06	1.24185	-7
sp|P04816|LIVK_ECOLI	livK	9.14e-06	-0.546441	-7
sp|P00954|SYW_ECOLI	trpS	9e-06	-0.0509324	-0.809906
sp|P0AAI9|FABD_ECOLI	fabD	9e-06	-0.0972745	-1.64367
sp|P0A6Q6|FABZ_ECOLI	fabZ	8.96e-06	-0.148729	-1.87689
sp|P0C0L2|OSMC_ECOLI	osmC	8.96e-06	-0.339436	-3.62334
sp|P76177|YDGH_ECOLI	ydgH	8.95e-06	-0.148729	-0.888401
sp|P0A903|BAMC_ECOLI	bamC	8.92e-06	0.213765	-5.63347
sp|P0AEZ1|METF_ECOLI	metF	8.89e-06	0.423415	-7
sp|P0AB91|AROG_ECOLI	aroG	8.89e-06	-0.930808	-7
sp|P0ABS1|DKSA_ECOLI	dksA	8.84e-06	1.05511	-4.46852
sp|P0ABA6|ATPG_ECOLI	atpG	8.83e-06	-0.665378	-7
sp|P21156|CYSD_ECOLI	cysD	8.82e-06	0.0379451	-0.486202
sp|P0A8L1|SYS_ECOLI	serS	8.8e-06	0.644122	-7
sp|P00864|CAPP_ECOLI	ppc	8.8e-06	1.41433	-7
sp|P27302|TKT1_ECOLI	tktA	8.75e-06	-1.57613	-7
sp|P0ABD3|BFR_ECOLI	bfr	8.71e-06	0.620216	-7
sp|P0AAG3|GLTL_ECOLI	gltL	8.71e-06	1.80066	-7
sp|P0A955|ALKH_ECOLI	eda	8.64e-06	-0.654134	-5.9345
sp|P21889|SYD_ECOLI	aspS	8.6e-06	0.0652209	-0.520823
sp|P23843|OPPA_ECOLI	oppA	8.53e-06	-0.383694	-7
sp|P0AE06|ACRA_ECOLI	acrA	8.47e-06	-0.167396	-7
sp|P09831|GLTB_ECOLI	gltB	8.45e-06	1.10341	-7
sp|P12758|UDP_ECOLI	udp	8.44e-06	-0.629284	-7
sp|P07001|PNTA_ECOLI	pntA	8.43e-06	-0.307442	-3.15131
sp|P60595|HIS5_ECOLI	hisH	8.38e-06	-0.553022	-7
sp|P15639|PUR9_ECOLI	purH	8.34e-06	-1.21279	-7
sp|P30126|LEUD_ECOLI	leuD	8.33e-06	1.21982	-1.35651
sp|P0C018|RL18_ECOLI	rplR	8.3e-06	1.12025	-5.66276
sp|P0AG30|RHO_ECOLI	rho	8.27e-06	0.10233	-1.29578
sp|P0ABU0|MENB_ECOLI	menB	8.25e-06	0.201728	-2.75639
sp|P17846|CYSI_ECOLI	cysI	8.24e-06	-0.0538188	-0.640259
sp|P0A7L8|RL27_ECOLI	rpmA	8.21e-06	1.02088	-7
sp|P0C0V0|DEGP_ECOLI	degP	8.2e-06	-0.348948	-7
sp|P0ABA4|ATPD_ECOLI	atpH	8.14e-06	-0.597447	-7
sp|P0A780|NUSB_ECOLI	nusB	8.11e-06	0.000577078	-0.305167
sp|P0A9L3|FKBB_ECOLI	fklB	8.08e-06	-0.802285	-7
sp|P0AGJ9|SYY_ECOLI	tyrS	8.04e-06	0.524346	-7
sp|P0ABD5|ACCA_ECOLI	accA	8.04e-06	0.251374	-7
sp|P06988|HISX_ECOLI	hisD	8.03e-06	-0.554369	-3.71897
sp|P0A7N1|RL31B_ECOLI	ykgM	8.02e-06	0.823035	-1.07991
sp|P0A6E6|ATPE_ECOLI	atpC	7.99e-06	-0.679232	-2.82507
sp|P22256|GABT_ECOLI	gabT	7.97e-06	0.909442	-7
sp|P23538|PPSA_ECOLI	ppsA	7.97e-06	-0.902289	-7
sp|P39177|USPG_ECOLI	uspG	7.96e-06	0.413691	-1.96344
sp|P08178|PUR5_ECOLI	purM	7.91e-06	1.24099	-7
sp|P06986|HIS8_ECOLI	hisC	7.9e-06	-0.815225	-7
sp|P0A6Q3|FABA_ECOLI	fabA	7.89e-06	-0.657931	-7
sp|P76128|DDPA_ECOLI	ddpA	7.88e-06	4.93997	-7
sp|P02925|RBSB_ECOLI	rbsB	7.84e-06	-1.77127	-7
sp|P0AAI3|FTSH_ECOLI	ftsH	7.84e-06	0.800105	-7
sp|P69222|IF1_ECOLI	infA	7.82e-06	0.303795	-1.61926
sp|P0AAX8|YBIS_ECOLI	ybiS	7.81e-06
sp|P69797|PTNAB_ECOLI	manX	7.8e-06	0.49384	-7
sp|P0AAI5|FABF_ECOLI	fabF	7.78e-06	-0.467885	-3.66034
sp|P0ADK0|YIAF_ECOLI	yiaF	7.74e-06	0.767208	-7
sp|P0A6A6|LEUC_ECOLI	leuC	7.73e-06	4.80878	-7
sp|P0A715|KDSA_ECOLI	kdsA	7.73e-06	-0.41428	-1.70257
sp|P0A9Z1|GLNB_ECOLI	glnB	7.71e-06	-0.780994	-1.36624
sp|P0ADW3|YHCB_ECOLI	yhcB	7.69e-06	0.018611	-0.416376
sp|P0A6X3|HFQ_ECOLI	hfq	7.66e-06	0.485823	-2.6593
sp|P0A6Y1|IHFB_ECOLI	ihfB	7.66e-06	1.13901	-7
sp|P08312|SYFA_ECOLI	pheS	7.62e-06	0.0272677	-0.662456
sp|P00934|THRC_ECOLI	thrC	7.58e-06	-2.35824	-7
sp|P00448|SODM_ECOLI	sodA	7.58e-06	-1.01013	-7
sp|P25524|CODA_ECOLI	codA	7.47e-06	1.50096	-7
sp|P0AC69|GLRX4_ECOLI	grxD	7.46e-06	-0.37034	-2.34984
sp|P69441|KAD_ECOLI	adk	7.35e-06	0.272466	-4.96379
sp|P17169|GLMS_ECOLI	glmS	7.32e-06	-0.620367	-7
sp|P0C037|PPNP_ECOLI	ppnP	7.27e-06	0.759941	-4.59208
sp|P13029|KATG_ECOLI	katG	7.24e-06	-0.21304	-6.5611
sp|P0A6C8|ARGB_ECOLI	argB	7.23e-06	1.0528	-7
sp|P07395|SYFB_ECOLI	pheT	7.2e-06	0.0802345	-1.06358
sp|P45523|FKBA_ECOLI	fkpA	7.15e-06	0.201728	-5.1549
sp|P0A940|BAMA_ECOLI	bamA	7.14e-06	0.270283	-7
sp|P0AFP6|GCH1L_ECOLI	ybgI	7.12e-06	-0.690674	-3.383
sp|P00452|RIR1_ECOLI	nrdA	7.09e-06	-0.336511	-4.82056
sp|P30860|ARTJ_ECOLI	artJ	7.07e-06	0.227551	-2.72633
sp|P52697|6PGL_ECOLI	pgl	7.03e-06	-0.183904	-2.08757
sp|P0ADU5|YGIW_ECOLI	ygiW	7.02e-06	0.596242	-1.51696
sp|P32132|TYPA_ECOLI	typA	7.01e-06
sp|P0AEZ3|MIND_ECOLI	minD	6.97e-06	0.617498	-7
sp|P00968|CARB_ECOLI	carB	6.97e-06	0.124004	-7
sp|P0A7U7|RS20_ECOLI	rpsT	6.94e-06	0.913102	-5.9345
sp|P31057|PANB_ECOLI	panB	6.94e-06	-1.25708	-7
sp|P0AG18|PURE_ECOLI	purE	6.94e-06	0.679232	-4.44527
sp|P00961|SYGB_ECOLI	glyS	6.92e-06	0.323064	-3.34918
sp|P0ACV4|LAPA_ECOLI	lapA	6.92e-06
sp|P0A9M0|LON_ECOLI	lon	6.88e-06	0.252247	-1.8181
sp|P0AEP3|GALU_ECOLI	galU	6.87e-06	-0.0178896	-0.49249
sp|P0AET8|HDHA_ECOLI	hdhA	6.82e-06	0.624446	-5.96379
sp|P0AC53|G6PD_ECOLI	zwf	6.79e-06	0.417962	-7
sp|P18335|ARGD_ECOLI	argD	6.76e-06	1.35703	-7
sp|P31063|YEDD_ECOLI	yedD	6.76e-06	-0.91804	-1.34644
sp|P0AEG4|DSBA_ECOLI	dsbA	6.75e-06	-0.35583	-7
sp|P0A705|IF2_ECOLI	infB	6.75e-06	0.392361	-6.08398
sp|P00561|AK1H_ECOLI	thrA	6.74e-06	-2.51527	-7
sp|P0ADB1|OSME_ECOLI	osmE	6.72e-06	0.349534	-3.5764
sp|P37689|GPMI_ECOLI	gpmI	6.72e-06	-0.0979967	-1.47817
sp|P77330|BORD_ECOLI	borD	6.68e-06	-3.67301	-4.31125
sp|P0AG07|RPE_ECOLI	rpe	6.66e-06	-0.172463	-1.99685
sp|P21599|KPYK2_ECOLI	pykA	6.65e-06	-0.506326	-7
sp|P15288|PEPD_ECOLI	pepD	6.64e-06	0.242074	-7
sp|P0AC59|GLRX2_ECOLI	grxB	6.62e-06	0.303503	-2.90765
sp|P0A7E5|PYRG_ECOLI	pyrG	6.61e-06	0.189264	-4.03476
sp|P0A7Z0|RPIA_ECOLI	rpiA	6.61e-06	-0.868416	-4.89311
sp|P0AGE6|CHRR_ECOLI	chrR	6.58e-06	0.99973	-7
sp|P0A7M2|RL28_ECOLI	rpmB	6.57e-06	0.796215	-5.63347
sp|P0A6T1|G6PI_ECOLI	pgi	6.52e-06	-1.42507	-7
sp|P0AFG3|ODO1_ECOLI	sucA	6.5e-06	-1.48865	-7
sp|P09832|GLTD_ECOLI	gltD	6.48e-06	0.839162	-7
sp|P0ACC3|ERPA_ECOLI	erpA	6.42e-06	0.495622	-3.74698
sp|P0AFW0|RFAH_ECOLI	rfaH	6.38e-06	-0.703514	-7
sp|P60664|HIS6_ECOLI	hisF	6.38e-06	-0.470551	-5.9345
sp|P04693|TYRB_ECOLI	tyrB	6.37e-06	-0.267664	-7
sp|P23836|PHOP_ECOLI	phoP	6.36e-06	0.112876	-3.44034
sp|P0ABZ6|SURA_ECOLI	surA	6.36e-06	0.29315	-7
sp|P0A8M3|SYT_ECOLI	thrS	6.35e-06	0.594587	-7
sp|P0A6D3|AROA_ECOLI	aroA	6.35e-06	-0.347191	-7
sp|P0AF93|RIDA_ECOLI	ridA	6.34e-06	-0.383988	-4.45593
sp|P0AFH8|OSMY_ECOLI	osmY	6.34e-06	1.98629	-7
sp|P09372|GRPE_ECOLI	grpE	6.32e-06	-0.236989	-3.24033
sp|P24182|ACCC_ECOLI	accC	6.31e-06	0.378263	-7
sp|P0A991|ALF1_ECOLI	fbaB	6.3e-06	-0.958539	-7
sp|P0A9D2|GSTA_ECOLI	gstA	6.25e-06	-0.103197	-1.13192
sp|P37666|GHRB_ECOLI	ghrB	6.25e-06	-1.3433	-7
sp|P60906|SYH_ECOLI	hisS	6.25e-06	-0.107097	-3.10948
sp|P0A877|TRPA_ECOLI	trpA	6.24e-06	1.25968	-7
sp|P0A6G7|CLPP_ECOLI	clpP	6.17e-06	-0.188105	-1.34341
sp|P45577|PROQ_ECOLI	proQ	6.15e-06	0.628074	-1.66387
sp|P0A6A3|ACKA_ECOLI	ackA	6.13e-06	-0.0987188	-1.82324
sp|P36649|CUEO_ECOLI	cueO	6.12e-06	0.400888	-2.56986
sp|P0AG86|SECB_ECOLI	secB	6.1e-06	-0.208253	-1.33149
sp|P17854|CYSH_ECOLI	cysH	6.07e-06	-0.919953	-7
sp|P00894|ILVH_ECOLI	ilvH	6.06e-06	0.0964079	-0.577623
sp|P0A8E7|YAJQ_ECOLI	yajQ	6.02e-06	0.215216	-1.87597
sp|P30139|THIG_ECOLI	thiG	6.01e-06	-0.296212	-7
sp|P0A8A2|YEEN_ECOLI	yeeN	6e-06	-1.86601	-7
sp|P00957|SYA_ECOLI	alaS	6e-06	-0.285864	-7
sp|P0A7G6|RECA_ECOLI	recA	5.97e-06	-1.16716	-7
sp|P23893|GSA_ECOLI	hemL	5.96e-06	-0.477368	-7
sp|P0A6F1|CARA_ECOLI	carA	5.96e-06	0.120969	-1.56639
sp|P0A7M9|RL31_ECOLI	rpmE	5.94e-06	3.77104	-2.44805
sp|P0AB89|PUR8_ECOLI	purB	5.93e-06	-0.537924	-7
sp|P00956|SYI_ECOLI	ileS	5.9e-06	0.0301534	-0.725876
sp|P04079|GUAA_ECOLI	guaA	5.85e-06	-1.28791	-7
sp|P15254|PUR4_ECOLI	purL	5.85e-06	0.320581	-7
sp|P10371|HIS4_ECOLI	hisA	5.84e-06	-0.755462	-7
sp|P67603|YQFB_ECOLI	yqfB	5.81e-06	-0.812572	-4.09456
sp|P16659|SYP_ECOLI	proS	5.79e-06	0.624597	-7
sp|P0A6R0|FABH_ECOLI	fabH	5.77e-06	0.140919	-1.75441
sp|P33602|NUOG_ECOLI	nuoG	5.76e-06	0.996809	-7
sp|P0AFY8|SEQA_ECOLI	seqA	5.7e-06	1.00363	-7
sp|P30178|HCXB_ECOLI	hcxB	5.68e-06	-0.499635	-5.33244
sp|P0A6H5|HSLU_ECOLI	hslU	5.66e-06	0.180862	-3.49965
sp|P0AFL3|PPIA_ECOLI	ppiA	5.66e-06	0.0147156	-0.3955
sp|P69786|PTGCB_ECOLI	ptsG	5.64e-06	-0.533296	-7
sp|P05791|ILVD_ECOLI	ilvD	5.64e-06	-0.1742	-4.13516
sp|P30750|METN_ECOLI	metN	5.64e-06	0.309631	-2.81488
sp|P0A790|PAND_ECOLI	panD	5.63e-06
sp|P0A722|LPXA_ECOLI	lpxA	5.62e-06	0.436689	-7
sp|P0AA16|OMPR_ECOLI	ompR	5.61e-06	0.188829	-7
sp|P33599|NUOCD_ECOLI	nuoC	5.6e-06	0.755153	-7
sp|P0A6K6|DEOB_ECOLI	deoB	5.6e-06	0.511534	-7
sp|P63224|GMHA_ECOLI	gmhA	5.57e-06	-0.733273	-7
sp|P63284|CLPB_ECOLI	clpB	5.56e-06	0.48983	-7
sp|P10346|GLNQ_ECOLI	glnQ	5.53e-06	0.0167355	-0.343207
sp|P69805|PTND_ECOLI	manZ	5.51e-06	0.080812	-1.37093
sp|P0AEE1|DCRB_ECOLI	dcrB	5.49e-06	0.125883	-1.2501
sp|P76116|YNCE_ECOLI	yncE	5.48e-06	0.183904	-4.54881
sp|P0A6H1|CLPX_ECOLI	clpX	5.46e-06	-0.10493	-2.05072
sp|P75691|YAHK_ECOLI	yahK	5.44e-06	0.0424183	-1.08726
sp|P21170|SPEA_ECOLI	speA	5.39e-06	0.587969	-7
sp|P0A908|MIPA_ECOLI	mipA	5.38e-06	-1.77622	-7
sp|P15640|PUR2_ECOLI	purD	5.38e-06	-0.772161	-7
sp|P23845|CYSN_ECOLI	cysN	5.37e-06	0.194481	-3.93848
sp|P0A9W3|ETTA_ECOLI	ettA	5.37e-06	-0.619008	-7
sp|P38038|CYSJ_ECOLI	cysJ	5.34e-06	-0.129208	-1.85343
sp|P0ACD4|ISCU_ECOLI	iscU	5.33e-06	-0.462259	-7
sp|P07109|HISP_ECOLI	hisP	5.33e-06	2.90165	-7
sp|P0AEB7|YOAB_ECOLI	yoaB	5.33e-06	-0.971743	-3.64894
sp|P04805|SYE_ECOLI	gltX	5.33e-06	0.188974	-2.41386
sp|P24251|CRL_ECOLI	crl	5.31e-06	0.52703	-3.76131
sp|P77395|YBBN_ECOLI	ybbN	5.3e-06	-0.28499	-4.48734
sp|P0ADZ0|RL23_ECOLI	rplW	5.29e-06	0.307588	-0.733287
sp|P0ACX3|YDHR_ECOLI	ydhR	5.29e-06	-1.02512	-4.3663
sp|P0ABC7|HFLK_ECOLI	hflK	5.28e-06	0.194191	-5.51971
sp|P0A7Q6|RL36_ECOLI	rpmJ	5.24e-06
sp|P64451|YDCL_ECOLI	ydcL	5.24e-06	0.676642	-7
sp|P25526|GABD_ECOLI	gabD	5.24e-06	0.622935	-7
sp|P0ADU2|YGIN_ECOLI	ygiN	5.23e-06	-1.14204	-7
sp|P0AAA1|YAGU_ECOLI	yagU	5.21e-06	0.834773	-3.97469
sp|P0ACY1|YDJA_ECOLI	ydjA	5.2e-06	-0.229003	-3.36609
sp|P05020|PYRC_ECOLI	pyrC	5.19e-06	-0.0868765	-1.7842
sp|P69411|RCSF_ECOLI	rcsF	5.19e-06	0.92091	-5.9345
sp|P0AAG0|DPPD_ECOLI	dppD	5.18e-06	0.660514	-5.9345
sp|P0A8N3|SYK1_ECOLI	lysS	5.18e-06	-0.198249	-2.19986
sp|P09151|LEU1_ECOLI	leuA	5.18e-06	2.61651	-7
sp|P0A9Q5|ACCD_ECOLI	accD	5.17e-06	0.145258	-7
sp|P61320|LOLB_ECOLI	lolB	5.17e-06	-0.114899	-1.96625
sp|P38489|NFSB_ECOLI	nfsB	5.17e-06	-1.34313	-7
sp|P0AFD6|NUOI_ECOLI	nuoI	5.17e-06	1.21742	-7
sp|P0A927|TSX_ECOLI	tsx	5.17e-06	-1.14927	-4.50864
sp|P61949|FLAV_ECOLI	fldA	5.16e-06	-0.390451	-3.52131
sp|P0AC19|FOLX_ECOLI	folX	5.15e-06	-1.02121	-7
sp|P0ABJ1|CYOA_ECOLI	cyoA	5.14e-06	0.535087	-7
sp|P0AB38|LPOB_ECOLI	lpoB	5.13e-06	0.0155813	-0.384585
sp|P0AEZ9|MOAB_ECOLI	moaB	5.12e-06	-0.359639	-7
sp|P04846|NLPA_ECOLI	nlpA	5.09e-06	0.753455	-7
sp|P0ACY3|YEAG_ECOLI	yeaG	5.08e-06	0.598802	-7
sp|P37051|PURU_ECOLI	purU	5.07e-06	-0.447618	-5.36173
sp|P35340|AHPF_ECOLI	ahpF	5.04e-06	-2.7222	-7
sp|P0A6N8|EFPL_ECOLI	yeiP	5.04e-06	-0.685637	-7
sp|P0A9M5|XGPT_ECOLI	gpt	5.02e-06	-0.886114	-7
sp|P75818|YBJP_ECOLI	ybjP	5.02e-06	0.235246	-3.42366
sp|P04825|AMPN_ECOLI	pepN	5.01e-06	-0.81304	-7
sp|P00962|SYQ_ECOLI	glnS	5e-06	-0.0375122	-0.8795
sp|P68066|GRCA_ECOLI	grcA	4.99e-06	-0.0864433	-0.479019
sp|P0ACA7|GSTB_ECOLI	gstB	4.99e-06	-0.0707062	-0.490127
sp|P07813|SYL_ECOLI	leuS	4.99e-06	-0.137882	-4.95904
sp|P07118|SYV_ECOLI	valS	4.97e-06	0.129641	-2.40857
sp|P09158|SPEE_ECOLI	speE	4.95e-06	0.137304	-1.37676
sp|P0A7F6|SPED_ECOLI	speD	4.93e-06	0.697702	-4.98026
sp|P0AE48|YTFP_ECOLI	ytfP	4.91e-06	0.396918	-4.06616
sp|P0ABC3|HFLC_ECOLI	hflC	4.9e-06	0.161317	-3.51428
sp|P08506|DACC_ECOLI	dacC	4.88e-06	0.223341	-7
sp|P0AFB8|NTRC_ECOLI	glnG	4.87e-06	3.32121	-7
sp|P0ABU2|YCHF_ECOLI	ychF	4.87e-06	-0.759168	-7
sp|P0A8W2|SLYA_ECOLI	slyA	4.86e-06	0.611009	-2.54075
sp|P10121|FTSY_ECOLI	ftsY	4.86e-06	0.340899	-7
sp|P0A8X2|YCEI_ECOLI	yceI	4.86e-06	-0.223196	-5.26482
sp|P36938|PGM_ECOLI	pgm	4.85e-06	0.235682	-7
sp|P30859|ARTI_ECOLI	artI	4.85e-06	0.500675	-7
sp|P40874|MTOX_ECOLI	solA	4.85e-06	-1.04804	-7
sp|P31979|NUOF_ECOLI	nuoF	4.84e-06	1.22806	-5.39794
sp|P68679|RS21_ECOLI	rpsU	4.82e-06	0.966746	-2.76777
sp|P33136|OPGG_ECOLI	mdoG	4.8e-06
sp|P0AB28|YCED_ECOLI	yceD	4.8e-06	-0.481965	-2.89008
sp|P04036|DAPB_ECOLI	dapB	4.78e-06	0.620216	-7
sp|P77804|YDGA_ECOLI	ydgA	4.76e-06	0.509748	-7
sp|P0AAB8|USPD_ECOLI	uspD	4.72e-06	0.0904866	-0.73804
sp|P0ADA5|YAJG_ECOLI	yajG	4.71e-06	-0.491018	-7
sp|P0AES4|GYRA_ECOLI	gyrA	4.69e-06	0.181007	-1.2942
sp|P0A6K3|DEF_ECOLI	def	4.66e-06	-0.394419	-4.82056
sp|P0AFU8|RISA_ECOLI	ribC	4.66e-06	-0.770767	-7
sp|P0ADV7|MLAC_ECOLI	mlaC	4.65e-06	0.557962	-7
sp|P0A9M8|PTA_ECOLI	pta	4.63e-06	-0.0956857	-0.521352
sp|P38521|YGGL_ECOLI	yggL	4.62e-06	0.89356	-3.20488
sp|P0ACP7|PURR_ECOLI	purR	4.62e-06	0.427838	-7
sp|P69924|RIR2_ECOLI	nrdB	4.61e-06	-0.466108	-7
sp|P33570|TKT2_ECOLI	tktB	4.61e-06	-0.232052	-4.88461
sp|P76270|MSRC_ECOLI	msrC	4.6e-06	-0.297961	-4.63827
sp|P0ADX1|YHFA_ECOLI	yhfA	4.59e-06	-0.166672	-1.4835
sp|P31663|PANC_ECOLI	panC	4.58e-06	-0.3162	-2.48263
sp|P21367|YCAC_ECOLI	ycaC	4.58e-06	-1.1758	-7
sp|P27298|OPDA_ECOLI	prlC	4.56e-06	-0.350412	-7
sp|P68767|AMPA_ECOLI	pepA	4.56e-06	0.230309	-5.0894
sp|P0AEB2|DACA_ECOLI	dacA	4.55e-06	0.439051	-7
sp|P39199|PRMB_ECOLI	prmB	4.55e-06	-0.755771	-7
sp|P0A805|RRF_ECOLI	frr	4.53e-06	0	-0.301963
sp|P65556|YFCD_ECOLI	yfcD	4.51e-06	-1.09476	-5.9345
sp|P31224|ACRB_ECOLI	acrB	4.5e-06	-0.130075	-3.53539
sp|P0ADE8|YGFZ_ECOLI	ygfZ	4.49e-06	-0.545395	-7
sp|P04264|K2C1_HUMAN_contaminant		4.48e-06	0.755771	-2.8
sp|P0AGE0|SSB_ECOLI	ssb	4.45e-06	-0.59564	-7
sp|P0A7G2|RBFA_ECOLI	rbfA	4.44e-06	0.467144	-7
sp|P21888|SYC_ECOLI	cysS	4.43e-06	-0.218407	-7
sp|P11447|ARLY_ECOLI	argH	4.43e-06	0.469662	-7
sp|P22731|LIVF_ECOLI	livF	4.42e-06	-0.17811	-3.41598
sp|P12008|AROC_ECOLI	aroC	4.41e-06	0.0173125	-0.449162
sp|P30136|THIC_ECOLI	thiC	4.4e-06	-0.355244	-2.49567
sp|P0AG27|YIBN_ECOLI	yibN	4.4e-06	0.175793	-2.74054
sp|P27431|ROXA_ECOLI	roxA	4.37e-06	-0.531953	-7
sp|P0A867|TALA_ECOLI	talA	4.36e-06	0.00649214	-0.406758
sp|P76316|DCYD_ECOLI	dcyD	4.35e-06	0.127473	-0.812922
sp|P0A9J8|PHEA_ECOLI	pheA	4.35e-06	-0.283824	-7
sp|P0AC02|BAMD_ECOLI	bamD	4.33e-06	-0.22668	-4.73038
sp|P76372|WZZB_ECOLI	wzzB	4.33e-06	-0.620367	-7
sp|P0AFD1|NUOE_ECOLI	nuoE	4.33e-06	1.11591	-4.51953
sp|P0A6Z3|HTPG_ECOLI	htpG	4.32e-06	-0.210574	-7
sp|P0A8B5|YBAB_ECOLI	ybaB	4.3e-06	-1.06103	-7
sp|P0AFC7|NUOB_ECOLI	nuoB	4.3e-06	1.0382	-7
sp|P23839|YICC_ECOLI	yicC	4.3e-06	-0.284553	-7
sp|P0AE18|MAP1_ECOLI	map	4.29e-06	0.109987	-2.36093
sp|P64596|YRAP_ECOLI	yraP	4.28e-06	0.220584	-4.98026
sp|P0ACG1|STPA_ECOLI	stpA	4.27e-06	0.267955	-2.50929
sp|P31120|GLMM_ECOLI	glmM	4.27e-06	0.196075	-7
sp|P0A993|F16PA_ECOLI	fbp	4.25e-06	-1.81779	-7
sp|P13645|K1C10_HUMAN_contaminant		4.23e-06	0.755771	-2.8
sp|P0ADS6|YGGE_ECOLI	yggE	4.22e-06	0.574	-7
sp|P0A6W5|GREA_ECOLI	greA	4.22e-06	0.0617568	-0.980802
sp|P07623|METAS_ECOLI	metAS	4.21e-06	-0.184628	-1.68458
sp|P77717|YBAY_ECOLI	ybaY	4.21e-06	0.5719	-2.40417
sp|P0AAT6|IOJAP_ECOLI	rsfS	4.21e-06	0.534341	-2.12259
sp|P77173|ZIPA_ECOLI	zipA	4.2e-06	0.264172	-0.545277
sp|P0A9X1|ZNUC_ECOLI	znuC	4.2e-06	-0.596694	-7
sp|P0ACE7|HINT_ECOLI	hinT	4.19e-06	0.0969856	-0.661349
sp|P0AF24|NAGD_ECOLI	nagD	4.19e-06	0.267955	-4.18631
sp|P0A8A8|RIMP_ECOLI	rimP	4.19e-06	0.492503	-3.87759
sp|P77625|HXPA_ECOLI	hxpA	4.18e-06	0.459003	-3.46763
sp|P22255|CYSQ_ECOLI	cysQ	4.18e-06	-0.0266906	-0.463754
sp|P0ADY1|PPID_ECOLI	ppiD	4.17e-06	0.5731	-7
sp|P76108|YDCS_ECOLI	ydcS	4.17e-06	2.87686	-7
sp|P33221|PURT_ECOLI	purT	4.17e-06	0.383841	-7
sp|P0AEU7|SKP_ECOLI	skp	4.16e-06	1.37386	-7
sp|P0A9R4|FER_ECOLI	fdx	4.15e-06	-0.262426	-1.89441
sp|P21165|PEPQ_ECOLI	pepQ	4.13e-06	-0.413249	-2.84424
sp|P62620|ISPG_ECOLI	ispG	4.13e-06	-0.503798	-7
sp|P76004|YCGM_ECOLI	ycgM	4.12e-06	0.165659	-1.59387
sp|P62768|YAEH_ECOLI	yaeH	4.12e-06	-0.0047609	-0.331197
sp|P25553|ALDA_ECOLI	aldA	4.1e-06	-2.33173	-7
sp|P16676|CYSA_ECOLI	cysA	4.1e-06	0.156397	-1.47234
sp|P00935|METB_ECOLI	metB	4.1e-06	-0.391479	-7
sp|P0AFC3|NUOA_ECOLI	nuoA	4.1e-06	0.468329	-3.21766
sp|P0ACB2|HEM2_ECOLI	hemB	4.09e-06	-0.0890425	-1.70298
sp|P0AF12|MTNN_ECOLI	mtnN	4.09e-06	-0.125016	-1.92082
sp|P63417|YHBS_ECOLI	yhbS	4.08e-06	-0.273049	-0.470956
sp|P76658|HLDE_ECOLI	hldE	4.08e-06	-0.0987188	-2.45769
sp|P75849|GLO22_ECOLI	gloC	4.08e-06	-0.234665	-3.54212
sp|P25714|YIDC_ECOLI	yidC	4.07e-06	0.105075	-1.89815
sp|P0AEN8|FUCM_ECOLI	fucU	4.07e-06	0.0147156	-0.343932
sp|P27434|RODZ_ECOLI	rodZ	4.03e-06	0.287175	-4.73038
sp|P0A7E9|PYRH_ECOLI	pyrH	4.03e-06	-0.226389	-1.96091
sp|P29680|DCUP_ECOLI	hemE	4.03e-06	-1.33868	-2.40494
sp|P07004|PROA_ECOLI	proA	4.03e-06	-0.0763364	-3.12832
sp|P10408|SECA_ECOLI	secA	4.03e-06	0.507665	-7
sp|P0AD59|IVY_ECOLI	ivy	4.02e-06	-0.0151484	-0.427955
sp|P0A887|UBIE_ECOLI	ubiE	4.01e-06	0.133834	-2.49675
sp|P0A9K3|PHOL_ECOLI	ybeZ	3.99e-06	0.635791	-2.53189
sp|P75797|GSIB_ECOLI	gsiB	3.98e-06	1.3581	-7
sp|P0ACA1|YIBF_ECOLI	yibF	3.97e-06	-0.549133	-5.63347
sp|P0A9M2|HPRT_ECOLI	hpt	3.96e-06	-0.274068	-1.29962
sp|P0AG82|PSTS_ECOLI	pstS	3.95e-06	-4.84276	-7
sp|P64534|RCNB_ECOLI	rcnB	3.95e-06	0.668725	-5.52288
sp|P21513|RNE_ECOLI	rne	3.94e-06	0.15249	-2.77124
sp|P06999|PFKB_ECOLI	pfkB	3.94e-06	-1.09858	-7
sp|P77529|YDJN_ECOLI	ydjN	3.93e-06	0.646548	-7
sp|P31134|POTG_ECOLI	potG	3.93e-06	1.7649	-7
sp|P00893|ILVI_ECOLI	ilvI	3.91e-06	-0.189409	-7
sp|P60785|LEPA_ECOLI	lepA	3.91e-06	-0.173911	-4.05368
sp|P75874|YCCU_ECOLI	yccU	3.91e-06	-0.0473246	-0.645257
sp|P0AGK4|YHBY_ECOLI	yhbY	3.9e-06	0.429902	-1.53202
sp|P11875|SYR_ECOLI	argS	3.9e-06	-0.151333	-7
sp|P0ADB7|ECNB_ECOLI	ecnB	3.9e-06
sp|P04982|RBSD_ECOLI	rbsD	3.88e-06	-1.66554	-4.75841
sp|P0AAF6|ARTP_ECOLI	artP	3.87e-06
sp|P0A9L8|P5CR_ECOLI	proC	3.84e-06	0.2949	-2.95953
sp|P0ABP8|DEOD_ECOLI	deoD	3.83e-06	-0.296795	-1.73625
sp|P0ABJ9|CYDA_ECOLI	cydA	3.82e-06	-0.796682	-7
sp|P0A749|MURA_ECOLI	murA	3.82e-06	-0.558261	-7
sp|P68699|ATPL_ECOLI	atpE	3.82e-06	-1.12644	-4.79588
sp|P06968|DUT_ECOLI	dut	3.8e-06	-2.03497	-7
sp|P00579|RPOD_ECOLI	rpoD	3.79e-06	0.324379	-7
sp|P06989|HIS2_ECOLI	hisI	3.79e-06	-0.552723	-4.40302
sp|P05459|PDXB_ECOLI	pdxB	3.78e-06	0.00432809	-0.327451
sp|P08390|USG_ECOLI	usg	3.74e-06	-0.408686	-7
sp|P04391|OTC1_ECOLI	argI	3.73e-06	-0.210719	-3.84459
sp|P21645|LPXD_ECOLI	lpxD	3.73e-06	0.0523756	-0.508669
sp|P0AF08|APBC_ECOLI	mrp	3.72e-06	-0.664314	-5.48667
sp|P0ADV1|LPTA_ECOLI	lptA	3.72e-06	0.0287106	-0.49325
sp|P0A9A9|FUR_ECOLI	fur	3.69e-06	0.804777	-3.57997
sp|P11557|DAMX_ECOLI	damX	3.69e-06	0.882474	-7
sp|P0AE91|CREA_ECOLI	creA	3.69e-06	0.66021	-7
sp|P0A9W6|IBAG_ECOLI	ibaG	3.68e-06	-0.138171	-0.810849
sp|P0A968|CSPD_ECOLI	cspD	3.67e-06	1.72455	-1.60299
sp|P15877|DHG_ECOLI	gcd	3.67e-06	0.692354	-7
sp|P21179|CATE_ECOLI	katE	3.64e-06	-1.00541	-7
sp|P0A7I4|RF3_ECOLI	prfC	3.64e-06	-0.529416	-7
sp|P0AFJ7|PITA_ECOLI	pitA	3.64e-06	-0.493543	-2.92505
sp|P0AFX4|RSD_ECOLI	rsd	3.62e-06	-0.514065	-3.74232
sp|P0AGD7|SRP54_ECOLI	ffh	3.61e-06	0.395154	-7
sp|P13009|METH_ECOLI	metH	3.6e-06	0.436985	-7
sp|P0A8C4|YGFB_ECOLI	ygfB	3.59e-06	-0.472032	-1.98725
sp|P00960|SYGA_ECOLI	glyQ	3.58e-06	0.0593031	-0.728985
sp|P68191|SRA_ECOLI	sra	3.57e-06	0.950828	-4.20791
sp|Q46845|YGHU_ECOLI	yghU	3.57e-06	-2.25283	-5.9345
sp|P0AB43|YCGL_ECOLI	ycgL	3.57e-06	-0.455897	-1.9266
sp|P0ADT8|YGIM_ECOLI	ygiM	3.55e-06	-0.42312	-7
sp|P0AA57|YOBA_ECOLI	yobA	3.55e-06	0.511832	-4.34054
sp|P0ACR9|MPRA_ECOLI	mprA	3.54e-06	-0.530759	-3.68733
sp|P0A731|MGSA_ECOLI	mgsA	3.53e-06	-0.32964	-1.92658
sp|P0AER3|GLTJ_ECOLI	gltJ	3.53e-06	2.14886	-4.07058
sp|P69681|AMTB_ECOLI	amtB	3.51e-06	7.38428	-7
sp|P77581|ASTC_ECOLI	astC	3.51e-06	2.39662	-7
sp|P24186|FOLD_ECOLI	folD	3.49e-06	-0.203323	-4.08873
sp|P77774|BAMB_ECOLI	bamB	3.49e-06	-0.0855769	-1.88081
sp|P0A6L0|DEOC_ECOLI	deoC	3.48e-06	-0.158567	-2.24421
sp|P0A8E1|YCFP_ECOLI	ycfP	3.48e-06	0.117789	-1.87214
sp|P06129|BTUB_ECOLI	btuB	3.47e-06	-0.0530972	-1.37566
sp|P07639|AROB_ECOLI	aroB	3.47e-06	0.37254	-7
sp|P0A9C3|GALM_ECOLI	galM	3.46e-06	-1.05083	-7
sp|P46130|YBHC_ECOLI	ybhC	3.46e-06	-0.143233	-1.46583
sp|P0A7X6|RIMM_ECOLI	rimM	3.45e-06	-1.28931	-1.15224
sp|P0AG90|SECD_ECOLI	secD	3.45e-06	-0.0302977	-1.0509
sp|P0AF28|NARL_ECOLI	narL	3.44e-06	0.0464588	-0.875185
sp|P0A6V8|GLK_ECOLI	glk	3.43e-06	0.142944	-2.43826
sp|P30177|YBIB_ECOLI	ybiB	3.43e-06	-0.325548	-7
sp|P0ADE6|YGAU_ECOLI	ygaU	3.42e-06
sp|P75957|LOLD_ECOLI	lolD	3.4e-06	-0.344411	-3.62137
sp|P0A9E5|FNR_ECOLI	fnr	3.4e-06	-0.200279	-3.02182
sp|Q59385|COPA_ECOLI	copA	3.4e-06	0.882791	-7
sp|P0AES6|GYRB_ECOLI	gyrB	3.38e-06	0.170581	-7
sp|P26646|ACUI_ECOLI	acuI	3.38e-06	-0.367847	-1.53368
sp|P0A894|RAPZ_ECOLI	rapZ	3.38e-06	0.165659	-0.756711
sp|P0AAC0|USPE_ECOLI	uspE	3.37e-06	-0.587668	-7
sp|P30850|RNB_ECOLI	rnb	3.37e-06	-0.913739	-7
sp|P0ABU7|EXBB_ECOLI	exbB	3.37e-06	-0.253119	-1.37639
sp|P0A794|PDXJ_ECOLI	pdxJ	3.36e-06	0.257917	-0.6926
sp|P0ABF6|CDD_ECOLI	cdd	3.36e-06	0.191003	-2.38919
sp|P00904|TRPGD_ECOLI	trpGD	3.36e-06	1.75711	-7
sp|P0A832|SSRP_ECOLI	smpB	3.34e-06	1.05182	-1.48855
sp|P0AF18|NAGA_ECOLI	nagA	3.33e-06	-0.438313	-5.9345
sp|P0A8S1|ARGP_ECOLI	argP	3.33e-06	0.107242	-0.937427
sp|P11446|ARGC_ECOLI	argC	3.32e-06	2.08724	-2.02029
sp|P04425|GSHB_ECOLI	gshB	3.32e-06	0.137159	-3.05502
sp|P0ABD8|BCCP_ECOLI	accB	3.31e-06	0.558711	-4.65574
sp|P0A8A0|YEBC_ECOLI	yebC	3.31e-06	-0.0679635	-1.30074
sp|P46853|YHHX_ECOLI	yhhX	3.31e-06	-0.615384	-7
sp|P0A9T4|TAS_ECOLI	tas	3.3e-06	0.106519	-1.79242
sp|P05194|AROD_ECOLI	aroD	3.3e-06	-0.0974189	-2.64091
sp|P07012|RF2_ECOLI	prfB	3.3e-06	0.00216404	-0.328503
sp|P0AAV4|YBGJ_ECOLI	ybgJ	3.29e-06	0.205643	-1.76798
sp|P0A884|TYSY_ECOLI	thyA	3.27e-06	-0.558112	-7
sp|P0A7C2|LEXA_ECOLI	lexA	3.26e-06	0.6178	-7
sp|P0A6U8|GLGA_ECOLI	glgA	3.24e-06	0.558711	-7
sp|P0A9S7|LIVG_ECOLI	livG	3.24e-06	-0.368874	-3.8956
sp|P77695|GNSB_ECOLI	gnsB	3.23e-06	0.661121	-4.64157
sp|P10100|RLPA_ECOLI	rlpA	3.23e-06	0.299128	-7
sp|P09030|EX3_ECOLI	xthA	3.2e-06	0.154082	-3.29499
sp|P31658|HCHA_ECOLI	hchA	3.19e-06	-0.873624	-7
sp|P0AFM6|PSPA_ECOLI	pspA	3.18e-06	-1.30616	-7
sp|P0ABI8|CYOB_ECOLI	cyoB	3.17e-06	0.477368	-4.98026
sp|P31554|LPTD_ECOLI	lptD	3.14e-06	0.141931	-7
sp|P23908|ARGE_ECOLI	argE	3.14e-06	0.320143	-4.40302
sp|P39173|YEAD_ECOLI	yeaD	3.13e-06	-1.13448	-7
sp|P0ACQ4|OXYR_ECOLI	oxyR	3.12e-06	0.336073	-7
sp|P75792|SUPH_ECOLI	ybiV	3.11e-06	0.985795	-7
sp|P30137|THIE_ECOLI	thiE	3.11e-06	1.31144	-7
sp|P0A9H7|CFA_ECOLI	cfa	3.11e-06	1.27081	-7
sp|P37313|DPPF_ECOLI	dppF	3.11e-06	0.540911	-7
sp|P0AAS7|YBCJ_ECOLI	ybcJ	3.1e-06	0.879628	-7
sp|P0ADA3|NLPD_ECOLI	nlpD	3.1e-06	0.383988	-7
sp|P23865|PRC_ECOLI	prc	3.1e-06	0.277416	-7
sp|P12994|YBHB_ECOLI	ybhB	3.09e-06	0.109987	-0.487445
sp|P00895|TRPE_ECOLI	trpE	3.07e-06	1.72739	-7
sp|P04968|ILVA_ECOLI	ilvA	3.06e-06	-0.397653	-4.51953
sp|P0AG16|PUR1_ECOLI	purF	3.06e-06	-0.276106	-5.63347
sp|P06149|DLD_ECOLI	dld	3.06e-06	-0.145981	-7
sp|P0A6Z6|NIKR_ECOLI	nikR	3.05e-06
sp|P31550|THIB_ECOLI	thiB	3.03e-06	-0.170291	-2.68702
sp|P31142|THTM_ECOLI	sseA	3.02e-06	-0.299419	-5.63347
sp|P35527|K1C9_HUMAN_contaminant		3e-06	0.755771	-2.8
sp|P0AB55|YCII_ECOLI	yciI	3e-06	0.00836765	-0.328921
sp|P28304|QOR1_ECOLI	qorA	2.99e-06	-0.00779057	-0.315096
sp|P0AC81|LGUL_ECOLI	gloA	2.99e-06	-1.08978	-3.74981
sp|P39099|DEGQ_ECOLI	degQ	2.98e-06	0.202163	-5.15635
sp|P02768|ALBU_HUMAN_contaminant		2.98e-06	0.755771	-2.8
sp|P76576|YFGM_ECOLI	yfgM	2.97e-06	0.64761	-7
sp|P25745|MNMA_ECOLI	mnmA	2.97e-06	-0.360518	-5.9345
sp|P27838|CYAY_ECOLI	cyaY	2.96e-06	0.147283	-0.974775
sp|P0A9W9|YRDA_ECOLI	yrdA	2.95e-06	0.151767	-2.81365
sp|P0AGJ5|YFIF_ECOLI	yfiF	2.93e-06	-0.86211	-7
sp|P0A959|ALAA_ECOLI	alaA	2.93e-06	-0.0014427	-0.310392
sp|P0ACB7|HEMY_ECOLI	hemY	2.92e-06	0.0522313	-1.01847
sp|P33195|GCSP_ECOLI	gcvP	2.92e-06	-0.353926	-7
sp|P00562|AK2H_ECOLI	metL	2.91e-06	-0.122703	-6
sp|P06610|BTUE_ECOLI	btuE	2.9e-06	-0.00952182	-0.342387
sp|P00547|KHSE_ECOLI	thrB	2.9e-06	-2.65885	-7
sp|P75913|GHRA_ECOLI	ghrA	2.9e-06	-0.582859	-7
sp|P0A8J8|RHLB_ECOLI	rhlB	2.89e-06	0.139617	-7
sp|P0A6P5|DER_ECOLI	der	2.89e-06	-0.478851	-5.12974
sp|P0A9F3|CYSB_ECOLI	cysB	2.88e-06	0.443629	-7
sp|P0AG14|SOHB_ECOLI	sohB	2.88e-06	-0.0523756	-0.711998
sp|P0A951|ATDA_ECOLI	speG	2.87e-06	-0.0415525	-0.546429
sp|P0A6Y5|HSLO_ECOLI	hslO	2.87e-06	-0.324379	-3.90309
sp|P0ADG4|SUHB_ECOLI	suhB	2.87e-06	0.00302966	-0.332188
sp|P0A6V1|GLGC_ECOLI	glgC	2.87e-06	0.617045	-7
sp|P30749|MOAE_ECOLI	moaE	2.87e-06	-0.0707062	-0.488395
sp|P63177|RLMB_ECOLI	rlmB	2.87e-06	-1.02153	-7
sp|P0AEN1|FRE_ECOLI	fre	2.86e-06	0.348509	-7
sp|P37095|PEPB_ECOLI	pepB	2.86e-06	0.0490564	-0.864021
sp|P17993|UBIG_ECOLI	ubiG	2.85e-06	0.310361	-3.90511
sp|P32662|GPH_ECOLI	gph	2.83e-06	-0.439494	-4.74473
sp|P0AEI1|MIAB_ECOLI	miaB	2.83e-06	0.186077	-5.96379
sp|P00909|TRPC_ECOLI	trpC	2.83e-06	1.75384	-7
sp|P0ADT2|YGIB_ECOLI	ygiB	2.81e-06	-0.0691183	-1.16272
sp|P0A786|PYRB_ECOLI	pyrB	2.81e-06	-0.890707	-7
sp|Q46829|BGLA_ECOLI	bglA	2.81e-06	-0.511981	-7
sp|P0ACC7|GLMU_ECOLI	glmU	2.8e-06	-0.153069	-3.75696
sp|P0A8X0|YJGA_ECOLI	yjgA	2.8e-06	1.69519	-7
sp|P0ACI0|ROB_ECOLI	rob	2.79e-06	0.176083	-1.84608
sp|P0AB52|YCHN_ECOLI	ychN	2.79e-06	0.291838	-2.71282
sp|P0AG20|RELA_ECOLI	relA	2.78e-06	1.3971	-7
sp|P75823|LTAE_ECOLI	ltaE	2.77e-06	-0.321019	-7
sp|P36767|RDGC_ECOLI	rdgC	2.75e-06	-0.266063	-3.96379
sp|P0A9R7|FTSE_ECOLI	ftsE	2.75e-06	0.716841	-7
sp|P0A6D7|AROK_ECOLI	aroK	2.74e-06	0.747748	-7
sp|P0AGA2|SECY_ECOLI	secY	2.73e-06	-0.17087	-2.59825
sp|P0C0L7|PROP_ECOLI	proP	2.72e-06	1.10324	-7
sp|P0A812|RUVB_ECOLI	ruvB	2.72e-06	-0.168699	-3.5331
sp|P67095|YFCE_ECOLI	yfcE	2.71e-06	-0.462555	-3.96137
sp|P0A988|DPO3B_ECOLI	dnaN	2.71e-06	0.629133	-7
sp|P61316|LOLA_ECOLI	lolA	2.71e-06	0.807582	-7
sp|P0ABU9|TOLQ_ECOLI	tolQ	2.71e-06	0.297961	-3.84108
sp|P21369|PNCA_ECOLI	pncA	2.71e-06	-0.350266	-1.98992
sp|P0ABH9|CLPA_ECOLI	clpA	2.69e-06	0.519427	-7
sp|P00803|LEP_ECOLI	lepB	2.69e-06	0.043717	-0.851729
sp|P0AG93|SECF_ECOLI	secF	2.69e-06	-0.0886093	-0.8678
sp|P06971|FHUA_ECOLI	fhuA	2.68e-06	0.810076	-7
sp|P09323|PTW3C_ECOLI	nagE	2.67e-06	0.711782	-5.69897
sp|P30011|NADC_ECOLI	nadC	2.67e-06	-0.152635	-1.752
sp|P0AFK0|PMBA_ECOLI	pmbA	2.67e-06	-0.73989	-7
sp|P77674|ABDH_ECOLI	prr	2.66e-06	0.00937755	-0.363307
sp|P00582|DPO1_ECOLI	polA	2.65e-06	-0.352023	-7
sp|P0AD12|YEEZ_ECOLI	yeeZ	2.65e-06	0.118945	-2.6098
sp|P52643|LDHD_ECOLI	ldhA	2.64e-06	-0.582408	-7
sp|P0A935|MLTA_ECOLI	mltA	2.64e-06	-1.05955	-5.45738
sp|P76537|YFEY_ECOLI	yfeY	2.63e-06	-0.491612	-7
sp|P0A744|MSRA_ECOLI	msrA	2.62e-06	-0.012263	-0.3423
sp|P0ACL0|GLPR_ECOLI	glpR	2.62e-06	0.392802	-3.04944
sp|P00946|MANA_ECOLI	manA	2.62e-06	-0.980136	-7
sp|P64604|MLAD_ECOLI	mlaD	2.62e-06	0.155963	-0.997241
sp|P65292|YGDI_ECOLI	ygdI	2.61e-06	1.74384	-7
sp|P76268|KDGR_ECOLI	kdgR	2.61e-06	0.202888	-7
sp|P36659|CBPA_ECOLI	cbpA	2.61e-06	0.690063	-7
sp|P04951|KDSB_ECOLI	kdsB	2.6e-06	-0.246578	-7
sp|P0A6C5|ARGA_ECOLI	argA	2.59e-06	0.409569	-7
sp|P0A8Y5|YIDA_ECOLI	yidA	2.59e-06	-0.473366	-7
sp|P0AE01|TRMJ_ECOLI	trmJ	2.59e-06	-0.183904	-1.78294
sp|P0ABH0|FTSA_ECOLI	ftsA	2.57e-06	0.154516	-3.09854
sp|P0A6W9|GSH1_ECOLI	gshA	2.56e-06	-0.24527	-4.73334
sp|P15034|AMPP_ECOLI	pepP	2.56e-06	-0.0914975	-1.47891
sp|P0A7D1|PTH_ECOLI	pth	2.55e-06	-0.390451	-7
sp|P0AES0|GSP_ECOLI	gss	2.55e-06	0.724207	-7
sp|P0AE12|AMN_ECOLI	amn	2.54e-06	-3.18078	-7
sp|P37765|RLUB_ECOLI	rluB	2.53e-06	0.714235	-7
sp|P0AAC8|ISCA_ECOLI	iscA	2.53e-06	1.19689	-1.48407
sp|P0ADI7|YECD_ECOLI	yecD	2.52e-06	1.4775	-3.43652
sp|P76536|YFEX_ECOLI	yfeX	2.52e-06	-1.28966	-7
sp|P0A742|MSCL_ECOLI	mscL	2.52e-06	-0.272466	-1.98918
sp|P77748|YDIJ_ECOLI	ydiJ	2.52e-06	0.0486234	-1.9126
sp|P0A9H1|MUG_ECOLI	mug	2.51e-06	-0.175214	-2.24091
sp|P0AF96|TABA_ECOLI	tabA	2.51e-06	-0.808049	-2.56177
sp|P0AFI7|PDXH_ECOLI	pdxH	2.51e-06	-0.251811	-0.802492
sp|P77808|CINAL_ECOLI	yfaY	2.5e-06	-0.701372	-2.47467
sp|P09424|MTLD_ECOLI	mtlD	2.5e-06	-0.0292877	-0.66589
sp|P0A9P6|DEAD_ECOLI	deaD	2.5e-06	1.49779	-7
sp|P0A6P7|ENGB_ECOLI	engB	2.5e-06	-0.384869	-4.25964
sp|P77781|MENI_ECOLI	menI	2.49e-06	-7.86368	-3.42128
sp|P0ABY4|FLAW_ECOLI	fldB	2.49e-06
sp|P0A9V1|LPTB_ECOLI	lptB	2.48e-06	0.316638	-3.72767
sp|P36562|COBT_ECOLI	cobT	2.48e-06	-0.24963	-3.09098
sp|P16703|CYSM_ECOLI	cysM	2.48e-06	-0.838849	-7
sp|P25519|HFLX_ECOLI	hflX	2.47e-06	0.721597	-7
sp|P0A8C1|YBJQ_ECOLI	ybjQ	2.45e-06	-0.609802	-3.01196
sp|P18133|PNCB_ECOLI	pncB	2.44e-06	1.10474	-7
sp|P07024|USHA_ECOLI	ushA	2.44e-06	0.265772	-7
sp|P76112|MNAT_ECOLI	mnaT	2.43e-06	0.201728	-1.62034
sp|P75960|NPD_ECOLI	cobB	2.43e-06	-0.499486	-3.61022
sp|P08622|DNAJ_ECOLI	dnaJ	2.42e-06	0.311675	-7
sp|P0A8I3|YAAA_ECOLI	yaaA	2.4e-06	-0.598049	-5.9345
sp|P45464|LPOA_ECOLI	lpoA	2.4e-06	-0.0644992	-1.19442
sp|P62617|ISPF_ECOLI	ispF	2.4e-06	-0.909442	-3.26201
sp|P0A7B5|PROB_ECOLI	proB	2.4e-06	0.0285663	-0.662374
sp|P30871|3PASE_ECOLI	ygiF	2.4e-06	-0.0653653	-0.793438
sp|P75915|YCDY_ECOLI	ycdY	2.39e-06	-0.343533	-3.20291
sp|P12281|MOEA_ECOLI	moeA	2.39e-06	0.385457	-5.04576
sp|P0AC86|PHSG_ECOLI	glgP	2.39e-06	-0.0265463	-0.827184
sp|P24205|LPXM_ECOLI	lpxM	2.37e-06	0.304524	-4.15761
sp|P23894|HTPX_ECOLI	htpX	2.36e-06	-0.206658	-2.1426
sp|P09029|PURK_ECOLI	purK	2.35e-06	0.220729	-3.72584
sp|P0A784|ORN_ECOLI	orn	2.35e-06	-0.415016	-7
sp|P0AAR3|YBAK_ECOLI	ybaK	2.35e-06	0.0184667	-0.39246
sp|P46837|YHGF_ECOLI	yhgF	2.33e-06	-0.38575	-7
sp|P32162|YIIS_ECOLI	yiiS	2.32e-06	-0.121402	-0.9894
sp|P28248|DCD_ECOLI	dcd	2.31e-06	-1.1486	-7
sp|P30138|THIF_ECOLI	thiF	2.31e-06	-0.538671	-0.994592
sp|P75981|JAYE_ECOLI	jayE	2.31e-06
sp|P75949|NAGZ_ECOLI	nagZ	2.31e-06	0.0129843	-0.370127
sp|P0A6I6|COAD_ECOLI	coaD	2.3e-06	-0.37885	-2.5758
sp|P45799|NUDE_ECOLI	nudE	2.3e-06	-0.787668	-7
sp|P06616|ERA_ECOLI	era	2.3e-06	0.138605	-2.13869
sp|P39337|YJGM_ECOLI	yjgM	2.3e-06	0.72083	-3.9224
sp|P0A8D0|NRDR_ECOLI	nrdR	2.29e-06	-0.403094	-7
sp|P0AEG6|DSBC_ECOLI	dsbC	2.29e-06	0.0522313	-0.742992
sp|P16456|SELD_ECOLI	selD	2.29e-06	-1.1084	-7
sp|P41407|AZOR_ECOLI	azoR	2.29e-06	-2.18665	-7
sp|P0ABK2|CYDB_ECOLI	cydB	2.29e-06	-2.04253	-2.12521
sp|P0A948|RIMJ_ECOLI	rimJ	2.29e-06	-0.0177454	-0.436411
sp|P0AC33|FUMA_ECOLI	fumA	2.29e-06	-2.20825	-7
sp|P65294|YGDR_ECOLI	ygdR	2.29e-06	0.492949	-1.96241
sp|P29745|PEPT_ECOLI	pepT	2.28e-06	-0.141931	-4.17107
sp|P17117|NFSA_ECOLI	nfsA	2.28e-06	0.0912087	-0.986076
sp|Q47005|NAC_ECOLI	nac	2.28e-06	5.28392	-7
sp|P0A6M4|DTD_ECOLI	dtd	2.27e-06	-0.153503	-1.75546
sp|P0ADQ7|YGAM_ECOLI	ygaM	2.27e-06	0.323064	-0.543389
sp|P24171|DCP_ECOLI	dcp	2.27e-06	-0.638365	-7
sp|P31677|OTSA_ECOLI	otsA	2.27e-06	0.205063	-7
sp|P0AF67|TSAE_ECOLI	tsaE	2.27e-06	0.282659	-3.13
sp|P0CG19|RNPH_ECOLI	rph	2.27e-06	-0.490424	-1.88493
sp|P07862|DDLB_ECOLI	ddlB	2.26e-06	-0.137015	-3.48734
sp|P0A746|MSRB_ECOLI	msrB	2.26e-06	-0.0637775	-0.487912
sp|P0ABF1|PCNB_ECOLI	pcnB	2.26e-06	0.19506	-5.52288
sp|P34209|YDCF_ECOLI	ydcF	2.25e-06	-0.106086	-1.64393
sp|P0A6X7|IHFA_ECOLI	ihfA	2.24e-06	0.650037	-2.24896
sp|P0AAE0|CYCA_ECOLI	cycA	2.24e-06	1.15214	-5.63347
sp|P0A9U3|YBIT_ECOLI	ybiT	2.24e-06	0.148729	-3.60408
sp|P06721|METC_ECOLI	metC	2.24e-06	-0.725282	-7
sp|P0A6I3|COAA_ECOLI	coaA	2.24e-06	-0.415016	-5.09691
sp|P0A6I0|KCY_ECOLI	cmk	2.23e-06	-0.117934	-1.56282
sp|P0AA82|CODB_ECOLI	codB	2.23e-06	2.75274	-3.3851
sp|P60716|LIPA_ECOLI	lipA	2.23e-06	1.02153	-7
sp|P24178|YFFB_ECOLI	yffB	2.23e-06	0.38252	-1.98632
sp|P23830|PSS_ECOLI	pssA	2.22e-06	0.272175	-4.10237
sp|P60390|RSMH_ECOLI	rsmH	2.22e-06	0.0862989	-1.37709
sp|P0AFM9|PSPB_ECOLI	pspB	2.22e-06	0.0914975	-0.568376
sp|P75914|YCDX_ECOLI	ycdX	2.21e-06	-0.726511	-5.33244
sp|P21507|SRMB_ECOLI	srmB	2.21e-06	0.147717	-3.34679
sp|P31808|YCIK_ECOLI	yciK	2.2e-06	-0.496514	-7
sp|P39406|RSMC_ECOLI	rsmC	2.2e-06	-0.881209	-1.8175
sp|P0AE37|ASTA_ECOLI	astA	2.19e-06	2.65915	-7
sp|P0C0R7|RLME_ECOLI	rlmE	2.19e-06	0.817567	-7
sp|P0ACU7|YJDC_ECOLI	yjdC	2.19e-06	-0.390157	-5.9345
sp|P77247|HXPB_ECOLI	hxpB	2.19e-06	-0.890549	-7
sp|P77293|GTRB_ECOLI	yfdH	2.18e-06	-0.640334	-7
sp|P00861|DCDA_ECOLI	lysA	2.18e-06	0.0503552	-0.740437
sp|P25516|ACNA_ECOLI	acnA	2.18e-06	-1.21639	-7
sp|P29217|YCEH_ECOLI	yceH	2.16e-06	0.409274	-7
sp|P0ABU5|ELBB_ECOLI	elbB	2.16e-06	-0.528074	-4.01542
sp|P0AG80|UGPB_ECOLI	ugpB	2.16e-06	-5.41993	-7
sp|P0A759|NAGB_ECOLI	nagB	2.15e-06	-1.16767	-7
sp|Q57261|TRUD_ECOLI	truD	2.14e-06	0.397947	-7
sp|P0ABP6|DEDA_ECOLI	dedA	2.13e-06	-0.294025	-2.76836
sp|P0AGB0|SERB_ECOLI	serB	2.11e-06	0.00418382	-0.322703
sp|P60651|SPEB_ECOLI	speB	2.11e-06	0.0164469	-0.410423
sp|P0AAT9|YBEL_ECOLI	ybeL	2.1e-06	-0.741892	-1.32971
sp|P0ADR6|RLMM_ECOLI	rlmM	2.09e-06	0.525986	-7
sp|P0A9K7|PHOU_ECOLI	phoU	2.09e-06	-3.84112	-7
sp|P18196|MINC_ECOLI	minC	2.09e-06	0.203033	-2.88996
sp|P08179|PUR3_ECOLI	purN	2.09e-06	0.208978	-1.49533
sp|P0AG00|WZZE_ECOLI	wzzE	2.08e-06	0.557063	-2.30875
sp|P06715|GSHR_ECOLI	gor	2.08e-06	-0.234085	-3.3734
sp|P0A9D4|CYSE_ECOLI	cysE	2.07e-06	0.0943859	-1.39075
sp|P76502|SIXA_ECOLI	sixA	2.07e-06	-0.303357	-2.74237
sp|P00892|ILVG_ECOLI	ilvG	2.07e-06
sp|P0ADP2|YIGI_ECOLI	yigI	2.06e-06	-0.347045	-1.57519
sp|P11880|MURF_ECOLI	murF	2.06e-06	0.185207	-3.76513
sp|P13000|BIOD1_ECOLI	bioD1	2.06e-06	0.844497	-4
sp|P25738|MSYB_ECOLI	msyB	2.05e-06	0.729737	-2.74974
sp|P06992|RSMA_ECOLI	rsmA	2.04e-06	-0.621575	-4.26482
sp|Q47146|FADE_ECOLI	fadE	2.04e-06	1.00054	-7
sp|P0A6C1|END4_ECOLI	nfo	2.04e-06	0.264026	-3.06671
sp|P0AFF2|NUPC_ECOLI	nupC	2.04e-06	0.0033182	-0.316428
sp|P09127|HEMX_ECOLI	hemX	2.04e-06	0.232197	-7
sp|P00393|DHNA_ECOLI	ndh	2.03e-06	0.0014427	-0.322391
sp|P0A6G3|PNCC_ECOLI	pncC	2.03e-06	-0.57085	-3.17633
sp|P0ABZ4|KDSC_ECOLI	kdsC	2.02e-06	0.130075	-1.01642
sp|P0ABV6|TOLR_ECOLI	tolR	2.02e-06	0.410452	-5.9345
sp|P30748|MOAD_ECOLI	moaD	2.02e-06	0.138461	-1.16823
sp|P0AB12|YCCF_ECOLI	yccF	2.01e-06	0.309923	-1.7168
sp|P0AB14|YCCJ_ECOLI	yccJ	2.01e-06	0.90213	-4.67778
sp|P0A809|RUVA_ECOLI	ruvA	2.01e-06	0.010676	-0.351569
sp|P0CB39|EPTC_ECOLI	eptC	2.01e-06	-1.06482	-7
sp|P0A962|ASPG1_ECOLI	ansA	2.01e-06	-0.460483	-7
sp|P29131|FTSN_ECOLI	ftsN	2e-06	0.438756	-7
sp|P0A729|YCEF_ECOLI	yceF	2e-06	-0.444663	-5.03141
sp|P07117|PUTP_ECOLI	putP	1.99e-06	-1.4096	-3.7331
sp|P64483|YEAK_ECOLI	yeaK	1.99e-06	0.772625	-5.96379
sp|P33362|YEHZ_ECOLI	yehZ	1.99e-06	0.251374	-7
sp|P76402|YEGP_ECOLI	yegP	1.99e-06	0.87394	-7
sp|P0A8W5|YQGE_ECOLI	yqgE	1.98e-06	-0.0476133	-0.750395
sp|P0AGL2|TDCF_ECOLI	tdcF	1.97e-06	-0.181876	-1.02288
sp|P06983|HEM3_ECOLI	hemC	1.97e-06	-0.294462	-0.780381
sp|P25437|FRMA_ECOLI	frmA	1.97e-06	-0.162041	-3.23207
sp|P67080|PLPHP_ECOLI	yggS	1.97e-06	-0.540015	-7
sp|P25894|LOIP_ECOLI	loiP	1.97e-06	1.42836	-7
sp|P0C093|SLMA_ECOLI	slmA	1.96e-06	-0.728201	-4.98026
sp|P69910|DCEB_ECOLI	gadB	1.96e-06	0.727586	-7
sp|P0A738|MOAC_ECOLI	moaC	1.96e-06	0.0578598	-1.20892
sp|P0A915|OMPW_ECOLI	ompW	1.95e-06	-0.791707	-3.21715
sp|P0A7F3|PYRI_ECOLI	pyrI	1.95e-06	-0.575051	-3.30103
sp|P0ACP1|CRA_ECOLI	cra	1.94e-06	0.66842	-7
sp|P76558|MAO2_ECOLI	maeB	1.94e-06	-0.337681	-3.89963
sp|P27248|GCST_ECOLI	gcvT	1.93e-06	-0.41266	-7
sp|P75728|UBIF_ECOLI	ubiF	1.93e-06	0.181731	-3.68408
sp|P0A7A2|GPMB_ECOLI	gpmB	1.92e-06	-1.21621	-7
sp|P0A9L5|PPIC_ECOLI	ppiC	1.92e-06	-0.214345	-0.562287
sp|P0A921|PA1_ECOLI	pldA	1.92e-06	0.251084	-2.76761
sp|P0A7E1|PYRD_ECOLI	pyrD	1.92e-06	0.250066	-7
sp|P0AFR4|YCIO_ECOLI	yciO	1.91e-06	0.643819	-7
sp|P08957|T1MK_ECOLI	hsdM	1.9e-06	-0.566501	-7
sp|P0AFX9|RSEB_ECOLI	rseB	1.9e-06	0.21478	-0.840234
sp|P0AB10|YMBA_ECOLI	ymbA	1.9e-06
sp|P07003|POXB_ECOLI	poxB	1.9e-06	0.363743	-7
sp|P0ADC1|LPTE_ECOLI	lptE	1.9e-06	0.519725	-7
sp|P0A8Z3|YBGC_ECOLI	ybgC	1.88e-06	-0.00519371	-0.340244
sp|P0A7I0|RF1_ECOLI	prfA	1.88e-06	0.657019	-7
sp|P37903|USPF_ECOLI	uspF	1.87e-06	-0.077347	-0.640189
sp|P0AAN9|IRAP_ECOLI	iraP	1.87e-06	-1.38393	-4.10646
sp|P31802|NARP_ECOLI	narP	1.87e-06	0.128196	-1.49047
sp|P25740|RFAG_ECOLI	rfaG	1.85e-06	0.474107	-7
sp|P75876|RLMI_ECOLI	rlmI	1.85e-06	-0.474848	-7
sp|P64429|YPFJ_ECOLI	ypfJ	1.85e-06	0.90356	-7
sp|P0AA43|RSUA_ECOLI	rsuA	1.85e-06	0.371807	-5.39794
sp|P0A6T9|GCSH_ECOLI	gcvH	1.84e-06	1.40163	-1.87195
sp|P37774|YECC_ECOLI	yecC	1.84e-06	0.816161	-2.28902
sp|P30863|DKGB_ECOLI	dkgB	1.84e-06	-3.5753	-7
sp|P0AGK8|ISCR_ECOLI	iscR	1.84e-06	-0.252537	-3.05311
sp|P37329|MODA_ECOLI	modA	1.84e-06	0.844811	-7
sp|P0AFB5|NTRB_ECOLI	glnL	1.83e-06	2.96686	-7
sp|P06612|TOP1_ECOLI	topA	1.83e-06	0.750215	-7
sp|P0AD33|YFCZ_ECOLI	yfcZ	1.83e-06	-1.04033	-5.9345
sp|P21151|FADA_ECOLI	fadA	1.83e-06	-1.03869	-3.80967
sp|P0A7M6|RL29_ECOLI	rpmC	1.82e-06	1.12109	-2.53462
sp|P0AE78|CORC_ECOLI	corC	1.82e-06	0.548535	-7
sp|P00550|PTM3C_ECOLI	mtlA	1.82e-06	0.239459	-4.4721
sp|P45395|KDSD_ECOLI	kdsD	1.82e-06	-0.402653	-4.00955
sp|P37194|SLP_ECOLI	slp	1.82e-06	0.984015	-7
sp|P75694|YAHO_ECOLI	yahO	1.82e-06	0.986442	-4.18631
sp|P0C960|EMTA_ECOLI	emtA	1.81e-06	-1.26159	-7
sp|P33363|BGLX_ECOLI	bglX	1.81e-06	-0.237861	-7
sp|P0A8P3|FETP_ECOLI	yggX	1.81e-06	-0.328178	-3.52966
sp|P76217|ASTD_ECOLI	astD	1.81e-06	2.95079	-7
sp|P04983|RBSA_ECOLI	rbsA	1.8e-06	-0.78208	-5.51971
sp|P30864|YAFC_ECOLI	yafC	1.8e-06	0.364622	-0.813363
sp|P75745|YBGK_ECOLI	ybgK	1.8e-06	0.296941	-7
sp|P0AEY5|MDAB_ECOLI	mdaB	1.79e-06	-4.37346	-7
sp|P07762|GLGB_ECOLI	glgB	1.78e-06	0.501865	-7
sp|P64463|YDFZ_ECOLI	ydfZ	1.78e-06	-0.12068	-1.33899
sp|P0AED5|UVRY_ECOLI	uvrY	1.78e-06	0.545395	-7
sp|P76034|YCIT_ECOLI	yciT	1.78e-06	-0.640788	-7
sp|P36879|YADG_ECOLI	yadG	1.78e-06	0.784252	-7
sp|P0AD05|YECA_ECOLI	yecA	1.78e-06	0.024815	-0.429935
sp|P0ADS9|YGGN_ECOLI	yggN	1.78e-06	0.253991	-5.66276
sp|P22333|ADD_ECOLI	add	1.77e-06	0.493394	-5.63347
sp|P27278|NADR_ECOLI	nadR	1.77e-06	0.466108	-7
sp|P00887|AROH_ECOLI	aroH	1.77e-06	0.833363	-7
sp|P67087|RSMI_ECOLI	rsmI	1.76e-06	-0.229583	-3.12937
sp|P0A937|BAME_ECOLI	bamE	1.75e-06
sp|P75898|RUTA_ECOLI	rutA	1.75e-06	8.1742	-7
sp|P0A8D6|YMDB_ECOLI	ymdB	1.75e-06	-0.319851	-1.5245
sp|P37652|BCSB_ECOLI	bcsB	1.74e-06	-0.505285	-7
sp|P0AEL6|FEPB_ECOLI	fepB	1.74e-06	1.16615	-2.87456
sp|P0ADW8|YHEV_ECOLI	yheV	1.74e-06
sp|P76193|YNHG_ECOLI	ynhG	1.74e-06	0.863686	-7
sp|P0AGG8|TLDD_ECOLI	tldD	1.74e-06	0.283824	-4.02427
sp|P37773|MPL_ECOLI	mpl	1.74e-06	-0.330371	-5.45738
sp|P69829|PTSN_ECOLI	ptsN	1.73e-06	-0.119379	-0.835194
sp|P35908|K22E_HUMAN_contaminant		1.73e-06	0.755771	-2.8
sp|P0A698|UVRA_ECOLI	uvrA	1.73e-06	1.21176	-7
sp|P17443|MURG_ECOLI	murG	1.73e-06	0.326863	-7
sp|P0A7I7|RIBA_ECOLI	ribA	1.73e-06	-0.288924	-4.65758
sp|P07913|TDH_ECOLI	tdh	1.72e-06	-0.242655	-3.35017
sp|P0A7Y0|RNC_ECOLI	rnc	1.71e-06	-0.179414	-1.25224
sp|P22188|MURE_ECOLI	murE	1.71e-06	0.354805	-1.07552
sp|P0ACL2|EXUR_ECOLI	exuR	1.71e-06	0.394566	-1.67164
sp|P0A7B8|HSLV_ECOLI	hslV	1.7e-06	0.653527	-2.69545
sp|P0A7B1|PPK_ECOLI	ppk	1.7e-06	-0.182745	-7
sp|P07650|TYPH_ECOLI	deoA	1.7e-06	-0.209849	-7
sp|P0ACL9|PDHR_ECOLI	pdhR	1.7e-06	1.32822	-3.55429
sp|Q46868|YQIC_ECOLI	yqiC	1.7e-06	0.0386665	-0.531289
sp|P0A6L9|HSCB_ECOLI	hscB	1.69e-06	-0.25719	-4.2185
sp|P0A8K1|PSD_ECOLI	psd	1.69e-06	-0.421941	-1.90629
sp|P0ADK8|YIBL_ECOLI	yibL	1.69e-06	1.2121	-3.95095
sp|P32684|RLUF_ECOLI	rluF	1.69e-06	1.09659	-7
sp|P08192|FOLC_ECOLI	folC	1.69e-06	-1.61532	-7
sp|P0A9G6|ACEA_ECOLI	aceA	1.68e-06	-1.42106	-4.13128
sp|P52007|YECM_ECOLI	yecM	1.68e-06	0.193756	-1.155
sp|P21499|RNR_ECOLI	rnr	1.68e-06	-2.10108	-7
sp|P0AB24|EFEO_ECOLI	efeO	1.67e-06	0.899272	-7
sp|P76216|ASTB_ECOLI	astB	1.66e-06	2.52669	-7
sp|P27306|STHA_ECOLI	sthA	1.66e-06	-1.16818	-7
sp|P0AC92|GNSA_ECOLI	gnsA	1.65e-06	0.589923	-2.69495
sp|P18956|GGT_ECOLI	ggt	1.65e-06	-0.565602	-7
sp|P05042|FUMC_ECOLI	fumC	1.65e-06	0.83493	-7
sp|P32131|HEMN_ECOLI	hemN	1.65e-06	-0.0201981	-0.59291
sp|P0A8D9|YFBV_ECOLI	yfbV	1.64e-06
sp|P37615|YHHM_ECOLI	yhhM	1.64e-06	0.185787	-1.39819
sp|P37626|YHII_ECOLI	yhiI	1.64e-06	0.0367907	-1.08766
sp|P00963|ASNA_ECOLI	asnA	1.64e-06	2.18763	-7
sp|P25539|RIBD_ECOLI	ribD	1.64e-06	-0.156686	-3.05368
sp|P0ACB4|HEMG_ECOLI	hemG	1.63e-06	0.631402	-7
sp|P0AD57|ISPB_ECOLI	ispB	1.63e-06	-0.487604	-7
sp|P0AF36|ZAPB_ECOLI	zapB	1.62e-06	-0.449687	-2.67682
sp|P69228|BAER_ECOLI	baeR	1.62e-06	0.646245	-7
sp|P76027|OPPD_ECOLI	oppD	1.62e-06	-0.406331	-7
sp|P37643|YHJE_ECOLI	yhjE	1.62e-06	-3.90197	-4.02427
sp|P0A7J0|RIBB_ECOLI	ribB	1.62e-06	0.593082	-3.49675
sp|P0ABV2|EXBD_ECOLI	exbD	1.61e-06	0.730813	-2.79556
sp|P37309|ARSR_ECOLI	arsR	1.61e-06	0.44038	-2.61811
sp|P25397|TEHB_ECOLI	tehB	1.61e-06	-0.593684	-7
sp|P0A6D0|ARGR_ECOLI	argR	1.61e-06	0.108397	-0.623171
sp|P20966|PTFBC_ECOLI	fruA	1.61e-06	0.444663	-7
sp|P02919|PBPB_ECOLI	mrcB	1.61e-06	0.738043	-7
sp|P0ABE2|BOLA_ECOLI	bolA	1.61e-06	-0.661577	-3.75265
sp|P0ADP9|YIHD_ECOLI	yihD	1.6e-06	-1.41705	-5.9345
sp|P25522|MNME_ECOLI	mnmE	1.6e-06	-0.0163026	-0.530819
sp|P17952|MURC_ECOLI	murC	1.6e-06	0.340607	-2.33125
sp|P22259|PCKA_ECOLI	pckA	1.58e-06	-1.17292	-3.30509
sp|P40120|OPGD_ECOLI	mdoD	1.58e-06
sp|P23882|FMT_ECOLI	fmt	1.58e-06	0.0776357	-0.952997
sp|P0A8U0|SYDP_ECOLI	syd	1.58e-06	0.189119	-0.785668
sp|P32680|YJAG_ECOLI	yjaG	1.57e-06	-0.36946	-3.02016
sp|P0ACP5|GNTR_ECOLI	gntR	1.57e-06	-0.135569	-2.05765
sp|P39310|YTFB_ECOLI	ytfB	1.57e-06	0.301024	-3.9426
sp|P19926|AGP_ECOLI	agp	1.57e-06	3.23397	-7
sp|P0AFJ1|PHNA_ECOLI	phnA	1.56e-06	-0.0210637	-0.452636
sp|P0AB26|YCEB_ECOLI	yceB	1.56e-06	0.481372	-5.96379
sp|P77735|YAJO_ECOLI	yajO	1.56e-06	0.54674	-7
sp|P0A8Y3|YIHX_ECOLI	yihX	1.56e-06	0.267955	-1.33895
sp|Q46920|QUEF_ECOLI	queF	1.55e-06	-0.513767	-7
sp|P77202|DSBG_ECOLI	dsbG	1.55e-06	-0.169567	-7
sp|P0AC30|FTSX_ECOLI	ftsX	1.55e-06	-0.394713	-0.982904
sp|P0ADR8|PPNN_ECOLI	ppnN	1.55e-06	0.0201981	-0.611486
sp|P14081|SELB_ECOLI	selB	1.55e-06	0.79295	-7
sp|Q46857|DKGA_ECOLI	dkgA	1.55e-06	0.023805	-0.638215
sp|P22523|MUKB_ECOLI	mukB	1.55e-06	0.0926529	-7
sp|P65367|YQCA_ECOLI	yqcA	1.55e-06	0.179848	-1.5561
sp|P0ADT5|YGIC_ECOLI	ygiC	1.55e-06	-0.718528	-7
sp|P30958|MFD_ECOLI	mfd	1.55e-06	-0.331101	-7
sp|P68739|NFI_ECOLI	nfi	1.54e-06	0.599705	-2.88208
sp|P22524|MUKE_ECOLI	mukE	1.53e-06	-0.0769139	-0.856225
sp|P76422|THID_ECOLI	thiD	1.53e-06	-0.549581	-5.1549
sp|P27550|ACSA_ECOLI	acs	1.52e-06	-1.14422	-5.5611
sp|P63386|MLAF_ECOLI	mlaF	1.52e-06	0.385016	-4.31058
sp|P64530|RCNR_ECOLI	rcnR	1.51e-06	-1.55492	-1.48957
sp|P0A6Z1|HSCA_ECOLI	hscA	1.51e-06	-0.340314	-7
sp|P77526|YFCG_ECOLI	yfcG	1.51e-06	-0.115188	-1.28591
sp|P26616|MAO1_ECOLI	maeA	1.51e-06	-0.948581	-7
sp|P0ABQ4|DYR_ECOLI	folA	1.5e-06	-0.666595	-4.98026
sp|P12996|BIOB_ECOLI	bioB	1.49e-06	-0.424594	-4.64157
sp|P0A8I5|TRMB_ECOLI	trmB	1.49e-06	0.318975	-2.32597
sp|P17445|BETB_ECOLI	betB	1.49e-06	-0.0320291	-0.690335
sp|P76008|LDCA_ECOLI	ldcA	1.48e-06	-0.346752	-2.28585
sp|P64624|YHEO_ECOLI	yheO	1.48e-06	0.305983	-1.42162
sp|P07604|TYRR_ECOLI	tyrR	1.47e-06	0.544498	-7
sp|P21177|FADB_ECOLI	fadB	1.46e-06	-1.17275	-7
sp|P75830|MACA_ECOLI	macA	1.46e-06	0.817254	-7
sp|P21338|RNI_ECOLI	rna	1.46e-06	0.844026	-7
sp|P0AFI2|PARC_ECOLI	parC	1.46e-06	0.819285	-3.05483
sp|P0AAH4|SAPD_ECOLI	sapD	1.46e-06	0.993567	-7
sp|P0ADQ2|YIID_ECOLI	yiiD	1.45e-06	-0.170002	-2.58977
sp|P08395|SPPA_ECOLI	sppA	1.45e-06	0.777428	-7
sp|P0AF20|NAGC_ECOLI	nagC	1.45e-06	0.488049	-7
sp|P77171|YDCI_ECOLI	ydcI	1.44e-06	-0.704432	-7
sp|P37349|DHAM_ECOLI	dhaM	1.44e-06	-1.17818	-7
sp|P0ABQ0|COABC_ECOLI	coaBC	1.44e-06	-0.707494	-7
sp|P0A6J8|DDLA_ECOLI	ddlA	1.43e-06	-0.207818	-3.54054
sp|P60546|KGUA_ECOLI	gmk	1.43e-06	-0.113599	-0.849944
sp|Q93K97|ADPP_ECOLI	nudF	1.43e-06	-0.119813	-1.30806
sp|P69874|POTA_ECOLI	potA	1.43e-06	0.836341	-7
sp|P76423|THIM_ECOLI	thiM	1.43e-06	-0.709484	-3.7906
sp|P0A7E3|PYRE_ECOLI	pyrE	1.43e-06	-3.04489	-7
sp|P66948|BEPA_ECOLI	bepA	1.42e-06	0.212894	-7
sp|P76539|YPEA_ECOLI	ypeA	1.42e-06	-0.668573	-2.58812
sp|P32173|MOBA_ECOLI	mobA	1.42e-06	0.411041	-5.9345
sp|P37595|IAAA_ECOLI	iaaA	1.41e-06	0.479295	-7
sp|P0AF50|YJBR_ECOLI	yjbR	1.41e-06	0.69327	-2.20209
sp|P0A8H6|YIHI_ECOLI	yihI	1.41e-06	1.33159	-5.63347
sp|P39176|ERFK_ECOLI	erfK	1.41e-06	0.625353	-5.45738
sp|P46852|YHHW_ECOLI	yhhW	1.41e-06	-0.157989	-0.53901
sp|P0A8I8|RLMH_ECOLI	rlmH	1.41e-06	0.860063	-7
sp|P75796|GSIA_ECOLI	gsiA	1.41e-06	1.18072	-7
sp|P08373|MURB_ECOLI	murB	1.4e-06	-0.692659	-7
sp|P77737|OPPF_ECOLI	oppF	1.4e-06	-0.477664	-7
sp|P0AFH6|OPPC_ECOLI	oppC	1.4e-06	-0.883898	-3.63951
sp|P0A720|KTHY_ECOLI	tmk	1.39e-06	-0.37973	-7
sp|P76569|YFGD_ECOLI	yfgD	1.39e-06	-0.843241	-5.33244
sp|P0A725|LPXC_ECOLI	lpxC	1.39e-06	-0.521364	-7
sp|P0A9N4|PFLA_ECOLI	pflA	1.39e-06	-0.26519	-3.42136
sp|P0A9H5|BTUR_ECOLI	btuR	1.39e-06	-0.693423	-7
sp|P09053|AVTA_ECOLI	avtA	1.39e-06	-0.64761	-5.9345
sp|P0ADA1|TESA_ECOLI	tesA	1.39e-06	0.911511	-7
sp|P0A9J6|RBSK_ECOLI	rbsK	1.39e-06	-0.953397	-7
sp|P0A6W3|MRAY_ECOLI	mraY	1.39e-06	-0.0366464	-0.465286
sp|P62517|OPGH_ECOLI	mdoH	1.39e-06	0.021208	-0.430635
sp|P0AEI4|RIMO_ECOLI	rimO	1.38e-06	-0.442595	-4.03437
sp|P63389|YHES_ECOLI	yheS	1.37e-06	-0.271884	-7
sp|P39286|RSGA_ECOLI	rsgA	1.37e-06	0.0864433	-1.53005
sp|P67660|YHAJ_ECOLI	yhaJ	1.37e-06	0.188105	-3.00101
sp|P56262|DLHH_ECOLI	ysgA	1.36e-06	-1.07158	-3.09987
sp|P75864|RLMKL_ECOLI	rlmL	1.36e-06	-0.0556949	-1.90025
sp|P31060|MODF_ECOLI	modF	1.36e-06	-0.278436	-5.1549
sp|P75780|FIU_ECOLI	fiu	1.35e-06	1.18599	-2.46203
sp|P21169|DCOR_ECOLI	speC	1.35e-06	0.751295	-7
sp|P0A8N5|SYK2_ECOLI	lysU	1.35e-06	0.105219	-1.37507
sp|P0ADP0|YIGB_ECOLI	yigB	1.35e-06	-0.772935	-7
sp|P27240|RFAY_ECOLI	rfaY	1.35e-06	0.330663	-2.47345
sp|P0AD24|YEJL_ECOLI	yejL	1.34e-06	0.515703	-1.42019
sp|P0AEE5|DGAL_ECOLI	mglB	1.34e-06	-1.17869	-4.39043
sp|P0A8G0|UVRC_ECOLI	uvrC	1.34e-06	0.974646	-7
sp|P24255|RP54_ECOLI	rpoN	1.34e-06	0.577602	-7
sp|P76015|DHAK_ECOLI	dhaK	1.33e-06	-1.3044	-7
sp|P04335|FRSA_ECOLI	frsA	1.33e-06	-0.202598	-7
sp|P0AED7|DAPE_ECOLI	dapE	1.33e-06	-1.00964	-7
sp|P0A6S7|GPDA_ECOLI	gpsA	1.33e-06	0.0907755	-1.24823
sp|P31547|METI_ECOLI	metI	1.33e-06
sp|P14407|FUMB_ECOLI	fumB	1.33e-06	1.46435	-7
sp|P0AB65|ACYP_ECOLI	yccX	1.33e-06	0.553172	-7
sp|P62623|ISPH_ECOLI	ispH	1.32e-06	-0.00577079	-0.341946
sp|P0ADN2|YIFE_ECOLI	yifE	1.32e-06
sp|P0AEC3|ARCB_ECOLI	arcB	1.32e-06	0.120969	-1.6123
sp|P0A7A5|PIMT_ECOLI	pcm	1.32e-06	0.00923328	-0.368969
sp|P33643|RLUD_ECOLI	rluD	1.31e-06	-0.0454487	-0.9544
sp|P37648|YHJJ_ECOLI	yhjJ	1.3e-06	-0.37841	-7
sp|Q47147|YAFJ_ECOLI	yafJ	1.3e-06	0.261553	-7
sp|P60752|MSBA_ECOLI	msbA	1.3e-06	-0.12068	-3.29727
sp|P0ACK5|DEOR_ECOLI	deoR	1.3e-06	0.392214	-4.56864
sp|P76113|CURA_ECOLI	curA	1.28e-06	-0.407803	-7
sp|P76506|MLAA_ECOLI	mlaA	1.28e-06	-0.452348	-7
sp|P0ADM4|YIDQ_ECOLI	yidQ	1.28e-06	-0.383107	-3.02919
sp|P09147|GALE_ECOLI	galE	1.28e-06	-2.85679	-7
sp|P14900|MURD_ECOLI	murD	1.28e-06	-0.170146	-3.02828
sp|P0A6H8|CLSA_ECOLI	clsA	1.28e-06	0.221455	-3.28516
sp|P33014|YEED_ECOLI	yeeD	1.27e-06
sp|P40191|PDXK_ECOLI	pdxK	1.27e-06	-0.649126	-7
sp|P0AF98|LPTF_ECOLI	lptF	1.27e-06	0.330078	-2.15304
sp|P28861|FENR_ECOLI	fpr	1.27e-06	0.0943859	-1.22972
sp|P0AC13|DHPS_ECOLI	folP	1.26e-06	-1.18497	-7
sp|P76403|YEGQ_ECOLI	yegQ	1.26e-06	-0.445845	-7
sp|P36680|ZAPD_ECOLI	zapD	1.26e-06	-0.190858	-1.44416
sp|P31433|YICH_ECOLI	yicH	1.26e-06	0.394419	-7
sp|P0A9J0|RNG_ECOLI	rng	1.26e-06	-0.992432	-7
sp|P0AF63|NSRR_ECOLI	nsrR	1.26e-06	0.975776	-7
sp|P0AGL7|RSME_ECOLI	rsmE	1.25e-06	0.971743	-1.94318
sp|P45955|CPOB_ECOLI	cpoB	1.25e-06	0.858803	-7
sp|P0AB18|TUSE_ECOLI	tusE	1.25e-06	-0.545843	-3.20777
sp|P0A6U3|MNMG_ECOLI	mnmG	1.25e-06	0.396183	-5.96379
sp|P42641|OBG_ECOLI	obgE	1.24e-06	-0.444072	-4.48667
sp|P76014|DHAL_ECOLI	dhaL	1.24e-06	-0.867469	-7
sp|P0AEW4|CPDA_ECOLI	cpdA	1.24e-06	0.574751	-4.61228
sp|P0A9G8|MODE_ECOLI	modE	1.24e-06	-0.201873	-1.0793
sp|P25906|PDXI_ECOLI	pdxI	1.24e-06	-0.648368	-7
sp|P76215|ASTE_ECOLI	astE	1.23e-06	2.79257	-7
sp|P69503|APT_ECOLI	apt	1.23e-06	-0.28295	-1.89944
sp|P69425|TATB_ECOLI	tatB	1.23e-06	0.617498	-7
sp|P0ADG1|ILVM_ECOLI	ilvM	1.23e-06	0.706269	-4.08619
sp|P02918|PBPA_ECOLI	mrcA	1.22e-06	0.116778	-4.62158
sp|P37671|YIAJ_ECOLI	yiaJ	1.22e-06	0.166238	-1.91294
sp|P15042|DNLJ_ECOLI	ligA	1.22e-06	-0.182165	-7
sp|P08331|CPDB_ECOLI	cpdB	1.22e-06	-0.167685	-4.79588
sp|P52094|HISQ_ECOLI	hisQ	1.22e-06	2.89473	-7
sp|P77756|QUEC_ECOLI	queC	1.22e-06	0.00634787	-0.335833
sp|P13482|TREA_ECOLI	treA	1.22e-06	0.599253	-7
sp|P76187|YDHF_ECOLI	ydhF	1.21e-06	-0.890866	-7
sp|P06709|BIRA_ECOLI	birA	1.21e-06	-0.179124	-3.08989
sp|P77718|THII_ECOLI	thiI	1.21e-06	-0.928571	-7
sp|P39356|YJHU_ECOLI	yjhU	1.21e-06	0.681672	-7
sp|P0AAH0|PSTB_ECOLI	pstB	1.21e-06	-3.55172	-7
sp|P0A847|TGT_ECOLI	tgt	1.21e-06	0.329055	-7
sp|P0AG99|SECG_ECOLI	secG	1.2e-06	0.156976	-0.69283
sp|P0AC84|GLO2_ECOLI	gloB	1.2e-06	0.0711393	-0.87334
sp|P0A8U6|METJ_ECOLI	metJ	1.2e-06
sp|P76578|YFHM_ECOLI	yfhM	1.19e-06	0.0373679	-0.583836
sp|P77488|DXS_ECOLI	dxs	1.19e-06	-0.428427	-7
sp|P0A8W0|NANR_ECOLI	nanR	1.19e-06	0.922505	-7
sp|P0AEX5|KPPR_ECOLI	prkB	1.19e-06	-0.139328	-0.868161
sp|P0A8T1|PRMA_ECOLI	prmA	1.18e-06	-0.29315	-3.36047
sp|P0AAB4|UBID_ECOLI	ubiD	1.18e-06	0.323941	-4.0424
sp|P0A7A7|PLSB_ECOLI	plsB	1.18e-06	-0.217682	-7
sp|P0AFZ1|SSEB_ECOLI	sseB	1.18e-06	-0.138894	-1.04811
sp|P26648|FTSP_ECOLI	ftsP	1.18e-06	0.562455	-7
sp|P30140|THIH_ECOLI	thiH	1.18e-06	0.312258	-5.45738
sp|P0A8A4|PSRP_ECOLI	ppsR	1.18e-06	-0.297378	-7
sp|P27249|GLND_ECOLI	glnD	1.18e-06	1.28599	-7
sp|P42632|TDCE_ECOLI	tdcE	1.18e-06	-0.844183	-3.25055
sp|P28905|HOLC_ECOLI	holC	1.18e-06	0.137159	-1.47282
sp|P37634|RLMJ_ECOLI	rlmJ	1.18e-06	-0.0115416	-0.34012
sp|Q46948|YAJL_ECOLI	yajL	1.18e-06	0.101174	-1.0248
sp|P43671|PQIB_ECOLI	pqiB	1.17e-06	0.248903	-7
sp|P0ADV9|LPTC_ECOLI	lptC	1.17e-06	0.127039	-0.916892
sp|P0AA91|YEAY_ECOLI	yeaY	1.16e-06	-0.393831	-7
sp|P77622|DDPF_ECOLI	ddpF	1.15e-06	8.32904	-5.45738
sp|P65870|QUED_ECOLI	queD	1.14e-06	-0.383401	-4.18046
sp|P0ADC6|LPTG_ECOLI	lptG	1.14e-06	0.357735	-5.0894
sp|P15770|AROE_ECOLI	aroE	1.14e-06	-0.0753258	-0.844519
sp|P23331|KITH_ECOLI	tdk	1.14e-06	-0.633672	-7
sp|P0AGJ2|TRMH_ECOLI	trmH	1.14e-06	0.213185	-2.70755
sp|P21514|YAHA_ECOLI	yahA	1.14e-06	-2.34665	-7
sp|P77268|DDPD_ECOLI	ddpD	1.14e-06	5.81103	-7
sp|P77499|SUFC_ECOLI	sufC	1.14e-06	-0.329201	-5.63347
sp|P0A6J1|CYSC_ECOLI	cysC	1.13e-06	0.930648	-4.60206
sp|P39371|NANM_ECOLI	nanM	1.13e-06	0.878837	-7
sp|P75821|YBJS_ECOLI	ybjS	1.13e-06	-0.137159	-1.92552
sp|P11458|NADA_ECOLI	nadA	1.13e-06	1.6598	-7
sp|P0AGG2|TESB_ECOLI	tesB	1.13e-06	-0.054396	-1.10295
sp|P69488|CUTA_ECOLI	cutA	1.13e-06
sp|P60340|TRUB_ECOLI	truB	1.13e-06	-0.010676	-0.35177
sp|P0AGD1|SODC_ECOLI	sodC	1.13e-06	1.02414	-7
sp|P03004|DNAA_ECOLI	dnaA	1.12e-06	0.612517	-7
sp|Q46856|YQHD_ECOLI	yqhD	1.12e-06	-0.131954	-1.76258
sp|P0AD70|AMPH_ECOLI	ampH	1.12e-06	1.10774	-7
sp|P33012|SBMC_ECOLI	sbmC	1.12e-06	0.694798	-4.29105
sp|P0ADC3|LOLC_ECOLI	lolC	1.11e-06	-0.674053	-3.58425
sp|P45748|TSAC_ECOLI	tsaC	1.11e-06	0.503054	-7
sp|P08142|ILVB_ECOLI	ilvB	1.11e-06	0.189699	-1.09908
sp|P0A9F9|METR_ECOLI	metR	1.11e-06	1.2783	-7
sp|P28249|ASMA_ECOLI	asmA	1.1e-06	0.0575712	-1.76095
sp|P32157|YIIM_ECOLI	yiiM	1.1e-06	-0.175648	-4.56864
sp|P09549|DEDD_ECOLI	dedD	1.1e-06	0.558561	-4.25964
sp|P36979|RLMN_ECOLI	rlmN	1.1e-06	0.205643	-3.9431
sp|P0AGC3|SLT_ECOLI	slt	1.09e-06	0.432115	-2.71174
sp|P0AEA8|CYSG_ECOLI	cysG	1.09e-06	0.0160141	-0.429324
sp|P10908|UGPQ_ECOLI	ugpQ	1.09e-06	-2.65214	-7
sp|P76104|YDCP_ECOLI	ydcP	1.09e-06	0.404124	-2.07242
sp|P0A8V6|FADR_ECOLI	fadR	1.09e-06	-0.0132729	-0.343545
sp|P0A821|SELA_ECOLI	selA	1.08e-06	0.332563	-7
sp|P77775|YFCH_ECOLI	yfcH	1.08e-06	0.924739	-7
sp|P30870|GLNE_ECOLI	glnE	1.08e-06	-0.412808	-7
sp|P76507|YFDI_ECOLI	yfdI	1.08e-06	-1.39746	-7
sp|P75713|ALLE_ECOLI	allE	1.08e-06	0.274504	-2.71215
sp|P0AC75|KDTA_ECOLI	waaA	1.07e-06	-1.07968	-7
sp|P08997|MASY_ECOLI	aceB	1.07e-06	-0.264608	-0.978907
sp|P37647|KDGK_ECOLI	kdgK	1.07e-06	-0.482262	-0.842895
sp|P23871|HEMH_ECOLI	hemH	1.07e-06	0.375915	-3.52288
sp|Q46871|YQJH_ECOLI	yqjH	1.07e-06	-0.0940971	-0.682685
sp|P10441|LPXB_ECOLI	lpxB	1.07e-06	0.480334	-5.15635
sp|P0C054|IBPA_ECOLI	ibpA	1.06e-06	0.0481905	-0.524138
sp|P0AC62|GLRX3_ECOLI	grxC	1.06e-06	0.715921	-4.55429
sp|P13857|RIML_ECOLI	rimL	1.06e-06	0.412808	-3.30292
sp|P05458|PTRA_ECOLI	ptrA	1.06e-06	0.0124073	-0.45215
sp|P00926|SDHD_ECOLI	dsdA	1.06e-06	0.251374	-7
sp|P00888|AROF_ECOLI	aroF	1.05e-06	0.0467474	-0.513069
sp|P27250|AHR_ECOLI	ahr	1.05e-06	-0.435656	-7
sp|P52061|IXTPA_ECOLI	rdgB	1.05e-06	-0.396183	-5.9345
sp|P0A6K1|DAPF_ECOLI	dapF	1.05e-06	-0.13687	-2.38759
sp|P33018|SFGH2_ECOLI	yeiG	1.05e-06	-0.778823	-7
sp|P23886|CYDC_ECOLI	cydC	1.04e-06	0.00418382	-0.33353
sp|P25746|HFLD_ECOLI	hflD	1.04e-06	0.0285663	-0.461089
sp|P36930|GATR_ECOLI	gatR	1.04e-06	-0.024815	-0.448122
sp|P0A6A0|UBIB_ECOLI	ubiB	1.04e-06	0.387953	-7
sp|P64612|ZAPE_ECOLI	zapE	1.04e-06	-1.12778	-7
sp|P39342|YJGR_ECOLI	yjgR	1.04e-06	-0.14627	-2.75671
sp|P0AFY2|SANA_ECOLI	sanA	1.04e-06	0.158857	-3.04576
sp|P0A8F8|UVRB_ECOLI	uvrB	1.03e-06	0.0398209	-0.527497
sp|P42599|YGJR_ECOLI	ygjR	1.03e-06	-0.924579	-7
sp|P25742|RFAQ_ECOLI	rfaQ	1.03e-06	0.359932	-1.08036
sp|P0ABN5|DCUA_ECOLI	dcuA	1.03e-06	-0.266209	-0.467266
sp|P39377|IADA_ECOLI	iadA	1.03e-06	-0.0598804	-1.08404
sp|P12295|UNG_ECOLI	ung	1.02e-06	1.1865	-1.7628
sp|P26647|PLSC_ECOLI	plsC	1.02e-06	0.196365	-1.17432
sp|P0AA53|QMCA_ECOLI	qmcA	1.02e-06	0.898954	-7
sp|P0AEM0|FKBX_ECOLI	fkpB	1.02e-06	-0.386191	-2.30164
sp|P27303|EMRA_ECOLI	emrA	1.02e-06	0.11909	-3.99568
sp|P05852|TSAD_ECOLI	tsaD	1.01e-06	-0.564253	-7
sp|P20083|PARE_ECOLI	parE	1.01e-06	0.65869	-7
sp|P25552|GPPA_ECOLI	gppA	1.01e-06	-1.03771	-7
sp|P64554|QUEE_ECOLI	queE	1.01e-06	1.14591	-7
sp|P77434|ALAC_ECOLI	alaC	1e-06	0.116633	-2.01271
sp|P0A9F1|MNTR_ECOLI	mntR	1e-06	0.153358	-1.47271
sp|P0ABI4|CORA_ECOLI	corA	9.96e-07	1.10674	-0.926916
sp|P37177|PT1P_ECOLI	ptsP	9.94e-07	-0.180862	-7
sp|P77552|YDHQ_ECOLI	ydhQ	9.91e-07	-1.28389	-4.89311
sp|P22634|MURI_ECOLI	murI	9.83e-07	-0.286884	-4.64157
sp|P37692|RFAF_ECOLI	rfaF	9.82e-07	0.860378	-7
sp|P76491|5DNU_ECOLI	yfbR	9.81e-07	0.493988	-0.724316
sp|P75863|YCBX_ECOLI	ycbX	9.8e-07	0.745282	-7
sp|P39180|AG43_ECOLI	flu	9.78e-07	0.69159	-4.24778
sp|P0A8Z0|YCIA_ECOLI	yciA	9.71e-07	-0.638971	-2.98462
sp|P07023|TYRA_ECOLI	tyrA	9.71e-07	0.235973	-1.05283
sp|P76290|CMOA_ECOLI	cmoA	9.68e-07	-0.143088	-1.56144
sp|P0AGA6|UHPA_ECOLI	uhpA	9.68e-07	-0.412808	-2.78313
sp|P0AE82|CPXA_ECOLI	cpxA	9.67e-07	0.350851	-7
sp|P0A8L7|YCIU_ECOLI	yciU	9.67e-07	-0.258644	-1.53933
sp|P09996|YIDB_ECOLI	yidB	9.65e-07
sp|P77212|RCLA_ECOLI	rclA	9.63e-07	-0.225083	-3.56585
sp|P02929|TONB_ECOLI	tonB	9.59e-07	-0.0831222	-0.900902
sp|P76256|TSAB_ECOLI	tsaB	9.55e-07	-0.666443	-5.33244
sp|P39411|NCPP_ECOLI	yjjX	9.55e-07	0.328471	-0.664773
sp|P0AF90|RRAB_ECOLI	rraB	9.49e-07	1.31903	-3.59604
sp|P23917|MAK_ECOLI	mak	9.47e-07	-0.186511	-2.11289
sp|P0ADN6|YIFL_ECOLI	yifL	9.43e-07	1.33549	-3.77614
sp|P66817|DIAA_ECOLI	diaA	9.42e-07	-0.413102	-2.23431
sp|P39838|RCSD_ECOLI	rcsD	9.42e-07	0.185497	-5.39794
sp|Q46798|YGER_ECOLI	ygeR	9.4e-07	0.00375101	-0.333291
sp|P0ACN4|ALLR_ECOLI	allR	9.39e-07	-0.6893	-7
sp|P0AFZ3|SSPB_ECOLI	sspB	9.34e-07	0.533445	-3.13371
sp|P0AFB1|NLPI_ECOLI	nlpI	9.31e-07	0.191293	-1.70247
sp|P75931|YCEM_ECOLI	yceM	9.28e-07	0.50826	-1.85986
sp|P0AG40|RIBF_ECOLI	ribF	9.27e-07	-0.47144	-5.45738
sp|P0AGI8|TRKA_ECOLI	trkA	9.23e-07	0.634277	-3.4925
sp|P69811|PTFAH_ECOLI	fruB	9.22e-07	0.64761	-7
sp|P05637|APAH_ECOLI	apaH	9.21e-07	-0.732505	-7
sp|P75791|YBIU_ECOLI	ybiU	9.21e-07	-0.510195	-7
sp|P23837|PHOQ_ECOLI	phoQ	9.19e-07	0.518086	-7
sp|P37330|MASZ_ECOLI	glcB	9.19e-07	-1.38501	-7
sp|P0AG24|SPOT_ECOLI	spoT	9.16e-07	-0.170146	-3.57656
sp|P0A840|SURE_ECOLI	surE	9.15e-07	-0.15249	-0.829295
sp|P77790|DDPX_ECOLI	ddpX	9.07e-07	6.34226	-7
sp|P0AAH8|SAPF_ECOLI	sapF	9.06e-07	0.575351	-4.82056
sp|P15067|GLGX_ECOLI	glgX	9.05e-07	0.581807	-3.79148
sp|P76272|YEBT_ECOLI	yebT	9.03e-07	0.112298	-2.51339
sp|P0AFL6|PPX_ECOLI	ppx	9.02e-07	0.100741	-1.09254
sp|P25666|HTRL_ECOLI	htrL	8.99e-07	0.0018755	-0.310074
sp|P77348|MPPA_ECOLI	mppA	8.98e-07	0.653831	-7
sp|P76342|MSRP_ECOLI	msrP	8.97e-07	0.422825	-4.9345
sp|P0AET2|HDEB_ECOLI	hdeB	8.97e-07
sp|P23909|MUTS_ECOLI	mutS	8.97e-07	-0.436837	-7
sp|P0A9I3|GCVR_ECOLI	gcvR	8.96e-07	-0.124582	-0.902492
sp|P27833|WECE_ECOLI	wecE	8.96e-07	-0.0884649	-0.782749
sp|P33920|NDPA_ECOLI	yejK	8.95e-07	-0.780994	-3.93018
sp|P21362|YCIF_ECOLI	yciF	8.95e-07	0.387219	-4.41598
sp|P24554|RADA_ECOLI	radA	8.94e-07	-0.239459	-3.2185
sp|P0A6I9|COAE_ECOLI	coaE	8.91e-07	0.080812	-0.829655
sp|P0AD27|YEJM_ECOLI	yejM	8.89e-07	0.292713	-5.11869
sp|P37613|PANZ_ECOLI	panZ	8.87e-07	-1.15585	-3.38427
sp|P77690|ARNB_ECOLI	arnB	8.86e-07	-2.30014	-7
sp|P0AGB6|RPOE_ECOLI	rpoE	8.83e-07	0.0701288	-1.29057
sp|P0ABN1|KDGL_ECOLI	dgkA	8.82e-07	-0.670247	-3.00713
sp|P37325|YBCH_ECOLI	ybcH	8.81e-07	1.26298	-7
sp|P0AEH3|ELAA_ECOLI	elaA	8.77e-07	-0.804777	-7
sp|P0A756|KEFG_ECOLI	kefG	8.74e-07	-0.5713	-4.10646
sp|P64602|MLAB_ECOLI	mlaB	8.73e-07
sp|P0ADV5|YHBW_ECOLI	yhbW	8.72e-07	-0.909283	-5.33244
sp|P77279|FETA_ECOLI	fetA	8.71e-07	0.0272677	-0.395218
sp|P21363|YCIE_ECOLI	yciE	8.7e-07	-0.186222	-2.38802
sp|P0AG78|SUBI_ECOLI	sbp	8.7e-07	-1.08299	-7
sp|P36655|DSBD_ECOLI	dsbD	8.69e-07	0.676794	-5.45738
sp|P0A800|RPOZ_ECOLI	rpoZ	8.68e-07	0.205643	-1.23684
sp|P63264|CBPM_ECOLI	cbpM	8.66e-07
sp|P76235|YEAH_ECOLI	yeaH	8.65e-07	1.59093	-7
sp|P31680|DJLA_ECOLI	djlA	8.64e-07	-0.26039	-1.46747
sp|P60293|MUKF_ECOLI	mukF	8.63e-07	-0.0943859	-0.899664
sp|P43672|UUP_ECOLI	uup	8.63e-07	-0.330371	-7
sp|P77562|YAIW_ECOLI	yaiW	8.6e-07	0.688079	-7
sp|P06282|CDH_ECOLI	cdh	8.59e-07	-3.40063	-7
sp|P0A8F4|URK_ECOLI	udk	8.58e-07	-1.25396	-7
sp|P0AAZ7|YCAR_ECOLI	ycaR	8.57e-07	-0.170436	-1.07839
sp|P37005|LAST_ECOLI	lasT	8.54e-07	0.43123	-7
sp|P75798|GSIC_ECOLI	gsiC	8.53e-07
sp|P52647|NIFJ_ECOLI	ydbK	8.51e-07	0.781615	-7
sp|P15286|FLK_ECOLI	flk	8.45e-07	-0.472181	-5.52288
sp|P0AA39|RLUC_ECOLI	rluC	8.45e-07	-0.0990077	-2.51158
sp|P0A6R3|FIS_ECOLI	fis	8.44e-07
sp|P0A752|NADD_ECOLI	nadD	8.43e-07	0.145981	-1.20229
sp|P0ADE4|TAMA_ECOLI	tamA	8.42e-07	-0.831014	-7
sp|P75777|YBHG_ECOLI	ybhG	8.42e-07	0.435952	-7
sp|P63228|GMHBB_ECOLI	gmhB	8.39e-07	0.0780688	-0.797829
sp|P0A9X9|CSPA_ECOLI	cspA	8.39e-07	0.430492	-3.44454
sp|P0AFL1|POTI_ECOLI	potI	8.39e-07	0.86542	-3.17634
sp|P39407|YJJU_ECOLI	yjjU	8.39e-07	0.575051	-3.5391
sp|P00490|PHSM_ECOLI	malP	8.37e-07	0.136725	-5.9345
sp|P76291|CMOB_ECOLI	cmoB	8.35e-07	0.116633	-0.42332
sp|P0AF03|MOG_ECOLI	mog	8.35e-07	-0.6249	-7
sp|P0A7F9|QUEA_ECOLI	queA	8.32e-07	-0.450574	-5.9345
sp|P0ACR4|YEIE_ECOLI	yeiE	8.31e-07	0.279018	-1.80591
sp|P0A6E1|AROL_ECOLI	aroL	8.31e-07	0.69327	-5.63347
sp|P62615|ISPE_ECOLI	ispE	8.26e-07	-0.645942	-4.76955
sp|P0A944|RIMI_ECOLI	rimI	8.24e-07	-0.185497	-1.45598
sp|P26365|AMIB_ECOLI	amiB	8.23e-07	0.103486	-0.391612
sp|P16681|PHNB_ECOLI	phnB	8.21e-07	-1.04706	-7
sp|P0AEH1|RSEP_ECOLI	rseP	8.18e-07	0.517788	-2.28071
sp|P55734|YGAP_ECOLI	ygaP	8.17e-07	0.480334	-1.59313
sp|P33644|POLOX_ECOLI	yfiH	8.16e-07	0.00851193	-0.389943
sp|P0ADS2|ZAPA_ECOLI	zapA	8.15e-07	0.250793	-1.45557
sp|P32664|NUDC_ECOLI	nudC	8.14e-07	-0.102619	-1.79943
sp|P76046|YCJX_ECOLI	ycjX	8.13e-07	0.897685	-7
sp|P0AEE3|DEGS_ECOLI	degS	8.13e-07	0.151767	-2.40443
sp|P0ACB0|DNAB_ECOLI	dnaB	8.11e-07	-0.172608	-2.96076
sp|P10902|NADB_ECOLI	nadB	8.1e-07	1.44116	-7
sp|P0A6F3|GLPK_ECOLI	glpK	8.1e-07	0.529565	-4.31125
sp|P69795|PTQB_ECOLI	chbB	8.1e-07	0.657171	-2.69427
sp|P60240|RAPA_ECOLI	rapA	8.09e-07	1.09078	-7
sp|P24232|HMP_ECOLI	hmp	8.07e-07	-2.79618	-7
sp|P0A9C9|GLPX_ECOLI	glpX	8.06e-07	-1.25691	-5.9345
sp|P0AAX3|YBIJ_ECOLI	ybiJ	8.05e-07
sp|P0AAP3|FRMR_ECOLI	frmR	8.03e-07	0.543003	-4.89311
sp|P0AC23|FOCA_ECOLI	focA	8.03e-07	-1.6235	-3.88528
sp|P27242|WAAU_ECOLI	waaU	8.02e-07	-0.0604578	-0.79606
sp|P36548|AMIA_ECOLI	amiA	8.01e-07	0.10623	-1.47775
sp|P0AFQ7|YCFH_ECOLI	ycfH	7.99e-07	-0.12834	-2.44965
sp|P0A9N0|PTSO_ECOLI	ptsO	7.99e-07
sp|P0ACM2|RSPR_ECOLI	rspR	7.97e-07	-0.0542517	-0.534536
sp|P0ADX9|RSMD_ECOLI	rsmD	7.94e-07	-0.451609	-1.11273
sp|P24203|YJIA_ECOLI	yjiA	7.92e-07	-1.14995	-7
sp|P0A7B3|NADK_ECOLI	nadK	7.9e-07
sp|P75767|GNGF_ECOLI	ybhK	7.87e-07	-0.365062	-7
sp|P0A734|MINE_ECOLI	minE	7.87e-07	0.473366	-1.05104
sp|P26612|AMY2_ECOLI	amyA	7.87e-07	-0.688231	-7
sp|P0AEF0|DNAC_ECOLI	dnaC	7.86e-07	0.000577078	-0.303721
sp|P27828|WECB_ECOLI	wecB	7.85e-07	0.160159	-1.8024
sp|P0AFP4|YBBO_ECOLI	ybbO	7.85e-07	0.337096	-5.63347
sp|P0A9T6|YBAQ_ECOLI	ybaQ	7.84e-07	-0.287612	-1.35436
sp|P75736|YBFF_ECOLI	ybfF	7.84e-07	-0.182165	-1.76006
sp|P52108|RSTA_ECOLI	rstA	7.84e-07	0.75608	-7
sp|P0AGG4|THIO2_ECOLI	trxC	7.8e-07	1.02382	-7
sp|P15038|HELD_ECOLI	helD	7.79e-07	-0.348655	-7
sp|P77150|PDXY_ECOLI	pdxY	7.77e-07	-1.82744	-7
sp|P36673|TRER_ECOLI	treR	7.74e-07	0.491909	-4.89311
sp|P27829|WECC_ECOLI	wecC	7.71e-07	-0.398241	-3.72498
sp|P32099|LPLA_ECOLI	lplA	7.7e-07	-0.958217	-7
sp|P76145|TAM_ECOLI	tam	7.65e-07	-0.231906	-0.444161
sp|P76346|MTFA_ECOLI	mtfA	7.65e-07	-0.298836	-1.32861
sp|P77376|YDGJ_ECOLI	ydgJ	7.65e-07	0.205498	-3.5383
sp|P52644|HSLJ_ECOLI	hslJ	7.65e-07	0.470255	-3.93554
sp|P32695|DUSA_ECOLI	dusA	7.63e-07	-0.925697	-7
sp|P76208|YNIB_ECOLI	yniB	7.62e-07	0.0301534	-0.419728
sp|P0AFK6|POTC_ECOLI	potC	7.62e-07
sp|P0AB77|KBL_ECOLI	kbl	7.6e-07	-1.35971	-7
sp|P25535|UBII_ECOLI	ubiI	7.58e-07	0.79995	-7
sp|P37147|FXSA_ECOLI	fxsA	7.57e-07
sp|P17115|GUTQ_ECOLI	gutQ	7.57e-07	-0.383988	-7
sp|P75746|YBGL_ECOLI	ybgL	7.52e-07	0.101752	-1.273
sp|P0AG84|YGHA_ECOLI	yghA	7.51e-07	-0.371514	-7
sp|P76641|GUAD_ECOLI	guaD	7.51e-07	1.98248	-3.93554
sp|P0AFE8|NUOM_ECOLI	nuoM	7.5e-07	0.496514	-3.35206
sp|P0A873|TRMD_ECOLI	trmD	7.49e-07	-0.541658	-7
sp|P67826|CUTC_ECOLI	cutC	7.47e-07	-0.333441	-4.3782
sp|P0AF52|GHXP_ECOLI	ghxP	7.45e-07	0.485377	-4.96379
sp|P77739|YNIA_ECOLI	yniA	7.45e-07	-0.493246	-7
sp|P0AFE4|NUOK_ECOLI	nuoK	7.44e-07	0.596995	-2.52541
sp|P19624|PDXA_ECOLI	pdxA	7.43e-07	-0.604375	-4.85532
sp|P76406|YEGR_ECOLI	yegR	7.43e-07	0.277853	-2.07298
sp|P20605|FIC_ECOLI	fic	7.42e-07	0.826319	-7
sp|P75958|LOLE_ECOLI	lolE	7.42e-07	-0.498594	-7
sp|P0A8K5|YAEP_ECOLI	yaeP	7.41e-07	0.531654	-1.32427
sp|P45800|IGAA_ECOLI	yrfF	7.4e-07	0.252683	-0.831982
sp|P22186|MRAZ_ECOLI	mraZ	7.4e-07	0.658994	-7
sp|P03817|MIOC_ECOLI	mioC	7.38e-07	-1.37835	-7
sp|P76142|LSRB_ECOLI	lsrB	7.38e-07	0.843712	-1.65804
sp|P69348|YOEB_ECOLI	yoeB	7.37e-07
sp|P39408|YJJV_ECOLI	yjjV	7.36e-07	1.07076	-7
sp|P0AEW6|INGK_ECOLI	gsk	7.34e-07	-0.181731	-1.48273
sp|Q2MB16|YOBH_ECOLI	yobH	7.33e-07	0.16233	-0.460535
sp|P31806|NNR_ECOLI	nnr	7.29e-07	0.376648	-7
sp|P22939|ISPA_ECOLI	ispA	7.29e-07	-0.505285	-7
sp|P00936|CYAA_ECOLI	cyaA	7.28e-07	-0.587668	-7
sp|P0A6U5|RSMG_ECOLI	rsmG	7.24e-07	-0.354512	-7
sp|P0AFI5|PBP7_ECOLI	pbpG	7.24e-07	2.03314	-7
sp|P28634|TRMO_ECOLI	trmO	7.23e-07	0.1175	-1.39001
sp|P0AC16|FOLB_ECOLI	folB	7.22e-07	-0.585413	-5.45738
sp|P0A8N0|MATP_ECOLI	matP	7.22e-07	0.210284	-2.17287
sp|P43340|YCAK_ECOLI	ycaK	7.21e-07	-1.95069	-7
sp|P06710|DPO3X_ECOLI	dnaX	7.21e-07	0.0427069	-0.588251
sp|P13016|AMPD_ECOLI	ampD	7.21e-07	-0.767517	-4.51953
sp|P0AGF2|CSDE_ECOLI	csdE	7.21e-07	0.144968	-1.68006
sp|P77475|YQAB_ECOLI	yqaB	7.17e-07	-0.692812	-1.15021
sp|P64448|YNBE_ECOLI	ynbE	7.15e-07	-0.0754702	-0.811418
sp|P30014|RNT_ECOLI	rnt	7.13e-07	-0.032462	-0.371933
sp|P0AC47|FRDB_ECOLI	frdB	7.13e-07	-1.68042	-7
sp|P0AE39|YPDB_ECOLI	ypdB	7.11e-07	0.562905	-5.1549
sp|P75831|MACB_ECOLI	macB	7.11e-07	0.664618	-7
sp|P77285|RSXG_ECOLI	rsxG	7.1e-07	0.489088	-2.98657
sp|P0AC51|ZUR_ECOLI	zur	7.01e-07	1.03346	-4.73334
sp|Q47622|SAPA_ECOLI	sapA	7e-07	0.540613	-7
sp|P64506|YEBY_ECOLI	yebY	6.97e-07	0.177531	-1.21214
sp|P0AFU4|GLRR_ECOLI	glrR	6.97e-07	0.105941	-1.89267
sp|P15723|DGTP_ECOLI	dgt	6.91e-07	-0.296795	-3.91331
sp|P18390|YJJA_ECOLI	yjjA	6.9e-07	0.187236	-1.58431
sp|P75867|LONH_ECOLI	ycbZ	6.89e-07	-0.0668087	-0.667287
sp|P0ADP7|UBIJ_ECOLI	ubiJ	6.88e-07	-0.25341	-2.17322
sp|P75809|YBJI_ECOLI	ybjI	6.84e-07	-0.488346	-5.96379
sp|P31678|OTSB_ECOLI	otsB	6.83e-07	0.208398	-2.30002
sp|P0A6B4|ALR1_ECOLI	alr	6.83e-07	-0.0727272	-1.48509
sp|P0AEP1|GALP_ECOLI	galP	6.82e-07	-2.1467	-3.11464
sp|P03023|LACI_ECOLI	lacI	6.8e-07	-0.141353	-2.60036
sp|P0AFJ5|PHOB_ECOLI	phoB	6.77e-07	-3.91677	-7
sp|P0A6W0|GLSA2_ECOLI	glsA2	6.74e-07	0.591578	-5.66276
sp|P16926|MREC_ECOLI	mreC	6.74e-07	-0.403388	-7
sp|P23862|PRIC_ECOLI	priC	6.74e-07	0.198684	-0.960775
sp|P0AEV9|HYCI_ECOLI	hycI	6.71e-07
sp|P33232|LLDD_ECOLI	lldD	6.66e-07	0.484784	-7
sp|Q46927|TCDA_ECOLI	tcdA	6.63e-07	0.186946	-2.66034
sp|P77544|YFCF_ECOLI	yfcF	6.62e-07	-0.913102	-7
sp|P0A8I1|YQGF_ECOLI	yqgF	6.62e-07	-0.055262	-0.748812
sp|P39297|BSMA_ECOLI	bsmA	6.61e-07	0.926016	-5.15635
sp|P0C0K3|SRKA_ECOLI	srkA	6.61e-07	-0.937045	-7
sp|P0AFH2|OPPB_ECOLI	oppB	6.59e-07	-0.759014	-3.71439
sp|P40710|NLPE_ECOLI	nlpE	6.58e-07	0.587217	-5.9345
sp|P0C077|RELE_ECOLI	relE	6.57e-07	-0.465664	-4.51953
sp|P0A898|YBEY_ECOLI	ybeY	6.57e-07	-0.0995855	-0.557276
sp|P37659|BCSG_ECOLI	bcsG	6.57e-07	0.0558393	-0.50786
sp|P0A7Y8|RNPA_ECOLI	rnpA	6.55e-07	0.618555	-3.88824
sp|P13445|RPOS_ECOLI	rpoS	6.51e-07	-0.165514	-2.8169
sp|P24215|UXUA_ECOLI	uxuA	6.49e-07	0.383107	-5.23553
sp|P03813|YGEA_ECOLI	ygeA	6.48e-07	0.260681	-3.20691
sp|P05719|T1SK_ECOLI	hsdS	6.47e-07	-0.54121	-7
sp|Q47083|CBL_ECOLI	cbl	6.46e-07	0.421941	-3.85699
sp|P27848|YIGL_ECOLI	yigL	6.45e-07	-0.961917	-7
sp|P77570|ANMK_ECOLI	anmK	6.43e-07	-0.940567	-5.52288
sp|P32160|YIIQ_ECOLI	yiiQ	6.42e-07	0.44038	-7
sp|P0ABS5|DNAG_ECOLI	dnaG	6.42e-07	-0.0321734	-0.662341
sp|P76170|YNFB_ECOLI	ynfB	6.4e-07	0.577152	-3.79943
sp|P0AFX7|RSEA_ECOLI	rseA	6.39e-07	-0.268246	-0.766238
sp|P0DMC5|RCSC_ECOLI	rcsC	6.36e-07	0.455305	-7
sp|P75782|RLMF_ECOLI	rlmF	6.31e-07	0.145836	-1.20563
sp|P33355|YEHS_ECOLI	yehS	6.3e-07	0.0259692	-0.562699
sp|P25534|UBIH_ECOLI	ubiH	6.3e-07	0.816161	-7
sp|P37908|YFJD_ECOLI	yfjD	6.25e-07	0.324671	-3.56343
sp|P0AAT4|YBDG_ECOLI	ybdG	6.24e-07	0.254427	-4.34343
sp|P27128|RFAI_ECOLI	rfaI	6.23e-07	0.1334	-1.31322
sp|P0AD49|YFIA_ECOLI	raiA	6.23e-07	-0.365648	-2.03829
sp|P23930|LNT_ECOLI	lnt	6.22e-07	0.170581	-2.22008
sp|P31455|YIDR_ECOLI	yidR	6.21e-07	-0.102619	-1.59927
sp|P0A8R7|YCJF_ECOLI	ycjF	6.21e-07	0.664922	-4.14211
sp|P76223|YNJB_ECOLI	ynjB	6.2e-07	0.369607	-4.38722
sp|P64540|YFCL_ECOLI	yfcL	6.19e-07	0.50469	-3.20273
sp|P60720|LIPB_ECOLI	lipB	6.18e-07	-0.202453	-0.78285
sp|P0AB83|END3_ECOLI	nth	6.18e-07	-0.00807911	-0.334141
sp|P23367|MUTL_ECOLI	mutL	6.17e-07	0.372687	-7
sp|P52096|YAER_ECOLI	yaeR	6.17e-07	-0.0554063	-0.462248
sp|P27129|RFAJ_ECOLI	rfaJ	6.16e-07	0.136003	-2.70687
sp|P26602|UBIC_ECOLI	ubiC	6.16e-07	-0.184773	-3.0554
sp|P0AFN2|PSPC_ECOLI	pspC	6.16e-07	-0.265481	-1.69911
sp|P69931|HDA_ECOLI	hda	6.15e-07	-0.205788	-3.87004
sp|P29018|CYDD_ECOLI	cydD	6.13e-07	-0.0786464	-0.953941
sp|P75838|YCAO_ECOLI	ycaO	6.12e-07	-1.10291	-6
sp|P24173|RFAC_ECOLI	rfaC	6.12e-07	0.671616	-7
sp|P0AEJ6|EUTB_ECOLI	eutB	6.12e-07	-0.425478	-7
sp|P0AEW9|K1PF_ECOLI	fruK	6.07e-07	0.482707	-5.9345
sp|P25741|RFAP_ECOLI	rfaP	6.06e-07	0.548983	-7
sp|P10384|FADL_ECOLI	fadL	6.03e-07	0.413544	-1.29184
sp|P0A8E5|YACL_ECOLI	yacL	6.03e-07	-0.33578	-1.99418
sp|P0AEF8|DPPB_ECOLI	dppB	6.02e-07	-0.330663	-2.14358
sp|P31434|XYLS_ECOLI	yicI	6e-07	-0.045593	-0.475394
sp|P0DM85|CRFC_ECOLI	crfC	6e-07	-2.17374	-7
sp|P16384|MIAA_ECOLI	miaA	5.99e-07	-0.937845	-2.22966
sp|P45579|HCXA_ECOLI	hcxA	5.99e-07	-1.41033	-7
sp|P31473|RAVA_ECOLI	ravA	5.98e-07	0.849052	-7
sp|P0AFA7|NHAB_ECOLI	nhaB	5.97e-07	-0.114032	-1.18282
sp|P0AGG0|THIL_ECOLI	thiL	5.96e-07	-0.176952	-2.35335
sp|P76550|YFFS_ECOLI	yffS	5.95e-07
sp|P24252|YBGA_ECOLI	ybgA	5.95e-07	-0.125016	-0.839114
sp|P64545|YFGG_ECOLI	yfgG	5.94e-07	1.14103	-2.3958
sp|P77258|NEMA_ECOLI	nemA	5.92e-07	0.792328	-7
sp|P0AEY3|MAZG_ECOLI	mazG	5.9e-07	0.143378	-1.00192
sp|P42588|PAT_ECOLI	patA	5.89e-07	0.789376	-7
sp|Q46893|ISPD_ECOLI	ispD	5.89e-07	0.211154	-2.03166
sp|P43329|HRPA_ECOLI	hrpA	5.89e-07	-0.199409	-7
sp|P0A6J3|CYSZ_ECOLI	cysZ	5.88e-07	-0.156686	-0.690479
sp|P76226|YNJF_ECOLI	ynjF	5.85e-07
sp|P16525|TUS_ECOLI	tus	5.84e-07	0.0662313	-0.737668
sp|P0AD68|FTSI_ECOLI	ftsI	5.83e-07	-0.150754	-2.72902
sp|P39161|UXUR_ECOLI	uxuR	5.82e-07	0.199409	-3.05483
sp|P13001|BIOH_ECOLI	bioH	5.81e-07	-0.67908	-4.92082
sp|P33607|NUOL_ECOLI	nuoL	5.81e-07	0.584512	-2.86078
sp|P76251|DMLA_ECOLI	dmlA	5.81e-07	-0.484784	-7
sp|P25888|RHLE_ECOLI	rhlE	5.8e-07	0.210864	-3.74107
sp|P24202|MRR_ECOLI	mrr	5.79e-07	-1.15416	-7
sp|P32177|FDHD_ECOLI	fdhD	5.79e-07	0.681977	-5.63347
sp|P21866|KDPE_ECOLI	kdpE	5.78e-07	0.437575	-6
sp|P27127|RFAB_ECOLI	rfaB	5.78e-07	0.425331	-4.3782
sp|P69451|LCFA_ECOLI	fadD	5.78e-07	-0.656867	-7
sp|P45531|TUSC_ECOLI	tusC	5.75e-07	0.10233	-1.00244
sp|P0ABQ2|GARR_ECOLI	garR	5.75e-07	-0.74636	-7
sp|P0A8U2|YAFD_ECOLI	yafD	5.73e-07	0.748519	-7
sp|P39321|TAMB_ECOLI	tamB	5.73e-07	-0.607239	-7
sp|P27836|WECG_ECOLI	wecG	5.72e-07	0.0917864	-1.51874
sp|P12998|BIOF_ECOLI	bioF	5.72e-07	0.739582	-7
sp|P19636|EUTC_ECOLI	eutC	5.7e-07	-0.445845	-4.47243
sp|P0AG96|SECE_ECOLI	secE	5.69e-07
sp|P64616|YHCO_ECOLI	yhcO	5.68e-07	1.36687	-3.80134
sp|P10907|UGPC_ECOLI	ugpC	5.68e-07	-4.82732	-7
sp|P25536|YHDE_ECOLI	yhdE	5.66e-07	-0.989517	-5.03141
sp|P0AF48|YJBQ_ECOLI	yjbQ	5.65e-07	-0.0302977	-0.486166
sp|P76561|YPFH_ECOLI	ypfH	5.64e-07	-0.294025	-1.18145
sp|P0AAZ4|RARA_ECOLI	rarA	5.64e-07	-0.204773	-0.873759
sp|P0AE34|ARTQ_ECOLI	artQ	5.63e-07
sp|P64493|YOAF_ECOLI	yoaF	5.62e-07	0.937045	-2.77458
sp|P0A9B6|E4PD_ECOLI	epd	5.62e-07	0.0683966	-1.18161
sp|P45470|YHBO_ECOLI	yhbO	5.6e-07	0.670855	-5.66276
sp|P0A8Q6|CLPS_ECOLI	clpS	5.56e-07	1.02121	-2.91788
sp|P0ACK2|AGAR_ECOLI	agaR	5.56e-07	0.598802	-3.74232
sp|P0AD44|YFHG_ECOLI	yfhG	5.55e-07	0.625504	-6
sp|P76243|YEAO_ECOLI	yeaO	5.54e-07	0.820378	-3.54363
sp|P76541|EUTL_ECOLI	eutL	5.54e-07	0.410452	-3.62709
sp|P0A6T3|GAL1_ECOLI	galK	5.54e-07	-2.80703	-5.63347
sp|P55135|RLMD_ECOLI	rlmD	5.53e-07	-0.441266	-1.15533
sp|P37344|PSPF_ECOLI	pspF	5.53e-07	0.468625	-4.03141
sp|P69428|TATA_ECOLI	tatA	5.51e-07	0.533893	-4.75841
sp|P24228|DACB_ECOLI	dacB	5.51e-07	0.0340492	-0.646757
sp|P39401|OPGB_ECOLI	mdoB	5.5e-07	4.66691	-7
sp|P69801|PTNC_ECOLI	manY	5.5e-07
sp|P30128|GREB_ECOLI	greB	5.47e-07	-0.310069	-5.1549
sp|P00363|FRDA_ECOLI	frdA	5.47e-07	-1.84983	-7
sp|P03018|UVRD_ECOLI	uvrD	5.46e-07	-0.105364	-1.31732
sp|P23305|YIGA_ECOLI	yigA	5.46e-07
sp|P0AB58|LAPB_ECOLI	lapB	5.46e-07	0.415164	-7
sp|P15993|AROP_ECOLI	aroP	5.45e-07	-0.0979967	-0.701881
sp|P37651|GUN_ECOLI	bcsZ	5.45e-07	0.194481	-1.76612
sp|P0A901|BLC_ECOLI	blc	5.45e-07	0.109409	-1.49003
sp|P28305|PABC_ECOLI	pabC	5.42e-07	-0.661425	-7
sp|P45568|DXR_ECOLI	dxr	5.41e-07	-0.145547	-2.01778
sp|P31460|DGOR_ECOLI	dgoR	5.39e-07	0.172029	-2.69072
sp|P0AA47|PLAP_ECOLI	plaP	5.39e-07
sp|P0A8L5|YCGN_ECOLI	ycgN	5.39e-07
sp|P0AEI6|NUDJ_ECOLI	nudJ	5.38e-07	-0.763187	-7
sp|P37645|YHJG_ECOLI	yhjG	5.37e-07	0.76365	-7
sp|P0ADF6|EDD_ECOLI	edd	5.37e-07	0.176372	-2.51986
sp|P13669|MNGR_ECOLI	mngR	5.36e-07	-0.081534	-0.761607
sp|P0ADF8|ILVN_ECOLI	ilvN	5.35e-07	0.602868	-4.11351
sp|P64479|YDIZ_ECOLI	ydiZ	5.34e-07	0.0792239	-0.403154
sp|P06846|EBGR_ECOLI	ebgR	5.33e-07	0.325548	-2.6962
sp|P09980|REP_ECOLI	rep	5.33e-07	-0.642001	-7
sp|Q46864|MQSA_ECOLI	mqsA	5.32e-07
sp|P43337|NUDL_ECOLI	nudL	5.31e-07	0.231471	-2.09843
sp|P39160|UXUB_ECOLI	uxuB	5.31e-07	-0.0530972	-0.667801
sp|P23003|TRMA_ECOLI	trmA	5.3e-07	-0.549133	-7
sp|P0A8J2|DNAT_ECOLI	dnaT	5.29e-07	-0.105075	-0.766863
sp|P76062|RACR_ECOLI	racR	5.28e-07	0.835243	-3.44612
sp|P0AET5|HDED_ECOLI	hdeD	5.28e-07	0.151478	-0.883327
sp|P0AFW8|ROF_ECOLI	rof	5.28e-07	-0.241928	-1.50964
sp|P0AEU3|HISM_ECOLI	hisM	5.27e-07	2.32652	-7
sp|P04993|RECD_ECOLI	recD	5.27e-07	-0.941688	-7
sp|P42620|YQJG_ECOLI	yqjG	5.27e-07	0.491167	-7
sp|Q47710|YQJK_ECOLI	yqjK	5.26e-07	1.7522	-3.77916
sp|P77806|YBDL_ECOLI	ybdL	5.23e-07	-1.5107	-3.83565
sp|P30843|BASR_ECOLI	basR	5.21e-07	-0.976745	-7
sp|P39830|YBAL_ECOLI	ybaL	5.21e-07	-0.316054	-2.20631
sp|P31548|THIQ_ECOLI	thiQ	5.21e-07	-0.112732	-1.20847
sp|P0AEE8|DMA_ECOLI	dam	5.21e-07	0.610556	-7
sp|P0ADU7|YQIB_ECOLI	yqiB	5.21e-07	-0.388688	-1.24568
sp|P52076|QSEB_ECOLI	qseB	5.19e-07	-0.497108	-4.75967
sp|P16528|ICLR_ECOLI	iclR	5.19e-07	0.896257	-2.81261
sp|P0AD65|MRDA_ECOLI	mrdA	5.18e-07	0.601061	-7
sp|P0AEQ1|GLCG_ECOLI	glcG	5.18e-07	-1.59614	-5.45738
sp|P27247|PLSX_ECOLI	plsX	5.17e-07	-0.207818	-2.73707
sp|Q47679|YAFV_ECOLI	yafV	5.17e-07	-0.295191	-2.48725
sp|P37642|YHJD_ECOLI	yhjD	5.16e-07	0.308172	-1.85185
sp|Q46851|GPR_ECOLI	gpr	5.14e-07	-0.722979	-7
sp|P75959|NAGK_ECOLI	nagK	5.14e-07	-1.29369	-5.04576
sp|P64499|YEBO_ECOLI	yebO	5.12e-07	-1.1094	-2.89588
sp|P06961|CCA_ECOLI	cca	5.11e-07	-0.408538	-4.9345
sp|P33650|FEOB_ECOLI	feoB	5.11e-07	0.104352	-1.2803
sp|P31069|KCH_ECOLI	kch	5.09e-07	0.797149	-2.78781
sp|P19934|TOLA_ECOLI	tolA	5.08e-07	0.480037	-7
sp|P33360|YEHX_ECOLI	yehX	5.06e-07	0.304816	-3.06293
sp|P07102|PPA_ECOLI	appA	5.05e-07	0.941207	-7
sp|P0A9U6|PUUR_ECOLI	puuR	5.04e-07	-2.51926	-7
sp|Q46839|GLCA_ECOLI	glcA	5.03e-07
sp|P75946|YCFL_ECOLI	ycfL	5.02e-07	0.690521	-3.71828
sp|P77730|YDCR_ECOLI	ydcR	5.02e-07	-0.00548225	-0.335606
sp|P36999|RLMA_ECOLI	rlmA	5e-07	-0.701066	-7
sp|P0ACM5|YEGW_ECOLI	yegW	5e-07	-0.201728	-2.71045
sp|P09126|HEM4_ECOLI	hemD	5e-07	-0.0903422	-0.814244
sp|P0AD07|YECF_ECOLI	yecF	4.97e-07
sp|P36929|RSMB_ECOLI	rsmB	4.97e-07	0.347338	-2.34377
sp|P75974|COHE_ECOLI	cohE	4.96e-07	0.897685	-7
sp|P13024|FDHE_ECOLI	fdhE	4.95e-07	-0.0774913	-0.998141
sp|P77444|SUFS_ECOLI	sufS	4.94e-07	-0.411924	-6
sp|P33941|YOJI_ECOLI	yojI	4.91e-07	-0.166238	-0.632942
sp|P76329|MPGP_ECOLI	yedP	4.89e-07	0.977067	-5.23553
sp|P33219|YEBF_ECOLI	yebF	4.88e-07	0.0520869	-0.333589
sp|P42596|RLMG_ECOLI	rlmG	4.86e-07	0.215941	-2.64202
sp|P32125|MOBB_ECOLI	mobB	4.86e-07	0.391626	-1.90398
sp|P0ADM8|YIEE_ECOLI	yieE	4.85e-07	0.896098	-7
sp|P76397|MDTA_ECOLI	mdtA	4.84e-07	-0.590675	-7
sp|P0ACU5|FABR_ECOLI	fabR	4.83e-07	1.0777	-1.83365
sp|P0AEC0|YOAE_ECOLI	yoaE	4.83e-07	-0.267227	-2.23509
sp|P28306|MLTG_ECOLI	mltG	4.82e-07	0.0958302	-3.4502
sp|P0A9W0|ULAR_ECOLI	ulaR	4.82e-07	0.27829	-2.52146
sp|P0AFT2|YECS_ECOLI	yecS	4.79e-07	0.4928	-1.52096
sp|P0ABF4|EUTM_ECOLI	eutM	4.77e-07	0.644729	-5.0894
sp|P0A8D3|YAII_ECOLI	yaiI	4.76e-07	-0.271011	-4.39043
sp|P78067|YNJE_ECOLI	ynjE	4.75e-07	-0.427395	-7
sp|P78055|FSAA_ECOLI	fsaA	4.74e-07	-0.318975	-3.09628
sp|P39298|YJFP_ECOLI	yjfP	4.7e-07	0.251665	-3.70661
sp|P76389|YEGH_ECOLI	yegH	4.69e-07	0.405007	-7
sp|P0AD01|DCUR_ECOLI	dcuR	4.68e-07	1.68042	-7
sp|P76503|FADI_ECOLI	fadI	4.68e-07	-0.402653	-5.9345
sp|P64606|MLAE_ECOLI	mlaE	4.66e-07
sp|P0AAT2|YBDF_ECOLI	ybdF	4.66e-07	1.02333	-5.36173
sp|P0A6L4|NANA_ECOLI	nanA	4.65e-07	1.57785	-2.13461
sp|P0ACS5|ZNTR_ECOLI	zntR	4.63e-07	0.80244	-6
sp|P39274|YJDJ_ECOLI	yjdJ	4.6e-07
sp|P33030|YEIR_ECOLI	yeiR	4.6e-07	-0.49384	-7
sp|P0A8R9|HDFR_ECOLI	hdfR	4.6e-07	-0.303649	-7
sp|P0AA95|YACC_ECOLI	yacC	4.59e-07	0.591127	-2.23333
sp|P09155|RND_ECOLI	rnd	4.58e-07	-0.998756	-4.73334
sp|P76319|YEDL_ECOLI	yedL	4.55e-07	7.99667	-3.07899
sp|P77368|YBCL_ECOLI	ybcL	4.53e-07	-0.352169	-1.83248
sp|P45544|FRLR_ECOLI	frlR	4.51e-07	-0.0704175	-0.732314
sp|P29013|YCGB_ECOLI	ycgB	4.5e-07	0.677556	-7
sp|P37757|YDDE_ECOLI	yddE	4.49e-07
sp|P0AA37|RLUA_ECOLI	rluA	4.48e-07	0.795904	-4.03621
sp|P51024|YAIL_ECOLI	yaiL	4.48e-07	-0.41266	-1.65399
sp|P37631|YHIN_ECOLI	yhiN	4.47e-07	-0.0229393	-0.385945
sp|P46859|GNTK_ECOLI	gntK	4.47e-07	1.60969	-3.62274
sp|P0ACY9|YEBG_ECOLI	yebG	4.47e-07	6.87459	-3.60776
sp|P29208|MENC_ECOLI	menC	4.46e-07	-0.509897	-7
sp|P32144|YIHW_ECOLI	yihW	4.45e-07	0.191727	-1.4756
sp|P76007|NHAP2_ECOLI	cvrA	4.45e-07	0.594135	-3.81457
sp|P0AEV1|RSSB_ECOLI	rssB	4.43e-07	-0.809141	-5.26482
sp|P27830|RMLB2_ECOLI	rffG	4.43e-07	-0.0564166	-0.607672
sp|P46889|FTSK_ECOLI	ftsK	4.42e-07	-0.293296	-1.38423
sp|P0AA99|YAFK_ECOLI	yafK	4.41e-07	-0.144968	-2.32203
sp|P37624|RBBA_ECOLI	rbbA	4.41e-07	-0.121113	-1.32873
sp|P75820|AMID_ECOLI	amiD	4.39e-07	0.79606	-4.53656
sp|P0ADK6|YIBA_ECOLI	yibA	4.39e-07	-1.788	-7
sp|P09099|XYLB_ECOLI	xylB	4.36e-07	0.334172	-3.30103
sp|P32681|YJAH_ECOLI	yjaH	4.36e-07	0.164211	-1.55385
sp|P0AE45|YTFL_ECOLI	ytfL	4.36e-07	-0.406184	-7
sp|P45469|YRAR_ECOLI	yraR	4.35e-07	0.416637	-4.72125
sp|P0A8B2|YFCN_ECOLI	yfcN	4.34e-07	-0.0886093	-0.540505
sp|P15373|PRLF_ECOLI	prlF	4.34e-07	0.631856	-7
sp|P0AEG1|DPPC_ECOLI	dppC	4.34e-07	0.0627671	-0.559047
sp|P11072|LIT_ECOLI	lit	4.31e-07
sp|P77182|MNMC_ECOLI	mnmC	4.31e-07	-0.325694	-4.9345
sp|P76273|RSMF_ECOLI	rsmF	4.31e-07	0.107964	-0.837106
sp|P64432|YPJD_ECOLI	ypjD	4.3e-07	0.114321	-0.518699
sp|P77721|YDJF_ECOLI	ydjF	4.3e-07	0.0363578	-0.51312
sp|P12282|MOEB_ECOLI	moeB	4.26e-07	-0.294025	-2.72659
sp|P0AC44|DHSD_ECOLI	sdhD	4.25e-07	0.502459	-2.48307
sp|P0A8Y1|YJJG_ECOLI	yjjG	4.23e-07	-0.329786	-1.71596
sp|P09546|PUTA_ECOLI	putA	4.21e-07	1.52273	-7
sp|P0AGC7|SMP_ECOLI	ytjB	4.2e-07	-0.488494	-3.89933
sp|P0A7Y4|RNH_ECOLI	rnhA	4.19e-07	0.256754	-2.75597
sp|P45425|NANK_ECOLI	nanK	4.19e-07	-0.31401	-3.44977
sp|P51981|AEEP_ECOLI	ycjG	4.18e-07	0.166093	-1.80601
sp|P0A9F6|GCVA_ECOLI	gcvA	4.18e-07	0.231326	-2.13179
sp|P06136|FTSQ_ECOLI	ftsQ	4.17e-07	-0.0243821	-0.440317
sp|P0ACS7|RPIR_ECOLI	rpiR	4.16e-07	-0.434328	-3.80416
sp|P37623|ACPT_ECOLI	acpT	4.16e-07	-0.277708	-2.56623
sp|P62601|TREF_ECOLI	treF	4.16e-07	0.94329	-7
sp|P78061|PUUA_ECOLI	puuA	4.14e-07	1.41979	-3.59011
sp|P0CF45|INSC6_ECOLI	insC6	4.14e-07
sp|P37052|YCHJ_ECOLI	ychJ	4.14e-07	-0.378703	-2.2224
sp|P76053|SMRA_ECOLI	smrA	4.14e-07	1.35953	-3.61853
sp|P32703|YJCE_ECOLI	yjcE	4.13e-07	0.389422	-2.62954
sp|P21517|MALZ_ECOLI	malZ	4.13e-07	-1.76695	-7
sp|P0AB01|ELYC_ECOLI	elyC	4.12e-07	-0.143667	-1.36051
sp|P0AE22|APHA_ECOLI	aphA	4.12e-07	0.447914	-6
sp|P0ADD5|YJJP_ECOLI	yjjP	4.12e-07	-0.241347	-0.721331
sp|P0C066|MLTC_ECOLI	mltC	4.11e-07	-0.268682	-2.49643
sp|P77522|SUFB_ECOLI	sufB	4.09e-07	-0.643365	-7
sp|P26281|HPPK_ECOLI	folK	4.08e-07	-0.107531	-0.893898
sp|P0AB61|YCIN_ECOLI	yciN	4.07e-07	-0.559909	-4.36173
sp|P0ACV0|LPXL_ECOLI	lpxL	4.07e-07
sp|P22525|YCBB_ECOLI	ycbB	4.06e-07	0.753301	-7
sp|P0AA97|YAEQ_ECOLI	yaeQ	4.05e-07	-0.0396766	-0.534709
sp|P0AED9|DCM_ECOLI	dcm	4.04e-07	-0.367847	-5.48667
sp|P21829|YBHA_ECOLI	ybhA	4.02e-07	-1.65191	-7
sp|P0AFH0|OGT_ECOLI	ogt	4.02e-07	0.33154	-2.10797
sp|P0ACI6|ASNC_ECOLI	asnC	4.02e-07	0.0403981	-0.413148
sp|P0A9T8|YBBA_ECOLI	ybbA	4.01e-07	0.661577	-4.06527
sp|P77338|MSCK_ECOLI	mscK	4.01e-07	-0.368874	-7
sp|P52097|TILS_ECOLI	tilS	3.99e-07	-0.578653	-7
sp|P46125|YEDI_ECOLI	yedI	3.99e-07	0.622784	-7
sp|P30847|BAES_ECOLI	baeS	3.98e-07	-0.624295	-7
sp|P24230|RECG_ECOLI	recG	3.98e-07	-0.024815	-0.511709
sp|P36561|COBS_ECOLI	cobS	3.96e-07	-0.0341935	-0.43609
sp|P0AAN3|HYPB_ECOLI	hypB	3.96e-07	0.823661	-4.96379
sp|P77615|YCJW_ECOLI	ycjW	3.95e-07	-0.456932	-1.89895
sp|P0AAC6|YCCA_ECOLI	yccA	3.95e-07
sp|P0A6J5|DADA_ECOLI	dadA	3.95e-07	-0.172463	-3.54711
sp|P24207|PHEP_ECOLI	pheP	3.94e-07
sp|P08368|CREB_ECOLI	creB	3.92e-07	0.388541	-1.2677
sp|P68567|RSMJ_ECOLI	rsmJ	3.92e-07	0.0925084	-1.0594
sp|P76086|PAAX_ECOLI	paaX	3.91e-07	-0.904195	-7
sp|P13647|K2C5_HUMAN_contaminant		3.9e-07	0.755771	-2.8
sp|P0A8G3|UXAC_ECOLI	uxaC	3.9e-07	-0.765351	-7
sp|P38506|XNI_ECOLI	ygdG	3.89e-07	0.268682	-0.588688
sp|P0A9S5|GLDA_ECOLI	gldA	3.88e-07	-4.49108	-7
sp|P06611|BTUD_ECOLI	btuD	3.88e-07	-0.805088	-2.56101
sp|P37665|YIAD_ECOLI	yiaD	3.88e-07	-1.98853	-7
sp|P05825|FEPA_ECOLI	fepA	3.88e-07	0.556315	-3.60408
sp|P0A761|NANE_ECOLI	nanE	3.85e-07	-0.509302	-2.86101
sp|P0AEQ6|GLNP_ECOLI	glnP	3.84e-07	-0.566951	-2.78728
sp|P37650|BCSC_ECOLI	bcsC	3.83e-07	-0.168554	-7
sp|P63883|AMIC_ECOLI	amiC	3.82e-07	1.02561	-4.26482
sp|P37338|CSIR_ECOLI	csiR	3.82e-07	1.68022	-7
sp|P05827|ILVY_ECOLI	ilvY	3.82e-07	0.644274	-7
sp|P05041|PABB_ECOLI	pabB	3.8e-07	-0.444515	-5.15635
sp|P04994|EX7L_ECOLI	xseA	3.79e-07	-0.248322	-7
sp|P33218|YEBE_ECOLI	yebE	3.79e-07	-3.07013	-7
sp|P46854|AAAT_ECOLI	aaaT	3.79e-07	0.000865617	-0.304555
sp|P75862|ZAPC_ECOLI	zapC	3.79e-07	0.474996	-1.45625
sp|P13458|SBCC_ECOLI	sbcC	3.78e-07	0.348948	-7
sp|P37691|YIBQ_ECOLI	yibQ	3.76e-07	2.90581	-5.03141
sp|P37649|YHJK_ECOLI	yhjK	3.75e-07	0.537775	-7
sp|P33368|YOHF_ECOLI	yohF	3.75e-07	-0.140485	-1.89927
sp|P39315|QOR2_ECOLI	qorB	3.75e-07	0.494731	-4.23553
sp|P23842|YFEA_ECOLI	yfeA	3.75e-07	0.483597	-7
sp|P67662|AAER_ECOLI	aaeR	3.74e-07	0.77247	-4.67923
sp|P0A881|TRPR_ECOLI	trpR	3.74e-07	0.199699	-1.15215
sp|P37690|ENVC_ECOLI	envC	3.74e-07	0.715461	-7
sp|P08337|MUTT_ECOLI	mutT	3.72e-07	-0.714541	-7
sp|P09148|GAL7_ECOLI	galT	3.72e-07	-3.60279	-7
sp|P04995|EX1_ECOLI	sbcB	3.71e-07	-1.24514	-7
sp|P37339|LHGO_ECOLI	lhgO	3.71e-07	-0.0653653	-1.14472
sp|P52101|GLRK_ECOLI	glrK	3.7e-07	0.199699	-3.49675
sp|P0A8P6|XERC_ECOLI	xerC	3.7e-07	0.155239	-0.629091
sp|P37440|UCPA_ECOLI	ucpA	3.69e-07	-2.13044	-7
sp|P31129|YDEH_ECOLI	ydeH	3.69e-07	-0.0809564	-0.441882
sp|P60869|YBJL_ECOLI	ybjL	3.68e-07	0.60332	-1.54654
sp|P37128|NUDK_ECOLI	nudK	3.67e-07	-0.541658	-1.64658
sp|P46144|YEDJ_ECOLI	yedJ	3.67e-07	-0.339583	-4
sp|P08956|T1RK_ECOLI	hsdR	3.67e-07	-1.02921	-7
sp|P45424|YHCH_ECOLI	yhcH	3.66e-07	0.597898	-2.71312
sp|P0AFK2|PNUC_ECOLI	pnuC	3.65e-07	1.64817	-3.54218
sp|P21893|RECJ_ECOLI	recJ	3.64e-07	-0.0399652	-0.549301
sp|P0AFI9|PERM_ECOLI	perM	3.62e-07	-0.513916	-4.08092
sp|P37767|YFHH_ECOLI	yfhH	3.61e-07	-1.2109	-7
sp|P75952|COMR_ECOLI	comR	3.61e-07	0.920432	-4.34343
sp|P0AFD4|NUOH_ECOLI	nuoH	3.6e-07	0.436689	-2.00621
sp|P24193|HYPE_ECOLI	hypE	3.59e-07	-0.363303	-7
sp|P77181|PAAY_ECOLI	paaY	3.57e-07	-0.970936	-5.36173
sp|P75829|YBJX_ECOLI	ybjX	3.56e-07	2.09427	-7
sp|P75966|RLUE_ECOLI	rluE	3.56e-07	-1.55835	-7
sp|P00811|AMPC_ECOLI	ampC	3.54e-07	-0.278727	-7
sp|P75892|RUTG_ECOLI	rutG	3.54e-07	4.58778	-5.69897
sp|P28224|MLIC_ECOLI	mliC	3.54e-07	0.515852	-4.22693
sp|P10443|DPO3A_ECOLI	dnaE	3.53e-07	-0.41752	-7
sp|P29012|ALR2_ECOLI	dadX	3.53e-07	-0.56995	-5.0894
sp|P77788|NUDG_ECOLI	nudG	3.52e-07	-0.0382337	-0.381962
sp|P77689|SUFD_ECOLI	sufD	3.52e-07	-0.563354	-5.9345
sp|Q2M7R5|YIBT_ECOLI	yibT	3.5e-07	0.508855	-1.38218
sp|P0AFS3|FOLM_ECOLI	folM	3.49e-07	0.234085	-4.3782
sp|P39334|BDCR_ECOLI	bdcR	3.48e-07	0.245997	-1.37398
sp|P0AFM2|PROX_ECOLI	proX	3.48e-07	-0.533744	-4.60206
sp|P0AAS0|YLAC_ECOLI	ylaC	3.47e-07	-0.311091	-1.54937
sp|P07013|PRIB_ECOLI	priB	3.46e-07
sp|P36553|HEM6_ECOLI	hemF	3.44e-07	-0.733581	-5.96379
sp|P0AAW1|YBHP_ECOLI	ybhP	3.44e-07	0.216521	-4.33032
sp|P33916|YEJF_ECOLI	yejF	3.44e-07	-0.0877429	-1.01707
sp|P31130|YDEI_ECOLI	ydeI	3.44e-07	1.61785	-7
sp|P0ACN7|CYTR_ECOLI	cytR	3.41e-07	-0.203033	-3.83069
sp|P76176|YDGD_ECOLI	ydgD	3.4e-07	-0.192742	-2.83724
sp|P27126|RFAS_ECOLI	rfaS	3.38e-07	0.281348	-3.48425
sp|P0AEJ4|ENVZ_ECOLI	envZ	3.38e-07	0.0754702	-0.403536
sp|P76445|LPXT_ECOLI	lpxT	3.37e-07	0.0707062	-0.527005
sp|P63235|GADC_ECOLI	gadC	3.37e-07	0.940086	-7
sp|P0A823|SFSA_ECOLI	sfsA	3.37e-07	-0.559759	-4.44314
sp|P03014|PINE_ECOLI	pinE	3.37e-07	-1.25067	-2.4736
sp|P0AE28|AROM_ECOLI	aroM	3.35e-07	-1.70019	-4.06527
sp|P69490|CCME_ECOLI	ccmE	3.34e-07	-0.506772	-4.55429
sp|P28630|HOLA_ECOLI	holA	3.34e-07	0.0365021	-0.48023
sp|P0A776|RPPH_ECOLI	rppH	3.33e-07	0.396771	-4.13128
sp|P77554|YAHJ_ECOLI	yahJ	3.33e-07	-0.368727	-3.65574
sp|P21865|KDPD_ECOLI	kdpD	3.31e-07	0.555117	-7
sp|P77148|YDHS_ECOLI	ydhS	3.31e-07	-0.796215	-7
sp|P67699|YDDM_ECOLI	yddM	3.3e-07	0.729584	-2.44426
sp|P51025|SFGH1_ECOLI	frmB	3.3e-07
sp|P03024|GALR_ECOLI	galR	3.3e-07	1.81381	-7
sp|P52645|YDBH_ECOLI	ydbH	3.28e-07	0.266791	-6
sp|P0AG03|UBIX_ECOLI	ubiX	3.27e-07	-0.821004	-7
sp|P08245|YCIH_ECOLI	yciH	3.27e-07	-0.186946	-0.902822
sp|P37685|ALDB_ECOLI	aldB	3.27e-07	-1.45919	-5.45738
sp|P39293|YJFK_ECOLI	yjfK	3.27e-07	0.358321	-0.909382
sp|P54746|MNGB_ECOLI	mngB	3.27e-07	1.75016	-7
sp|P45769|YHDZ_ECOLI	yhdZ	3.27e-07
sp|P0AEK0|EXOX_ECOLI	exoX	3.26e-07	0.263735	-1.90385
sp|P16691|PHNO_ECOLI	phnO	3.26e-07	-3.44595	-7
sp|P24224|ACPS_ECOLI	acpS	3.26e-07	0.556465	-5.9345
sp|P03007|DPO3E_ECOLI	dnaQ	3.25e-07	-0.250648	-1.58102
sp|A5A613|YCIY_ECOLI	yciY	3.25e-07
sp|P64423|ZNTB_ECOLI	zntB	3.25e-07	0.657779	-2.99205
sp|P0ACL5|GLCC_ECOLI	glcC	3.24e-07	-0.291255	-1.0325
sp|P27300|LPXK_ECOLI	lpxK	3.24e-07
sp|P69853|DMSD_ECOLI	dmsD	3.24e-07	-0.646548	-2.85822
sp|P0A7C6|PEPE_ECOLI	pepE	3.24e-07	-2.72852	-3.17634
sp|P67553|YNFC_ECOLI	ynfC	3.22e-07	-0.754844	-5.22185
sp|Q46855|YQHC_ECOLI	yqhC	3.22e-07	0.366381	-1.79349
sp|P76149|SAD_ECOLI	sad	3.2e-07	-0.911192	-7
sp|P56258|WECF_ECOLI	wecF	3.18e-07	0.365355	-7
sp|P0AEB5|YNAI_ECOLI	ynaI	3.17e-07	0.50588	-0.584909
sp|P45530|TUSB_ECOLI	tusB	3.17e-07	-0.122992	-0.720541
sp|P76339|YEDV_ECOLI	yedV	3.17e-07	-0.52524	-1.37754
sp|P0AEF4|DPIA_ECOLI	dpiA	3.17e-07	0.56965	-4.7877
sp|P0AFS7|YDIK_ECOLI	ydiK	3.17e-07
sp|P15977|MALQ_ECOLI	malQ	3.16e-07	0.174056	-2.04429
sp|P0AEN4|FTSL_ECOLI	ftsL	3.16e-07	-0.550928	-2.74473
sp|P0ACT6|UIDR_ECOLI	uidR	3.15e-07	-0.309485	-3.87759
sp|P31475|YIEP_ECOLI	yieP	3.14e-07
sp|P37664|YIAC_ECOLI	yiaC	3.14e-07	0.0822559	-0.563778
sp|P0AFR2|DAUA_ECOLI	dauA	3.13e-07	1.86665	-3.50031
sp|P27241|RFAZ_ECOLI	rfaZ	3.13e-07	1.11507	-7
sp|P30844|BASS_ECOLI	basS	3.12e-07	-0.477516	-7
sp|P0AES9|HDEA_ECOLI	hdeA	3.12e-07
sp|P39280|EPMB_ECOLI	epmB	3.12e-07	-0.160593	-1.83324
sp|P52598|YGBI_ECOLI	ygbI	3.1e-07	0.557662	-1.82504
sp|P37028|BTUF_ECOLI	btuF	3.09e-07	0.744973	-4.02427
sp|P12995|BIOA_ECOLI	bioA	3.07e-07	0.63004	-7
sp|P0A9K1|PHOH_ECOLI	phoH	3.07e-07	0.54136	-5.48667
sp|P76055|TTCA_ECOLI	ttcA	3.07e-07	-1.93023	-7
sp|P18392|RSTB_ECOLI	rstB	3.06e-07	0.158133	-1.5551
sp|P64636|YRFG_ECOLI	yrfG	3.05e-07	-1.687	-5.39794
sp|Q47690|MMUM_ECOLI	mmuM	3.05e-07	-0.14063	-0.85687
sp|P76035|YCIW_ECOLI	yciW	3.05e-07	-0.829449	-2.41341
sp|P75757|ZITB_ECOLI	zitB	3.05e-07
sp|P07649|TRUA_ECOLI	truA	3.03e-07	-0.949062	-5.96379
sp|P20099|BISC_ECOLI	bisC	3.03e-07	0.442595	-7
sp|P0AGJ7|TRML_ECOLI	trmL	3.01e-07	-0.196655	-2.37496
sp|P32053|INTA_ECOLI	intA	3.01e-07	0.116633	-1.4417
sp|P46474|YHDP_ECOLI	yhdP	3.01e-07	0.684722	-7
sp|P0A8V0|RBN_ECOLI	rbn	3.01e-07	-0.894829	-3.01954
sp|P08779|K1C16_HUMAN_contaminant		3e-07	0.755771	-2.8
sp|P33913|YEJA_ECOLI	yejA	3e-07	0.259081	-7
sp|P0ABR1|DINI_ECOLI	dinI	2.97e-07
sp|P07821|FHUC_ECOLI	fhuC	2.97e-07	0.602567	-2.75481
sp|P41409|RIHA_ECOLI	rihA	2.97e-07	-1.50901	-7
sp|P0AFP9|YBHR_ECOLI	ybhR	2.97e-07	0.0302977	-0.459771
sp|P39353|YJHC_ECOLI	yjhC	2.96e-07	-1.18293	-4.70852
sp|P31119|AAS_ECOLI	aas	2.96e-07	-0.0398209	-0.558978
sp|P0AES2|GUDD_ECOLI	gudD	2.94e-07	-0.346899	-5.66276
sp|P0AFV4|MEPS_ECOLI	mepS	2.93e-07	0.668116	-2.79651
sp|P12999|BIOC_ECOLI	bioC	2.92e-07
sp|P0ABN9|DCUB_ECOLI	dcuB	2.91e-07	4.95182	-7
sp|P25737|LYSP_ECOLI	lysP	2.91e-07	-0.0444385	-0.485691
sp|P52129|RNLA_ECOLI	rnlA	2.9e-07	-0.460187	-3.03195
sp|P09394|GLPQ_ECOLI	glpQ	2.89e-07	0.650795	-5.66276
sp|P77454|GLSA1_ECOLI	glsA1	2.88e-07	0.485823	-3.80096
sp|P0AAS3|YBBJ_ECOLI	ybbJ	2.88e-07	0.550778	-4.41598
sp|P76909|YNJD_ECOLI	ynjD	2.88e-07	0.206078	-2.32578
sp|P61887|RMLA2_ECOLI	rffH	2.88e-07	0.238732	-4.16365
sp|P76143|LSRF_ECOLI	lsrF	2.87e-07	-0.656108	-4.85532
sp|P07021|YFIB_ECOLI	yfiB	2.86e-07
sp|Q46925|CSDA_ECOLI	csdA	2.86e-07	-0.113888	-1.12213
sp|P37636|MDTE_ECOLI	mdtE	2.85e-07	1.15467	-7
sp|P0AA84|CLSB_ECOLI	clsB	2.84e-07	0.256463	-3.24185
sp|P77795|YDCT_ECOLI	ydcT	2.83e-07	1.57517	-3.58539
sp|P46118|HEXR_ECOLI	hexR	2.81e-07	0.5722	-3.19723
sp|P0AAG8|MGLA_ECOLI	mglA	2.81e-07	-1.32698	-6.5611
sp|P0AEC5|BARA_ECOLI	barA	2.81e-07	0.0718611	-1.15405
sp|P10442|RNH2_ECOLI	rnhB	2.81e-07
sp|P0ACU2|RUTR_ECOLI	rutR	2.79e-07	-0.132533	-1.26899
sp|P0AD53|YGAC_ECOLI	ygaC	2.79e-07
sp|P0AG76|SBCD_ECOLI	sbcD	2.77e-07	-0.139039	-0.539387
sp|P64610|YRBL_ECOLI	yrbL	2.77e-07
sp|P75672|YAFS_ECOLI	yafS	2.77e-07	0.0888981	-0.958832
sp|Q46822|IDI_ECOLI	idi	2.76e-07
sp|Q46896|CAS1_ECOLI	ygbT	2.76e-07	-0.0946748	-0.478687
sp|P77307|FETB_ECOLI	fetB	2.75e-07	-0.0448714	-0.401258
sp|P75822|YBJT_ECOLI	ybjT	2.75e-07	0.162909	-3.18245
sp|P36771|LRHA_ECOLI	lrhA	2.75e-07	-0.324964	-0.798947
sp|P0ACJ5|DECR_ECOLI	decR	2.73e-07	0.0848549	-0.636762
sp|P0AE76|COBU_ECOLI	cobU	2.72e-07	-0.0685409	-0.557728
sp|P0AGE4|SSTT_ECOLI	sstT	2.71e-07	-1.10374	-7
sp|P37590|PMRD_ECOLI	pmrD	2.71e-07	0.00750203	-0.304381
sp|P76330|YEDQ_ECOLI	yedQ	2.7e-07	0.0165912	-0.407614
sp|P76194|SUFE_ECOLI	sufE	2.69e-07	0.163488	-1.14214
sp|P0A7H0|RECF_ECOLI	recF	2.69e-07	0.385603	-1.65228
sp|P0AAD6|SDAC_ECOLI	sdaC	2.69e-07	-1.97399	-4.08297
sp|P0A7Q1|RL35_ECOLI	rpmI	2.69e-07
sp|P23898|NLPC_ECOLI	nlpC	2.68e-07	-1.78551	-5.45738
sp|P0ACU0|YBIH_ECOLI	ybiH	2.68e-07	0.858331	-1.00735
sp|P76340|YEDW_ECOLI	yedW	2.67e-07	0.187381	-2.82695
sp|P46022|MTGA_ECOLI	mtgA	2.67e-07	0.346752	-3.84984
sp|P37024|HRPB_ECOLI	hrpB	2.66e-07	-0.350412	-4.58503
sp|P39332|YJGH_ECOLI	yjgH	2.66e-07	0.424741	-2.34142
sp|P39265|ALSB_ECOLI	alsB	2.65e-07	0.0747483	-1.69188
sp|Q46919|YQCC_ECOLI	yqcC	2.63e-07	-1.11574	-2.75495
sp|P00903|PABA_ECOLI	pabA	2.62e-07	-0.359493	-2.13661
sp|P0AFQ5|RUTC_ECOLI	rutC	2.61e-07
sp|P76114|MCBR_ECOLI	mcbR	2.61e-07	0.581807	-2.54948
sp|P0A754|KEFF_ECOLI	kefF	2.6e-07	-0.176807	-1.26337
sp|P0ADI4|ENTB_ECOLI	entB	2.6e-07	0.00259685	-0.305462
sp|P0A9J4|PANE_ECOLI	panE	2.6e-07	-1.0033	-4.67923
sp|P76204|YDIV_ECOLI	ydiV	2.58e-07	-0.949383	-2.64281
sp|P77649|YDIU_ECOLI	ydiU	2.58e-07	-1.09875	-7
sp|P0A8P8|XERD_ECOLI	xerD	2.58e-07	1.1365	-3.69146
sp|P75895|RUTD_ECOLI	rutD	2.57e-07
sp|P0AC28|5FCL_ECOLI	ygfA	2.57e-07	-0.236699	-1.02489
sp|P0AF10|MTLR_ECOLI	mtlR	2.56e-07	-0.640637	-2.53552
sp|P15078|CSTA_ECOLI	cstA	2.55e-07	-2.21146	-4.10199
sp|P37769|KDUD_ECOLI	kduD	2.55e-07	-0.958057	-4.56585
sp|P64588|YQJI_ECOLI	yqjI	2.54e-07	0.122414	-1.5713
sp|P23200|MGLC_ECOLI	mglC	2.54e-07	-2.83928	-3.627
sp|P77399|FADJ_ECOLI	fadJ	2.54e-07	-0.121113	-3.07596
sp|P33015|YEEE_ECOLI	yeeE	2.52e-07	0.221164	-1.18077
sp|P64594|YHAV_ECOLI	yhaV	2.52e-07	0.105219	-0.758017
sp|P76185|YDHJ_ECOLI	ydhJ	2.52e-07	-0.21478	-3.18399
sp|P60472|UPPS_ECOLI	ispU	2.51e-07	0.391186	-3.99002
sp|Q46817|GHXQ_ECOLI	ghxQ	2.51e-07	1.1814	-3.36396
sp|P67697|HICB_ECOLI	hicB	2.51e-07
sp|P0A6X1|HEM1_ECOLI	hemA	2.5e-07	0.804309	-7
sp|P31135|POTH_ECOLI	potH	2.5e-07	1.27011	-5.0894
sp|P37351|RPIB_ECOLI	rpiB	2.5e-07	0.449096	-3.90309
sp|P71298|INTF_ECOLI	intF	2.5e-07	0.698619	-7
sp|P76341|HIUH_ECOLI	hiuH	2.48e-07	0.257772	-2.6285
sp|P45522|KEFB_ECOLI	kefB	2.48e-07	-0.720369	-7
sp|P25527|GABP_ECOLI	gabP	2.48e-07
sp|P24197|YGID_ECOLI	ygiD	2.47e-07	-0.0997299	-0.719444
sp|P36928|YEGD_ECOLI	yegD	2.47e-07	-0.83352	-7
sp|P38051|MENF_ECOLI	menF	2.47e-07	-0.547637	-4.35471
sp|P39325|YTFQ_ECOLI	ytfQ	2.45e-07	-1.3762	-7
sp|P45565|AIS_ECOLI	ais	2.45e-07	-1.29738	-4.92082
sp|P77463|DDPC_ECOLI	ddpC	2.45e-07	5.0299	-2.62397
sp|P45468|YRAQ_ECOLI	yraQ	2.45e-07	0.578353	-1.2727
sp|P75989|BLUR_ECOLI	bluR	2.44e-07	0.715308	-7
sp|P32166|MENA_ECOLI	menA	2.42e-07	-0.525687	-1.25387
sp|P37182|HYBD_ECOLI	hybD	2.41e-07	0.122848	-1.51588
sp|P36672|PTTBC_ECOLI	treB	2.41e-07	-1.18957	-2.86078
sp|P0AA89|DOSC_ECOLI	dosC	2.39e-07	0.850152	-7
sp|P0A843|TATE_ECOLI	tatE	2.39e-07	0.642152	-2.53447
sp|P08550|CVPA_ECOLI	cvpA	2.37e-07	-0.22668	-1.15071
sp|P0A7H6|RECR_ECOLI	recR	2.37e-07	-0.351437	-3.1343
sp|P0AFW4|RNK_ECOLI	rnk	2.37e-07	-1.33176	-5.23553
sp|P52062|YGGW_ECOLI	yggW	2.36e-07	-0.169278	-2.67551
sp|P0AEX7|LIVH_ECOLI	livH	2.35e-07
sp|P0AFR0|RSSA_ECOLI	rssA	2.35e-07	-0.469958	-2.12424
sp|P07000|PLDB_ECOLI	pldB	2.35e-07	0.322188	-1.83529
sp|P02533|K1C14_HUMAN_contaminant		2.34e-07	0.755771	-2.8
sp|P62672|APAG_ECOLI	apaG	2.32e-07	-0.480482	-1.53661
sp|P40719|QSEC_ECOLI	qseC	2.32e-07	-0.0076463	-0.343782
sp|P77667|SUFA_ECOLI	sufA	2.31e-07	-0.187815	-1.1881
sp|P0AA86|DSBE_ECOLI	dsbE	2.31e-07	0.411188	-2.72599
sp|P0AEL3|FEOA_ECOLI	feoA	2.29e-07	0.359786	-0.894895
sp|P52095|DCLZ_ECOLI	ldcC	2.29e-07	-0.259662	-3.00379
sp|Q46824|YGFX_ECOLI	ygfX	2.29e-07	0.123426	-1.06404
sp|Q47689|MMUP_ECOLI	mmuP	2.28e-07	-1.14036	-2.41499
[truncated: 1,049 more rows]

## Sheet: Reviewer1_Comment5_sourcedata
Name	Concentration (M)	Log N-lim/P-lim (X-axis)	Confidence (Y-axis)
Leader peptidase I (LepB)	2.69e-06	0.043717	-0.851729
Lipoprotein signa l peptidase (lspA)
Protease III (ptrA)	1.06e-06	0.0124073	-0.45215
Gcp Glycoprotease (gcp/b3064)	1.01e-06	-0.564253	-7
Signal peptide peptidase/Protease IV (sppA)	1.45e-06	0.777428	-7
PBP-6, D-alanyl-D-alanine carboxypeptidase fraction C (dacC)	4.88e-06	0.223341	-7
OmpT/ProteaseVII (ompT)	1.91e-05	-1.01566	-7
GlpG (glpG)	2.09e-07	0.360958	-1.62497
ATP-dependent Clp protease proteolytic subunit (clpP)	6.17e-06	-0.188105	-1.34341
Heat shock protein HslV (hslV)	1.7e-06	0.653527	-2.69545
Alpha-aspartyl dipeptidase /Peptidase E (pepE)	3.24e-07	-2.72852	-3.17634
Protease Lon (lon)	6.88e-06	0.252247	-1.8181
FtsH (ftsH/hflB)	7.84e-06	0.800105	-7
Protease I (tesA)	1.39e-06	0.911511	-7
Lipoprotein NlpD (nlpD)	3.1e-06	0.383988	-7
Methionine aminopeptidase (ampM)	4.29e-06	0.109987	-2.36093
PBP-5, D-alanyl-D-alanine carboxypeptidase fraction A (dacA)	4.55e-06	0.439051	-7
Protease DegS (degS)	8.13e-07	0.151767	-2.40443
rseP (YaeL)	8.18e-07	0.517788	-2.28071
Penicillin-insensitive D-alanyl-D-alanine-endopeptidase (mepA)	8.89e-08
PBP-7, D-alanyl-D-alanine-endopeptidase (pbpG or b2134)	7.24e-07	2.03314	-7
Hypothetical protease PmbA (pmbA or tldE or b4235)	2.67e-06	-0.73989	-7
UmuD (umuD)
Possible Ser protease SohB (sohB)	2.88e-06	-0.0523756	-0.711998
Hypothetical protease TldD (tldD or b3244)	1.74e-06	0.283824	-4.02427
Protease Do (degP/htrA)	8.2e-06	-0.348948	-7
Alkaline phosphatase isozyme conversion protein IAP (iap or b2753)	1.08e-07	0.298545	-4.50313
Xaa-Pro aminopeptidase/AmpP (pepP)	2.56e-06	-0.0914975	-1.47891
Aminoacyl-histidine dipeptidase/Peptidase D (pepD)	6.64e-06	0.242074	-7
Hydrogenase 1 maturation protease (hyaD)
Formate hydrogenlyase maturation protein HycH (hycH)
Hydrogenase 3 maturation protease (hycI)	6.71e-07
X-Pro dipeptidase/Peptidase Q (pepQ)	4.13e-06	-0.413249	-2.84424
Tail-specific protease Prc/Tsp (tsp)	3.1e-06	0.277416	-7
Heat shock protein HtpX (htpX)	2.36e-06	-0.206658	-2.1426
Putative Cys protease NlpC (nlpC)	2.68e-07	-1.78551	-5.45738
Dipeptidyl carboxypeptidase (dcp)	2.27e-06	-0.638365	-7
Hypothetical protein YebA (yebA)	1.28e-07	-0.541509	-5.03141
PBP-4, D-alanyl-D-alanine carboxypeptidase (dacB)	5.51e-07	0.0340492	-0.646757
Protease II (ptrB)	2.2e-07	-0.235101	-0.93479
Putative metalloprotease YggG (yggG)	1.97e-06	1.42836	-7
Leader peptidase Lep4/Prepilin-like protein (hofD/hopD)
Oligopeptidase A (prlC)	4.56e-06	-0.350412	-7
Aminotripeptidase/Peptidase T (pepT)	2.28e-06	-0.141931	-4.17107
Heat shock protein 31 (hchA / b1967)	3.19e-06	-0.873624	-7
Probable zinc protease PqqL (pqqL/b1494)	2.14e-07	-0.713775	-4.88461
Putative frv operon protein FrvX (frvX)	1.54e-08
PBP-6B, D-alanyl-D-alanine carboxypeptidase (dacD )		5.97494	-5.30103
Hydrogenase 2 maturation protease (hybD)	2.41e-07	0.122848	-1.51588
Hypothetical protein YibP (yibG)	3.74e-07	0.715461	-7
Protease DegQ (degQ)	2.98e-06	0.202163	-5.15635
Isoaspartyl dipeptidase IadA (iadA)	1.03e-06	-0.0598804	-1.08404
SprT Protein (sprT)	3.02e-09	0.303649	-0.929721
Putative metalloprotease YcaL (ycaL)		2.46355	-4.00475
Putative Cys protease YhbO (yhbO)	5.6e-07	0.670855	-5.66276
Putative protease YhbU (yhbU)
Protein YhjJ (yhjJ)	1.3e-06	-0.37841	-7
Hypothetical protein YgeY (ygeY)	1.06e-07	-0.299857	-1.91542
Leucine aminopeptidase LAP (ampA)	4.56e-06	0.230309	-5.0894
Lon protease homolog (ycbZ)	6.89e-07	-0.0668087	-0.667287
Muramoyltetrapeptide carboxypeptidase (LdcA)	1.48e-06	-0.346752	-2.28585
Putative protease YdcP (ydcP)	1.09e-06	0.404124	-2.07242
Putative protease YdgD (ydgD)	3.4e-07	-0.192742	-2.83724
Putative Cys protease YdhO (ydhO)	4.39e-08	-1.00801	-3.80845
Hypothetical protease YeaZ (yeaZ)	9.55e-07	-0.666443	-5.33244
Putative protease YegQ (yegQ)	1.26e-06	-0.445845	-7
YfbL (yfbL)
Hypothetical protein YpdF (ypdF)
Aminobenzoyl-glutamate utilization protein A (abgA)	1.75e-07	2.30786	-3.83025
D-alanyl-D-alanine dipeptidase (ddpX/vanX)	9.07e-07	6.34226	-7
Leader peptidase PppA (pppA)
ElaD protein (elaD)
Putative Cys protease YafL (yafL)		1.25569	-0.879441
